# Supplementary material for: Glucose-regulated and drug-perturbed phosphoproteome reveals molecular mechanisms controlling insulin secretion
Source: Nat Commun. 2016 Nov 14;7:13250. doi: 10.1038/ncomms13250 (PMC5114537; doi:10.1038/ncomms13250)
Supplement: Supplementary Data 1 — Summary of the NOD islets proteome Supplementary [file ncomms13250-s3.xlsx]

## Sheet: NOD islet proteome
LFQ Intensity (log2)				LFQ Intensity (log2)			LFQ Intensity (log2)			Standard Deviation			Median LFQ Intensity (log2)
healthy6	healthy7	healthy10	healthy12	pre-diabetic8	pre-diabetic11	pre-diabetic15	diabetic13	diabetic14	diabetic5	stddev healthy	stddev pre-diabetic	stddev diabetic	healthy	pre-diabetic	diabetic	ANOVA Significant	Peptides	Razor + unique peptides	Unique peptides	Sequence coverage [%]	Unique + razor sequence coverage [%]	Unique sequence coverage [%]	Mol. weight [kDa]	Q-value	Score	Intensity	MS/MS count	ANOVA p value (-log10)	ANOVA q-value	Gene names	Protein names	Majority protein IDs	Protein IDs
32.9118	33.7577	33.1224	33.1542	32.4028	31.5677	31.6876	29.4784	27.5974	31.1491	0.363719	0.451532	1.77689	33.1383	31.6876	29.4784	+	34	34	25	55.5	55.5	38.9	78.538	0	323.31	87212000000	331	1.53008	0.0557811	Gfpt1	Glutamine--fructose-6-phosphate aminotransferase [isomerizing] 1	P47856;P47856-2	P47856;P47856-2;D3YYD9;D3YYE0
28.0617	28.4918	28.065	28.1496	27.967	27.8574	28.2103	26.0536	26.5627	26.2612	0.203948	0.180622	0.255989	28.1073	27.967	26.2612	+	9	9	9	3.7	3.7	3.7	301.92	0	15.375	2462300000	16	1.1819	0.0929482	Nbeal2	Neurobeachin-like protein 2	Q6ZQA0;A0A0G2JFQ4;E9Q9L6;Q6ZQA0-2;F6VTL9	Q6ZQA0;A0A0G2JFQ4;E9Q9L6;Q6ZQA0-2;F6VTL9;D3Z2K6;F6ZZB1
28.0685	28.4277	28.4255	28.6796	27.5237	25.2777	26.5787	26.4141	25.7111	28.2574	0.25132	1.12769	1.31502	28.4266	26.5787	26.4141	+	11	11	11	10.7	10.7	10.7	174.06	0	58.558	5959800000	55	1.31781	0.0749081	Scrib	Protein scribble homolog	Q80U72;Q80U72-3;Q80U72-4;Q80U72-2	Q80U72;Q80U72-3;Q80U72-4;Q80U72-2;F6RIN9;Q80VQ1;Q80VQ1-3
27.9257	28.6374	28.9789	28.5326	28.6929	28.8813	28.0809	28.7439	26.4972	28.6378	0.438831	0.418465	1.26762	28.585	28.6929	28.6378		18	18	18	37.3	37.3	37.3	68.393	0	323.31	23480000000	141	0.388241	0.439317	Dync1i2	Cytoplasmic dynein 1 intermediate chain 2	O88487;Q3TPJ8;A2BFF8;A2BFF9;A2BFF5	O88487;Q3TPJ8;A2BFF8;A2BFF9;A2BFF5;O88485;Q3TYJ3;D3Z0M6;O88485-2
29.7423	29.7609	30.6733	30.4713	29.9614	29.5385	30.6103	28.7755	25.8042	29.8791	0.481014	0.539857	2.10758	30.1161	29.9614	28.7755		25	25	16	61.6	61.6	39.6	38.092	0	323.31	33033000000	190	0.705053	0.219085	Eif2s2	Eukaryotic translation initiation factor 2 subunit 2	Q99L45	Q99L45
27.4421	28.1204	26.2336	27.2845	26.4813	26.3895	26.449	27.2944	26.5737	25.7785	0.780413	0.046567	0.758255	27.3633	26.449	26.5737		7	7	7	64.9	64.9	64.9	16.08	0	238.5	14431000000	92	0.454638	0.37938	Hn1	Hematological and neurological expressed 1 protein;Hematological and neurological expressed 1 protein, N-terminally processed	P97825	P97825
33.1238	32.9577	33.4314	32.8825	32.9083	31.9768	33.506	31.049	31.6023	33.7509	0.243546	0.770648	1.42729	33.0407	32.9083	31.6023		22	22	10	44.4	44.4	22.2	32.754	0	298.9	218030000000	359	0.187518	0.694552	Hnrnpd	Heterogeneous nuclear ribonucleoprotein D0	Q60668-3;Q60668;F6ZV59;G5E8G0;Q60668-4;G3X9W0;Q60668-2;F6SHF3	Q60668-3;Q60668;F6ZV59;G5E8G0;Q60668-4;G3X9W0;Q60668-2;F6SHF3;F7A465
27.9406	27.9251	27.4898	28.1439	28.1406	26.0659	28.8194	28.4739	26.4347	28.7539	0.275378	1.43451	1.26593	27.9328	28.1406	28.4739		12	10	10	8.4	7.2	7.2	188.91	0	12.388	2913800000	22	0.101814	0.827386	Itsn2	Intersectin-2	Q9Z0R6;E9QNG1;Q9Z0R6-2	Q9Z0R6;E9QNG1;Q9Z0R6-2
29.4638	30.4034	30.1294	29.9927	29.2973	28.8243	30.2864	27.4031	30.7251	30.8875	0.394551	0.746076	1.96652	30.0611	29.2973	30.7251		20	20	20	29.4	29.4	29.4	71.439	0	62.304	16492000000	99	0.063802	0.892344	Lbr	Lamin-B receptor	Q3U9G9	Q3U9G9;A0A0A6YXT6;A0A0A6YW01;A0A0A6YXW3;A0A0A6YY12;A0A0A6YWS3
25.77	27.7521	27.9066	28.6376	28.2511	26.2388	28.1287	25.7231	27.393	26.4062	1.22676	1.12813	0.83954	27.8293	28.1287	26.4062		10	10	10	5.3	5.3	5.3	229.39	0	11.618	2917700000	23	0.636782	0.255138	Ralgapa1	Ral GTPase-activating protein subunit alpha-1	Q6GYP7;Q6GYP7-2;Q6GYP7-4	Q6GYP7;Q6GYP7-2;Q6GYP7-4;Q6GYP7-6;Q6GYP7-3
31.8011	31.6011	32.1593	31.9505	31.3645	31.2989	31.9129	30.443	31.4897	32.1284	0.235919	0.337156	0.85089	31.8758	31.3645	31.4897		31	31	22	48.1	48.1	36.1	83.693	0	233.83	49505000000	283	0.287044	0.558367	Rps6ka3	Ribosomal protein S6 kinase alpha-3	P18654;B1AXN9	P18654;B1AXN9;B1AXP0;B1AXN8;B1AXN5;Q7TPS0;A2CEE6;A2CEE5;E9PUP0;A2CEE7;E9QK39;Q7TPS0-2;Q7TPS0-3;F6UG16;B2GVN8;B1AXN7;A2CEE8;B1B0X1
28.2915	29.0171	28.3457	28.3984	28.9947	29.2153	29.6786	26.889	26.7978	28.9906	0.338773	0.349054	1.24053	28.372	29.2153	26.889		16	16	16	27.7	27.7	27.7	82.874	0	116.59	10850000000	125	1.09294	0.105907	Sorbs1	Sorbin and SH3 domain-containing protein 1	E9QNA7;Q62417-2;Q62417;Q62417-7;E9Q6A3;D3Z5J3;Q62417-5;Q62417-4;E9PYX6;Q62417-6;Q62417-3	E9QNA7;Q62417-2;Q62417;Q62417-7;E9Q6A3;D3Z5J3;Q62417-5;Q62417-4;E9PYX6;Q62417-6;Q62417-3
27.8089	27.96	27.9988	27.9648	29.2042	28.5735	29.1721	28.1699	29.1237	28.256	0.0845979	0.355232	0.52758	27.9624	29.1721	28.256		4	4	4	47.9	47.9	47.9	15.537	0	161.86	7295900000	73	1.10555	0.103994	Tomm22	Mitochondrial import receptor subunit TOM22 homolog	Q9CPQ3	Q9CPQ3
31.824	31.4799	31.1885	31.5002	32.2812	32.2134	32.4458	30.3444	31.5368	32.01	0.259743	0.119512	0.858288	31.4901	32.2812	31.5368		51	51	42	39.5	39.5	33.6	181.91	0	323.31	57191000000	488	1.11896	0.102055	Top2b	DNA topoisomerase 2-beta	Q64511	Q64511;F6U5K2;F6XX57;F6V2E8
28.856	29.0774	28.7704	28.8491	27.8204	27.2618	29.5312	26.9456	26.5561	26.0874	0.131959	1.18244	0.429709	28.8526	27.8204	26.5561	+	2	2	2	6.3	6.3	6.3	49.272	0.00016464	4.6562	2694100000	13	3.06944	0.0129391	Gramd3	GRAM domain-containing protein 3	Q6PEM6;Q9D2W5	Q6PEM6;Q9D2W5
31.9206	31.5291	31.9557	31.9581	31.6403	31.7207	32.0785	30.9605	31.1731	31.4862	0.208555	0.233275	0.264446	31.9382	31.7207	31.1731	+	64	64	64	32.9	32.9	32.9	294.84	0	323.31	93905000000	466	2.37961	0.0211932	Srrm2	Serine/arginine repetitive matrix protein 2	Q8BTI8;Q8BTI8-2;Q8BTI8-3	Q8BTI8;Q8BTI8-2;Q8BTI8-3;A0A087WRX8;A0A087WPS9;A0A087WR98
28.5333	29.2031	28.7157	29.2159	29.8	29.5488	30.3518	27.3337	26.981	28.983	0.345901	0.410771	1.06869	28.9594	29.8	27.3337	+	20	18	17	32.1	31	29.8	88.066	0	123.13	9154000000	64	1.85449	0.0365374	Brd2	Bromodomain-containing protein 2	Q7JJ13;Q7JJ13-2;I7HPW1	Q7JJ13;Q7JJ13-2;I7HPW1;U3KLT0;S4R1Z1;G3UZR9;Q3TH63
31.3357	31.1512	32.6816	32.8457	31.4119	30.9038	30.87	27.1067	28.5458	30.5054	0.883458	0.303579	1.70598	32.0086	30.9038	28.5458	+	19	19	19	28.5	28.5	28.5	77.968	0	102.3	26413000000	167	1.83235	0.0371522	Chgb	Secretogranin-1;CCB peptide;PE-11	P16014	P16014
28.6501	29.6045	29.3406	29.2738	29.9186	30.7007	28.9231	27.0221	27.5839	25.451	0.404159	0.890933	1.10553	29.3072	29.9186	27.0221	+	23	23	21	32.3	32.3	31.1	106.86	0	323.31	16337000000	68	1.72496	0.0426954	Srrm1	Serine/arginine repetitive matrix protein 1	Q52KI8;A2A8V9;A2A8V8;E9PUK6;E9QKA4;Q52KI8-2	Q52KI8;A2A8V9;A2A8V8;E9PUK6;E9QKA4;Q52KI8-2;F6UK16;A2A983;F7BWM1
27.0082	26.968	27.5222	26.972	26.3136	25.9818	26.9146	27.2107	27.1052	27.4871	0.270338	0.47283	0.197221	26.9901	26.3136	27.2107	+	9	9	5	4.8	4.8	3	265.49	0	60.584	1726000000	27	1.65039	0.0475745	Crebbp	CREB-binding protein	P45481;F8VPR5	P45481;F8VPR5
29.0546	29.106	28.8563	28.6905	29.553	29.1153	29.9224	28.6213	29.2733	28.7145	0.190835	0.404032	0.352621	28.9555	29.553	28.7145	+	20	20	18	8	8	7.4	337.82	0	52.991	4542500000	51	1.6444	0.0480529	Fryl		F8VQ05	F8VQ05;F6Q1V8
36.3852	35.9813	36.887	36.4796	35.957	36.1874	36.2591	27.7703	27.4984	25.4758	0.371755	0.157845	1.25363	36.4324	36.1874	27.4984	+	3	3	3	33.3	33.3	33.3	12.16	0	210.15	533830000000	134	7.95672	0	Ins1	Insulin-1;Insulin-1 B chain;Insulin-1 A chain	P01325	P01325
33.2961	32.9756	33.8387	33.7542	32.0757	31.5505	32.1275	27.6695	27.9791	29.1514	0.404689	0.319229	0.781682	33.5252	32.0757	27.9791	+	23	23	8	37.7	37.7	13.4	76.021	0	323.31	53089000000	180	6.66522	0.004	Sytl4	Synaptotagmin-like protein 4	Q9R0Q1;Q9R0Q1-3	Q9R0Q1;Q9R0Q1-3;G3UYC6;Q99N50-8;Q99N50-6
30.3097	31.1615	31.2725	31.2889	29.0984	28.4235	29.2267	27.3786	27.4277	26.9176	0.469059	0.431486	0.281405	31.217	29.0984	27.3786	+	6	6	6	32.4	32.4	32.4	25.616	0	52.793	9737300000	48	5.62578	0.0186667	Dnajb9	DnaJ homolog subfamily B member 9	Q9QYI6	Q9QYI6
30.05	30.7177	31.3655	30.9306	29.0312	28.7412	29.5978	27.4969	27.2304	27.2039	0.548173	0.435679	0.162057	30.8242	29.0312	27.2304	+	9	9	9	24.6	24.6	24.6	46.869	0	125.85	11684000000	41	5.51919	0.016	Syt13	Synaptotagmin-13	Q9EQT6	Q9EQT6
27.7847	27.6952	27.7554	27.6277	26.3803	26.4197	26.5924	27.2336	26.9771	26.8401	0.0695251	0.112815	0.199752	27.7253	26.4197	26.9771	+	14	14	14	15.6	15.6	15.6	113.07	0	50.503	4341000000	29	5.37702	0.0144	Lig3	DNA ligase 3;DNA ligase	P97386;Q3UC82;Q80ZH7;K4DI59;B1AT03;P97386-2	P97386;Q3UC82;Q80ZH7;K4DI59;B1AT03;P97386-2;Q3TJN5;G3UYI8
28.6649	28.4898	28.7155	28.6924	27.9081	28.5451	28.9797	26.9376	27.996	29.2117	0.102672	0.538976	1.13796	28.6786	28.5451	27.996		28	28	28	27	27	27	184.67	0	222.43	10726000000	98	0.297402	0.545779	Mdc1	Mediator of DNA damage checkpoint protein 1	Q5PSV9;E9QK89	Q5PSV9;E9QK89;G3UX64
33.8165	33.4302	33.5926	33.6474	33.9808	33.5293	33.1894	33.9584	33.876	34.3444	0.159298	0.39701	0.250061	33.62	33.5293	33.9584		61	61	61	57.6	57.6	57.6	76.722	0	323.31	484840000000	740	1.40338	0.0661553	Ncl	Nucleolin	P09405	P09405;A0A087WRM5
29.5403	28.8636	29.0785	29.1306	25.6796	26.4644	25.8619	26.6913	26.3509	25.7485	0.282728	0.410721	0.477428	29.1045	25.8619	26.3509	+	3	3	2	27.4	27.4	14.7	10.871	0	95.031	85398000000	78	5.27799	0.0126667	Sumo2	Small ubiquitin-related modifier 2	P61957;H7BWX9;D3Z794	P61957;H7BWX9;D3Z794;G3UZX6
31.4245	31.5867	32.0305	31.9175	30.8905	30.9368	31.1295	29.8785	29.738	30.3118	0.282215	0.126753	0.299091	31.7521	30.9368	29.8785	+	34	34	34	43.3	43.3	43.3	94.859	0	297.01	36103000000	210	5.26837	0.0114286	Cars	Cysteine--tRNA ligase, cytoplasmic	Q9ER72;Q9ER72-2	Q9ER72;Q9ER72-2
30.6335	30.7664	30.7371	30.5473	30.8121	31.3376	30.6607	31.3865	31.9921	31.2279	0.100297	0.355262	0.4033	30.6853	30.8121	31.3865		12	12	10	35.5	35.5	26.6	38.194	0	27.616	27823000000	109	1.154	0.0971433	2016-03-02	Mitochondrial amidoxime reducing component 2	Q922Q1	Q922Q1;E0CZH6
31.8269	32.2526	33.1419	32.5271	30.8827	30.4218	31.3465	27.8861	28.3878	29.0483	0.551128	0.462351	0.582905	32.3899	30.8827	28.3878	+	11	11	11	17	17	17	84.173	0	34.708	29824000000	92	5.14503	0.0105	Pcsk1	Neuroendocrine convertase 1	P63239	P63239
29.1772	29.5156	29.1449	28.7457	29.3568	29.1548	29.7319	26.7236	27.1043	29.03	0.315076	0.292844	1.23644	29.161	29.3568	27.1043		6	5	5	17.2	15.3	15.3	42.019	0	27.209	4101800000	25	0.372226	0.456388	2016-09-01	Septin-1	P42209;D3Z3V3;D3YVG1	P42209;D3Z3V3;D3YVG1
31.4322	31.6085	31.6098	31.1971	31.4136	30.2771	31.0326	29.1743	29.8266	31.9382	0.19525	0.578443	1.44473	31.5203	31.0326	29.8266		28	28	1	76.7	76.7	7.2	41.525	0	323.31	108430000000	436	0.212519	0.659518	2016-09-02	Septin-2	P42208;F6WYM0;D3YYB1;D3Z3C0	P42208;F6WYM0;D3YYB1;D3Z3C0;D3Z1S1;D3YZU7;D3YV76
29.8813	30.2854	29.5643	29.1657	30.7336	29.8603	30.6365	27.461	26.7091	30.0279	0.475084	0.478638	1.74015	29.7228	30.6365	27.461		4	4	4	11.6	11.6	11.6	38.709	0.00016532	4.7597	9307500000	43	1.1056	0.10405	2016-09-03	Neuronal-specific septin-3	Q9Z1S5-2;Q9Z1S5	Q9Z1S5-2;Q9Z1S5
26.3297	27.479	27.4293	27.7974	27.765	26.7819	28.1699	25.9079	28.0009	27.909	0.64054	0.71379	1.18276	27.4542	27.765	27.909		7	5	5	16.9	14	14	54.935	0	7.4942	3499500000	17	0.0820782	0.860072	2016-09-04	Septin-4	P28661;P28661-3;P28661-2;P28661-5;P28661-4;Q5ND13;Q5ND09;Q5ND18;P28661-6	P28661;P28661-3;P28661-2;P28661-5;P28661-4;Q5ND13;Q5ND09;Q5ND18;P28661-6
25.6363	29.3462	28.8889	29.196	28.4896	28.9185	29.1604	27.6338	26.7189	26.1994	1.764	0.339717	0.726226	29.0424	28.9185	26.7189		14	14	13	48.2	48.2	46.3	42.747	0	91.179	10267000000	71	0.607027	0.271632	2016-09-05	Septin-5	Q9Z2Q6	Q9Z2Q6
29.8687	30.3675	29.094	29.8449	30.4511	29.3889	30.9131	27.1383	26.4473	30.7529	0.525063	0.781547	2.31232	29.8568	30.4511	27.1383		16	7	7	38.2	24	24	49.619	0	241.53	11606000000	82	0.389702	0.437984	2016-09-06	Septin-6	Q9R1T4;Q9R1T4-2;Q9R1T4-3	Q9R1T4;Q9R1T4-2;Q9R1T4-3;A2A3W1
30.6372	30.8994	30.9912	30.8971	31.2364	31.3622	31.1056	27.2474	30.2979	30.984	0.152452	0.128308	1.98907	30.8983	31.2364	30.2979		31	31	29	66.6	66.6	65	50.648	0	323.31	127160000000	422	0.46531	0.371077	2016-09-07	Septin-7	E9Q1G8;O55131;E9Q9F5	E9Q1G8;O55131;E9Q9F5
29.586	29.1768	29.3787	29.8126	28.4736	28.6012	29.056	27.4429	25.9358	30.3442	0.273105	0.306135	2.24064	29.4823	28.6012	27.4429		17	14	13	51	43.1	39.4	49.812	0	323.31	44007000000	215	0.257848	0.597988	2016-09-08	Septin-8	Q8CHH9;B1AQZ0;B1AQY9;Q8CHH9-2;B7ZC46	Q8CHH9;B1AQZ0;B1AQY9;Q8CHH9-2;B7ZC46;E0CYM4
32.2096	31.8705	31.7997	31.9205	31.6734	31.7327	31.7662	30.4471	31.4906	32.1322	0.179974	0.0469931	0.8505	31.8955	31.7327	31.4906		42	42	42	70.8	70.8	70.8	65.574	0	323.31	72218000000	341	0.130238	0.784781	2016-09-09	Septin-9	Q80UG5;Q80UG5-3;A2A6U3	Q80UG5;Q80UG5-3;A2A6U3;Q80UG5-2;A2A6U5;A8Y5D3;REV__Q6NSQ7
31.8882	31.9466	31.9207	31.6459	31.8795	32.382	32.2692	29.0282	29.2696	32.2239	0.138378	0.263659	1.77945	31.9044	32.2692	29.2696		25	25	15	59.2	59.2	40.4	49.694	0	323.31	97845000000	443	0.689893	0.22637	2016-09-11	Septin-11	Q8C1B7;Q8C1B7-3;Q8C1B7-2	Q8C1B7;Q8C1B7-3;Q8C1B7-2
28.664	29.3447	27.8589	27.8848	27.2202	27.1658	27.0887	26.5141	27.2264	28.1327	0.710532	0.0660759	0.811236	28.2744	27.1658	27.2264		3	3	3	23.5	23.5	23.5	17.806	0	78.652	5203800000	55	1.56417	0.0528726	2016-09-15	15 kDa selenoprotein	Q9ERR7	Q9ERR7
28.5892	28.6595	28.3811	28.4994	26.9103	27.1818	27.4551	27.4312	27.4907	27.1742	0.120224	0.2724	0.168207	28.5443	27.1818	27.4312	+	10	10	10	12.3	12.3	12.3	125.24	0	30.232	2695300000	25	5.0878	0.00933333	Anks1a;Anks1	Ankyrin repeat and SAM domain-containing protein 1A	P59672;Q3UHP6;P59672-2	P59672;Q3UHP6;P59672-2
28.4254	28.4473	28.1314	28.4901	28.6825	28.6862	28.3058	26.7447	26.7871	25.9777	0.163655	0.218564	0.455561	28.4363	28.6825	26.7447	+	6	6	6	6.6	6.6	6.6	90.093	0	8.006	2248500000	21	5.06802	0.0088	Rint1	RAD50-interacting protein 1	Q8BZ36;Q8BZ36-2	Q8BZ36;Q8BZ36-2
26.9122	27.1996	27.1544	27.5742	25.9332	25.8736	27.4395	26.7301	27.3615	26.9918	0.273572	0.887369	0.317235	27.177	25.9332	26.9918		2	2	2	13.8	13.8	13.8	19.476	0.00032284	4.262	978770000	14	0.706281	0.218726	1700037H04Rik	UPF0687 protein C20orf27 homolog	Q9D1K7;H7BXB9;F8WIU1	Q9D1K7;H7BXB9;F8WIU1
26.1823	26.619	27.2791	27.9421	27.2836	26.935	27.229	26.4788	26.3363	27.145	0.77009	0.187501	0.431688	26.9491	27.229	26.4788		2	2	2	20.8	20.8	20.8	13.118	0.00016829	5.1656	989040000	15	0.74136	0.203385	2010107G23Rik	Uncharacterized protein C10orf35 homolog	Q9D882;D3Z7G3;F8WHN9;D3YYX8;D3Z2E9	Q9D882;D3Z7G3;F8WHN9;D3YYX8;D3Z2E9
30.9925	25.3544	30.7488	29.8159	30.6042	29.8608	30.5637	31.4447	31.281	32.8783	2.63165	0.418002	0.878765	30.2824	30.5637	31.4447		3	3	3	16.2	16.2	16.2	26.422	0	22.136	22735000000	28	0.855736	0.16236	2210010C04Rik		Q9CPN9	Q9CPN9;REV__B1ASC0;REV__H7BX92;REV__Q8CGM1-2;REV__H7BX74;REV__Q8CGM1-3;REV__Q8CGM1;REV__H7BWZ2
29.7778	30.0169	30.8318	30.4926	29.487	29.4757	29.5456	27.7063	27.5725	28.1326	0.472973	0.037523	0.292503	30.2547	29.487	27.7063	+	25	25	25	18	18	18	211.46	0	266.67	11760000000	96	5.03236	0.008	Dennd4c	DENN domain-containing protein 4C	A6H8H2;A6H8H2-2;E9Q449	A6H8H2;A6H8H2-2;E9Q449
26.6057	25.3601	25.1098	25.8529	25.7696	25.9274	26.8363	27.8825	26.7812	26.0355	0.659143	0.575738	0.929188	25.6065	25.9274	26.7812		3	3	3	6.4	6.4	6.4	47.314	0.00032315	4.2825	150150000	5	0.314116	0.526695	3110043O21Rik	Protein C9orf72 homolog	Q6DFW0;A2ANZ2;Q3U3D8	Q6DFW0;A2ANZ2;Q3U3D8
28.7181	29.1088	28.3743	28.7223	28.5056	29.5463	29.3447	29.7725	29.9509	28.958	0.300117	0.551934	0.529321	28.7202	29.3447	29.7725		14	14	14	30.3	30.3	30.3	66.365	0	112.75	6227600000	68	1.3573	0.0709536	9030617O03Rik	UPF0317 protein C14orf159 homolog, mitochondrial	Q8BH86;E9QMK9;Q8BH86-2	Q8BH86;E9QMK9;Q8BH86-2;F7CUW7
28.6036	28.4661	28.2946	28.447	28.6747	28.8566	29.0112	27.241	28.6377	28.4136	0.126463	0.168435	0.750109	28.4566	28.8566	28.4136		17	17	2	21.1	21.1	2.2	109.08	0	147	7032700000	76	1.16858	0.095244	9030624J02Rik	UPF0505 protein C16orf62 homolog	Q8BWQ6;I1E4X5;D3YW20;Q8BWQ6-2;Q8BWQ6-3	Q8BWQ6;I1E4X5;D3YW20;Q8BWQ6-2;Q8BWQ6-3;F6RR19
28.2864	28.2659	27.8453	28.5516	28.3742	28.7512	28.2533	27.6566	27.7344	27.9368	0.291934	0.259695	0.144643	28.2761	28.3742	27.7344		13	10	10	18	15.4	15.4	95.538	0	36.999	12230000000	21	0.325356	0.512164	9930111J21Rik1;9930111J21Rik2;Gm5431;Gm12185		Q5SVP0;Q5SVP2;Q5NCB3;A6PWD6;Q5NCB2	Q5SVP0;Q5SVP2;Q5NCB3;A6PWD6;Q5NCB2;Q8CB10;Q5SVN9
25.5139	28.8559	29.9485	29.7307	29.7009	29.5195	29.5756	28.7133	27.7654	25.4875	2.05391	0.0928731	1.65797	29.2933	29.5756	27.7654		15	15	15	28.3	28.3	28.3	75.199	0	55.796	13047000000	45	0.928404	0.140587	Aacs	Acetoacetyl-CoA synthetase	Q9D2R0	Q9D2R0
31.0706	30.6109	31.5039	30.9496	29.3649	29.662	30.5805	27.0801	27.0231	26.7686	0.368909	0.633718	0.165856	31.0101	29.662	27.0231	+	6	6	6	56.1	56.1	56.1	18.718	0	158.54	17427000000	83	4.99131	0.00766667	Ppp1r1a	Protein phosphatase 1 regulatory subunit 1A	Q9ERT9	Q9ERT9
32.1163	31.8168	31.9407	32.2785	32.0678	31.8151	32.0749	28.9775	31.2993	31.8566	0.201963	0.147989	1.52701	32.0285	32.0678	31.2993		46	46	46	54.9	54.9	54.9	106.91	0	323.31	66199000000	332	1.11665	0.102518	Aars	Alanine--tRNA ligase, cytoplasmic	Q8BGQ7	Q8BGQ7
26.4471	27.1687	27.3336	27.7687	27.6699	27.5802	27.6125	27.7785	27.983	26.7943	0.549979	0.045432	0.635541	27.2511	27.6125	27.7785		5	5	5	5.6	5.6	5.6	106.78	0	10.895	1380600000	14	0.296553	0.546675	Aars2	Alanine--tRNA ligase, mitochondrial	Q14CH7	Q14CH7
29.196	27.8186	28.6742	29.4036	28.008	27.6062	28.0107	26.9345	27.2424	28.0641	0.706453	0.232763	0.583951	28.9351	28.008	27.2424		9	9	9	26.7	26.7	26.7	44.97	0	14.624	5084900000	25	0.440477	0.391599	Aarsd1;Gm27029	Alanyl-tRNA editing protein Aarsd1	Q3THG9;A2A4P3;A2A4P4	Q3THG9;A2A4P3;A2A4P4
30.8147	30.9428	30.7733	30.6372	31.1521	31.011	31.257	29.7521	30.0968	29.753	0.125922	0.123443	0.198753	30.794	31.1521	29.753	+	15	15	15	28.7	28.7	28.7	75.474	0	117.5	17790000000	135	4.98545	0.00738462	Abcd3	ATP-binding cassette sub-family D member 3	P55096;A0A0G2JDI9	P55096;A0A0G2JDI9
27.4021	27.1777	25.8055	27.017	28.1212	27.8065	27.9892	28.1019	27.9392	26.2176	0.714392	0.15803	1.04411	27.0974	27.9892	27.9392		10	10	8	9.4	9.4	8	183.11	0	58.461	5961500000	58	1.09765	0.105193	Abca9	ATP-binding cassette sub-family A member 9	Q8K449	Q8K449
28.7185	29.0487	28.1083	28.9006	28.0659	28.8414	26.4528	28.5107	26.955	28.274	0.413175	1.21853	0.838251	28.8096	28.0659	28.274		8	8	8	13.1	13.1	13.1	77.187	0	10.667	3282600000	20	0.797296	0.181651	Abcb10	ATP-binding cassette sub-family B member 10, mitochondrial	Q9JI39	Q9JI39
31.5172	31.2223	30.2946	29.7126	26.6823	26.5809	26.5153	26.3982	26.9962	27.4403	0.832508	0.0841371	0.522941	30.7584	26.5809	26.9962	+	5	5	4	39.1	39.1	30.9	12.364	0	200.6	9977900000	35	4.67072	0.00828571	Ins2	Insulin-2;Insulin-2 B chain;Insulin-2 A chain	P01326	P01326
26.9361	24.8847	27.6391	27.4775	26.2926	25.8145	27.1404	26.5613	27.4309	27.4719	1.26922	0.671485	0.514308	27.2068	26.2926	27.4309		9	9	9	7.8	7.8	7.8	140.21	0	11.225	1820900000	16	0.255957	0.600329	Abcc4		E9Q467;E9Q236	E9Q467;E9Q236
30.7857	30.005	29.6759	29.6932	29.9642	29.9015	29.6811	26.1738	27.3163	26.992	0.519658	0.14869	0.588774	29.8491	29.9015	26.992	+	9	9	9	49.3	49.3	49.3	24.307	0	61.245	22039000000	88	4.61586	0.008	Grpel1	GrpE protein homolog 1, mitochondrial	Q99LP6	Q99LP6
31.2897	31.777	32.0636	31.8691	30.1588	29.6746	29.64	30.5694	30.5883	30.0482	0.329208	0.290058	0.306517	31.8231	29.6746	30.5694	+	16	16	16	44.5	44.5	44.5	59.452	0	235.96	28420000000	154	4.60108	0.0075	Pgm3	Phosphoacetylglucosamine mutase	Q9CYR6;Q8BWW3	Q9CYR6;Q8BWW3
32.1683	31.9331	31.9423	32.1083	31.2982	30.8109	31.3454	32.5632	32.31	32.2125	0.118438	0.295911	0.181019	32.0253	31.2982	32.31	+	32	32	25	58.7	58.7	49.6	69.632	0	323.31	137610000000	535	4.47864	0.00752941	Syncrip	Heterogeneous nuclear ribonucleoprotein Q	Q7TMK9;G3V018;Q7TMK9-2;G3UZI2;G3UXJ6;G3UZ48	Q7TMK9;G3V018;Q7TMK9-2;G3UZI2;G3UXJ6;G3UZ48;G3UWM1;G3XA76
30.491	30.5612	30.5075	30.589	31.0196	31.332	31.4107	30.4248	31.4385	30.7369	0.045738	0.20686	0.519171	30.5343	31.332	30.7369		31	31	31	47.7	47.7	47.7	67.314	0	323.31	53572000000	252	1.58357	0.0514113	Abce1	ATP-binding cassette sub-family E member 1	P61222	P61222
30.0948	29.885	29.9369	30.0415	30.3641	29.2273	30.3919	29.6948	29.048	30.0453	0.0957067	0.664502	0.505932	29.9892	30.3641	29.6948		23	22	22	41.1	40.3	40.3	94.944	0	323.31	22557000000	155	0.0819697	0.859828	Abcf1	ATP-binding cassette sub-family F member 1	Q6P542	Q6P542
28.4749	28.8344	28.449	29.2019	29.6956	26.9858	29.1937	25.8545	26.8238	27.8833	0.3546	1.44163	1.01473	28.6546	29.1937	26.8238		20	20	20	40.3	40.3	40.3	71.781	0	285.38	21004000000	116	1.13567	0.0998356	Abcf2	ATP-binding cassette sub-family F member 2	Q99LE6	Q99LE6;REV__Q9DAC9
27.7463	28.6682	28.2035	27.9001	26.6008	29.0214	28.1639	29.4835	28.127	25.866	0.406259	1.22732	1.8275	28.0518	28.1639	28.127		10	10	10	19.7	19.7	19.7	79.864	0	40.831	4427600000	37	0.162689	0.730925	Abcf3	ATP-binding cassette sub-family F member 3	Q8K268	Q8K268
29.2295	29.4567	30.3502	29.87	28.2685	27.8383	28.8363	27.6417	27.4369	27.0671	0.493084	0.500578	0.291222	29.6633	28.2685	27.4369	+	9	9	9	23.9	23.9	23.9	42.119	0	323.31	10758000000	74	4.46208	0.00711111	Glul	Glutamine synthetase	P15105	P15105;D3YVK1;D3Z121
28.2797	28.477	28.4698	28.5148	29.0408	26.3159	26.5434	25.8483	27.7384	28.8083	0.105611	1.51183	1.49882	28.4734	26.5434	27.7384		8	8	8	47.2	47.2	47.2	33.56	0	69.278	5983600000	50	0.217719	0.652059	Abhd11	Alpha/beta hydrolase domain-containing protein 11	Q8K4F5;D3YYK0	Q8K4F5;D3YYK0
28.6363	29.3796	29.0301	29.1859	28.6802	26.6606	27.0045	27.1114	27.1898	29.2267	0.315381	1.08051	1.19928	29.108	27.0045	27.1898		11	11	11	32.4	32.4	32.4	45.269	0	43.491	9957200000	76	0.987258	0.12651	Abhd12	Monoacylglycerol lipase ABHD12	Q99LR1;Q99LR1-2	Q99LR1;Q99LR1-2;D6RFU2;D6RI21
31.656	31.3981	31.6922	31.9352	30.5466	29.2874	30.3793	26.9778	28.8718	31.0171	0.21981	0.68384	2.02095	31.6741	30.3793	28.8718		11	11	3	60	60	10	22.45	0	109.94	24227000000	132	1.11311	0.102797	Abhd14b		E9QN99;A0A087WPF8;A0A087WQN8;A0A087WSR2;A0A087WRJ2;A0A087WP24	E9QN99;A0A087WPF8;A0A087WQN8;A0A087WSR2;A0A087WRJ2;A0A087WP24
28.9678	28.5431	28.334	28.3794	26.708	26.9985	26.2045	27.3702	27.6269	27.8552	0.288801	0.401734	0.242639	28.4613	26.708	27.6269	+	14	14	14	25.9	25.9	25.9	75.435	0	293.28	5770900000	46	4.44269	0.00694737	Thoc1	THO complex subunit 1	Q8R3N6	Q8R3N6
27.9634	29.0289	28.3403	28.3969	28.2945	27.5855	26.6895	28.4639	29.0065	28.2761	0.441783	0.804313	0.379291	28.3686	27.5855	28.4639		6	6	6	19.9	19.9	19.9	38.204	0	84.814	2490500000	18	1.06176	0.11118	Abhd6	Monoacylglycerol lipase ABHD6	Q8R2Y0;Q8R2Y0-2	Q8R2Y0;Q8R2Y0-2
29.4119	28.7901	28.9897	29.2394	29.9027	29.8353	29.4322	26.9305	26.7514	30.3135	0.273664	0.254429	2.00688	29.1146	29.8353	26.9305		14	14	10	36	36	28.7	52.287	0	143.66	15945000000	90	0.455841	0.378513	Abi1	Abl interactor 1	Q8CBW3;Q8CBW3-4;B7ZCU2;B7ZCU5;B7ZCU4;B7ZCU3;B7ZCU0;J3QNK8;Q8CBW3-5;Q8CBW3-2;Q8CBW3-3	Q8CBW3;Q8CBW3-4;B7ZCU2;B7ZCU5;B7ZCU4;B7ZCU3;B7ZCU0;J3QNK8;Q8CBW3-5;Q8CBW3-2;Q8CBW3-3
27.833	25.9516	25.1857	27.1811	28.2009	26.3186	28.0728	26.6442	26.9328	28.512	1.19208	1.05172	1.00547	26.5663	28.0728	26.9328		3	3	3	10.6	10.6	10.6	39.106	0	12.877	1261200000	15	0.616827	0.265929	Abi3	ABI gene family member 3	Q8BYZ1;Q8BYZ1-2;F6RXN4	Q8BYZ1;Q8BYZ1-2;F6RXN4
27.594	28.3478	25.2769	28.5708	29.2988	29.418	29.0125	26.6819	27.5924	28.3656	1.50613	0.208408	0.842783	27.9709	29.2988	27.5924		17	17	17	56.6	56.6	56.6	48.6	0	162.01	8836500000	82	1.11625	0.102558	Ablim1	Actin-binding LIM protein 1	E9Q9D1;E9Q9D2;E9Q9C7;Q8K4G5;Q8K4G5-2;E9Q9Q7;E9Q030;E9Q9C0;E9Q9C1;E9Q9C2;E9QK41;Q8K4G5-3;E9Q9C4;Q8K4G5-4	E9Q9D1;E9Q9D2;E9Q9C7;Q8K4G5;Q8K4G5-2;E9Q9Q7;E9Q030;E9Q9C0;E9Q9C1;E9Q9C2;E9QK41;Q8K4G5-3;E9Q9C4;Q8K4G5-4
29.1755	30.5067	30.5173	30.5479	29.5045	28.5631	29.2501	25.9995	27.7615	29.3866	0.674459	0.486984	1.69401	30.512	29.2501	27.7615		13	13	12	21.2	21.2	20	97.666	0	29.819	9573400000	69	1.28208	0.079774	Abr	Active breakpoint cluster region-related protein	Q5SSL4;E9PUE7;Q5SSL4-4;Q5SSL4-2;Q5SSL4-3	Q5SSL4;E9PUE7;Q5SSL4-4;Q5SSL4-2;Q5SSL4-3;H3BJY3;H3BKV6;Z4YN68;H3BKT3
30.8583	30.0741	29.8079	30.2485	26.5046	26.1491	26.2009	28.4715	26.5445	25.8863	0.445867	0.19205	1.34349	30.1613	26.2009	26.5445		2	2	2	30.9	30.9	30.9	9.0303	0	55.531	17907000000	64	0.872887	0.156645	Abracl	Costars family protein ABRACL	Q4KML4;E9QMV2	Q4KML4;E9QMV2
30.652	31.1603	30.8591	30.5095	30.6981	29.8072	29.9713	30.4656	28.94	30.7359	0.282554	0.474143	0.968312	30.7556	29.9713	30.4656		20	20	20	59	59	59	43.953	0	323.31	68635000000	356	0.212498	0.659365	Acaa1a;Acaa1b	3-ketoacyl-CoA thiolase A, peroxisomal;3-ketoacyl-CoA thiolase B, peroxisomal	Q921H8;H3BKL5;H3BJZ9;Q8VCH0	Q921H8;H3BKL5;H3BJZ9;Q8VCH0;H3BKA1;H3BJC1;H3BJG8
32.2236	32.4194	32.5358	32.5157	31.9876	31.8789	32.3353	30.7307	31.9147	32.0626	0.1427	0.238402	0.730033	32.4676	31.9876	31.9147		29	29	29	74.3	74.3	74.3	41.829	0	323.31	127800000000	454	0.983925	0.127281	Acaa2	3-ketoacyl-CoA thiolase, mitochondrial	Q8BWT1	Q8BWT1
29.7549	29.6051	29.3893	29.6174	29.5732	28.7384	29.2947	29.5857	26.9695	29.3548	0.151041	0.425034	1.44842	29.6112	29.2947	29.3548		48	48	47	29.5	29.5	28.9	265.25	0	317.93	20237000000	161	0.624343	0.261106	Acaca	Acetyl-CoA carboxylase 1;Biotin carboxylase	Q5SWU9;Q5SWU9-2	Q5SWU9;Q5SWU9-2;V9GWS0;E9Q4Z2;V9GXY1;V9GWS1;D3Z0B3;V9GWR9
30.6278	29.2019	31.4915	30.181	28.7405	28.3201	28.7714	26.8434	26.9378	27.2256	0.952939	0.252112	0.199088	30.4044	28.7405	26.9378	+	6	6	6	14.8	14.8	14.8	49.252	0	39.671	6456000000	34	4.34818	0.0074	Spock1	Testican-1	Q8BKQ3;Q6DIC9;Q62288;Q8BM07;A0A087WPP6	Q8BKQ3;Q6DIC9;Q62288;Q8BM07;A0A087WPP6
26.396	27.6416	27.9769	25.6127	27.3951	26.6056	27.2617	27.0596	26.2684	26.23	1.09858	0.422605	0.468279	27.0188	27.2617	26.2684		12	4	4	25.9	8.1	8.1	61.389	0.00016812	5.1117	1222700000	11	0.35145	0.47925	Acad12		D3Z7X0	D3Z7X0;F6RGT6
26.2271	26.2345	26.4507	26.0172	27.1937	26.0043	27.5681	29.0315	28.2976	28.7621	0.177011	0.81653	0.371247	26.2308	27.1937	28.7621	+	15	15	15	69.6	69.6	69.6	29.366	0	200.34	35959000000	167	4.30104	0.00704762	Ca3	Carbonic anhydrase 3	P16015	P16015
31.7099	31.336	31.3425	31.268	31.4323	31.1039	31.2077	30.5973	30.0666	31.1836	0.200057	0.167862	0.55873	31.3393	31.2077	30.5973		25	25	25	50.4	50.4	50.4	68.721	0	217.82	35151000000	231	1.39412	0.066999	Acad9	Acyl-CoA dehydrogenase family member 9, mitochondrial	Q8JZN5	Q8JZN5;A0A0G2JF25;A0A0G2JDY4
32.7454	32.854	33.3093	33.2376	33.7554	32.5397	33.3114	34.4131	33.5654	33.0554	0.278631	0.615168	0.685814	33.0458	33.3114	33.5654		22	22	22	49.3	49.3	49.3	47.907	0	323.31	149540000000	431	0.223995	0.642591	Acadl	Long-chain specific acyl-CoA dehydrogenase, mitochondrial	P51174	P51174
30.4752	29.9484	30.8081	30.6776	30.631	30.6745	30.7349	30.4908	31.114	30.7538	0.37828	0.0521781	0.312861	30.5764	30.6745	30.7538		20	20	20	51.8	51.8	51.8	46.481	0	323.31	42657000000	226	0.768423	0.192148	Acadm	Medium-chain specific acyl-CoA dehydrogenase, mitochondrial	P45952	P45952;D6RFD7
31.4526	31.0571	31.5673	31.2586	31.3555	31.49	31.7483	27.8766	30.0868	31.4607	0.224242	0.199626	1.80824	31.3556	31.49	30.0868		17	17	17	52.7	52.7	52.7	44.889	0	323.31	38593000000	217	0.745846	0.20136	Acads	Short-chain specific acyl-CoA dehydrogenase, mitochondrial	Q07417	Q07417;F6RAZ3
31.3862	31.1826	30.5565	31.0854	32.2733	32.8002	32.679	31.59	31.5088	31.3559	0.353733	0.275955	0.118866	31.134	32.679	31.5088	+	12	12	12	74.6	74.6	74.6	13.527	0	218.28	82794000000	193	4.29114	0.00690909	Snrpd2;Gm5449	Small nuclear ribonucleoprotein Sm D2	P62317;D3Z5N9	P62317;D3Z5N9
32.755	32.1681	32.2936	32.4053	32.65	32.4856	32.3347	32.1579	32.4126	32.5699	0.252344	0.157698	0.207909	32.3494	32.4856	32.4126		30	30	30	59.3	59.3	59.3	70.875	0	323.31	99909000000	477	0.0103975	0.981465	Acadvl	Very long-chain specific acyl-CoA dehydrogenase, mitochondrial	P50544;B1AR28	P50544;B1AR28
28.8756	28.3759	28.4002	26.7676	28.7987	26.494	27.8859	26.5621	26.5818	28.9185	0.920688	1.16062	1.35482	28.3881	27.8859	26.5818		10	10	9	15.7	15.7	14.7	87.21	0	17.794	5700800000	28	0.000942564	0.997707	Acap2	Arf-GAP with coiled-coil, ANK repeat and PH domain-containing protein 2	Q6ZQK5;Q6ZQK5-2	Q6ZQK5;Q6ZQK5-2
33.4858	33.6585	33.601	33.7444	32.6228	32.0166	32.6462	32.6313	30.8297	33.0973	0.108481	0.356935	1.19756	33.6298	32.6228	32.6313		25	25	25	63	63	63	44.816	0	323.31	200270000000	553	1.50355	0.0574064	Acat1	Acetyl-CoA acetyltransferase, mitochondrial	Q8QZT1	Q8QZT1
29.9894	29.9047	29.9057	30.6145	29.4443	29.9447	28.8109	28.4127	26.8456	30.2541	0.342922	0.568199	1.70609	29.9476	29.4443	28.4127		15	15	15	53.7	53.7	53.7	41.297	0	61.276	14922000000	92	0.332243	0.503135	Acat2;Acat3	Acetyl-CoA acetyltransferase, cytosolic	Q8CAY6;Q80X81;G3XA25;F2Z459	Q8CAY6;Q80X81;G3XA25;F2Z459
29.9154	30.4248	30.2752	30.3624	29.44	29.2545	29.7188	26.6653	27.9959	29.6474	0.227785	0.233707	1.49392	30.3188	29.44	27.9959		17	17	17	36.2	36.2	36.2	60.18	0	323.31	23315000000	202	1.34319	0.0725996	Acbd3	Golgi resident protein GCP60	Q8BMP6	Q8BMP6
29.5182	29.5168	29.7848	29.7276	30.151	30.3558	29.9221	28.9387	26.8502	29.0509	0.139779	0.216962	1.23945	29.6229	30.151	28.9387		8	8	8	20.5	20.5	20.5	56.613	0	32.514	9829600000	38	1.43249	0.0638869	Acbd5	Acyl-CoA-binding domain-containing protein 5	Q5XG73;E9QNH7;Q5XG73-2;Q5XG73-3;Z4YM84	Q5XG73;E9QNH7;Q5XG73-2;Q5XG73-3;Z4YM84;E0CXU7;E9Q289
26.7094	25.8917	25.6166	26.4452	26.9489	26.8253	27.2789	27.5902	27.4991	26.1506	0.500106	0.234496	0.806143	26.1684	26.9489	27.4991		39	39	39	38.5	38.5	38.5	150.92	0	323.31	60663000000	337	1.08277	0.107356	Ace	Angiotensin-converting enzyme;Angiotensin-converting enzyme, soluble form	P09470;F6QCP8;P09470-2	P09470;F6QCP8;P09470-2
31.3538	31.2706	31.4331	31.6673	31.5865	31.6545	32.0617	29.2101	31.2615	31.5523	0.170812	0.256986	1.27663	31.3934	31.6545	31.2615		54	54	25	44.6	44.6	24	146.3	0	323.31	80844000000	401	0.67847	0.233167	Acin1	Apoptotic chromatin condensation inducer in the nucleus	Q9JIX8-4;Q9JIX8;F6RJ39	Q9JIX8-4;Q9JIX8;F6RJ39;B8JJ89
30.9088	31.1509	31.2536	31.5445	30.9197	30.5302	27.7988	27.03	26.5221	25.871	0.263266	1.7006	0.580973	31.2022	30.5302	26.5221	+	7	5	4	37	30.1	21.5	24.416	0	13.248	24224000000	39	4.26696	0.0066087	Rab3d	Ras-related protein Rab-3D	P35276;D3YWL1;D3YW33	P35276;D3YWL1;D3YW33
31.6136	31.7067	31.9757	32.092	32.0408	32.0526	31.9574	31.8731	31.0834	31.9648	0.224164	0.0518941	0.484579	31.8412	32.0408	31.8731		34	34	33	44.8	44.8	43.9	98.124	0	323.31	57322000000	324	0.657286	0.243658	Aco1	Cytoplasmic aconitate hydratase	P28271	P28271
27.7131	27.5678	27.6032	28.1493	26.2895	26.2199	26.0064	27.1638	26.392	26.6427	0.267874	0.14752	0.393715	27.6581	26.2199	26.6427	+	6	6	6	21.5	21.5	21.5	44.929	0	63.314	4530800000	38	4.26215	0.0065	Mrps9	28S ribosomal protein S9, mitochondrial	Q9D7N3	Q9D7N3
26.2083	27.928	27.3253	28.0743	26.3591	26.7128	27.0381	27.7456	27.6392	27.0384	0.848168	0.339598	0.381316	27.6266	26.7128	27.6392		4	4	4	7.7	7.7	7.7	67.354	0	10.781	1554100000	16	0.250901	0.606524	Acot11	Acyl-coenzyme A thioesterase 11	Q8VHQ9;A2AVR6	Q8VHQ9;A2AVR6;F6SS52;E0CYS0;E0CYA0;E0CXP8
27.1955	28.7633	29.5237	29.0631	26.8784	29.0111	26.6788	27.4132	27.7711	26.6175	1.01023	1.29279	0.590483	28.9132	26.8784	27.4132		3	3	3	25	25	25	15.183	0.00017343	5.9914	3875300000	21	0.106813	0.82082	Acot13	Acyl-coenzyme A thioesterase 13;Acyl-coenzyme A thioesterase 13, N-terminally processed	Q9CQR4	Q9CQR4
28.7315	29.3307	29.5682	28.9633	26.6748	26.8556	25.5555	26.868	26.8975	26.5496	0.373065	0.704247	0.192908	29.147	26.6748	26.868	+	2	2	2	21.9	21.9	21.9	11.933	0	7.5084	2424600000	13	4.25117	0.0064	Ggact	Gamma-glutamylaminecyclotransferase	E0CZ04;E0CX39;Q923B0-2;Q923B0	E0CZ04;E0CX39;Q923B0-2;Q923B0
28.4188	28.7913	28.317	29.0653	29.4567	28.548	29.3369	27.3037	29.2647	29.103	0.344852	0.493702	1.08851	28.605	29.3369	29.103		11	11	11	34.4	34.4	34.4	42.536	0	92.602	9687800000	78	0.313824	0.52699	Acot7	Cytosolic acyl coenzyme A thioester hydrolase	Q91V12;E9PYH2;Q91V12-2;Q91V12-4;Q91V12-3	Q91V12;E9PYH2;Q91V12-2;Q91V12-4;Q91V12-3
27.9504	27.9832	28.0802	27.9532	28.3218	28.0402	28.1245	27.2483	28.1113	27.7086	0.0608072	0.14453	0.43182	27.9682	28.1245	27.7086		5	5	5	21.9	21.9	21.9	35.827	0	9.4184	1849000000	18	0.957612	0.133234	Acot8	Acyl-coenzyme A thioesterase 8	P58137;Q8BZR4	P58137;Q8BZR4
30.9779	31.0176	30.5856	30.7709	30.7701	30.9133	30.1405	31.4649	31.7657	31.1225	0.20003	0.411121	0.321824	30.8744	30.7701	31.4649		22	22	22	52.4	52.4	52.4	50.56	0	167.63	55155000000	265	1.4467	0.0621573	Acot9;Acot10	Acyl-coenzyme A thioesterase 9, mitochondrial;Acyl-coenzyme A thioesterase 10, mitochondrial	Q9R0X4;Q32MW3	Q9R0X4;Q32MW3
27.0483	27.2384	26.7562	26.746	25.571	26.3679	25.9385	26.9432	28.5143	26.0484	0.23943	0.398851	1.24831	26.9023	25.9385	26.9432		7	7	7	18.9	18.9	18.9	74.717	0	56.463	2372800000	32	0.632725	0.256536	Acox1	Peroxisomal acyl-coenzyme A oxidase 1	Q9R0H0-2;Q9R0H0;A2A848	Q9R0H0-2;Q9R0H0;A2A848
26.9469	27.3897	27.2303	27.5168	28.9343	28.2324	27.7103	27.2919	26.5311	28.0725	0.245767	0.614196	0.770722	27.31	28.2324	27.2919		9	9	1	17.4	17.4	2.1	78.403	0	58.518	2221900000	18	1.28757	0.079006	Acox3	Peroxisomal acyl-coenzyme A oxidase 3	Q9EPL9	Q9EPL9
30.653	31.3371	31.3623	31.6513	28.6189	27.7793	28.0973	25.9947	26.987	30.8498	0.423338	0.423894	2.56508	31.3497	28.0973	26.987		4	4	2	30.4	30.4	17.7	18.192	0	49.576	18958000000	49	1.31376	0.0753386	Acp1	Low molecular weight phosphotyrosine protein phosphatase	Q9D358	Q9D358
27.8307	29.511	29.9473	30.2061	29.6113	29.3337	30.2079	26.449	28.4978	29.569	1.06796	0.446695	1.58532	29.7291	29.6113	28.4978		8	8	8	17.7	17.7	17.7	48.508	0	17.793	8098600000	56	0.369236	0.459245	Acp2	Lysosomal acid phosphatase	P24638;B7ZCF4;B7ZCF5	P24638;B7ZCF4;B7ZCF5
27.3966	27.9805	25.7747	27.594	26.8999	26.9674	26.1548	26.5711	27.7533	27.6712	0.971907	0.450934	0.660121	27.4953	26.8999	27.6712		5	5	5	22.6	22.6	22.6	36.807	0	29.72	1693500000	18	0.313012	0.528096	Acp5	Tartrate-resistant acid phosphatase type 5	Q05117	Q05117
31.5556	31.3316	31.7314	31.281	30.2662	30.0913	30.4345	28.4891	28.9791	29.7502	0.208516	0.171611	0.63575	31.4436	30.2662	28.9791	+	19	19	19	48.2	48.2	48.2	56.451	0	261.89	28583000000	204	4.20318	0.00676923	Abat	4-aminobutyrate aminotransferase, mitochondrial	P61922;P61922-2	P61922;P61922-2;Q3TUE8;F7C9G3;F6RN86
30.0593	30.2917	29.1637	30.4889	30.9007	30.1763	30.8527	29.1583	29.8974	31.2216	0.585099	0.405087	1.04538	30.1755	30.8527	29.8974		16	16	16	35.3	35.3	35.3	67.95	0	171.12	17814000000	130	0.533611	0.317809	Acsf2	Acyl-CoA synthetase family member 2, mitochondrial	Q8VCW8	Q8VCW8
29.0612	29.0765	28.8241	28.9319	29.4314	28.6957	29.7762	29.5992	26.8677	28.4928	0.118815	0.551909	1.37393	28.9965	29.4314	28.4928		19	19	18	33.3	33.3	32	77.951	0	164.26	10774000000	100	0.469197	0.367906	Acsl1	Long-chain-fatty-acid--CoA ligase 1	P41216;D3Z041	P41216;D3Z041;D3Z457;D3YVF6
29.2617	28.3464	28.6843	28.6782	26.6499	26.1991	28.3621	26.8066	27.0033	28.3115	0.380344	1.14116	0.818006	28.6812	26.6499	27.0033		10	10	9	20.5	20.5	19	79.076	0	63.354	5482200000	58	1.29719	0.077767	Acsl4	Long-chain-fatty-acid--CoA ligase 4	Q9QUJ7;Q9QUJ7-2	Q9QUJ7;Q9QUJ7-2
29.5243	29.3583	29.8564	29.8097	27.1915	26.0109	28.0099	25.5505	26.6233	26.6469	0.23688	1.00495	0.626305	29.667	27.1915	26.6233	+	7	7	7	15	15	15	66.681	0	16.501	5834500000	26	4.20159	0.00651852	Fam151a	Protein FAM151A	Q8QZW3	Q8QZW3
28.903	28.1401	27.2981	27.2278	26.3753	26.9962	26.9082	27.1506	27.3189	28.9539	0.791108	0.335967	0.996112	27.7191	26.9082	27.3189		17	2	2	40.7	8	8	42.004	0	63.502	20553000000	82	0.82277	0.17313	Actbl2	Beta-actin-like protein 2	Q8BFZ3	Q8BFZ3
37.8192	37.9085	37.8093	37.8479	38.0652	38.1523	37.6656	37.9887	37.9596	38.3352	0.044628	0.259534	0.20896	37.8335	38.0652	37.9887		51	51	0	93.6	93.6	0	42.019	0	323.31	8036600000000	5358	1.19459	0.091355	Actc1	Actin, alpha cardiac muscle 1	P68033	P68033
35.8909	35.4021	35.2381	35.424	34.0579	33.8575	33.5733	32.827	34.0662	35.8652	0.280625	0.243505	1.52767	35.413	33.8575	34.0662		46	20	1	98.7	63.5	4.5	41.792	0	323.31	1283600000000	1412	0.697727	0.22229	Actg1	Actin, cytoplasmic 2;Actin, cytoplasmic 2, N-terminally processed	P63260	P63260;B1ATY1;G3UYG0
34.9621	34.1909	35.0126	34.6798	34.4551	33.984	34.2862	31.9162	32.0819	32.7934	0.376604	0.238672	0.466041	34.8209	34.2862	32.0819	+	22	22	22	51.9	51.9	51.9	58.557	0	323.31	184390000000	411	4.18245	0.00657143	Maob	Amine oxidase [flavin-containing] B	Q8BW75	Q8BW75;E9Q3X6;E9PVL9
33.5878	33.2766	32.8181	33.1609	34.2718	33.7234	33.6792	32.6884	33.5768	34.0409	0.31789	0.33012	0.687253	33.2188	33.7234	33.5768		78	49	3	84.5	60.9	4.7	103.07	0	323.31	345630000000	1161	0.64337	0.250615	Actn1	Alpha-actinin-1	Q7TPR4	Q7TPR4
26.4941	26.7317	25.1853	25.4253	26.6326	26.0428	26.4506	28.2134	27.5302	26.5942	0.76743	0.302018	0.812882	25.9597	26.4506	27.5302		66	53	49	70.8	60.3	57.3	103.04	0	323.31	75291000000	432	1.13099	0.0999287	Actn3	Alpha-actinin-3	O88990	O88990
34.501	34.381	34.5191	34.3302	35.0484	34.8505	34.8368	33.986	34.5007	34.9283	0.0918491	0.118412	0.47182	34.441	34.8505	34.5007		88	88	48	82.6	82.6	48.9	104.98	0	323.31	805710000000	2093	0.877814	0.155453	Actn4	Alpha-actinin-4	P57780;E9Q2W9	P57780;E9Q2W9
29.2789	29.0546	29.1687	28.7592	29.5047	29.4525	29.724	27.5035	28.8888	28.8688	0.223703	0.144067	0.794092	29.1116	29.5047	28.8688		11	11	11	38.6	38.6	38.6	46.207	0	180.11	7671700000	70	1.16219	0.0960896	Actr10	Actin-related protein 10	Q9QZB7	Q9QZB7
30.7975	31.0416	29.8628	30.2912	30.0822	29.4432	29.1224	27.0348	26.5738	30.4749	0.526449	0.488611	2.13172	30.5443	29.4432	27.0348		16	16	7	47.3	47.3	26.6	42.613	0	323.31	33591000000	151	0.843819	0.166142	Actr1a	Alpha-centractin	P61164	P61164
28.6445	28.8423	28.5259	28.7685	29.6072	31.4734	31.3352	30.3141	32.0773	28.6881	0.139337	1.03985	1.69506	28.7065	31.3352	30.3141		14	5	5	45.2	24.5	24.5	42.281	0	321.96	16751000000	95	1.38605	0.067851	Actr1b	Beta-centractin	Q8R5C5	Q8R5C5;E0CZD4;E0CYB4
32.3076	32.2825	32.1644	32.5315	32.2716	32.433	32.8534	33.1672	32.3675	32.5417	0.153293	0.300356	0.420538	32.2951	32.433	32.5417		16	16	16	45.4	45.4	45.4	44.76	0	323.31	91477000000	387	0.79616	0.182089	Actr2	Actin-related protein 2	P61161	P61161
33.1324	33.136	33.0104	32.6986	33.5807	32.8347	32.9506	32.8	32.6608	33.4299	0.205628	0.40145	0.40981	33.0714	32.9506	32.8		30	30	24	79.9	79.9	64.1	47.357	0	323.31	180040000000	567	0.10467	0.823864	Actr3	Actin-related protein 3	Q99JY9	Q99JY9;A0A087WRA1;A0A087WQ14;A0A087WP86;Q641P0;A0A087WQ83;Q641P0-2;A0A087WPR6
29.5301	29.6395	30.3907	30.0292	28.5805	26.5699	28.7138	28.981	26.8091	29.104	0.392487	1.20115	1.29092	29.8344	28.5805	28.981		11	11	6	30.1	30.1	16.7	45.78	0	37.799	10937000000	59	1.36452	0.070155	Acy1	Aminoacylase-1	Q99JW2	Q99JW2;A0A087WPV3;A0A087WRE0
29.6373	29.7536	29.8939	29.8474	29.7717	29.655	29.7269	26.5008	26.7092	29.673	0.113342	0.0588717	1.77437	29.8005	29.7269	26.7092		5	5	5	55.6	55.6	55.6	11.241	0	19.193	8425200000	59	1.01253	0.121257	Acyp1	Acylphosphatase-1;Acylphosphatase	P56376;E9QJT5	P56376;E9QJT5;Q8BMV3
30.8175	30.9841	29.6096	31.149	28.8204	28.2538	29.2433	26.7863	26.5316	30.5399	0.700171	0.496486	2.24428	30.9008	28.8204	26.7863		17	17	17	58.5	58.5	58.5	39.991	0	323.31	24014000000	156	0.549644	0.30736	Ada	Adenosine deaminase	P03958	P03958
31.4065	30.979	31.2204	31.4299	31.8034	31.8826	31.8324	31.9581	31.979	31.8799	0.208848	0.0400706	0.0522379	31.3134	31.8324	31.9581	+	32	32	31	78.2	78.2	75.4	55.758	0	323.31	97895000000	347	4.17786	0.00634483	Shmt2	Serine hydroxymethyltransferase	Q9CZN7	Q9CZN7
29.2425	29.1749	29.8232	29.713	27.4008	27.016	26.1331	27.0976	27.9369	27.3205	0.327254	0.649955	0.434752	29.4777	27.016	27.3205	+	6	6	6	14.6	14.6	14.6	61.543	0	28.58	2971600000	20	4.16283	0.00613333	Cbs	Cystathionine beta-synthase	Q91WT9;Q91WT9-2;D3YYN0;D3YUF2	Q91WT9;Q91WT9-2;D3YYN0;D3YUF2;D3Z4K2
28.0093	28.1093	27.6186	28.2494	28.2379	28.6268	28.349	26.6405	27.981	27.934	0.270588	0.200316	0.760734	28.0593	28.349	27.934		10	10	1	13	13	2.3	127.66	0	41.358	3067500000	44	0.599366	0.275695	Adar	Double-stranded RNA-specific adenosine deaminase	Q99MU3-2;Q99MU3-3	Q99MU3-2;Q99MU3-3
33.0968	33.0032	33.1471	33.2423	33.592	33.4826	33.3774	33.8219	33.8602	33.657	0.0997486	0.107307	0.107972	33.1219	33.4826	33.8219	+	124	124	124	64.3	64.3	64.3	172.88	0	323.31	1017100000000	1990	4.1585	0.00593548	Rrbp1	Ribosome-binding protein 1	Q99PL5;A2AVJ7	Q99PL5;A2AVJ7;Q99PL5-3;Q99PL5-2;Q99PL5-4;Q99PL5-5;Q99PL5-7;Q99PL5-6;Q99PL5-8;Q99PL5-9;Q99PL5-10;Q99PL5-11;Q99PL5-12
26.8958	26.9156	27.2178	27.2873	26.4058	25.9573	26.8705	27.1881	27.2049	26.0111	0.202416	0.456624	0.684443	27.0667	26.4058	27.1881		7	7	7	17.6	17.6	17.6	59.178	0	18.522	2348900000	25	0.511253	0.333625	Adck4	AarF domain-containing protein kinase 4	E9QLB8;Q566J8	E9QLB8;Q566J8
29.6152	29.8233	29.9166	29.7226	29.6332	29.4085	29.2876	26.6675	27.2214	28.046	0.129795	0.175379	0.693666	29.7729	29.4085	27.2214	+	17	17	17	9	9	9	240.09	0	40.202	5414700000	48	4.13462	0.00625	Arfgef3	Brefeldin A-inhibited guanine nucleotide-exchange protein 3	Q3UGY8	Q3UGY8;REV__Q9JI19;REV__Q8K2D8
30.2106	29.6813	29.2668	29.9779	30.6842	30.2133	31.3061	29.3961	30.5597	30.5009	0.407279	0.548136	0.655491	29.8296	30.6842	30.5009		29	29	2	45	45	2.1	75.406	0	286.48	45737000000	287	1.31267	0.0754446	Add3	Gamma-adducin	Q9QYB5-2	Q9QYB5-2
28.532	28.9329	28.7003	29.1509	26.5725	26.0497	25.7605	26.7501	26.7022	28.0898	0.270301	0.411562	0.787668	28.8166	26.0497	26.7501	+	7	7	7	32.3	32.3	32.3	41.555	0	321.84	7112800000	57	4.12232	0.00606061	Ndrg3	Protein NDRG3	Q9QYF9;Q8VCV2;Q8CBD0	Q9QYF9;Q8VCV2;Q8CBD0
33.0129	32.1124	32.1922	31.1414	32.1376	32.1345	31.937	30.5407	32.8291	31.6583	0.765962	0.114931	1.1443	32.1523	32.1345	31.6583		16	16	15	49.7	49.7	47.6	39.547	0	131.97	43717000000	128	0.0561906	0.903718	Adh5	Alcohol dehydrogenase class-3	P28474	P28474;A0A0G2JGS3
29.4041	29.533	29.5278	29.7784	28.8599	29.0485	28.8827	27.5522	27.857	28.3783	0.156808	0.10294	0.417751	29.5304	28.8827	27.857	+	13	13	13	14.6	14.6	14.6	135.94	0	102.13	6808100000	81	4.08428	0.00658824	Wdr11	WD repeat-containing protein 11	Q8K1X1;G5E8J3	Q8K1X1;G5E8J3
31.8654	31.7636	31.4213	31.3697	31.213	30.6937	31.2421	32.1046	31.1399	32.425	0.246356	0.308561	0.668927	31.5924	31.213	32.1046		16	16	1	52.5	52.5	7	38.451	0	295.47	43667000000	186	1.3066	0.0765394	Adk	Adenosine kinase	P55264-2	P55264-2
28.7757	29.4787	29.2252	29.617	29.8374	29.5635	29.7716	27.2953	27.0415	29.8832	0.369791	0.142979	1.57252	29.352	29.7716	27.2953		27	27	27	32	32	32	124.31	0	113.71	11888000000	76	0.753188	0.198077	Adnp	Activity-dependent neuroprotector homeobox protein	A2BDX0;Q9Z103	A2BDX0;Q9Z103
27.4805	27.9849	28.154	28.9202	28.8422	29.6868	30.7727	30.0335	30.0984	29.2632	0.596602	0.96776	0.464602	28.0695	29.6868	30.0335		6	6	6	22.7	22.7	22.7	28.372	0	24.868	11731000000	47	1.56376	0.0527906	Ado	2-aminoethanethiol dioxygenase	Q6PDY2	Q6PDY2
28.3645	28.805	28.9649	28.9179	28.9894	28.2058	29.2006	27.3099	28.0509	29.3294	0.274058	0.524129	1.0216	28.8615	28.9894	28.0509		11	11	11	30.6	30.6	30.6	53.902	0	302.56	15036000000	94	0.396336	0.432813	Adpgk	ADP-dependent glucokinase	Q8VDL4;Q8VDL4-3	Q8VDL4;Q8VDL4-3;Q8VDL4-2
30.6292	30.7456	29.9235	30.208	29.5107	28.9502	30.1367	28.0795	29.1375	30.3157	0.380216	0.593552	1.11864	30.4186	29.5107	29.1375		15	15	15	62.2	62.2	62.2	40.068	0	323.31	20817000000	176	0.75617	0.196901	Adprh	[Protein ADP-ribosylarginine] hydrolase	P54923	P54923
29.1717	29.0662	29.5205	29.4051	26.448	26.7524	26.0107	28.0982	26.5347	28.0967	0.208532	0.372829	0.902254	29.2884	26.448	28.0967		7	7	7	25.4	25.4	25.4	31.043	0	48.749	5022700000	44	1.00965	0.121712	Adprhl2	Poly(ADP-ribose) glycohydrolase ARH3	Q8CG72-2;Q8CG72	Q8CG72-2;Q8CG72
29.9218	29.9794	29.9556	30.659	30.2761	29.8015	30.326	28.7252	28.9458	30.1354	0.354156	0.289492	0.75856	29.9675	30.2761	28.9458		14	14	11	21	21	17.3	79.638	0	80.378	9229300000	95	0.326344	0.510794	Adrbk1	Beta-adrenergic receptor kinase 1	Q99MK8;Q7TS64;E9PW16	Q99MK8;Q7TS64;E9PW16;F6QY34;E9Q419;F7AEX1;F6Y9P3
27.4289	26.8883	26.8879	26.7162	27.8524	27.6263	27.7836	27.3253	26.9144	27.1404	0.309835	0.1159	0.205792	26.8881	27.7836	27.1404		5	5	5	12	12	12	42.06	0	55.161	4832700000	51	1.5701	0.0523848	Adrm1;Gm9774	Proteasomal ubiquitin receptor ADRM1	Q9JKV1;A0A0A6YVU8	Q9JKV1;A0A0A6YVU8;D3YUD8
30.7854	31.2938	31.0782	30.742	31.0009	31.181	32.0393	27.4134	30.0772	30.9794	0.259821	0.554885	1.8541	30.9318	31.181	30.0772		19	19	19	52.3	52.3	52.3	54.866	0	291.59	44235000000	234	0.854785	0.162537	Adsl	Adenylosuccinate lyase	P54822;E9Q242;E9Q3T7	P54822;E9Q242;E9Q3T7;E9Q0A0;A0A0G2JFL8;A0A0G2JFI8
30.093	30.189	29.9607	30.2415	28.5978	27.8141	29.5644	27.4417	27.181	30.1487	0.123322	0.876741	1.64332	30.141	28.5978	27.4417		17	17	16	46.7	46.7	45.2	50.02	0	323.31	23463000000	149	0.652734	0.245761	Adss	Adenylosuccinate synthetase isozyme 2	P46664	P46664
27.4327	27.4342	27.3756	28.6092	28.7191	27.5679	25.5667	26.8085	26.9507	26.2703	0.598139	1.59519	0.358893	27.4334	27.5679	26.8085		2	2	2	12.2	12.2	12.2	22	0.00017042	5.4559	1957700000	19	0.341727	0.491388	Aes	Amino-terminal enhancer of split	P63002;P63002-2	P63002;P63002-2
29.2011	28.6394	30.1075	29.13	29.4063	30.5666	29.5863	29.4811	27.4912	27.9691	0.611939	0.624458	1.03877	29.1656	29.5863	27.9691		18	17	15	26.3	25.3	23.4	89.518	0	96.427	10118000000	77	1.41893	0.0650397	Afg3l2	AFG3-like protein 2	Q8JZQ2	Q8JZQ2
28.6067	28.8069	28.1741	27.9692	29.1092	28.728	29.0948	28.9986	29.2658	28.9416	0.384901	0.216049	0.173085	28.3904	29.0948	28.9986		7	7	7	30.3	30.3	30.3	37.022	0	323.31	9202900000	70	0.433333	0.397851	Aga	N(4)-(beta-N-acetylglucosaminyl)-L-asparaginase;Glycosylasparaginase alpha chain;Glycosylasparaginase beta chain	Q64191	Q64191
30.2195	30.0957	30.3416	30.2209	29.0004	30.6541	29.7484	30.5562	28.1497	30.099	0.100394	0.828102	1.27802	30.2202	29.7484	30.099		12	12	12	28.7	28.7	28.7	58.042	0	323.31	29498000000	151	0.0817914	0.860016	Agfg1	Arf-GAP domain and FG repeat-containing protein 1	Q8K2K6;A0A087WNV1;A0A087WSR7;A0A087WR52;Q8K2K6-3;Q8K2K6-1;Q8K2K6-2;A0A087WRL1	Q8K2K6;A0A087WNV1;A0A087WSR7;A0A087WR52;Q8K2K6-3;Q8K2K6-1;Q8K2K6-2;A0A087WRL1
27.8375	27.2744	26.9345	28.5171	29.1702	29.1306	26.1326	27.2038	27.5392	28.3072	0.692748	1.74244	0.565657	27.556	29.1306	27.5392		10	10	10	35.2	35.2	35.2	46.975	0	202.51	9228400000	62	0.300213	0.543557	Agk	Acylglycerol kinase, mitochondrial	Q9ESW4	Q9ESW4;Q9ESW4-2
28.8958	28.6439	29.1255	28.7265	29.8857	30.2042	30.1975	29.4592	29.2639	28.8818	0.212689	0.181983	0.293693	28.8111	30.1975	29.2639	+	13	13	13	17.4	17.4	17.4	83.967	0	39.751	12235000000	49	4.0635	0.00651429	Adam10	Disintegrin and metalloproteinase domain-containing protein 10	O35598;E9PYF2	O35598;E9PYF2;D3Z1E6
28.849	28.3292	28.4456	28.3187	28.8577	28.4054	28.7087	28.841	28.3748	28.7586	0.248982	0.230495	0.248809	28.3874	28.7087	28.7586		15	9	9	23.7	15.3	15.3	97.213	0	18.025	3555200000	16	0.0515515	0.910956	Ago1	Protein argonaute-1	Q8CJG1;H3BJ70	Q8CJG1;H3BJ70;Q8CJF8;Q8CJF8-2;H3BL59
29.1672	30.0501	30.0148	30.0677	29.1018	29.3035	29.5315	29.8362	29.3634	30.2207	0.439051	0.214984	0.429407	30.0324	29.3035	29.8362		26	26	20	41.6	41.6	33.3	97.303	0	212.79	16592000000	110	0.738467	0.204247	Ago2	Protein argonaute-2	Q8CJG0	Q8CJG0;Q8CJF9;A3KFX6
29.6527	29.8421	30.3765	29.1665	29.1438	28.7368	29.3147	26.8317	26.8607	29.3845	0.500189	0.29688	1.46556	29.7474	29.1438	26.8607		10	10	10	25	25	25	43.295	0	44.237	8224500000	56	1.28786	0.0790767	Agpat3	1-acyl-sn-glycerol-3-phosphate acyltransferase gamma	Q9D517	Q9D517;D3YUW0;D3Z1M6
28.3018	28.1243	27.6931	28.6217	26.5179	28.2569	28.9101	25.387	26.6012	28.6656	0.387298	1.23649	1.65757	28.2131	28.2569	26.6012		18	18	18	40.8	40.8	40.8	71.683	0	82.569	7992400000	74	0.262299	0.592267	Agps	Alkyldihydroxyacetonephosphate synthase, peroxisomal	Q8C0I1;A2AL50;H3BKN2;A2AL49	Q8C0I1;A2AL50;H3BKN2;A2AL49;H3BIY5
29.1577	29.4034	29.7524	29.9234	26.2909	25.5803	25.8213	26.7106	26.8366	28.17	0.344211	0.361376	0.80867	29.5779	25.8213	26.8366	+	5	5	5	27.9	27.9	27.9	18.787	0	37.665	4251400000	29	4.06322	0.00633333	Hint3	Histidine triad nucleotide-binding protein 3	Q9CPS6;F8WH96	Q9CPS6;F8WH96;E9Q7F8
33.2101	33.44	33.5055	33.4909	33.2968	33.7472	33.4103	34.787	34.1527	33.3915	0.137253	0.234252	0.698711	33.4654	33.4103	34.1527		28	28	28	57.9	57.9	57.9	47.688	0	323.31	163300000000	462	1.12589	0.10085	Ahcy	Adenosylhomocysteinase	P50247	P50247;A2ALT5
31.0409	30.5342	30.8384	31.5883	30.318	29.0224	30.0976	26.5839	26.8885	30.695	0.443792	0.693207	2.29068	30.9396	30.0976	26.8885		14	14	5	26.2	26.2	12.1	58.951	0	28.129	22858000000	74	1.12872	0.100341	Ahcyl1	Putative adenosylhomocysteinase 2	Q80SW1	Q80SW1
28.3503	28.6971	28.7157	28.7381	27.9383	28.469	28.0125	26.6434	27.5111	26.8026	0.184098	0.287385	0.46192	28.7064	28.0125	26.8026	+	12	12	12	13.5	13.5	13.5	128.39	0	30.699	3747900000	45	4.06035	0.00616216	Trappc11	Trafficking protein particle complex subunit 11	B2RXC1	B2RXC1;B2RXC1-2
29.3877	29.0097	29.5084	29.1451	27.4179	26.642	25.8939	27.534	26.9	27.9111	0.226445	0.762042	0.510961	29.2664	26.642	27.534	+	3	3	3	20.9	20.9	20.9	17.053	0	44.498	2918300000	26	4.04977	0.00642105	Rnase4	Ribonuclease 4	Q8C7E4;Q9JJH1	Q8C7E4;Q9JJH1
29.851	30.0054	29.9916	29.8952	30.3917	29.9299	30.5052	30.2101	28.4554	30.1545	0.0748268	0.304717	0.997413	29.9434	30.3917	30.1545		13	13	13	50	50	50	38.117	0	323.31	20050000000	123	0.445264	0.387825	Ahsa1	Activator of 90 kDa heat shock protein ATPase homolog 1	Q8BK64	Q8BK64
24.8953	28.0526	28.7119	28.1128	28.6815	27.3235	27.0111	27.4869	27.4389	28.9935	1.72444	0.888068	0.884018	28.0827	27.3235	27.4869		6	6	6	22.5	22.5	22.5	31.845	0	10.63	3956900000	44	0.0479769	0.917289	AI837181;Bles03	UPF0696 protein C11orf68 homolog	E9QNR6;Q8VD62	E9QNR6;Q8VD62
28.5112	27.7492	28.6315	28.2118	29.0625	29.0146	28.8355	26.8965	27.6311	27.0619	0.392996	0.119652	0.385353	28.3615	29.0146	27.0619	+	8	8	8	9.5	9.5	9.5	133.84	0	22.393	3637100000	36	4.00184	0.00728205	Lmo7		F6TFN2;E9PYI7;F6VG99;E9PYF4	F6TFN2;E9PYI7;F6VG99;E9PYF4
27.1562	27.1979	26.0257	26.7446	26.2894	26.6546	26.5517	26.8868	27.9349	26.9888	0.543564	0.188309	0.577931	26.9504	26.5517	26.9888		3	3	3	23.8	23.8	23.8	16.91	0	42.39	591600000	7	0.203641	0.671541	Aif1	Allograft inflammatory factor 1	O70200	O70200;G3UYJ2
31.2735	31.7062	31.1331	31.262	31.5569	31.2549	31.4534	30.6761	31.5687	31.8926	0.249907	0.15347	0.630015	31.2677	31.4534	31.5687		20	20	20	41.5	41.5	41.5	66.765	0	323.31	52010000000	187	0.0181788	0.968493	Aifm1	Apoptosis-inducing factor 1, mitochondrial	Q9Z0X1;B1AU25	Q9Z0X1;B1AU25
30.9408	31.393	30.9183	30.4221	31.2249	31.0826	30.5411	28.5526	31.1405	31.1978	0.396678	0.360799	1.51094	30.9296	31.0826	31.1405		18	18	18	74.2	74.2	74.2	33.997	0	323.31	39116000000	181	0.153551	0.74539	Aimp1	Aminoacyl tRNA synthase complex-interacting multifunctional protein 1;Endothelial monocyte-activating polypeptide 2	P31230;Q3UZG4	P31230;Q3UZG4;A0A0G2JDW6;A0A0G2JEU9;A0A0G2JDV0;A0A0G2JDH0
30.4342	31.0807	30.8199	31.0413	29.3627	28.4496	29.6003	27.1181	27.745	30.1622	0.29635	0.607497	1.6074	30.9306	29.3627	27.745		12	12	12	67.8	67.8	67.8	35.377	0	323.31	23785000000	118	1.50949	0.0570519	Aimp2	Aminoacyl tRNA synthase complex-interacting multifunctional protein 2	Q8R010;Q8R3V2	Q8R010;Q8R3V2
29.6722	29.741	29.1105	30.0392	28.4885	26.8874	28.602	27.3683	27.3496	30.2012	0.387714	0.958841	1.641	29.7066	28.4885	27.3683		13	13	13	48.5	48.5	48.5	37.605	0	323.31	10021000000	91	0.674848	0.235054	Aip	AH receptor-interacting protein	O08915;D3YW40	O08915;D3YW40
29.7982	31.0227	31.1877	31.1816	30.7235	30.6365	30.9885	30.9553	31.1136	30.8794	0.670598	0.183348	0.119491	31.1021	30.7235	30.9553		17	17	17	78.4	78.4	78.4	21.539	0	312.75	52405000000	220	0.0450402	0.922491	Ak1	Adenylate kinase isoenzyme 1	Q9R0Y5;Q9R0Y5-2	Q9R0Y5;Q9R0Y5-2;Z4YN97;A0A0A6YXW8
31.5178	31.1353	30.7793	31.1162	31.0921	32.0914	31.8531	32.1232	32.3354	31.1625	0.301879	0.521937	0.624989	31.1257	31.8531	32.1232		13	13	13	62.3	62.3	62.3	26.468	0	323.31	49077000000	169	0.830386	0.170574	Ak2	Adenylate kinase 2, mitochondrial;Adenylate kinase 2, mitochondrial, N-terminally processed	Q9WTP6;Q9WTP6-2	Q9WTP6;Q9WTP6-2;F7BP55
30.9394	31.1724	31.446	31.2079	31.7731	31.2386	31.2313	32.5705	31.9788	31.6983	0.207331	0.310722	0.445257	31.1901	31.2386	31.9788		19	19	19	80.6	80.6	80.6	25.426	0	204.71	63670000000	256	1.32248	0.0746488	Ak3	GTP:AMP phosphotransferase AK3, mitochondrial	Q9WTP7	Q9WTP7;F6RP11
27.4147	26.663	26.8923	26.126	27.5928	26.0166	26.3998	26.0563	26.0764	28.3503	0.534389	0.82204	1.31868	26.7776	26.3998	26.0764		74	74	74	65.1	65.1	65.1	180.69	0	323.31	148860000000	865	0.00440269	0.991682	Akap12	A-kinase anchor protein 12	Q9WTQ5;Q9WTQ5-2	Q9WTQ5;Q9WTQ5-2
28.656	28.8955	29.7687	28.433	26.1376	26.4622	26.0345	26.7511	27.0414	26.7812	0.584926	0.223205	0.159627	28.7757	26.1376	26.7812	+	16	16	16	21.9	21.9	21.9	107.58	0	180.74	3903400000	33	3.9634	0.0074	Emilin1	EMILIN-1	Q99K41	Q99K41
29.0781	29.098	28.6676	29.4088	29.3743	28.5218	28.0777	27.6558	26.5855	29.2574	0.304068	0.658933	1.34473	29.0881	28.5218	27.6558		16	16	15	33.6	33.6	32.6	76.293	0	120.82	10479000000	88	0.0718967	0.879361	Akap8	A-kinase anchor protein 8	Q9DBR0	Q9DBR0
29.2528	28.6043	28.8449	28.6382	28.5042	27.4289	29.4319	26.5319	30.2437	26.0821	0.298109	1.00241	2.28395	28.7416	28.5042	26.5319		27	27	27	9.2	9.2	9.2	435.87	0	53.322	9269400000	50	0.77166	0.191238	Akap9	A-kinase anchor protein 9	Q70FJ1;Q70FJ1-3;Q70FJ1-2;E9QQ10	Q70FJ1;Q70FJ1-3;Q70FJ1-2;E9QQ10;H3BLL7
32.6508	32.9697	33.0678	33.2178	32.0593	31.9081	32.6724	29.8019	30.894	33.0681	0.239923	0.404745	1.6627	33.0187	32.0593	30.894		20	20	20	65.8	65.8	65.8	36.586	0	323.31	94266000000	333	0.957041	0.133279	Akr1a1	Alcohol dehydrogenase [NADP(+)]	Q9JII6;B1AXW3	Q9JII6;B1AXW3
33.3775	33.1012	33.1402	33.6955	33.3329	33.335	33.3811	31.4543	32.481	33.2609	0.273381	0.0272421	0.906105	33.2589	33.335	32.481		19	19	19	70.6	70.6	70.6	35.732	0	323.31	140450000000	324	0.836341	0.168427	Akr1b1	Aldose reductase	P45376	P45376;D3YVJ7
30.5218	30.2828	29.8056	29.8384	30.1285	29.6544	29.2995	27.0152	28.2494	30.5869	0.349212	0.415926	1.81403	30.0606	29.6544	28.2494		13	8	6	49.7	33	26.4	32.745	0	13.004	9758500000	48	0.540417	0.313274	Akr1b10		D3Z494;G5E895	D3Z494;G5E895;S4R2G9
30.3904	30.9326	29.7491	30.4299	27.7801	30.3268	30.9991	26.6809	26.7767	31.182	0.485084	1.69802	2.5715	30.4101	30.3268	26.7767		17	17	10	63.3	63.3	42.7	36.12	0	308.02	52711000000	144	0.18639	0.695979	Akr1b8	Aldose reductase-related protein 2	P45377	P45377
30.4919	31.0165	30.5565	30.6404	31.055	30.7896	30.5637	28.0646	27.2723	29.1637	0.234791	0.245915	0.949838	30.5984	30.7896	28.0646	+	21	21	21	45.9	45.9	45.9	61.012	0	323.31	46209000000	284	3.95197	0.0075122	Fam114a1	Protein Noxp20	Q9D281	Q9D281;D3Z2J2
29.5744	29.1784	28.7697	29.7392	28.4601	27.6909	28.5043	26.5197	27.0469	27.1221	0.4333	0.457391	0.328249	29.3764	28.4601	27.0469	+	13	13	13	59.5	59.5	59.5	29.435	0	190.47	29346000000	138	3.93182	0.008	Emd	Emerin	O08579;I7HJS1;Q3THM8	O08579;I7HJS1;Q3THM8;B7FAU5
29.5329	29.1457	29.2229	29.0065	28.5493	28.6881	28.4914	27.0352	27.6996	27.9996	0.222727	0.101085	0.49354	29.1843	28.5493	27.6996	+	5	5	5	76.4	76.4	76.4	7.9972	0	61.046	12711000000	94	3.93104	0.00790698	Gng12	Guanine nucleotide-binding protein G(I)/G(S)/G(O) subunit gamma-12	Q9DAS9	Q9DAS9
29.8784	30.182	29.9985	29.9163	29.4618	26.3784	30.1326	29.1365	28.7805	29.6134	0.13511	2.00214	0.417909	29.9574	29.4618	29.1365		10	10	10	35.7	35.7	35.7	40.612	0	78.111	19242000000	88	0.462621	0.372984	Akr7a2	Aflatoxin B1 aldehyde reductase member 2	Q8CG76	Q8CG76
28.2564	28.6017	28.7748	28.9629	28.2538	28.5775	28.4097	27.9159	26.5582	28.4844	0.300406	0.161886	0.989678	28.6882	28.4097	27.9159		14	14	9	29.2	29.2	22.3	55.707	0	105.56	6819400000	54	0.51802	0.329422	Akt1	RAC-alpha serine/threonine-protein kinase	P31750;D3Z783	P31750;D3Z783;D3YXX3;D3YYP9
26.1887	27.7119	27.975	26.5585	26.4308	27.0079	26.5914	27.6078	27.8457	26.0258	0.86861	0.297856	0.989221	27.1352	26.5914	27.6078		8	8	8	39.7	39.7	39.7	27.483	0	185.83	2782900000	24	0.242811	0.616556	Akt1s1	Proline-rich AKT1 substrate 1	Q9D1F4;E9QKI5;E9QKI4;F6R8S6;D3Z4R0;D3Z4W3;D3YWZ1	Q9D1F4;E9QKI5;E9QKI4;F6R8S6;D3Z4R0;D3Z4W3;D3YWZ1
27.0943	26.5055	26.8132	27.002	30.138	31.2291	30.4233	26.6763	28.4563	28.5162	0.259977	0.565863	1.0454	26.9076	30.4233	28.4563	+	4	1	1	44.3	17.7	17.7	8.1831	0.0025231	2.0939	3370400000	15	3.87029	0.00827273	Eif4g1		D6RCH1	D6RCH1
30.5278	32.7078	32.5671	32.4912	26.7988	27.1537	26.3201	30.6335	31.4504	33.2743	1.03435	0.418329	1.35202	32.5292	26.7988	31.4504	+	6	6	6	43.8	43.8	43.8	18.862	0	8.1514	69291000000	74	3.85396	0.00826667	Prorsd1	Prolyl-tRNA synthetase associated domain-containing protein 1	Q9D820;Q9D820-2	Q9D820;Q9D820-2;A0A0A0MQH9
31.5657	31.2887	31.0486	31.2291	29.4535	31.5961	31.7522	29.8403	31.1713	30.807	0.214321	1.28447	0.687845	31.2589	31.5961	30.807		49	48	45	72.5	72.5	70.4	68.692	0	323.31	817790000000	871	0.447454	0.385497	Alb	Serum albumin	P07724	P07724
28.7633	29.5051	28.372	28.5858	29.439	26.6516	29.1859	28.6131	29.8145	29.1682	0.492412	1.54145	0.601277	28.6745	29.1859	29.1682		7	7	7	13.9	13.9	13.9	65.091	0	16.479	3081100000	31	0.417038	0.413551	Alcam	CD166 antigen	Q61490;E9Q4G8;E9Q3Q6	Q61490;E9Q4G8;E9Q3Q6;Q5MPX5;F6QH25
29.2817	28.8197	28.3402	28.762	29.3252	30.017	29.7295	27.4279	26.0302	29.3573	0.385262	0.34754	1.67062	28.7908	29.7295	27.4279		12	12	12	17	17	17	84.755	0	148.81	9476400000	59	0.706585	0.21863	Aldh16a1	Aldehyde dehydrogenase family 16 member A1	Q571I9;D3Z0B9	Q571I9;D3Z0B9;F6RQF0
32.6317	32.923	32.4424	32.4178	32.7791	32.7991	32.7508	32.6318	32.1982	32.2375	0.233318	0.0242674	0.239802	32.537	32.7791	32.2375		39	39	39	54.7	54.7	54.7	87.265	0	323.31	135830000000	611	1.46319	0.061153	Aldh18a1	Delta-1-pyrroline-5-carboxylate synthase;Glutamate 5-kinase;Gamma-glutamyl phosphate reductase	Q9Z110;Q9Z110-2	Q9Z110;Q9Z110-2;D3Z0B4;H3BKJ8;H3BLE8;H3BKK0
28.4488	28.6479	28.771	28.6506	28.3624	28.6114	28.7524	26.743	27.4125	27.1912	0.13349	0.197476	0.341098	28.6493	28.6114	27.1912	+	10	7	7	24.1	17.6	17.6	52.11	0	24.456	3487700000	28	3.82252	0.00852174	Ppm1b	Protein phosphatase 1B	Q99NF7;P36993;P36993-2;P36993-4;P36993-3;P36993-5	Q99NF7;P36993;P36993-2;P36993-4;P36993-3;P36993-5
27.2706	26.8818	26.7404	26.6634	26.5065	26.3812	26.8362	28.4305	28.413	26.5974	0.269967	0.235027	1.05332	26.8111	26.5065	28.413		25	22	19	55	51.7	47.9	56.625	0	233.14	18134000000	110	1.30244	0.077069	Aldh1a2	Retinal dehydrogenase 2	Q62148	Q62148
28.5782	28.447	28.2166	28.0733	28.6394	28.2912	28.6623	28.7922	27.7321	28.2847	0.226599	0.207959	0.53021	28.3318	28.6394	28.2847		11	7	7	24.5	21	21	57.552	0	44.172	3387200000	22	0.191425	0.688326	Aldh1b1	Aldehyde dehydrogenase X, mitochondrial	Q9CZS1	Q9CZS1;G3UYH1
32.4314	32.3158	32.811	32.2238	32.5977	32.3088	32.1596	34.1376	31.7784	31.2588	0.258045	0.222731	1.53424	32.3736	32.3088	31.7784		37	37	33	46.7	46.7	42.4	101.59	0	323.31	67795000000	328	0.194409	0.683678	Aldh1l2	Mitochondrial 10-formyltetrahydrofolate dehydrogenase	Q8K009;D3Z6B9	Q8K009;D3Z6B9
32.1659	32.0241	31.8717	31.8155	31.7899	31.6063	32.0201	32.5725	31.5052	32.6784	0.15794	0.207337	0.64894	31.9479	31.7899	32.5725		34	34	31	64.2	64.2	61.1	56.537	0	323.31	192650000000	630	0.80212	0.180131	Aldh2	Aldehyde dehydrogenase, mitochondrial	P47738;A0A0G2JEU1	P47738;A0A0G2JEU1;A0A0G2JFQ0;A0A0G2JF60;D3YYF3
31.2624	31.259	31.3806	30.9952	30.7129	29.7508	30.6178	28.3916	29.6995	31.0434	0.162863	0.530153	1.32594	31.2607	30.6178	29.6995		16	16	15	38	38	35.5	53.97	0	135.88	25886000000	147	1.04732	0.11408	Aldh3a2	Fatty aldehyde dehydrogenase;Aldehyde dehydrogenase	P47740;B1AV77;B1ATI0	P47740;B1AV77;B1ATI0
27.002	26.9813	27.0226	27.1252	26.0716	27.2835	27.0289	26.845	26.5505	26.2205	0.0638818	0.639003	0.312417	27.0123	27.0289	26.5505		7	7	7	16.7	16.7	16.7	52.292	0	12.181	1702000000	17	0.124884	0.792155	Aldh3b1	Aldehyde dehydrogenase family 3 member B1	Q80VQ0	Q80VQ0;J3QMK6;E9Q3E1
30.258	29.6845	30.3304	30.5169	30.0034	27.0757	29.2161	27.4533	26.9664	29.7179	0.358937	1.51507	1.46835	30.2942	29.2161	27.4533		14	14	14	31.9	31.9	31.9	61.84	0	249.52	19763000000	114	1.00211	0.123286	Aldh4a1	Delta-1-pyrroline-5-carboxylate dehydrogenase, mitochondrial	Q8CHT0	Q8CHT0
29.7534	31.2326	31.0203	31.0032	30.228	30.047	29.8937	26.7677	29.6688	28.9665	0.674107	0.167342	1.51351	31.0117	30.047	28.9665		9	9	9	22.4	22.4	22.4	55.968	0	59.957	12262000000	64	1.57787	0.0518465	Aldh5a1	Succinate-semialdehyde dehydrogenase, mitochondrial	Q8BWF0	Q8BWF0
30.793	30.6623	31.0771	30.9749	31.2268	31.0013	30.6316	32.5458	32.801	30.9168	0.185092	0.300498	1.02217	30.8839	31.0013	32.5458		20	20	20	52.9	52.9	52.9	57.915	0	258.98	42062000000	316	0.770964	0.191374	Aldh6a1	Methylmalonate-semialdehyde dehydrogenase [acylating], mitochondrial	Q9EQ20	Q9EQ20
28.9963	28.9064	29.1172	29.7003	29.2582	26.8405	29.4196	26.2478	27.0519	28.8065	0.357425	1.44471	1.30844	29.0568	29.2582	27.0519		21	21	21	53	53	53	55.644	0	323.31	26470000000	181	0.587185	0.283014	Aldh7a1	Alpha-aminoadipic semialdehyde dehydrogenase	Q9DBF1-2;Q9DBF1;G3UYR8	Q9DBF1-2;Q9DBF1;G3UYR8;G3UY72;E9Q1H3;E9Q1G1
30.7988	30.56	30.7039	30.2644	30.2744	29.8657	30.0415	29.3446	29.3895	29.8594	0.233249	0.205014	0.285143	30.632	30.0415	29.3895	+	16	16	16	17.3	17.3	17.3	110.2	0	45.176	15052000000	99	3.77635	0.00893617	Rab3gap1	Rab3 GTPase-activating protein catalytic subunit	Q80UJ7	Q80UJ7
34.7785	34.5659	35.0212	35.0411	34.6948	34.4591	34.4509	33.6833	34.93	34.968	0.224828	0.13851	0.730999	34.8998	34.4591	34.93		42	42	2	92.6	92.6	3.6	39.355	0	323.31	675600000000	994	0.413472	0.416674	Aldoa	Fructose-bisphosphate aldolase A;Fructose-bisphosphate aldolase	P05064;D3YWI1	P05064;D3YWI1;D3Z510
27.5389	27.7988	27.9644	27.8094	28.177	27.58	28.393	28.9115	27.9493	27.8391	0.176382	0.421116	0.589918	27.8041	28.177	27.9493		9	9	9	24	24	24	55.269	0	34.308	3190600000	41	0.0983043	0.832575	Alg11	GDP-Man:Man(3)GlcNAc(2)-PP-Dol alpha-1,2-mannosyltransferase	Q3TZM9;Q3TZM9-3;Q3TZM9-2	Q3TZM9;Q3TZM9-3;Q3TZM9-2;F6R220
27.7997	29.8719	28.6895	28.6554	28.9164	28.3259	27.7008	27.0646	26.7195	28.7185	0.851327	0.607883	1.06853	28.6725	28.3259	27.0646		16	16	16	47.5	47.5	47.5	47.404	0	72.264	8521700000	69	1.05753	0.111683	Alg2	Alpha-1,3/1,6-mannosyltransferase ALG2	Q9DBE8;F6RBY3	Q9DBE8;F6RBY3
28.8772	29.233	28.3516	28.7083	29.2597	29.3122	29.1718	29.3644	27.3963	29.3421	0.366377	0.0709399	1.1299	28.7927	29.2597	29.3421		8	8	8	31.8	31.8	31.8	36.79	0	22.976	5873300000	62	0.26456	0.5891	Alg5	Dolichyl-phosphate beta-glucosyltransferase	Q9DB25	Q9DB25;D6RCG2
28.0791	27.9328	28.2556	28.3677	28.8208	28.3154	28.3641	26.7936	27.2988	27.4428	0.191866	0.278801	0.340936	28.1674	28.3641	27.2988	+	5	5	5	8	8	8	82.228	0	7.3842	3057300000	21	3.73391	0.00958333	Eps8l2	Epidermal growth factor receptor kinase substrate 8-like protein 2	Q99K30;Q99K30-2	Q99K30;Q99K30-2
27.493	27.1716	26.2486	27.3189	26.1833	27.5494	26.7441	26.8695	26.9669	27.5004	0.555376	0.686687	0.339644	27.2453	26.7441	26.9669		4	4	4	6.2	6.2	6.2	75.444	0.0017314	2.4538	909010000	10	0.159369	0.736058	Alox15	Arachidonate 15-lipoxygenase	P39654	P39654
30.4743	30.635	30.5272	30.6856	30.9062	31.4193	31.0513	31.9517	31.792	30.9324	0.0968427	0.264496	0.548238	30.5811	31.0513	31.792		13	13	6	52.2	52.2	25.5	26.94	0	323.31	100450000000	328	1.31391	0.0753908	Alyref	THO complex subunit 4	O08583;O08583-2	O08583;O08583-2
27.898	27.6036	27.721	27.8625	27.9845	27.7064	28.0552	29.206	27.5943	27.2008	0.13543	0.184391	1.06248	27.7917	27.9845	27.5943		14	14	14	44.1	44.1	44.1	41.704	0	109.85	6063900000	58	0.0946114	0.838449	Amacr	Alpha-methylacyl-CoA racemase	O09174	O09174
26.281	27.456	28.2361	28.2659	28.6925	27.02	28.1644	26.8924	27.7598	28.0159	0.931318	0.854965	0.588815	27.8461	28.1644	27.7598		2	2	2	6.3	6.3	6.3	39.029	0.00045086	2.9809	1837800000	12	0.0341791	0.940637	Ambp	Protein AMBP;Alpha-1-microglobulin;Inter-alpha-trypsin inhibitor light chain;Trypstatin	Q07456	Q07456
28.8744	29.0593	27.8303	28.4554	26.9604	27.1406	26.9263	26.2061	26.4026	26.218	0.545113	0.115152	0.110174	28.6649	26.9604	26.218	+	10	10	10	43.1	43.1	43.1	39.713	0	323.31	8461600000	41	3.69227	0.00971429	Stx5;Stx5a	Syntaxin-5	Q8K1E0;Q8K1E0-2;I1E4X1;H3BJ02;H3BJE3;H3BKJ7	Q8K1E0;Q8K1E0-2;I1E4X1;H3BJ02;H3BJE3;H3BKJ7;H3BKP3;H3BKP0;H3BJ89;H3BKD6;H3BL25
26.5993	27.0501	26.6543	26.7428	27.241	26.0114	26.1696	27.2656	27.0182	26.3305	0.201197	0.668934	0.484519	26.6986	26.1696	27.0182		4	4	4	9.5	9.5	9.5	73.104	0	41.399	587010000	6	0.0736694	0.875889	Amfr	E3 ubiquitin-protein ligase AMFR	Q9R049;Q9R049-2	Q9R049;Q9R049-2
30.8477	30.7443	31.6893	31.513	30.9249	29.6683	30.8698	28.5624	30.3253	30.0923	0.472283	0.710127	0.957662	31.1804	30.8698	30.0923		25	25	1	28.6	28.6	1.6	94.695	0	76.622	22489000000	141	1.34981	0.0719558	Ampd2		A2AE27	A2AE27
26.3785	27.0841	25.7039	27.2348	27.6578	26.3705	27.2386	27.237	27.0396	25.5342	0.7046	0.656565	0.931372	26.7313	27.2386	27.0396		7	5	5	10.2	8.1	8.1	88.651	0.0001679	5.0709	1617700000	15	0.318198	0.521265	Ampd3	AMP deaminase 3	O08739	O08739;D3YU73;F6XQD0;D3Z4N3
33.8856	33.8165	33.691	33.5728	32.9026	32.8693	32.8101	33.4015	33.4966	33.9846	0.138324	0.0468499	0.312834	33.7538	32.8693	33.4966	+	20	20	20	59.3	59.3	59.3	22.591	0	76.235	217420000000	281	3.67582	0.01	Rps9	40S ribosomal protein S9	Q6ZWN5;F7CJS8;D3YWH9;Q9CXW7	Q6ZWN5;F7CJS8;D3YWH9;Q9CXW7;D3Z673;D3YUV6
28.7264	28.4864	28.6567	28.5159	28.3958	27.2969	27.8883	26.1841	26.8785	26.937	0.114188	0.549984	0.418823	28.5863	27.8883	26.8785	+	9	6	6	21.4	13.7	13.7	54.713	0	19.768	3118400000	36	3.67017	0.00996078	Ppp2r5e	Serine/threonine-protein phosphatase 2A 56 kDa regulatory subunit epsilon isoform	Q61151	Q61151
28.9429	28.8897	27.8413	28.131	28.8447	29.114	28.6115	27.0389	26.524	27.7927	0.55032	0.251466	0.638088	28.5103	28.8447	27.0389		27	27	27	19.8	19.8	19.8	215.99	0	213.98	13177000000	94	1.44698	0.0622436	Anapc1	Anaphase-promoting complex subunit 1	P53995;A2ATQ5	P53995;A2ATQ5;Q6PG65
25.3657	25.3321	25.9742	25.2807	27.5789	27.9867	29.27	27.3681	26.78	27.021	0.325896	0.882514	0.29564	25.3489	27.9867	27.021	+	1	1	1	5.4	5.4	5.4	26.014	0.0018694	2.4169	782410000	5	3.66711	0.00984615	Lat	Linker for activation of T-cells family member 1	O54957	O54957
27.7206	28.0556	27.6903	26.474	28.231	26.5913	26.0004	27.2095	26.87	26.6464	0.694108	1.15566	0.28353	27.7055	26.5913	26.87		10	10	10	17.8	17.8	17.8	91.707	0	178.63	3942200000	40	0.272359	0.577971	Anapc4	Anaphase-promoting complex subunit 4	Q91W96	Q91W96;A0A0G2JF77;D6RDT6
28.36	28.668	30.0956	28.8429	26.6975	27.4872	26.8718	27.7015	26.9777	25.155	0.762575	0.414874	1.31217	28.7554	26.8718	26.9777		10	10	10	16.8	16.8	16.8	83.097	0	139.18	9877700000	31	1.24111	0.0848642	Anapc5	Anaphase-promoting complex subunit 5	Q8BTZ4;A0A0G2JE03;Q3UFC2;Q3TWF7;A0A0G2JDM7;Q8BTZ4-2;A0A0G2JDE8;A0A0G2JFH0	Q8BTZ4;A0A0G2JE03;Q3UFC2;Q3TWF7;A0A0G2JDM7;Q8BTZ4-2;A0A0G2JDE8;A0A0G2JFH0;A0A0G2JG78;A0A0G2JGE5;A0A0G2JF12
29.4501	28.6974	29.7975	30.5406	29.3302	29.6865	29.2351	27.7115	28.3543	29.1789	0.765737	0.237962	0.735574	29.6238	29.3302	28.3543		3	3	3	14.5	14.5	14.5	16.228	0.00016844	5.1954	5799500000	38	0.939121	0.137625	Ang	Angiogenin	P21570	P21570
28.4467	29.9435	30.136	30.1081	29.3899	29.0599	29.489	27.0588	27.6672	28.8411	0.81237	0.224666	0.905979	30.0258	29.3899	27.6672		50	50	35	19.1	19.1	14	432.25	0	323.31	32656000000	260	0.936363	0.138382	Ank2	Ankyrin-2	S4R291;Q8C8R3-4;S4R245;Q8C8R3;S4R285;Q8C8R3-2;S4R1F9;S4R249;S4R2D0;Q8C8R3-5;S4R2H6;S4R2F3;S4R2T7;S4R1J9	S4R291;Q8C8R3-4;S4R245;Q8C8R3;S4R285;Q8C8R3-2;S4R1F9;S4R249;S4R2D0;Q8C8R3-5;S4R2H6;S4R2F3;S4R2T7;S4R1J9;Q8C8R3-3;S4R1V6;S4R2R5;S4R2B2;S4R2D6;Q8C8R3-7;S4R1I1;Q8C8R3-8;S4R1M4;Q02357;Q02357-2;S4R1U2;S4R2Q9;G3UY11;G5E8J2;B7ZW98;E9QNT8;G8JL84;D3YTV8;Q0VGY9;Q02357-3;Q02357-4;S4R1B7;D6RJ51;F7D1P5
31.449	30.3606	32.6338	31.3194	29.9366	28.3673	30.0836	27.9561	27.5392	25.6049	0.931824	0.951314	1.25456	31.3842	29.9366	27.5392	+	6	6	6	9	9	9	57.106	0	16.559	15458000000	47	3.65907	0.00973585	Slc2a2	Solute carrier family 2, facilitated glucose transporter member 2	P14246	P14246;E9PXR7
29.3897	29.0363	28.7656	29.2864	29.2497	29.0007	29.4951	27.0041	26.5667	29.4646	0.278706	0.247202	1.56222	29.1614	29.2497	27.0041		29	29	29	34.7	34.7	34.7	128.65	0	323.31	19655000000	174	0.933375	0.139386	Ankfy1	Rabankyrin-5	Q810B6	Q810B6;Q810B6-2
27.0576	26.6225	27.011	27.9476	26.9225	27.3806	27.7374	26.9449	27.8051	26.4495	0.560329	0.408498	0.685932	27.0343	27.3806	26.9449		3	3	3	7.1	7.1	7.1	54.297	0.00031903	3.9823	611850000	7	0.367515	0.461332	Ankh	Progressive ankylosis protein	Q9JHZ2	Q9JHZ2
33.9137	33.7937	34.4703	34.1059	34.0646	34.0061	33.4315	32.5897	32.7663	32.8288	0.295689	0.349859	0.124005	34.0098	34.0061	32.7663	+	44	44	43	52.8	52.8	51.8	101.2	0	323.31	142450000000	431	3.64133	0.01	Mthfd1	C-1-tetrahydrofolate synthase, cytoplasmic;Methylenetetrahydrofolate dehydrogenase;Methenyltetrahydrofolate cyclohydrolase;Formyltetrahydrofolate synthetase;C-1-tetrahydrofolate synthase, cytoplasmic, N-terminally processed	Q922D8	Q922D8
27.9758	28.072	28.327	27.7564	25.788	26.4103	28.2282	27.3357	26.6094	27.2228	0.236458	1.26798	0.390836	28.0239	26.4103	27.2228		3	3	3	5.9	5.9	5.9	48.774	0.00059294	2.7744	2207600000	15	1.16346	0.0957758	Ankmy2	Ankyrin repeat and MYND domain-containing protein 2	Q3TPE9;Q3TPE9-2	Q3TPE9;Q3TPE9-2
27.918	27.646	28.2903	28.612	27.2864	27.0906	28.5817	27.0262	26.4714	26.9626	0.422887	0.8103	0.303624	28.1041	27.2864	26.9626		11	11	11	23.3	23.3	23.3	67.177	0	55.196	3590200000	48	0.930064	0.140397	Ankrd13a	Ankyrin repeat domain-containing protein 13A	Q80UP5;F7B209	Q80UP5;F7B209;Q6PD24
29.345	28.204	27.3863	24.7676	27.1972	27.5896	27.3713	28.2554	26.7873	29.1378	1.94564	0.196614	1.18735	27.7952	27.3713	28.2554		27	27	20	16.1	16.1	12.4	274.21	0	177.09	8554600000	64	0.305722	0.535458	Ankrd17	Ankyrin repeat domain-containing protein 17	Q99NH0;E9QKG6;A0A0G2JDZ9;E9Q804;Q99NH0-2;Q99NH0-3	Q99NH0;E9QKG6;A0A0G2JDZ9;E9Q804;Q99NH0-2;Q99NH0-3;F7C545
29.8984	30.9375	29.6891	31.234	30.258	29.5588	30.5025	27.8531	28.836	29.8962	0.760509	0.489767	1.02179	30.4179	30.258	28.836		13	13	13	15.8	15.8	15.8	107.38	0	25.352	11016000000	76	0.798654	0.181408	Ankrd44	Serine/threonine-protein phosphatase 6 regulatory ankyrin repeat subunit B	B2RXR6;E9QNQ2;J3QK13	B2RXR6;E9QNQ2;J3QK13;J3QK37;J3QNJ4
28.8796	29.2023	29.6535	29.2278	26.9104	27.316	26.5897	27.132	28.4049	28.0122	0.31751	0.363976	0.651823	29.215	26.9104	28.0122	+	18	10	10	10.6	5.8	5.8	208.5	0	14.291	3514300000	29	3.63091	0.0101091	Arfgef1	Brefeldin A-inhibited guanine nucleotide-exchange protein 1	G3X9K3;D3YYK9	G3X9K3;D3YYK9
28.6913	29.2584	28.6935	28.4077	28.3159	26.9749	26.6992	26.9703	26.8694	28.3358	0.356665	0.864872	0.819054	28.6924	26.9749	26.9703		8	8	8	17.5	17.5	17.5	69.262	0	29.98	7672300000	44	1.45457	0.0614062	Ano10	Anoctamin-10	Q8BH79-2;Q8BH79;Q8BH79-4;Q8BH79-3	Q8BH79-2;Q8BH79;Q8BH79-4;Q8BH79-3
28.6871	29.2332	28.9515	28.5791	27.0998	28.0046	26.5148	29.7652	29.8305	29.1573	0.292358	0.7506	0.371259	28.8193	27.0998	29.7652	+	9	9	9	16.8	16.8	16.8	66.59	0	14.345	9243600000	66	3.61435	0.0100714	Sts	Steryl-sulfatase	P50427	P50427
31.9234	32.2667	33.2906	32.7611	32.484	31.7385	31.9668	31.8924	27.199	31.8379	0.595959	0.381966	2.69414	32.5139	31.9668	31.8379		17	17	11	57.5	57.5	41.3	28.537	0	248.7	130430000000	218	0.525664	0.324251	Anp32a	Acidic leucine-rich nuclear phosphoprotein 32 family member A	O35381;D3Z7M9;D3YYE1;F6UFG6	O35381;D3Z7M9;D3YYE1;F6UFG6
31.7012	31.0093	30.6002	30.8696	31.9418	31.424	32.2179	30.7694	30.5668	32.5265	0.469214	0.403035	1.07772	30.9394	31.9418	30.7694		12	9	9	38.2	32.4	32.4	31.078	0	196.46	87256000000	139	0.597655	0.276637	Anp32b	Acidic leucine-rich nuclear phosphoprotein 32 family member B	Q9EST5;Q9EST5-2	Q9EST5;Q9EST5-2
30.2672	30.3505	29.4361	29.951	30.5396	30.1435	30.5726	27.5687	26.4392	29.7081	0.414176	0.238786	1.66025	30.1091	30.5396	27.5687		8	8	8	33.5	33.5	33.5	29.622	0	286.45	24755000000	102	0.88188	0.154607	Anp32e	Acidic leucine-rich nuclear phosphoprotein 32 family member E	P97822;P97822-2;E9Q5H2;E9PZF5	P97822;P97822-2;E9Q5H2;E9PZF5;E9Q0X5;E9Q2G1;E9PVI5;A0A0G2JEK9;E9Q5H9
30.963	31.314	31.2348	31.3498	30.6479	30.6597	31.4724	30.6329	30.4818	31.9559	0.174993	0.472656	0.81098	31.2744	30.6597	30.6329		37	37	37	46.3	46.3	46.3	109.65	0	323.31	167210000000	670	0.145281	0.759601	Anpep	Aminopeptidase N	P97449	P97449
31.5579	31.1241	30.0687	31.0268	30.3323	30.1959	30.9971	28.6231	30.2886	32.1761	0.627777	0.428658	1.77766	31.0755	30.3323	30.2886		45	45	44	84.4	84.4	84.4	38.734	0	323.31	386940000000	807	0.0203563	0.964343	Anxa1	Annexin A1	P10107	P10107
30.2926	30.3003	29.8066	29.9629	29.9765	29.3621	30.0912	26.6927	29.7819	30.9447	0.246131	0.392052	2.19753	30.1278	29.9765	29.7819		19	19	19	37	37	37	54.079	0	203.93	22203000000	152	0.0636994	0.892355	Anxa11	Annexin A11;Annexin	P97384;D3Z7U0	P97384;D3Z7U0
33.6715	33.5831	33.4115	33.7801	32.9785	32.8112	33.0942	31.0332	32.4303	34.0398	0.155814	0.142282	1.50455	33.6273	32.9785	32.4303		54	54	54	89.7	89.7	89.7	38.676	0	323.31	1049400000000	1383	0.0838641	0.857225	Anxa2	Annexin A2;Annexin	P07356;B0V2N5;B0V2N7;B0V2N8	P07356;B0V2N5;B0V2N7;B0V2N8;REV__F6WNG1;REV__Q8BND4
30.5334	31.1317	29.4518	30.7448	31.1264	31.3428	31.7992	29.9955	31.152	31.9669	0.719729	0.34346	0.99062	30.6391	31.3428	31.152		27	27	19	75.9	75.9	58.8	36.384	0	323.31	62654000000	239	0.711466	0.216618	Anxa3	Annexin A3;Annexin	O35639;Q3TET3	O35639;Q3TET3;A0A0G2JDV9
32.3314	31.836	31.6549	31.6089	31.1192	30.8584	32.0652	28.8236	31.2528	32.5328	0.330602	0.634994	1.88404	31.7454	31.1192	31.2528		21	21	21	67.4	67.4	67.4	35.915	0	323.31	54079000000	273	0.212776	0.659778	Anxa4	Annexin A4;Annexin	P97429;D3Z0S1;F7ANV6;S4R1F2	P97429;D3Z0S1;F7ANV6;S4R1F2
34.4629	34.7654	34.6627	34.2085	32.8941	32.2828	32.5017	29.7054	32.4032	34.1686	0.245481	0.309727	2.24777	34.5628	32.5017	32.4032		41	41	41	84.3	84.3	84.3	35.752	0	323.31	574740000000	883	0.923275	0.142181	Anxa5	Annexin A5	P48036	P48036;A0A0G2JGQ0
34.9534	35.2607	34.7016	34.8057	34.7754	34.2216	34.4991	31.3192	33.4053	35.2694	0.243261	0.2769	1.97614	34.8795	34.4991	33.4053		60	60	2	69.7	69.7	4.6	75.884	0	323.31	620640000000	1439	0.398259	0.431345	Anxa6	Annexin A6	P14824	P14824
31.1952	30.7007	30.4386	30.7978	30.397	29.4731	30.353	29.0868	29.8734	31.3049	0.313853	0.521176	1.12457	30.7493	30.353	29.8734		17	17	17	36.7	36.7	36.7	49.925	0	266.23	34661000000	217	0.427558	0.403345	Anxa7	Annexin A7	Q07076	Q07076
29.9366	29.9313	30.2325	29.616	29.5755	29.4912	30.5066	31.4607	29.8327	31.0684	0.251757	0.563485	0.84963	29.9339	29.5755	31.0684		30	30	30	46.3	46.3	46.3	84.533	0	323.31	212900000000	611	1.49929	0.0577904	Aoc3	Membrane primary amine oxidase	O70423;O70423-2;A2A4I8	O70423;O70423-2;A2A4I8;Q812C9;A2A4I9
31.1512	31.2203	30.8738	31.0974	30.8079	29.921	30.5365	28.9074	25.9681	31.1215	0.14994	0.454439	2.58519	31.1243	30.5365	28.9074		37	22	22	49.1	33	33	103.93	0	323.31	26983000000	169	0.62563	0.260396	Ap1b1	AP-1 complex subunit beta-1	O35643;Q5SVG5;Q5SVG4	O35643;Q5SVG5;Q5SVG4
30.2421	31.1452	30.7856	31.2526	29.2838	28.9794	29.3506	27.5973	29.7442	30.9979	0.455616	0.197868	1.71974	30.9654	29.2838	29.7442		23	23	22	31.8	31.8	30.9	91.349	0	323.31	17363000000	129	0.821308	0.173508	Ap1g1	AP-1 complex subunit gamma-1	P22892;Q8CBB7	P22892;Q8CBB7
28.117	28.2339	27.794	27.4383	27.0679	26.8472	27.7007	27.2961	27.2717	26.0469	0.357263	0.443021	0.714287	27.9555	27.0679	27.2717		8	7	7	10.9	10	10	87.862	0	7.2415	2055500000	15	0.150094	0.75075	Ap1g2	AP-1 complex subunit gamma-like 2	O88512;D6RFT7	O88512;D6RFT7
30.926	31.0592	30.8367	30.9989	30.6602	31.3663	31.4803	31.0596	31.0392	30.7808	0.0959522	0.444248	0.155412	30.9625	31.3663	31.0392		17	17	12	50.4	50.4	41.8	48.542	0	107.95	24417000000	116	0.475822	0.363072	Ap1m1	AP-1 complex subunit mu-1	P35585	P35585;D3YZ71;S4R1Q4
28.6621	28.8388	28.9218	25.9979	28.5104	26.111	26.1648	26.7013	27.8075	28.2469	1.409	1.37003	0.796412	28.7505	26.1648	27.8075		10	5	1	27.1	16	2.8	48.237	0	25.671	2234500000	15	0.463421	0.37265	Ap1m2	AP-1 complex subunit mu-2	Q9WVP1-2	Q9WVP1-2
30.6057	30.9	30.5992	30.8681	31.0129	30.9407	31.4601	27.5829	30.3216	30.939	0.163124	0.281359	1.78629	30.7369	31.0129	30.3216		38	28	28	46.4	34.6	34.6	107.66	0	285.82	32786000000	241	0.549402	0.307455	Ap2a1	AP-2 complex subunit alpha-1	P17426;P17426-2	P17426;P17426-2;F6TPX8;E9PWD0;F6VSP9
31.8837	32.145	31.9599	32.1342	32.3193	31.8844	32.2207	29.8683	31.1105	32.3123	0.129613	0.22802	1.22206	32.0471	32.2207	31.1105		40	40	30	48.8	48.8	36.6	104.02	0	323.31	77357000000	401	0.540538	0.313281	Ap2a2	AP-2 complex subunit alpha-2	P17427	P17427
32.6473	32.9403	32.5878	32.5997	32.3684	32.1559	32.7819	31.1559	31.0187	32.9574	0.166348	0.318332	1.08188	32.6235	32.3684	31.1559		40	40	25	54.6	54.6	38.5	104.58	0	323.31	108610000000	539	0.504611	0.338507	Ap2b1	AP-2 complex subunit beta;AP complex subunit beta	Q9DBG3;Q9DBG3-2;H3BKM0;H3BIY9	Q9DBG3;Q9DBG3-2;H3BKM0;H3BIY9;H3BJ06;Q5SWR0
30.9042	30.977	30.8001	30.9374	31.059	31.243	30.9036	30.5566	30.8758	30.8636	0.0758021	0.1699	0.180871	30.9208	31.059	30.8636		21	21	21	55.9	55.9	55.9	49.654	0	323.31	61205000000	264	0.853474	0.162807	Ap2m1	AP-2 complex subunit mu	P84091;Q3TWV4	P84091;Q3TWV4
29.0296	30.067	30.3474	30.6769	28.8581	28.6418	29.3673	27.238	26.7146	29.5535	0.712131	0.372474	1.51079	30.2072	28.8581	27.238		4	4	4	25.4	25.4	25.4	17.018	0.00017883	6.9467	12841000000	62	1.12725	0.100627	Ap2s1	AP-2 complex subunit sigma	P62743	P62743
30.2027	30.9175	31.1009	31.1366	29.9303	30.5655	30.2404	27.7419	28.8427	30.8644	0.4352	0.31763	1.58372	31.0092	30.2404	28.8427		28	28	25	25.5	25.5	23.5	122.74	0	141.59	21382000000	134	0.693893	0.224342	Ap3b1	AP-3 complex subunit beta-1	Q9Z1T1	Q9Z1T1
28.5366	28.8751	28.0852	28.5054	26.2119	25.8701	25.8412	26.8617	27.5151	28.5589	0.323587	0.206188	0.856051	28.521	25.8701	27.5151	+	3	3	3	18	18	18	19.58	0.00017422	6.1472	3094900000	14	3.53458	0.012	Zbtb8os	Protein archease	B2KGA7;Q505B7;Q505B7-2	B2KGA7;Q505B7;Q505B7-2;A8Y5E9
31.5572	31.139	31.217	31.2525	31.2988	31.0046	31.1324	30.5628	29.6428	30.4293	0.183416	0.147521	0.497126	31.2347	31.1324	30.4293		33	33	33	35.1	35.1	35.1	135.08	0	323.31	36665000000	224	1.27802	0.0797324	Ap3d1	AP-3 complex subunit delta-1	O54774	O54774
30.5331	30.4068	30.4163	30.1564	29.845	28.8451	29.4041	26.9451	28.2198	29.9174	0.158596	0.501111	1.49116	30.4115	29.4041	28.2198		14	14	12	43.8	43.8	39	46.936	0	52.069	12766000000	110	1.32996	0.0743219	Ap3m1	AP-3 complex subunit mu-1	Q9JKC8;H7BWY2	Q9JKC8;H7BWY2;D3YXV9;D3YWU3
30.0473	29.9116	29.8704	29.673	29.4819	28.8622	29.9128	26.8634	27.4006	29.7776	0.154759	0.52812	1.55087	29.891	29.4819	27.4006		8	8	8	37.8	37.8	37.8	21.732	0	65.538	11198000000	81	1.1774	0.093713	Ap3s1	AP-3 complex subunit sigma-1	Q9DCR2	Q9DCR2
26.9727	27.4402	26.4943	27.3143	25.7859	26.4504	27.465	27.5414	27.0489	26.0597	0.422994	0.845611	0.754598	27.1435	26.4504	27.0489		5	5	5	4	4	4	141	0	20.677	1896600000	22	0.226088	0.639841	Apaf1	Apoptotic protease-activating factor 1	O88879;G3XA09;O88879-2	O88879;G3XA09;O88879-2;Q80VR5
30.486	30.5428	30.4546	30.1952	31.1616	30.5177	30.7209	30.6362	30.0251	30.323	0.154021	0.329169	0.305582	30.4703	30.7209	30.323		15	15	15	30.1	30.1	30.1	81.58	0	124.31	17590000000	88	1.27825	0.0798947	Apeh	Acylamino-acid-releasing enzyme	Q8R146;Q8R146-2	Q8R146;Q8R146-2;A0A0A6YXV0
29.4549	29.3787	28.2425	28.5925	28.6364	28.8678	29.027	28.8951	30.0133	30.0638	0.59519	0.196409	0.660654	28.9856	28.8678	30.0133		10	10	10	45.1	45.1	45.1	35.49	0	247.34	21965000000	102	0.803345	0.179824	Apex1	DNA-(apurinic or apyrimidinic site) lyase;DNA-(apurinic or apyrimidinic site) lyase, mitochondrial	P28352;F6QA74;D3Z124	P28352;F6QA74;D3Z124;D3Z6R9
32.5884	32.5951	33.5067	33.0058	31.7559	31.3858	32.0734	28.1277	29.7237	30.5499	0.434753	0.344135	1.23132	32.8004	31.7559	29.7237	+	19	19	18	24.8	24.8	23.8	96.466	0	323.31	47582000000	205	3.52514	0.012	Atp6v0a1	V-type proton ATPase 116 kDa subunit a isoform 1;V-type proton ATPase subunit a	Q9Z1G4;K3W4T3;Q9Z1G4-3;Q9Z1G4-2	Q9Z1G4;K3W4T3;Q9Z1G4-3;Q9Z1G4-2;A2A599
28.4319	28.6645	28.4116	29.6838	29.6962	28.6633	28.469	29.363	28.2007	28.8898	0.601608	0.659628	0.584482	28.5482	28.6633	28.8898		7	7	7	35.7	35.7	35.7	26.949	0	260.73	7687200000	59	0.12213	0.795928	Apip	Methylthioribulose-1-phosphate dehydratase	Q9WVQ5	Q9WVQ5
31.2584	31.6886	31.2412	30.5158	31.9775	31.2507	31.7214	29.2852	30.3734	31.3102	0.486369	0.368643	1.01344	31.2498	31.7214	30.3734		19	19	18	49.4	49.4	48.4	46.434	0	155.9	29632000000	120	0.996157	0.124621	Apmap	Adipocyte plasma membrane-associated protein	Q9D7N9	Q9D7N9
28.5161	25.4153	27.477	28.3116	26.4169	28.6186	26.6474	29.7231	29.4354	27.4896	1.41634	1.21011	1.21501	27.8943	26.6474	29.4354		19	14	14	51.5	44.3	44.3	30.615	0	49.836	28995000000	76	0.801485	0.180109	Apoa1	Apolipoprotein A-I;Proapolipoprotein A-I;Truncated apolipoprotein A-I	Q00623	Q00623
29.3221	30.1211	30.7161	31.0047	30.0499	29.6321	30.282	27.0015	27.4722	27.7694	0.743351	0.329342	0.387203	30.4186	30.0499	27.4722	+	5	5	5	20.1	20.1	20.1	31.193	0	44.09	8623100000	50	3.51887	0.012	Tmem163	Transmembrane protein 163	Q8C996	Q8C996
28.9214	28.1486	27.7875	28.7259	27.33	27.5212	28.2633	26.7747	27.0444	27.9488	0.521651	0.493004	0.614978	28.4373	27.5212	27.0444		21	21	21	63.3	63.3	63.3	35.866	0	323.31	43066000000	165	0.626833	0.259806	Apoe	Apolipoprotein E	P08226	P08226;G3UWN5;G3UZM8;E9Q327
32.3257	32.4521	32.8838	32.6515	33.0614	32.8829	32.7293	31.9288	31.8205	31.7682	0.243874	0.166205	0.0819115	32.5518	32.8829	31.8205	+	33	33	33	61.7	61.7	61.7	59.105	0	140.7	64273000000	299	3.48334	0.0126	Yars	Tyrosine--tRNA ligase, cytoplasmic;Tyrosine--tRNA ligase, cytoplasmic, N-terminally processed;Tyrosine--tRNA ligase	Q91WQ3;A2A7S7	Q91WQ3;A2A7S7;F6VXZ2
27.9447	28.8682	28.7081	28.9663	29.9697	29.9664	29.9171	26.5949	27.6924	26.2622	0.46379	0.0294617	0.748406	28.7882	29.9664	26.5949	+	14	14	14	42.1	42.1	42.1	49.485	0	323.31	13433000000	79	3.47422	0.0125246	Nup50	Nuclear pore complex protein Nup50	Q9JIH2	Q9JIH2
27.6564	28.4237	28.0746	27.6322	28.2038	27.4874	27.9327	27.488	26.4555	27.7936	0.377303	0.361713	0.701185	27.8655	27.9327	27.488		3	3	3	4	4	4	86.721	0.00017578	6.4297	3209500000	18	0.494166	0.34668	App	Amyloid beta A4 protein;N-APP;Soluble APP-alpha;Soluble APP-beta;C99;Beta-amyloid protein 42;Beta-amyloid protein 40;C83;P3(42);P3(40);C80;Gamma-secretase C-terminal fragment 59;Gamma-secretase C-terminal fragment 57;Gamma-secretase C-terminal fragment 50;C31	P12023;P12023-2;P12023-3	P12023;P12023-2;P12023-3
29.7026	29.7818	30.2005	29.7538	28.7389	28.5514	28.8527	26.9071	28.8746	29.4622	0.229571	0.152145	1.33821	29.7678	28.7389	28.8746		22	22	21	38.5	38.5	37.5	79.327	0	323.31	14795000000	116	1.5117	0.0570211	Appl1	DCC-interacting protein 13-alpha	Q8K3H0	Q8K3H0
27.1136	26.8227	27.1056	26.7764	24.9443	26.3146	26.7039	27.1341	27.0961	27.6601	0.180032	0.924254	0.31523	26.9641	26.3146	27.1341		6	5	5	11.5	10.4	10.4	73.853	0	38.911	2002600000	31	1.44435	0.062387	Appl2	DCC-interacting protein 13-beta	Q8K3G9	Q8K3G9;D3Z340;H3BL43;D6RFR7
30.7354	30.3459	29.8072	29.6252	30.5058	27.1457	30.0906	26.4872	30.1218	30.5706	0.507324	1.8319	2.23927	30.0765	30.0906	30.1218		9	9	9	55.6	55.6	55.6	19.724	0	149.01	21133000000	67	0.0567773	0.902716	Aprt	Adenine phosphoribosyltransferase	P08030	P08030
28.732	28.5752	28.6788	28.5242	28.2696	28.3897	28.9777	27.3904	27.4717	28.4804	0.0947949	0.37894	0.607205	28.627	28.3897	27.4717		19	19	18	17.2	17.2	15.7	170.29	0	105.07	5952600000	46	1.35963	0.0708343	Aqr	Intron-binding protein aquarius	Q8CFQ3;A2AQA7	Q8CFQ3;A2AQA7
31.2045	31.235	31.3464	31.4144	31.7131	31.6804	31.8687	30.9793	31.0076	31.055	0.0976138	0.100612	0.0382498	31.2907	31.7131	31.0076	+	77	77	75	32.2	32.2	31.5	310.89	0	323.31	85885000000	448	3.44443	0.0129032	Prrc2c	Protein PRRC2C	Q3TLH4;A0A0A0MQ79;S4R2J9;Q3TLH4-5;S4R294	Q3TLH4;A0A0A0MQ79;S4R2J9;Q3TLH4-5;S4R294;S4R209;S4R2L9;S4R2E2;S4R298
29.7047	29.0415	28.3351	29.1619	30.0584	29.5544	28.8275	26.6581	27.3382	29.5254	0.563277	0.618804	1.49821	29.1017	29.5544	27.3382		22	22	22	20.4	20.4	20.4	162.27	0	120.41	18162000000	136	0.472535	0.365817	Arap1	Arf-GAP with Rho-GAP domain, ANK repeat and PH domain-containing protein 1	Q4LDD4;Q4LDD4-2;Q4LDD4-3;E9PUB0;F6XBJ8	Q4LDD4;Q4LDD4-2;Q4LDD4-3;E9PUB0;F6XBJ8
32.7981	33.4786	33.3221	32.9975	33.2192	32.7505	33.7109	31.2418	32.0343	33.1276	0.308049	0.480246	0.94689	33.1598	33.2192	32.0343		36	36	36	56	56	56	57.229	0	323.31	158550000000	518	1.15518	0.0969106	Arcn1	Coatomer subunit delta	Q5XJY5	Q5XJY5
33.1127	33.0277	32.7616	32.8073	33.0405	32.9953	32.1425	31.9253	32.0374	32.3639	0.169617	0.505917	0.227866	32.9175	32.9953	32.0374		13	13	3	64.1	64.1	23.8	20.601	0	323.31	129840000000	363	1.12344	0.101199	Arf3;Arf1	ADP-ribosylation factor 3;ADP-ribosylation factor 1	P61205;P84078	P61205;P84078
29.679	29.8302	30.3325	29.7832	30.1961	29.8621	29.3656	27.2484	27.1381	28.3372	0.291122	0.417891	0.662759	29.8067	29.8621	27.2484	+	33	33	33	24	24	24	174.29	0	100.95	12796000000	97	3.44093	0.0128889	Agl		F8VPN4;A0A0G2JGI9;F6XXE6	F8VPN4;A0A0G2JGI9;F6XXE6;E0CYU6;E0CX86;F7CSZ6
29.2812	29.0227	29.8011	29.3042	29.8446	29.7558	29.63	27.4824	27.5995	29.1135	0.325283	0.107831	0.909798	29.2927	29.7558	27.5995		11	6	5	80	45.6	37.8	20.529	0	60.441	30533000000	93	1.29443	0.0780502	Arf5	ADP-ribosylation factor 5	P84084	P84084;D3YV25;E9Q2C2
28.9323	29.4669	28.912	29.8568	30.3831	30.1854	29.8372	29.9007	29.3712	29.0253	0.455841	0.276386	0.440897	29.1996	30.1854	29.3712		6	6	6	50.3	50.3	50.3	20.082	0	40.549	11885000000	102	1.53701	0.0552423	Arf6	ADP-ribosylation factor 6	P62331	P62331
29.4195	29.7101	28.957	29.222	28.8059	29.884	27.7094	26.8821	26.9138	28.3639	0.317934	1.08731	0.846515	29.3208	28.8059	26.9138		18	18	18	47.8	47.8	47.8	45.288	0	323.31	26273000000	154	1.22154	0.0879839	Arfgap1	ADP-ribosylation factor GTPase-activating protein 1	Q9EPJ9;Q3TGS9;Q9EPJ9-2;V9GXM1;V9GWV1	Q9EPJ9;Q3TGS9;Q9EPJ9-2;V9GXM1;V9GWV1
29.6035	29.6083	29.8406	29.5915	28.7225	25.9235	28.7611	26.8536	27.5417	29.2449	0.119958	1.62726	1.23104	29.6059	28.7225	27.5417		21	20	20	46.2	44.2	44.2	56.598	0	323.31	17885000000	111	1.40492	0.0661344	Arfgap2	ADP-ribosylation factor GTPase-activating protein 2	Q99K28;Q99K28-2	Q99K28;Q99K28-2
26.9763	26.0201	25.4587	25.1365	28.4409	28.5526	28.2806	26.5332	27.5377	26.9211	0.80633	0.136722	0.506571	25.7394	28.4409	26.9211	+	19	19	19	24.4	24.4	24.4	135.62	0	141.81	3975200000	48	3.43922	0.01275	Sash1	SAM and SH3 domain-containing protein 1	F8VQK5;P59808	F8VQK5;P59808;P57725;D3Z0Y1
27.8339	28.2277	27.6317	27.2672	25.1951	25.7046	25.8507	26.9464	27.3828	26.9516	0.400806	0.344177	0.250468	27.7328	25.7046	26.9516	+	9	9	9	10.8	10.8	10.8	134.59	0	45.042	2923100000	34	3.43846	0.0126154	Kiaa1468;2310035C23Rik	LisH domain and HEAT repeat-containing protein KIAA1468	Q148V7;A0A087WSS1;G3X9J4;E9QM90;Q148V7-2;Q148V7-3	Q148V7;A0A087WSS1;G3X9J4;E9QM90;Q148V7-2;Q148V7-3;A0A087WRM8
29.7214	29.6552	29.9611	29.6718	29.0266	28.381	29.3045	27.3158	25.9298	28.4743	0.141963	0.473793	1.27394	29.6966	29.0266	27.3158		27	27	19	17.9	17.9	13	202.24	0	153.14	9638600000	99	1.55623	0.0535831	Arfgef2	Brefeldin A-inhibited guanine nucleotide-exchange protein 2	A2A5R2	A2A5R2;F6YCJ0
29.0806	29.6855	29.4483	29.0265	27.0918	27.8192	26.784	26.4538	27.1978	28.0442	0.312582	0.531584	0.79575	29.2645	27.0918	27.1978	+	17	17	17	40.6	40.6	40.6	49.429	0	133.96	17795000000	84	3.43267	0.0126667	Pofut2	GDP-fucose protein O-fucosyltransferase 2	Q8VHI3	Q8VHI3
30.5071	30.7309	30.8623	30.8228	30.3617	27.4837	30.6094	27.4461	26.944	30.3867	0.158953	1.73754	1.85972	30.7768	30.3617	27.4461		15	15	1	55.8	55.8	4.3	41.518	0	323.31	34603000000	183	0.921704	0.142373	Arfip1		G5E8V9	G5E8V9
30.0243	30.3812	31.1033	31.09	30.3699	28.9575	29.798	27.5289	27.5122	28.1455	0.536294	0.710444	0.360912	30.7356	29.798	27.5289	+	33	33	31	72.4	72.4	70.3	43.044	0	323.31	270860000000	598	3.43007	0.0126567	Ckm	Creatine kinase M-type	P07310	P07310
31.2871	31.2926	32.4118	31.1617	32.0645	31.1788	31.3216	30.621	31.1659	32.1269	0.585463	0.475526	0.762471	31.2899	31.3216	31.1659		12	12	12	52.3	52.3	52.3	34.807	0	171.54	23433000000	134	0.0542794	0.907	Arg1	Arginase-1	Q61176	Q61176
26.8578	27.0714	27.4503	27.3993	27.9048	27.8536	26.027	27.5664	27.2576	25.4995	0.280415	1.06967	1.11493	27.2353	27.8536	27.2576		9	9	9	25.1	25.1	25.1	32.887	0	16.607	23684000000	46	0.109761	0.816217	Arglu1	Arginine and glutamate-rich protein 1	Q3UL36;Q3UL36-2	Q3UL36;Q3UL36-2
32.2076	32.5097	32.1667	32.1065	32.5274	31.9925	32.312	32.1727	31.4732	32.354	0.179584	0.269133	0.465113	32.1871	32.312	32.1727		20	20	20	64.9	64.9	64.9	50.41	0	258.4	81397000000	357	0.531773	0.319451	Arhgap1	Rho GTPase-activating protein 1	Q5FWK3;A2AH25	Q5FWK3;A2AH25
30.1794	29.6265	29.921	30.0145	30.3812	29.7027	29.3918	30.2238	30.7173	30.4193	0.231962	0.505954	0.248518	29.9678	29.7027	30.4193		17	17	17	35.2	35.2	35.2	92.201	0	124.41	17165000000	142	1.49356	0.058481	Arhgap17	Rho GTPase-activating protein 17	Q3UIA2;Q3UIA2-2;E9QAJ9;Q3UIA2-4;Q3UIA2-3	Q3UIA2;Q3UIA2-2;E9QAJ9;Q3UIA2-4;Q3UIA2-3;Q5SSM3;Q5SSM3-2;Q5SSM3-3
29.1252	29.4221	28.4739	28.7555	29.3636	29.616	29.7804	28.7127	26.7726	30.102	0.415507	0.209942	1.67228	28.9403	29.616	28.7127		7	6	6	11.6	10.5	10.5	73.382	0	22.524	4555300000	34	0.36708	0.461715	Arhgap25	Rho GTPase-activating protein 25	Q8BYW1;Q8BYW1-2;Q8BYW1-3	Q8BYW1;Q8BYW1-2;Q8BYW1-3
27.9288	27.7551	27.4352	27.8138	27.5679	24.7148	27.1634	27.9529	27.0778	27.0304	0.211376	1.54377	0.519463	27.7845	27.1634	27.0778		8	7	7	8.8	8.2	8.2	120.11	0	24.305	4088600000	15	0.704138	0.219503	Arhgap30	Rho GTPase-activating protein 30	Q640N3;E9QMX7;Q640N3-2	Q640N3;E9QMX7;Q640N3-2
28.0999	27.9162	28.0244	27.9954	26.2458	26.9659	26.2325	27.0262	27.6228	26.6207	0.075931	0.419642	0.504078	28.0099	26.2458	27.0262	+	3	3	3	11.4	11.4	11.4	37.597	0	40.114	1509600000	20	3.42173	0.0125294	Rnls	Renalase	A7RDN6	A7RDN6;E9Q243;A7RDN6-2
27.8309	27.5787	26.0347	28.3228	28.8324	26.2555	28.922	28.4574	27.6413	28.0731	0.987628	1.5143	0.40828	27.7048	28.8324	28.0731		7	7	7	11.4	11.4	11.4	105.23	0	27.37	1864700000	22	0.446085	0.387071	Arhgap4		B1AUY2;Q80Z68;Q3TE27;B1AUX5;B1AUY3;E9PYS6	B1AUY2;Q80Z68;Q3TE27;B1AUX5;B1AUY3;E9PYS6;E9Q4R3;F6YWG4;F6SL55
28.8518	28.2257	29.7459	28.8683	26.2215	26.3772	26.3048	26.7239	28.3309	27.6172	0.624887	0.077913	0.805171	28.8601	26.3048	27.6172	+	38	38	38	47.3	47.3	47.3	145.31	0	323.31	24880000000	191	3.40914	0.0126377	Fam21	WASH complex subunit FAM21	Q6PGL7;Q6PGL7-2	Q6PGL7;Q6PGL7-2
32.9455	32.8953	32.926	33.0148	33.1789	32.7654	33.3589	31.6776	32.3714	33.523	0.0506713	0.304309	0.932115	32.9357	33.1789	32.3714		17	17	17	79.9	79.9	79.9	23.407	0	323.31	159330000000	496	0.129748	0.785234	Arhgdia	Rho GDP-dissociation inhibitor 1	Q99PT1	Q99PT1
32.0554	32.0825	31.6004	32.062	31.0353	31.3753	31.6571	30.7565	31.1833	32.6857	0.233402	0.311354	1.01334	32.0587	31.3753	31.1833		11	11	11	60.5	60.5	60.5	22.851	0	277.07	46676000000	221	0.102799	0.825989	Arhgdib	Rho GDP-dissociation inhibitor 2	Q61599	Q61599;D3YWL7
30.9717	31.2992	30.9824	30.9917	30.3744	29.9805	30.8789	29.0849	30.0816	31.0999	0.158844	0.450334	1.00752	30.987	30.3744	30.0816		28	28	28	38.5	38.5	38.5	102.8	0	323.31	24363000000	224	0.0930875	0.840652	Arhgef1	Rho guanine nucleotide exchange factor 1	Q61210;E9PUF7;Q61210-5;Q61210-2;Q61210-4;Q61210-3;F6ZN61	Q61210;E9PUF7;Q61210-5;Q61210-2;Q61210-4;Q61210-3;F6ZN61;D3YVJ9
26.2942	26.3772	26.9356	26.3852	26.6645	27.3649	25.5173	27.434	27.4871	27.2248	0.294587	0.932761	0.138676	26.3812	26.6645	27.434		8	8	7	6	6	6	163.61	0.00017528	6.3338	964380000	12	0.169219	0.720424	Arhgef11		E9Q0A3;Q68FM7;D6RGQ8	E9Q0A3;Q68FM7;D6RGQ8
32.2059	32.2421	31.7733	32.0775	33.7665	33.2242	33.8947	33.5549	33.3572	32.4389	0.212983	0.355924	0.595514	32.1417	33.7665	33.3572	+	25	25	25	65.1	65.1	65.1	32.56	0	323.31	597860000000	573	3.40424	0.0126286	Npm1;Gm5611	Nucleophosmin	Q61937;Q9DAY9;Q5SQB5;Q5SQB0;E9Q5T3	Q61937;Q9DAY9;Q5SQB5;Q5SQB0;E9Q5T3
30.017	30.0129	28.8469	30.2393	30.3461	29.5223	30.345	27.5429	29.057	29.4837	0.630354	0.475303	1.01991	30.0149	30.345	29.057		35	35	35	47.1	47.1	47.1	110.05	0	323.31	21929000000	167	0.409304	0.420407	Arhgef2	Rho guanine nucleotide exchange factor 2	H3BJX8;H3BJ45;H3BJ40;Q60875;H3BJU7;H3BKH9;Q60875-5;Q60875-4	H3BJX8;H3BJ45;H3BJ40;Q60875;H3BJU7;H3BKH9;Q60875-5;Q60875-4;Q60875-2;Q60875-3;H3BL15;H3BLF9;H3BJ59;H3BLJ1;H3BIX8;H3BJM4;H3BJ48
29.1449	27.7813	27.057	28.635	29.1498	27.8849	29.297	27.3425	27.0941	29.5637	0.922959	0.776281	1.3598	28.2081	29.1498	27.3425		11	8	8	16.2	11.9	11.9	87.051	0	32.686	3454600000	33	0.280654	0.567511	Arhgef6	Rho guanine nucleotide exchange factor 6	Q8K4I3;F6WMJ3;A2AFJ8	Q8K4I3;F6WMJ3;A2AFJ8;H3BJ53;H3BKQ0
28.5391	28.3155	27.9767	28.0873	27.9406	28.7951	29.8962	27.0751	26.5728	28.9807	0.249918	0.980388	1.27028	28.2014	28.7951	27.0751		16	16	13	25.8	25.8	21.9	97.055	0	91.358	7377400000	60	0.64391	0.250316	Arhgef7	Rho guanine nucleotide exchange factor 7	Q9ES28;Q9ES28-8;Q9ES28-4;Q9ES28-2;Q9ES28-7;Q9ES28-6;Q9ES28-5;Q9ES28-3;D3Z0V2	Q9ES28;Q9ES28-8;Q9ES28-4;Q9ES28-2;Q9ES28-7;Q9ES28-6;Q9ES28-5;Q9ES28-3;D3Z0V2
29.3866	29.2669	29.1298	29.4116	29.8343	29.0373	29.6649	27.2808	27.6978	29.372	0.129114	0.419878	1.10679	29.3267	29.6649	27.6978		28	27	26	18.7	18.4	17.6	242.09	0	323.31	13279000000	108	0.601426	0.274435	Arid1a	AT-rich interactive domain-containing protein 1A	A2BH40;E9QAQ7;A2BH40-3;A2BH40-4;A2BH40-2	A2BH40;E9QAQ7;A2BH40-3;A2BH40-4;A2BH40-2
28.2145	25.1014	27.4817	25.6592	26.6653	26.7397	25.9897	26.8062	26.326	26.5189	1.47356	0.413213	0.241641	26.5704	26.6653	26.5189		10	9	9	7.2	6.4	6.4	237.02	0	120.29	2271000000	22	0.0366223	0.937479	Arid1b		E9Q6R4;E9Q4N7;E9Q4N6	E9Q6R4;E9Q4N7;E9Q4N6
26.2192	25.5742	26.2121	26.4973	27.5469	26.5541	27.1013	26.0442	27.8495	25.5801	0.390916	0.497266	1.19894	26.2156	27.1013	26.0442		5	5	5	5.6	5.6	5.6	147.64	0	10.299	695390000	6	0.735536	0.204945	Arid4b	AT-rich interactive domain-containing protein 4B	A2CG63;A2CG63-2;F6R6U0	A2CG63;A2CG63-2;F6R6U0;Z4YL44;Z4YMH1
29.3394	29.2709	29.0319	29.0031	30.0157	29.2746	30.033	26.5067	29.1433	29.3883	0.168823	0.432955	1.59767	29.1514	30.0157	29.1433		5	5	5	10.6	10.6	10.6	64.016	0	117.46	9656100000	63	0.658838	0.243222	Arih1	E3 ubiquitin-protein ligase ARIH1	Q9Z1K5;H9KV21;H7BWY7	Q9Z1K5;H9KV21;H7BWY7
30.2819	30.0268	30.5297	29.9094	29.1907	27.4053	27.2506	25.9575	27.7325	29.9968	0.27639	1.07824	2.02458	30.1544	27.4053	27.7325		7	7	7	37	37	37	20.411	0	88.047	15860000000	95	1.10284	0.104433	Arl1	ADP-ribosylation factor-like protein 1	P61211;F8WIB1	P61211;F8WIB1;E9Q006
28.7446	29.124	29.2593	29.5501	26.5602	26.5695	27.32	27.4174	27.0346	28.3264	0.33443	0.436011	0.663522	29.1917	26.5695	27.4174	+	7	7	7	42.2	42.2	42.2	22.687	0	19.292	4312100000	22	3.39934	0.0125634	0610011F06Rik	UPF0585 protein C16orf13 homolog	Q9DCS2;E9Q7K5;G5E8X1;E9Q5B2	Q9DCS2;E9Q7K5;G5E8X1;E9Q5B2;D3YZM4
30.0161	31.3309	30.6004	31.212	30.8407	30.1708	30.7338	29.281	30.8113	31.3601	0.607049	0.359899	1.07747	30.9062	30.7338	30.8113		8	8	8	32.4	32.4	32.4	21.557	0	193.17	37512000000	130	0.0679994	0.885148	Arl6ip5	PRA1 family protein 3	Q8R5J9	Q8R5J9
32.1786	31.8072	32.0547	31.6282	32.3804	31.6701	32.1836	29.5962	31.6984	31.7932	0.246885	0.36673	1.24198	31.931	32.1836	31.6984		10	10	3	44.1	44.1	17.2	21.39	0	323.31	44188000000	200	0.908679	0.14635	Arl8a	ADP-ribosylation factor-like protein 8A	Q8VEH3;F6QKK2	Q8VEH3;F6QKK2
29.4557	29.5366	28.9438	29.178	29.6208	28.1587	30.0941	28.2892	27.3906	29.654	0.270887	1.00892	1.13967	29.3168	29.6208	28.2892		6	6	6	27.1	27.1	27.1	33.31	0	238.89	6449700000	67	0.293488	0.550194	Armc10	Armadillo repeat-containing protein 10	Q9D0L7;Q9D0L7-2;D3Z5T2	Q9D0L7;Q9D0L7-2;D3Z5T2
27.9068	28.4763	28.6439	27.2089	26.2996	26.5262	25.764	26.4373	27.6093	28.3943	0.648609	0.3914	0.984857	28.1915	26.2996	27.6093		7	7	7	26.9	26.9	26.9	50.683	0	61.36	5486500000	33	1.01018	0.121755	Armc6	Armadillo repeat-containing protein 6	Q8BNU0;Q8BNU0-2	Q8BNU0;Q8BNU0-2;D3Z3J0
27.2362	27.5477	27.1455	27.9007	27.4877	27.418	27.6724	27.22	26.3138	28.1667	0.341994	0.131461	0.926524	27.392	27.4877	27.22		7	7	7	11.3	11.3	11.3	75.401	0	9.0291	1958300000	38	0.197833	0.678732	Armc8	Armadillo repeat-containing protein 8	G3X920;Q9DBR3	G3X920;Q9DBR3;Q9DBR3-3;Q9DBR3-2
27.9549	27.8886	27.6063	27.7154	26.9304	27.9056	28.418	27.0643	26.942	28.1576	0.159393	0.755702	0.669322	27.802	27.9056	27.0643		11	11	11	29.8	29.8	29.8	50.548	0	33.26	2593200000	24	0.138932	0.769295	Armt1	Protein-glutamate O-methyltransferase	A6H630;A6H630-2	A6H630;A6H630-2;A6H630-4;A6H630-3;D6RG65
30.3862	30.2983	30.8386	30.5603	29.6036	28.9478	28.6744	26.3977	26.6198	29.7631	0.238174	0.477534	1.88218	30.4733	28.9478	26.6198		11	9	9	35.9	29.7	29.7	41.626	0	92.65	9777100000	70	1.28099	0.0795434	Arpc1a	Actin-related protein 2/3 complex subunit 1A	Q9R0Q6;A0A0G2JF52	Q9R0Q6;A0A0G2JF52;D3YVI5
32.5436	32.1232	31.8151	32.5564	31.9028	31.7127	32.2794	29.9128	31.5065	32.3379	0.358204	0.288419	1.23236	32.3334	31.9028	31.5065		23	23	21	61	61	54.8	41.063	0	323.31	97337000000	288	0.129831	0.78526	Arpc1b	Actin-related protein 2/3 complex subunit 1B	Q9WV32;Q91Z25	Q9WV32;Q91Z25;F6VVE6;F6THG2;D3Z6S0
33.4781	33.5892	33.386	33.7646	32.7265	32.6982	32.9442	30.7962	32.6932	34.0664	0.162864	0.134603	1.64208	33.5336	32.7265	32.6932		19	19	19	69	69	69	34.357	0	270.06	140190000000	375	0.219982	0.648866	Arpc2	Actin-related protein 2/3 complex subunit 2	Q9CVB6;D3YXG6	Q9CVB6;D3YXG6;A0A087WRT2
30.7771	31.1906	30.7567	31.6452	31.0632	31.1831	30.4711	27.4449	29.2282	31.0802	0.419261	0.381205	1.81776	30.9838	31.0632	29.2282		8	8	8	34.8	34.8	34.8	20.524	0	134.77	43357000000	140	0.484679	0.354627	Arpc3	Actin-related protein 2/3 complex subunit 3	Q9JM76;H7BWZ3;D3Z2F7;D3Z2F8;A0A0G2JFK7	Q9JM76;H7BWZ3;D3Z2F7;D3Z2F8;A0A0G2JFK7
32.9214	33.4578	33.7417	33.4538	31.3489	30.7098	32.4943	29.507	30.6656	32.8836	0.342488	0.904142	1.71577	33.4558	31.3489	30.6656		12	12	5	75	75	36.9	19.667	0	89.417	86612000000	157	1.05024	0.113488	Arpc4	Actin-related protein 2/3 complex subunit 4	P59999	P59999
31.574	31.3231	31.2254	31.3353	29.8583	29.2345	30.6123	27.4308	30.465	31.2526	0.148105	0.689925	2.01795	31.3292	29.8583	30.465		13	13	13	80.1	80.1	80.1	16.288	0	323.31	43186000000	140	0.409225	0.420385	Arpc5	Actin-related protein 2/3 complex subunit 5	Q9CPW4;Q3UA72	Q9CPW4;Q3UA72;E9Q2K4
30.4617	30.6005	29.9889	30.1546	29.5393	29.989	30.409	27.232	29.911	29.8519	0.279502	0.434934	1.52995	30.3082	29.989	29.8519		8	8	8	63.4	63.4	63.4	16.98	0	68.759	11587000000	49	0.388391	0.439268	Arpc5l	Actin-related protein 2/3 complex subunit 5-like protein;Actin-related protein 2/3 complex subunit 5	Q9D898;A3KGQ6	Q9D898;A3KGQ6
30.28	29.7322	30.6474	31.0698	28.2777	29.2594	28.9494	28.3185	27.753	30.3795	0.567453	0.501832	1.38239	30.4637	28.9494	28.3185		11	11	10	52.7	52.7	48.7	25.193	0	83.896	15735000000	62	1.28338	0.0795441	Arpin	Arpin	Q9D0A3	Q9D0A3
27.891	28.083	25.462	28.6657	26.4573	26.1772	25.1759	27.0471	27.6326	26.776	1.41451	0.673677	0.437811	27.987	26.1772	27.0471		6	6	5	46.4	46.4	36.6	12.293	0	25.937	14943000000	54	0.537564	0.315465	Arpp19	cAMP-regulated phosphoprotein 19	P56212;E9Q827;P56212-2;E9Q4B9	P56212;E9Q827;P56212-2;E9Q4B9;E9PXD7
28.064	28.7279	28.3371	28.105	27.8875	27.3544	29.4571	26.9673	27.5519	26.1651	0.304361	1.0931	0.69624	28.2211	27.8875	26.9673		6	6	6	18.3	18.3	18.3	46.313	0	74.68	2508000000	25	0.272883	0.577433	Arrb2	Beta-arrestin-2	Q91YI4;Q5F2D9;Q91YI4-2	Q91YI4;Q5F2D9;Q91YI4-2
25.8697	27.7026	27.5333	27.2831	26.5579	26.5055	27.3063	27.6683	27.2971	25.7144	0.836263	0.447982	1.03766	27.4082	26.5579	27.2971		5	4	4	17	15.6	15.6	53.748	0	26.929	2986700000	28	0.111406	0.813387	Arsa	Arylsulfatase A	P50428	P50428;F6QGM0
30.5258	30.5361	30.9371	30.4069	29.7659	29.9038	29.7332	26.7438	30.1757	29.6723	0.231303	0.0905442	1.85326	30.531	29.7659	29.6723		14	14	14	25.1	25.1	25.1	59.646	0	67.073	16640000000	98	0.878043	0.155411	Arsb	Arylsulfatase B	P50429;P50429-2	P50429;P50429-2
31.3975	30.4309	30.5756	30.4746	31.3442	30.5186	30.0962	28.5805	29.6775	30.6563	0.455944	0.634762	1.03846	30.5251	30.5186	29.6775		12	12	12	35.1	35.1	35.1	41.793	0	143.3	14073000000	74	1.01625	0.120536	As3mt	Arsenite methyltransferase	Q91WU5	Q91WU5
31.2998	31.4185	31.5446	31.7597	30.7394	30.0214	30.5991	28.5763	30.6574	31.4167	0.196662	0.380558	1.47057	31.4816	30.5991	30.6574		20	20	20	48.2	48.2	48.2	44.669	0	132.19	33194000000	263	0.797991	0.181407	Asah1	Acid ceramidase;Acid ceramidase subunit alpha;Acid ceramidase subunit beta	Q9WV54	Q9WV54;D3Z015;D3Z505
27.8724	28.2142	27.7128	27.5964	28.2196	29.0423	25.6092	26.4804	27.0459	28.0642	0.268499	1.79245	0.802615	27.7926	28.2196	27.0459		11	11	10	13.6	13.6	12.7	127.42	0	66.561	2996800000	30	0.0357819	0.938797	Asap1	Arf-GAP with SH3 domain, ANK repeat and PH domain-containing protein 1	Q9QWY8;E9QMJ1;H3BL41;H3BJY2;E9QN63;Q9QWY8-4;Q9QWY8-3;H3BKD4;H3BKE6;E9QMI7;Q9QWY8-2	Q9QWY8;E9QMJ1;H3BL41;H3BJY2;E9QN63;Q9QWY8-4;Q9QWY8-3;H3BKD4;H3BKE6;E9QMI7;Q9QWY8-2;H3BK40;H3BJM7
27.2596	26.7161	27.6923	27.8491	28.8061	27.3747	27.8812	27.0962	26.826	27.3546	0.507557	0.72582	0.264322	27.476	27.8812	27.0962		7	7	7	22.2	22.2	22.2	41.279	0	20.131	2013300000	22	1.06429	0.110781	Ascc1	Activating signal cointegrator 1 complex subunit 1	Q9D8Z1	Q9D8Z1
29.2721	28.9955	29.7299	29.1695	26.5621	26.3795	27.8098	27.4998	27.7459	28.3634	0.313619	0.778444	0.444911	29.2208	26.5621	27.7459	+	3	3	3	26.3	26.3	26.3	20.262	0	67.971	3252500000	32	3.3989	0.0123889	Hddc3	Guanosine-3,5-bis(diphosphate) 3-pyrophosphohydrolase MESH1	Q9D114	Q9D114
28.1608	28.1559	28.1463	28.27	28.9791	28.9768	28.0576	27.038	27.0461	28.8281	0.0581464	0.531366	1.03118	28.1583	28.9768	27.0461		29	29	29	16.1	16.1	16.1	250.55	0	56.606	6369600000	67	0.51929	0.328474	Ascc3	Activating signal cointegrator 1 complex subunit 3	E9PZJ8;E9PZJ8-2	E9PZJ8;E9PZJ8-2
27.973	27.7721	28.1438	27.8985	28.4482	27.9418	28.3367	26.8135	27.3401	28.6592	0.155294	0.266089	0.950785	27.9357	28.3367	27.3401		10	10	10	21.5	21.5	21.5	68.249	0	155.55	4189800000	58	0.290789	0.553906	Ash2l	Set1/Ash2 histone methyltransferase complex subunit ASH2	Q91X20;E9PU93;D3YYA0	Q91X20;E9PU93;D3YYA0;D6RI55;D6RET1
30.8893	31.1648	31.0308	31.3103	31.0257	31.405	31.4653	31.51	29.7052	30.7296	0.180373	0.238311	0.905145	31.0978	31.405	30.7296		13	13	13	34.1	34.1	34.1	51.739	0	89.994	20811000000	141	0.737567	0.204169	Asl	Argininosuccinate lyase	Q91YI0;E0CXM2;E0CY49	Q91YI0;E0CXM2;E0CY49;F7D439;E0CYV3
31.4905	30.8308	31.4693	31.5754	31.1436	31.1587	31.0648	30.0347	29.6686	29.9473	0.343539	0.0504229	0.191199	31.4799	31.1436	29.9473	+	28	28	27	31.2	31.2	30.5	111.34	0	318.12	28800000000	233	3.39138	0.0124384	Opa1	Dynamin-like 120 kDa protein, mitochondrial;Dynamin-like 120 kDa protein, form S1	P58281;P58281-2;H7BX01;E0CXD1	P58281;P58281-2;H7BX01;E0CXD1;F6U775
27.8917	28.8011	29.2812	29.1558	29.6561	29.5598	29.8937	32.3307	31.4122	26.3704	0.627674	0.171861	3.20906	28.9785	29.6561	31.4122		14	14	14	29.4	29.4	29.4	64.282	0	93.953	20371000000	119	0.0882813	0.849176	Asns	Asparagine synthetase [glutamine-hydrolyzing]	Q61024	Q61024;D3Z0C2;D3YYR0;D3Z028
29.4908	29.4667	28.6369	28.9359	29.857	29.7215	30.0392	28.7375	29.9975	30.2406	0.418067	0.159421	0.806847	29.2013	29.857	29.9975		32	32	29	52.6	52.6	41.3	83.041	0	323.31	64121000000	382	0.868188	0.158093	Asph	Aspartyl/asparaginyl beta-hydroxylase	Q8BSY0;A2AL85;Q8CBM2	Q8BSY0;A2AL85;Q8CBM2;Q3TU40;A2AL81;A2AL83;A2AL75;A2AL74
26.5504	25.5961	27.2315	26.6252	26.9828	26.9686	27.0548	27.136	26.4739	27.7728	0.675855	0.0462174	0.649491	26.5878	26.9828	27.136		10	10	10	33	33	33	42.572	0	64.446	4337500000	43	1.00918	0.12179	Aspn	Asporin	Q99MQ4	Q99MQ4
28.2207	27.8532	27.7855	26.5301	28.592	26.7655	27.9032	26.3894	27.7593	28.2048	0.73676	0.922398	0.946112	27.8194	27.9032	27.7593		9	9	9	24.2	24.2	24.2	59.795	0	125.79	3602300000	40	0.00636988	0.988338	Aspscr1	Tether containing UBX domain for GLUT4	Q8VBT9;Q8VBT9-2;Q8VBT9-3	Q8VBT9;Q8VBT9-2;Q8VBT9-3;A2AC05;A2AC02;A2AC03;A2ABZ8;F7CRQ2;F7B7K7;F6S7C9;F7D2E0;E9Q779;E9PWZ4;A2AC01;E9PVI1
29.3747	29.2453	29.04	29.4153	29.7808	29.8097	29.8017	28.3701	29.0067	29.5407	0.168897	0.0149223	0.586049	29.31	29.8017	29.0067		7	7	7	25.2	25.2	25.2	33.95	0	20.61	6524900000	58	1.19631	0.0910956	Asrgl1	Isoaspartyl peptidase/L-asparaginase;Isoaspartyl peptidase/L-asparaginase alpha chain;Isoaspartyl peptidase/L-asparaginase beta chain	Q8C0M9	Q8C0M9
31.761	32.2005	31.6875	32.0583	32.5246	32.6977	32.8257	33.4956	32.0791	32.1307	0.242871	0.151111	0.803336	31.9096	32.6977	32.1307		16	16	16	38.3	38.3	38.3	46.584	0	71.932	47421000000	146	1.33449	0.0735848	Ass1;Gm5424	Argininosuccinate synthase	P16460;J3QNG0	P16460;J3QNG0
29.9355	29.3496	29.3698	29.9161	30.2723	29.4299	30.6251	26.0837	29.1067	29.4227	0.327037	0.614086	1.84334	29.643	30.2723	29.1067		10	10	10	36.8	36.8	36.8	40.744	0	159.82	15229000000	74	0.797261	0.181578	Atad1	ATPase family AAA domain-containing protein 1	Q9D5T0	Q9D5T0
29.1294	29.1358	28.8363	28.614	27.9852	28.4235	28.1262	27.6323	26.6469	28.4173	0.252154	0.223746	0.887088	28.9828	28.1262	27.6323		20	20	20	32.1	32.1	32.1	66.741	0	118.07	13467000000	99	1.33074	0.0742407	Atad3	ATPase family AAA domain-containing protein 3	Q925I1;Q925I1-2	Q925I1;Q925I1-2;H3BKI6;H3BK90;V9GWS5
28.0727	27.6951	27.9329	27.6428	26.8228	27.8223	27.4404	27.4193	26.747	27.6386	0.202151	0.504361	0.464584	27.814	27.4404	27.4193		5	5	5	17.8	17.8	17.8	59.146	0	71.268	4018800000	49	0.839702	0.167531	Ate1	Arginyl-tRNA--protein transferase 1	Q9Z2A5;Q4FCQ7;J3QNU1;Q9Z2A5-2	Q9Z2A5;Q4FCQ7;J3QNU1;Q9Z2A5-2
26.3361	27.4754	28.5583	27.7617	27.5681	26.1275	27.3472	26.9197	26.8377	27.438	0.920042	0.775864	0.325504	27.6185	27.3472	26.9197		4	4	4	9.2	9.2	9.2	68.171	0	31.614	1978200000	14	0.664501	0.240584	Atg16l1	Autophagy-related protein 16-1	Q8C0J2;Q8C0J2-3;Q8C0J2-2;Q8C0J2-5;Q8C0J2-4	Q8C0J2;Q8C0J2-3;Q8C0J2-2;Q8C0J2-5;Q8C0J2-4;D3YZW7
29.5468	29.6812	28.4904	28.5542	28.5888	25.9433	28.2852	27.0183	26.48	28.7264	0.633213	1.44772	1.17287	29.0505	28.2852	27.0183		7	7	7	38.2	38.2	38.2	35.796	0	65.864	5548800000	46	0.773398	0.190735	Atg3	Ubiquitin-like-conjugating enzyme ATG3	Q9CPX6	Q9CPX6
28.1738	28.3118	27.904	27.3701	28.3324	25.9693	28.1671	26.9378	27.0943	26.993	0.415924	1.31921	0.0793734	28.0389	28.1671	26.993		5	5	5	18.5	18.5	18.5	32.402	0	36.941	3914800000	22	0.0798916	0.86382	Atg5	Autophagy protein 5	Q99J83	Q99J83
31.3432	31.1244	31.1323	31.476	31.9757	32.687	32.5318	31.0164	30.6759	31.2482	0.171222	0.374006	0.287865	31.2378	32.5318	31.0164	+	22	22	22	41	41	41	61.115	0	134.04	39476000000	229	3.35381	0.0131351	Hexb	Beta-hexosaminidase subunit beta	P20060	P20060
25.7996	26.1959	27.7071	28.2113	27.311	25.9811	27.2793	27.1722	27.1329	26.7618	1.16231	0.758833	0.226453	26.9515	27.2793	27.1329		8	8	8	13.3	13.3	13.3	76.487	0	13.175	2774800000	16	0.0645646	0.891069	Athl1	Acid trehalase-like protein 1	Q8BP56;F6QM56;Q8BP56-3;Q8BP56-2;E9Q4H7	Q8BP56;F6QM56;Q8BP56-3;Q8BP56-2;E9Q4H7;E9QA85
33.0657	33.029	32.8359	32.6674	32.1734	29.5683	32.4904	26.7751	27.5744	33.0508	0.184669	1.60342	3.416	32.9324	32.1734	27.5744		36	36	36	74.5	74.5	74.5	64.217	0	323.31	134510000000	511	0.677722	0.233515	Atic	Bifunctional purine biosynthesis protein PURH;Phosphoribosylaminoimidazolecarboxamide formyltransferase;IMP cyclohydrolase	Q9CWJ9	Q9CWJ9
28.3967	28.1755	28.2232	27.959	26.9574	26.877	28.3653	29.3387	26.0513	28.2196	0.180176	0.837026	1.67137	28.1994	26.9574	28.2196		11	10	9	24.2	22.5	20.6	66.223	0	232.72	6504800000	55	0.425771	0.404775	Atl2	Atlastin-2	Q6PA06;E9QND8;Q6PA06-2	Q6PA06;E9QND8;Q6PA06-2
32.5667	32.2965	32.3888	32.108	32.4574	31.9988	32.2129	32.1308	31.3537	31.9387	0.191041	0.229468	0.404765	32.3427	32.2129	31.9387		25	25	23	53.6	53.6	52.3	60.574	0	323.31	74092000000	348	0.874591	0.156162	Atl3	Atlastin-3	Q91YH5;E9PYT3;Q91YH5-2	Q91YH5;E9PYT3;Q91YH5-2
27.1545	27.3323	27.4609	27.0453	27.1868	26.5701	26.8606	27.0686	27.5927	25.7907	0.184628	0.308522	0.926904	27.2434	26.8606	27.0686		10	10	10	4.8	4.8	4.8	349.41	0	10.369	1327700000	22	0.41913	0.411927	Atm	Serine-protein kinase ATM	Q62388	Q62388;D3Z0Q2
29.6234	31.9163	30.4884	31.6842	31.4192	31.0922	31.7756	30.5448	31.6895	32.8321	1.07142	0.341806	1.14365	31.0863	31.4192	31.6895		4	4	4	58.8	58.8	58.8	7.3384	0	305.28	65489000000	109	0.634691	0.255612	Atox1	Copper transport protein ATOX1	O08997	O08997
29.9539	30.792	31.0648	30.7119	30.4682	30.1151	30.5695	29.8668	29.0596	30.2948	0.475785	0.238544	0.627226	30.7519	30.4682	29.8668		29	29	29	32.5	32.5	32.5	132.39	0	323.31	27643000000	190	1.03091	0.11742	Atp13a1	Manganese-transporting ATPase 13A1	Q9EPE9	Q9EPE9
34.0192	34.0504	33.9114	33.8614	34.1112	33.9147	34.3462	33.0883	34.0637	34.0437	0.0889926	0.216036	0.557465	33.9653	34.1112	34.0437		47	47	32	47.2	47.2	30.5	112.98	0	323.31	291220000000	833	0.30875	0.532249	Atp1a1	Sodium/potassium-transporting ATPase subunit alpha-1	Q8VDN2	Q8VDN2
27.7723	27.8096	27.3796	26.6194	26.5371	27.3168	28.6367	28.8217	28.8548	27.2845	0.552582	1.06132	0.89721	27.576	27.3168	28.8217		40	25	22	42.8	26.1	22.9	112.22	0	323.31	47735000000	182	1.01773	0.120135	Atp1a2	Sodium/potassium-transporting ATPase subunit alpha-2	Q6PIE5;D3YYN7	Q6PIE5;D3YYN7;Q9WV27
30.4939	30.284	30.7523	30.5571	31.6221	31.6755	31.8606	30.6392	31.359	31.1388	0.192962	0.125163	0.368827	30.5255	31.6755	31.1388		11	11	11	31.6	31.6	31.6	35.194	0	57.914	29482000000	111	1.46733	0.0611241	Atp1b1	Sodium/potassium-transporting ATPase subunit beta-1	P14094	P14094;A0A0A6YX05
30.1928	29.5793	28.9544	29.7845	29.8574	30.5199	30.9882	29.152	30.5508	30.5556	0.516269	0.568172	0.808986	29.6819	30.5199	30.5508		12	12	12	40.3	40.3	40.3	31.775	0	291.81	19220000000	105	0.869449	0.157689	Atp1b3	Sodium/potassium-transporting ATPase subunit beta-3	P97370	P97370
28.6275	29.1514	29.2384	29.1829	26.5869	26.4334	27.8955	26.4945	27.5879	26.8271	0.283986	0.803506	0.560501	29.1671	26.5869	26.8271	+	6	6	6	38.5	38.5	38.5	28.824	0	163.57	4385800000	37	3.35347	0.01296	Echdc2	Enoyl-CoA hydratase domain-containing protein 2, mitochondrial	Q3TLP5-2;Q3TLP5;E0CXC8;F6Z5N5;F6YTG0;Q3TLP5-3	Q3TLP5-2;Q3TLP5;E0CXC8;F6Z5N5;F6YTG0;Q3TLP5-3;E0CYT3
31.0133	29.9798	30.7411	30.5925	32.3907	32.1942	32.7028	32.9902	31.6011	31.925	0.43745	0.256481	0.726769	30.6668	32.3907	31.925	+	24	24	24	18.4	18.4	18.4	138.03	0	323.31	102540000000	278	3.35277	0.0128421	Col1a1	Collagen alpha-1(I) chain	P11087;P11087-2	P11087;P11087-2;CON__Q862S4
32.1865	32.1794	32.3873	31.7563	31.8409	31.8277	31.7889	30.0793	30.6841	30.7822	0.265493	0.0270298	0.380674	32.183	31.8277	30.6841	+	14	14	14	48.1	48.1	48.1	46.244	0	323.31	41973000000	188	3.35022	0.0127273	Gmppa	Mannose-1-phosphate guanyltransferase alpha	Q922H4;D3Z0T7	Q922H4;D3Z0T7;D3YVK2;D3Z5Z5;D3Z2T0;D3Z2L8;A0A087WPV7;D3Z3L0;D3Z3M0
29.7387	30.0349	30.4057	29.6271	29.1066	29.1258	29.2951	26.0918	26.5118	29.6115	0.348221	0.103733	1.92236	29.8868	29.1258	26.5118		26	26	14	28.7	28.7	17.1	134.75	0	274.94	21828000000	203	1.07175	0.109591	Atp2b1	Plasma membrane calcium-transporting ATPase 1	G5E829	G5E829
28.7861	29.3082	29.1736	29.2497	29.7954	29.4954	29.8101	26.5943	27.1781	28.4063	0.235408	0.177601	0.9249	29.2117	29.7954	27.1781	+	16	16	16	24.1	24.1	24.1	88.062	0	259.63	9547900000	104	3.34236	0.0126154	Zw10	Centromere/kinetochore protein zw10 homolog	O54692	O54692
35.9804	35.9278	36.361	35.7936	35.6493	35.8035	35.6491	34.9832	35.0417	35.8297	0.243265	0.0890856	0.472746	35.9541	35.6493	35.0417		51	51	51	70	70	70	59.752	0	323.31	1146800000000	1463	1.3677	0.0698332	Atp5a1	ATP synthase subunit alpha, mitochondrial;ATP synthase subunit alpha	Q03265;D3Z6F5	Q03265;D3Z6F5;D6RJ16
36.4037	36.3462	36.4677	36.1542	35.1808	34.1075	34.9257	34.9982	33.9572	36.1426	0.135265	0.56073	1.09311	36.375	34.9257	34.9982		35	35	35	83.6	83.6	83.6	56.3	0	323.31	1428600000000	2033	1.59685	0.0506732	Atp5b	ATP synthase subunit beta, mitochondrial	P56480	P56480
32.9074	33.0908	33.4694	33.0056	33.9061	33.4809	33.5916	33.3655	32.8323	32.8537	0.245769	0.220591	0.301857	33.0482	33.5916	32.8537		15	15	2	54.2	54.2	6.1	32.77	0	125.14	116520000000	205	0.917828	0.143282	Atp5c1	ATP synthase subunit gamma	A2AKU9;A2AKV2	A2AKU9;A2AKV2;A2AKV1;A2AKV0
29.9365	29.6938	30.823	30.3831	30.2983	28.6003	29.2785	26.6363	27.8221	29.6528	0.498997	0.854708	1.5197	30.1598	29.2785	27.8221		5	5	5	41.1	41.1	41.1	17.6	0	316.5	77425000000	133	1.16848	0.0951964	Atp5d	ATP synthase subunit delta, mitochondrial	Q9D3D9	Q9D3D9;D3Z7S4
28.6486	28.6818	29.3362	28.9246	27.9957	28.972	28.264	27.7563	27.1175	27.3967	0.317107	0.504382	0.320242	28.8032	28.264	27.3967	+	14	14	14	18.3	18.3	18.3	100.58	0	27.981	4150400000	46	3.30477	0.0131139	Wfs1	Wolframin	P56695;Q3UN10	P56695;Q3UN10;F7D926
31.8325	32.0957	32.3565	32.0807	32.5041	32.5094	32.7089	32.7526	32.4365	32.0389	0.21404	0.116742	0.357626	32.0882	32.5094	32.4365		21	21	21	93.2	93.2	93.2	18.749	0	291.67	202590000000	398	0.802361	0.180276	Atp5h;Gm10250	ATP synthase subunit d, mitochondrial	Q9DCX2;G3X9L6;B1ASE2	Q9DCX2;G3X9L6;B1ASE2
28.4379	28.6084	28.2633	28.4499	26.0519	26.0456	26.4118	26.7359	27.5371	28.3624	0.141048	0.20963	0.813279	28.4439	26.0519	27.5371	+	12	12	12	40	40	40	50.942	0	64.664	5291700000	66	3.30168	0.01295	Bag5	BAG family molecular chaperone regulator 5	Q8CI32	Q8CI32;E0CX76;E0CYW3
30.4957	30.3742	31.2816	31.1972	31.245	30.5107	30.7242	31.8286	28.808	29.7708	0.46836	0.377715	1.54302	30.8465	30.7242	29.7708		8	8	8	50.9	50.9	50.9	12.496	0	121.68	65292000000	129	0.22258	0.644557	Atp5j	ATP synthase-coupling factor 6, mitochondrial	P97450;E9QAD6	P97450;E9QAD6
30.4093	30.6101	30.7595	30.9595	29.0433	26.2902	29.5407	30.3345	27.7423	29.4208	0.232752	1.75084	1.31477	30.6848	29.0433	29.4208		5	5	5	37.5	37.5	37.5	10.344	0	21.856	50275000000	143	1.24212	0.0847902	Atp5j2	ATP synthase subunit f, mitochondrial	P56135;F8WHP8	P56135;F8WHP8
30.8349	30.7317	30.6284	30.7363	29.9898	29.9904	30.7834	28.4323	29.0613	30.2934	0.0843347	0.458012	0.946696	30.734	29.9904	29.0613		4	4	4	41.7	41.7	41.7	11.424	0	33.207	18998000000	114	1.18997	0.0920524	Atp5l	ATP synthase subunit g, mitochondrial	Q9CPQ8	Q9CPQ8
25.515	25.2052	25.3502	25.6356	27.4707	27.176	28.0369	27.2556	26.7198	27.0151	0.188282	0.437527	0.268366	25.4326	27.4707	27.0151	+	6	6	6	18	18	18	56.677	0	18.732	1716200000	18	3.30145	0.0127901	Xpnpep3	Probable Xaa-Pro aminopeptidase 3	B7ZMP1;B7ZMP1-2	B7ZMP1;B7ZMP1-2;E9Q1R1
29.3701	28.4165	26.1515	26.7051	25.212	26.67	28.0337	26.9121	27.7316	29.3835	1.49266	1.41111	1.25885	27.5608	26.67	27.7316		3	3	3	14	14	14	23.275	0.00031338	3.6676	1446100000	11	0.45839	0.376315	Atp5s	ATP synthase subunit s, mitochondrial	Q9CRA7	Q9CRA7
28.5289	28.6441	27.8931	28.6241	28.0813	27.6114	28.2911	26.3522	27.7579	27.9692	0.356527	0.348045	0.878951	28.5765	28.0813	27.7579		8	8	8	23.3	23.3	23.3	51.007	0	47.038	3866300000	33	1.55375	0.0538458	Atp6ap1	V-type proton ATPase subunit S1	Q9R1Q9;Q3TKX1;B7FAU3	Q9R1Q9;Q3TKX1;B7FAU3;B7FAU7;F6X9J0;F6ZE56
26.9186	27.2318	27.8443	27.652	26.3513	26.6015	26.8001	27.8844	27.2484	26.5206	0.416492	0.224894	0.682415	27.4419	26.6015	27.2484		4	4	4	12.9	12.9	12.9	39.091	0	11.4	950210000	12	0.776424	0.189942	Atp6ap2	Renin receptor	Q9CYN9	Q9CYN9
29.0537	29.3669	29.5355	29.287	28.9055	27.7657	28.3966	26.5157	27.3688	26.2484	0.200253	0.570988	0.585167	29.327	28.3966	26.5157	+	11	11	11	10.9	10.9	10.9	131.96	0	108.92	6235300000	43	3.29573	0.0127317	Fndc3a	Fibronectin type-III domain-containing protein 3A	Q8BX90;F6TLV3;E0CXY0	Q8BX90;F6TLV3;E0CXY0
26.011	27.6159	27.8748	27.6848	27.3097	27.8212	28.014	26.8808	27.2961	26.6878	0.864048	0.363969	0.310847	27.6503	27.8212	26.8808		7	6	6	9.5	8.5	8.5	98.144	0	45.804	2299700000	24	0.256183	0.600113	Atp6v0a2	V-type proton ATPase 116 kDa subunit a isoform 2	P15920	P15920;A0A0G2JFS2
30.6187	30.1414	30.1109	30.3586	31.5991	31.5902	31.5954	31.4422	30.5177	30.6309	0.235016	0.00447084	0.504269	30.25	31.5954	30.6309	+	41	41	41	27.6	27.6	27.6	217.17	0	323.31	22532000000	205	3.29361	0.0125783	Polr2a	DNA-directed RNA polymerase II subunit RPB1	P08775	P08775
33.5169	33.7047	33.9324	33.5582	33.4395	32.6403	33.0409	26.8299	31.1941	32.7878	0.187739	0.399599	3.08444	33.6315	33.0409	31.1941		28	28	28	49.9	49.9	49.9	68.325	0	323.31	112090000000	405	1.14623	0.0982193	Atp6v1a	V-type proton ATPase catalytic subunit A	P50516;P50516-2	P50516;P50516-2;D3Z1B9;D3YWH3;D3YZ23
32.8896	33.1414	32.9421	32.7302	32.552	32.0475	32.2425	27.3599	30.5731	32.3339	0.169625	0.254405	2.52209	32.9158	32.2425	30.5731		25	25	25	56.8	56.8	56.8	56.55	0	265.11	75237000000	341	1.19765	0.0909114	Atp6v1b2	V-type proton ATPase subunit B, brain isoform	P62814	P62814;Q91YH6
31.5023	31.1938	31.5549	30.8916	31.0919	29.5925	30.8935	27.304	26.9167	30.3835	0.307216	0.814469	1.89965	31.348	30.8935	27.304		15	15	14	38.7	38.7	36.6	43.887	0	129.1	19535000000	103	1.35539	0.0711091	Atp6v1c1	V-type proton ATPase subunit C 1	Q9Z1G3	Q9Z1G3
32.713	32.6699	32.5684	32.7443	33.4544	33.2412	33.3133	33.2245	33.0954	32.7661	0.0766619	0.108445	0.236373	32.6915	33.3133	33.0954	+	87	87	87	49.4	49.4	49.4	244.54	0	323.31	120650000000	754	3.2915	0.0124286	Snrnp200	U5 small nuclear ribonucleoprotein 200 kDa helicase	Q6P4T2	Q6P4T2
31.8526	31.8913	32.006	31.8533	31.0411	29.3001	31.2715	26.3451	28.731	30.9356	0.0724267	1.07785	2.29585	31.8723	31.0411	28.731		9	9	9	42.9	42.9	42.9	26.157	0	323.31	41561000000	212	1.24875	0.0839274	Atp6v1e1	V-type proton ATPase subunit E 1	P50518	P50518;Q9D593
30.601	29.8973	29.2935	30.1449	29.8076	29.0625	29.6187	27.6365	27.6141	29.4574	0.544941	0.387345	1.05782	30.0211	29.6187	27.6365		6	6	6	42	42	42	13.37	0	10.768	9408400000	40	1.43236	0.0638264	Atp6v1f	V-type proton ATPase subunit F	Q9D1K2;F7B2B4	Q9D1K2;F7B2B4
29.7558	29.6248	29.9024	28.4341	30.6081	30.0289	29.7686	26.4248	27.3917	29.5976	0.67307	0.429727	1.62622	29.6903	30.0289	27.3917		5	5	5	66.1	66.1	66.1	13.724	0	323.31	17164000000	77	1.06417	0.110664	Atp6v1g1	V-type proton ATPase subunit G 1	Q9CR51	Q9CR51
29.3493	29.2722	29.8071	28.7288	28.7787	28.6855	28.921	27.0758	27.298	25.7211	0.442029	0.1186	0.853542	29.3107	28.7787	27.0758	+	6	4	4	39.1	26.8	26.8	24.97	0	34.891	4217200000	33	3.28467	0.0124706	Rab3a	Ras-related protein Rab-3A	P63011	P63011;D3YZP5
27.7088	28.1619	28.2847	28.1334	27.8132	27.6012	27.7796	26.6563	27.2056	25.7033	0.251003	0.113944	0.760137	28.1476	27.7796	26.6563	+	9	9	9	25	25	25	54.766	0	30.12	3399500000	21	3.27142	0.0126047	Flad1	FAD synthase;Molybdenum cofactor biosynthesis protein-like region;FAD synthase region	Q8R123;Q8R123-2;F8WGX4	Q8R123;Q8R123-2;F8WGX4
30.4529	30.5227	32.3347	31.9316	26.2831	26.9994	27.306	27.4433	27.3025	29.5765	0.964514	0.524946	1.2742	31.2271	26.9994	27.4433	+	50	2	2	78.2	3.2	3.2	57.984	0.00031177	3.5767	24060000000	53	3.26303	0.0126897	Pkm	Pyruvate kinase PKM	P52480-2	P52480-2
26.1578	26.3403	27.174	26.6451	26.7428	26.7245	26.9095	26.4161	26.8398	27.0372	0.444515	0.101938	0.317347	26.4927	26.7428	26.8398		3	3	3	3.1	3.1	3.1	143.8	0.00030391	3.1581	293770000	6	0.512033	0.333096	Atp8b1	Phospholipid-transporting ATPase IC	Q148W0	Q148W0
27.9431	27.9648	27.8605	28.2994	28.8207	29.285	29.5765	28.3702	28.0584	28.5937	0.193587	0.381178	0.268862	27.9539	29.285	28.3702	+	2	2	2	5.6	5.6	5.6	20.892	0.00016984	5.371	2519500000	21	3.26178	0.0125909	Znf740;Gtf3a	Zinc finger protein 740;Transcription factor IIIA	Q6NZQ6;Q6NZQ6-3;Q6NZQ6-2;Q8VHT7;F6SIJ4;F6RCF6	Q6NZQ6;Q6NZQ6-3;Q6NZQ6-2;Q8VHT7;F6SIJ4;F6RCF6
26.8974	27.5762	28.135	28.3447	26.4182	27.6726	26.2159	28.0522	26.704	27.1628	0.647683	0.789136	0.685465	27.8556	26.4182	27.1628		9	9	9	62.2	62.2	62.2	8.7887	0	77.468	53677000000	67	0.960334	0.13255	Atpif1	ATPase inhibitor, mitochondrial	E9PV44;O35143	E9PV44;O35143
27.5588	27.8342	25.3562	27.5637	27.8614	27.6899	28.8013	27.2182	27.0955	26.1296	1.15521	0.598336	0.596248	27.5612	27.8614	27.0955		23	23	23	12.2	12.2	12.2	278.58	0	275.21	5054500000	76	0.743382	0.202533	Atrx	Transcriptional regulator ATRX	Q61687	Q61687;F6RDB7;A0A0G2JFA5;Q8C2S3;Q3UY26;A0A0G2JED2;A0A0G2JFR8;A0A0G2JFG6;Q3TA30;A6PWK7;A0A0G2JF35;A6PWK9;A0A0G2JF42;A0A0G2JGH3;A6PWK8
29.7062	29.3188	28.7534	29.1345	29.842	28.4718	29.226	27.2697	27.2087	29.5628	0.396193	0.68626	1.34188	29.2267	29.226	27.2697		18	18	18	40	40	40	53.706	0	218.92	13673000000	104	0.592134	0.280091	Atxn10	Ataxin-10	P28658	P28658
28.9152	28.9354	26.6341	26.3311	27.5204	28.455	29.4874	27.462	28.4942	26.4567	1.41573	0.983906	1.01878	27.7747	28.455	27.462		18	17	9	18.8	18.1	9.3	136.48	0	299.69	6503800000	44	0.427514	0.403249	Atxn2	Ataxin-2	O70305;E9QM77;O70305-2;F6U2C2;O70305-3;F7B6X4	O70305;E9QM77;O70305-2;F6U2C2;O70305-3;F7B6X4
30.7754	30.5909	30.1812	31.0476	29.2957	29.3998	30.2999	26.6335	27.947	30.0534	0.363809	0.552183	1.7252	30.6832	29.3998	27.947		43	43	1	44.2	44.2	2.1	113.04	0	323.31	45524000000	278	0.934811	0.138891	Atxn2l	Ataxin-2-like protein	Q7TQH0-2;Q7TQH0-3	Q7TQH0-2;Q7TQH0-3
35.1984	35.2302	34.8739	34.9227	34.3659	33.8777	33.8717	33.9339	34.08	34.6663	0.183986	0.283609	0.387623	35.0605	33.8777	34.08	+	30	30	2	62.2	62.2	3.8	48.689	0	323.31	485240000000	668	3.25428	0.0126292	Pdia6		Q3TML0	Q3TML0
26.967	27.1498	27.1188	27.0374	27.451	27.6158	27.5933	27.1938	28.1302	27.5447	0.0824804	0.0893632	0.473072	27.0781	27.5933	27.5447		3	3	3	4.4	4.4	4.4	92.031	0.00031666	3.8354	1070700000	8	1.14968	0.0978794	Avil	Advillin	O88398	O88398
32.4701	33.1395	33.4098	33.1715	33.3966	33.3728	33.1688	30.0737	32.1078	30.4981	0.403523	0.125216	1.07306	33.1555	33.3728	30.4981	+	12	12	12	28.2	28.2	28.2	47.038	0	170.82	90192000000	177	3.24403	0.0127111	Gorasp2	Golgi reassembly-stacking protein 2	Q99JX3;A2ATI9;Q99JX3-2;A2ATI8;A2ATI6	Q99JX3;A2ATI9;Q99JX3-2;A2ATI8;A2ATI6
30.9696	26.3165	31.0464	31.564	29.2047	27.1055	29.1467	26.9025	29.1242	30.4814	2.45266	1.19558	1.80677	31.008	29.1467	29.1242		6	6	6	55.5	55.5	55.5	13.779	0	18.106	25521000000	95	0.0603839	0.897058	B2m	Beta-2-microglobulin	P01887	P01887
26.2726	27.4103	27.1046	26.2122	26.6205	26.1532	27.9598	27.4654	26.7081	26.1331	0.599688	0.937719	0.668226	26.6886	26.6205	26.7081		6	6	6	19.2	19.2	19.2	42.959	0	23.048	2296100000	16	0.139681	0.76866	B4galt1	Beta-1,4-galactosyltransferase 1;Lactose synthase A protein;N-acetyllactosamine synthase;Beta-N-acetylglucosaminylglycopeptide beta-1,4-galactosyltransferase;Beta-N-acetylglucosaminyl-glycolipid beta-1,4-galactosyltransferase;Processed beta-1,4-galactosyltransferase 1	P15535-2;P15535;B1AXY5	P15535-2;P15535;B1AXY5
28.3708	29.2263	28.8469	28.8773	28.8172	26.9905	28.0476	26.2759	27.1641	28.198	0.351397	0.917113	0.96197	28.8621	28.0476	27.1641		6	6	6	24.6	24.6	24.6	36.793	0	28.772	7033500000	41	1.51056	0.0569735	Babam1	BRISC and BRCA1-A complex member 1	Q3UI43	Q3UI43
29.6296	29.9379	29.5311	29.1734	26.5113	26.6276	26.1004	26.688	27.6579	28.6912	0.315009	0.276978	1.00177	29.5803	26.5113	27.6579	+	9	9	9	61	61	61	20.486	0	117.11	11048000000	71	3.22932	0.0127473	Arl3	ADP-ribosylation factor-like protein 3	Q9WUL7	Q9WUL7
29.6885	30.5187	29.3083	30.0038	30.1146	29.3506	30.2848	26.5958	29.0778	29.9845	0.512112	0.49756	1.75431	29.8461	30.1146	29.0778		5	5	5	15.8	15.8	15.8	39.74	0	50.692	14598000000	72	0.451997	0.381631	Bag1	BAG family molecular chaperone regulator 1	Q60739;F6TCF9;Q60739-2	Q60739;F6TCF9;Q60739-2
27.7313	28.3391	28.9642	28.0934	26.5032	26.0629	28.4111	26.8238	28.1855	27.7082	0.518812	1.2482	0.690918	28.2162	26.5032	27.7082		6	6	6	31.4	31.4	31.4	23.473	0	10.369	2246100000	15	0.900661	0.148731	Bag2	BAG family molecular chaperone regulator 2	Q91YN9	Q91YN9;A0A087WNX9
28.033	29.2697	27.3994	27.8207	30.3375	29.4597	29.4136	27.8173	27.8409	29.3274	0.803692	0.520616	0.865124	27.9268	29.4597	27.8409		37	37	37	71.9	71.9	71.9	61.859	0	323.31	110810000000	402	1.36449	0.0700933	Bag3	BAG family molecular chaperone regulator 3	Q9JLV1	Q9JLV1
29.0703	28.6365	28.8619	28.9627	28.7753	28.6513	28.3894	27.0576	27.5076	28.1212	0.184969	0.197013	0.533893	28.9123	28.6513	27.5076	+	8	8	8	11.4	11.4	11.4	105.49	0	16.791	3337600000	34	3.21958	0.0128261	Inpp4a	Type I inositol 3,4-bisphosphate 4-phosphatase	E9Q9A0;F6V2U0;D3YUL8;D3Z230;Q3UEQ1;D3YUD3;Q9EPW0;F6R4N2;E9QAD0	E9Q9A0;F6V2U0;D3YUL8;D3Z230;Q3UEQ1;D3YUD3;Q9EPW0;F6R4N2;E9QAD0;A0A0A6YXS5;Q9EPW0-2
29.8234	30.1258	30.7361	30.5836	29.5215	27.393	28.9909	26.5062	28.0107	30.0077	0.419093	1.10795	1.75651	30.3547	28.9909	28.0107		26	26	26	27	27	27	121.04	0	323.31	25350000000	163	1.15267	0.0973422	Bag6	Large proline-rich protein BAG6	Q9Z1R2;Q3UF95;G3UYQ2;G3UZT6;Q3TDL4	Q9Z1R2;Q3UF95;G3UYQ2;G3UZT6;Q3TDL4;G3UXT8;S4R224;G3UYZ0;G3V013;S4R183
26.4045	27.8855	27.1959	27.1344	26.4897	26.2949	28.1191	27.55	26.8142	25.9317	0.605249	1.00171	0.810257	27.1651	26.4897	26.8142		17	17	17	34.4	34.4	34.4	59.236	0	202.31	6296900000	47	0.0179396	0.968622	Baiap2	Brain-specific angiogenesis inhibitor 1-associated protein 2	Q8BKX1;Q8BKX1-2;B1AZ46;Q8BKX1-3;Q8BKX1-4	Q8BKX1;Q8BKX1-2;B1AZ46;Q8BKX1-3;Q8BKX1-4
35.4002	35.6497	35.5739	35.3596	35.0654	34.556	34.9304	33.5304	33.7284	34.7669	0.138413	0.263909	0.664155	35.487	34.9304	33.7284	+	56	56	56	59	59	59	111.18	0	323.31	498910000000	1382	3.21103	0.0129032	Hyou1	Hypoxia up-regulated protein 1	Q9JKR6	Q9JKR6;F6TRP3;E0CYZ2
27.2393	26.5483	27.8473	27.0095	27.6011	26.2402	26.6971	27.9842	27.2792	26.2683	0.540213	0.692583	0.862483	27.1244	26.6971	27.2792		2	2	2	2.5	2.5	2.5	127.07	0.00031294	3.6408	849110000	18	0.135551	0.775161	Baiap3	BAI1-associated protein 3	Q80TT2;S4R1K2;S4R2U8;E9Q350;S4R1E7	Q80TT2;S4R1K2;S4R2U8;E9Q350;S4R1E7
31.6187	31.6229	31.5424	31.7432	31.6558	31.1599	31.2995	29.8899	31.9663	32.7197	0.0829722	0.255719	1.46554	31.6208	31.2995	31.9663		14	14	14	68.5	68.5	68.5	10.102	0	192.68	107100000000	240	0.0751735	0.873914	Banf1	Barrier-to-autointegration factor;Barrier-to-autointegration factor, N-terminally processed	O54962	O54962
26.5371	27.1245	27.7639	27.6626	26.3751	27.2765	25.0571	27.9341	26.765	25.9692	0.564615	1.1162	0.988342	27.3936	26.3751	26.765		3	3	1	37.2	37.2	16.1	14.054	0	10.649	1974500000	19	0.255426	0.600626	Bap18;0610010K14Rik	Chromatin complexes subunit BAP18	Q9DCT6-3;A2CF80;A2CF83;Q9DCT6-4	Q9DCT6-3;A2CF80;A2CF83;Q9DCT6-4;F6S0D5;H3BJI0
27.658	27.2074	28.0612	28.6614	29.3171	28.848	28.6966	29.1798	26.7019	27.0723	0.617505	0.323522	1.33658	27.8596	28.848	27.0723		15	15	15	75.7	75.7	75.7	22.086	0	323.31	21050000000	189	0.614122	0.26755	Basp1	Brain acid soluble protein 1	Q91XV3	Q91XV3
28.6449	28.1137	27.7033	28.5978	28.5272	28.8112	28.6069	27.2854	28.4814	28.7361	0.444776	0.146484	0.774577	28.3558	28.6069	28.4814		5	5	5	33.3	33.3	33.3	21.394	0	121.91	6623000000	74	0.397917	0.431527	Bax	Apoptosis regulator BAX	Q07813	Q07813
27.6305	27.197	25.7946	27.3539	26.8045	25.8113	27.329	26.7338	27.2267	27.6672	0.819437	0.770818	0.466945	27.2755	26.8045	27.2267		11	11	11	9.2	9.2	9.2	178.46	0	40.329	2052600000	19	0.135216	0.775488	Baz1a	Bromodomain adjacent to zinc finger domain protein 1A	O88379;G3UWZ0	O88379;G3UWZ0
29.8174	30.3869	29.494	30.2043	29.284	29.5606	29.3153	26.1595	29.225	30.5385	0.399348	0.15147	2.24715	30.0108	29.3153	29.225		38	38	38	31.2	31.2	31.2	170.65	0	323.31	21048000000	157	0.207512	0.666696	Baz1b	Tyrosine-protein kinase BAZ1B	Q9Z277;Q9Z277-2	Q9Z277;Q9Z277-2
27.4569	27.981	27.3275	27.7407	28.0122	26.5984	26.9018	26.6442	27.4954	26.8402	0.292619	0.744297	0.445766	27.5988	26.9018	26.8402		7	7	7	24.2	24.2	24.2	50.469	0	153.08	2395700000	44	1.1639	0.095946	BC017158	RUS1 family protein C16orf58 homolog	Q91W34;D6RDS0;Q91W34-2	Q91W34;D6RDS0;Q91W34-2
28.4277	25.6956	29.4111	26.1394	26.901	26.8118	26.0654	26.857	26.631	27.6202	1.78824	0.458857	0.518341	27.2836	26.8118	26.857		7	7	7	29.7	29.7	29.7	37.808	0	27.961	2452100000	22	0.359038	0.470707	BC026585	Quinone oxidoreductase-like protein 2	Q3UNZ8;A0A0A6YWV6;Q3UNZ8-2	Q3UNZ8;A0A0A6YWV6;Q3UNZ8-2;A0A0A6YXW5
30.086	30.0212	28.8521	30.3936	29.9966	29.4973	29.3797	26.7626	28.1695	30.0923	0.677189	0.32754	1.6715	30.0536	29.4973	28.1695		19	19	19	40	40	40	27.956	0	323.31	75928000000	206	0.3885	0.439266	Bcap31	B-cell receptor-associated protein 31	Q61335	Q61335
28.4394	28.6159	28.1947	28.3629	27.9076	26.5346	28.5051	27.2206	27.8173	28.1405	0.174784	1.01036	0.466677	28.4011	27.9076	27.8173		10	10	10	63.1	63.1	63.1	26.131	0	308.71	6609800000	50	0.606952	0.271563	Bcas2	Pre-mRNA-splicing factor SPF27	Q9D287	Q9D287;D6RGA5;D6RHR7
25.5867	27.2546	25.7409	27.3142	27.8494	26.3256	26.2945	28.1082	28.4139	26.8191	0.938085	0.88888	0.846426	26.4977	26.3256	28.1082		11	11	6	37.3	37.3	21	42.791	0	323.31	11107000000	64	0.64633	0.249185	Bcat1	Branched-chain-amino-acid aminotransferase, cytosolic;Branched-chain-amino-acid aminotransferase	P24288;E9Q4K3;Q8CBC8;B2KFA8	P24288;E9Q4K3;Q8CBC8;B2KFA8;B2KFA6;B2KFA7
30.8856	30.9539	31.1905	31.1936	30.8327	30.9644	31.2603	29.6324	31.1556	31.2577	0.159671	0.218991	0.910326	31.0722	30.9644	31.1556		15	15	15	43.5	43.5	43.5	44.127	0	131.28	27853000000	144	0.0320591	0.944116	Bcat2	Branched-chain-amino-acid aminotransferase, mitochondrial;Branched-chain-amino-acid aminotransferase	O35855;O88374;D3Z7C8	O35855;O88374;D3Z7C8;D3Z3D7
28.3214	28.9172	28.5519	27.5087	26.2584	27.3189	27.1388	25.8188	26.0137	27.6338	0.596809	0.567479	0.996405	28.4366	27.1388	26.0137		7	7	7	27.2	27.2	27.2	35.942	0	28.136	4823600000	43	1.56638	0.0527045	Bccip	BRCA2 and CDKN1A-interacting protein	Q9CWI3	Q9CWI3
28.0909	28.1795	27.8537	28.3057	28.0368	27.1138	28.6357	25.7686	26.7086	28.0979	0.19075	0.76668	1.17185	28.1352	28.0368	26.7086		10	10	10	36.3	36.3	36.3	50.773	0	82.065	4531300000	46	0.38218	0.445839	Bckdha	2-oxoisovalerate dehydrogenase subunit alpha, mitochondrial	Q3U3J1;P50136	Q3U3J1;P50136
27.2936	25.6083	27.4051	27.6504	25.7455	26.5918	25.7493	27.6532	27.6022	27.1007	0.932685	0.487518	0.30533	27.3493	25.7493	27.6022		2	2	2	12.3	12.3	12.3	42.88	0.00016458	4.6429	1803400000	16	1.41001	0.0660866	Bckdhb	2-oxoisovalerate dehydrogenase subunit beta, mitochondrial	Q6P3A8;Q6P3A8-2	Q6P3A8;Q6P3A8-2
28.5697	28.6503	28.4734	27.9408	25.9296	26.7705	26.8486	31.0252	30.9756	29.1184	0.320108	0.509538	1.08686	28.5215	26.7705	30.9756	+	18	18	18	23.8	23.8	23.8	107.96	0	43.558	12090000000	80	3.20526	0.0129362	Enpep	Glutamyl aminopeptidase	P16406;F7B9G4	P16406;F7B9G4;F6YHW2
27.1416	28.121	27.9994	27.7776	28.588	28.6493	28.4555	26.5105	26.616	27.2639	0.436028	0.0990558	0.407946	27.8885	28.588	26.616	+	17	17	17	25.8	25.8	25.8	94.475	0	36.972	5457700000	35	3.20302	0.0128421	Nvl	Nuclear valosin-containing protein-like	Q9DBY8	Q9DBY8
29.8882	30.46	30.8035	30.6161	29.7972	28.6502	29.9259	27.2788	28.7374	29.9488	0.394973	0.702327	1.33691	30.538	29.7972	28.7374		35	34	34	40.3	39.1	39.1	106	0	323.31	47956000000	220	0.999333	0.123966	Bclaf1	Bcl-2-associated transcription factor 1	Q8K019;Q8K019-2;F8WI22;A0A087WQA0;Q8K019-3;A0A087WRN1	Q8K019;Q8K019-2;F8WI22;A0A087WQA0;Q8K019-3;A0A087WRN1;A0A087WRF8
25.6915	27.3011	26.9163	27.7289	26.163	27.2263	26.8903	27.3346	26.4415	26.1891	0.877181	0.543517	0.601873	27.1087	26.8903	26.4415		7	6	6	7.7	6.9	6.9	143.07	0	12.738	913780000	16	0.131484	0.78258	Bcr	Breakpoint cluster region protein	Q6PAJ1	Q6PAJ1
28.9309	28.3329	28.6066	28.318	29.1838	27.7809	27.8035	27.5655	28.1019	27.7787	0.28822	0.80352	0.270073	28.4697	27.8035	27.7787		10	10	9	31.8	31.8	29.2	47.406	0	62.874	4126900000	49	0.604847	0.272731	Bcs1l	Mitochondrial chaperone BCS1	Q9CZP5	Q9CZP5
28.1581	28.0919	28.6025	28.6828	26.2119	27.7293	28.1553	26.5743	27.5354	26.4041	0.30187	1.0215	0.609989	28.3803	27.7293	26.5743		7	7	5	25.7	25.7	20.1	38.299	0	12.1	2289000000	19	1.52858	0.0557955	Bdh1	D-beta-hydroxybutyrate dehydrogenase, mitochondrial	Q80XN0	Q80XN0
29.5357	29.5419	29.9134	29.6734	30.1517	30.1115	31.1156	26.3374	29.2435	30.8373	0.176674	0.568469	2.28162	29.6077	30.1517	29.2435		13	13	12	39.3	39.3	37.1	41.639	0	183.69	21604000000	135	0.327982	0.508429	Bgn	Biglycan	P28653	P28653
26.9141	28.8979	26.1946	29.4104	25.8289	27.2993	28.5543	30.5614	26.3953	29.7641	1.54371	1.36412	2.21137	27.906	27.2993	29.7641		3	3	3	23.6	23.6	23.6	21.951	0	30.171	3392700000	11	0.249241	0.607843	Bid	BH3-interacting domain death agonist;BH3-interacting domain death agonist p15;BH3-interacting domain death agonist p13;BH3-interacting domain death agonist p11	P70444	P70444
30.2142	30.417	29.769	29.9054	30.7784	31.0181	30.8322	31.4891	29.3471	30.8225	0.293674	0.125771	1.09615	30.0598	30.8322	30.8225		22	22	21	43.5	43.5	42.2	64.469	0	323.31	42937000000	210	0.821447	0.173521	Bin1	Myc box-dependent-interacting protein 1	O08539;Q6P1B9;O08539-2	O08539;Q6P1B9;O08539-2
30.2015	29.9866	29.6644	30.6643	30.8178	30.9744	30.6653	29.6022	27.3356	30.9507	0.419497	0.154554	1.82688	30.0941	30.8178	29.6022		7	6	6	16.6	14.9	14.9	52.553	0	59.053	10671000000	59	0.401346	0.428337	Bin2	Bridging integrator 2	D3Z6Q9;S4R270;S4R2J8;S4R1B8	D3Z6Q9;S4R270;S4R2J8;S4R1B8;S4R171;S4R1Q1
29.3773	29.3307	29.1173	29.6238	26.5104	25.299	25.7623	27.454	28.1097	29.9784	0.207871	0.611255	1.30987	29.354	25.7623	28.1097	+	7	7	7	33.7	33.7	33.7	29.82	0	169.88	7973200000	73	3.19267	0.0127083	Stx7	Syntaxin-7	O70439;Q8BH40	O70439;Q8BH40
30.7436	31.7868	31.1621	30.7207	31.1312	31.7938	31.6549	31.1775	31.4381	31.3894	0.498798	0.349426	0.138556	30.9529	31.6549	31.3894		21	21	21	48.8	48.8	48.8	52.511	0	313.38	49584000000	252	0.575686	0.289517	Blmh	Bleomycin hydrolase	Q8R016;E9PY26	Q8R016;E9PY26;E9QA53;E9Q6V3;E9PZH4
26.7943	28.2375	26.1859	28.3377	25.3753	26.5206	26.3283	26.3706	26.518	26.6244	1.06788	0.613311	0.12745	27.5159	26.3283	26.518		6	6	6	40	40	40	21.283	0	11.116	3261000000	14	1.29685	0.077755	Bloc1s5	Biogenesis of lysosome-related organelles complex 1 subunit 5	Q8R015;Q8R015-2	Q8R015;Q8R015-2
31.0975	30.7658	30.9778	29.8786	30.644	31.3294	31.0657	30.7304	31.0529	30.6014	0.551542	0.345722	0.232558	30.8718	31.0657	30.7304		14	14	9	54.6	54.6	32.5	33.524	0	60.605	18510000000	96	0.261231	0.593378	Blvra	Biliverdin reductase A	Q9CY64	Q9CY64;A2ASB8;A2ASB7
31.1701	31.024	30.3086	31.1889	29.5221	29.5079	29.2916	27.3059	31.2141	31.3878	0.416113	0.129176	2.30818	31.097	29.5079	31.2141		8	8	8	50	50	50	22.197	0	79.142	28096000000	130	0.362598	0.466761	Blvrb	Flavin reductase (NADPH)	Q923D2;E9PZC3;E9PZC4	Q923D2;E9PZC3;E9PZC4
28.3482	28.9935	28.1446	28.67	28.7759	29.5736	28.7409	28.4496	26.6942	28.7831	0.37224	0.470982	1.12221	28.5091	28.7759	28.4496		23	23	23	25.5	25.5	25.5	145.41	0	120.76	8887300000	71	0.651283	0.246321	Bms1		Q6PGF5	Q6PGF5
27.0139	26.4381	26.3862	26.3075	27.37	26.1255	26.4926	26.8355	27.3401	25.3929	0.322813	0.63945	1.01055	26.4122	26.4926	26.8355		4	4	4	13.8	13.8	13.8	37.768	0	9.4356	1243500000	15	0.142819	0.764201	Bnip2	BCL2/adenovirus E1B 19 kDa protein-interacting protein 2	O54940;Q91VL0;G5E8U9;F6VF29	O54940;Q91VL0;G5E8U9;F6VF29;Q8BHE3
29.1031	28.5872	25.6666	28.6811	28.0868	28.6428	28.4404	27.5381	27.3727	29.085	1.57797	0.281405	0.944477	28.6342	28.4404	27.5381		24	24	21	10.5	10.5	9.6	327.45	0	323.31	7665800000	40	0.0699181	0.882599	Bod1l		E9Q6J5	E9Q6J5
27.3596	28.4748	28.2091	28.1171	26.3107	27.0579	25.4358	26.7903	27.8411	28.4766	0.478377	0.811887	0.851631	28.1631	26.3107	27.8411		7	7	7	69.3	69.3	69.3	14.379	0	174.54	10076000000	66	1.10281	0.104361	Bola1	BolA-like protein 1	Q9D8S9	Q9D8S9
28.5413	29.0574	29.1956	29.2461	26.7219	26.2873	27.0006	27.0458	27.4172	28.8498	0.322551	0.359479	0.952602	29.1265	26.7219	27.4172		5	5	5	70.9	70.9	70.9	10.214	0	323.31	8593000000	27	1.09611	0.10547	Bola2	BolA-like protein 2	Q8BGS2;Q8BGS2-2	Q8BGS2;Q8BGS2-2
28.0989	28.9011	28.7662	29.476	26.117	27.6331	28.5452	25.7246	26.2106	28.5406	0.565519	1.22656	1.50527	28.8336	27.6331	26.2106		3	3	3	19.1	19.1	19.1	12.228	0	80.421	4492500000	27	0.957353	0.133254	Bola3	BolA-like protein 3	Q8CEI1;E9Q705;E9PX89	Q8CEI1;E9Q705;E9PX89
26.4908	28.1531	27.029	27.3388	28.8104	27.4963	26.63	27.2453	26.6523	26.5554	0.694901	1.09784	0.373497	27.1839	27.4963	26.6523		14	14	14	30.3	30.3	30.3	82.545	0	135.64	10418000000	72	0.599536	0.275688	Bop1	Ribosome biogenesis protein BOP1	P97452	P97452
26.6342	24.6947	27.2811	27.4232	27.0386	26.5382	26.381	26.8004	28.0378	26.2394	1.25688	0.343402	0.920156	26.9576	26.5382	26.8004		3	3	3	14.7	14.7	14.7	29.978	0.00030945	3.4482	856010000	4	0.172638	0.71599	Bpgm	Bisphosphoglycerate mutase	P15327	P15327
31.0673	30.9503	31.3839	30.718	31.1753	30.6873	30.764	31.7104	29.6213	30.4895	0.277087	0.262423	1.0495	31.0088	30.764	30.4895		12	12	12	47.1	47.1	47.1	32.851	0	76.31	32489000000	232	0.452268	0.381418	Bphl	Valacyclovir hydrolase	Q8R164	Q8R164
31.7955	32.0302	32.3939	32.5511	31.6847	31.4246	31.8396	31.0873	32.1039	31.5998	0.343078	0.20971	0.508307	32.2121	31.6847	31.5998		10	10	4	33.8	33.8	9.4	33.196	0	323.31	38139000000	113	1.53168	0.0557211	Bpnt1	3(2),5-bisphosphate nucleotidase 1	Q9Z0S1	Q9Z0S1;D3Z5X0
25.6895	28.0699	25.8105	27.9604	27.0176	25.6192	27.2236	26.7727	26.2007	26.5401	1.30948	0.872932	0.287656	26.8854	27.0176	26.5401		7	5	4	10	7.7	6.3	88.779	0	7.5151	1146800000	14	0.276015	0.57294	Braf	Serine/threonine-protein kinase B-raf	P28028;F6SZ47;P28028-2	P28028;F6SZ47;P28028-2;F6TUC4
29.276	29.3919	29.593	29.1221	27.8343	27.1374	28.2443	26.9298	26.6051	29.3178	0.19845	0.559613	1.48137	29.334	27.8343	26.9298		6	6	5	31.3	31.3	24.7	33.34	0	277.03	6830300000	62	1.04413	0.11472	Brcc3	Lys-63-specific deubiquitinase BRCC36	P46737;P46737-2	P46737;P46737-2;Q7M757;A3KGA8
29.5224	30.2407	30.4394	30.8753	29.3772	29.3	30.3181	26.8761	28.2092	29.6665	0.564165	0.566831	1.39566	30.34	29.3772	28.2092		25	25	19	20.1	20.1	16.7	155.89	0	136.65	19633000000	122	0.953316	0.134019	Brd4	Bromodomain-containing protein 4	Q9ESU6;Q3UH70;B0V2V8;Q9ESU6-2	Q9ESU6;Q3UH70;B0V2V8;Q9ESU6-2;B0V2V6;Q91Y44
27.4751	27.5555	27.6393	27.8791	27.4259	26.2314	27.6527	27.4986	26.9448	27.4634	0.174616	0.763584	0.310075	27.5974	27.4259	27.4634		6	6	6	19.3	19.3	19.3	43.544	0	26.363	2200100000	21	0.610157	0.26983	Bre	BRCA1-A complex subunit BRE	Q8K3W0;D3Z7P0;Q8K3W0-1;Q8K3W0-5;Q8K3W0-4;Q8K3W0-6	Q8K3W0;D3Z7P0;Q8K3W0-1;Q8K3W0-5;Q8K3W0-4;Q8K3W0-6;E9Q0U3;E9Q8Q1
29.6978	29.9807	29.2928	29.2674	29.9595	28.0095	29.7806	29.315	27.6963	29.6567	0.343019	1.07791	1.04723	29.4953	29.7806	29.315		13	13	13	41.9	41.9	41.9	41.241	0	75.777	22785000000	130	0.0339365	0.940985	Brix1	Ribosome biogenesis protein BRX1 homolog	Q9DCA5	Q9DCA5;F6WEP7;E9Q2V8;F6QAG4
29.2229	29.4645	30.2375	30.3113	25.9715	26.7847	29.1885	27.2184	27.4007	29.9386	0.547147	1.67275	1.52062	29.851	26.7847	27.4007		8	8	8	29.4	29.4	29.4	46.201	0	153.28	8948100000	38	1.21592	0.0884045	Brox	BRO1 domain-containing protein BROX	Q8K2Q7	Q8K2Q7;A0A0A6YWK4;Q8K2Q7-2;A0A0A6YWP0;A0A0A6YVS9
27.5088	28.1149	27.3251	25.8862	27.4942	26.845	27.2575	26.557	26.6386	27.201	0.944072	0.328543	0.35064	27.417	27.2575	26.6386		8	8	8	20.6	20.6	20.6	46.952	0	182.36	2460400000	29	0.649548	0.247494	Bsdc1	BSD domain-containing protein 1	Q80Y55	Q80Y55;B2KGE3
27.5687	27.6955	27.381	27.3015	27.887	27.6669	27.9031	27.9807	27.5301	25.6179	0.178692	0.131967	1.25448	27.4748	27.887	27.5301		13	13	13	8.8	8.8	8.8	207.05	0	45.558	2962200000	36	0.313816	0.52684	Btaf1		E9QAE3	E9QAE3
28.9918	25.7236	27.777	28.096	30.3799	31.1339	26.5022	31.8797	27.4107	29.6987	1.3816	2.48521	2.23471	27.9365	30.3799	29.6987		11	11	1	66.7	66.7	8.8	22.031	0	323.31	56387000000	204	0.28241	0.565183	Btf3	Transcription factor BTF3	Q64152	Q64152
28.7613	28.1541	28.5291	28.7219	27.0865	27.3919	26.5494	27.0354	26.5827	27.2697	0.277542	0.426526	0.349237	28.6255	27.0865	27.0354	+	2	2	2	9.7	9.7	9.7	35.859	0	12.297	1757800000	15	3.18432	0.012866	Cln6		Q3U466;D6RE34;F6SXC2	Q3U466;D6RE34;F6SXC2
27.642	27.4703	26.3314	27.4003	26.8786	27.8238	26.0183	27.6804	26.5577	25.7686	0.595127	0.903083	0.960739	27.4353	26.8786	26.5577		5	5	4	8	8	6.8	76.437	0	10.419	1433800000	18	0.024054	0.958446	Btk	Tyrosine-protein kinase BTK	P35991;A2BDW0	P35991;A2BDW0
30.0449	29.8243	29.7739	30.2511	29.3655	28.7479	29.5382	27.81	29.7921	30.0581	0.219288	0.415498	1.22838	29.9346	29.3655	29.7921		14	14	14	54.3	54.3	54.3	36.954	0	323.31	21802000000	121	0.356026	0.474556	Bub3	Mitotic checkpoint protein BUB3	Q9WVA3	Q9WVA3
26.2275	27.9703	27.3218	28.033	26.6093	27.1571	27.0606	27.7032	27.4574	27.5027	0.837902	0.292423	0.130811	27.646	27.0606	27.5027		4	4	4	26.4	26.4	26.4	17	0	11.682	3143200000	33	0.0853955	0.854811	Bud31		E0CX20	E0CX20;Q6PGH1
29.1658	29.5756	28.9051	28.2449	28.2867	28.9413	29.2125	27.1869	29.321	28.2813	0.558283	0.475948	1.06717	29.0354	28.9413	28.2813		10	10	10	25.5	25.5	25.5	49.783	0	83.648	9569200000	62	0.201011	0.674688	Bysl	Bystin	O54825	O54825
31.1889	29.9051	30.3109	30.1448	29.4551	31.0495	31.4377	29.3766	31.0576	31.0326	0.559679	1.05068	0.96339	30.2278	31.0495	31.0326		20	20	19	34.1	34.1	32.5	48.043	0	22.741	29671000000	121	0.162703	0.731103	Bzw1	Basic leucine zipper and W2 domain-containing protein 1	Q9CQC6;A0A087WQS2;A0A087WPF9	Q9CQC6;A0A087WQS2;A0A087WPF9;A0A087WS48
28.3323	27.561	27.8267	27.6968	29.4137	29.7704	29.1215	26.1511	26.6738	26.2032	0.336688	0.324983	0.287922	27.7617	29.4137	26.2032	+	5	5	5	41.9	41.9	41.9	13.996	0	12.097	7802400000	54	3.17913	0.0128163	Phpt1	14 kDa phosphohistidine phosphatase	Q9DAK9	Q9DAK9
30.9166	31.2751	30.2543	30.0924	29.0103	27.2185	26.3963	27.5473	26.1332	30.7068	0.55629	1.33663	2.34165	30.5854	27.2185	27.5473		10	10	10	54.1	54.1	54.1	31.025	0	323.31	65624000000	261	1.27902	0.0797859	C1qbp	Complement component 1 Q subcomponent-binding protein, mitochondrial	Q8R5L1;O35658	Q8R5L1;O35658
30.215	30.0142	29.356	29.8473	29.5918	30.6315	30.1899	29.7956	28.8302	31.1717	0.366954	0.521809	1.17674	29.9307	30.1899	29.7956		36	36	31	24.4	24.4	21.6	186.48	0	99.866	23398000000	159	0.305496	0.535696	C3	Complement C3;Complement C3 beta chain;C3-beta-c;Complement C3 alpha chain;C3a anaphylatoxin;Acylation stimulating protein;Complement C3b alpha chain;Complement C3c alpha chain fragment 1;Complement C3dg fragment;Complement C3g fragment;Complement C3d fragment;Complement C3f fragment;Complement C3c alpha chain fragment 2	P01027	P01027;P01027-2;H3BL60;H3BKW9
29.0941	28.9011	28.4221	28.1853	28.9201	29.404	29.6444	29.4482	28.1556	28.0767	0.419587	0.368909	0.770071	28.6616	29.404	28.1556		14	14	14	11.9	11.9	11.9	192.91	0	70.731	5708200000	42	0.571985	0.292006	C4b	Complement C4-B;Complement C4 beta chain;Complement C4 alpha chain;C4a anaphylatoxin;Complement C4 gamma chain	P01029	P01029
28.6629	25.54	28.5564	28.4587	26.2654	25.7921	25.6392	26.9901	27.1671	27.0083	1.51197	0.326475	0.0973634	28.5075	25.7921	27.0083		1	1	1	4.6	4.6	4.6	35.482	0	9.7338	1883700000	8	1.35263	0.0715023	Ca15	Carbonic anhydrase 15	Q99N23	Q99N23
30.2209	30.4909	30.2948	30.2885	30.3015	28.7959	29.3468	28.7477	29.2165	31.0937	0.11633	0.761771	1.24146	30.2916	29.3468	29.2165		8	8	8	38.8	38.8	38.8	29.032	0	10.573	8542200000	50	0.334826	0.500098	Ca2	Carbonic anhydrase 2	P00920	P00920;A0A0A6YX78
33.6432	33.2484	33.8545	33.531	33.871	33.7788	33.3459	32.4644	32.4934	32.6634	0.252483	0.280366	0.107502	33.5871	33.7788	32.4934	+	52	52	30	48.9	48.9	29.5	114.86	0	323.31	336230000000	826	3.17282	0.0128081	Atp2a2	Sarcoplasmic/endoplasmic reticulum calcium ATPase 2;Calcium-transporting ATPase	O55143;J3KMM5;O55143-2	O55143;J3KMM5;O55143-2
30.0709	30.7165	30.5964	30.4258	29.8981	30.1495	30.3073	27.2946	30.6238	30.4303	0.280912	0.206377	1.86876	30.5111	30.1495	30.4303		11	11	8	27.6	27.6	20.5	39.842	0	29.276	19286000000	123	0.260143	0.595021	Cab39	Calcium-binding protein 39	Q06138	Q06138
28.602	28.443	29.5918	28.6414	25.9468	27.8238	29.7203	26.7726	26.7334	29.7412	0.521928	1.88676	1.72535	28.6217	27.8238	26.7726		34	34	34	32.8	32.8	32.8	124.63	0	323.31	28413000000	185	0.235226	0.628001	Cacna2d1	Voltage-dependent calcium channel subunit alpha-2/delta-1;Voltage-dependent calcium channel subunit alpha-2-1;Voltage-dependent calcium channel subunit delta-1	O08532;O08532-3;O08532-2;E9Q1X8;O08532-4;O08532-5	O08532;O08532-3;O08532-2;E9Q1X8;O08532-4;O08532-5;Q8C6Y3;E9Q683;Q6PHS9-4;Q6PHS9-2;Q6PHS9-5;Q6PHS9;Q6PHS9-3;Q6PHS9-6
30.9702	31.1207	30.3637	31.2059	31.2737	31.0866	31.3349	28.984	30.4118	31.0434	0.380313	0.129361	1.05504	31.0455	31.2737	30.4118		21	21	21	72.9	72.9	72.9	26.51	0	323.31	36093000000	172	0.754811	0.197207	Cacybp	Calcyclin-binding protein	Q9CXW3;A0A0A6YY29	Q9CXW3;A0A0A6YY29
30.4301	30.3135	30.4841	30.5339	31.2654	31.0926	31.3342	30.1174	30.589	30.7927	0.094625	0.124475	0.346394	30.4571	31.2654	30.589	+	24	24	24	28.7	28.7	28.7	116.92	0	323.31	26117000000	182	3.16477	0.0128	Sltm	SAFB-like transcription modulator	Q8CH25;Q8CH25-2	Q8CH25;Q8CH25-2
28.0797	27.5648	27.8697	28.281	28.4139	28.6366	28.4619	26.6725	26.9924	27.664	0.306161	0.117203	0.506039	27.9747	28.4619	26.9924	+	9	9	9	12.9	12.9	12.9	110.29	0	22.699	3768000000	36	3.16173	0.0127525	Zc3h7b		F8VPP8	F8VPP8
28.7072	25.4164	29.1982	28.6993	26.6784	26.5978	26.7702	26.392	27.6537	26.1444	1.74162	0.0862613	0.809442	28.7033	26.6784	26.392		4	4	3	17.6	17.6	13.4	29.994	0	97.58	2390700000	13	0.531496	0.31962	Calb1	Calbindin	P12658	P12658
30.9955	29.7457	30.782	30.1829	30.3371	30.4383	30.2987	26.9151	26.9336	31.3115	0.569494	0.0721154	2.53294	30.4824	30.3371	26.9336		39	39	3	59.1	59.1	2.8	60.452	0	323.31	257030000000	528	0.413468	0.416538	Cald1		Q8VCQ8;E9QA16;E9Q0M9;S4R1T7	Q8VCQ8;E9QA16;E9Q0M9;S4R1T7;E9Q9F3;F6QLP8
31.8839	31.4341	31.7535	31.4418	33.1939	32.7715	32.1718	32.2594	33.7499	32.6252	0.226203	0.513608	0.776784	31.5976	32.7715	32.6252		18	18	17	91.9	91.9	87.2	16.837	0	323.31	338840000000	456	1.29965	0.0775323	Calm1;Calml3	Calmodulin;Calmodulin-like protein 3	P62204;Q3UKW2;Q9D6P8	P62204;Q3UKW2;Q9D6P8;G3UX57;G3UZ90
35.1697	35.0716	35.3233	35.1099	35.4766	35.2349	35.0115	34.356	34.4386	35.7387	0.110736	0.23261	0.775559	35.1398	35.2349	34.4386		61	61	61	92.1	92.1	92.1	47.994	0	323.31	1369200000000	1817	0.415168	0.415229	Calr	Calreticulin	P14211	P14211
25.7561	26.8903	27.4771	27.7146	28.2015	29.2635	28.6309	27.3211	25.9462	28.6364	0.873889	0.53423	1.34521	27.1837	28.6309	27.3211		25	25	5	73	73	13.7	37.063	0	323.31	381230000000	583	1.22017	0.088	Calu	Calumenin	O35887;G3UWV3;G3V004;G3UWR0	O35887;G3UWV3;G3V004;G3UWR0;G3UY49;G3UXA8;G3UXA3
29.8479	29.9943	29.892	29.9802	30.0329	30.0845	30.2388	29.5753	29.1406	30.0642	0.0703115	0.107134	0.462065	29.9361	30.0845	29.5753		10	10	7	33.7	33.7	26.5	41.624	0	45.212	14195000000	112	0.332801	0.502586	Camk1	Calcium/calmodulin-dependent protein kinase type 1	Q91YS8	Q91YS8;D3Z368
27.065	27.978	26.2147	26.9792	28.8642	25.8792	28.5128	26.3143	27.6299	27.6209	0.72199	1.63144	0.756977	27.0221	28.5128	27.6209		6	3	3	17.4	10.4	10.4	42.918	0.00016906	5.2582	1091200000	14	0.263438	0.590966	Camk1d	Calcium/calmodulin-dependent protein kinase type 1D	Q8BW96;Q8BW96-2;Q8BW96-3	Q8BW96;Q8BW96-2;Q8BW96-3
27.6246	27.8486	27.736	27.7025	26.1572	25.9621	26.3958	27.5725	27.0117	26.1531	0.0930061	0.217214	0.714888	27.7192	26.1572	27.0117	+	7	7	7	20.6	20.6	20.6	65.617	0	20.06	2163300000	25	3.15931	0.0127451	Sphk2	Sphingosine kinase 2	Q9JIA7	Q9JIA7
30.9498	31.2234	31.1797	31.2596	30.8584	30.7594	30.7767	29.0172	30.2985	30.7771	0.13943	0.0528765	0.909948	31.2015	30.7767	30.2985		17	17	12	41.3	41.3	29.7	56.369	0	155.07	30763000000	185	1.32793	0.0742734	Camk2d	Calcium/calmodulin-dependent protein kinase type II subunit delta	Q6PHZ2;Q6PHZ2-5;A0A0G2JDC1;A0A0G2JGS4;Q6PHZ2-2;Q6PHZ2-4;E9Q1W0;E9Q1V9;E9Q1T1;Q8CCM0	Q6PHZ2;Q6PHZ2-5;A0A0G2JDC1;A0A0G2JGS4;Q6PHZ2-2;Q6PHZ2-4;E9Q1W0;E9Q1V9;E9Q1T1;Q8CCM0;E9PXV3;F6RWZ9;F7A856;F6ZIE1;E9QAJ4;D6RDQ8;E9PYZ8;F6WHR9;D3Z7K9
26.2977	26.561	24.7708	25.8017	27.3719	27.8075	27.5603	27.3458	27.6734	25.5284	0.790089	0.218461	1.15552	26.0497	27.5603	27.3458		2	2	2	3.6	3.6	3.6	52.627	0.0022621	2.1942	971450000	7	1.20131	0.0905238	Camk4	Calcium/calmodulin-dependent protein kinase type IV	P08414;Q8BGR3	P08414;Q8BGR3
28.6842	27.2728	28.765	25.9896	28.1884	28.2029	28.0171	26.8594	27.5925	27.0686	1.31769	0.103341	0.37764	27.9785	28.1884	27.0686		2	2	2	7.4	7.4	7.4	35.886	0.0011704	2.6404	1829800000	11	0.662546	0.241545	Camkmt	Calmodulin-lysine N-methyltransferase	Q3U2J5;Q3U2J5-2	Q3U2J5;Q3U2J5-2
25.7444	27.479	27.95	27.6166	27.5477	25.0446	26.8532	26.3401	26.768	26.9452	0.98871	1.29221	0.311086	27.5478	26.8532	26.768		9	9	9	9	9	9	175.89	0	44.628	1916000000	10	0.204514	0.670375	Camsap1	Calmodulin-regulated spectrin-associated protein 1	A2AHC3;A0A0A0MQE5	A2AHC3;A0A0A0MQE5;A2AHC4;A2AHC3-2
33.784	33.6412	33.2039	33.5013	33.4851	33.6567	33.8882	30.624	31.9128	33.5457	0.247669	0.20229	1.46422	33.5713	33.6567	31.9128		52	52	51	53.3	53.3	52.6	136.33	0	323.31	179370000000	741	0.927785	0.14075	Cand1	Cullin-associated NEDD8-dissociated protein 1	Q6ZQ38	Q6ZQ38;D3YWC5
28.6977	28.1053	28.258	28.1329	26.561	27.1558	27.0731	26.5906	26.3133	26.5698	0.274318	0.322198	0.154445	28.1954	27.0731	26.5698		19	18	18	21.9	21.3	21.3	135.63	0	123.09	6857300000	66	0.262091	0.592121	Cand2	Cullin-associated NEDD8-dissociated protein 2	Q6ZQ73	Q6ZQ73
34.4547	34.7594	34.0506	33.8669	33.9736	33.5105	34.075	31.7142	32.6159	34.306	0.401491	0.300943	1.31573	34.2526	33.9736	32.6159		58	58	58	63.6	63.6	63.6	67.277	0	323.31	429330000000	1262	0.798104	0.181519	Canx	Calnexin	P35564	P35564;Q3V063
33.9577	33.6033	33.3984	33.3739	34.006	33.5142	33.1277	32.8686	33.078	34.1373	0.269945	0.440201	0.680142	33.5008	33.5142	33.078		38	38	37	84.6	84.6	82.9	51.564	0	323.31	254960000000	606	0.00661783	0.988253	Cap1	Adenylyl cyclase-associated protein 1	P40124	P40124;B1ARS0
29.8701	29.8071	29.0292	28.3216	29.3808	28.7355	29.4521	27.0833	25.7766	31.253	0.731521	0.39476	2.86021	29.4181	29.3808	27.0833		20	20	20	68.5	68.5	68.5	38.768	0	323.31	83633000000	281	0.0517882	0.911114	Capg	Macrophage-capping protein	Q99LB4;P24452;D3YTL5	Q99LB4;P24452;D3YTL5;D3YZN3;D3YU77;D3Z4K5;D3Z014
31.4004	31.216	31.2242	31.678	30.9568	29.8426	30.7573	27.0471	28.3481	31.9021	0.216325	0.594127	2.51312	31.3123	30.7573	28.3481		31	31	31	49.1	49.1	49.1	82.105	0	302.24	41443000000	290	0.469644	0.367539	Capn1	Calpain-1 catalytic subunit	O35350	O35350
31.0007	30.7368	31.0851	31.1056	29.5562	28.4933	29.5778	28.8781	27.5845	30.8576	0.169686	0.619996	1.64848	31.0429	29.5562	28.8781		28	28	28	45.1	45.1	45.1	79.871	0	323.31	104240000000	393	0.644341	0.250282	Capn2	Calpain-2 catalytic subunit	O08529	O08529
25.2428	27.3424	26.9351	27.1782	27.5724	26.6236	26.5865	26.0032	27.4391	26.4716	0.969103	0.558807	0.732264	27.0567	26.6236	26.4716		2	2	2	4.4	4.4	4.4	92.563	0.00031201	3.5842	463820000	10	0.0738821	0.875638	Capn7	Calpain-7	Q9R1S8;F2Z3X0	Q9R1S8;F2Z3X0
30.2192	29.9958	30.731	30.3405	30.1751	30.161	30.6556	30.3878	31.7502	29.7774	0.308003	0.281575	1.01001	30.2799	30.1751	30.3878		10	10	10	53.9	53.9	53.9	28.463	0	323.31	45506000000	182	0.17403	0.714031	Capns1	Calpain small subunit 1	O88456;D3YW48	O88456;D3YW48;Q9D7J7
30.7705	29.8995	29.452	29.5659	29.9034	28.4364	29.1023	27.6906	26.707	30.9885	0.596704	0.734538	2.24258	29.7327	29.1023	27.6906		23	23	23	42.9	42.9	42.9	78.168	0	323.31	50211000000	216	0.126128	0.790232	Caprin1	Caprin-1	Q60865	Q60865;F6YP03;F6YLI0;A2BH47
30.6187	30.6787	29.6271	30.5334	30.7893	26.8236	26.6617	29.6863	26.6947	30.5877	0.495185	2.33774	2.03788	30.576	26.8236	29.6863		13	10	10	60.1	48.3	48.3	32.953	0	323.31	40702000000	201	0.526654	0.323688	Capza1	F-actin-capping protein subunit alpha-1	Q5RKN9;P47753	Q5RKN9;P47753;A0A0G2JE27
31.8861	32.0575	31.6775	31.8828	31.3404	31.1432	29.9651	30.216	30.0938	31.9366	0.155448	0.743669	1.03048	31.8844	31.1432	30.216		16	16	13	77.3	77.3	65.4	32.967	0	323.31	82022000000	305	0.479331	0.359714	Capza2	F-actin-capping protein subunit alpha-2	P47754;D6RCW7	P47754;D6RCW7
32.9287	31.8566	31.8629	32.3377	32.2038	32.1406	31.8185	31.6391	31.5823	32.2502	0.507571	0.206639	0.370305	32.1003	32.1406	31.6391		29	29	6	78.7	78.7	8.8	30.628	0	323.31	104200000000	393	0.017604	0.969184	Capzb	F-actin-capping protein subunit beta	P47757-2;A2AMW0;P47757-4;F7CAZ6	P47757-2;A2AMW0;P47757-4;F7CAZ6;A0A0A0MQI9;F6YHZ8
27.1013	26.6167	27.2688	26.6182	26.9289	27.8135	27.2813	26.7615	27.4354	27.4444	0.334763	0.445335	0.391701	26.8597	27.2813	27.4354		6	6	6	4.3	4.3	4.3	134.04	0	11.871	862090000	25	0.878124	0.155545	Card11	Caspase recruitment domain-containing protein 11	Q8CIS0;Q8CIS0-2	Q8CIS0;Q8CIS0-2
28.3266	29.5587	28.8018	28.7827	26.1954	28.0914	28.2473	28.1905	26.725	29.3404	0.510503	1.14232	1.31087	28.7922	28.0914	28.1905		9	9	9	82.4	82.4	82.4	16.062	0	99.761	20403000000	117	0.682247	0.230781	Carhsp1;Gm9791	Calcium-regulated heat stable protein 1	Q9CR86;A0A0A6YW52	Q9CR86;A0A0A6YW52
30.5425	30.561	30.658	29.8342	30.0844	30.3476	30.8636	28.6691	29.9606	30.0085	0.379876	0.396376	0.759853	30.5518	30.3476	29.9606		13	13	13	53.6	53.6	53.6	36.717	0	116.81	22645000000	163	0.815567	0.175932	Carkd	ATP-dependent (S)-NAD(P)H-hydrate dehydratase	Q9CZ42;J3QMM7;K3W4M4;Q9CZ42-3;J3QN06;Q9CZ42-2	Q9CZ42;J3QMM7;K3W4M4;Q9CZ42-3;J3QN06;Q9CZ42-2;J3QPU6
26.1617	27.424	28.5443	28.658	27.6392	26.0801	27.2887	26.6135	26.446	28.4023	1.16521	0.817961	1.08436	27.9841	27.2887	26.6135		10	10	10	22.4	22.4	22.4	65.853	0	79.123	8458200000	60	0.498989	0.342449	Carm1	Histone-arginine methyltransferase CARM1	Q9WVG6;D3YUP1;Q9WVG6-2	Q9WVG6;D3YUP1;Q9WVG6-2;D6RFA7
31.4594	31.1031	30.8968	31.3919	31.252	30.8882	31.1363	29.4441	30.1672	30.2882	0.261265	0.185872	0.456439	31.2475	31.1363	30.1672	+	10	10	10	43.7	43.7	43.7	28.369	0	67.516	18422000000	94	3.13391	0.0130874	Atp6v1d	V-type proton ATPase subunit D	P57746	P57746
31.2208	30.9361	30.3921	30.9622	31.6029	31.8754	31.7677	32.0353	31.7017	31.4905	0.348366	0.137244	0.274683	30.9492	31.7677	31.7017	+	19	19	19	78.1	78.1	78.1	20.772	0	323.31	108950000000	387	3.13386	0.0129615	Ftl1;Ftl2	Ferritin;Ferritin light chain 1;Ferritin light chain 2	Q9CPX4;P29391;P49945	Q9CPX4;P29391;P49945;H3BKD3
28.2168	28.0099	28.9964	29.2288	29.1881	29.097	28.9722	26.7603	27.586	28.9977	0.590737	0.108388	1.13142	28.6066	29.097	27.586		11	11	11	25.5	25.5	25.5	49.408	0	150.61	6036400000	43	1.10872	0.103584	Casc4	Protein CASC4	Q6P2L7;Q6P2L7-2;E9PZJ6;Q6P2L7-3	Q6P2L7;Q6P2L7-2;E9PZJ6;Q6P2L7-3;A2AR60
26.7698	27.9125	27.9815	28.1219	28.7343	28.6739	29.734	26.7376	27.021	26.1266	0.623864	0.595379	0.45709	27.947	28.7343	26.7376		15	15	15	18.1	18.1	18.1	105.11	0	67.636	9018700000	82	1.23988	0.0850793	Cask	Peripheral plasma membrane protein CASK	O70589;O70589-3;O70589-4;O70589-5;A0A067XG53;O70589-2	O70589;O70589-3;O70589-4;O70589-5;A0A067XG53;O70589-2;F6ZQR2;F6Y9I5;F7CD87;B1AUH5
28.899	28.764	28.0805	28.541	29.2144	29.3989	29.0555	29.3354	29.7196	29.0756	0.358852	0.171858	0.323997	28.6525	29.2144	29.3354		9	9	9	21.6	21.6	21.6	45.64	0	13.567	4204000000	39	0.930128	0.140441	Casp1	Caspase-1;Caspase-1 subunit p20;Caspase-1 subunit p10	P29452	P29452
27.3553	29.2845	27.1622	25.8986	28.4993	26.569	28.0969	27.8194	27.5859	29.2309	1.3978	1.01837	0.890026	27.2588	28.0969	27.8194		7	7	7	25.3	25.3	25.3	31.474	0	31.772	6940900000	52	0.543367	0.311464	Casp3	Caspase-3;Caspase-3 subunit p17;Caspase-3 subunit p12	P70677	P70677
28.7311	26.7967	27.4208	28.575	26.9834	28.3848	27.8545	27.2942	26.9616	28.7359	0.92948	0.707573	0.943157	27.9979	27.8545	27.2942		5	5	5	14.9	14.9	14.9	31.595	0	11.164	2704000000	33	0.155742	0.741671	Casp6	Caspase-6;Caspase-6 subunit p18;Caspase-6 subunit p11	O08738	O08738
27.7958	28.5489	28.8545	28.9634	26.7129	27.5931	27.4182	27.2813	27.2238	28.5418	0.526653	0.465974	0.744904	28.7017	27.4182	27.2813		11	11	11	27.9	27.9	27.9	55.356	0	58.268	5087300000	41	0.193	0.68547	Casp8	Caspase-8;Caspase-8 subunit p18;Caspase-8 subunit p10	O89110;A0A087WQT6	O89110;A0A087WQT6
25.8763	26.6233	26.1386	25.3136	28.9213	27.8625	28.0566	26.4086	26.3759	27.4583	0.545765	0.563685	0.615701	26.0075	28.0566	26.4086		13	13	13	40.7	40.7	40.7	46.377	0	323.31	64777000000	152	1.3253	0.0742893	Casq1	Calsequestrin-1;Calsequestrin	O09165;E9Q489	O09165;E9Q489
26.6937	26.3102	25.3008	26.1379	26.4464	26.4063	26.7616	27.2545	27.2567	25.6262	0.587755	0.194593	0.940735	26.224	26.4464	27.2545		4	4	4	4.2	4.2	4.2	120.9	0.00016445	4.6227	304480000	7	0.66301	0.241438	Casr	Extracellular calcium-sensing receptor	Q9QY96;Q9QY96-2	Q9QY96;Q9QY96-2
30.0072	30.2301	29.5482	30.1358	30.7454	30.605	30.5826	29.3977	28.2828	30.8641	0.302222	0.0882399	1.29463	30.0715	30.605	29.3977		43	43	43	64.8	64.8	64.8	84.921	0	323.31	148000000000	454	0.410405	0.419467	Cast	Calpastatin	P51125;P51125-2;Q8CE80;P51125-3;P51125-6;P51125-7	P51125;P51125-2;Q8CE80;P51125-3;P51125-6;P51125-7;P51125-5;P51125-4
28.8838	29.0288	29.7571	29.2778	28.2234	28.0297	28.419	26.9374	27.095	28.1866	0.383086	0.194651	0.68031	29.1533	28.2234	27.095	+	8	8	8	20.5	20.5	20.5	46.306	0	11.475	3707400000	32	3.12844	0.0128381	Cecr5	Cat eye syndrome critical region protein 5 homolog	Q91WM2	Q91WM2
30.6004	31.8554	31.6928	31.3256	30.9352	30.1757	30.3395	29.5572	29.208	29.4519	0.55799	0.399694	0.179125	31.5092	30.3395	29.4519	+	11	11	10	27.8	27.8	25.8	37.572	0	220.75	21881000000	80	3.12818	0.012717	Gpd1	Glycerol-3-phosphate dehydrogenase [NAD(+)], cytoplasmic;Glycerol-3-phosphate dehydrogenase [NAD(+)]	P13707;E0CXN5	P13707;E0CXN5
28.9838	27.0196	25.6288	27.2536	27.4263	27.6264	27.706	26.8796	27.7005	26.8373	1.37649	0.144111	0.486618	27.1366	27.6264	26.8796		6	6	6	45.1	45.1	45.1	18.227	0	71.61	9479300000	61	0.234701	0.628608	Cav2	Caveolin-2;Caveolin	Q9WVC3;Q924U4;D3Z147	Q9WVC3;Q924U4;D3Z147
28.0618	27.7818	27.7092	29.4116	28.6853	26.0458	26.5157	27.4985	27.2531	26.169	0.795004	1.40801	0.707468	27.9218	26.5157	27.2531		8	8	3	33.5	33.5	11	21.517	0	109.46	5693400000	36	0.73979	0.203756	Cbfb	Core-binding factor subunit beta	Q08024-2	Q08024-2
28.0183	28.4375	28.3788	28.1708	28.4503	28.8642	28.9047	26.8394	27.1853	28.4858	0.192956	0.251473	0.868099	28.2748	28.8642	27.1853		16	16	16	25.2	25.2	25.2	100.56	0	100.09	4684500000	42	0.946104	0.135769	Cbl	E3 ubiquitin-protein ligase CBL	P22682	P22682
25.5252	25.8052	26.4066	27.3596	26.4233	25.7467	27.4817	26.4893	26.7699	26.534	0.811703	0.874474	0.150766	26.1059	26.4233	26.534		4	4	4	5.1	5.1	5.1	109.09	0.00032621	4.4373	748980000	8	0.0842651	0.856967	Cblb	E3 ubiquitin-protein ligase CBL-B	Q3TTA7;B9EKI5;Q3TTA7-2	Q3TTA7;B9EKI5;Q3TTA7-2
32.0011	32.2809	32.3888	32.6203	32.4197	32.159	32.4982	32.3904	32.7293	32.1403	0.256976	0.177568	0.295614	32.3349	32.4197	32.3904		19	19	18	75.1	75.1	72.2	30.641	0	323.31	67697000000	261	0.00304304	0.994347	Cbr1	Carbonyl reductase [NADPH] 1	P48758	P48758
29.5947	29.3306	29.453	29.3039	30.56	29.2694	30.2747	27.8645	31.1307	30.1346	0.133015	0.677947	1.674	29.3918	30.2747	30.1346		12	11	11	53.8	50.9	50.9	30.953	0	147.07	23640000000	131	0.172157	0.71679	Cbr3	Carbonyl reductase [NADPH] 3	Q8K354	Q8K354
28.872	30.0461	29.8421	29.1509	29.3421	25.5331	29.2593	27.2992	27.4451	29.2898	0.556638	2.17562	1.10956	29.4965	29.2593	27.4451		5	5	5	28.8	28.8	28.8	25.414	0	85.828	8054600000	43	0.833261	0.169425	Cbr4	Carbonyl reductase family member 4	Q91VT4	Q91VT4;D3Z6C4
29.2383	29.1698	28.7961	28.4941	28.5169	27.8455	28.6954	32.0481	31.0065	30.4895	0.346589	0.448138	0.793878	28.983	28.5169	31.0065	+	8	8	8	24.3	24.3	24.3	51.427	0	30.277	4481600000	44	3.12698	0.0126355	Pnlip	Pancreatic triacylglycerol lipase	Q6P8U6	Q6P8U6
28.2086	28.2241	27.2713	28.115	27.3019	26.9318	26.9425	26.8144	26.5263	28.7688	0.458175	0.210657	1.22007	28.1618	26.9425	26.8144		9	8	7	48.6	42.1	33.3	20.855	0	247.95	31504000000	171	0.193838	0.684166	Cbx3	Chromobox protein homolog 3	P23198;Q9DCC5	P23198;Q9DCC5;D3Z313;D3Z1A9
28.5812	25.5529	27.5891	25.75	28.2352	26.2362	26.3985	27.0934	27.3126	27.6847	1.46452	1.11024	0.298927	26.6695	26.3985	27.3126		12	12	12	13.1	13.1	13.1	103.7	0	16.201	3434200000	22	0.0273096	0.952741	Cc2d1a	Coiled-coil and C2 domain-containing protein 1A	Q8K1A6;E9PX94	Q8K1A6;E9PX94
29.3228	28.7048	29.0863	29.0372	29.0599	28.6053	28.8619	26.7769	26.5363	28.0702	0.254602	0.227928	0.824961	29.0618	28.8619	26.7769		12	12	12	20.9	20.9	20.9	93.09	0	71.413	7002600000	47	1.57507	0.0519523	Cc2d1b	Coiled-coil and C2 domain-containing protein 1B	Q8BRN9;F6XC25	Q8BRN9;F6XC25;H3BKI0
30.4768	30.8034	30.5202	30.2573	30.7011	30.5291	31.1434	30.4813	30.9764	30.523	0.224402	0.316906	0.274601	30.4985	30.7011	30.523		26	26	26	23.3	23.3	23.3	132.06	0	114.21	29239000000	181	0.453412	0.380453	Ccar1	Cell division cycle and apoptosis regulator protein 1	Q8CH18;Q8CH18-3	Q8CH18;Q8CH18-3;Q8CH18-2
30.9589	31.141	31.514	31.1734	31.0594	30.6473	30.9669	27.049	29.8414	31.5849	0.231569	0.216228	2.28807	31.1572	30.9669	29.8414		28	28	28	40.5	40.5	40.5	103	0	225.76	33710000000	217	0.560202	0.299545	Ccar2	Cell cycle and apoptosis regulator protein 2	Q8VDP4	Q8VDP4
27.1941	25.7793	25.5145	27.3724	27.2543	27.5663	26.8497	27.5236	26.8875	27.1206	0.953694	0.359295	0.321809	26.4867	27.2543	27.1206		5	5	5	13.4	13.4	13.4	47.563	0	17.695	1156000000	12	0.938139	0.137867	Ccbl1	Kynurenine--oxoglutarate transaminase 1	Q8BTY1;A2AQY9;A2AQY8	Q8BTY1;A2AQY9;A2AQY8
27.4121	26.9884	27.9558	26.9301	27.9622	27.9621	28.5199	26.4591	26.8554	25.8822	0.474234	0.322017	0.489385	27.2002	27.9622	26.4591	+	7	7	7	6	6	6	161.96	0	97.265	1837600000	17	3.1091	0.0127778	Atp7a	Copper-transporting ATPase 1	Q64430;A2AG68	Q64430;A2AG68;Q64446;B1AQ57
27.8056	27.3918	26.1143	26.9224	26.6308	26.587	26.2351	26.9671	27.2157	25.8544	0.725553	0.216922	0.724918	27.1571	26.587	26.9671		4	4	4	27.7	27.7	27.7	18.891	0	39.545	3658200000	29	0.194218	0.683675	Ccdc12	Coiled-coil domain-containing protein 12	Q8R344;A0A0G2JF16;A0A0G2JFK6	Q8R344;A0A0G2JF16;A0A0G2JFK6
28.7902	28.7303	28.8457	28.4788	29.3872	28.5085	29.1185	28.7771	26.7354	27.2228	0.161973	0.450262	1.0663	28.7603	29.1185	27.2228		13	13	13	50.7	50.7	50.7	25.345	0	140.25	15319000000	82	0.654588	0.24476	Ccdc124	Coiled-coil domain-containing protein 124	Q9D8X2	Q9D8X2
28.8382	28.8494	28.8507	28.4531	28.4027	29.3977	28.3626	29.5246	26.3823	25.6059	0.19658	0.586382	2.07497	28.8438	28.4027	26.3823		13	13	12	16.7	16.7	15.4	111.17	0	51.487	6056100000	60	0.397011	0.432111	Ccdc132	Coiled-coil domain-containing protein 132	Q8CI71;Q8CI71-2;Q8CI71-3;V9GXD1	Q8CI71;Q8CI71-2;Q8CI71-3;V9GXD1;V9GXE1
26.6328	27.0804	27.5187	27.6153	28.3239	27.1405	27.6377	26.8018	28.1859	25.7048	0.450743	0.594211	1.24332	27.2995	27.6377	26.8018		3	3	3	24.5	24.5	24.5	22.416	0	20.444	1868400000	23	0.418784	0.412127	Ccdc134	Coiled-coil domain-containing protein 134	Q8C7V8-2;Q8C7V8	Q8C7V8-2;Q8C7V8
28.7759	27.6806	27.9228	28.3609	26.7288	26.4206	27.7801	26.6983	26.997	28.8378	0.484174	0.712794	1.15868	28.1418	26.7288	26.997		16	16	16	35.6	35.6	35.6	70.843	0	181.61	9128100000	62	0.698926	0.222017	Ccdc22	Coiled-coil domain-containing protein 22	Q9JIG7	Q9JIG7
28.8667	28.5801	29.0009	29.3617	26.9668	26.7143	28.0035	26.7031	26.7758	28.3372	0.324464	0.683196	0.923177	28.9338	26.9668	26.7758		7	7	7	38	38	38	24.48	0	20.551	4200400000	35	1.46391	0.0612366	Ccdc25	Coiled-coil domain-containing protein 25	Q78PG9	Q78PG9
30.6337	30.4792	30.3259	30.1534	29.7593	28.9563	30.1593	28.8321	29.6458	30.73	0.205893	0.612647	0.952157	30.4025	29.7593	29.6458		17	17	17	34	34	34	55.843	0	217.91	22589000000	125	0.775757	0.19	Ccdc47	Coiled-coil domain-containing protein 47	Q9D024;Q9D024-2;Q9D024-3;F7C265	Q9D024;Q9D024-2;Q9D024-3;F7C265;B1AR93
26.909	25.6454	27.2315	28.0535	26.3322	27.0658	26.8717	27.5212	27.0517	27.0133	1.00004	0.380111	0.282804	27.0703	26.8717	27.0517		5	5	5	16.3	16.3	16.3	45.132	0	16.34	1690600000	9	0.0903526	0.845707	Ccdc51	Coiled-coil domain-containing protein 51	Q3URS9;Q3URS9-2	Q3URS9;Q3URS9-2
28.8317	28.9979	28.74	29.1037	26.2255	26.6434	27.6471	27.1557	26.2906	27.9871	0.1633	0.730639	0.848306	28.9148	26.6434	27.1557	+	15	15	13	41.1	41.1	35.2	62.607	0	75.236	7449700000	81	3.09855	0.0129541	Shc1	SHC-transforming protein 1	P98083;P98083-2;P98083-3	P98083;P98083-2;P98083-3;D3Z2I8;D3Z5U6;D3YXZ9;Q61120;Q8BMC3;E9QLZ0
29.4394	28.5968	29.5266	29.4798	28.914	29.4883	27.612	26.4753	28.5665	28.215	0.443999	0.961382	1.11976	29.4596	28.914	28.215		17	17	17	41.4	41.4	41.4	52.938	0	323.31	12054000000	78	1.20466	0.0902565	Ccdc6	Coiled-coil domain-containing protein 6	D3YZP9	D3YZP9;F6SXB0;F7B4D5;REV__Q9D2W5;REV__Q6PEM6
27.3595	26.9334	26.9391	26.8791	27.1163	26.5249	27.7567	27.3254	27.8606	26.8494	0.222797	0.616062	0.505889	26.9362	27.1163	27.3254		10	10	10	20.4	20.4	20.4	46.486	0	30.581	3502700000	24	0.35428	0.476669	Ccdc86	Coiled-coil domain-containing protein 86	Q9JJ89	Q9JJ89
25.4133	28.7413	29.1038	28.3922	26.9735	26.9462	28.7234	25.9009	27.2711	25.579	1.69137	1.01828	0.898542	28.5667	26.9735	25.9009		13	13	13	7.1	7.1	7.1	215.92	0	45.52	9364700000	35	0.124775	0.792187	Ccdc88a	Girdin	Q5SNZ0;Q5SNZ0-2;Q5SNZ0-3	Q5SNZ0;Q5SNZ0-2;Q5SNZ0-3;F6R1B7;Z4YLP6;Z4YLN8
30.7376	30.0426	29.4096	29.2669	32.2612	32.8851	32.5803	35.3708	36.0592	33.8742	0.672826	0.311978	1.11713	29.7261	32.5803	35.3708	+	17	17	17	30.6	30.6	30.6	58.316	0	27.699	52926000000	114	3.09252	0.0130545	Pdia2	Protein disulfide-isomerase A2	D3Z6P0;D3Z6P0-2	D3Z6P0;D3Z6P0-2;F6S5U2;F6Q519
30.5664	25.5524	31.0525	31.1752	30.9145	26.7836	27.0103	26.7216	27.526	30.6896	2.7023	2.3223	2.09764	30.8095	27.0103	27.526		4	4	4	10.4	10.4	10.4	50.006	0	68.954	23603000000	20	0.201133	0.674603	Ccdc91	Coiled-coil domain-containing protein 91	Q9D8L5	Q9D8L5
29.1646	28.3111	28.7721	29.0529	29.1145	29.3449	29.4834	29.5304	25.9287	29.2321	0.38042	0.186348	1.9989	28.9125	29.3449	29.2321		12	12	12	25	25	25	72.602	0	258.36	11269000000	60	0.281657	0.566339	Ccdc93	Coiled-coil domain-containing protein 93	Q7TQK5;E9QAD4	Q7TQK5;E9QAD4
27.1885	28.2064	28.0706	27.7861	27.1877	27.1278	27.5657	27.3866	26.5441	27.2561	0.451607	0.237427	0.453465	27.9284	27.1877	27.2561		7	7	7	20.3	20.3	20.3	49.917	0	18.045	2113000000	30	0.443916	0.389092	Ccm2	Cerebral cavernous malformations protein 2 homolog	Q8K2Y9;Q8K2Y9-2;E0CXR5;F7AVU1	Q8K2Y9;Q8K2Y9-2;E0CXR5;F7AVU1;E0CZ84;E0CYY2
27.9255	27.5523	25.9081	25.9631	27.6072	27.6688	26.4532	26.8205	27.151	27.8585	1.05246	0.684738	0.530288	26.7577	27.6072	27.151		6	6	6	17.7	17.7	17.7	61.363	0	39.773	3651200000	45	0.188557	0.693624	Ccnk	Cyclin-K	O88874;Q3U3M5	O88874;Q3U3M5
27.5703	27.2789	26.5275	25.3124	27.852	27.6653	26.3003	26.7634	28.1331	26.3498	1.00742	0.847137	0.93339	26.9032	27.6653	26.7634		9	9	9	19.5	19.5	19.5	80.597	0	254.41	3217200000	25	0.306116	0.535144	Ccnt1	Cyclin-T1	Q9QWV9	Q9QWV9
25.6825	25.8401	25.7218	25.743	25.8585	26.4915	26.7266	26.8686	26.6804	25.769	0.0670288	0.448992	0.588104	25.7324	26.4915	26.6804		2	2	2	9.4	9.4	9.4	39.394	0	23.219	1009900000	18	0.264707	0.589166	Ccny	Cyclin-Y	Q8BGU5;Q8BGU5-2	Q8BGU5;Q8BGU5-2
33.2625	33.0912	33.4381	33.326	33.0897	33.6106	33.285	32.3571	33.1394	33.1024	0.144984	0.263152	0.441368	33.2943	33.285	33.1024		37	37	37	75.5	75.5	75.5	57.477	0	323.31	257780000000	703	0.693649	0.224418	Cct2	T-complex protein 1 subunit beta	P80314	P80314
33.681	33.592	33.4614	33.2216	33.3724	33.0416	33.0295	31.2178	32.0787	33.4012	0.199781	0.194574	1.0998	33.5267	33.0416	32.0787		38	38	38	71	71	71	60.629	0	323.31	266840000000	676	0.860472	0.160494	Cct3	T-complex protein 1 subunit gamma	P80318;E9Q133;Q3U0I3	P80318;E9Q133;Q3U0I3;F6Q609;F6ZVG8
33.5877	33.0768	33.2487	33.0881	32.5489	32.1478	33.0147	29.5885	31.9188	33.2997	0.238224	0.433853	1.87573	33.1684	32.5489	31.9188		37	37	37	77	77	77	58.066	0	323.31	157160000000	454	0.550696	0.306776	Cct4	T-complex protein 1 subunit delta	P80315;G5E839	P80315;G5E839;G3UYW5;G3UXF3;G3UXG2
33.5955	33.447	33.4653	33.4065	33.1476	32.6356	33.3081	32.1599	32.4689	33.5799	0.0817302	0.351226	0.746793	33.4562	33.1476	32.4689		42	42	42	81.7	81.7	81.7	59.623	0	323.31	193960000000	667	0.566764	0.294894	Cct5	T-complex protein 1 subunit epsilon	P80316	P80316;E0CZA1
33.3943	33.1252	33.0896	33.165	32.6045	32.4157	32.9092	30.0092	31.8776	32.991	0.137347	0.249008	1.50675	33.1451	32.6045	31.8776		28	28	23	54.2	54.2	47.8	58.004	0	323.31	212680000000	460	0.562092	0.298346	Cct6a	T-complex protein 1 subunit zeta	P80317;E9QPA6	P80317;E9QPA6
28.3729	28.0809	28.977	27.8129	26.3201	25.8808	27.5093	28.9158	28.4758	28.7456	0.499478	0.842535	0.221871	28.2269	26.3201	28.7456	+	18	18	18	44.7	44.7	44.7	55.957	0	123.69	6060000000	49	3.08841	0.012973	Edc3	Enhancer of mRNA-decapping protein 3	Q8K2D3	Q8K2D3;D3YYS4;D6RCX6
33.4608	33.3591	33.6563	33.6699	33.3497	33.2098	33.0688	31.9389	32.7086	33.2987	0.15204	0.14045	0.681873	33.5585	33.2098	32.7086		44	44	44	81.6	81.6	81.6	59.555	0	323.31	193980000000	563	0.651096	0.24635	Cct8	T-complex protein 1 subunit theta	P42932;H3BL49	P42932;H3BL49;H3BJB6;H3BKG2;H3BLL1;H3BKR8
29.0775	28.8691	25.3817	27.0518	25.6227	26.9749	27.187	27.0691	27.6507	28.954	1.73348	0.848574	0.965203	27.9604	26.9749	27.6507		8	8	8	19.8	19.8	19.8	55.504	0	9.1069	4964300000	22	0.44812	0.384881	Ccz1	Vacuolar fusion protein CCZ1 homolog	Q8C1Y8	Q8C1Y8
26.7857	26.8823	25.9046	26.6266	26.023	27.7928	27.6113	27.2037	28.0607	25.8584	0.442864	0.973638	1.11014	26.7062	27.6113	27.2037		3	3	3	13	13	13	28.246	0	46.283	5351000000	50	0.0739819	0.875609	Cd151	CD151 antigen	O35566	O35566
28.3343	28.3684	26.9376	27.4921	27.1714	27.2657	27.7987	27.4053	26.5566	27.8461	0.69425	0.338252	0.655414	27.9132	27.2657	27.4053		6	6	6	13.6	13.6	13.6	74.302	0	8.895	2151100000	18	0.0109014	0.980814	Cd180	CD180 antigen	Q62192	Q62192
28.8743	28.6473	29.4674	29.6707	30.2953	26.9352	29.3545	26.7866	26.9041	29.5608	0.482941	1.73342	1.56887	29.1708	29.3545	26.9041		5	5	5	19.3	19.3	19.3	30.292	0	31.107	9094100000	57	0.186322	0.695921	Cd200	OX-2 membrane glycoprotein	E9QMY1;Q80VX2;O54901;E9PZI9;Q05D16	E9QMY1;Q80VX2;O54901;E9PZI9;Q05D16
27.1926	27.4567	27.0205	27.8285	27.0859	26.6728	27.9154	27.1829	26.0531	28.4195	0.351794	0.632821	1.1836	27.3246	27.0859	27.1829		3	3	3	24.4	24.4	24.4	18.637	0	136.42	1583000000	23	0.0525151	0.909813	Cd247	T-cell surface glycoprotein CD3 zeta chain	P24161	P24161;Q3UU54;A2MZG6;J3QMU3;P29020
30.3063	30.5343	30.3055	30.097	29.7949	30.0427	29.976	30.9784	29.6391	30.2434	0.178616	0.128225	0.670712	30.3059	29.976	30.2434		14	14	14	27	27	27	70.449	0	128.29	18741000000	108	0.524001	0.325433	Cd2ap	CD2-associated protein	Q9JLQ0	Q9JLQ0
28.5204	28.6481	28.4792	28.6295	29.5052	29.8121	29.4196	28.9286	29.3769	28.9127	0.0823461	0.206386	0.263536	28.5749	29.5052	28.9286	+	21	13	12	24.2	15.2	14.6	133.07	0	112.28	7844000000	82	3.0754	0.01325	Atp2b4	Calcium-transporting ATPase	Q6Q477;E9Q828;Q32ME1;F7AAP4	Q6Q477;E9Q828;Q32ME1;F7AAP4
30.1021	29.478	27.8446	27.9503	29.2339	29.4835	29.7567	27.7225	30.0624	31.107	1.12283	0.261489	1.73307	28.7141	29.4835	30.0624		5	5	5	15.8	15.8	15.8	33.097	0	150.13	13747000000	55	0.0643999	0.891216	Cd47	Leukocyte surface antigen CD47	Q61735;Q61735-2	Q61735;Q61735-2;D3Z187
32.148	32.5607	31.8418	32.4931	32.1043	31.7747	32.382	30.7781	31.8046	33.1621	0.33276	0.304019	1.19582	32.3205	32.1043	31.8046		8	8	8	39.5	39.5	39.5	24.454	0	198.62	37171000000	97	0.0368296	0.9372	Cd74	H-2 class II histocompatibility antigen gamma chain	P04441-2;P04441	P04441-2;P04441
28.1968	27.8094	25.7346	27.6505	28.2178	28.0612	28.1849	27.0142	26.283	28.2936	1.09968	0.0825714	1.01768	27.7299	28.1849	27.0142		3	3	3	22.3	22.3	22.3	24.583	0	16.413	1588500000	15	0.451652	0.381911	Cd79a	B-cell antigen receptor complex-associated protein alpha chain	P11911	P11911
26.1101	28.5504	27.8722	28.1198	28.2423	29.0353	28.6814	27.3326	27.1011	28.9176	1.0726	0.397262	0.988727	27.996	28.6814	27.3326		3	3	3	12.8	12.8	12.8	29.628	0	10.656	4510900000	29	0.435295	0.395899	Cd82	CD82 antigen;Tetraspanin	P40237;A2AIJ1	P40237;A2AIJ1;A2AIJ2
27.6346	28.0673	25.9782	27.3993	25.5622	28.3303	28.0655	26.6931	27.3466	27.5512	0.904449	1.52747	0.448193	27.5169	28.0655	27.3466		7	7	7	11.5	11.5	11.5	90.412	0	30.409	3482400000	48	0.106742	0.820759	Cd97;Adgre5	CD97 antigen	Q9Z0M6;A0A0D9SEG8;Q9Z0M6-2;Q9Z0M6-3	Q9Z0M6;A0A0D9SEG8;Q9Z0M6-2;Q9Z0M6-3
28.6444	26.6198	28.2802	28.5152	27.2596	27.3547	26.6169	27.0198	27.9578	26.164	0.942206	0.401343	0.897214	28.3977	27.2596	27.0198		4	4	4	45.2	45.2	45.2	16.131	0	19.129	2510000000	25	0.703611	0.219476	Cda	Cytidine deaminase	P56389	P56389
30.2418	30.5437	29.4767	30.0284	29.9607	29.1322	29.4314	28.7083	27.7238	30.5423	0.450042	0.419541	1.43043	30.1351	29.4314	28.7083		13	13	13	38.8	38.8	38.8	44.593	0	304.35	23648000000	124	0.601692	0.274455	Cdc37	Hsp90 co-chaperone Cdc37;Hsp90 co-chaperone Cdc37, N-terminally processed	Q61081	Q61081
31.061	31.2041	29.7868	30.2173	29.1167	27.9769	30.3	30.1033	29.9657	32.2388	0.678462	1.16162	1.27451	30.6392	29.1167	30.1033		12	12	12	54.5	54.5	54.5	21.258	0	118.44	72449000000	231	1.05951	0.111551	Cdc42	Cell division control protein 42 homolog	P60766;P60766-1	P60766;P60766-1
28.5627	28.1818	28.0711	28.7139	29.5448	27.2034	29.5916	26.5887	27.589	28.5989	0.305258	1.36552	1.0051	28.3722	29.5448	27.589		36	36	33	26.2	26.2	24.9	194.75	0	304.48	14703000000	119	0.45359	0.380403	Cdc42bpb	Serine/threonine-protein kinase MRCK beta	Q7TT50	Q7TT50
30.3316	30.6406	30.2506	29.8382	30.9123	31.005	31.544	30.3026	30.0172	29.9097	0.330594	0.341116	0.203052	30.2911	31.005	30.0172		34	34	34	53.2	53.2	53.2	92.188	0	323.31	39292000000	249	1.41267	0.0657222	Cdc5l	Cell division cycle 5-like protein	Q6A068	Q6A068
27.5257	27.6297	28.099	28.4847	28.1236	27.5619	27.7294	26.7946	27.1324	27.2747	0.443396	0.288374	0.246595	27.8643	27.7294	27.1324		11	11	11	20.2	20.2	20.2	60.576	0	16.861	2918400000	33	1.52503	0.0560768	Cdc73	Parafibromin	Q8JZM7	Q8JZM7
26.1082	28.3636	26.8394	27.7159	27.9918	26.1164	27.5829	27.367	26.876	26.0432	0.988144	0.98615	0.669214	27.2776	27.5829	26.876		3	3	3	5.9	5.9	5.9	98.255	0	118.21	1720100000	21	0.12813	0.787927	Cdh1	Cadherin-1;E-Cad/CTF1;E-Cad/CTF2;E-Cad/CTF3	P09803	P09803
25.428	27.995	25.8796	26.0978	28.3858	27.8205	28.2815	27.5361	27.7819	26.3995	1.13152	0.300822	0.737486	25.9887	28.2815	27.5361		12	12	12	24.1	24.1	24.1	78.185	0	144.67	13977000000	98	1.46724	0.061089	Cdh13	Cadherin-13	Q9WTR5	Q9WTR5
28.2287	28.5175	28.6925	28.1614	28.4587	25.8744	28.7784	27.4171	27.7304	27.9439	0.248754	1.59238	0.26497	28.3731	28.4587	27.7304		9	9	9	14.3	14.3	14.3	99.795	0	83.288	6057700000	50	0.51219	0.333211	Cdh2	Cadherin-2	P15116;D3YYT0	P15116;D3YYT0;P39038
29.2437	26.4474	28.3314	27.139	30.2041	29.2185	26.2729	26.7191	26.7368	29.485	1.24268	2.04541	1.59181	27.7352	29.2185	26.7368		6	6	6	9.3	9.3	9.3	87.902	0.00017655	6.558	3642900000	16	0.175746	0.711445	Cdh5	Cadherin-5	P55284	P55284
29.8044	29.8159	29.9242	30.0517	30.5596	29.8053	30.7196	26.9005	27.0544	29.7835	0.115191	0.488282	1.6219	29.8701	30.5596	27.0544		5	5	5	27.2	27.2	27.2	23.599	0	47.215	8260500000	52	1.50456	0.0574154	Cdipt	CDP-diacylglycerol--inositol 3-phosphatidyltransferase	Q8VDP6	Q8VDP6
28.4602	28.0937	25.7899	26.7277	26.8676	26.8513	27.5988	28.0626	27.7666	29.2799	1.23556	0.426942	0.80203	27.4107	26.8676	28.0626		19	19	18	70.4	70.4	67.7	34.106	0	186.07	25906000000	124	0.983929	0.127357	Cdk1	Cyclin-dependent kinase 1	P11440;D3Z2T9	P11440;D3Z2T9;Q80YP0
28.7125	29.4449	28.5361	28.711	28.0884	26.3838	27.9289	27.0365	27.9127	29.1149	0.404418	0.941491	1.04345	28.7118	27.9289	27.9127		16	16	16	22.4	22.4	22.4	91.512	0	80.489	7366300000	63	0.984498	0.127337	Cdk11b	Cyclin-dependent kinase 11B	P24788;A2A9P6;P24788-2	P24788;A2A9P6;P24788-2;Q64434
26.4781	26.1684	28.5627	24.8923	25.5018	27.7602	26.0844	28.6032	27.2076	26.6828	1.52176	1.17247	0.99256	26.3232	26.0844	27.2076		12	11	10	13.5	13	11.8	164.55	0	58.084	4832500000	36	0.352224	0.478831	Cdk13	Cyclin-dependent kinase 13	Q69ZA1;Q69ZA1-2	Q69ZA1;Q69ZA1-2
29.6135	29.0842	29.5948	29.4052	27.6165	27.3172	29.0048	27.5729	28.1592	29.395	0.245561	0.900459	0.930143	29.5	27.6165	28.1592		14	13	13	49.8	47.2	47.2	33.75	0	59.108	11814000000	73	1.18718	0.0925508	Cdk4	Cyclin-dependent kinase 4	P30285;E9Q9E4;E9PZX7	P30285;E9Q9E4;E9PZX7;D6RHS5;D3YWB0
29.6576	29.6448	29.8272	30.1209	29.5729	30.0089	29.1245	29.0461	26.9576	28.9039	0.221693	0.442214	1.16691	29.7424	29.5729	28.9039		12	11	11	32.2	29.5	29.5	33.288	0	27.677	8547500000	73	1.48715	0.0590022	Cdk5	Cyclin-dependent-like kinase 5	P49615;A0A0G2JDL3	P49615;A0A0G2JDL3
30.7052	30.8234	30.951	31.0704	30.6227	30.3533	30.4797	26.3344	29.6922	29.877	0.157931	0.134785	1.99412	30.8872	30.4797	29.6922		15	15	14	28.8	28.8	27.4	56.99	0	128.42	17163000000	123	1.44692	0.062184	Cdk5rap3	CDK5 regulatory subunit-associated protein 3	Q99LM2	Q99LM2;A2A6D9;F2Z486;B0QZI8;D6RJ46;A2A6E1;D6RII4;A2A6E0
25.5602	25.9033	26.8329	25.4448	26.9088	29.2405	29.0965	26.6535	28.8085	26.4247	0.629285	1.30662	1.31522	25.7318	29.0965	26.6535		7	7	7	23.4	23.4	23.4	38.968	0.00017596	6.462	1953100000	10	1.41292	0.0657633	Cdk7	Cyclin-dependent kinase 7	Q03147	Q03147;Q8BWQ5
28.4158	27.8495	28.1727	27.8306	27.8871	27.5837	27.4122	27.0481	26.9998	26.5742	0.28049	0.240483	0.260784	28.0111	27.5837	26.9998		8	7	7	25	22.8	22.8	42.761	0	55.429	2657300000	15	0.206555	0.667872	Cdk9	Cyclin-dependent kinase 9	Q99J95;Q99J95-2;Q99J95-3	Q99J95;Q99J95-2;Q99J95-3;B0R021;D6RHP4
26.1627	26.799	27.8099	28.0363	26.0371	25.8978	27.3748	26.9289	27.2915	27.6064	0.877145	0.815513	0.33903	27.3045	26.0371	27.2915		12	12	12	70.1	70.1	70.1	22.193	0	74.975	6780300000	48	0.382895	0.445291	Cdkn1b	Cyclin-dependent kinase inhibitor 1B	P46414	P46414
27.9792	27.8785	25.9233	25.9635	25.9594	25.5651	27.5261	27.8697	27.085	28.3767	1.14715	1.03727	0.650806	26.921	25.9594	27.8697		11	11	11	24.2	24.2	24.2	59.744	0	48.689	2377200000	22	0.396246	0.432634	Cdkn2aip	CDKN2A-interacting protein	Q8BI72	Q8BI72
28.2431	29.0908	28.6404	29.3304	28.6459	28.4214	28.5108	26.2897	27.8296	27.1856	0.482618	0.113023	0.773376	28.8656	28.5108	27.1856	+	24	24	24	39.8	39.8	39.8	89.159	0	323.31	9072300000	87	3.07454	0.0131327	Scyl1	N-terminal kinase-like protein	Q9EQC5	Q9EQC5
30.8655	30.6337	30.9862	30.6653	30.9967	31.1221	31.334	29.2195	29.6689	29.8828	0.167484	0.170488	0.338546	30.7654	31.1221	29.6689	+	16	16	16	33.4	33.4	33.4	67.589	0	323.31	26521000000	166	3.072	0.0130175	Tomm70a	Mitochondrial import receptor subunit TOM70	Q9CZW5	Q9CZW5
27.8295	26.2274	27.6765	28.2338	28.1865	26.1121	29.0574	26.5238	27.8577	26.6172	0.875105	1.51308	0.744631	27.753	28.1865	26.6172		13	13	13	16.3	16.3	16.3	120.26	0	66.79	5366700000	40	0.506348	0.337133	Cebpz	CCAAT/enhancer-binding protein zeta	P53569;P53569-2	P53569;P53569-2
28.0212	27.8643	28.4198	27.689	27.0024	27.0461	27.3133	26.8973	26.9887	27.4902	0.311881	0.168307	0.319214	27.9427	27.0461	26.9887	+	6	6	6	15.3	15.3	15.3	54.386	0	10.333	1212300000	17	3.05562	0.0132759	Enpp5	Ectonucleotide pyrophosphatase/phosphodiesterase family member 5	Q9EQG7	Q9EQG7
27.8485	27.8818	27.7701	28.4992	26.2373	27.087	26.678	27.0898	27.1002	26.7172	0.336145	0.424948	0.218185	27.8652	26.678	27.0898	+	5	5	5	22.1	22.1	22.1	25.083	0	72.59	2562700000	31	3.03715	0.0135726	Psmd10	26S proteasome non-ATPase regulatory subunit 10	Q9Z2X2	Q9Z2X2;A2AG83
28.514	28.7209	28.0201	27.6034	27.2351	26.2596	26.2594	26.6837	27.2456	26.901	0.502453	0.563263	0.283343	28.267	26.2596	26.901	+	6	6	6	18.5	18.5	18.5	32.115	0	7.2785	2667000000	15	3.03433	0.0135254	Abhd10	Mycophenolic acid acyl-glucuronide esterase, mitochondrial	Q6PE15-2;Q6PE15;F6X5P5	Q6PE15-2;Q6PE15;F6X5P5
26.9606	26.0013	25.1859	26.0725	26.1176	29.1276	27.6144	33.9918	34.0012	26.8705	0.725405	1.50501	4.1142	26.0369	27.6144	33.9918		5	5	5	29.7	29.7	29.7	28.904	0	19.485	9714200000	39	1.18814	0.0923788	Cela3b	Chymotrypsin-like elastase family member 3B	Q9CQ52	Q9CQ52;A2A9U8
30.0234	30.4181	30.2652	30.5032	30.4408	28.9474	29.9666	26.0293	26.0452	30.0423	0.210501	0.763095	2.31233	30.3417	29.9666	26.0452		5	4	4	11.9	10.5	10.5	55.115	0	22.938	15728000000	82	1.01801	0.120163	Celf1	CUGBP Elav-like family member 1	P28659-4;P28659;P28659-2;P28659-3	P28659-4;P28659;P28659-2;P28659-3
30.7389	30.6278	29.6522	30.5989	30.0935	30.8363	31.3	30.5566	30.652	30.8165	0.505118	0.608606	0.131472	30.6133	30.8363	30.652		11	11	2	26.7	26.7	3	49.977	0	216.14	26692000000	114	0.645106	0.250053	Celf2	CUGBP Elav-like family member 2	S4R1S7;Q9Z0H4-2;Q9Z0H4-6;Q9Z0H4;Q9Z0H4-9;S4R2U7;E9QA47;Q9Z0H4-11;Q9Z0H4-7;Q9Z0H4-5;Q9Z0H4-4;Q9Z0H4-8;S4R2L5;A3KGT0	S4R1S7;Q9Z0H4-2;Q9Z0H4-6;Q9Z0H4;Q9Z0H4-9;S4R2U7;E9QA47;Q9Z0H4-11;Q9Z0H4-7;Q9Z0H4-5;Q9Z0H4-4;Q9Z0H4-8;S4R2L5;A3KGT0;S4R2S7;S4R2U1
27.7931	28.4269	28.5568	27.5811	27.1198	27.3341	26.913	27.6061	27.294	27.8483	0.475581	0.210561	0.277884	28.11	27.1198	27.6061		3	3	1	6	6	2.6	50.519	0.0018571	2.3112	1638700000	8	0.405561	0.423963	Celf3	CUGBP Elav-like family member 3	Q8CIN6;A0A0G2JGE2;Q8CIN6-2;A0A0G2JFA4;A0A0G2JDX3;A0A0G2JGX2;A0A0G2JDL2	Q8CIN6;A0A0G2JGE2;Q8CIN6-2;A0A0G2JFA4;A0A0G2JDX3;A0A0G2JGX2;A0A0G2JDL2;A0A0G2JF00;D3YX51;Q7TN33-2
28.723	28.7745	27.7602	28.5657	26.2385	26.274	26.5407	27.0941	27.6699	27.1909	0.472194	0.165184	0.308317	28.6444	26.274	27.1909	+	5	5	5	21.2	21.2	21.2	26.259	0	41.927	4243800000	32	3.03104	0.013479	Txndc9	Thioredoxin domain-containing protein 9	Q9CQ79;A0A0A6YWP9;A0A0A6YXY0;A0A0A6YVV3	Q9CQ79;A0A0A6YWP9;A0A0A6YXY0;A0A0A6YVV3
26.8565	28.0827	27.9075	28.2877	26.3355	25.8755	28.3195	26.7921	27.1976	28.042	0.637297	1.29878	0.637663	27.9951	26.3355	27.1976		31	31	30	28	28	27.1	175.05	0	323.31	23955000000	127	0.684664	0.22943	Cep170	Centrosomal protein of 170 kDa	Q6A065;H7BX26	Q6A065;H7BX26;A0A0A6YXK7;A0A0A6YVZ3;Q6A065-3;A0A0A6YX99;Q6A065-2;A0A0A6YXT4;A0A0A6YWV9;A0A0A6YXR9
29.6595	31.0045	31.1737	30.4739	29.7278	29.0239	30.0257	29.1248	28.2665	28.6946	0.680989	0.514429	0.42915	30.7392	29.7278	28.6946	+	3	3	3	14.7	14.7	14.7	27.902	0	80.576	10635000000	45	3.02048	0.0137333	Cmbl	Carboxymethylenebutenolidase homolog	Q8R1G2	Q8R1G2;E0CXT6;E0CXH4
32.3653	31.754	31.6474	31.4998	32.5739	32.0844	32.5881	29.8557	31.2208	30.7624	0.380342	0.2868	0.694711	31.7007	32.5739	30.7624	+	9	9	9	43.6	43.6	43.6	25.976	0	180.75	120920000000	299	3.01055	0.0138843	Mtco2	Cytochrome c oxidase subunit 2	P00405	P00405
27.3701	27.2787	27.6664	27.9765	25.8642	26.594	25.7564	28.1559	26.4787	26.9714	0.315867	0.455669	0.86205	27.5182	25.8642	26.9714		5	3	3	9.1	5.4	5.4	62.317	0.000304	3.1596	999550000	3	0.738164	0.204226	Ces2e	Pyrethroid hydrolase Ces2e	Q8BK48	Q8BK48
27.4842	28.3804	27.697	27.0476	26.2905	27.3855	28.8437	29.3369	26.8422	28.1799	0.555592	1.2809	1.24844	27.5906	27.3855	28.1799		13	13	11	31.1	31.1	27.3	62.72	0	29.902	5972600000	65	0.159156	0.736315	Ces2g	Carboxylic ester hydrolase	E9PV38	E9PV38;Q6PDB7;Q91WG0;Q08ED5;Q8QZR3;Q9D998;F6Z9B9;Q8QZR3-2;Q6AW46
28.0777	28.8965	26.3189	28.68	27.1621	25.7747	26.1468	27.2024	27.3254	26.899	1.16877	0.718119	0.219468	28.3788	26.1468	27.2024		5	5	5	24.4	24.4	24.4	22.748	0.00030736	3.34	2487900000	9	0.71942	0.212709	Cfap20	Cilia- and flagella-associated protein 20	Q8BTU1;Q8BTU1-2	Q8BTU1;Q8BTU1-2
26.2875	26.8235	27.2052	26.7213	27.3152	26.0099	26.6909	26.4874	27.5329	26.8415	0.377265	0.652856	0.531741	26.7724	26.6909	26.8415		4	4	4	18.4	18.4	18.4	39.599	0	41.184	1867100000	20	0.127582	0.788472	Cfap36	Cilia- and flagella-associated protein 36	Q8C6E0	Q8C6E0;Q5SNY8
27.4336	27.8512	26.4033	27.4726	26.9788	26.044	25.8737	27.9066	26.7449	27.2162	0.620523	0.594993	0.584284	27.4531	26.044	27.2162		16	16	16	48.5	48.5	48.5	32.921	0	323.31	23417000000	100	1.12507	0.1009	Cfdp1	Craniofacial development protein 1	O88271	O88271
34.2889	34.2162	33.724	34.0173	34.2399	34.3588	34.8493	33.1117	33.9301	34.8556	0.252655	0.323032	0.872498	34.1168	34.3588	33.9301		23	23	20	86.7	86.7	73.5	18.559	0	323.31	280570000000	408	0.384859	0.443257	Cfl1	Cofilin-1	P18760;F8WGL3	P18760;F8WGL3
27.597	27.3807	27.7125	26.427	27.8038	26.6656	27.5274	27.1282	26.5097	26.4975	0.584606	0.59366	0.360665	27.4888	27.5274	26.5097		8	5	5	49.4	36.1	36.1	18.709	0	193.57	3835500000	37	0.0968269	0.835051	Cfl2	Cofilin-2	P45591	P45591
26.2078	27.3968	27.4375	27.2225	26.2214	26.7912	25.0839	27.132	26.6925	26.9462	0.579782	0.869238	0.220623	27.3097	26.2214	26.9462		8	8	8	8.8	8.8	8.8	135.74	0	249.45	2389300000	14	0.752237	0.198572	Cgn	Cingulin	D3YUW7;E9QMC1;P59242;P59242-2;A0A0G2JFG0;A0A0G2JEK8	D3YUW7;E9QMC1;P59242;P59242-2;A0A0G2JFG0;A0A0G2JEK8
28.1971	28.3606	27.9349	28.9723	29.1288	28.58	29.526	30.2005	28.8433	28.6196	0.440455	0.47502	0.8555	28.2789	29.1288	28.8433		17	17	17	20.1	20.1	20.1	87.56	0	40.44	7390900000	62	1.06114	0.111218	Champ1	Chromosome alignment-maintaining phosphoprotein 1	Q8K327	Q8K327
29.0295	28.8677	29.2974	29.0189	29.5751	29.5756	29.6681	28.6297	27.8495	25.9534	0.178682	0.0535501	1.37638	29.0242	29.5756	27.8495		4	4	4	26.8	26.8	26.8	15.661	0	111.53	8273400000	66	1.60521	0.0502665	Chchd2;Zbed5	Coiled-coil-helix-coiled-coil-helix domain-containing protein 2	Q9D1L0;B2RPU8;D3Z5B1	Q9D1L0;B2RPU8;D3Z5B1
30.823	28.9423	29.5316	28.6999	26.6063	29.3434	28.9627	25.5539	29.191	25.4181	0.949125	1.48264	2.14016	29.2369	28.9627	25.5539		11	11	11	42.3	42.3	42.3	26.334	0	85.455	21015000000	89	0.607576	0.271519	Chchd3	MICOS complex subunit Mic19	Q9CRB9;Q9D9P1;D3Z0L4;S4R238	Q9CRB9;Q9D9P1;D3Z0L4;S4R238;F6QFL0
29.1698	28.5998	29.0816	29.2164	25.753	27.4789	30.2886	26.8795	27.933	29.5966	0.28363	2.28928	1.36992	29.1257	27.4789	27.933		7	7	7	30.4	30.4	30.4	29.852	0	94.979	17417000000	50	0.627424	0.259406	Chchd6	MICOS complex subunit Mic25	Q91VN4;E9Q4M4	Q91VN4;E9Q4M4
33.2952	33.9846	34.247	32.9905	33.873	33.9565	31.9746	27.1765	25.8405	34.1687	0.585229	1.12092	4.47278	33.6399	33.873	27.1765		8	8	6	4.8	4.8	3.6	210.8	0	7.6481	377240000000	34	0.863442	0.15959	Chd2	Chromodomain-helicase-DNA-binding protein 2	E9PZM4	E9PZM4;A0A0G2JEZ3
31.7847	31.6792	31.5018	31.8636	31.7628	32.1723	31.5877	30.9729	31.7203	32.0015	0.156461	0.300029	0.531616	31.7319	31.7628	31.7203		72	72	72	42.3	42.3	42.3	217.75	0	323.31	67814000000	427	0.214033	0.657923	Chd4	Chromodomain-helicase-DNA-binding protein 4	Q6PDQ2;E9QAS5;E9QAS4	Q6PDQ2;E9QAS5;E9QAS4;A2A8L1;F6WR45;E9PYU4;E9PYL1;B1AR17;F7C528;E9Q614;F6V4V3
30.3252	30.139	30.293	29.8884	29.7917	28.4258	30.0026	26.6453	27.1445	28.2841	0.199315	0.856004	0.839995	30.216	29.7917	27.1445	+	5	5	5	22.3	22.3	22.3	30.345	0	43.077	9257100000	68	3.01054	0.0137705	Tollip	Toll-interacting protein	Q9QZ06;A9JEI5;Q8C5G6	Q9QZ06;A9JEI5;Q8C5G6;F7AT44
28.6195	27.9449	28.2958	28.8123	28.4986	28.4036	29.0419	28.2094	28.2775	28.3185	0.380714	0.34439	0.0551083	28.4576	28.4986	28.2775		8	8	8	23.6	23.6	23.6	45.126	0	66.389	3709900000	35	0.798864	0.181401	Chkb	Choline/ethanolamine kinase	O55229;F6RRT7	O55229;F6RRT7;F6SKI6
25.9084	27.1988	26.9489	26.9328	26.8575	26.09	27.4496	27.5777	27.037	27.2401	0.572322	0.681683	0.273123	26.9408	26.8575	27.2401		3	3	2	5.4	5.4	4.2	73.976	0.00017053	5.4704	723620000	9	0.018349	0.968344	Chm	Rab proteins geranylgeranyltransferase component A 1	Q9QXG2;Q3UR39;A2AD03	Q9QXG2;Q3UR39;A2AD03
28.2632	27.9959	28.3919	28.8647	29.0306	28.5868	28.7348	27.3877	28.2044	28.2433	0.363431	0.225965	0.483143	28.3275	28.7348	28.2044		4	4	1	16.1	16.1	4	22.161	0.0003231	4.2817	7756700000	28	0.693936	0.224402	Chmp1b2	Charged multivesicular body protein 1b-2	Q9CQD4	Q9CQD4
25.9657	27.1159	27.2696	26.9319	25.9755	26.3495	26.3842	27.3121	27.7717	25.485	0.586528	0.226611	1.20958	27.0239	26.3495	27.3121		6	6	6	19.4	19.4	19.4	25.134	0	25.448	1269900000	15	0.220212	0.64861	Chmp2a	Charged multivesicular body protein 2a	Q9DB34	Q9DB34
30.6462	30.0729	30.4813	29.9404	30.2313	29.6546	29.8079	30.2335	28.1703	30.2831	0.333034	0.298706	1.20576	30.2771	29.8079	30.2335		17	17	17	81.2	81.2	81.2	24.936	0	323.31	63659000000	187	0.496226	0.344994	Chmp4b	Charged multivesicular body protein 4b	Q9D8B3	Q9D8B3;Q9D7F7
31.6612	30.5278	31.1411	30.8462	31.6838	31.8123	32.2967	31.7162	31.3097	30.9523	0.481647	0.323213	0.382213	30.9937	31.8123	31.3097		11	11	11	44.4	44.4	44.4	37.35	0	323.31	39255000000	156	1.46282	0.0610837	Chordc1	Cysteine and histidine-rich domain-containing protein 1	Q9D1P4	Q9D1P4
28.5224	28.8447	27.8824	28.237	28.4235	28.4052	28.0923	27.7759	27.4651	25.5386	0.409877	0.18616	1.21199	28.3797	28.4052	27.4651		9	9	9	45.1	45.1	45.1	22.432	0	42.589	5509900000	45	1.233	0.0861398	Chp1	Calcineurin B homologous protein 1	P61022;B0R091	P61022;B0R091;B0R092
28.3456	29.3644	29.7404	29.354	26.1566	27.4452	25.7652	27.8983	28.0678	28.219	0.597988	0.879022	0.160437	29.3592	26.1566	28.0678	+	5	5	5	44.8	44.8	44.8	17.32	0	16.368	9403100000	59	3.0042	0.0138537	Hint2	Histidine triad nucleotide-binding protein 2, mitochondrial	Q9D0S9	Q9D0S9
25.7106	24.9887	27.7937	27.2079	26.736	27.0014	26.4563	27.4423	27.2712	26.2306	1.29866	0.272581	0.655787	26.4592	26.736	27.2712		6	6	6	28.9	28.9	28.9	26.585	0	188.1	11618000000	75	0.206946	0.667482	Chtop	Chromatin target of PRMT1 protein	Q9CY57;E9PW20;Q9CY57-5;Q9CY57-4;Q9CY57-3;Q9CY57-2;D3YZA1;D3Z7T7	Q9CY57;E9PW20;Q9CY57-5;Q9CY57-4;Q9CY57-3;Q9CY57-2;D3YZA1;D3Z7T7
29.3724	29.0047	29.4685	29.3547	28.5777	28.1025	28.7993	26.2928	27.3341	27.8576	0.203165	0.356008	0.79655	29.3636	28.5777	27.3341	+	6	6	6	39.9	39.9	39.9	24.636	0	15.834	3536100000	32	2.99572	0.0140323	Rab39b	Ras-related protein Rab-39B	Q8BHC1	Q8BHC1
29.3284	26.8013	29.3997	29.0701	26.713	26.7743	25.8555	26.1663	27.0133	29.2147	1.24049	0.513689	1.57355	29.1992	26.713	27.0133		4	4	4	24.4	24.4	24.4	18.607	0	18.676	5733300000	35	1.14677	0.0981361	Cirbp	Cold-inducible RNA-binding protein	P60824;K4DI65;D3YU80	P60824;K4DI65;D3YU80
33.4805	32.4157	33.151	33.2779	33.1932	33.0118	32.7802	31.9494	32.3545	32.5688	0.464002	0.207007	0.314561	33.2145	33.0118	32.3545		6	6	6	53.7	53.7	53.7	12.097	0	273.63	82761000000	187	1.59404	0.0509376	Cisd1	CDGSH iron-sulfur domain-containing protein 1	Q91WS0	Q91WS0
30.6945	29.8708	30.2563	30.8538	29.1453	27.8385	28.9238	27.6888	26.0235	30.5735	0.444202	0.699365	2.30207	30.4754	28.9238	27.6888		7	7	7	49.6	49.6	49.6	15.242	0	186.89	19239000000	66	0.99307	0.125243	Cisd2	CDGSH iron-sulfur domain-containing protein 2	Q9CQB5;D3Z3X4	Q9CQB5;D3Z3X4
31.658	32	31.4736	30.9832	31.7055	31.0059	31.4845	27.9292	29.073	32.0625	0.424047	0.357617	2.13423	31.5658	31.4845	29.073		71	71	71	92	92	92	63.691	0	323.31	618800000000	1166	0.443885	0.388997	Ckap4	Cytoskeleton-associated protein 4	Q8BMK4	Q8BMK4
30.3299	29.5633	30.3001	30.7207	29.8927	29.7124	30.1332	27.0059	27.9342	28.7766	0.483101	0.211116	0.885697	30.315	29.8927	27.9342	+	8	8	8	13.1	13.1	13.1	83.983	0	75.127	9669200000	77	2.99171	0.013952	Slc7a14	Probable cationic amino acid transporter	Q8BXR1;D3YY38	Q8BXR1;D3YY38
28.9946	29.3477	29.0805	29.1602	30.3033	29.933	30.5703	29.8759	31.3381	30.6631	0.150661	0.320042	0.731817	29.1203	30.3033	30.6631	+	11	11	11	56	56	56	20.583	0	173.75	27013000000	107	2.98231	0.0140635	Csrp1	Cysteine and glycine-rich protein 1	P97315	P97315
29.6296	29.5525	28.7571	29.4872	26.7097	26.466	27.067	27.0552	27.5203	28.5989	0.403883	0.302284	0.791907	29.5198	26.7097	27.5203	+	9	9	9	26.9	26.9	26.9	44.202	0	141.02	4737400000	37	2.97812	0.0141102	Fbxo22	F-box only protein 22	Q78JE5;Q3V492	Q78JE5;Q3V492;D6REV6;D3Z2G9
27.4559	30.2157	29.8019	29.4125	29.3059	28.2776	28.6714	26.9854	27.1386	29.0686	1.2219	0.518825	1.16104	29.6072	28.6714	27.1386		12	9	9	37.8	30.1	30.1	47.003	0	63.763	6252900000	34	0.485747	0.354173	Ckmt1	Creatine kinase U-type, mitochondrial	P30275;A2ARP5	P30275;A2ARP5;B0R0E9;B0R0F0;B0R0E8
27.3464	27.9327	26.0991	26.1048	26.5393	26.5567	25.591	28.555	27.1297	27.33	0.919439	0.552593	0.771603	26.7256	26.5393	27.33		23	23	19	59.4	59.4	50.4	47.473	0	323.31	40757000000	254	1.04949	0.113534	Ckmt2	Creatine kinase S-type, mitochondrial	Q6P8J7	Q6P8J7
29.037	29.5603	29.2132	29.128	27.8985	28.4921	29.3263	27.0681	26.6664	28.5418	0.228727	0.71727	0.987444	29.1706	28.4921	27.0681		33	33	28	27.3	27.3	24.2	160.23	0	208.87	13981000000	133	1.34529	0.0724253	Clasp1	CLIP-associating protein 1	A0A087WS18;A0A087WQF1;E9Q6L0;E9QKH0;Q80TV8;J3QP81;A0A087WRK0;A0A087WQ95;A0A087WNW8;A0A087WP42;E9QNY9;A0A087WRE8;A0A087WQ31;Q80TV8-2	A0A087WS18;A0A087WQF1;E9Q6L0;E9QKH0;Q80TV8;J3QP81;A0A087WRK0;A0A087WQ95;A0A087WNW8;A0A087WP42;E9QNY9;A0A087WRE8;A0A087WQ31;Q80TV8-2;A0A0A6YWK1;A0A0A6YXZ1;A0A087WRU7
28.7788	28.752	29.3749	28.9766	29.0143	29.0958	29.1632	27.3987	26.8387	29.0521	0.287558	0.0745617	1.15083	28.8777	29.0958	27.3987		24	19	13	21.7	19.3	13.1	140.74	0	146.54	8251000000	68	1.06687	0.110469	Clasp2	CLIP-associating protein 2	Q8BRT1;E9Q8N5;Q08EB6;F7DCH5	Q8BRT1;E9Q8N5;Q08EB6;F7DCH5;Q8BRT1-6
30.8231	31.4216	30.3271	31.2956	30.6345	29.8777	30.845	25.7541	29.6451	31.5376	0.49827	0.508711	2.94874	31.0593	30.6345	29.6451		18	18	18	86.3	86.3	86.3	27.013	0	208.64	45073000000	208	0.227205	0.639253	Clic1	Chloride intracellular channel protein 1	Q9Z1Q5	Q9Z1Q5
30.9823	30.097	30.1762	30.3749	30.045	29.6144	30.5023	26.0142	28.9896	30.8588	0.400569	0.444017	2.44326	30.2756	30.045	28.9896		18	18	18	77.1	77.1	77.1	28.729	0	323.31	64223000000	257	0.389226	0.438381	Clic4	Chloride intracellular channel protein 4	Q9QYB1	Q9QYB1
29.3101	27.761	27.8168	27.8525	29.7121	29.9635	29.7633	32.8049	33.2954	31.3729	0.750945	0.132855	0.998934	27.8347	29.7633	32.8049	+	14	14	13	34.5	34.5	34.5	47.573	0	181.71	10227000000	60	2.96987	0.01425	Cpb1		B2RS76	B2RS76;CON__Q2KIG3
29.6909	30.0309	30.4037	29.8879	29.883	29.0548	29.5461	29.3799	28.2588	30.192	0.301105	0.416492	0.970707	29.9594	29.5461	29.3799		52	52	47	45.2	45.2	41.4	155.81	0	323.31	29680000000	224	0.470072	0.367443	Clip1	CAP-Gly domain-containing linker protein 1	Q922J3;D3Z2Z1;F8WIA1;Q922J3-2;D3Z3M7;F6RCU2;Q8C0S5	Q922J3;D3Z2Z1;F8WIA1;Q922J3-2;D3Z3M7;F6RCU2;Q8C0S5;F7CB97;F6RAY2
28.2921	28.6536	28.2519	28.8783	28.9665	28.6372	29.0399	26.3757	27.1313	28.978	0.300022	0.214474	1.33873	28.4729	28.9665	27.1313		37	32	32	51.6	46.3	46.3	111.85	0	323.31	16170000000	110	1.46452	0.0612561	Clip2	CAP-Gly domain-containing linker protein 2	Q9Z0H8-2;Q9Z0H8	Q9Z0H8-2;Q9Z0H8
30.3183	29.1644	28.9275	28.264	29.3276	27.2044	27.5099	25.7203	26.564	26.6899	0.85601	1.14785	0.527225	29.0459	27.5099	26.564	+	8	5	5	53.5	38.6	38.6	23.598	0	43.783	6161100000	43	2.96796	0.0141705	Rab5a	Ras-related protein Rab-5A	Q9CQD1	Q9CQD1
27.3776	27.9032	28.1215	28.6165	26.5927	26.3095	25.7878	27.2151	27.2987	26.422	0.513647	0.408296	0.483838	28.0124	26.3095	27.2151		6	6	6	41.9	41.9	41.9	26.522	0	46.349	3488800000	16	1.41519	0.065665	Clns1a	Methylosome subunit pICln	Q923F1;Q61189	Q923F1;Q61189
31.1249	31.2666	32.1021	31.5964	31.2643	30.9262	30.8394	28.0999	28.8054	29.9231	0.433962	0.224494	0.919333	31.4315	30.9262	28.8054	+	38	38	38	24.1	24.1	24.1	213.42	0	82.157	24289000000	177	2.95797	0.0142154	Vwa8	von Willebrand factor A domain-containing protein 8	Q8CC88;Q8CC88-2	Q8CC88;Q8CC88-2;Q8CC88-3
30.1764	30.6759	31.4825	30.6359	30.4697	28.7202	29.9993	26.0881	26.2296	29.8814	0.542792	0.905366	2.15038	30.6559	29.9993	26.2296		7	7	7	31.6	31.6	31.6	29.8	0	58.933	21741000000	153	1.37945	0.0682495	Clpp	ATP-dependent Clp protease proteolytic subunit, mitochondrial	O88696	O88696
28.2164	27.55	27.568	29.0782	28.3204	28.1079	27.8884	27.7299	27.4051	28.3006	0.720164	0.21601	0.453342	27.8922	28.1079	27.7299		13	13	13	22.7	22.7	22.7	75.29	0	84.422	4719400000	50	0.0296259	0.948439	Clptm1	Cleft lip and palate transmembrane protein 1 homolog	Q8VBZ3	Q8VBZ3
28.811	28.9016	29.1454	29.1854	29.5521	29.3448	29.3209	27.5871	26.2754	28.0073	0.182981	0.127146	0.903382	29.0235	29.3448	27.5871	+	9	8	8	13.5	12	12	85.669	0	323.31	8634300000	56	2.95572	0.0141374	Maged1	Melanoma-associated antigen D1	Q9QYH6	Q9QYH6
27.223	27.572	26.7093	27.397	28.6494	28.6168	28.7972	27.2895	27.6053	28.0679	0.372355	0.0961344	0.3915	27.31	28.6494	27.6053	+	5	5	5	10.4	10.4	10.4	70.641	0	9.7933	1773900000	25	2.95253	0.0141212	Kat7	Histone acetyltransferase KAT7;Histone acetyltransferase	Q5SVQ0;Q5SVQ0-4;Q5SVQ0-2;Q5SVQ0-3;Q5SVQ0-5;F6S4B9	Q5SVQ0;Q5SVQ0-4;Q5SVQ0-2;Q5SVQ0-3;Q5SVQ0-5;F6S4B9
27.0995	27.4668	28.7727	29.2921	29.9434	29.6007	28.5902	29.0743	26.5836	27.3552	1.04279	0.703527	1.27503	28.1198	29.6007	27.3552		10	10	10	37	37	37	23.478	0	226.65	63358000000	107	0.989844	0.12582	Clta	Clathrin light chain A	B1AWE0;Q6PFA2;O08585;B1AWE1;B1AWD8;B1AWD9	B1AWE0;Q6PFA2;O08585;B1AWE1;B1AWD8;B1AWD9
30.3835	30.2348	30.6269	30.1308	30.9143	30.5006	30.0747	26.7202	26.7444	30.6045	0.215229	0.419816	2.23565	30.3092	30.5006	26.7444		10	10	10	33.2	33.2	33.2	23.174	0	27.319	30035000000	84	0.983696	0.127283	Cltb	Clathrin light chain B	Q6IRU5-2;Q6IRU5;F7BHJ0;Q6IRU5-3	Q6IRU5-2;Q6IRU5;F7BHJ0;Q6IRU5-3
35.3431	35.208	34.9987	34.9286	34.7858	34.3204	34.7666	33.5304	33.8622	35.2124	0.190495	0.263332	0.890903	35.1033	34.7666	33.8622		100	100	100	67.2	67.2	67.2	191.55	0	323.31	637530000000	2088	0.670673	0.237571	Cltc	Clathrin heavy chain 1;Clathrin heavy chain	Q68FD5;Q5SXR6	Q68FD5;Q5SXR6;F6Z1R4
29.9989	30.7906	30.6401	30.3879	31.7505	30.142	30.4445	30.1725	31.3662	30.5252	0.34613	0.854831	0.613269	30.514	30.4445	30.5252		12	12	12	30.6	30.6	30.6	51.655	0	180.19	16708000000	103	0.0243466	0.958009	Clu	Clusterin;Clusterin beta chain;Clusterin alpha chain	Q06890;E9PUU2;E9PXG5;E9Q8Y5	Q06890;E9PUU2;E9PXG5;E9Q8Y5;E9Q9B8;E9Q2G2
32.3996	32.6223	32.6311	32.7646	31.1636	31.4077	31.1304	26.1807	27.59	30.0715	0.151261	0.151427	1.96987	32.6267	31.1636	27.59	+	20	20	20	35.1	35.1	35.1	70.35	0	282.33	44810000000	179	2.94976	0.0141053	Papss2	Bifunctional 3-phosphoadenosine 5-phosphosulfate synthase 2;Sulfate adenylyltransferase;Adenylyl-sulfate kinase	O88428	O88428
29.5155	30.2339	29.8508	30.2816	29.003	29.4797	29.9008	26.3307	26.6572	29.6244	0.359406	0.449187	1.81472	30.0424	29.4797	26.6572		8	8	8	22.5	22.5	22.5	48.057	0	19.437	9252100000	68	1.35239	0.0714843	Cmas	N-acylneuraminate cytidylyltransferase	Q99KK2	Q99KK2;Q99KK2-2
28.7782	28.8846	29.0789	28.5769	26.5735	26.6919	25.9956	26.452	27.5596	28.2229	0.209503	0.372564	0.894691	28.8314	26.5735	27.5596	+	6	6	5	18.8	18.8	12.1	56.471	0	312.99	5769700000	52	2.94966	0.014	Ubxn4	UBX domain-containing protein 4	Q8VCH8	Q8VCH8
31.8533	31.8765	31.861	31.8522	30.8504	31.6356	32.2118	25.6868	31.554	32.0403	0.0112058	0.683368	3.53618	31.8572	31.6356	31.554		18	18	18	62.2	62.2	62.2	22.165	0	323.31	54881000000	273	0.29391	0.54985	Cmpk1	UMP-CMP kinase	Q9DBP5	Q9DBP5;F6TY56;D6RIL5
29.7365	30.2949	30.2708	30.3763	31.0693	31.2786	31.5848	30.4762	29.9502	30.4972	0.292257	0.259264	0.309927	30.2829	31.2786	30.4762	+	22	22	12	46.3	46.3	29.5	51.691	0	323.31	31006000000	213	2.93237	0.0143704	Ppp2r2a	Serine/threonine-protein phosphatase 2A 55 kDa regulatory subunit B alpha isoform	Q6P1F6	Q6P1F6;Q8BG02;Q6ZWR4;Q6ZWR4-3;Q6ZWR4-2;G3UZP6;G3UXS9
29.0509	28.7529	28.7334	29.1117	29.9466	29.3567	29.5745	29.5941	29.5832	28.9114	0.196964	0.298294	0.391049	28.9019	29.5745	29.5832		14	14	14	21.6	21.6	21.6	95.675	0	87.249	9451100000	78	1.48656	0.0590507	Cmtr1	Cap-specific mRNA (nucleoside-2-O-)-methyltransferase 1	Q9DBC3	Q9DBC3;G3UZ59;E0CXC2;D3Z491
32.4903	32.0396	31.9745	31.8539	31.9139	32.2351	31.9116	31.2332	30.9884	32.3481	0.278006	0.186112	0.724765	32.007	31.9139	31.2332		28	28	28	62.1	62.1	62.1	52.767	0	323.31	85715000000	439	0.135522	0.775029	Cndp2	Cytosolic non-specific dipeptidase	Q9D1A2	Q9D1A2
28.8748	28.2592	26.0947	27.9653	28.909	28.9494	29.5445	26.7979	27.6088	28.9808	1.19742	0.355818	1.1034	28.1122	28.9494	27.6088		10	9	9	44.3	40.7	40.7	33.155	0	323.31	12319000000	70	0.812634	0.177132	Cnn2	Calponin-2;Calponin	Q08093;D3Z7R6	Q08093;D3Z7R6
30.3744	30.2063	30.1151	30.9263	30.5281	30.7004	30.9337	26.5121	30.9091	30.2003	0.363415	0.203564	2.36075	30.2903	30.7004	30.2003		18	18	16	67.6	67.6	65.5	36.428	0	323.31	60866000000	316	0.4776	0.361273	Cnn3	Calponin-3	Q9DAW9;A0A0G2JDV8	Q9DAW9;A0A0G2JDV8;A0A0G2JFI6;A0A0G2JFC8;A0A0G2JFG3
28.962	28.755	28.6952	29.0076	30.3414	30.0113	30.1581	30.1702	29.3788	29.1842	0.153049	0.165386	0.522236	28.8585	30.1581	29.3788	+	20	20	20	20.7	20.7	20.7	134.5	0	187.46	9261000000	70	2.93097	0.0143235	Vcpip1	Deubiquitinating protein VCIP135	Q8CDG3;Q8CDG3-2	Q8CDG3;Q8CDG3-2
26.7622	27.2302	27.1879	26.1077	25.1216	26.8	26.7601	26.6746	27.0646	26.2136	0.520996	0.957714	0.425993	26.975	26.7601	26.6746		5	5	5	8.9	8.9	8.9	81.817	0	17.424	1743700000	28	0.235747	0.627248	Cnot10	CCR4-NOT transcription complex subunit 10	Q8BH15;Q8BH15-2;Q8BH15-4;Q8BH15-3	Q8BH15;Q8BH15-2;Q8BH15-4;Q8BH15-3;Q8BH15-5;Q8BH15-6
25.8586	26.0201	25.8627	27.7812	27.7626	27.6838	27.3183	27.0033	27.1158	25.7838	0.936722	0.237066	0.738699	25.9414	27.6838	27.0033		9	9	9	13.2	13.2	13.2	81.945	0	55.673	3582500000	33	1.08653	0.106934	Cnot3	CCR4-NOT transcription complex subunit 3	Q8K0V4	Q8K0V4;F6YBV1
30.3852	30.1946	29.4331	30.0465	30.3302	30.6116	30.622	29.3332	30.1901	31.0484	0.411867	0.16555	0.8576	30.1205	30.6116	30.1901		26	26	26	64.8	64.8	64.8	47.123	0	323.31	84048000000	294	0.612793	0.26796	Cnp	2,3-cyclic-nucleotide 3-phosphodiesterase	P16330;P16330-2	P16330;P16330-2
30.6451	31.8096	31.0269	31.2311	29.7122	29.9925	29.0222	26.1754	26.9366	30.4561	0.485988	0.499358	2.28366	31.129	29.7122	26.9366		10	10	10	58.8	58.8	58.8	20.767	0	323.31	68828000000	194	1.02925	0.11766	Cnpy2	Protein canopy homolog 2	Q9QXT0	Q9QXT0
31.0198	30.8494	30.5152	30.3629	31.0145	30.5499	29.928	27.393	28.272	30.7153	0.300935	0.545145	1.72144	30.6823	30.5499	28.272		10	10	10	40.2	40.2	40.2	30.537	0	82.927	19998000000	80	1.11074	0.103185	Cnpy3	Protein canopy homolog 3	Q9DAU1	Q9DAU1;Q9DAU1-2;B0V2V1
28.8744	26.4201	26.8845	27.291	29.0653	26.5467	26.6817	26.0656	29.3372	26.7974	1.06575	1.41675	1.71705	27.0877	26.6817	26.7974		9	9	9	44.1	44.1	44.1	28.093	0	88.911	15853000000	79	0.0570878	0.902689	Cnpy4	Protein canopy homolog 4	Q8BQ47;D3Z0T5	Q8BQ47;D3Z0T5
28.6285	28.0229	27.4943	25.3179	26.3334	26.2503	27.9889	26.767	27.1333	28.0317	1.44183	0.980672	0.650738	27.7586	26.3334	27.1333		4	4	4	26.2	26.2	26.2	18.612	0	17.536	6002700000	30	0.206304	0.668154	Cnrip1	CB1 cannabinoid receptor-interacting protein 1	Q5M8N0;F7C0H6	Q5M8N0;F7C0H6
29.2699	29.937	29.9783	30.2991	29.4163	27.9498	29.6815	26.0214	26.6642	29.6	0.432227	0.932714	1.90781	29.9576	29.4163	26.6642		7	7	7	15.6	15.6	15.6	62.022	0	26.913	9276800000	52	1.20492	0.0902709	Coasy	Bifunctional coenzyme A synthase;Phosphopantetheine adenylyltransferase;Dephospho-CoA kinase	Q9DBL7	Q9DBL7;REV__F6QNN0;REV__J3QNE4
29.3438	28.8387	29.0186	28.91	29.4224	29.8821	29.0726	30.5409	29.8062	29.0301	0.223291	0.405991	0.755494	28.9643	29.4224	29.8062		12	12	12	11.5	11.5	11.5	137.38	0	35.378	5920600000	57	0.135166	0.775367	Cobll1	Cordon-bleu protein-like 1	Q3UMF0;Q3UMF0-2;B1AZ15;B1AZ14;Q3UMF0-3;Q3UMF0-4	Q3UMF0;Q3UMF0-2;B1AZ15;B1AZ14;Q3UMF0-3;Q3UMF0-4;B1AZ26;B1AZ25;B1AZ20
30.1685	30.1672	31.2507	30.6709	28.9041	28.6288	29.2906	27.7379	26.4859	29.0414	0.515381	0.332454	1.27784	30.4197	28.9041	27.7379	+	6	6	6	50.6	50.6	50.6	16.925	0	65.035	9677500000	55	2.93008	0.0142482	Ociad2	OCIA domain-containing protein 2	Q9D8W7	Q9D8W7
29.6969	29.2491	29.6226	29.3885	29.424	29.3557	29.1688	26.9028	26.4341	29.4375	0.207142	0.132113	1.6158	29.5056	29.3557	26.9028		15	15	15	27.9	27.9	27.9	82.039	0	156.22	12027000000	101	1.20667	0.0899432	Cog2	Conserved oligomeric Golgi complex subunit 2	Q921L5	Q921L5;H3BJK5;H3BL04
28.4023	28.7032	28.5377	28.0637	28.4763	27.9166	28.6432	28.0769	26.9516	28.1084	0.271501	0.380585	0.658975	28.47	28.4763	28.0769		19	19	19	29.3	29.3	29.3	94.144	0	64.702	5422400000	56	1.1153	0.102482	Cog3	Conserved oligomeric Golgi complex subunit 3	E9QL65;Q8CI04	E9QL65;Q8CI04;REV__F6XRK9;REV__D3YZM2;REV__D3Z752
28.8585	28.6802	29.0711	28.5559	29.0476	28.7974	29.0672	26.154	27.2021	28.9278	0.224024	0.150431	1.40063	28.7694	29.0476	27.2021		12	12	12	22.2	22.2	22.2	88.66	0	162.57	5771100000	61	0.974391	0.12946	Cog4	Conserved oligomeric Golgi complex subunit 4	Q8R1U1;G3UWH9;Q7TSQ9	Q8R1U1;G3UWH9;Q7TSQ9;G3UYW8;G3UWX2;G3UWY4;G3UX78;G3UZ15
26.241	26.0071	24.7738	25.8858	28.8536	29.226	28.9999	29.1871	28.3935	28.1015	0.652293	0.18762	0.561782	25.9464	28.9999	28.3935	+	4	4	2	17.3	17.3	12.6	36.674	0	21.849	7079300000	38	2.92072	0.0143768	Creb1	Cyclic AMP-responsive element-binding protein 1	Q01147;Q62347;Q01147-2;A0A087WRI6	Q01147;Q62347;Q01147-2;A0A087WRI6
30.2129	30.9699	31.0079	31.3059	30.445	30.857	30.965	28.964	29.6966	29.8889	0.465731	0.274411	0.488044	30.9889	30.857	29.6966	+	37	37	37	25.2	25.2	25.2	212.33	0	182.75	19378000000	182	2.91656	0.0143597	Myo5a	Unconventional myosin-Va	D3YZ62;D3Z4J3;Q99104	D3YZ62;D3Z4J3;Q99104;F6TDE5;F6Z2S4;B8JK05;D6RFU0;E9Q1F5
28.642	29.2123	28.5844	28.4393	27.9151	27.1049	28.4255	26.7015	27.021	28.5571	0.339422	0.665948	0.992046	28.6132	27.9151	27.021		12	12	12	18.4	18.4	18.4	86.072	0	42.473	4697500000	54	1.42276	0.0645129	Cog7	Conserved oligomeric Golgi complex subunit 7	Q3UM29	Q3UM29
27.0493	27.6337	26.9556	26.7997	26.3822	26.8446	25.7137	27.0842	26.3563	27.2794	0.364267	0.568572	0.486493	27.0024	26.3822	27.0842		5	5	5	10.9	10.9	10.9	71.601	0	13.106	2115300000	28	1.17096	0.0948731	Cog8	Conserved oligomeric Golgi complex subunit 8	Q9JJA2	Q9JJA2;M0QW66
30.1787	29.5352	29.9007	30.4763	30.3768	30.0096	30.3449	27.1411	28.6415	28.9007	0.401094	0.203421	0.949963	30.0397	30.3449	28.6415	+	8	7	7	34.3	32.1	32.1	33.901	0	195.76	18562000000	79	2.9163	0.0142857	Purb	Transcriptional activator protein Pur-beta	O35295	O35295;Q8R4E6;Q8R4E6-2
28.3758	27.1859	29.6856	28.5216	28.9108	29.0585	30.464	31.6577	27.7285	29.3473	1.02226	0.85729	1.97472	28.4487	29.0585	29.3473		20	20	20	19.5	19.5	19.5	129.56	0	184.15	119670000000	197	0.434978	0.396183	Col1a2	Collagen alpha-2(I) chain	Q01149	Q01149;E0CXI2
28.6854	27.7327	28.8087	28.5778	25.8537	30.2299	30.372	30.1646	29.0297	29.3548	0.488169	2.5686	0.584447	28.6316	30.2299	29.3548		14	14	12	12	12	10.2	138.94	0	146.07	13935000000	91	0.35175	0.479293	Col3a1	Collagen alpha-1(III) chain	P08121	P08121;A0A087WPJ5;A0A087WPS3
26.3499	27.0676	29.2574	28.7889	28.0783	28.4822	28.0279	27.9079	28.4141	27.2222	1.38127	0.249019	0.598199	27.9282	28.0783	27.9079		5	5	5	9.6	9.6	9.6	71.11	0	11.429	4675100000	37	0.0952229	0.837925	Col4a3bp	Collagen type IV alpha-3-binding protein	Q9EQG9;Q9EQG9-2;Q9EQG9-3	Q9EQG9;Q9EQG9-2;Q9EQG9-3
30.6641	30.9417	30.3321	30.6745	29.8604	29.9362	30.3724	29.6124	30.1192	29.5931	0.249606	0.276334	0.298329	30.6693	29.9362	29.6124	+	21	21	18	26.8	26.8	24.5	90.973	0	136.3	17796000000	134	2.90854	0.0144397	Cul5	Cullin-5	Q9D5V5;E9PV12;G3X914;E9Q6Z0	Q9D5V5;E9PV12;G3X914;E9Q6Z0
33.8317	33.4538	33.2245	33.308	33.9659	33.3484	33.5666	31.2228	34.2672	34.526	0.268727	0.313145	1.83696	33.3809	33.5666	34.2672		28	28	28	30.3	30.3	30.3	110.33	0	323.31	183020000000	498	0.0917284	0.843585	Col6a2	Collagen alpha-2(VI) chain	Q02788;D3Z7D5	Q02788;D3Z7D5
34.5491	34.432	34.4309	34.6059	33.9314	33.7459	33.8088	34.0726	34.5171	35.4184	0.0874533	0.0943381	0.685698	34.4905	33.8088	34.5171		120	120	7	44.2	44.2	3.3	353.93	0	323.31	303700000000	1313	0.961955	0.1322	Col6a3		E9PWQ3;D3YWD1	E9PWQ3;D3YWD1;A0A087WQN9
27.9352	27.6466	25.6616	28.2155	28.2255	28.3534	27.7036	27.9243	28.365	28.3084	1.15893	0.344233	0.239775	27.7909	28.2255	28.3084		7	7	7	3.5	3.5	3.5	250.8	0	16.809	1649500000	35	0.906471	0.147042	Col6a4	Collagen alpha-4(VI) chain	A2AX52	A2AX52
32.7414	32.9887	33.3181	32.7962	32.737	32.9224	32.9277	31.9036	32.4319	32.2292	0.260557	0.108604	0.266521	32.8924	32.9224	32.2292	+	28	28	25	51.6	51.6	47.3	74.569	0	301.71	77254000000	363	2.90747	0.014338	Slc25a12	Calcium-binding mitochondrial carrier protein Aralar1	Q8BH59	Q8BH59;V9GXX9
31.9708	30.0961	30.2538	29.8156	31.2605	30.0275	30.6484	28.804	31.2842	32.5659	0.97481	0.616505	1.9125	30.1749	30.6484	31.2842		32	32	25	15	15	11.7	246.32	0	91.654	23171000000	150	0.390846	0.437327	Col6a6	Collagen alpha-6(VI) chain	Q8C6K9;E9Q6A6;Q8C6K9-2	Q8C6K9;E9Q6A6;Q8C6K9-2
27.7058	28.5627	26.6874	28.5976	27.8066	26.7719	28.8797	27.0395	28.1087	29.0158	0.900627	1.05396	0.989258	28.1343	27.8066	28.1087		27	27	27	45.1	45.1	45.1	71.06	0	323.31	27383000000	201	0.0684327	0.88486	Colgalt1	Procollagen galactosyltransferase 1	Q8K297	Q8K297
28.6077	28.2425	28.1368	28.0921	28.9953	27.0238	29.0462	26.7242	27.4067	28.6429	0.233943	1.15322	0.972575	28.1897	28.9953	27.4067		7	7	7	35.6	35.6	35.6	22.812	0	11.093	3297600000	23	0.084463	0.856718	Commd10	COMM domain-containing protein 10	Q8JZY2	Q8JZY2
28.2071	28.7014	28.3524	29.3242	28.6324	28.5606	28.2726	29.3402	28.3061	28.0095	0.497279	0.190419	0.698581	28.5269	28.5606	28.3061		9	9	9	40.7	40.7	40.7	22.848	0	42.225	4570700000	36	0.0012695	0.997177	Commd2	COMM domain-containing protein 2	Q8BXC6	Q8BXC6;G3X955
28.8492	25.235	28.8762	24.9278	26.2674	27.7325	26.2251	28.4795	27.3163	28.341	2.18676	0.858347	0.635378	27.0421	26.2674	28.341		5	5	5	33.8	33.8	33.8	22.037	0	33.777	6162500000	39	0.117853	0.802264	Commd3	COMM domain-containing protein 3	Q63829	Q63829
27.1299	27.4189	26.6176	26.5205	26.9912	26.8456	26.6249	26.6047	27.7621	27.0118	0.42583	0.184428	0.587119	26.8737	26.8456	27.0118		2	2	2	14.1	14.1	14.1	21.86	0	156.66	1642700000	21	0.471155	0.366728	Commd4	COMM domain-containing protein 4	Q9CQ02	Q9CQ02
28.0952	27.9827	26.2672	28.0897	26.1625	27.6885	26.5566	26.7778	27.9487	27.8365	0.895831	0.792168	0.646071	28.0362	26.5566	27.8365		5	5	5	28.6	28.6	28.6	24.493	0	105.23	2360100000	21	0.573949	0.290654	Commd5	COMM domain-containing protein 5	Q8R395	Q8R395
27.1724	27.5449	27.2261	27.2533	27.7338	27.7858	27.6082	27.2556	27.7752	27.489	0.16723	0.0913068	0.260247	27.2397	27.7338	27.489		4	4	4	22.5	22.5	22.5	22.652	0	13.621	2112700000	11	0.490379	0.350369	Commd7	COMM domain-containing protein 7	Q8BG94;A2AU52	Q8BG94;A2AU52
28.16	28.6554	29.0412	28.7555	26.349	26.442	28.0769	27.3561	26.8257	26.2571	0.367088	0.97187	0.549611	28.7055	26.442	26.8257	+	14	14	14	11.9	11.9	11.9	170.39	0	71.856	4692600000	56	2.90696	0.0142657	Arhgap35	Rho GTPase-activating protein 35	Q91YM2	Q91YM2
25.2754	26.4253	26.7833	27.7824	28.1733	28.5936	29.1921	27.6804	27.4392	28.6252	1.03478	0.511991	0.62682	26.6043	28.5936	27.6804		10	10	10	63.1	63.1	63.1	21.85	0	23.586	4233400000	34	1.55097	0.0538583	Commd9	COMM domain-containing protein 9	Q8K2Q0	Q8K2Q0
30.2278	29.163	29.0941	28.3456	29.8563	29.8218	30.4048	26.258	27.866	29.6869	0.774322	0.327091	1.71555	29.1286	29.8563	27.866		7	7	7	30.6	30.6	30.6	29.486	0	137.94	11337000000	94	0.998324	0.124248	Comt	Catechol O-methyltransferase	O88587;O88587-2;D3Z227	O88587;O88587-2;D3Z227
34.248	34.3847	34.0899	34.3404	34.1661	33.7907	34.2817	31.7593	33.3759	33.8588	0.130333	0.256701	1.09958	34.2942	34.1661	33.3759		77	77	76	70.8	70.8	70.3	138.43	0	323.31	316320000000	1061	1.24616	0.0842072	Copa	Coatomer subunit alpha;Xenin;Proxenin;Coatomer subunit alpha	Q8CIE6;F8WHL2	Q8CIE6;F8WHL2;F6XJN3;D6RH55
33.7612	34.1034	33.7581	33.7065	34.1191	33.7894	33.9901	32.371	32.6919	33.6801	0.182467	0.166145	0.682308	33.7597	33.9901	32.6919		53	53	53	61.2	61.2	61.2	107.06	0	323.31	229540000000	866	1.52681	0.0560045	Copb1	Coatomer subunit beta	Q9JIF7	Q9JIF7
32.9228	33.664	33.5146	33.4892	33.1512	32.4374	32.1979	31.055	31.3978	32.4315	0.325825	0.495925	0.716565	33.5019	32.4374	31.3978	+	25	25	25	59.3	59.3	59.3	50.304	0	323.31	161810000000	575	2.90577	0.0141667	Nucb2	Nucleobindin-2;Nesfatin-1	P81117;Q3UKN6	P81117;Q3UKN6;S4R2R9
28.5477	29.2549	29.9974	30.0757	28.4956	27.0268	27.7823	26.9576	26.9944	27.8573	0.71692	0.734501	0.509151	29.6262	27.7823	26.9944	+	6	6	6	24.9	24.9	24.9	42.317	0	25.966	4456400000	25	2.90474	0.0140966	Gdap1l1	Ganglioside-induced differentiation-associated protein 1-like 1	Q8VE33;Q3USC7;A2A5H8	Q8VE33;Q3USC7;A2A5H8
25.279	26.2756	25.0569	26.298	27.0033	27.4679	27.4966	26.4146	26.7189	26.851	0.652365	0.276894	0.223791	25.7773	27.4679	26.7189	+	6	6	6	13.7	13.7	13.7	57.908	0	11.375	2213100000	10	2.89811	0.0141644	Mier1	Mesoderm induction early response protein 1	Q5UAK0;Q5UAK0-5;Q5UAK0-4;Q5UAK0-2;Q5UAK0-1	Q5UAK0;Q5UAK0-5;Q5UAK0-4;Q5UAK0-2;Q5UAK0-1
29.7819	29.657	29.6683	29.6816	29.8464	30.3672	30.0346	29.7586	27.0118	29.9137	0.0573549	0.263716	1.63248	29.6749	30.0346	29.7586		17	14	14	27.3	23.1	23.1	97.679	0	158.41	12195000000	84	0.655274	0.244562	Copg2	Coatomer subunit gamma-2	Q9QXK3;Q9QXK3-4;Q9QXK3-3	Q9QXK3;Q9QXK3-4;Q9QXK3-3;E9Q783;Q9QXK3-2;F7ARP0
30.7954	31.1454	30.8319	31.4293	31.2925	29.9144	30.4915	28.1075	29.5875	31.1215	0.29741	0.692074	1.50708	30.9886	30.4915	29.5875		18	18	18	43.1	43.1	43.1	51.596	0	251.91	31886000000	252	0.721756	0.211732	Cops2	COP9 signalosome complex subunit 2	P61202;P61202-2;A2AQE4	P61202;P61202-2;A2AQE4
25.3964	28.8225	29.1916	29.2583	28.643	26.5685	28.1279	25.3515	29.8258	28.2567	1.85712	1.08017	2.27016	29.007	28.1279	28.2567		13	13	13	37.6	37.6	37.6	47.832	0	323.31	19550000000	137	0.0627505	0.893454	Cops3	COP9 signalosome complex subunit 3	O88543	O88543;F6YCA7;D3Z036
31.189	31.1096	31.5369	31.3734	30.7213	30.6349	31.2736	26.6284	30.321	31.0713	0.19154	0.346516	2.37829	31.2812	30.7213	30.321		20	20	20	65	65	65	46.284	0	323.31	31353000000	202	0.657308	0.243742	Cops4	COP9 signalosome complex subunit 4	O88544;F6QTS1;D3YV99;D3Z1R9	O88544;F6QTS1;D3YV99;D3Z1R9;D6RG47
30.1947	30.5407	30.8047	30.7439	31.4713	26.7849	30.9001	28.1673	28.8478	29.7873	0.275094	2.5568	0.813444	30.6423	30.9001	28.8478		14	14	14	48.2	48.2	48.2	37.548	0	60.03	18502000000	124	0.514884	0.331786	Cops5	COP9 signalosome complex subunit 5	O35864	O35864;A0A087WQA8;A0A087WQ60;A0A087WRH6
29.5801	29.8043	30.2878	29.2866	28.7437	30.0601	30.522	27.2049	29.0042	29.5561	0.422437	0.922732	1.22951	29.6922	30.0601	29.0042		11	11	11	43.8	43.8	43.8	35.88	0	141.27	12815000000	59	0.509132	0.335163	Cops6	COP9 signalosome complex subunit 6	O88545;D3Z0F5	O88545;D3Z0F5;F6QK86
28.9525	29.2926	29.514	29.2379	27.7398	25.8892	27.0357	25.8965	27.392	28.7679	0.231057	0.934071	1.43612	29.2653	27.0357	27.392		10	10	10	42.9	42.9	42.9	30.224	0	229.22	10520000000	77	0.668176	0.23865	Cops7a	COP9 signalosome complex subunit 7a	Q9CZ04;Q9CZ04-2;D3Z440;D3YVI6	Q9CZ04;Q9CZ04-2;D3Z440;D3YVI6;D3Z0S0
27.0772	26.9279	26.245	26.9966	27.5518	27.7718	27.2949	26.6788	25.9721	26.1868	0.382678	0.238687	0.362305	26.9622	27.5518	26.1868	+	4	4	4	20.3	20.3	20.3	28.873	0	13.411	720710000	8	2.89369	0.0141497	H2-DMb2;H2-DMb1	Class II histocompatibility antigen, M beta 1 chain;Beta-2-microglobulin	Q31099;P35737;Q31094;F7AD18	Q31099;P35737;Q31094;F7AD18
30.4943	30.4481	29.9951	30.0727	29.7272	28.8985	29.5708	26.8055	26.3084	29.9609	0.255153	0.440301	1.98093	30.2604	29.5708	26.8055		7	7	7	53.7	53.7	53.7	20.198	0	219.76	19694000000	123	1.11608	0.102462	Copz1	Coatomer subunit zeta-1	P61924	P61924
32.0852	32.167	32.6238	32.3006	31.6623	31.6949	32.0701	29.8276	30.0383	31.0719	0.237021	0.226619	0.665958	32.2338	31.6949	30.0383	+	7	7	7	31.2	31.2	31.2	25.017	0	53.206	28928000000	72	2.89113	0.0141081	Rab27a	Ras-related protein Rab-27A	Q9ERI2	Q9ERI2;Q99P58
29.441	28.8611	29.8907	29.5514	29.2956	28.4775	29.2407	30.7676	27.7704	29.4924	0.42841	0.457306	1.50414	29.4962	29.2407	29.4924		14	14	14	30	30	30	51.392	0	93.09	20314000000	79	0.21811	0.651455	Coq6	Ubiquinone biosynthesis monooxygenase COQ6, mitochondrial	Q8R1S0;D3YW66	Q8R1S0;D3YW66;D6RG57;F6ZE40
28.5122	28.4825	29.0094	29.3963	29.4392	29.4354	29.7417	30.5148	26.5556	28.8638	0.437042	0.175755	1.98867	28.7608	29.4392	28.8638		9	9	9	38.7	38.7	38.7	35.082	0	285.64	11684000000	77	0.18831	0.693886	Coq9	Ubiquinone biosynthesis protein COQ9, mitochondrial	Q8K1Z0;F6SFF5	Q8K1Z0;F6SFF5
34.6011	34.188	33.1315	35.2436	34.388	33.6496	33.9441	31.2261	33.6547	34.409	0.88669	0.37171	1.66323	34.3946	33.9441	33.6547		19	18	18	37.5	36	36	50.989	0	108.04	151220000000	189	0.0273722	0.952855	Coro1a	Coronin-1A;Coronin	O89053;G3UYK8	O89053;G3UYK8;D3YW57;G3UX53;D3YXM2
32.4933	32.1644	32.8779	33.0051	32.6704	32.2672	32.4676	31.3903	31.0644	32.6322	0.381889	0.2016	0.827296	32.6856	32.4676	31.3903		19	19	19	34.9	34.9	34.9	53.912	0	323.31	82239000000	242	0.662796	0.241462	Coro1b	Coronin-1B	Q9WUM3	Q9WUM3;D3YUG6
31.6401	30.7239	32.0251	31.4425	31.3908	31.3131	31.7057	30.851	30.5725	30.9546	0.545865	0.207899	0.197608	31.5413	31.3908	30.851		28	28	27	45.1	45.1	43.7	53.12	0	323.31	118300000000	294	1.12026	0.101791	Coro1c	Coronin-1C	Q9WUM4	Q9WUM4;E9PX03;E9PZJ0;E9PVJ1;Q920M5;B9EIZ7;Q920M5-3;Q920M5-2;Q920M5-4
27.1676	27.7936	27.5828	26.4463	25.7007	26.5845	26.8396	26.8504	26.9223	26.7609	0.594126	0.597671	0.0808597	27.3752	26.5845	26.8504		3	3	3	6.7	6.7	6.7	54.936	0.00017743	6.6981	852880000	19	1.28143	0.079526	Coro2b	Coronin-2B;Coronin	Q8BH44;G3UWZ2;G3UW48	Q8BH44;G3UWZ2;G3UW48
27.4224	27.8291	27.4948	27.8403	26.258	26.3508	26.154	26.4745	27.4852	27.5064	0.219191	0.0984532	0.589743	27.6619	26.258	27.4852	+	11	11	10	15.3	15.3	13.8	114.03	0	18.345	2396600000	23	2.87361	0.0146309	Pop1		Q9D4G5;Q8K205	Q9D4G5;Q8K205
30.6626	30.5857	30.0621	29.982	30.6068	31.1727	31.3805	29.8401	30.7276	31.1441	0.350565	0.400424	0.666027	30.3239	31.1727	30.7276		12	12	12	78.2	78.2	78.2	15.944	0	126.29	28453000000	107	0.607468	0.271489	Cotl1	Coactosin-like protein	Q9CQI6	Q9CQI6
27.1504	27.1026	27.2939	26.5662	26.4309	26.2101	26.6476	26.3413	26.7426	26.2128	0.318595	0.218753	0.276358	27.1265	26.4309	26.3413		3	3	3	10.4	10.4	10.4	44.005	0.0001688	5.226	593470000	7	0.770086	0.191589	Cox15	Cytochrome c oxidase assembly protein COX15 homolog	Q8BJ03-2;Q8BJ03	Q8BJ03-2;Q8BJ03
31.5954	31.8443	30.5148	30.8818	30.1628	30.2288	29.8226	29.9951	26.4424	31.0191	0.616951	0.21798	2.40196	31.2386	30.1628	29.9951		12	12	12	55.6	55.6	55.6	19.53	0	162.81	102770000000	267	0.465945	0.370555	Cox4i1	Cytochrome c oxidase subunit 4 isoform 1, mitochondrial	P19783;M0QWX7	P19783;M0QWX7;D6RG40
33.3739	32.8287	32.0301	32.5773	32.1306	32.342	32.0831	30.8338	31.133	32.4383	0.558122	0.137825	0.853206	32.703	32.1306	31.133		13	13	13	59.6	59.6	59.6	16.101	0	323.31	174560000000	285	0.831556	0.17002	Cox5a	Cytochrome c oxidase subunit 5A, mitochondrial	P12787	P12787
32.8284	32.9253	33.1645	33.4035	31.5869	29.6045	31.8466	26.4048	30.03	32.1746	0.25757	1.2264	2.91639	33.0449	31.5869	30.03		7	7	7	35.9	35.9	35.9	13.813	0	24.508	108320000000	227	1.0679	0.110405	Cox5b	Cytochrome c oxidase subunit 5B, mitochondrial	P19536;Q9D881	P19536;Q9D881;F7C106;A0A0A6YVR0
26.9772	26.4994	28.2068	28.1334	26.734	26.0958	25.2136	29.9739	29.4997	28.7527	0.849881	0.763456	0.615657	27.5553	26.0958	29.4997	+	7	7	7	54.5	54.5	54.5	11.528	0	36.105	11150000000	66	2.86852	0.01464	Eny2	Transcription and mRNA export factor ENY2	Q9JIX0	Q9JIX0
26.3649	26.0579	31.9044	31.85	26.5454	32.2125	31.6231	27.6192	32.0706	31.1782	3.27363	3.11573	2.35506	29.1075	31.6231	31.1782		9	9	9	70.9	70.9	70.9	10.071	0	157.41	51069000000	108	0.021815	0.961826	Cox6b1	Cytochrome c oxidase subunit 6B1	P56391	P56391
30.3085	31.268	31.1657	31.2115	31.1781	30.2664	31.6442	26.1573	31.1549	29.374	0.45521	0.700807	2.53294	31.1886	31.1781	29.374		9	9	9	78.9	78.9	78.9	8.4689	0	17.595	77441000000	89	0.788557	0.184712	Cox6c	Cytochrome c oxidase subunit 6C	Q9CPQ1	Q9CPQ1;D3Z6E1;A0A0G2JDA6
30.4169	31.9028	31.4861	31.1588	30.7605	26.1253	30.1234	26.8812	26.7373	30.4642	0.628211	2.5125	2.11141	31.3224	30.1234	26.8812		4	4	4	60.2	60.2	60.2	9.2908	0	37.729	49502000000	132	0.921796	0.142408	Cox7a2	Cytochrome c oxidase subunit 7A2, mitochondrial	P48771	P48771
28.5426	28.6468	28.8405	29.094	27.9508	26.8186	27.1673	25.9696	27.1264	25.4037	0.242455	0.579848	0.878078	28.7436	27.1673	25.9696		5	5	5	48.6	48.6	48.6	12.399	0	59.918	2692100000	34	1.17687	0.0937693	Cox7a2l	Cytochrome c oxidase subunit 7A-related protein, mitochondrial	Q61387;E9PZS8	Q61387;E9PZS8
28.6445	28.4764	28.5449	29.2574	30.6288	29.7572	28.9403	30.5575	26.6212	28.5865	0.357786	0.844397	1.96815	28.5947	29.7572	28.5865		2	2	2	10	10	10	9.0113	0.0018534	2.2809	14361000000	23	0.503315	0.339256	Cox7b	Cytochrome c oxidase subunit 7B, mitochondrial	P56393	P56393
30.1928	30.0401	31.2939	31.0402	31.4029	31.4795	30.6594	26.5414	26.3927	30.0508	0.618493	0.452994	2.07041	30.6165	31.4029	26.5414		2	2	2	28.6	28.6	28.6	7.3325	0	19.604	19361000000	40	1.51317	0.0569978	Cox7c	Cytochrome c oxidase subunit 7C, mitochondrial	P17665	P17665
28.464	27.2435	27.7288	28.3613	28.3399	29.1338	29.1248	27.6871	30.5403	29.3019	0.571966	0.455783	1.43073	28.045	29.1248	29.3019		22	22	22	28.6	28.6	28.6	121.15	0	107.24	10077000000	112	1.06829	0.110448	Cp	Ceruloplasmin	Q61147;G3X9T8;G3X8Q5;E9PZD8	Q61147;G3X9T8;G3X8Q5;E9PZD8;G3UXG1;CON__ENSEMBL:ENSBTAP00000031900
27.1345	27.4247	26.6305	28.2724	29.0037	29.7561	29.6518	28.5888	29.113	28.376	0.687885	0.407639	0.379307	27.2796	29.6518	28.5888	+	12	12	12	41.1	41.1	41.1	38.6	0	42.308	5622500000	37	2.86763	0.014543	Slc9a3r1	Na(+)/H(+) exchange regulatory cofactor NHE-RF1	P70441	P70441
31.8528	31.5063	32.1782	32.3911	31.0349	30.531	30.8378	28.4615	28.202	30.404	0.3868	0.253933	1.20343	32.0155	30.8378	28.4615	+	10	10	2	34.7	34.7	10.8	37.063	0	129.1	21632000000	97	2.86203	0.0146842	Akr1c12		Q9JLI0	Q9JLI0
27.5321	28.3627	28.9904	29.2652	28.4294	29.1896	29.2401	25.7187	26.9596	27.2204	0.769426	0.454183	0.802387	28.6765	29.1896	26.9596	+	11	11	11	17.9	17.9	17.9	87.072	0	298.43	5579400000	52	2.85271	0.0147712	Ece1	Endothelin-converting enzyme 1	Q4PZA2;Q4PZA2-2;Q4PZA2-3;Q4PZA2-4	Q4PZA2;Q4PZA2-2;Q4PZA2-3;Q4PZA2-4;B1AXF8
31.5338	31.7209	33.2359	32.4276	31.32	30.4813	30.7057	27.8451	29.4905	30.2693	0.773468	0.434192	1.23765	32.0742	30.7057	29.4905	+	22	22	22	20.8	20.8	20.8	154	0	77.93	26206000000	99	2.84743	0.0148312	Cadps	Calcium-dependent secretion activator 1	Q80TJ1-2;Q80TJ1;K4DI76;J3QJW3;Q80TJ1-4	Q80TJ1-2;Q80TJ1;K4DI76;J3QJW3;Q80TJ1-4;Q8BYR5;Q8BYR5-2;S4R1C6;E9Q5C0;E9PVF7;E9Q835;Q8BYR5-5;Q8BYR5-4;Q8BYR5-3;F6SH36;Q8BYR5-6
27.3167	28.1672	29.0397	28.9097	27.8533	26.7863	26.6307	26.8321	27.1834	25.8574	0.793683	0.665514	0.686989	28.5385	26.7863	26.8321		5	5	5	16.6	16.6	16.6	51.845	0	12.66	1912400000	17	1.24904	0.0839405	Cpn1	Carboxypeptidase N catalytic chain	Q9JJN5	Q9JJN5;CON__Q2KJ83
30.2577	30.3712	29.7991	30.1574	28.4875	26.4944	29.1406	26.6178	27.1828	30.0899	0.247427	1.37849	1.86306	30.2076	28.4875	27.1828		16	16	15	32.1	32.1	30.4	58.886	0	272.62	25247000000	148	0.307942	0.533161	Cpne1	Copine-1	Q8C166;B7ZCP4;A3KGK7	Q8C166;B7ZCP4;A3KGK7;B7ZCP6;E9Q806;B7ZCP5;B7ZCP7;F6R587;V9GX86;B7ZCP8;V9GWY2;V9GXM6
30.4881	28.8637	29.8321	29.7674	28.0113	28.7339	28.7875	27.1742	27.0797	29.6886	0.667525	0.433496	1.47972	29.7998	28.7339	27.1742		12	11	10	22.1	20.5	18.8	59.584	0	51.026	17882000000	104	0.768347	0.192089	Cpne3	Copine-3	Q8BT60	Q8BT60;Q8JZW4;Q9Z140;Q1RLL3;Q8BLR2;Q0VE82;Q9D6C8;Q3UYN2
28.6388	28.4025	28.5499	29.2568	28.9373	28.5714	29.4198	27.7171	27.5267	28.4094	0.376046	0.425533	0.464524	28.5943	28.9373	27.7171		14	14	14	36.3	36.3	36.3	49.714	0	57.373	8074700000	70	1.37122	0.0693797	Cpox	Oxygen-dependent coproporphyrinogen-III oxidase, mitochondrial	P36552	P36552
30.8314	31.0507	31.2127	30.5862	31.1746	30.4783	31.5501	27.6856	30.7738	30.8647	0.272046	0.543843	1.80978	30.941	31.1746	30.7738		9	9	9	32.3	32.3	32.3	50.49	0	82.706	22275000000	96	0.332585	0.502762	Cpq	Carboxypeptidase Q	Q9WVJ3-2;Q9WVJ3	Q9WVJ3-2;Q9WVJ3
23.5502	23.0941	22.4464	22.958	26.8587	26.2489	23.3677	36.2264	27.1614	23.4814	0.45432	1.86459	6.55936	23.0261	26.2489	27.1614		24	23	23	18.4	17.9	17.9	164.62	0	84.034	17887000000	37	0.823011	0.173199	Cps1	Carbamoyl-phosphate synthase [ammonia], mitochondrial	Q8C196	Q8C196
28.4758	29.3065	28.6965	28.9497	28.0122	26.3685	28.5523	26.7114	28.4124	28.3878	0.356706	1.13743	0.975049	28.8231	28.0122	28.3878		15	15	15	12.9	12.9	12.9	160.82	0	71.374	4313100000	65	0.631872	0.256764	Cpsf1	Cleavage and polyadenylation specificity factor subunit 1	Q9EPU4	Q9EPU4
28.5442	28.3706	28.5128	28.7303	27.0653	26.6662	27.391	25.3463	26.8847	28.2633	0.14795	0.363019	1.45923	28.5285	27.0653	26.8847		12	12	12	21.5	21.5	21.5	77.504	0	39.025	6274200000	41	0.916845	0.143593	Cpsf3	Cleavage and polyadenylation specificity factor subunit 3	Q9QXK7	Q9QXK7
30.1673	30.1124	29.7263	29.9379	30.3407	30.0346	29.8778	30.0145	30.3967	30.5249	0.198834	0.235429	0.265525	30.0252	30.0346	30.3967		15	15	15	28.5	28.5	28.5	59.152	0	323.31	26075000000	126	0.591345	0.280314	Cpsf6	Cleavage and polyadenylation specificity factor subunit 6	Q6NVF9;H3BJ30;H3BJW3;H3BKW0	Q6NVF9;H3BJ30;H3BJW3;H3BKW0;H3BLM1;H3BLM9
28.4895	28.5731	28.519	28.2369	28.7209	26.4081	26.7245	25.9592	27.6197	25.4475	0.149221	1.25398	1.1356	28.5042	26.7245	25.9592		14	14	14	35.9	35.9	35.9	52.01	0	59.233	6472200000	64	1.09078	0.10603	Cpsf7	Cleavage and polyadenylation specificity factor subunit 7	Q8BTV2;Q8BTV2-2;Q8BTV2-3	Q8BTV2;Q8BTV2-2;Q8BTV2-3
28.9627	29.0277	28.2967	29.64	29.3317	28.9546	29.9068	26.63	26.8058	28.5256	0.54926	0.479519	1.04737	28.9952	29.3317	26.8058		19	19	19	25.5	25.5	25.5	88.25	0	69.642	10824000000	83	0.470405	0.367441	Cpt1a	Carnitine O-palmitoyltransferase 1, liver isoform	P97742	P97742
32.6663	32.4904	33.1065	32.9194	31.986	30.8738	31.8812	32.2195	28.0956	32.3302	0.271938	0.614115	2.41353	32.7929	31.8812	32.2195		25	25	25	41.2	41.2	41.2	73.98	0	323.31	78178000000	278	0.710776	0.216808	Cpt2	Carnitine O-palmitoyltransferase 2, mitochondrial	P52825	P52825;A2A8E8;A2A8E7;A2A8E9
25.5938	30.3706	26.8604	26.3502	26.9316	30.5236	30.2126	26.9398	27.6022	26.5977	2.1162	1.99015	0.51069	26.6053	30.2126	26.9398		7	7	7	18.8	18.8	18.8	53.762	0	169.06	11045000000	54	0.571195	0.292456	Cr1l	Complement component receptor 1-like protein	Q64735;Q64735-2;A0A0A6YY75;A0A0A6YVT1;A0A0A6YXN9	Q64735;Q64735-2;A0A0A6YY75;A0A0A6YVT1;A0A0A6YXN9;A0A0A6YXR6
28.5169	28.614	29.2682	28.8503	28.8188	29.5889	28.9712	26.9217	27.3632	27.3231	0.334601	0.407805	0.244149	28.7322	28.9712	27.3231	+	12	12	12	15	15	15	100.83	0	10.451	3616900000	18	2.83744	0.0149677	Manba	Beta-mannosidase	Q8K2I4	Q8K2I4
31.246	31.2902	31.4401	30.8701	29.9117	30.8354	29.7886	28.7676	30.2581	28.6704	0.242347	0.572154	0.889928	31.2681	29.9117	28.7676	+	15	15	13	57.4	57.4	47.2	27.127	0	323.31	40964000000	229	2.83212	0.0148718	Tmed9	Transmembrane emp24 domain-containing protein 9	Q99KF1	Q99KF1
29.4109	28.7376	29.169	28.7754	28.6637	28.8024	29.1483	28.9914	26.9516	28.0578	0.323801	0.249573	1.02112	28.9722	28.8024	28.0578		6	6	6	24.5	24.5	24.5	24.452	0	28.768	5423900000	48	1.31889	0.0750071	Creg1	Protein CREG1	O88668;J3QP41	O88668;J3QP41;K4DI63
27.4203	26.8566	26.9837	28.943	27.0297	26.4448	26.2558	25.7095	27.3597	25.0478	0.958953	0.403474	1.19065	27.202	26.4448	25.7095		3	3	3	5.5	5.5	5.5	45.717	0.0022596	2.1878	3317100000	22	0.973029	0.129772	Creld1	Cysteine-rich with EGF-like domain protein 1	Q91XD7	Q91XD7
26.794	27.4867	25.8615	26.1782	26.9374	27.2752	27.2946	26.5569	26.4957	26.4378	0.717771	0.200863	0.0595579	26.4861	27.2752	26.4957		5	5	5	15.7	15.7	15.7	38.219	0	24.168	7001200000	39	0.789256	0.184463	Creld2	Cysteine-rich with EGF-like domain protein 2	Q9CYA0	Q9CYA0
26.2579	25.1637	25.8002	27.2679	25.5585	28.3189	28.7722	26.7434	27.2028	26.0322	0.885711	1.7394	0.589797	26.029	28.3189	26.7434		6	6	6	67.5	67.5	67.5	8.5497	0	203.65	98977000000	99	0.67004	0.237699	Crip1	Cysteine-rich protein 1	P63254;A0A0G2JEK2	P63254;A0A0G2JEK2
30.9118	30.7599	30.3517	31.2242	30.5982	30.0681	30.0104	30.0184	29.5466	31.4029	0.36261	0.323997	0.964822	30.8358	30.0681	30.0184		14	14	14	67.8	67.8	67.8	22.727	0	212.84	56606000000	218	0.29357	0.550228	Crip2	Cysteine-rich protein 2	Q9DCT8	Q9DCT8;A0A0G2JF37
28.3133	28.0462	28.5636	27.8352	28.1592	28.1367	28.7184	26.728	26.9785	27.4414	0.316934	0.329541	0.361931	28.1797	28.1592	26.9785	+	10	10	10	29.2	29.2	29.2	38.616	0	42.569	7860700000	66	2.82883	0.014828	Impad1	Inositol monophosphatase 3	Q80V26	Q80V26
30.3901	30.3207	29.9883	29.9063	29.8558	29.0014	30.0585	26.9975	27.3336	30.1213	0.239664	0.561033	1.71476	30.1545	29.8558	27.3336		11	11	11	48.2	48.2	48.2	33.83	0	170.91	14734000000	119	0.656985	0.243781	Crkl	Crk-like protein	P47941	P47941
27.77	28.784	28.2589	29.5259	26.8861	26.7393	26.6128	27.3569	27.0119	29.1119	0.751767	0.136776	1.12613	28.5215	26.7393	27.3569		4	4	4	23.3	23.3	23.3	39.153	0	92.984	3354900000	21	0.809522	0.177922	Crlf3	Cytokine receptor-like factor 3	Q9Z2L7-2;Q9Z2L7;J3QMV5	Q9Z2L7-2;Q9Z2L7;J3QMV5;J3QPM4
30.3822	30.5506	31.0866	30.8589	30.9849	31.088	30.8079	28.4055	29.8443	30.3958	0.314374	0.141665	1.02759	30.7048	30.9849	29.8443		15	11	10	32	24.3	21.5	62.167	0	227.7	14478000000	110	1.45111	0.0617577	Crmp1	Dihydropyrimidinase-related protein 1	P97427;Q6P1J1	P97427;Q6P1J1;O35098-2
32.0367	31.9261	31.5905	27.6895	31.9012	32.5857	32.8694	31.6404	32.3136	32.2243	2.08943	0.497735	0.36563	31.7583	32.5857	32.2243		12	12	8	18.6	18.6	12.6	83.415	0	29.729	43007000000	50	0.429673	0.401627	Crnkl1	Crooked neck-like protein 1	P63154	P63154
26.3055	25.5665	27.646	27.4727	27.213	27.2448	26.6151	27.1044	29.9327	27.0731	0.987141	0.354734	1.64203	26.8891	27.213	27.1044		18	18	17	48	48	44.2	46.169	0	182.55	31967000000	130	0.249889	0.607609	Crtap	Cartilage-associated protein	Q9CYD3	Q9CYD3
27.421	28.135	28.4641	28.6141	27.972	28.7039	28.9965	30.2488	30.5771	28.0722	0.530855	0.527714	1.36137	28.2995	28.7039	30.2488		10	10	10	74.9	74.9	74.9	20.069	0	121.65	38041000000	113	0.929692	0.140321	Cryab	Alpha-crystallin B chain	P23927	P23927
27.7358	28.5072	25.8349	27.8382	25.9885	26.9103	26.2442	27.0091	26.9598	28.4893	1.14822	0.475882	0.869175	27.787	26.2442	27.0091		4	4	4	29.9	29.9	29.9	22.236	0	265.57	1279500000	16	0.832955	0.169407	Cryba2	Beta-crystallin A2	Q9JJV1	Q9JJV1
28.1591	27.7129	28.7533	28.7631	27.4467	26.7198	26.2603	27.0004	27.5956	27.4573	0.508464	0.598201	0.311487	28.4562	26.7198	27.4573		4	4	4	25.6	25.6	25.6	24.291	0	9.6551	1493500000	14	1.45287	0.0615457	Crybb3	Beta-crystallin B3;Beta-crystallin B3, N-terminally processed	Q9JJU9;D3YYW5;D3Z2L5;D3Z1U1	Q9JJU9;D3YYW5;D3Z2L5;D3Z1U1
30.5159	30.4493	30.9316	30.7877	30.1852	29.5349	29.8309	26.898	29.9051	29.8218	0.227111	0.325585	1.71261	30.6518	29.8309	29.8218		11	11	11	37	37	37	35.208	0	316.6	15346000000	102	1.3079	0.076319	Cryl1	Lambda-crystallin homolog	Q99KP3	Q99KP3
29.8426	29.4799	30.0664	30.1927	30.3824	30.5298	30.2396	30.627	30.4074	29.7	0.312546	0.145107	0.484418	29.9545	30.3824	30.4074		13	13	12	54.7	54.7	51.1	35.268	0	203.15	18006000000	114	0.30875	0.532419	Cryz	Quinone oxidoreductase	P47199;A0A0A6YXR4;V9GXY8	P47199;A0A0A6YXR4;V9GXY8;D3YUG9;D3YWU6;D3Z4Q4;D3Z2X0;A0A0A6YVS7;A0A0G2JFU5
27.6052	27.9549	28.2159	28.3806	27.9012	26.5962	28.0232	26.8679	26.8135	28.237	0.33825	0.791015	0.806613	28.0854	27.9012	26.8679		4	4	4	19.2	19.2	19.2	37.007	0	43.546	3064900000	29	0.314719	0.52582	Cryzl1	Quinone oxidoreductase-like protein 1	D3Z6I4;Q921W4;D3YZD6;F7BGV1;Q921W4-2	D3Z6I4;Q921W4;D3YZD6;F7BGV1;Q921W4-2;D3YU21
33.3101	33.7865	33.3762	33.1946	33.6611	33.5865	33.7333	34.4655	33.986	33.6783	0.257607	0.0734038	0.396713	33.3432	33.6611	33.986		25	25	25	55	55	55	51.736	0	323.31	309930000000	581	1.09943	0.104996	Cs	Citrate synthase, mitochondrial	Q9CZU6	Q9CZU6;Q80X68
29.2515	29.752	29.7626	29.7463	28.4523	28.8386	26.7547	26.8233	26.6213	28.8636	0.251158	1.10858	1.2404	29.7491	28.4523	26.8233		8	8	8	21.1	21.1	21.1	55.144	0	8.9534	5587800000	34	1.18295	0.0927847	Csad	Cysteine sulfinic acid decarboxylase	Q9DBE0	Q9DBE0
30.2796	30.4796	31.143	30.3833	31.0577	30.5507	30.6986	30.948	29.9194	30.5406	0.389736	0.260728	0.51799	30.4314	30.6986	30.5406		36	36	36	51.5	51.5	51.5	88.79	0	323.31	55462000000	227	0.0402382	0.930861	Csde1	Cold shock domain-containing protein E1	Q91W50;Q8JZN2;A0A0G2JF72	Q91W50;Q8JZN2;A0A0G2JF72;A0A0G2JE62;A0A0G2JDJ7
32.2869	32.3783	32.6369	32.979	32.6378	33.1587	33.1238	31.3434	31.988	32.3857	0.310189	0.291191	0.526002	32.5076	33.1238	31.988		41	41	41	50.5	50.5	50.5	110.45	0	323.31	102470000000	397	1.30974	0.076	Cse1l	Exportin-2	Q9ERK4;E9Q1T9;F6ZEW4	Q9ERK4;E9Q1T9;F6ZEW4;E9QAX7;F7D1H9
29.3781	28.9351	28.7248	29.6275	29.6256	29.7584	30.5978	26.7423	30.4042	29.5368	0.410666	0.527162	1.9136	29.1566	29.7584	29.5368		14	14	13	32.9	32.9	30.7	50.716	0	34.966	10540000000	84	0.320448	0.518433	Csk	Tyrosine-protein kinase CSK	P41241	P41241
31.1141	29.4227	28.6005	29.6018	31.0447	32.1335	30.7794	33.1011	32.1289	32.1292	1.04788	0.717571	0.561214	29.5123	31.0447	32.1292	+	9	9	9	24.6	24.6	24.6	49.943	0	49.785	20467000000	104	2.82151	0.0148608	Ighm	Ig mu chain C region	A0A075B5P6;A0A075B6A0;P01872;P01872-2	A0A075B5P6;A0A075B6A0;P01872;P01872-2
28.6395	28.8986	28.4555	27.3573	26.9367	28.588	29.1689	27.1391	27.1464	28.2304	0.678418	1.15808	0.627966	28.5475	28.588	27.1464		7	7	2	22.2	22.2	8.9	47.316	0	22.255	5273700000	34	0.276358	0.57292	Csnk1d;Csnk1e	Casein kinase I isoform delta	Q9DC28;Q9DC28-2;Q3TYE1;F7A4U8	Q9DC28;Q9DC28-2;Q3TYE1;F7A4U8;A8Y2Z9;A9J9D8;F6VU53;A8Y2Z5
27.4818	25.7795	26.8225	26.8948	26.9489	26.7924	27.826	26.9846	27.2571	26.2215	0.707934	0.557094	0.536818	26.8587	26.9489	26.9846		7	7	2	18.1	18.1	8.2	47.582	0	30.784	1608500000	24	0.290124	0.554667	Csnk1g2	Casein kinase I isoform gamma-2	Q8BVP5;Q99K78	Q8BVP5;Q99K78
29.1466	28.7794	28.7424	28.7484	25.6612	26.3791	27.4852	27.5821	27.7388	26.5646	0.195607	0.91886	0.637522	28.7639	26.3791	27.5821	+	10	10	10	29.2	29.2	29.2	31.994	0	28.671	7491500000	46	2.81532	0.0148679	Pgam5	Serine/threonine-protein phosphatase PGAM5, mitochondrial	Q8BX10;Q8BX10-2;A0A0G2JG95	Q8BX10;Q8BX10-2;A0A0G2JG95;F6YJC6
29.5108	30.7227	30.5678	30.6416	30.1342	30.5823	30.9832	28.4381	28.4209	30.1359	0.570138	0.424719	0.985228	30.6047	30.5823	28.4381		15	15	15	51.7	51.7	51.7	41.215	0	96.665	20259000000	132	1.22095	0.087923	Csnk2a2	Casein kinase II subunit alpha	O54833	O54833
30.7141	30.687	30.8848	31.2497	31.2644	31.1492	30.7636	30.8535	31.1	31.2331	0.259109	0.262285	0.192603	30.7994	31.1492	31.1		5	5	5	27.4	27.4	27.4	24.942	0	121.34	24184000000	68	0.575006	0.290028	Csnk2b	Casein kinase II subunit beta	P67871;G3UXG7;G3UZA4;G3UZJ5;G3UZX4	P67871;G3UXG7;G3UZA4;G3UZJ5;G3UZX4;G3UXU2;G3UWU5
28.8	28.3329	29.4648	29.3455	28.9376	28.4418	29.1056	26.9215	28.0653	25.8819	0.522694	0.345127	1.09211	29.0728	28.9376	26.9215	+	6	6	6	79.1	79.1	79.1	11.549	0	38.997	12717000000	88	2.8139	0.0148	Tmem263	Transmembrane protein 263	Q9DAM7	Q9DAM7
26.1235	26.4384	27.2754	27.6444	26.6819	27.217	29.8887	29.7881	29.3065	25.4173	0.708892	1.71794	2.39658	26.8569	27.217	29.3065		10	10	10	58	58	58	20.926	0	322.19	56042000000	95	0.305095	0.536141	Csrp2	Cysteine and glycine-rich protein 2	P97314	P97314
30.2434	29.1322	30.1227	27.4064	26.3936	29.6679	29.8789	27.8837	30.9788	30.6915	1.31135	1.95418	1.71006	29.6274	29.6679	30.6915		5	5	5	45.7	45.7	45.7	15.531	0	13.837	7770700000	22	0.258706	0.597255	Cst3	Cystatin-C	P21460;A2APX3	P21460;A2APX3
32.3691	32.7314	33.2661	32.4114	32.2382	32.2948	32.4311	31.8677	32.8958	32.5841	0.413973	0.0991551	0.527158	32.5714	32.2948	32.5841		10	10	10	57.1	57.1	57.1	11.045	0	201.11	95645000000	180	0.36991	0.458605	Cstb	Cystatin-B	Q62426	Q62426
29.7102	29.5673	29.8945	29.9574	30.1947	30.2034	30.336	29.5942	30.4035	30.1317	0.177644	0.079188	0.411855	29.8023	30.2034	30.1317		19	19	13	41.7	41.7	26	61.341	0	212.42	19884000000	110	0.646905	0.248885	Cstf2	Cleavage stimulation factor subunit 2	Q8BIQ5;A2AEK1;Q8BIQ5-2	Q8BIQ5;A2AEK1;Q8BIQ5-2;A2AEK3;F6ZKC7;A2AEJ8
29.5972	29.5817	29.7974	29.6378	28.6983	29.3033	29.4988	26.5617	27.462	29.6759	0.0987902	0.417342	1.60261	29.6175	29.3033	27.462		12	12	12	21.9	21.9	21.9	82.876	0	31.014	13502000000	63	0.513263	0.332464	Cstf3	Cleavage stimulation factor subunit 3	Q99LI7	Q99LI7
30.323	30.1894	30.4198	31.1175	30.4879	29.8414	29.5932	28.6806	29.4819	30.2274	0.414296	0.461889	0.773568	30.3714	29.8414	29.4819		22	22	22	35.9	35.9	35.9	87.717	0	247.67	16229000000	133	1.28195	0.0797297	Ctage5	cTAGE family member 5	Q8R311;H3BK44;E9PY90;H3BK48;E9Q3S2;H3BKH2;H3BJS0;H3BKL6;H3BL19;H3BJI6;H3BJ71	Q8R311;H3BK44;E9PY90;H3BK48;E9Q3S2;H3BKH2;H3BJS0;H3BKL6;H3BL19;H3BJI6;H3BJ71;H3BJS5;H3BJ35;H3BJY7
31.1809	30.9445	30.6825	30.3235	30.5712	31.0926	30.0397	30.8597	32.6381	30.8223	0.367717	0.526458	1.03772	30.8135	30.5712	30.8597		14	14	11	44	44	38.5	47.744	0	313.63	34528000000	139	0.43312	0.398037	Ctbp1	C-terminal-binding protein 1	O88712;O88712-2;O88712-3	O88712;O88712-2;O88712-3
29.2399	29.2731	29.1966	29.5236	29.6821	29.1792	29.7215	27.2295	28.1105	29.6499	0.146911	0.302366	1.22503	29.2565	29.6821	28.1105		12	12	12	17.4	17.4	17.4	83.745	0	51.156	9063300000	65	0.537985	0.315169	Ctcf	Transcriptional repressor CTCF	Q61164	Q61164
25.905	28.356	28.0174	28.7243	28.5973	26.7797	26.3145	26.4864	26.0953	25.8609	1.26386	1.20632	0.316004	28.1867	26.7797	26.0953		18	18	18	30.9	30.9	30.9	104.55	0	124.87	5179500000	48	0.584989	0.284338	Ctdp1	RNA polymerase II subunit A C-terminal domain phosphatase	Q7TSG2	Q7TSG2;E0CZ13;Q7TSG2-2
28.8081	29.1689	28.6522	29.1814	28.4411	26.1281	27.2945	26.48	27.3002	27.0482	0.264736	1.15651	0.420136	28.9885	27.2945	27.0482	+	7	7	7	35.6	35.6	35.6	22.934	0	286.49	12862000000	86	2.81163	0.0147329	Copz2	Coatomer subunit zeta-2	Q9JHH9;F2Z4A2	Q9JHH9;F2Z4A2
27.9806	27.6325	26.8589	27.207	28.3699	28.68	28.7553	26.165	26.1701	28.0749	0.489772	0.204274	1.10121	27.4198	28.68	26.1701		10	3	3	12.7	4.1	4.1	105.28	0	12.545	2857500000	18	0.870175	0.157604	Ctnna2	Catenin alpha-2	Q61301;Q61301-3;E0CXB9;Q61301-2;Q8BS72	Q61301;Q61301-3;E0CXB9;Q61301-2;Q8BS72
32.146	31.6572	31.8856	31.6312	30.94	30.5535	30.813	28.7136	29.3146	31.3455	0.239672	0.197	1.37917	31.7714	30.813	29.3146		27	27	23	48.7	48.7	42.5	85.47	0	323.31	39533000000	246	1.5726	0.0522048	Ctnnb1	Catenin beta-1	Q02248;E9Q6A9	Q02248;E9Q6A9;F7BAC9;F7CRC6;D3YUH4;F6QZ47;D3Z5Q1;E9PW26
27.6838	28.397	26.577	27.4374	29.3008	29.416	29.2061	28.4418	28.857	28.8911	0.750993	0.105117	0.250142	27.5606	29.3008	28.857	+	4	4	4	11.6	11.6	11.6	33.838	0	8.8659	2457600000	28	2.80596	0.0149136	Gimap7		Q8R379	Q8R379
31.4265	31.0827	32.0136	31.8627	30.9992	31.1161	30.9479	27.3589	29.4484	30.9064	0.423369	0.0862054	1.78309	31.6446	30.9992	29.4484		37	37	1	53.7	53.7	1.3	104.92	0	323.31	70905000000	336	1.14199	0.098782	Ctnnd1	Catenin delta-1	P30999;G3X9V2;E9Q8Z6;E9Q8Z8;E9Q8Z4;E9Q8Z9;D3Z2H2;E9Q901;E9Q904;E9Q986;D3Z7H6;E9Q907;E9Q905;D3Z2H7	P30999;G3X9V2;E9Q8Z6;E9Q8Z8;E9Q8Z4;E9Q8Z9;D3Z2H2;E9Q901;E9Q904;E9Q986;D3Z7H6;E9Q907;E9Q905;D3Z2H7
30.532	30.9672	31.2927	31.6761	31.1894	30.4637	31.0908	30.7975	29.9076	30.5431	0.485842	0.393619	0.458349	31.1299	31.0908	30.5431		29	29	27	57.5	57.5	53.1	66.682	0	323.31	46442000000	191	0.929601	0.140287	Ctps1	CTP synthase 1	P70698	P70698
27.556	27.7212	27.2328	27.2108	26.3743	26.3966	27.0313	27.482	27.4637	27.6287	0.250074	0.373048	0.0904444	27.3944	26.3966	27.482	+	8	8	8	40.5	40.5	40.5	28.062	0	131.2	4911900000	37	2.80527	0.0148957	Mrps7	28S ribosomal protein S7, mitochondrial	Q80X85	Q80X85
25.777	27.0408	27.768	26.0468	26.056	26.1193	27.1702	29.4478	26.6742	28.5411	0.918034	0.625811	1.41423	26.5438	26.1193	28.5411		12	12	12	15.2	15.2	15.2	133.41	0	59.006	6137900000	38	0.545915	0.309701	Ctr9	RNA polymerase-associated protein CTR9 homolog	Q62018;Q62018-3;Q62018-2	Q62018;Q62018-3;Q62018-2
28.5553	29.3921	28.3993	28.8861	30.362	29.8909	30.3223	30.0284	29.8861	29.9083	0.439001	0.261284	0.0765572	28.7207	30.3223	29.9083	+	8	8	6	29.6	29.6	24.2	47.447	0	188.84	16624000000	106	2.8052	0.0148049	Actl6a	Actin-like protein 6A	Q9Z2N8;A0A0A6YWG8;D3YVN1	Q9Z2N8;A0A0A6YWG8;D3YVN1;A0A0A6YWR1;D3Z4L2
29.9911	30.9566	31.0835	30.4209	28.3559	25.9311	25.8197	27.659	26.9911	29.0772	0.504345	1.4332	1.0653	30.6888	25.9311	27.659	+	6	6	6	60	60	60	16.377	0	149.38	23231000000	115	2.79637	0.0152727	Selm	Selenoprotein M	Q8VHC3	Q8VHC3
31.9144	32.0438	32.6544	32.555	32.4589	31.9908	32.4283	32.2831	32.5434	31.9916	0.367282	0.261871	0.276047	32.2994	32.4283	32.2831		8	8	8	19.9	19.9	19.9	55.726	0	206.22	54290000000	179	0.302443	0.540076	Ctsa	Carboxypeptidase;Lysosomal protective protein;Lysosomal protective protein 32 kDa chain;Lysosomal protective protein 20 kDa chain	G3X8T3;P16675	G3X8T3;P16675;A2A5J9;A2A5J8
30.4538	30.8791	31.5703	31.7208	30.4087	28.8068	30.5536	28.4739	29.2379	30.9273	0.594531	0.969397	1.25545	31.2247	30.4087	29.2379		13	13	13	49.6	49.6	49.6	37.279	0	323.31	53219000000	245	0.72838	0.208501	Ctsb	Cathepsin B;Cathepsin B light chain;Cathepsin B heavy chain	P10605	P10605
28.6035	28.458	27.8309	28.9798	28.7948	28.8486	29.7278	26.5932	27.7189	28.6369	0.478294	0.523828	1.02361	28.5308	28.8486	27.7189		7	7	7	20.8	20.8	20.8	52.376	0	93.893	8329100000	50	0.861503	0.160263	Ctsc	Dipeptidyl peptidase 1;Dipeptidyl peptidase 1 exclusion domain chain;Dipeptidyl peptidase 1 heavy chain;Dipeptidyl peptidase 1 light chain	P97821;D3Z220	P97821;D3Z220
30.378	30.7263	30.9728	31.2762	30.1551	29.8734	31.1261	28.0757	28.4803	30.5121	0.380467	0.657198	1.30563	30.8495	30.1551	28.4803		16	16	16	48.8	48.8	48.8	44.953	0	229.45	61538000000	199	1.05412	0.112478	Ctsd	Cathepsin D	P18242;F6Y6L6;F8WIR1	P18242;F6Y6L6;F8WIR1
29.3661	29.2643	25.6562	28.353	27.9976	26.194	27.9332	27.4514	26.2594	30.1727	1.73017	1.02323	2.00584	28.8087	27.9332	27.4514		6	6	6	22.8	22.8	22.8	37.17	0	89.355	7121400000	57	0.171512	0.717948	Ctsh	Pro-cathepsin H;Cathepsin H mini chain;Cathepsin H;Cathepsin H heavy chain;Cathepsin H light chain	P49935;A0A087WR20	P49935;A0A087WR20;D3Z437
25.8157	27.3009	28.3513	27.8097	27.1209	26.8515	27.0284	27.4498	26.1965	25.6194	1.09036	0.136886	0.935786	27.5553	27.0284	26.1965		4	4	4	11.9	11.9	11.9	34.723	0.00031586	3.7953	1689100000	12	0.808077	0.178233	Ctso	Cathepsin O	Q8BM88	Q8BM88
29.2821	29.0775	28.3312	28.5441	29.3362	29.106	29.8599	26.3986	27.7789	29.6201	0.445115	0.386354	1.61624	28.8108	29.3362	27.7789		6	6	6	29.9	29.9	29.9	38.63	0	159.85	6377700000	68	0.397959	0.431627	Ctss	Cathepsin S	F6WR04;O70370	F6WR04;O70370
29.8818	29.0586	30.0441	29.7775	30.9331	30.7904	30.5697	29.8273	29.9677	29.8563	0.435314	0.18309	0.0741203	29.8297	30.7904	29.8563	+	5	5	5	21.4	21.4	21.4	36.938	0	48.848	12638000000	74	2.7934	0.0152771	Msi2	RNA-binding protein Musashi homolog 2	Q920Q6;Q920Q6-3;Q920Q6-2;B1AT10;B1AT13	Q920Q6;Q920Q6-3;Q920Q6-2;B1AT10;B1AT13
26.3257	30.4742	30.2533	30.3467	29.7725	29.1047	30.3582	26.5782	26.6557	26.9593	2.01821	0.627198	0.201418	30.3	29.7725	26.6557		7	7	7	28.4	28.4	28.4	33.996	0	177.51	24424000000	69	1.17511	0.0940439	Ctsz	Cathepsin Z	Q9WUU7	Q9WUU7
29.2176	30.2286	30.5104	30.5613	30.3883	29.2886	28.4411	26.4572	28.2094	29.4852	0.625278	0.976319	1.52023	30.3695	29.2886	28.2094		28	28	28	52.2	52.2	52.2	61.249	0	323.31	159930000000	374	1.1651	0.0957748	Cttn	Src substrate cortactin	Q60598;Q921L6	Q60598;Q921L6
29.7519	29.4483	29.7459	29.7029	29.3403	28.9729	29.5756	29.571	27.6547	28.4281	0.144293	0.303753	0.964069	29.7244	29.3403	28.4281		25	25	25	38	38	38	89.69	0	323.31	17470000000	143	0.615816	0.266606	Cul1	Cullin-1	Q9WTX6;Q3TPM3	Q9WTX6;Q3TPM3;D3Z2H3
29.5337	30.0182	30.1299	30.3168	28.7117	27.2313	28.3356	26.3983	28.5304	28.8783	0.334166	0.769471	1.34271	30.0741	28.3356	28.5304		16	16	16	26	26	26	86.876	0	118.41	10290000000	85	1.56385	0.0528433	Cul2	Cullin-2	Q9D4H8;Q9D4H8-2;E0CYT5	Q9D4H8;Q9D4H8-2;E0CYT5;H7BX52
28.3561	29.6833	28.8059	29.2391	27.1654	26.3403	25.3209	27.1396	27.2387	28.8219	0.569961	0.923954	0.943969	29.0225	26.3403	27.2387	+	5	5	5	17.6	17.6	17.6	35.705	0	7.42	5319500000	21	2.79054	0.0153293	Nit1	Nitrilase homolog 1	Q8VDK1;Q8VDK1-2	Q8VDK1;Q8VDK1-2;D3YY53
28.1338	29.4852	29.1995	29.3348	29.7325	29.398	29.8529	27.1995	29.5423	28.7321	0.614203	0.235697	1.18982	29.2672	29.7325	28.7321		30	18	18	38.6	24.1	24.1	87.752	0	235.7	8746000000	73	0.579021	0.287507	Cul4a	Cullin-4A	Q3TCH7	Q3TCH7;E9PXT5
30.844	30.6382	31.0858	31.1326	30.7242	30.3514	30.3252	29.0413	30.6251	30.6629	0.229325	0.223184	0.925512	30.9649	30.3514	30.6251		31	31	19	34.1	34.1	22.9	110.7	0	231.78	24632000000	184	0.860706	0.160471	Cul4b	Cullin-4B	A2A432;E9PXY1;A2A432-2;J3QJX0	A2A432;E9PXY1;A2A432-2;J3QJX0
31.8645	31.8185	31.5471	31.4915	32.0129	32.4646	32.5126	31.2138	31.7079	31.6114	0.18834	0.275691	0.261894	31.6828	32.4646	31.6114	+	17	17	17	85.6	85.6	85.6	23.897	0	323.31	50731000000	234	2.78413	0.0155952	Rab14	Ras-related protein Rab-14	Q91V41;A2AL34	Q91V41;A2AL34
27.121	26.662	27.3498	26.7636	26.4507	26.31	26.3717	26.7583	28.8157	26.5423	0.318563	0.0705277	1.25485	26.9423	26.3717	26.7583		37	37	34	23.6	23.6	22.2	192.29	0	271.83	17286000000	139	0.743228	0.202517	Cul7	Cullin-7	Q8VE73;Q8VE73-3	Q8VE73;Q8VE73-3;F6Q1R4;E9Q6H4
26.5278	27.598	25.6638	27.5316	26.1183	27.2013	27.6713	26.4247	27.1126	26.5488	0.918952	0.796409	0.366624	27.0297	27.2013	26.5488		2	2	2	35.7	35.7	35.7	16.453	0.00017071	5.489	3045500000	36	0.166021	0.725942	Cuta	Protein CutA	D5MCW4;Q9CQ89	D5MCW4;Q9CQ89
28.0486	28.1281	28.2204	25.2567	26.374	27.3352	27.9335	27.1048	27.3328	26.1349	1.43955	0.786756	0.636089	28.0883	27.3352	27.1048		13	13	3	25.7	25.7	7.5	77.161	0	55.942	2625900000	25	0.10327	0.825833	Cux1	Protein CASP	H3BKT0;H3BJN3;P70403;H3BJ26;H3BLJ7	H3BKT0;H3BJN3;P70403;H3BJ26;H3BLJ7;H3BJL7;H3BL09
26.1446	27.2902	26.7001	27.9882	26.5839	28.7239	29.0133	27.8814	27.1005	27.724	0.791331	1.32698	0.412983	26.9951	28.7239	27.724		13	13	13	14.5	14.5	14.5	104.77	0	43.333	9343500000	39	0.740934	0.203462	Cwc22;Gm13695;Gm13697	Pre-mRNA-splicing factor CWC22 homolog	Q8C5N3;B1AYU7;Q8C5N3-2;A2AK44;A2AK42;B1AYU4	Q8C5N3;B1AYU7;Q8C5N3-2;A2AK44;A2AK42;B1AYU4;B1AYU8;J3QNR0;J3QM48;B1AYU9
26.1374	26.2446	26.5224	29.1254	28.7586	29.7094	29.0289	26.3622	26.5848	29.4026	1.42126	0.489926	1.69477	26.3835	29.0289	26.5848		9	9	9	23.1	23.1	23.1	60.193	0	70.056	4499000000	20	1.08564	0.107088	Cwf19l1	CWF19-like protein 1	Q8CI33;Q8CI33-2	Q8CI33;Q8CI33-2
32.2505	32.3657	32.4057	32.1688	30.8366	32.6381	31.8969	33.5439	29.7153	32.2818	0.108214	0.905448	1.95098	32.3081	31.8969	32.2818		12	12	12	85.8	85.8	85.8	15.241	0	323.31	152110000000	257	0.108256	0.818495	Cyb5a	Cytochrome b5	P56395;G5E850	P56395;G5E850;E0CY88
32.507	32.2579	32.7983	32.6557	32.8044	32.6448	32.5666	33.1486	32.202	31.9214	0.230874	0.1212	0.643016	32.5814	32.6448	32.202		15	15	15	70.5	70.5	70.5	16.318	0	323.31	81451000000	314	0.485535	0.354155	Cyb5b	Cytochrome b5 type B	Q9CQX2	Q9CQX2
29.4307	29.1387	28.7916	29.4588	27.3668	26.4608	28.6545	27.0317	27.5136	28.8901	0.311261	1.10237	0.96442	29.2847	27.3668	27.5136		6	6	6	21	21	21	34.134	0	36.637	5662500000	47	1.34183	0.0727452	Cyb5r1	NADH-cytochrome b5 reductase 1	Q9DB73;Q9DB73-2;G3UZG6	Q9DB73;Q9DB73-2;G3UZG6;G3UZ57;G3UXV8
29.8493	30.7757	30.8251	30.6691	29.5186	29.908	29.9779	27.3222	27.0418	29.0068	0.458313	0.247479	1.06284	30.7224	29.908	27.3222	+	11	11	11	15.4	15.4	15.4	104.58	0	20.788	9169000000	47	2.7833	0.0155503	Pgap1	GPI inositol-deacylase	Q3UUQ7	Q3UUQ7
27.8439	28.1553	25.5263	26.9198	28.0301	29.4547	26.9015	29.2497	26.6296	28.3281	1.17976	1.27946	1.32911	27.3819	28.0301	28.3281		4	4	4	20.3	20.3	20.3	20.748	0.00016399	4.5503	5847900000	22	0.614116	0.267441	Cyba	Cytochrome b-245 light chain	Q61462;Q61462-2	Q61462;Q61462-2
29.7157	30.1553	29.5609	30.0288	29.9569	30.0335	30.3714	26.0358	27.005	30.3692	0.274391	0.220551	2.27433	29.8722	30.0335	27.005		8	8	8	17.2	17.2	17.2	65.304	0	26.915	7583000000	31	0.56875	0.294023	Cybb	Cytochrome b-245 heavy chain	Q61093	Q61093;E9Q7S3;E9Q802
31.2886	31.2398	31.5847	31.7169	31.617	31.5957	32.2878	26.1537	30.3374	31.5253	0.230498	0.393579	2.8216	31.4366	31.617	30.3374		11	11	11	42.8	42.8	42.8	35.327	0	323.31	64713000000	210	0.780888	0.187809	Cyc1	Cytochrome c1, heme protein, mitochondrial	Q9D0M3;Q9D0M3-2	Q9D0M3;Q9D0M3-2
34.4687	34.1175	33.8804	34.1516	33.3547	32.081	32.8489	30.6257	33.6317	34.0504	0.241681	0.641327	1.86815	34.1346	32.8489	33.6317		11	11	11	64.8	64.8	64.8	11.605	0	300.64	214260000000	272	0.86258	0.159861	Cycs;Gm10108	Cytochrome c, somatic	P62897;G3UWG1	P62897;G3UWG1;CON__P62894;P00015
31.4554	31.7483	31.2656	31.7239	29.5495	30.204	30.9245	30.0061	29.3171	31.5531	0.230496	0.687764	1.14511	31.5896	30.204	30.0061		33	33	18	30.2	30.2	17.9	145.24	0	91.915	36256000000	224	0.632097	0.256675	Cyfip1	Cytoplasmic FMR1-interacting protein 1	Q7TMB8;Q7TMB8-2	Q7TMB8;Q7TMB8-2;E9PZS0;G3UZI5
27.1094	28.2029	27.6338	28.4385	27.3006	26.4044	27.7609	27.4382	27.6673	26.3701	0.59611	0.689824	0.692345	27.9184	27.3006	27.4382		27	12	12	22.3	9.9	9.9	145.66	0	10.261	1558600000	20	0.121752	0.79612	Cyfip2	Cytoplasmic FMR1-interacting protein 2	Q5SQX6;F6QD74	Q5SQX6;F6QD74
30.2212	29.8382	30.2805	30.471	30.4131	30.4532	31.9411	27.1293	30.044	31.2214	0.265356	0.870846	2.10662	30.2509	30.4532	30.044		14	14	14	78.9	78.9	78.9	21.465	0	323.31	61616000000	252	0.312231	0.529083	Cygb	Cytoglobin	Q9CX80	Q9CX80
28.5538	27.9751	28.5108	27.8953	25.9576	26.6403	27.2947	26.7802	27.3852	26.0668	0.346717	0.6686	0.659943	28.243	26.6403	26.7802	+	6	6	6	27.1	27.1	27.1	31.654	0	13.116	2060000000	28	2.77568	0.0157176	Hax1	HCLS1-associated protein X-1	O35387;A0A0G2JDP0;A0A0G2JFF9;A0A0G2JEE6;A0A0G2JE46	O35387;A0A0G2JDP0;A0A0G2JFF9;A0A0G2JEE6;A0A0G2JE46;A0A0G2JGR0;A0A0G2JFE1;A0A0G2JGG5
31.225	31.2465	32.171	32.0369	31.0729	29.6455	30.0624	30.6021	29.4347	29.7459	0.504313	0.733983	0.604531	31.6417	30.0624	29.7459	+	10	10	10	47.7	47.7	47.7	29.884	0	66.519	26001000000	78	2.7729	0.0158363	Dhrs4	Dehydrogenase/reductase SDR family member 4	Q99LB2	Q99LB2
30.3398	30.8115	30.0833	30.4078	30.4181	30.7092	30.8561	29.7789	29.3573	29.9688	0.301589	0.222921	0.31298	30.3738	30.7092	29.7789	+	47	47	37	24.9	24.9	20	266.8	0	323.31	19912000000	209	2.77247	0.0157674	Cnot1	CCR4-NOT transcription complex subunit 1	Q6ZQ08;Q6ZQ08-4;B7ZWL1;Q6ZQ08-2	Q6ZQ08;Q6ZQ08-4;B7ZWL1;Q6ZQ08-2
27.749	27.8123	27.1896	27.7287	26.7999	26.8712	27.653	28.0504	27.5446	27.1778	0.289068	0.473299	0.438142	27.7388	26.8712	27.5446		12	12	7	20.2	20.2	12.6	60.229	0	83.291	3871800000	46	0.688149	0.227447	Cyp4f16;Cyp4f37		Q99N17;Q3V1F1	Q99N17;Q3V1F1;E9QB04;E9PW68
26.4733	27.7593	26.5379	26.7801	26.9465	27.1041	27.7375	26.5764	27.2038	27.2418	0.595917	0.418671	0.373682	26.659	27.1041	27.2038		3	3	2	9.3	9.3	6.5	46.273	0.00031358	3.6763	1606500000	15	0.454936	0.379255	Cyth1	Cytohesin-1	Q9QX11;Q3TZ02;A2A517;Q9QX11-2	Q9QX11;Q3TZ02;A2A517;Q9QX11-2;O08967;B1AQE4;G5E8Q4
30.1171	31.0572	30.5879	31.0549	31.0263	30.8806	30.6382	30.2996	26.8982	30.7481	0.449374	0.196047	2.10525	30.8214	30.8806	30.2996		12	12	12	56.8	56.8	56.8	28.09	0	323.31	62629000000	227	0.503292	0.339152	D10Jhu81e	ES1 protein homolog, mitochondrial	Q9D172	Q9D172
28.2165	25.6983	28.7508	28.0578	26.1832	26.5719	27.0507	27.1664	27.7123	27.0172	1.35454	0.434528	0.36593	28.1371	26.5719	27.1664		6	6	6	16.4	16.4	16.4	58.575	0	10.567	1500600000	21	0.663657	0.241078	D2hgdh	D-2-hydroxyglutarate dehydrogenase, mitochondrial	Q8CIM3;E9QN44	Q8CIM3;E9QN44;A0A087WR78
30.7506	30.1447	31.0295	29.5407	30.5241	30.1443	30.2294	29.5149	30.6809	30.9116	0.662883	0.199306	0.748727	30.4477	30.2294	30.6809		4	4	4	46.9	46.9	46.9	12.497	0	47.736	20152000000	88	0.0619513	0.894574	Dad1	Dolichyl-diphosphooligosaccharide--protein glycosyltransferase subunit DAD1	P61804	P61804
29.0078	30.3078	29.8287	29.1962	29.2225	30.2875	30.0657	29.9057	30.1301	30.4911	0.596142	0.561903	0.295344	29.5124	30.0657	30.1301		13	13	13	19	19	19	96.904	0	93.733	20737000000	105	0.470223	0.367385	Dag1	Dystroglycan;Alpha-dystroglycan;Beta-dystroglycan	Q62165	Q62165
29.2905	29.1369	29.7508	28.9018	29.5367	28.8659	28.673	26.6247	27.3281	28.8577	0.358178	0.45335	1.14169	29.2137	28.8659	27.3281		12	12	12	35.3	35.3	35.3	59.69	0	85.458	6784800000	60	1.45301	0.0615802	Dak	Bifunctional ATP-dependent dihydroxyacetone kinase/FAD-AMP lyase (cyclizing);ATP-dependent dihydroxyacetone kinase;FAD-AMP lyase (cyclizing)	Q8VC30	Q8VC30
28.598	28.8757	28.0552	29.9591	29.4491	28.9968	28.2477	30.7995	27.0351	28.215	0.800841	0.60678	1.92538	28.7369	28.9968	28.215		8	8	8	66.7	66.7	66.7	11.154	0	43.215	31919000000	127	0.11639	0.804448	Dap	Death-associated protein 1	Q91XC8;A0A087WR57;A0A087WRC6	Q91XC8;A0A087WR57;A0A087WRC6;A0A087WSM4
27.391	28.9315	27.9943	28.1164	25.7852	26.7267	25.5841	28.729	27.9398	27.9063	0.633834	0.609972	0.465617	28.0554	25.7852	27.9398		13	13	13	45.5	45.5	45.5	44.699	0	65.268	9075900000	65	1.60642	0.0502272	Dap3	28S ribosomal protein S29, mitochondrial	Q9ER88;G3X9M0;Q9ER88-2;G3UWZ6;G3UWM7	Q9ER88;G3X9M0;Q9ER88-2;G3UWZ6;G3UWM7;G3UWJ4;G3UZC0;G3UWR5;G3UYM6;G3UYP3
28.148	28.5589	28.3546	28.9025	26.7406	26.7376	26.4093	27.1119	27.3865	27.9776	0.321557	0.190416	0.442388	28.4568	26.7376	27.3865	+	8	8	8	36.7	36.7	36.7	28.027	0	52.239	4869000000	57	2.76642	0.0158613	Hdhd3	Haloacid dehalogenase-like hydrolase domain-containing protein 3	Q9CYW4	Q9CYW4
30.8788	30.3404	30.4156	30.7573	28.2095	27.0391	25.6041	26.784	25.9681	30.9352	0.260673	1.30494	2.66365	30.5864	27.0391	26.784		7	7	2	64.4	64.4	26.4	10	0	323.31	51680000000	163	1.14486	0.098438	Dbi	Acyl-CoA-binding protein	P31786;Q4VWZ5	P31786;Q4VWZ5;M0QWU8
26.1616	25.8033	25.77	25.3936	26.3955	24.6345	26.5159	27.7371	27.3295	26.5795	0.313873	1.05319	0.587179	25.7867	26.3955	27.3295		29	29	29	45.9	45.9	45.9	72.416	0	323.31	105540000000	339	1.09943	0.104924	Dbn1	Drebrin	Q9QXS6-3;Q9QXS6;Q9QXS6-2	Q9QXS6-3;Q9QXS6;Q9QXS6-2;F7CPL2
30.5814	30.3489	29.9844	31.0614	29.5363	28.8511	29.8553	26.9214	28.121	30.5644	0.451046	0.513108	1.85655	30.4651	29.5363	28.121		19	19	19	46.6	46.6	46.6	48.699	0	323.31	46991000000	211	0.592188	0.280163	Dbnl	Drebrin-like protein	Q62418;Q62418-3;Q62418-2	Q62418;Q62418-3;Q62418-2
26.5789	27.5046	27.3756	27.8757	26.0563	26.2162	26.8887	26.8522	27.7977	27.4305	0.546031	0.441723	0.476662	27.4401	26.2162	27.4305		5	5	5	9.3	9.3	9.3	62.289	0	9.1534	805940000	10	1.46571	0.0611616	Dbr1	Lariat debranching enzyme	Q923B1	Q923B1;F6UCV1;F6S2R9;D3YXA2;F6SDN8;F6ZYX6
30.6804	30.0673	30.5383	30.0342	29.7224	30.7493	29.7675	32.7536	31.6845	30.4074	0.327962	0.5803	1.17464	30.3028	29.7675	31.6845		23	23	23	55	55	55	53.246	0	139.07	26379000000	178	0.774407	0.19041	Dbt	Lipoamide acyltransferase component of branched-chain alpha-keto acid dehydrogenase complex, mitochondrial	P53395	P53395;A0A0G2JGU0
25.8034	26.7703	27.4842	27.6242	27.1969	26.1217	25.9756	27.8313	26.8155	28.089	0.833352	0.666955	0.673308	27.1273	26.1217	27.8313		8	8	8	17.3	17.3	17.3	51.456	0	31.788	5666200000	26	1.02023	0.119668	Dcaf13	DDB1- and CUL4-associated factor 13	Q6PAC3	Q6PAC3
31.6621	31.8311	32.05	31.7772	31.1134	31.3137	31.6737	30.7239	31.1125	31.2716	0.162664	0.283918	0.28175	31.8041	31.3137	31.1125	+	29	29	29	64.9	64.9	64.9	53.408	0	323.31	89378000000	437	2.76184	0.015954	Nucb1	Nucleobindin-1	Q02819;H3BK79	Q02819;H3BK79;D3Z7D7;D3Z1N1
26.53	27.0868	28.5985	27.5609	28.3379	28.1794	28.2798	28.4768	27.4017	27.808	0.877405	0.0801856	0.542866	27.3238	28.2798	27.808		13	13	13	27.4	27.4	27.4	66.031	0	86.35	5679000000	58	0.251579	0.605369	Dcaf8	DDB1- and CUL4-associated factor 8	Q8N7N5;Q8N7N5-2	Q8N7N5;Q8N7N5-2;A0A0A6YX55;A0A0A6YWY2
28.2278	28.373	29.0577	29.2579	28.8754	28.4058	28.6411	27.0947	28.6301	28.4759	0.505212	0.234801	0.845473	28.7153	28.6411	28.4759		9	9	9	44.2	44.2	44.2	26.476	0	59.407	10027000000	63	0.873484	0.156477	Dcakd	Dephospho-CoA kinase domain-containing protein	Q8BHC4;B0QZX9	Q8BHC4;B0QZX9
27.8512	25.8574	26.7822	26.8609	29.3116	26.8006	29.1923	27.0316	25.9212	28.0912	0.814818	1.41654	1.0851	26.8216	29.1923	27.0316		27	27	8	37.4	37.4	14.2	84.152	0	323.31	33641000000	160	0.740823	0.203419	Dclk1	Serine/threonine-protein kinase DCLK1	Q9JLM8;A0A0G2JGQ6	Q9JLM8;A0A0G2JGQ6;A0A0G2JE54;Q8CCN4;A0A0G2JGR9;A0A0G2JGH1;Q1EDH1;H7BX36;A0A0G2JEN4
32.1284	31.7493	31.604	31.992	32.8054	32.9585	32.6721	32.856	33.0262	32.6554	0.235916	0.143314	0.185608	31.8707	32.8054	32.856	+	11	11	10	31.5	31.5	31.5	30.817	0	103.83	104050000000	284	2.76166	0.0158629	Srsf7	Serine/arginine-rich splicing factor 7	Q8BL97;Q8BL97-3;Q8BL97-4;Q8BL97-2	Q8BL97;Q8BL97-3;Q8BL97-4;Q8BL97-2
28.402	28.3742	28.5193	27.9175	28.7895	28.7652	29.3016	28.8582	26.7407	28.5431	0.264743	0.30292	1.14249	28.3881	28.7895	28.5431		6	6	6	16.8	16.8	16.8	65.218	0	208.8	5879300000	78	0.690779	0.225965	Dcp1a	mRNA-decapping enzyme 1A	Q91YD3	Q91YD3
31.1826	31.0128	30.962	30.8245	28.868	30.4791	29.6539	28.6816	27.4176	31.115	0.147952	0.805629	1.87927	30.9874	29.6539	28.6816		13	13	13	57.4	57.4	57.4	38.988	0	323.31	22321000000	131	0.578361	0.288031	Dcps	m7GpppX diphosphatase	Q9DAR7;Q3TBW9	Q9DAR7;Q3TBW9;D6RFQ0
31.4356	31.4792	30.9818	31.1804	30.4643	30.2416	30.5036	25.8989	28.4304	30.5752	0.232575	0.141294	2.34081	31.308	30.4643	28.4304		44	44	3	45.8	45.8	2.7	136.85	0	323.31	46307000000	325	1.04606	0.114267	Dctn1	Dynactin subunit 1	E9Q586;E9Q3M3;O08788;O08788-2	E9Q586;E9Q3M3;O08788;O08788-2;D3Z2M9;D3YYG9
32.2513	31.8735	31.8435	31.875	31.1279	29.4872	29.3848	27.2017	29.5774	31.5465	0.194193	0.978159	2.17557	31.8743	29.4872	29.5774		25	25	25	64.7	64.7	64.7	44.116	0	323.31	77769000000	428	0.972804	0.12975	Dctn2	Dynactin subunit 2	Q99KJ8	Q99KJ8
29.0599	28.9415	27.452	28.1352	26.0743	26.6734	29.0763	26.9015	28.2384	28.5628	0.752215	1.58875	0.880572	28.5383	26.6734	28.2384		8	8	8	24.4	24.4	24.4	53.056	0	170.92	6174600000	82	0.258505	0.597484	Dctn4	Dynactin subunit 4	Q8CBY8;Q8CBY8-2	Q8CBY8;Q8CBY8-2
26.6378	26.6081	28.4778	27.8559	25.1854	26.8749	27.6399	27.0665	27.8257	26.5392	0.926903	1.25593	0.646725	27.2468	26.8749	27.0665		3	3	3	25.4	25.4	25.4	20.041	0	16.164	3713800000	15	0.439983	0.391671	Dctn6	Dynactin subunit 6	D3Z6H3;D3Z4E5;Q9WUB4	D3Z6H3;D3Z4E5;Q9WUB4;F6XWI6
26.3333	28.764	27.6241	28.5862	28.6232	27.0481	28.5187	27.0521	28.84	28.6488	1.11455	0.880769	0.981716	28.1052	28.5187	28.6488		8	8	8	28.6	28.6	28.6	30.097	0	10.651	3891300000	31	0.050162	0.913323	Dcun1d1	DCN1-like protein 1;DCN1-like protein	Q9QZ73;A0A0B4J1K8;A0A0G2JGV7;Q3UT23;A0A0G2JEA2;A0A0G2JDM0	Q9QZ73;A0A0B4J1K8;A0A0G2JGV7;Q3UT23;A0A0G2JEA2;A0A0G2JDM0;A0A0G2JDN9
27.8058	27.8615	25.5526	27.2331	26.681	26.9817	25.6837	26.7061	26.7382	26.2163	1.0785	0.67944	0.292494	27.5195	26.681	26.7061		6	5	5	32	28.7	28.7	25.746	0	60.939	911190000	17	0.0933611	0.840278	Dcxr	L-xylulose reductase	Q91X52;A2AC16	Q91X52;A2AC16
27.979	25.328	28.3558	28.5257	26.5402	30.0406	26.9052	28.208	26.6077	28.542	1.49695	1.92426	1.03393	28.1674	26.9052	28.208		11	10	10	42.1	39.3	39.3	31.381	0	42.559	9534600000	48	0.0894171	0.847218	Ddah1	N(G),N(G)-dimethylarginine dimethylaminohydrolase 1	Q9CWS0;D3YU15	Q9CWS0;D3YU15
30.8403	31.2555	31.2066	30.6437	32.0908	32.3604	32.0831	30.9416	31.0952	31.2266	0.294218	0.157924	0.142644	31.0234	32.0908	31.0952	+	14	14	14	41.7	41.7	41.7	34.741	0	60.849	45062000000	122	2.76031	0.0158182	Hsd17b12	Very-long-chain 3-oxoacyl-CoA reductase	O70503;O70503-2	O70503;O70503-2
29.9323	30.2248	31.0751	29.0005	28.3577	26.7099	26.2406	26.1246	27.2199	25.3276	0.855652	1.11188	0.95006	30.0786	26.7099	26.1246	+	13	13	13	40.4	40.4	40.4	45.019	0	71.551	10886000000	68	2.76014	0.0157288	Acad8	Isobutyryl-CoA dehydrogenase, mitochondrial	Q9D7B6;D3YTT4	Q9D7B6;D3YTT4
33.9317	33.7127	33.9098	34.267	34.4264	34.4982	34.5167	33.756	33.6331	33.9406	0.229955	0.0477003	0.15478	33.9208	34.4982	33.756	+	55	55	55	73.3	73.3	73.3	77.648	0	323.31	502180000000	1470	2.75882	0.0156404	Hnrnpm	Heterogeneous nuclear ribonucleoprotein M	Q9D0E1;Q9D0E1-2;B8JK33;B8JK32	Q9D0E1;Q9D0E1-2;B8JK33;B8JK32;F6W322;F7C9U3;Q91VC4;G3X924
31.7927	31.7197	32.1266	32.1209	31.6844	31.0791	31.0206	28.736	29.135	30.9776	0.2143	0.367524	1.19577	31.9568	31.0791	29.135	+	58	58	58	20.1	20.1	20.1	420.08	0	197.42	32330000000	226	2.75641	0.0156201	Vps13c	Vacuolar protein sorting-associated protein 13C	Q8BX70;Q8BX70-3;Q8BX70-2	Q8BX70;Q8BX70-3;Q8BX70-2
28.681	29.093	28.1555	28.7042	27.6739	28.2268	28.1165	26.8095	26.8198	28.4232	0.384878	0.29262	0.928712	28.6926	28.1165	26.8198		11	11	11	40.4	40.4	40.4	44.59	0	89.211	7024200000	91	0.954474	0.133945	Ddi2	Protein DDI1 homolog 2	A2ADY9	A2ADY9;Q9DAF3
33.2851	33.3785	33.4234	32.9079	31.8185	31.6186	32.2045	30.8904	32.03	33.1021	0.234405	0.297834	1.10602	33.3318	31.8185	32.03		23	23	23	55.8	55.8	55.8	49.027	0	323.31	134990000000	397	1.52322	0.056239	Ddost	Dolichyl-diphosphooligosaccharide--protein glycosyltransferase 48 kDa subunit	O54734	O54734
28.348	28.0051	27.35	27.2996	27.8281	28.0997	26.536	28.2715	26.2104	28.4741	0.511709	0.835509	1.25257	27.6776	27.8281	28.2715		9	9	9	44.1	44.1	44.1	35.977	0	102.84	5969900000	71	0.122891	0.794908	Ddrgk1	DDRGK domain-containing protein 1	Q80WW9	Q80WW9;F7AIJ1
29.3174	27.1003	26.2249	29.1856	29.417	26.2227	30.1885	29.7684	27.9353	28.5493	1.53777	2.10263	0.933046	28.143	29.417	28.5493		11	11	4	93.2	93.2	30.5	13.077	0	323.31	17620000000	90	0.0500181	0.913174	Ddt	D-dopachrome decarboxylase	O35215;G3UZN1	O35215;G3UZN1
32.6811	32.6744	32.3413	32.2615	32.8958	32.7652	32.6924	31.0857	32.9666	32.7058	0.219731	0.10306	1.01903	32.5079	32.7652	32.7058		39	39	39	58.6	58.6	58.6	82.499	0	323.31	144940000000	546	0.21259	0.659768	Ddx1	ATP-dependent RNA helicase DDX1	Q91VR5	Q91VR5
32.4116	32.3392	32.3912	32.4929	32.2021	33.0113	33.01	32.5538	32.5712	32.3705	0.0638612	0.466817	0.111193	32.4014	33.01	32.5538		33	25	25	50	38.8	38.8	72.399	0	323.31	112440000000	437	0.811095	0.177585	Ddx17	Probable ATP-dependent RNA helicase DDX17	Q501J6;Q3U741;Q501J6-2	Q501J6;Q3U741;Q501J6-2
29.1643	29.5152	28.7329	29.1664	29.5658	29.2411	29.2293	27.2491	29.1273	29.363	0.320262	0.190963	1.15843	29.1654	29.2411	29.1273		17	17	17	32.6	32.6	32.6	74.18	0	213.36	17973000000	135	0.469978	0.367411	Ddx18	ATP-dependent RNA helicase DDX18	Q8K363	Q8K363;F6ZX28
28.8625	29.1766	29.6331	29.9424	28.8211	27.0837	28.3545	26.6111	27.785	28.7315	0.478642	0.899185	1.06223	29.4049	28.3545	27.785		15	15	15	33.7	33.7	33.7	53.932	0	150.71	11294000000	77	1.40179	0.0661083	Ddx19a;Ddx19b	ATP-dependent RNA helicase DDX19A	Q61655;Q8R3C7;Q8BZY3	Q61655;Q8R3C7;Q8BZY3;Q9QY15;Q9QY15-2
27.8846	27.9912	28.1294	28.2965	29.7906	29.6984	29.5085	29.4968	28.1467	28.3017	0.178228	0.143843	0.738812	28.0603	29.6984	28.3017	+	15	15	15	16.1	16.1	16.1	194.3	0	95.525	9586400000	62	2.73752	0.0162	Xrn1	5-3 exoribonuclease 1	A0A087WQN7;F8VQ87;P97789;P97789-2;P97789-3	A0A087WQN7;F8VQ87;P97789;P97789-2;P97789-3;A0A087WNV6
31.1925	31.4403	31.0845	31.6856	30.7329	30.7948	31.8505	30.0136	30.7018	32.1589	0.268376	0.628141	1.09538	31.3164	30.7948	30.7018		47	47	47	55.7	55.7	55.7	93.55	0	323.31	86350000000	387	0.020063	0.964835	Ddx21	Nucleolar RNA helicase 2	Q9JIK5	Q9JIK5
28.9271	29.2223	28.9396	29.3462	29.7655	30.0217	30.3567	27.4527	27.566	29.9599	0.208874	0.296475	1.41596	29.0809	30.0217	27.566		24	24	24	28.6	28.6	28.6	95.493	0	50.956	15748000000	117	0.896336	0.150073	Ddx23		D3Z0M9	D3Z0M9
27.8746	27.6366	26.4864	27.8357	26.5584	26.4459	26.6085	28.0233	26.8746	26.5147	0.656281	0.0832714	0.787921	27.7361	26.5584	26.8746		12	12	11	18.2	18.2	16.1	96.428	0	38.29	2380300000	28	0.33908	0.494649	Ddx24	ATP-dependent RNA helicase DDX24	Q9ESV0;F8WJA0	Q9ESV0;F8WJA0
25.8537	28.9334	27.1349	27.7511	28.1243	28.0964	28.7865	26.4122	26.8011	26.7006	1.28252	0.390625	0.201873	27.443	28.1243	26.7006		11	11	11	16.6	16.6	16.6	85.938	0	19.511	3772500000	36	0.849396	0.164325	Ddx27	Probable ATP-dependent RNA helicase DDX27	Q921N6	Q921N6;H3BLJ6;Q921N6-2
26.7621	26.7622	26.942	26.7387	26.7113	26.712	27.9267	26.9578	27.5266	26.4363	0.0944818	0.70151	0.545321	26.7621	26.712	26.9578		7	7	7	15.1	15.1	15.1	76.912	0	12.889	1296200000	13	0.115228	0.806133	Ddx31		Q6NZQ2	Q6NZQ2
28.7631	28.4911	27.426	27.7693	27.3778	26.0775	26.0793	27.0707	27.8601	28.9057	0.620668	0.75021	0.920477	28.1302	26.0793	27.8601		22	8	8	51.8	20.4	20.4	49.067	0	165.26	11940000000	70	1.49704	0.0580676	Ddx39a	ATP-dependent RNA helicase DDX39A	Q8VDW0	Q8VDW0;D6RHT5;Q8VDW0-2
33.0939	33.2668	33.0754	33.3161	32.1711	30.6512	30.982	28.5976	29.5408	33.6328	0.121316	0.799321	2.67667	33.1804	30.982	29.5408		26	26	12	60.7	60.7	29.4	49.035	0	323.31	201160000000	551	0.616398	0.26622	Ddx39b	Spliceosome RNA helicase Ddx39b	Q9Z1N5	Q9Z1N5;G3UXI6
33.0564	32.559	32.6304	32.8774	33.1022	32.4602	32.3405	32.6708	32.5457	33.0443	0.22884	0.409609	0.259408	32.7539	32.4602	32.6708		47	47	14	68.9	68.9	26.9	73.101	0	323.31	220550000000	658	0.138911	0.769125	Ddx3x;D1Pas1	ATP-dependent RNA helicase DDX3X;Putative ATP-dependent RNA helicase Pl10	Q62167;P16381	Q62167;P16381
28.9177	27.9801	28.3775	28.9947	30.0987	29.396	28.7576	27.4936	30.0713	29.3516	0.478288	0.670806	1.33008	28.6476	29.396	29.3516		39	6	6	51.8	11.1	11.1	73.427	0	92.819	7036600000	51	0.460357	0.37515	Ddx3y	ATP-dependent RNA helicase DDX3Y	Q62095	Q62095;Q61496;Q3V086
28.08	28.317	28.1349	27.7766	28.9354	29.6304	29.7498	27.3939	28.579	28.3235	0.2245	0.439797	0.623685	28.1074	29.6304	28.3235	+	19	19	16	17.8	17.8	15.8	139.57	0	135.91	8164000000	46	2.73665	0.0161105	Scaf8	Protein SCAF8	Q6DID3	Q6DID3
27.8655	27.7239	27.9719	28.1714	28.4339	28.4699	28.856	27.1058	27.4387	27.553	0.188527	0.234001	0.232333	27.9187	28.4699	27.4387	+	2	2	2	9.2	9.2	9.2	24.33	0	10.031	1849500000	12	2.73655	0.016044		UPF0598 protein C8orf82 homolog	Q8VE95	Q8VE95
29.354	29.1901	28.6315	28.8035	29.7083	29.0275	29.6192	26.8246	29.0424	28.9792	0.334539	0.37003	1.2626	28.9968	29.6192	28.9792		11	11	11	30.8	30.8	30.8	50.638	0	32.891	9815100000	72	0.661498	0.241975	Ddx47	Probable ATP-dependent RNA helicase DDX47	Q9CWX9;F6QKD2	Q9CWX9;F6QKD2;D3YWF9
27.3335	27.9027	27.3309	28.0454	25.5018	26.9569	26.2921	26.9885	27.7009	27.5164	0.375125	0.728451	0.369736	27.6181	26.2921	27.5164		3	3	3	8.5	8.5	8.5	54.093	0.00017712	6.6588	1612000000	12	1.19431	0.0913648	Ddx49	Probable ATP-dependent RNA helicase DDX49	Q4FZF3	Q4FZF3
33.9689	33.6328	33.8199	34.3254	34.0705	34.4633	34.7233	34.057	34.2091	34.0846	0.293327	0.328644	0.0810312	33.8944	34.4633	34.0846		46	45	38	57.3	55.5	45.4	69.289	0	323.31	296670000000	694	1.25344	0.0833632	Ddx5	Probable ATP-dependent RNA helicase DDX5	Q61656;Q8BTS0;S4R1I6	Q61656;Q8BTS0;S4R1I6;B1ARB9;B1ARC0;S4R1E3
27.2574	27.1165	26.611	26.9317	26.3616	27.1169	27.2372	27.8825	26.4283	27.0073	0.279329	0.474626	0.73211	27.0241	27.1169	27.0073		15	15	14	25.7	25.7	23.2	82.175	0	49.997	2939500000	27	0.0229539	0.959445	Ddx50	ATP-dependent RNA helicase DDX50	Q99MJ9	Q99MJ9
28.2738	29.0977	28.2661	29.096	27.7105	28.0782	28.1053	26.9319	26.7037	26.0701	0.477422	0.220531	0.446509	28.6849	28.0782	26.7037		16	16	16	33	33	33	61.211	0	146.02	9693400000	77	0.509522	0.335001	Ddx56	Probable ATP-dependent RNA helicase DDX56	Q9D0R4;Q5SVX2	Q9D0R4;Q5SVX2
31.547	31.0759	31.3064	31.5959	31.7742	31.0872	31.1964	29.8849	30.8851	31.0774	0.239715	0.369176	0.640239	31.4267	31.1964	30.8851		25	25	25	27.1	27.1	27.1	105.97	0	290.64	30969000000	159	0.254323	0.601552	Ddx58	Probable ATP-dependent RNA helicase DDX58	Q6Q899;A2AP29;Q6Q899-2	Q6Q899;A2AP29;Q6Q899-2;Q6Q899-3;Q6Q899-4
31.892	31.6443	31.8579	31.9456	31.9575	31.705	32.1541	30.6645	31.4658	32.0757	0.132127	0.225128	0.70776	31.875	31.9575	31.4658		24	24	24	62.7	62.7	62.7	54.191	0	323.31	61289000000	411	0.409605	0.420293	Ddx6	Probable ATP-dependent RNA helicase DDX6	P54823	P54823
31.4363	31.3713	31.2426	30.9849	31.9586	31.98	32.2994	32.7398	32.1637	31.4385	0.199538	0.190884	0.652072	31.3069	31.98	32.1637		16	16	16	49	49	49	36.213	0	254.45	59901000000	276	0.723037	0.210989	Decr1	2,4-dienoyl-CoA reductase, mitochondrial	Q9CQ62	Q9CQ62
25.2184	27.1554	27.1181	26.1463	27.6707	27.3641	26.5048	30.2616	26.751	26.0809	0.921317	0.604389	2.24543	26.6322	27.3641	26.751		4	4	4	14.7	14.7	14.7	31.3	0	14.387	1260800000	11	0.308479	0.532522	Decr2	Peroxisomal 2,4-dienoyl-CoA reductase	Q9WV68	Q9WV68
25.9727	26.0584	26.6742	26.8704	28.6764	28.1441	28.4453	27.2351	28.24	28.4825	0.445567	0.266918	0.661392	26.3663	28.4453	28.24	+	46	46	27	54.4	54.4	26.6	166.49	0	323.31	148490000000	403	2.73596	0.0159563	Ahnak2		F7DBB3	F7DBB3;Q3URZ6
31.7481	32.0434	31.7618	32.076	32.1428	32.2348	32.4983	30.7701	32.2836	31.7968	0.176538	0.184516	0.772633	31.9026	32.2348	31.7968		18	18	18	37.1	37.1	37.1	43.158	0	160.97	49414000000	229	0.492849	0.347997	Dek	Protein DEK	Q7TNV0;D3YVJ6;E9Q8Y1	Q7TNV0;D3YVJ6;E9Q8Y1
29.0044	28.6775	28.4937	29.0676	29.4318	29.1937	29.462	27.0395	27.8947	28.5162	0.271875	0.146963	0.741426	28.841	29.4318	27.8947	+	17	17	17	29.5	29.5	29.5	82.308	0	318.72	7006800000	60	2.73477	0.0158913	Papola	Poly(A) polymerase alpha	Q61183;E9PWC8;E9PZR3;E9QAN2;Q61183-4;Q61183-3;Q61183-2	Q61183;E9PWC8;E9PZR3;E9QAN2;Q61183-4;Q61183-3;Q61183-2;E9QAY4;E9PVN7;F6VTN8;Q9WVP6;A1L349;E9Q5Z1;F7CXD5;F7AB38;Q6PCL9;F7DC29;Q8BY05
27.8394	27.818	27.1243	26.7681	26.8515	26.7773	27.4606	27.0246	27.7405	27.2302	0.529929	0.374924	0.368599	27.4711	26.8515	27.2302		5	5	5	13.7	13.7	13.7	46.119	0	17.585	2363200000	37	0.468082	0.368906	Deptor	DEP domain-containing mTOR-interacting protein	Q570Y9;B2ZRS5;Q570Y9-2;Q570Y9-3	Q570Y9;B2ZRS5;Q570Y9-2;Q570Y9-3
27.5327	28.8757	27.7245	29.1907	27.2551	26.7014	27.0056	27.3159	26.728	28.2188	0.824805	0.2773	0.750925	28.3001	27.0056	27.3159		5	5	5	17.9	17.9	17.9	34.975	0	17.278	3421400000	18	0.748186	0.200462	Dera	Deoxyribose-phosphate aldolase	Q91YP3	Q91YP3
28.2153	29.5185	29.6944	29.2428	25.7328	27.4781	27.3443	25.4843	26.8701	28.7129	0.661609	0.971331	1.61968	29.3806	27.3443	26.8701		3	3	3	10.8	10.8	10.8	28.834	0	14.099	7526500000	46	1.40175	0.0660483	Derl1	Derlin-1	Q99J56	Q99J56
30.7942	30.8318	30.4408	31.2347	31.7183	31.4033	31.8112	29.5443	28.7549	31.9156	0.324786	0.21379	1.645	30.813	31.7183	29.5443		45	38	38	80.6	73.3	73.3	53.497	0	323.31	153430000000	449	0.448828	0.384243	Des	Desmin	P31001	P31001
26.3163	26.4577	25.9211	26.5334	26.3144	27.0977	27.779	27.2232	27.0878	27.1257	0.272624	0.732892	0.0698523	26.387	27.0977	27.1257		2	2	2	4.8	4.8	4.8	63.634	0.000326	4.418	419080000	9	0.577801	0.288433	Dgke	Diacylglycerol kinase epsilon	Q9R1C6;F2Z490	Q9R1C6;F2Z490
27.7638	27.4951	27.7024	27.2013	27.6093	27.1914	28.1472	26.6125	26.6015	28.0705	0.253767	0.479153	0.84497	27.5988	27.6093	26.6125		4	4	3	5.8	5.8	4.8	104.03	0.00016943	5.3193	2075000000	22	0.123637	0.794295	Dgkz	Diacylglycerol kinase zeta;Diacylglycerol kinase	Q80UP3;A2AHJ7;A2AHK0	Q80UP3;A2AHJ7;A2AHK0
30.3102	30.6937	31.0263	30.9037	31.0954	30.894	30.6509	30.7365	30.7869	30.5264	0.31383	0.222576	0.138168	30.7987	30.894	30.7365		8	8	8	31.2	31.2	31.2	36.3	0	42.508	13825000000	70	0.440755	0.391706	Dhdh	Trans-1,2-dihydrobenzene-1,2-diol dehydrogenase	Q9DBB8	Q9DBB8
29.3323	25.5006	28.0033	29.476	29.7459	27.4186	26.8726	27.5136	27.7638	25.8687	1.84176	1.5259	1.02954	28.6678	27.4186	27.5136		9	9	9	57.2	57.2	57.2	21.606	0	14.701	20194000000	27	0.0346127	0.940099	Dhfr	Dihydrofolate reductase	P00375	P00375
27.7965	28.2531	28.0735	28.009	28.2247	26.5451	28.4403	26.462	27.0494	27.8888	0.188496	1.03757	0.717099	28.0413	28.2247	27.0494		8	8	8	30.9	30.9	30.9	42.699	0	27.212	2952400000	24	1.18314	0.0928991	Dhodh	Dihydroorotate dehydrogenase (quinone), mitochondrial	O35435;E9Q1V3;F6TCT7	O35435;E9Q1V3;F6TCT7;D3YZY5;F6ZQJ5
31.1649	31.5431	31.5621	32.0019	30.1599	29.9683	30.6029	30.2057	30.8606	30.1892	0.342254	0.325493	0.382959	31.5526	30.1599	30.2057	+	6	6	6	72.9	72.9	72.9	9.1175	0	84.211	29859000000	72	2.73476	0.0158054	Ufm1	Ubiquitin-fold modifier 1	P61961;H7BWZ1;D3YW97	P61961;H7BWZ1;D3YW97
28.8853	29.8428	28.7449	28.9893	29.0392	30.1244	30.1475	26.1045	27.5325	29.479	0.495052	0.633314	1.69388	28.9373	30.1244	27.5325		9	9	9	27.2	27.2	27.2	38.167	0	17.082	11767000000	83	0.726794	0.209105	Dhrs7	Dehydrogenase/reductase SDR family member 7	Q9CXR1	Q9CXR1
32.1767	32.5452	31.9433	32.2199	31.7473	31.4042	31.7821	30.3763	30.8506	31.9536	0.247781	0.208861	0.809263	32.1983	31.7473	30.8506		38	38	37	50.7	50.7	49.6	91.006	0	289.68	66180000000	368	0.696957	0.22271	Dhx15	Pre-mRNA-splicing factor ATP-dependent RNA helicase DHX15	O35286;Q497W9;A0A0G2JG10	O35286;Q497W9;A0A0G2JG10;A0A0G2JGQ5
25.6728	26.3555	26.0643	26.3434	26.5557	26.9219	26.4134	27.0243	27.6946	26.4996	0.320402	0.262336	0.598976	26.2038	26.5557	27.0243		6	5	5	6.4	5.6	5.6	119.07	0	73.525	724630000	12	1.06201	0.111239	Dhx16		G3X8X0;Q05BH3	G3X8X0;Q05BH3
26.1369	27.8292	27.5889	28.0051	28.3039	29.064	26.9343	29.9586	28.609	26.6096	0.852656	1.07929	1.68497	27.709	28.3039	28.609		19	19	19	15.7	15.7	15.7	153.97	0	237.94	9490300000	84	0.120126	0.798903	Dhx29	ATP-dependent RNA helicase Dhx29	Q6PGC1	Q6PGC1
28.2488	28.6698	28.9118	28.35	28.9375	29.2657	28.5333	28.3014	27.3692	28.5226	0.303247	0.366856	0.612135	28.5099	28.9375	28.3014		25	25	25	28.1	28.1	28.1	134.06	0	176.18	8477900000	69	1.10246	0.104344	Dhx30	Putative ATP-dependent RNA helicase DHX30	Q99PU8-2;Q99PU8;A0A0G2JGL8;Q99PU8-3	Q99PU8-2;Q99PU8;A0A0G2JGL8;Q99PU8-3;A0A0G2JGY7;A0A0G2JE53;A0A0G2JGL1;A0A0G2JEN9;A0A0G2JGU3;A0A0G2JEY7;A0A0G2JGD9
28.656	29.4218	29.6828	29.6521	28.4978	27.7628	27.6968	27.4643	27.0164	28.393	0.479156	0.444632	0.702155	29.5369	27.7628	27.4643	+	10	10	10	20.1	20.1	20.1	60.123	0	53.396	6113600000	48	2.73197	0.015828	Trove2	60 kDa SS-A/Ro ribonucleoprotein	O08848	O08848
29.1232	28.3634	27.8808	29.3061	29.0916	28.7135	29.0009	28.2167	29.5413	29.1634	0.665042	0.197394	0.682351	28.7433	29.0009	29.1634		26	26	25	34.5	34.5	33.6	113.88	0	186.11	9320800000	60	0.17131	0.717993	Dhx36	ATP-dependent RNA helicase DHX36	Q8VHK9	Q8VHK9
31.1778	30.7041	31.3665	31.5488	30.7073	30.1241	30.8717	27.9353	29.2814	29.6321	0.363222	0.392865	0.89574	31.2722	30.7073	29.2814	+	18	18	18	35.6	35.6	35.6	79.343	0	132.08	20169000000	106	2.72735	0.0159786	Mccc1	Methylcrotonoyl-CoA carboxylase subunit alpha, mitochondrial	Q99MR8	Q99MR8;A0A0G2JFQ5;A0A0G2JF64
33.4471	33.1713	33.2143	33.4753	33.6077	33.2139	33.7472	31.8328	33.1308	33.3568	0.156377	0.27657	0.822441	33.3307	33.6077	33.1308		51	51	51	43.2	43.2	43.2	149.69	0	323.31	185180000000	752	0.787907	0.184856	Dhx9	ATP-dependent RNA helicase A	E9QNN1;A0A087WPL5;O70133-2;O70133;O70133-3;Q3UR42	E9QNN1;A0A087WPL5;O70133-2;O70133;O70133-3;Q3UR42;A0A087WRT3
27.9076	29.3421	29.2082	25.9616	26.1832	25.6445	28.053	28.1602	26.7225	27.7767	1.5685	1.26407	0.744467	28.5579	26.1832	27.7767		3	3	3	10.1	10.1	10.1	26.82	0.00016361	4.4997	5339600000	21	0.412212	0.417926	Diablo	Diablo homolog, mitochondrial	Q9JIQ3	Q9JIQ3;A0A0G2JGS0;Q8R1D8;D3Z3K5;D3Z2Q3
30.0219	29.8311	29.7779	30.0693	29.5363	30.2668	29.1264	29.6426	30.0312	29.8254	0.142206	0.577662	0.194414	29.9265	29.5363	29.8254		26	26	26	22	22	22	139.34	0	152.71	15845000000	116	0.118078	0.802233	Diaph1;Diap1	Protein diaphanous homolog 1	O08808;E9PXV7;E9PV41;Q6NS79;D3Z074	O08808;E9PXV7;E9PV41;Q6NS79;D3Z074
27.9198	27.2284	27.9777	28.1927	28.0225	28.3841	28.4709	27.3639	27.6625	28.1444	0.417673	0.237821	0.393821	27.9487	28.3841	27.6625		25	25	25	18.3	18.3	18.3	247.17	0	308.92	6709300000	71	0.704083	0.219428	Dido1	Death-inducer obliterator 1	Q8C9B9	Q8C9B9;Q8C9B9-3;Q8C9B9-2
25.7106	27.2853	25.5868	26.9563	26.7279	28.4386	25.8237	27.7114	27.7479	25.9482	0.861948	1.32802	1.02868	26.3335	26.7279	27.7114		8	8	8	36.4	36.4	36.4	35.274	0	42.199	4235500000	25	0.0351682	0.939733	Dimt1	Probable dimethyladenosine transferase	Q9D0D4	Q9D0D4
26.4272	26.4765	27.7547	27.6293	27.371	26.2017	26.1622	27.8705	27.474	25.9881	0.718111	0.686782	0.99235	27.0529	26.2017	27.474		9	9	8	8.3	8.3	7.7	169.52	0	92.102	1776800000	18	0.33006	0.505366	Dip2a	Disco-interacting protein 2 homolog A	F8WI56;D3Z7D3;Q8BWT5	F8WI56;D3Z7D3;Q8BWT5;B2RQ71;B7ZMZ7;E9PWR4
31.8938	32.2641	32.4827	32.1406	30.938	31.1433	31.4865	27.6391	27.5696	30.6925	0.245782	0.277124	1.78328	32.2023	31.1433	27.6391	+	21	21	21	38.7	38.7	38.7	67.568	0	97.686	32714000000	147	2.7199	0.0161064	Stxbp1	Syntaxin-binding protein 1	O08599;O08599-2	O08599;O08599-2
27.8062	27.5784	25.3597	27.4898	27.9483	28.1734	26.5642	28.5842	28.1478	28.0618	1.14036	0.871391	0.280102	27.5341	27.9483	28.1478		12	12	12	19.9	19.9	19.9	99.219	0	32.29	2892000000	32	0.596717	0.277121	Dis3l2	DIS3-like exonuclease 2	Q8CI75-2;Q8CI75	Q8CI75-2;Q8CI75;A0A087WP08
30.6728	31.1464	30.7465	31.2169	31.3331	31.6425	30.355	30.8046	30.0279	31.0995	0.275672	0.67207	0.553557	30.9464	31.3331	30.8046		24	24	24	47.2	47.2	47.2	57.401	0	323.31	50704000000	301	0.181864	0.702444	Dkc1	H/ACA ribonucleoprotein complex subunit 4	Q9ESX5;B7ZCL7;F6YUI5	Q9ESX5;B7ZCL7;F6YUI5;A2AN81;F6S1S5
28.0428	28.8932	28.8301	28.8262	27.4794	26.5866	24.8568	26.7458	27.142	25.9139	0.404683	1.33337	0.626799	28.8281	26.5866	26.7458	+	6	6	6	7.1	7.1	7.1	116.74	0	21.325	1897200000	9	2.71977	0.0160212	Itga3	Integrin alpha-3;Integrin alpha-3 heavy chain;Integrin alpha-3 light chain	Q62470;Q62470-2;Q62470-3	Q62470;Q62470-2;Q62470-3;F6UD16
33.3706	33.1754	33.3235	32.9413	32.417	32.3026	32.8278	32.0661	32.0434	32.1418	0.193097	0.276188	0.0515239	33.2495	32.417	32.0661	+	17	17	2	39.5	39.5	3	53.514	0	323.31	75300000000	164	2.71894	0.0160211	Aldh9a1	4-trimethylaminobutyraldehyde dehydrogenase	Q9JLJ2	Q9JLJ2
28.8799	28.5764	29.1861	29.0254	28.389	28.1395	28.1054	27.0619	27.9751	28.7626	0.259197	0.154834	0.851124	28.9527	28.1395	27.9751		20	20	16	32.9	32.9	27.5	100.12	0	214.17	10824000000	101	0.887512	0.152977	Dlg1	Disks large homolog 1	Q811D0;Q811D0-2;Q811D0-3;H7BWY4;E9Q9H0;D3Z3B8	Q811D0;Q811D0-2;Q811D0-3;H7BWY4;E9Q9H0;D3Z3B8;S4R2T8;F6UDT8;Q62108;Q62108-3;Q62108-2;B1AR31;G3UZL5;Q91XM9-5
32.5774	33.1907	33.2635	33.0489	32.8108	32.2353	32.5398	29.2603	29.266	32.5451	0.308308	0.287913	1.89484	33.1198	32.5398	29.266		18	18	18	44.9	44.9	44.9	48.994	0	253.49	108030000000	325	1.43456	0.0637285	Dlst	Dihydrolipoyllysine-residue succinyltransferase component of 2-oxoglutarate dehydrogenase complex, mitochondrial	Q9D2G2;Q9D2G2-2	Q9D2G2;Q9D2G2-2
26.9163	25.1512	25.3448	26.6363	25.3316	27.8109	27.5514	28.3917	30.7164	27.1566	0.893241	1.3627	1.80748	25.9906	27.5514	28.3917		3	3	3	1.6	1.6	1.6	226.81	0.0001787	6.9391	964420000	12	0.961308	0.132353	Dmbt1	Deleted in malignant brain tumors 1 protein	Q60997;E9QPG8;Q60997-4;Q60997-3;Q60997-2	Q60997;E9QPG8;Q60997-4;Q60997-3;Q60997-2
27.2714	26.9915	26.1819	26.4581	26.5809	27.4024	27.1059	28.8512	27.1603	27.3256	0.495233	0.416012	0.932195	26.7248	27.1059	27.3256		25	22	22	8.6	7.9	7.9	425.83	0	99.341	6632800000	59	0.991067	0.125782	Dmd	Dystrophin	P11531	P11531;A2A9Z1;A2A9Z2
27.8836	28.4786	28.3822	27.8977	28.4787	27.5171	28.3533	26.6825	27.8017	27.672	0.314153	0.522755	0.612174	28.1399	28.3533	27.672		12	12	12	6.8	6.8	6.8	336	0	36.279	3117500000	24	1.22222	0.088113	Dmxl1	DmX-like protein 1	Q6PNC0;F8WGX5	Q6PNC0;F8WGX5
26.3562	27.1589	26.757	26.3831	27.8758	27.8295	28.42	27.049	27.7229	27.9342	0.377368	0.328377	0.462308	26.57	27.8758	27.7229	+	6	6	6	25	25	25	25.485	0	150.7	10252000000	79	2.7186	0.0159581	Epdr1	Mammalian ependymin-related protein 1	Q99M71;Q99M71-2	Q99M71;Q99M71-2
31.7326	31.804	31.8642	32.3417	31.8178	32.5619	32.8618	29.9596	32.0083	32.0111	0.27601	0.537519	1.18363	31.8341	32.5619	32.0083		20	20	20	55.2	55.2	55.2	44.868	0	323.31	76844000000	245	0.566707	0.294823	Dnaja1	DnaJ homolog subfamily A member 1	P63037;B1AXY1;B1AXY0	P63037;B1AXY1;B1AXY0;B1AXX9
30.427	30.0688	30.1898	30.7656	29.811	29.6962	30.2772	29.4721	30.3753	30.952	0.306993	0.307702	0.745929	30.3084	29.811	30.3753		17	17	17	38.8	38.8	38.8	45.745	0	107.48	31799000000	167	0.489498	0.350948	Dnaja2	DnaJ homolog subfamily A member 2	Q9QYJ0	Q9QYJ0
28.5575	28.594	28.8942	28.3827	27.535	26.7875	26.6691	26.0566	29.2508	28.4721	0.212456	0.469496	1.66553	28.5758	26.7875	28.4721		8	8	8	25	25	25	52.443	0	323.31	7680100000	77	1.17034	0.0948688	Dnaja3	DnaJ homolog subfamily A member 3, mitochondrial	Q99M87;Q99M87-3;Q99M87-2	Q99M87;Q99M87-3;Q99M87-2
29.282	29.1063	29.1656	28.6992	28.5307	28.3846	28.9377	27.5239	27.5884	28.7437	0.253451	0.286622	0.686391	29.136	28.5307	27.5884		4	4	4	9.8	9.8	9.8	44.901	0	11.507	5109200000	30	1.49587	0.0581699	Dnaja4	DnaJ homolog subfamily A member 4	Q9JMC3	Q9JMC3;D3Z1U5
29.8947	29.6865	29.6399	30.1579	30.6009	30.4292	30.4634	31.0395	28.8694	30.0966	0.236336	0.0908823	1.08815	29.7906	30.4634	30.0966		14	14	13	37.1	37.1	33.5	38.167	0	38.757	14411000000	74	0.660021	0.24275	Dnajb1	DnaJ homolog subfamily B member 1	Q9QYJ3	Q9QYJ3
31.3776	31.7567	31.51	31.4429	31.8923	32.1954	31.3017	32.5152	32.0536	31.5095	0.165667	0.454492	0.503414	31.4764	31.8923	32.0536		15	15	15	44.1	44.1	44.1	40.555	0	243.82	61405000000	242	0.0395141	0.931579	Dnajb11	DnaJ homolog subfamily B member 11	Q99KV1	Q99KV1
28.8431	28.5474	28.8552	28.5478	28.2163	27.3816	28.0438	26.6524	26.8673	29.212	0.17417	0.440641	1.41982	28.6954	28.0438	26.8673		11	10	10	34.1	30.6	30.6	37.781	0	39.885	7613300000	63	0.512981	0.332542	Dnajb4	DnaJ homolog subfamily B member 4	Q9D832	Q9D832
25.6758	27.8934	27.7232	27.9573	27.0261	26.9243	26.2896	25.8774	27.7746	26.0703	1.09555	0.39909	1.04413	27.8083	26.9243	26.0703		7	7	2	26.3	26.3	12.9	39.807	0	11.398	2162300000	19	0.0454506	0.92174	Dnajb6	DnaJ homolog subfamily B member 6	O54946;A0A0G2JER9;G3X8S5	O54946;A0A0G2JER9;G3X8S5;F6YRQ2;A0A0G2JGN9;A0A0G2JEI3;Q9QYI8;A0A087WP03
29.3028	28.7147	28.6172	28.3479	28.9964	29.3339	28.9538	29.6033	31.3015	30.5871	0.402524	0.208245	0.852654	28.666	28.9964	30.5871	+	28	21	21	13.1	10.3	10.3	289.57	0	78.485	7214100000	76	2.71592	0.0160208	Col6a5	Collagen alpha-5(VI) chain	A6H584	A6H584
28.0576	28.7689	26.0061	27.5951	28.2916	27.8793	28.4105	28.5885	29.9261	27.9764	1.17133	0.278778	0.997093	27.8264	28.2916	28.5885		9	9	9	18.5	18.5	18.5	63.869	0	86.877	5560600000	42	0.443479	0.389116	Dnajc1	DnaJ homolog subfamily C member 1	Q61712;F6ZL86	Q61712;F6ZL86;F6WEH1;F6YK70;F8WH68
28.1929	28.2812	27.621	28.6414	28.5863	28.9704	29.083	27.2074	27.4176	29.2805	0.422575	0.260424	1.14108	28.237	28.9704	27.4176		18	18	18	25.6	25.6	25.6	90.582	0	206.79	10581000000	86	0.522969	0.326134	Dnajc10	DnaJ homolog subfamily C member 10	Q9DC23	Q9DC23
26.8056	26.0243	26.0349	26.0049	27.2743	27.7261	28.0979	27.6402	27.2239	26.5867	0.392313	0.412447	0.530595	26.0296	27.7261	27.2239	+	4	4	4	6.1	6.1	6.1	94.565	0.00017867	6.9338	603580000	11	2.71379	0.0159585	Bcl11b	B-cell lymphoma/leukemia 11B	Q99PV8;Q99PV8-3;Q99PV8-2	Q99PV8;Q99PV8-3;Q99PV8-2
27.4531	27.4525	27.2474	27.3037	27.1371	26.9997	26.4092	26.5579	27.8704	26.2987	0.104885	0.38674	0.842623	27.3781	26.9997	26.5579		6	6	6	57.8	57.8	57.8	12.436	0	31.699	2828700000	19	0.0832021	0.858042	Dnajc19	Mitochondrial import inner membrane translocase subunit TIM14	Q9CQV7;D3Z5K6;G3X8S1;Q9CQV7-3;Q9CQV7-2	Q9CQV7;D3Z5K6;G3X8S1;Q9CQV7-3;Q9CQV7-2
28.719	28.3479	26.6514	26.3053	27.511	26.6011	27.1983	27.8548	27.12	25.7319	1.20446	0.462303	1.07807	27.4996	27.1983	27.12		15	15	15	32.7	32.7	32.7	71.721	0	323.31	4827300000	47	0.0842181	0.856846	Dnajc2	DnaJ homolog subfamily C member 2;DnaJ homolog subfamily C member 2, N-terminally processed	P54103;E9Q9H2;E9Q9H3	P54103;E9Q9H2;E9Q9H3;Q3TRX6
27.2667	27.2492	27.3689	27.471	27.3148	26.0165	27.2606	27.1038	26.9536	25.9115	0.102647	0.734427	0.649372	27.3178	27.2606	26.9536		3	3	3	18.9	18.9	18.9	16.922	0.00032067	4.0681	1768100000	15	0.111403	0.81317	Dnajc24	DnaJ homolog subfamily C member 24	A2A4A1;Q91ZF0;F7CGC9	A2A4A1;Q91ZF0;F7CGC9
28.0789	29.1475	28.8446	28.123	26.4678	25.6505	27.3259	26.3191	26.9207	26.2684	0.53168	0.837783	0.362856	28.4838	26.4678	26.3191	+	10	10	10	16.7	16.7	16.7	83.056	0	323.31	4835000000	45	2.70462	0.0161237	Xrcc5	X-ray repair cross-complementing protein 5	P27641	P27641
30.7185	29.8521	30.5021	30.4034	30.342	30.1304	30.6603	28.556	29.7386	29.8578	0.368888	0.266734	0.719657	30.4528	30.342	29.7386		5	5	5	38.4	38.4	38.4	22.101	0	323.31	13055000000	49	1.01073	0.121632	Dnajc5	DnaJ homolog subfamily C member 5	P60904;A2AUE1;G5E8T0	P60904;A2AUE1;G5E8T0
27.8635	25.9411	28.1041	28.4623	28.6026	26.5297	27.7707	27.3392	27.5254	28.2272	1.12825	1.04316	0.468284	27.9838	27.7707	27.5254		6	5	5	7	6.1	6.1	102.3	0.00017259	5.814	1855900000	12	0.0591606	0.899005	Dnajc6	Putative tyrosine-protein phosphatase auxilin	Q80TZ3;Q80TZ3-2;Q80TZ3-3	Q80TZ3;Q80TZ3-2;Q80TZ3-3;B1B0B7;B1B0B8
27.8987	28.1433	27.517	27.876	27.8341	28.2696	26.253	28.1999	27.6203	28.3611	0.257976	1.06115	0.389595	27.8874	27.8341	28.1999		9	9	9	19	19	19	56.475	0	23.736	5054300000	46	0.456438	0.378073	Dnajc7	DnaJ homolog subfamily C member 7	Q9QYI3	Q9QYI3;F7BTP8;A2A5E1
28.0984	28.5616	29.0668	28.3148	28.9048	28.2167	26.9656	27.0702	26.6848	25.8577	0.416415	0.983127	0.619513	28.4382	28.2167	26.6848	+	10	10	10	18.6	18.6	18.6	85.652	0	172.44	4423200000	46	2.70075	0.0161436	Ascc2	Activating signal cointegrator 1 complex subunit 2	Q91WR3;Q91WR3-3;Q91WR3-2	Q91WR3;Q91WR3-3;Q91WR3-2
30.5289	29.4303	29.2941	29.9805	30.1856	30.6783	31.1572	30.661	30.2433	30.4955	0.564566	0.485816	0.210344	29.7054	30.6783	30.4955		8	8	8	26.6	26.6	26.6	30.059	0	26.4	13137000000	53	1.52818	0.0558002	Dnajc9	DnaJ homolog subfamily C member 9	Q91WN1	Q91WN1
27.4387	28.421	28.1957	28.6406	29.0613	29.1579	27.0647	27.3035	26.9864	27.2445	0.522769	1.18161	0.168645	28.3083	29.0613	27.2445		37	30	3	46.9	39.7	3.5	97.283	0	160.91	20422000000	125	0.843675	0.166101	Dnm1	Dynamin-1	P39053-6;P39053-4;P39053	P39053-6;P39053-4;P39053
31.896	32.228	32.4603	32.1344	31.2549	29.6867	31.4459	25.2984	26.3876	31.7722	0.233529	0.965273	3.46627	32.1812	31.2549	26.3876		29	29	2	47.2	47.2	3.2	79.532	0	323.31	52061000000	290	0.893847	0.150898	Dnm1l	Dynamin-1-like protein	E9PUD2;Q8K1M6-3	E9PUD2;Q8K1M6-3;Q8K1M6-5
32.0275	32.3845	32.2499	32.3734	31.5079	30.6337	31.7932	29.5486	30.3722	32.0476	0.165844	0.604161	1.27347	32.3117	31.5079	30.3722		37	37	0	47	47	0	98.144	0	323.31	59575000000	307	0.958449	0.132998	Dnm2	Dynamin-2	P39054;F8WIV5	P39054;F8WIV5
27.7917	27.1739	27.7739	28.8227	28.6178	26.5358	27.997	27.9676	27.9572	28.8254	0.684561	1.06889	0.49828	27.7828	27.997	27.9676		20	8	8	24.6	9.7	9.7	97.189	0	40.191	5420500000	25	0.344635	0.48787	Dnm3	Dynamin-3	Q8BZ98;E9QLL2;Q8BZ98-2	Q8BZ98;E9QLL2;Q8BZ98-2;F2Z460;E0CXZ8
30.3398	30.5785	29.415	29.8545	30.2584	29.6011	30.7667	27.6402	28.9406	29.9889	0.517914	0.584385	1.1766	30.0971	30.2584	28.9406		41	41	6	28.9	28.9	5.2	183.19	0	323.31	39504000000	242	0.507418	0.336259	Dnmt1	DNA (cytosine-5)-methyltransferase 1	P13864;P13864-2	P13864;P13864-2
32.9522	33.2901	33.397	33.1808	32.1308	31.9967	31.46	31.6175	30.5809	33.2349	0.190261	0.354965	1.33755	33.2355	31.9967	31.6175		21	21	21	59.4	59.4	59.4	52.206	0	236.22	106210000000	358	1.02023	0.119743	Dnpep	Aspartyl aminopeptidase	Q9Z2W0;Q3TVK3;Q8BPW9	Q9Z2W0;Q3TVK3;Q8BPW9;A0A087WS31;A0A087WSE6;A0A087WRC1;A0A087WSU0;A0A087WNX3;A0A087WSD3
26.5001	27.5399	27.2719	27.5137	27.5098	26.8896	26.7394	26.6124	26.7159	27.792	0.486075	0.408396	0.653217	27.3928	26.8896	26.7159		5	5	5	30.1	30.1	30.1	18.977	0	66.961	2440200000	25	0.0380744	0.93439	Dnph1	2-deoxynucleoside 5-phosphate N-hydrolase 1	Q80VJ3	Q80VJ3
28.2217	28.1959	25.1679	28.1546	28.6756	28.9828	29.4593	28.2339	28.9133	28.9787	1.51167	0.394886	0.41243	28.1753	28.9828	28.9133		14	14	14	25.5	25.5	25.5	84.276	0	294.68	8873600000	68	1.2615	0.0823417	Dnttip2	Deoxynucleotidyltransferase terminal-interacting protein 2	Q8R2M2	Q8R2M2
25.8449	27.2165	25.1065	26.2969	26.6235	27.9621	25.7697	27.8281	26.9728	27.7127	0.882498	1.1051	0.464096	26.0709	26.6235	27.7127		21	21	19	14.9	14.9	13.9	215.08	0	125.47	7972600000	77	1.23861	0.0852735	Dock1	Dedicator of cytokinesis protein 1	Q8BUR4;Q8BUR4-2	Q8BUR4;Q8BUR4-2
29.7002	29.9004	28.6803	30.1357	29.6584	29.5764	30.8324	30.3797	30.2794	29.37	0.641102	0.702677	0.556261	29.8003	29.6584	30.2794		15	15	15	8	8	8	245.76	0	19.81	5296000000	41	0.505434	0.337865	Dock10	Dedicator of cytokinesis protein 10	Q8BZN6;A0A087WRP5;A0A087WQ86;E9QM99;Q8BZN6-2;Q8BZN6-3	Q8BZN6;A0A087WRP5;A0A087WQ86;E9QM99;Q8BZN6-2;Q8BZN6-3;A0A087WS26;A0A087WQA1;Q8BLX9
28.7162	29.2849	28.1344	28.6589	28.5655	27.4789	28.726	26.7203	28.1192	28.6998	0.470445	0.678444	1.01755	28.6875	28.5655	28.1192		20	20	13	11.1	11.1	8.5	237.77	0	35.789	9357100000	63	0.238104	0.62345	Dock11	Dedicator of cytokinesis protein 11	A2AF47;A2AF67	A2AF47;A2AF67
31.3421	31.8904	29.6589	31.2858	31.7866	30.5418	31.637	30.4562	30.5023	31.6462	0.963021	0.679629	0.674133	31.3139	31.637	30.5023		31	31	31	19.3	19.3	19.3	211.7	0	134.68	19014000000	147	0.289804	0.554857	Dock2	Dedicator of cytokinesis protein 2	Q8C3J5;Q5SRI3	Q8C3J5;Q5SRI3;D6RGU3;Q3TMS1
29.8822	30.1272	29.8218	29.3641	29.3967	28.9405	29.1589	30.4044	28.3103	30.0189	0.318483	0.228169	1.11454	29.852	29.1589	30.0189		40	40	36	23.7	23.7	22	241.44	0	323.31	22429000000	179	0.568647	0.293889	Dock7	Dedicator of cytokinesis protein 7	Q8R1A4;E9PX48;A2A9M5;Q8R1A4-2	Q8R1A4;E9PX48;A2A9M5;Q8R1A4-2;A2A9M4;F6ZJ55;A2AW79
28.8327	28.8482	28.1224	29.1773	28.2721	28.0756	28.2681	29.4182	28.7792	28.7527	0.444543	0.112313	0.376809	28.8405	28.2681	28.7792		14	12	12	7.6	6.7	6.7	238.98	0	12.492	3469400000	39	1.13937	0.0991462	Dock8	Dedicator of cytokinesis protein 8	Q8C147	Q8C147;Q8C147-2
26.0301	26.3761	25.6788	26.1897	26.9042	26.6497	26.7468	27.0763	26.7587	26.9112	0.295887	0.128435	0.158842	26.1099	26.7468	26.9112		10	8	8	7.3	6.6	6.6	234.91	0	22.28	1080100000	20	0.430361	0.400987	Dock9	Dedicator of cytokinesis protein 9	E9QMR2;Q8BIK4;Q8BIK4-2;F8VPN7	E9QMR2;Q8BIK4;Q8BIK4-2;F8VPN7;Q8BIK4-3
26.0085	26.8642	27.1803	28.1198	26.5319	26.6221	26.3094	26.9242	26.1577	26.9741	0.871878	0.160947	0.457625	27.0223	26.5319	26.9242		9	9	9	54.3	54.3	54.3	32.905	0	143.34	3051200000	32	0.355143	0.475692	Dohh	Deoxyhypusine hydroxylase	Q99LN9;D3Z7J7;D3Z6Y9;Q99LN9-2	Q99LN9;D3Z7J7;D3Z6Y9;Q99LN9-2;F6TY47;D3YZM0
29.6023	29.6829	29.3496	28.1658	29.2484	29.4715	29.707	27.5445	27.1897	29.0797	0.704033	0.229328	1.00456	29.476	29.4715	27.5445		8	8	8	4.1	4.1	4.1	257.48	0	12.666	5442200000	22	0.751008	0.199202	Dopey2	Protein dopey-2	Q3UHQ6;Q3UHQ6-2	Q3UHQ6;Q3UHQ6-2
28.3102	28.6765	28.5047	27.502	29.1418	29.2697	26.9228	27.4963	29.4482	29.6512	0.51958	1.31961	1.18987	28.4074	29.1418	29.4482		18	18	18	61.5	61.5	61.5	45.722	0	323.31	84429000000	382	0.580645	0.286971	Dpep1	Dipeptidase 1	P31428	P31428
25.4269	28.0319	25.629	27.7279	26.9908	25.8543	28.8483	26.4495	27.5036	28.5979	1.36605	1.5114	1.07426	26.6784	26.9908	27.5036		8	8	8	25.3	25.3	25.3	44.229	0	33.754	5031800000	43	0.196389	0.681042	Dpf2	Zinc finger protein ubi-d4	Q61103;D3Z5N6;F8WIP7	Q61103;D3Z5N6;F8WIP7
26.3194	25.9037	25.8802	25.8769	26.9182	25.6669	27.0939	27.7468	27.19	25.7577	0.216563	0.778133	1.02616	25.8919	26.9182	27.19		5	5	5	13.5	13.5	13.5	48.004	0	8.0037	478040000	11	0.395664	0.433031	Dph1	Diphthamide biosynthesis protein 1	Q5NCQ5	Q5NCQ5;B1ARH1
31.4336	31.0721	30.5888	30.9763	30.5415	30.0616	30.4567	27.3664	27.4012	30.979	0.347179	0.256125	2.07576	31.0242	30.4567	27.4012		13	13	13	56.9	56.9	56.9	29.174	0	128.97	19644000000	92	1.10739	0.103798	Dpm1	Dolichol-phosphate mannosyltransferase subunit 1	O70152;A2BDX2	O70152;A2BDX2;F8WII3
31.5188	31.7444	31.0613	31.7906	30.692	30.4351	31.615	30.6793	30.275	31.7743	0.333506	0.620496	0.775713	31.6316	30.692	30.6793		27	27	27	46.7	46.7	46.7	82.897	0	323.31	41844000000	186	0.379584	0.44844	Dpp3	Dipeptidyl peptidase 3	Q99KK7	Q99KK7
30.3335	30.2318	30.3975	29.9366	30.5664	30.3774	31.2709	30.293	30.1672	30.1413	0.203919	0.470883	0.0811468	30.2826	30.5664	30.1672		19	19	19	27.5	27.5	27.5	87.436	0	143.64	22529000000	138	1.14117	0.0988621	Dpp4	Dipeptidyl peptidase 4;Dipeptidyl peptidase 4 membrane form;Dipeptidyl peptidase 4 soluble form	P28843	P28843
27.0194	27.2604	27.6418	27.1456	26.2009	26.0214	26.4236	27.4477	27.5055	26.638	0.268677	0.201486	0.485028	27.203	26.2009	27.4477	+	10	10	10	12.4	12.4	12.4	119.27	0	14.088	1367700000	28	2.69273	0.0164082	Fuk		Q7TMC8	Q7TMC8
29.6719	29.1782	29.5955	30.0424	26.2812	26.8387	29.0895	27.2255	27.6175	26.6564	0.354442	1.4868	0.483262	29.6337	26.8387	27.2255	+	9	9	9	36.2	36.2	36.2	34.995	0	46.196	5329900000	27	2.68984	0.0163452		Ester hydrolase C11orf54 homolog	Q91V76	Q91V76
29.0624	28.9313	29.9614	29.4879	27.2842	27.2597	26.4902	26.9602	27.8545	26.4443	0.465613	0.45151	0.713511	29.2752	27.2597	26.9602		3	3	3	45.5	45.5	45.5	11.213	0	178.2	30285000000	88	0.985777	0.127041	Dpy30	Protein dpy-30 homolog	Q99LT0	Q99LT0
34.7271	34.3528	34.9353	34.599	34.0682	34.6272	34.2375	33.4093	34.3174	35.0259	0.243734	0.286651	0.810351	34.663	34.2375	34.3174		38	34	32	78	69.1	65.2	62.277	0	323.31	412030000000	948	0.46022	0.375052	Dpysl2	Dihydropyrimidinase-related protein 2	O08553	O08553
25.6306	25.188	25.3584	24.1334	25.9426	26.0553	25.0547	27.3303	27.5592	27.1197	0.655327	0.548067	0.219814	25.2732	25.9426	27.3303	+	34	34	34	33.3	33.3	33.3	155.66	0	323.31	16733000000	114	2.6832	0.0164444	Ncapd2	Condensin complex subunit 1	Q8K2Z4;Q8K2Z4-2	Q8K2Z4;Q8K2Z4-2;A0A087WNQ1;A0A087WRK6
28.1589	27.9206	29.0918	28.6697	29.1484	29.531	28.9923	28.4056	28.6142	28.7763	0.524328	0.277173	0.185836	28.4143	29.1484	28.6142		6	6	6	12.1	12.1	12.1	61.516	0	8.1135	3785500000	31	0.785094	0.185798	Dpysl5	Dihydropyrimidinase-related protein 5	Q9EQF6	Q9EQF6
27.9493	28.1772	27.7193	25.2033	26.8823	26.1823	26.2735	25.7737	27.2468	26.8277	1.38532	0.380559	0.75901	27.8343	26.2735	26.8277		3	3	3	25.6	25.6	25.6	19.43	0	17.403	3285000000	26	0.211949	0.659861	Dr1	Protein Dr1	Q91WV0	Q91WV0
29.1916	29.264	28.1756	28.3991	26.575	26.588	27.4242	27.5301	26.545	28.8008	0.551375	0.486576	1.13091	28.7953	26.588	27.5301		3	3	3	15.6	15.6	15.6	22.278	0	7.3199	4157300000	33	1.19088	0.0919166	Drap1	Dr1-associated corepressor	Q9D6N5;F6T9K1;D3YY09;D3YYC2;G3UXH5	Q9D6N5;F6T9K1;D3YY09;D3YYC2;G3UXH5
30.0471	30.2937	30.2328	30.2782	29.4517	29.9787	29.2906	26.9596	27.6858	30.7488	0.113546	0.359899	2.01111	30.2555	29.4517	27.6858		14	14	13	52.9	52.9	51	40.512	0	238.78	21721000000	119	0.610366	0.269795	Drg1	Developmentally-regulated GTP-binding protein 1	P32233	P32233;F7BQ65
29.2365	28.9108	29.4446	29.1839	29.9816	28.09	29.5856	26.6443	26.9956	28.9643	0.21978	0.997646	1.25044	29.2102	29.5856	26.9956		12	11	11	32.1	30.2	30.2	40.718	0	108.86	9437400000	72	1.04357	0.114615	Drg2	Developmentally-regulated GTP-binding protein 2	Q9QXB9	Q9QXB9
27.0231	26.1968	25.6363	27.0312	26.5203	26.628	26.6371	25.9395	26.5878	26.3419	0.68082	0.0649673	0.327282	26.61	26.628	26.3419		4	4	4	18.9	18.9	18.9	32.97	0	8.6013	1607300000	15	0.118752	0.801406	Dscr3	Down syndrome critical region protein 3 homolog	O35075	O35075
31.441	31.2615	30.3562	30.9613	32.0203	32.207	32.1003	31.832	32.4115	32.4615	0.475654	0.0936672	0.349901	31.1114	32.1003	32.4115	+	86	86	84	50.2	50.2	49.2	233.32	0	323.31	124260000000	739	2.68142	0.0163819	Myof	Myoferlin	Q69ZN7;E9Q390;Q69ZN7-4	Q69ZN7;E9Q390;Q69ZN7-4;Q69ZN7-2;Q69ZN7-3
30.5577	30.9562	31.2408	30.0342	30.4521	29.385	32.1411	30.3578	31.0066	30.2054	0.523326	1.3897	0.425458	30.757	30.4521	30.3578		29	29	29	11.1	11.1	11.1	332.91	0	174.02	15175000000	103	0.0210824	0.962889	Dsp	Desmoplakin	E9Q557;E9PZW0	E9Q557;E9PZW0
31.5653	31.4273	31.6923	31.2851	31.0123	30.1972	30.5348	26.4199	29.6107	30.344	0.175581	0.409546	2.08636	31.4963	30.5348	29.6107		101	99	82	17.6	17.2	14.7	870.52	0	323.31	29908000000	330	1.43121	0.0639275	Dst	Dystonin	S4R1P5;Q91ZU6-4;Q91ZU6;E9Q9X1;Q91ZU6-3;Q91ZU6-2;A0A087WSP0	S4R1P5;Q91ZU6-4;Q91ZU6;E9Q9X1;Q91ZU6-3;Q91ZU6-2;A0A087WSP0;A0A087WPR7;A0A087WRB8;S4R1Y6;A0A0A6YWC6;Q91ZU6-6;A0A0A6YX28;A0A0A6YXR1;S4R2C6;S4R2A8;Q91ZU6-8
32.4333	32.0145	32.2749	31.887	32.5646	33.3486	33.1489	32.1198	33.1834	31.7246	0.247228	0.407417	0.754489	32.1447	33.1489	32.1198		12	10	10	72.7	66.1	66.1	18.521	0	296.64	129730000000	235	0.467695	0.369202	Dstn	Destrin	Q9R0P5	Q9R0P5
28.4285	28.8752	29.032	29.4004	26.6902	27.044	26.8163	27.2335	26.8557	26.0779	0.402543	0.179315	0.589225	28.9536	26.8163	26.8557		2	2	2	11	11	11	23.384	0.00032579	4.4069	2951100000	19	0.466639	0.369884	Dtd1	D-tyrosyl-tRNA(Tyr) deacylase 1	Q9DD18;Q9DD18-2	Q9DD18;Q9DD18-2
30.2921	30.1534	30.1436	30.1465	30.7604	30.606	30.8754	29.1139	27.5323	30.3339	0.0722507	0.135179	1.40468	30.15	30.7604	29.1139		15	15	15	27.4	27.4	27.4	83.043	0	83.174	14966000000	93	1.1342	0.0999799	Dtx3l	E3 ubiquitin-protein ligase DTX3L	Q3UIR3;Q3UIR3-2	Q3UIR3;Q3UIR3-2
28.4413	28.505	28.4885	29.1748	28.5261	26.2374	26.3708	27.4922	26.6642	27.9524	0.349312	1.28461	0.652793	28.4967	26.3708	27.4922		13	13	13	26.5	26.5	26.5	71.078	0	119.74	7869400000	48	1.32726	0.0742657	Dus3l	tRNA-dihydrouridine(47) synthase [NAD(P)(+)]-like	Q91XI1	Q91XI1;Q91XI1-2
27.9359	28.2988	27.9046	27.4229	29.0134	28.0031	28.4086	26.0368	26.1308	28.1653	0.359453	0.508416	1.20267	27.9202	28.4086	26.1308		5	5	5	38	38	38	16.637	0	7.334	2531800000	22	1.44122	0.0629095	Dusp23	Dual specificity protein phosphatase 23	Q6NT99	Q6NT99
29.844	29.9923	29.8368	29.806	30.2945	29.9897	29.7749	27.3738	30.1461	30.6516	0.0833295	0.261096	1.76471	29.8404	29.9897	30.1461		5	5	5	40.5	40.5	40.5	20.472	0	157.98	11862000000	93	0.0598719	0.897557	Dusp3	Dual specificity protein phosphatase 3	Q9D7X3;B1AQF4;H3BKL8;Q3V2Y9	Q9D7X3;B1AQF4;H3BKL8;Q3V2Y9;H3BKD1
24.9586	25.7696	25.1191	26.5665	26.4727	27.4867	25.5636	27.4191	27.034	26.6576	0.73155	0.962026	0.380758	25.4444	26.4727	27.034		11	11	11	78.4	78.4	78.4	17.384	0	109.12	15132000000	57	0.628044	0.259097	Dut		Q9CQ43;Q8VCG1	Q9CQ43;Q8VCG1
27.5362	26.8335	27.9807	26.0688	27.3878	28.8965	26.3984	28.9048	28.1574	27.5395	0.836701	1.25801	0.683673	27.1848	27.3878	28.1574		6	6	6	8.1	8.1	8.1	75.847	0	8.8091	1790300000	12	0.324572	0.513071	Dym	Dymeclin	Q8CHY3	Q8CHY3
34.9977	35.1376	35.0882	35.1006	34.8314	34.7458	34.9421	32.509	33.8072	34.9483	0.0593816	0.0984173	1.22049	35.0944	34.8314	33.8072		237	237	237	56	56	56	532.04	0	323.31	552020000000	2693	1.01805	0.120239	Dync1h1	Cytoplasmic dynein 1 heavy chain 1	Q9JHU4	Q9JHU4;F6ZX84
31.9263	31.8615	32.1434	31.7876	32.057	31.5634	31.8042	30.0621	31.4858	31.7872	0.153321	0.246824	0.921389	31.8939	31.8042	31.4858		28	28	28	57.6	57.6	57.6	56.614	0	241.55	60286000000	270	0.902998	0.147824	Dync1li1	Cytoplasmic dynein 1 light intermediate chain 1	Q8R1Q8	Q8R1Q8
28.8181	29.6872	29.2747	29.7216	29.4319	29.9571	25.6502	27.445	29.9083	28.6482	0.423398	2.3497	1.23176	29.4809	29.4319	28.6482		17	17	17	49.8	49.8	49.8	54.218	0	212.84	20925000000	124	0.351744	0.479137	Dync1li2	Cytoplasmic dynein 1 light intermediate chain 2	Q6PDL0	Q6PDL0
30.7477	29.7947	31.4112	31.2052	30.2176	29.6022	30.1593	27.8753	27.2144	31.0726	0.718955	0.339725	2.06338	30.9764	30.1593	27.8753		5	5	2	59.6	59.6	33.7	10.366	0	111.14	19503000000	67	0.705873	0.218789	Dynll1;BC048507	Dynein light chain 1, cytoplasmic	P63168;Q80ZS7	P63168;Q80ZS7
29.1727	29.3043	29.3167	29.5123	29.6016	28.1303	29.7761	29.3859	27.5062	29.359	0.139958	0.904049	1.07756	29.3105	29.6016	29.359		8	8	8	75	75	75	10.99	0	35.391	18011000000	132	0.127469	0.788503	Dynlrb1	Dynein light chain roadblock-type 1	P62627;A2AVR9	P62627;A2AVR9
27.8069	26.5961	25.2128	26.7401	25.9949	27.0801	27.3627	26.5852	27.1847	27.5095	1.0646	0.72208	0.468905	26.6681	27.0801	27.1847		5	5	4	8.1	8.1	6.9	85.493	0	19.56	1763200000	18	0.312229	0.528914	Dyrk1a	Dual specificity tyrosine-phosphorylation-regulated kinase 1A	Q61214;A1L341	Q61214;A1L341;A9C477;A9C478
28.8051	29.0658	29.0188	28.9079	29.5358	29.1898	29.3955	28.4498	29.1169	28.966	0.116777	0.174027	0.349822	28.9634	29.3955	28.966		21	19	19	12.6	11.6	11.6	239.29	0	39.135	8291000000	49	1.05836	0.111666	Dysf	Dysferlin	Q9ESD7-2;E9PXU9;Q9ESD7-3;Q9ESD7;E9QL12;E9Q423	Q9ESD7-2;E9PXU9;Q9ESD7-3;Q9ESD7;E9QL12;E9Q423
27.8173	28.263	28.3774	27.4474	27.3997	27.6741	27.5047	27.8001	27.4735	26.7229	0.427432	0.138454	0.552332	28.0401	27.5047	27.4735		7	7	7	15.1	15.1	15.1	58.326	0	119.94	2237800000	39	1.24428	0.0844696	Ears2	Probable glutamate--tRNA ligase, mitochondrial	Q9CXJ1	Q9CXJ1
29.173	29.6744	29.0032	29.7677	29.4704	29.4289	29.6602	27.471	30.2655	29.6695	0.373896	0.12332	1.47184	29.4237	29.4704	29.6695		15	15	4	41.5	41.5	8.2	34.702	0	57.389	14661000000	90	0.0164012	0.971576	Ebna1bp2	Probable rRNA-processing protein EBP2	Q9D903	Q9D903
29.0611	29.9697	28.9913	25.9903	30.113	29.4792	30.1987	30.0454	27.4402	28.6712	1.73347	0.393007	1.30326	29.0262	30.113	28.6712		2	2	2	10.9	10.9	10.9	26.215	0	44.759	9983700000	42	0.509738	0.334911	Ebp	3-beta-hydroxysteroid-Delta(8),Delta(7)-isomerase	P70245;A2AC29	P70245;A2AC29
28.6085	28.6771	29.8106	29.3871	28.7776	29.1588	29.1498	27.2784	26.8711	28.2982	0.579098	0.217535	0.735131	29.0321	29.1498	27.2784	+	32	32	30	54.5	54.5	53.2	83.594	0	323.31	49213000000	295	2.6809	0.01632	Plod1	Procollagen-lysine,2-oxoglutarate 5-dioxygenase 1	Q9R0E2	Q9R0E2;A8Y5E6;F6WNR1
29.2653	28.8721	29.4324	29.3152	29.7219	28.2145	29.6813	28.3373	27.9575	27.55	0.243075	0.858817	0.393731	29.2903	29.6813	27.9575		9	9	9	36.4	36.4	36.4	36.118	0	323.31	18160000000	87	0.737767	0.204102	Ech1	Delta(3,5)-Delta(2,4)-dienoyl-CoA isomerase, mitochondrial	O35459;F7B227	O35459;F7B227
27.5007	28.6095	28.2885	28.3872	27.7713	26.3078	25.7451	25.4429	26.4475	26.0994	0.482886	1.04594	0.510129	28.3378	26.3078	26.0994	+	16	16	16	36.2	36.2	36.2	73.275	0	147.43	9474400000	71	2.67988	0.0162388	Man1a1;Man1a	Mannosyl-oligosaccharide 1,2-alpha-mannosidase IA;alpha-1,2-Mannosidase	P45700;D3Z799	P45700;D3Z799
27.4846	27.5233	27.9256	26.8899	28.2928	28.2018	28.1904	26.5023	26.7878	27.3371	0.426748	0.0561209	0.424289	27.504	28.2018	26.7878	+	4	4	4	14.9	14.9	14.9	37.188	0	10.14	1746000000	16	2.6778	0.0162376	Akr1c14		Q91WT7	Q91WT7
31.9056	31.5791	32.0473	31.8692	31.7679	32.1474	32.3753	33.5914	31.6175	31.6905	0.196446	0.306837	1.11915	31.8874	32.1474	31.6905		12	12	12	51.4	51.4	51.4	31.474	0	323.31	55635000000	192	0.116716	0.804355	Echs1	Enoyl-CoA hydratase, mitochondrial	Q8BH95;F6T930	Q8BH95;F6T930
29.0149	28.8349	30.0948	30.438	28.2592	28.5652	28.5908	26.7368	27.3763	28.0926	0.790509	0.184504	0.678263	29.5549	28.5652	27.3763	+	6	6	6	21.9	21.9	21.9	30.959	0	9.5943	5301000000	29	2.66927	0.0165123	Nqo1	NAD(P)H dehydrogenase [quinone] 1	Q64669	Q64669
28.0319	28.0361	28.7808	28.6481	27.3333	26.0942	27.7522	26.6886	26.5779	26.7779	0.396579	0.862149	0.100191	28.3421	27.3333	26.6886	+	1	1	1	3.6	3.6	3.6	35.719	0.00031736	3.8691	2020900000	15	2.6676	0.0164706	Npdc1	Neural proliferation differentiation and control protein 1	Q64322;A2AJ20;A2AJ23	Q64322;A2AJ20;A2AJ23
30.2812	30.295	30.3279	30.6592	30.826	29.0981	30.1397	28.3304	27.6698	30.245	0.179986	0.870017	1.33752	30.3115	30.1397	28.3304		48	48	48	37	37	37	203.7	0	323.31	27515000000	229	0.670513	0.237472	Ecm29;AI314180	Proteasome-associated protein ECM29 homolog	Q6PDI5;Q6PDI5-2;A2ALV7	Q6PDI5;Q6PDI5-2;A2ALV7;A2ALV6;A2ALV8;A2ALW1;A2ALV9
28.4279	28.9556	28.8472	28.2239	28.9913	29.1465	28.9873	29.625	29.4615	29.264	0.345391	0.0907809	0.180767	28.6376	28.9913	29.4615		8	8	8	19.3	19.3	19.3	49.798	0	10.895	3985200000	24	0.0611191	0.896258	Ecsit	Evolutionarily conserved signaling intermediate in Toll pathway, mitochondrial	Q9QZH6;J3KMM6	Q9QZH6;J3KMM6
29.0372	28.8744	29.2969	28.9211	29.1976	28.7342	28.612	26.791	28.0487	27.7466	0.189152	0.308923	0.656537	28.9792	28.7342	27.7466	+	5	5	5	17	17	17	41.31	0	50.825	3603700000	35	2.66247	0.0164488	Gdap1	Ganglioside-induced differentiation-associated protein 1	O88741	O88741;O88741-2
29.5416	29.9279	28.9223	29.8816	28.7317	28.6504	28.6273	26.8693	28.4376	29.6538	0.46386	0.0548375	1.39595	29.7116	28.6504	28.4376		35	35	35	40.5	40.5	40.5	152.48	0	323.31	29431000000	187	1.01377	0.121004	Edc4	Enhancer of mRNA-decapping protein 4	G5E896;Q3UJB9;Q3UJB9-2;D6RE33	G5E896;Q3UJB9;Q3UJB9-2;D6RE33;F6ZJ27;F6V5I7
26.4825	28.7082	28.1071	27.7617	27.6036	26.8144	26.7091	26.3784	28.0749	25.1591	0.94012	0.488885	1.46439	27.9344	26.8144	26.3784		13	13	13	18.8	18.8	18.8	104.2	0	41.823	4211600000	39	0.711757	0.216542	Edem3	ER degradation-enhancing alpha-mannosidase-like protein 3;alpha-1,2-Mannosidase	Q2HXL6;A0A087WR24;B7ZNP0;A0A087WQK5	Q2HXL6;A0A087WR24;B7ZNP0;A0A087WQK5
26.1417	25.2727	28.7947	28.817	29.7043	30.3678	26.3573	27.7345	27.765	29.6006	1.82387	2.14968	1.0687	27.4682	29.7043	27.765		12	12	12	60.8	60.8	60.8	16.369	0	208.42	23167000000	61	0.406501	0.423246	Edf1	Endothelial differentiation-related factor 1	Q9JMG1	Q9JMG1
27.0579	25.9619	27.0828	27.0151	27.465	26.6169	26.8028	26.5733	27.1702	27.6872	0.545733	0.445785	0.557428	27.0365	26.8028	27.1702		3	3	3	5.7	5.7	5.7	52.695	0.0049669	1.915	758500000	7	0.0623543	0.893869	Edil3	EGF-like repeat and discoidin I-like domain-containing protein 3	Q8C4U8;O35474;Q8C8K0	Q8C4U8;O35474;Q8C8K0;O35474-2
32.4223	32.2238	32.1656	32.1998	32.647	31.8958	32.5056	29.945	29.6769	32.5287	0.115446	0.399197	1.57481	32.2118	32.5056	29.945		62	62	62	48.8	48.8	48.8	160.91	0	323.31	107040000000	521	0.887182	0.153027	Eea1	Early endosome antigen 1	Q8BL66	Q8BL66
27.8519	27.8446	27.4249	27.7789	29.0159	27.7779	28.9402	26.7042	26.5751	27.8702	0.202791	0.69394	0.713384	27.8118	28.9402	26.7042		5	5	5	14.1	14.1	14.1	50.197	0	36.106	2947300000	28	1.2585	0.0828137	Eed	Polycomb protein EED	Q921E6;Q921E6-2;Q921E6-3	Q921E6;Q921E6-2;Q921E6-3
36.6189	36.3577	36.4667	36.2209	36.6964	36.6498	36.7486	36.8125	36.3956	36.6884	0.168524	0.0494268	0.214064	36.4122	36.6964	36.6884		44	44	30	77.3	77.3	50	50.113	0	323.31	2064400000000	2670	0.90627	0.146951	Eef1a1	Elongation factor 1-alpha 1	P10126;D3YZ68	P10126;D3YZ68;D3Z3I8
31.0255	30.6267	30.4613	30.3968	31.7376	31.1501	30.9887	26.1088	30.7309	31.7335	0.2824	0.394135	3.00017	30.544	31.1501	30.7309		21	7	7	51.6	22.2	22.2	50.454	0	86.824	22555000000	104	0.242146	0.617029	Eef1a2	Elongation factor 1-alpha 2	P62631	P62631
32.3558	33.1259	33.0119	32.7637	32.4397	32.1925	32.7741	32.4755	33.6917	32.5943	0.341039	0.291888	0.670516	32.8878	32.4397	32.5943		21	18	18	89.3	84.4	84.4	24.693	0	323.31	260350000000	401	0.3039	0.537825	Eef1b;Eef1b2	Elongation factor 1-beta	O70251;A0A087WS46	O70251;A0A087WS46;G3UX43;M0QWK5;M0QWH8;G3UZ47
28.9279	28.9659	26.9639	27.6995	25.8148	27.7285	27.7473	25.3402	27.2882	28.4251	0.979821	1.11034	1.56012	28.3137	27.7285	27.2882		31	4	0	45.7	10.7	0	61.391	0	125.83	7944000000	32	0.0798135	0.863558	Eef1d		F6ZFU0	F6ZFU0;Q9CVV2;E9PUM6
33.0659	32.9518	33.242	33.43	33.4373	33.0605	33.1413	32.2569	33.1292	33.2169	0.209132	0.198378	0.530753	33.1539	33.1413	33.1292		32	32	0	85.4	85.4	0	31.292	0	323.31	251640000000	447	0.306049	0.535102	Eef1d	Elongation factor 1-delta	Q80T06;P57776;Q91VK2;E9QN08;D3YY68;D3YUQ9;D3YZT9	Q80T06;P57776;Q91VK2;E9QN08;D3YY68;D3YUQ9;D3YZT9
34.6377	34.8621	34.9169	34.7126	34.598	34.1081	34.6942	32.2545	34.3845	34.5587	0.129425	0.314316	1.283	34.7873	34.598	34.3845		25	25	25	60.6	60.6	60.6	50.06	0	323.31	428980000000	664	0.67111	0.23733	Eef1g	Elongation factor 1-gamma	Q9D8N0	Q9D8N0
35.4786	35.3196	35.1879	35.52	35.3406	34.4364	34.8889	35.3161	35.2357	35.421	0.152561	0.452099	0.0929209	35.3991	34.8889	35.3161		73	73	72	72.1	72.1	71	95.313	0	323.31	1116500000000	2012	1.32765	0.074257	Eef2	Elongation factor 2	P58252	P58252
28.3354	28.249	28.3738	29.2067	27.0574	26.566	27.8064	26.9551	27.1436	26.4344	0.446709	0.624642	0.367338	28.3546	27.0574	26.9551	+	14	14	14	20.7	20.7	20.7	93.462	0	46.136	2690200000	33	2.6564	0.0165243	Fam91a1	Protein FAM91A1	Q3UVG3	Q3UVG3
32.3662	32.507	32.4506	32.5647	32.3845	31.4807	32.5012	29.036	30.6906	31.9935	0.0845974	0.558554	1.48223	32.4788	32.3845	30.6906		13	13	11	47.1	47.1	38.3	26.8	0	194.88	59158000000	177	1.22356	0.0879353	Efhd2	EF-hand domain-containing protein D2	Q8C845;Q9D8Y0	Q8C845;Q9D8Y0
29.485	29.9749	30.2184	30.2313	30.2721	30.4463	30.1861	26.1076	28.1895	28.7275	0.348812	0.132568	1.38369	30.0966	30.2721	28.1895	+	8	8	8	18.3	18.3	18.3	55.045	0	49.447	8553400000	49	2.65516	0.0164638	Wdr37	WD repeat-containing protein 37	Q8CBE3;H3BJS1	Q8CBE3;H3BJS1;H3BJR4;H3BK66;Q05BF4;H3BJR7;H3BJB3;H3BKY3
32.348	32.1465	32.0067	31.9845	32.7487	32.1152	32.8048	29.9537	31.7765	32.3534	0.167208	0.382974	1.2526	32.0766	32.7487	31.7765		37	36	36	45.6	44.6	44.6	109.36	0	323.31	80167000000	393	0.636678	0.254993	Eftud2	116 kDa U5 small nuclear ribonucleoprotein component	O08810;A2AH85;G3UZ34	O08810;A2AH85;G3UZ34;G3UXK8
32.4665	32.2389	32.3567	32.2804	31.4966	30.8301	31.9418	27.4028	30.0616	32.6978	0.0999634	0.559509	2.64751	32.3186	31.4966	30.0616		40	39	25	75.5	73.8	49.8	60.602	0	323.31	136020000000	716	0.442477	0.390228	Ehd1	EH domain-containing protein 1	Q9WVK4	Q9WVK4
31.3314	30.0197	31.2139	30.7402	28.5897	27.9276	30.0406	27.5807	29.3526	31.1082	0.595365	1.08076	1.76376	30.9771	28.5897	29.3526		41	41	38	83.4	83.4	79.7	61.174	0	323.31	211690000000	703	0.808521	0.178117	Ehd2	EH domain-containing protein 2	Q8BH64	Q8BH64;D3Z7U7
29.0265	28.7427	29.0606	29.5756	25.8212	28.7826	29.1836	26.3066	27.1319	29.9194	0.346797	1.8365	1.89313	29.0436	28.7826	27.1319		24	8	8	49	21.5	21.5	60.82	0	69.57	3781100000	34	0.336071	0.498492	Ehd3	EH domain-containing protein 3	Q9QXY6	Q9QXY6
32.0846	32.3717	32.3045	31.9832	31.3518	30.9324	31.2048	29.3331	30.9981	31.9084	0.182517	0.212802	1.30595	32.1945	31.2048	30.9981		27	22	20	57.1	50.1	46.6	61.48	0	185.84	37478000000	212	0.971418	0.130074	Ehd4	EH domain-containing protein 4	Q9EQP2	Q9EQP2
26.825	28.2193	26.4944	28.6922	28.7866	28.9987	30.2859	32.771	30.0967	27.4266	1.06337	0.811354	2.6722	27.5222	28.9987	30.0967		9	9	9	14.2	14.2	14.2	78.301	0	18.592	7294000000	12	0.634234	0.255832	Ehhadh	Peroxisomal bifunctional enzyme;Enoyl-CoA hydratase/3,2-trans-enoyl-CoA isomerase;3-hydroxyacyl-CoA dehydrogenase	Q9DBM2	Q9DBM2
31.9531	32.3674	31.9889	31.8748	30.9215	30.9438	31.4734	26.7644	30.7038	31.4403	0.219468	0.312402	2.51414	31.971	30.9438	30.7038		7	7	7	75.2	75.2	75.2	12.746	0	323.31	47949000000	160	0.792271	0.183516	Eif1;Eif1b	Eukaryotic translation initiation factor 1;Eukaryotic translation initiation factor 1b	P48024;Q9CXU9	P48024;Q9CXU9;J3QN87;J3QPZ8
26.9016	27.2619	27.5199	27.141	28.2297	27.133	27.7123	27.1428	27.9544	27.4378	0.257256	0.548641	0.410811	27.2015	27.7123	27.4378		3	3	3	19.4	19.4	19.4	16.46	0.00031119	3.5511	24724000000	26	0.414305	0.415815	Eif1ax;Eif1a	Eukaryotic translation initiation factor 1A, X-chromosomal;Eukaryotic translation initiation factor 1A	Q8BMJ3;Q60872	Q8BMJ3;Q60872;J3QPQ5;Q8BX20;Q3UTA4;Q3UT53;Q3TQZ4;M0QWL1;J3QQ02;J3QPI8;J3QP87;J3QNT6;J3QMW5;D3Z367
30.7613	30.8368	30.6183	30.5982	29.9266	29.5532	30.4116	30.33	29.5232	30.0753	0.114683	0.430408	0.412435	30.6898	29.9266	30.0753		26	26	16	55.9	55.9	33.6	64.403	0	323.31	34647000000	213	1.51552	0.0568268	Eif2a	Eukaryotic translation initiation factor 2A;Eukaryotic translation initiation factor 2A, N-terminally processed	Q8BJW6;Q8BJW6-2	Q8BJW6;Q8BJW6-2;D6RFN2;D6RGA6
28.6077	27.6174	28.5133	26.5505	28.4901	27.9313	27.7519	27.1495	26.5954	28.4924	0.958087	0.385007	0.97545	28.0653	27.9313	27.1495		12	12	12	24.1	24.1	24.1	58.279	0	99.825	8663300000	61	0.0885976	0.848668	Eif2ak2	Interferon-induced, double-stranded RNA-activated protein kinase	Q03963	Q03963
28.5864	28.4613	28.6996	28.7461	28.1406	26.7538	27.2995	27.6902	26.4246	25.4825	0.127158	0.698624	1.10779	28.643	27.2995	26.4246	+	26	19	17	23	18.2	16.4	188.25	0	103.02	6329800000	52	2.65411	0.0164038	Ank3	Ankyrin-3	G5E8K5-2;S4R1S2;G5E8K5;G5E8K3;G5E8K2;S4R2S8;S4R2K9;G5E8K5-3	G5E8K5-2;S4R1S2;G5E8K5;G5E8K3;G5E8K2;S4R2S8;S4R2K9;G5E8K5-3;G5E8K5-6;S4R1X7;S4R2C1;S4R187;S4R236;G3X971;S4R2F5;S4R2J6;S4R165;G5E8K5-5;G5E8K5-4;S4R229;W4VSQ0;S4R278;S4R208;Q3UVY0;S4R1U4;S4R162;A0A087WRP9
29.3941	30.1683	29.3655	29.4813	29.9349	29.1933	29.7394	27.2257	29.0392	29.275	0.380534	0.384365	1.12131	29.4377	29.7394	29.0392		10	10	10	36.5	36.5	36.5	38.897	0	198.86	11550000000	74	1.1433	0.0985677	Eif2b2	Translation initiation factor eIF-2B subunit beta	Q99LD9;D3Z7J6;D3Z487	Q99LD9;D3Z7J6;D3Z487
30.3173	29.6971	29.1448	29.8223	27.022	27.1166	27.8614	30.3361	31.1965	28.929	0.481677	0.459759	1.14468	29.7597	27.1166	30.3361	+	7	7	7	15.7	15.7	15.7	55.325	0	10.391	26241000000	31	2.64772	0.0164402	Sepsecs	O-phosphoseryl-tRNA(Sec) selenium transferase	Q6P6M7	Q6P6M7;F6ZFG8;D6RGM2
29.4484	29.6706	29.5404	30.0804	29.3864	29.7771	29.4258	30.4778	30.196	29.216	0.278949	0.215101	0.662313	29.6055	29.4258	30.196		16	16	16	36.6	36.6	36.6	59.657	0	160.26	13312000000	81	0.0587439	0.899779	Eif2b4	Translation initiation factor eIF-2B subunit delta	Q61749-2;Q61749;D3Z780	Q61749-2;Q61749;D3Z780;F7CPG6
27.8014	27.9298	28.2662	28.09	27.192	26.3406	26.8388	26.8545	27.2209	25.2298	0.201182	0.427753	1.05975	28.0099	26.8388	26.8545		10	10	10	18.7	18.7	18.7	80.085	0	62.466	4354300000	33	1.18559	0.0926319	Eif2b5	Translation initiation factor eIF-2B subunit epsilon	Q8CHW4	Q8CHW4;F6T9C3
32.675	32.3943	32.3236	32.1732	32.4043	31.5431	31.8455	30.7194	32.2766	32.3862	0.210274	0.436915	0.9323	32.3589	31.8455	32.2766		23	23	23	65.7	65.7	65.7	36.108	0	323.31	71074000000	286	0.431421	0.399922	Eif2s1	Eukaryotic translation initiation factor 2 subunit 1	Q6ZWX6	Q6ZWX6
30.3209	30.8059	30.1042	30.342	30.8595	31.3472	31.8366	32.2529	31.2541	31.3735	0.295348	0.488549	0.545466	30.3314	31.3472	31.3735	+	15	15	0	59.5	59.5	0	33.377	0	323.31	108880000000	265	2.64085	0.0167238	Set	Protein SET	Q9EQU5;A2BE93;A2BE92	Q9EQU5;A2BE93;A2BE92
33.8018	34.1873	34.0461	34.0627	33.5358	33.3694	33.5427	31.3507	32.3139	33.8584	0.161271	0.0981244	1.26503	34.0544	33.5358	32.3139		94	94	94	57.8	57.8	57.8	161.93	0	323.31	249760000000	1042	1.01709	0.120298	Eif3a	Eukaryotic translation initiation factor 3 subunit A	P23116	P23116
32.6767	32.7093	32.8026	32.8201	32.3572	31.9146	32.4788	31.1391	32.1965	32.6953	0.0699785	0.29693	0.794634	32.756	32.3572	32.1965		37	37	37	54	54	54	91.369	0	323.31	97878000000	377	0.88426	0.153755	Eif3b	Eukaryotic translation initiation factor 3 subunit B	Q8JZQ9	Q8JZQ9;A0A0G2JG48
32.6165	33.0704	32.9564	32.847	32.6848	32.0224	32.4205	31.195	32.3379	32.4158	0.193554	0.333444	0.683451	32.9017	32.4205	32.3379		36	36	36	38.9	38.9	38.9	105.53	0	323.31	107640000000	441	1.22711	0.0874517	Eif3c	Eukaryotic translation initiation factor 3 subunit C	Q8R1B4	Q8R1B4
30.2668	30.7309	30.2933	30.1793	30.8917	27.1047	30.7938	29.1496	30.865	30.3074	0.247066	2.15872	0.875026	30.2801	30.7938	30.3074		17	17	16	37.6	37.6	35	63.988	0	323.31	30896000000	145	0.170448	0.719147	Eif3d	Eukaryotic translation initiation factor 3 subunit D	O70194	O70194
31.9835	32.2253	31.8633	32.0329	32.1894	31.1927	32.2948	29.6757	31.6776	31.4365	0.150605	0.608159	1.09287	32.0082	32.1894	31.4365		20	20	20	46.5	46.5	46.5	52.22	0	123.5	60012000000	232	0.975025	0.129383	Eif3e	Eukaryotic translation initiation factor 3 subunit E	P60229	P60229
32.4355	32.1084	32.3769	31.8933	31.3688	30.6451	31.9902	30.9635	26.9036	32.0129	0.251105	0.673198	2.69842	32.2426	31.3688	30.9635		16	16	16	57.1	57.1	57.1	37.984	0	323.31	74990000000	251	0.567132	0.294815	Eif3f	Eukaryotic translation initiation factor 3 subunit F	Q9DCH4	Q9DCH4
31.8699	31.5326	32.4667	32.0891	31.66	31.8085	31.8149	31.6399	32.1612	31.8822	0.391877	0.0876425	0.260866	31.9795	31.8085	31.8822		23	23	23	70	70	70	35.638	0	323.31	66449000000	217	0.194376	0.683546	Eif3g	Eukaryotic translation initiation factor 3 subunit G	Q9Z1D1	Q9Z1D1
29.9317	29.8652	29.9889	30.252	30.1119	29.5352	30.2271	28.014	30.1075	30.498	0.169417	0.370716	1.33576	29.9603	30.1119	30.1075		18	18	18	50.6	50.6	50.6	39.832	0	323.31	34255000000	179	0.211829	0.659898	Eif3h	Eukaryotic translation initiation factor 3 subunit H	Q91WK2	Q91WK2
32.4315	32.3623	32.6831	32.6875	32.6885	32.594	32.8134	29.704	32.4914	32.236	0.168897	0.11005	1.54088	32.5573	32.6885	32.236		17	17	17	60.3	60.3	60.3	36.46	0	323.31	86247000000	270	0.703975	0.219414	Eif3i	Eukaryotic translation initiation factor 3 subunit I	Q9QZD9	Q9QZD9;A2AE03
30.9666	30.3739	30.7796	30.0822	29.5169	29.9666	29.7168	27.9823	27.1575	29.285	0.39838	0.225312	1.07266	30.5767	29.7168	27.9823	+	14	14	6	16.6	16.6	7.3	118.98	0	38.953	12961000000	97	2.63977	0.0166825	Acad10	Acyl-CoA dehydrogenase family member 10	Q8K370	Q8K370;D3Z2B3
28.2535	29.1909	29.0544	29.1675	28.8056	25.2944	25.8498	27.4155	26.8431	28.1871	0.44605	1.8874	0.674456	29.111	25.8498	27.4155		9	9	9	53.7	53.7	53.7	25.086	0	190.29	7925100000	52	1.57716	0.0518515	Eif3k	Eukaryotic translation initiation factor 3 subunit K	Q9DBZ5;Q9DBZ5-2	Q9DBZ5;Q9DBZ5-2
32.4573	32.9608	32.8825	33.0536	32.0076	32.0807	31.9152	28.7809	31.6119	32.4762	0.263613	0.0829376	1.93291	32.9216	32.0076	31.6119		28	28	28	49.5	49.5	49.5	66.612	0	323.31	79968000000	358	0.863638	0.159598	Eif3l	Eukaryotic translation initiation factor 3 subunit L	Q8QZY1	Q8QZY1
28.053	27.9199	29.1935	28.4045	27.7365	27.5693	26.6183	27.2892	26.7868	26.4744	0.571651	0.603149	0.411076	28.2287	27.5693	26.7868	+	9	8	8	14.5	12.5	12.5	73.57	0	14.615	2471900000	20	2.63899	0.0166415	Phactr1	Phosphatase and actin regulator 1;Phosphatase and actin regulator	Q2M3X8-4;Q2M3X8-3;Q2M3X8;B1B1B8	Q2M3X8-4;Q2M3X8-3;Q2M3X8;B1B1B8;Q2M3X8-2
34.1179	33.7305	33.9314	34.1097	33.3918	32.8347	33.8915	32.1628	33.3774	33.7573	0.182774	0.528658	0.832868	34.0205	33.3918	33.3774		34	34	18	72.4	72.4	41.6	46.153	0	323.31	357680000000	898	0.759879	0.195366	Eif4a1	Eukaryotic initiation factor 4A-I	P60843	P60843
31.6394	31.5394	32.0343	32.1847	31.5289	31.3482	30.8785	26.6003	26.9914	31.5324	0.3092	0.335731	2.74163	31.8369	31.3482	26.9914		24	8	8	48.6	17.9	17.9	46.402	0	241.09	28384000000	110	1.07842	0.108348	Eif4a2	Eukaryotic initiation factor 4A-II;Eukaryotic initiation factor 4A-II, N-terminally processed	P10630;P10630-2;Q8BTU6;E9Q561	P10630;P10630-2;Q8BTU6;E9Q561;D6RJ60;D6RJ11
30.865	31.4299	31.5019	31.4933	31.5146	30.9141	31.2253	30.0791	30.0029	31.5186	0.306702	0.300317	0.853944	31.4616	31.2253	30.0791		23	18	18	47.9	41.8	41.8	46.839	0	300.94	51079000000	244	0.698102	0.222146	Eif4a3;Gm8994	Eukaryotic initiation factor 4A-III;Eukaryotic initiation factor 4A-III, N-terminally processed	Q91VC3;E9PV04;A2AFK7	Q91VC3;E9PV04;A2AFK7
31.7726	31.1984	31.2062	31.5529	31.4074	31.2731	31.9581	31.6377	32.4414	31.0749	0.280582	0.362981	0.686779	31.3796	31.4074	31.6377		29	29	29	52.4	52.4	52.4	68.839	0	323.31	88211000000	308	0.013273	0.976627	Eif4b	Eukaryotic translation initiation factor 4B	Q8BGD9	Q8BGD9
30.3573	30.4114	30.4813	30.1877	30.3142	29.3453	30.1216	27.2816	29.1432	30.4999	0.125232	0.512916	1.61574	30.3843	30.1216	29.1432		8	8	8	31.8	31.8	31.8	25.053	0	76.715	23399000000	96	0.604526	0.272894	Eif4e	Eukaryotic translation initiation factor 4E	P63073;A0A0G2JGT5;A0A0G2JH04;A0A0G2JFB4	P63073;A0A0G2JGT5;A0A0G2JH04;A0A0G2JFB4;A0A0G2JG98
27.064	27.1973	25.8389	27.3429	27.4286	26.3109	26.4617	27.1603	27.1985	27.6963	0.690705	0.606478	0.299044	27.1306	26.4617	27.1985		3	3	3	18.8	18.8	18.8	22.836	0	103.31	1491800000	11	0.562556	0.298088	Eif4e3	Eukaryotic translation initiation factor 4E type 3	Q9DBB5	Q9DBB5;V9GX01
27.1668	25.4574	26.6009	26.3944	26.4384	27.5127	26.2324	27.6684	26.8003	27.4468	0.71105	0.687473	0.451048	26.4977	26.4384	27.4468		4	4	4	73.3	73.3	73.3	12.898	0	323.31	3606100000	36	0.6488	0.247826	Eif4ebp2	Eukaryotic translation initiation factor 4E-binding protein 2	P70445	P70445
28.7321	29.0776	29.326	29.4575	28.8111	28.6356	28.4788	26.7973	26.424	28.2874	0.319063	0.166238	0.985901	29.2018	28.6356	26.7973	+	22	22	22	16.1	16.1	16.1	190.73	0	262.72	5824600000	53	2.63793	0.0165822	Gcc2	GRIP and coiled-coil domain-containing protein 2	E9PWI6;Q8CHG3;B2RSU7;E0CYI9	E9PWI6;Q8CHG3;B2RSU7;E0CYI9;E0CY89
28.1028	27.9942	28.3568	28.5665	25.9347	28.1049	26.3051	26.1971	26.8553	25.9945	0.257279	1.16091	0.450047	28.2298	26.3051	26.1971	+	5	5	5	51.6	51.6	51.6	10.854	0	9.7077	1817600000	15	2.63533	0.0165421	Lyrm4	LYR motif-containing protein 4	Q8K215	Q8K215
31.2301	30.9076	31.1079	30.5585	31.4253	30.5875	31.1122	29.566	29.8633	30.582	0.293516	0.423331	0.522362	31.0078	31.1122	29.8633		41	41	41	51.2	51.2	51.2	102.1	0	323.31	41139000000	299	1.02549	0.118696	Eif4g2	Eukaryotic translation initiation factor 4 gamma 2	G3XA17;Q62448;F7CBP1;Q62448-2	G3XA17;Q62448;F7CBP1;Q62448-2;F6TW20;F7DAB1;F7CHS2;F6UU81
28.5203	29.0902	28.4748	28.6325	29.4254	29.0159	28.7669	28.1141	28.6545	28.7306	0.281739	0.332494	0.336129	28.5764	29.0159	28.6545		31	25	20	24.6	21.3	17.1	174.89	0	214.63	10635000000	116	0.709799	0.217144	Eif4g3	Eukaryotic translation initiation factor 4 gamma 3	Q80XI3;Z4YKC4;A2AMI2;Q80XI3-2;Q80XI3-4;Q80XI3-3;A2AMI7	Q80XI3;Z4YKC4;A2AMI2;Q80XI3-2;Q80XI3-4;Q80XI3-3;A2AMI7;A2AMI4;Q8BQR8
30.1387	29.8941	30.2965	30.5568	26.9057	28.995	27.8081	26.7279	29.2467	29.9636	0.278147	1.04787	1.69941	30.2176	27.8081	29.2467		14	14	14	57.3	57.3	57.3	27.341	0	295.18	29259000000	122	1.00799	0.121882	Eif4h	Eukaryotic translation initiation factor 4H	Q9WUK2;Q9WUK2-2	Q9WUK2;Q9WUK2-2
30.7317	31.0137	31.1892	31.3069	31.1796	29.6008	30.1272	28.0704	28.3057	30.7927	0.25005	0.803871	1.50839	31.1014	30.1272	28.3057		20	20	20	48.7	48.7	48.7	48.968	0	84.131	31827000000	158	0.773044	0.190707	Eif5	Eukaryotic translation initiation factor 5	P59325	P59325
33.1743	32.6101	32.8514	33.3111	33.7754	32.8882	33.2127	31.0037	33.6698	33.3184	0.316525	0.448897	1.44853	33.0128	33.2127	33.3184		15	15	15	85.1	85.1	85.1	16.832	0	323.31	215480000000	448	0.117766	0.802233	Eif5a;Eif5a2	Eukaryotic translation initiation factor 5A-1;Eukaryotic translation initiation factor 5A;Eukaryotic translation initiation factor 5A-2	P63242;A0A0A0MQM0;Q8BGY2	P63242;A0A0A0MQM0;Q8BGY2;J3QPS8
31.0713	31.1658	31.0773	31.2204	30.9885	30.2272	30.5061	28.1146	29.4711	31.2346	0.0721619	0.385157	1.56442	31.1215	30.5061	29.4711		36	36	36	37.5	37.5	37.5	137.61	0	323.31	59113000000	284	0.716172	0.214305	Eif5b	Eukaryotic translation initiation factor 5B	Q05D44	Q05D44
30.6951	30.5474	30.3332	30.5763	28.1656	27.611	28.5861	26.1223	27.1711	30.6887	0.150752	0.489084	2.39184	30.5618	28.1656	27.1711		8	8	8	44.5	44.5	44.5	26.511	0	205.23	16797000000	77	0.92895	0.140458	Eif6	Eukaryotic translation initiation factor 6	O55135	O55135;A6PWZ2
26.287	28.4467	28.0033	28.2241	27.0435	26.0389	25.57	27.1558	27.8485	27.1389	0.985615	0.752805	0.404897	28.1137	26.0389	27.1558		13	13	13	23.5	23.5	23.5	92.718	0	91.58	4035300000	35	0.942879	0.136616	Elac2	Zinc phosphodiesterase ELAC protein 2	Q80Y81;B1ATP7;Q80Y81-2	Q80Y81;B1ATP7;Q80Y81-2;B1ATP9
32.2657	32.4298	32.3636	32.4215	32.4312	30.819	31.8414	29.1319	30.8442	32.1493	0.0756026	0.815715	1.51327	32.3926	31.8414	30.8442		18	18	18	58	58	58	36.169	0	323.31	93063000000	293	0.588018	0.282563	Elavl1	ELAV-like protein 1	P70372	P70372
30.8831	31.0048	29.0506	30.8545	32.4003	31.0894	32.1699	31.5586	30.1678	31.2942	0.934043	0.699884	0.73858	30.8688	32.1699	31.2942		16	16	14	24.1	24.1	21.7	83.935	0	126.31	19752000000	109	1.246	0.0841611	Elmo1	Engulfment and cell motility protein 1	Q8BPU7;Q8BPU7-3	Q8BPU7;Q8BPU7-3;Q8BPU7-2;Q8BPU7-4
25.6692	28.3346	28.6153	28.0992	28.5615	26.7153	26.2774	28.3266	27.4809	27.7829	1.35675	1.21225	0.428567	28.2169	26.7153	27.7829		13	13	13	17.4	17.4	17.4	93.092	0	95.21	4868700000	30	0.138761	0.769232	Elp2	Elongator complex protein 2	Q91WG4;Q91WG4-2	Q91WG4;Q91WG4-2
26.0065	25.7633	24.6374	27.9737	29.172	28.9529	29.1978	26.8094	25.8881	25.8732	1.38708	0.134565	0.536266	25.8849	29.172	25.8881	+	6	6	6	14.2	14.2	14.2	45.024	0	154.9	12983000000	54	2.63204	0.0165581	Cers2	Ceramide synthase 2	Q924Z4;D3YTM0;D3Z0Z2;D3Z4M2	Q924Z4;D3YTM0;D3Z0Z2;D3Z4M2
29.0647	29.603	29.6558	30.0755	26.4303	26.6912	27.5743	27.0484	27.6866	29.0901	0.414636	0.599538	1.04448	29.6294	26.6912	27.6866	+	6	6	6	36.8	36.8	36.8	23.255	0	244.69	17151000000	95	2.62789	0.0166481	Cops8	COP9 signalosome complex subunit 8	Q8VBV7	Q8VBV7;A0A087WPM5
29.637	29.8607	29.0266	29.2516	30.08	29.2871	29.9732	29.7007	29.7969	29.4315	0.375113	0.430277	0.189403	29.4443	29.9732	29.7007		22	22	2	30	30	1.1	111.29	0	241.25	21194000000	145	0.28869	0.556247	Emc1	ER membrane protein complex subunit 1	Q8C7X2-2	Q8C7X2-2
28.6522	28.7271	28.9652	28.0587	29.0006	27.6257	28.2144	26.6591	27.5673	28.3368	0.38525	0.689811	0.839805	28.6897	28.2144	27.5673		6	6	6	29.9	29.9	29.9	29.98	0	61.578	5332500000	56	0.73036	0.207753	Emc3	ER membrane protein complex subunit 3	Q99KI3	Q99KI3
29.0393	27.5028	28.4195	25.3716	28.8417	26.1195	28.7025	26.5016	27.4847	26.1363	1.60388	1.53306	0.697389	27.9612	28.7025	26.5016		5	5	5	25.7	25.7	25.7	26.31	0	32.335	7747600000	54	0.127095	0.788937	Emc7	ER membrane protein complex subunit 7	Q9EP72	Q9EP72
29.0359	26.8598	28.3865	28.5866	26.55	26.3691	27.2755	26.7486	27.4125	27.3648	0.944797	0.479693	0.370302	28.4865	26.55	27.3648		6	6	6	39.1	39.1	39.1	23.348	0	90.115	6183000000	46	1.41518	0.0656	Emc8	ER membrane protein complex subunit 8	O70378;M0QWY0;M0QWP2	O70378;M0QWY0;M0QWP2
32.0313	32.313	32.099	32.2978	32.7786	32.5523	32.5273	31.2363	31.3386	32.0954	0.141571	0.138436	0.469267	32.1984	32.5523	31.3386	+	19	19	19	60.7	60.7	60.7	49.816	0	323.31	77699000000	293	2.62776	0.0165714	Rnh1	Ribonuclease inhibitor	Q91VI7	Q91VI7
31.333	31.7264	32.2618	32.2816	31.9602	31.4513	31.2362	29.4542	29.9198	30.6455	0.457581	0.371802	0.600363	31.9941	31.4513	29.9198	+	24	24	20	16.6	16.6	14.4	178.07	0	41.696	25196000000	123	2.62211	0.0167706	Abcc8		B2RUS7	B2RUS7
28.9591	28.7612	29.8216	29.1924	29.4815	28.5416	29.0804	28.8061	28.9565	28.7085	0.460414	0.471629	0.124933	29.0758	29.0804	28.8061		10	10	10	15.5	15.5	15.5	90.791	0	26.4	7436400000	45	0.656813	0.243847	Eml2	Echinoderm microtubule-associated protein-like 2	E9QK48;Q7TNG5;D3YWS2;Q7TNG5-2;D6RGM3	E9QK48;Q7TNG5;D3YWS2;Q7TNG5-2;D6RGM3
28.0861	27.764	27.6409	28.2715	27.9634	26.7882	27.5545	27.996	28.9438	27.7546	0.289639	0.596589	0.628595	27.925	27.5545	27.996		12	12	12	19	19	19	95.694	0	128.15	3798300000	43	0.408019	0.421643	Eml3	Echinoderm microtubule-associated protein-like 3	Q8VC03	Q8VC03
29.1589	28.962	25.6025	29.2589	29.3602	29.6246	29.2766	29.1684	25.8461	28.985	1.76636	0.181659	1.86744	29.0604	29.3602	28.985		14	14	13	17.8	17.8	17	110.03	0	122.52	7445600000	64	0.386865	0.440901	Eml4	Echinoderm microtubule-associated protein-like 4	Q3UMY5;F8WJ93;Q3UMY5-4;Q3UMY5-2;Q3UMY5-3	Q3UMY5;F8WJ93;Q3UMY5-4;Q3UMY5-2;Q3UMY5-3
27.8875	29.4623	28.8988	27.9365	25.559	27.0887	27.4493	27.0998	27.3099	28.541	0.767937	1.0036	0.778546	28.4177	27.0887	27.3099		18	18	18	40.6	40.6	40.6	58.35	0	323.31	10724000000	74	1.28915	0.0788414	Enah	Protein enabled homolog	A0A0A6YXC8;Q03173;Q03173-3;Q03173-4;A0A0A6YW06;J3QNM3;E9QKQ9;E9QLZ9;Q03173-6;Q03173-5;E9QKR1;Q03173-2	A0A0A6YXC8;Q03173;Q03173-3;Q03173-4;A0A0A6YW06;J3QNM3;E9QKQ9;E9QLZ9;Q03173-6;Q03173-5;E9QKR1;Q03173-2;A0A0A6YVZ6
29.297	29.0786	29.1751	28.5962	29.2807	29.2872	29.3419	27.2894	26.4359	29.4787	0.306978	0.0336144	1.56951	29.1269	29.2872	27.2894		9	9	9	24	24	24	55.262	0	154.37	16874000000	134	0.899913	0.148946	Endod1	Endonuclease domain-containing 1 protein	Q8C522	Q8C522
28.358	25.7544	28.343	29.3483	29.3332	29.6192	29.5946	28.7613	29.2002	29.2084	1.53805	0.158499	0.2558	28.3505	29.5946	29.2002		4	4	4	7.5	7.5	7.5	69.274	0	7.1826	3732800000	24	1.17256	0.0946233	Eng	Endoglin	F7A1B4;Q3UAM9;Q63961	F7A1B4;Q3UAM9;Q63961;F7BZW0
26.6386	27.0174	28.1656	28.5246	27.278	28.006	28.6545	27.6645	26.7165	26.307	0.901439	0.688632	0.696324	27.5915	28.006	26.7165		16	16	16	29.3	29.3	29.3	82.944	0	112.46	8229400000	99	0.812015	0.177346	Engase	Cytosolic endo-beta-N-acetylglucosaminidase	Q8BX80;F7CXI4	Q8BX80;F7CXI4;E9Q017;E9PY27
35.4579	35.009	35.4188	35.1682	35.2868	35.0717	35.2185	34.0438	35.1258	35.7364	0.21273	0.109911	0.857171	35.2935	35.2185	35.1258		39	39	33	83.4	83.4	71.2	47.14	0	323.31	807170000000	1100	0.00211634	0.995841	Eno1	Alpha-enolase	P17182;Q6PHC1	P17182;Q6PHC1;B0QZL1;B1ARR7;B1ARR6
27.9474	28.3313	29.2586	28.6387	26.338	27.6124	26.7986	26.9393	26.277	25.7829	0.554014	0.645306	0.580235	28.485	26.7986	26.277	+	6	6	6	6.8	6.8	6.8	118.61	0.00016827	5.1457	2527700000	17	2.61968	0.0168037	Atp9a	Probable phospholipid-transporting ATPase IIA;Phospholipid-transporting ATPase	O70228;Q8C4G3;Q8C288;A2AQC3	O70228;Q8C4G3;Q8C288;A2AQC3;A2AUZ1;A2AUZ0;A2AQC9
27.1528	28.4242	25.0036	27.972	28.1853	28.659	29.0444	26.6401	26.6112	27.9339	1.51721	0.430305	0.755457	27.5624	28.659	26.6401		21	16	14	53.7	41.5	34.6	47.024	0	180.04	65177000000	129	0.756124	0.196834	Eno3	Beta-enolase;Enolase	P21550;Q5SX59	P21550;Q5SX59;Q5SX60;J3QPZ9;Q5SX61
29.0965	29.493	28.6539	28.8101	27.7653	26.6302	28.5644	26.1499	26.6485	26.6826	0.368552	0.971952	0.298198	28.9533	27.7653	26.6485		4	4	4	24.1	24.1	24.1	28.6	0	17.798	4024400000	30	1.23907	0.0852288	Enoph1	Enolase-phosphatase E1	Q8BGB7;Q8BGB7-2	Q8BGB7;Q8BGB7-2
27.9264	28.0026	29.0583	28.2488	27.7444	28.3272	28.2689	27.5365	26.4517	25.6628	0.518118	0.320976	0.940737	28.1257	28.2689	26.4517	+	19	17	17	10	9.5	9.5	326.74	0	31.515	2993100000	36	2.61828	0.0168182	Nbea	Neurobeachin	Q9EPN1;Q9EPN1-3;Q9EPN1-4	Q9EPN1;Q9EPN1-3;Q9EPN1-4;Q9EPN1-2
28.9947	28.8388	30.3798	29.5261	29.5422	28.7095	26.581	27.1792	27.6328	28.3707	0.695286	1.52712	0.601377	29.2604	28.7095	27.6328		8	8	8	10.1	10.1	10.1	98.884	0	12.371	4230200000	26	1.32837	0.0742214	Enpp2	Ectonucleotide pyrophosphatase/phosphodiesterase family member 2	Q9R1E6;Q9R1E6-3;G3UXY9;Q9R1E6-2	Q9R1E6;Q9R1E6-3;G3UXY9;Q9R1E6-2
27.8244	28.5459	27.5805	27.3885	27.2145	26.9913	27.852	27.3647	26.9725	27.5353	0.506499	0.446659	0.288579	27.7024	27.2145	27.3647		4	4	4	9.2	9.2	9.2	51.611	0.00017768	6.7391	1864700000	25	0.168192	0.7224	Enpp4	Bis(5-adenosyl)-triphosphatase enpp4	Q8BTJ4;Q8BTJ4-2	Q8BTJ4;Q8BTJ4-2;A2A5N7;D3Z6V6
32.4899	31.9722	33.0332	32.644	31.8529	31.3529	31.2816	30.1326	30.04	31.254	0.439265	0.311305	0.675759	32.5669	31.3529	30.1326	+	23	23	23	65.4	65.4	65.4	43.231	0	275.98	88546000000	297	2.61146	0.0169412	Pdha1	Pyruvate dehydrogenase E1 component subunit alpha, somatic form, mitochondrial	P35486	P35486
27.4237	28.1944	28.0831	27.7311	26.4022	26.578	26.0424	27.0601	27.2582	26.5755	0.350502	0.273016	0.351226	27.9071	26.4022	27.0601	+	5	5	5	25.3	25.3	25.3	21.99	0.00016407	4.558	861080000	9	2.60741	0.016955	Gpx2	Glutathione peroxidase 2	Q9JHC0	Q9JHC0
27.6176	28.3733	28.5531	27.7918	26.6558	26.5937	26.6142	27.7973	27.2829	25.0372	0.449689	0.0316415	1.46776	28.0826	26.6142	27.2829		6	6	6	12.5	12.5	12.5	58.983	0	12.711	995940000	7	0.96683	0.130989	Entpd3		Q8BFW6	Q8BFW6
28.2631	27.7722	28.85	28.3852	29.4692	29.1832	30.005	29.1667	28.9016	29.7057	0.442889	0.417179	0.409751	28.3242	29.4692	29.1667	+	9	8	8	25.7	23.4	23.4	39.809	0	65.869	8828100000	57	2.60672	0.0169148	Dcn	Decorin	P28654	P28654
26.8174	27.3789	27.3675	27.7326	28.2666	27.9285	27.569	27.8406	26.425	27.7999	0.377934	0.348854	0.805805	27.3732	27.9285	27.7999		5	5	5	10.8	10.8	10.8	61.445	0.0001675	5.0172	1977700000	16	0.714909	0.21488	Eogt	EGF domain-specific O-linked N-acetylglucosamine transferase	Q8BYW9	Q8BYW9;D3YWW8;D3Z459
27.3489	26.1878	27.8416	26.2096	27.8623	28.2823	27.8874	26.3799	27.8724	27.6113	0.831057	0.235576	0.797086	26.7793	27.8874	27.6113		9	8	3	17.3	15.4	7.1	70.644	0	54.324	4465100000	44	0.52593	0.324104	Epb4.1l1;Epb41l1	Band 4.1-like protein 1	A2AUK6;A2AUK7;A2AUK8;A2AUK5;Q9Z2H5-3;Q9Z2H5-2;Q9Z2H5	A2AUK6;A2AUK7;A2AUK8;A2AUK5;Q9Z2H5-3;Q9Z2H5-2;Q9Z2H5
28.2474	28.2429	28.4529	28.7026	28.6567	28.3696	26.6646	27.7218	27.5512	28.5955	0.217415	1.07687	0.560211	28.3502	28.3696	27.7218		14	11	11	16.4	13.2	13.2	95.91	0	44.154	8423300000	28	0.412293	0.417971	Epb41;Epb4.1	Protein 4.1	P48193;A2A839;A2A838;A2A841;A2A842;P48193-2;A2AD32;F7BUB8;F6S4K9	P48193;A2A839;A2A838;A2A841;A2A842;P48193-2;A2AD32;F7BUB8;F6S4K9;F7CR30
31.3229	31.1154	30.2966	30.9536	31.1268	30.2465	31.35	27.4725	29.0138	31.465	0.443564	0.583447	2.01346	31.0345	31.1268	29.0138		73	73	67	68.5	68.5	63.1	109.94	0	323.31	276880000000	904	0.182204	0.702143	Epb41l2	Band 4.1-like protein 2	O70318	O70318
30.5143	29.312	30.3652	30.2642	29.6571	29.1861	29.6499	29.6435	29.4846	29.6936	0.544397	0.269878	0.109118	30.3147	29.6499	29.6435		35	29	1	47.2	41.4	2.1	104.56	0	298.16	24092000000	184	1.40809	0.0659648	Epb41l3	Band 4.1-like protein 3;Band 4.1-like protein 3, N-terminally processed	Q9WV92-2;Q9WV92;Q9WV92-3	Q9WV92-2;Q9WV92;Q9WV92-3
29.4091	29.32	29.3668	29.2653	29.8444	30.4653	29.8219	29.5074	29.0052	28.6913	0.0618402	0.365145	0.411655	29.3434	29.8444	29.0052	+	9	9	9	28.4	28.4	28.4	38.615	0	35.561	11384000000	78	2.60394	0.0169643	2210016F16Rik		G3X8U3	G3X8U3
31.4461	31.6919	31.1295	31.4054	31.1312	30.84	31.0687	32.3473	30.4076	31.8747	0.230364	0.153301	1.01145	31.4258	31.0687	31.8747		28	28	28	61.3	61.3	61.3	52.576	0	323.31	67478000000	371	0.463591	0.372729	Ephx1	Epoxide hydrolase 1	Q9D379;E9PWK1	Q9D379;E9PWK1;F6YTS6;D3Z4M3
27.5272	27.7496	27.0067	27.2927	26.2154	27.2561	26.4899	27.0481	27.4747	26.1591	0.318568	0.539362	0.671207	27.41	26.4899	27.0481		7	7	6	17.2	17.2	15.1	60.211	0	89.214	1975300000	29	1.12984	0.100128	Epn1	Epsin-1	Q80VP1;Q80VP1-2	Q80VP1;Q80VP1-2;D3Z4V3;D3Z550
32.7593	32.9503	33.2269	33.3398	33.0547	32.8462	33.1345	30.8353	32.0634	33.0228	0.263483	0.148861	1.0965	33.0886	33.0547	32.0634		76	76	75	55	55	54.4	170.08	0	323.31	179780000000	885	0.845843	0.165568	Eprs	Bifunctional glutamate/proline--tRNA ligase;Glutamate--tRNA ligase;Proline--tRNA ligase	Q8CGC7	Q8CGC7;A0A0A6YWA4;A0A0A6YWH3
28.9885	28.8395	28.3882	28.6383	28.7366	28.0789	28.8582	27.6898	27.4528	28.8167	0.260113	0.419259	0.728731	28.7389	28.7366	27.6898		19	19	19	29.5	29.5	29.5	98.47	0	257.33	7721600000	70	0.0406014	0.930451	Eps15	Epidermal growth factor receptor substrate 15	P42567;H3BK65;F6W2Q5;Q5JC28	P42567;H3BK65;F6W2Q5;Q5JC28;P42567-2;H3BJB8;H3BLE4
30.4716	30.6432	30.6502	30.9726	30.1612	29.6035	30.205	28.0212	29.5802	30.6402	0.209134	0.335348	1.3174	30.6467	30.1612	29.5802		27	27	27	38.6	38.6	38.6	99.307	0	250.56	22477000000	202	0.485537	0.354287	Eps15l1	Epidermal growth factor receptor substrate 15-like 1	Q60902;Q60902-2;Q60902-4;Q60902-3	Q60902;Q60902-2;Q60902-4;Q60902-3
27.7577	27.6103	27.678	25.3336	29.4041	25.9509	28.3111	27.2066	27.3273	27.6836	1.17574	1.76493	0.248008	27.6441	28.3111	27.3273		22	22	22	31.4	31.4	31.4	91.736	0	79.135	7115500000	50	0.233463	0.629917	Eps8	Epidermal growth factor receptor kinase substrate 8	Q08509;Q3UGL1	Q08509;Q3UGL1;D3Z5I5;D3Z7F4
28.0906	28.6171	28.6656	28.2074	29.0159	28.8363	28.8448	28.0088	27.1332	25.7651	0.28891	0.101327	1.13082	28.4123	28.8448	27.1332	+	6	6	5	15.8	15.8	12.8	62.183	0	28.963	3423700000	22	2.60354	0.0169067	Clptm1l	Cleft lip and palate transmembrane protein 1-like protein	Q8BXA5	Q8BXA5
32.0684	31.941	30.9297	31.4318	31.2143	30.8589	31.9571	28.6906	28.8795	31.8781	0.520596	0.560372	1.78827	31.6864	31.2143	28.8795		23	23	23	28.3	28.3	28.3	106.6	0	68.641	34193000000	212	0.594386	0.278691	Erap1	Endoplasmic reticulum aminopeptidase 1	Q9EQH2	Q9EQH2
27.3745	28.2892	28.1759	27.0149	28.1095	27.4941	27.6964	27.5944	26.8618	28.9244	0.618656	0.31366	1.04562	27.7752	27.6964	27.5944		16	16	15	14.1	14.1	12.8	157.25	0	50.862	5001800000	47	0.101687	0.827483	Erbb2ip	Protein LAP2	Q80TH2;Q80TH2-2;B2RUJ2;B7ZNX6;Q80TH2-1	Q80TH2;Q80TH2-2;B2RUJ2;B7ZNX6;Q80TH2-1
31.2113	31.5209	30.7376	30.7133	30.747	30.2031	30.9549	26.6088	31.0394	30.582	0.391005	0.388212	2.43672	30.9744	30.747	30.582		11	11	11	48.6	48.6	48.6	32.562	0	297.1	51227000000	188	0.410973	0.419093	Ergic1	Endoplasmic reticulum-Golgi intermediate compartment protein 1	Q9DC16	Q9DC16;F6SLP4;F6Z6A5
25.3245	26.7867	28.1137	26.8643	25.5605	27.6481	25.5703	26.928	26.8446	26.246	1.14078	1.20246	0.372022	26.8255	25.5703	26.8446		5	5	5	16.4	16.4	16.4	42.481	0	48.281	2045000000	19	0.14937	0.752121	Ergic2	Endoplasmic reticulum-Golgi intermediate compartment protein 2	Q9CR89;Q9CR89-2	Q9CR89;Q9CR89-2
30.9915	30.4565	30.8903	31.2622	31.695	30.4833	31.6077	27.0166	29.6501	30.9056	0.334837	0.675786	1.98477	30.9409	31.6077	29.6501		7	7	7	61.5	61.5	61.5	12.259	0	280.38	71438000000	114	0.571315	0.292472	Erh	Enhancer of rudimentary homolog	P84089;G3UW85	P84089;G3UW85
28.6213	29.0812	28.9201	28.0512	29.3908	27.9727	29.0986	26.424	27.3751	28.6392	0.453472	0.748781	1.11128	28.7707	29.0986	27.3751		6	6	6	14.5	14.5	14.5	54.906	0	33.667	5169500000	40	0.97121	0.130094	Erlec1	Endoplasmic reticulum lectin 1	Q8VEH8;F6Z458	Q8VEH8;F6Z458;F7AQQ2
31.0286	30.9546	31.0476	30.6842	30.3145	29.6768	30.3452	26.8155	30.7917	31.457	0.167897	0.377351	2.50986	30.9916	30.3145	30.7917		16	16	13	38.8	38.8	33.2	37.872	0	159.2	32106000000	168	0.390682	0.437393	Erlin2	Erlin-2	Q8BFZ9	Q8BFZ9;E9PUH5
29.0815	29.1695	29.4608	29.2185	30.2779	29.4752	30.2498	30.6086	29.6583	29.1814	0.162365	0.455544	0.726568	29.194	30.2498	29.6583		13	13	13	16.7	16.7	16.7	100.15	0	90.48	12105000000	100	0.390109	0.437595	Ermp1	Endoplasmic reticulum metallopeptidase 1	Q3UVK0	Q3UVK0;F6TQS9;Q3UVK0-2;G8JL46
32.3521	32.9077	32.4457	32.1171	32.0971	31.8171	32.7366	26.3873	30.4148	31.5125	0.331555	0.471317	2.69856	32.3989	32.0971	30.4148		16	16	14	40.9	40.9	36.2	54.084	0	183.51	59965000000	179	1.15665	0.0968391	Ero1l	ERO1-like protein alpha	Q8R180	Q8R180
31.309	31.1628	30.6642	31.0705	31.8942	31.8708	32.1651	31.6747	31.2367	31.231	0.276319	0.163578	0.25454	31.1166	31.8942	31.2367	+	31	31	27	52.4	52.4	46.9	75.029	0	323.31	40240000000	184	2.59405	0.0172212	Mta2	Metastasis-associated protein MTA2	Q9R190	Q9R190
32.0159	31.634	31.8051	31.2829	29.7843	26.7232	28.5392	26.694	26.9218	31.1004	0.309948	1.5394	2.48089	31.7196	28.5392	26.9218		13	13	13	50	50	50	28.823	0	69.474	42371000000	148	1.46662	0.0610571	Erp29	Endoplasmic reticulum resident protein 29	P57759	P57759;F8WJI4;F8WIM7;D6RG87
33.9124	33.7463	33.5038	33.8012	33.7996	33.4556	33.4964	29.4169	31.533	33.2797	0.172524	0.18794	1.93434	33.7738	33.4964	31.533		23	23	23	53	53	53	46.852	0	323.31	170760000000	547	1.35804	0.0709257	Erp44	Endoplasmic reticulum resident protein 44	Q9D1Q6	Q9D1Q6
27.1364	27.2414	26.6811	26.8769	27.5962	26.4008	27.3893	28.493	25.658	27.9022	0.253442	0.638869	1.4957	27.0066	27.3893	27.9022		4	4	4	16	16	16	41.81	0	12.815	1190500000	16	0.0994312	0.830676	Esam	Endothelial cell-selective adhesion molecule	Q925F2;D3Z5Y0	Q925F2;D3Z5Y0
32.2666	31.6489	32.0476	32.157	32.2132	32.6782	32.4148	32.1459	32.4062	33.1369	0.269356	0.233184	0.513771	32.1023	32.4148	32.4062		12	12	12	59.6	59.6	59.6	31.319	0	323.31	62567000000	184	0.591369	0.280406	Esd	S-formylglutathione hydrolase	Q9R0P3;H3BKH6;H3BLJ9;H3BJL6;H3BJP2;H3BK43	Q9R0P3;H3BKH6;H3BLJ9;H3BJL6;H3BJP2;H3BK43;H3BJC6;H3BL99
25.2279	26.7602	27.3529	27.1571	25.938	26.0447	26.537	27.2153	27.1754	27.3178	0.963178	0.319517	0.0734579	26.9587	26.0447	27.2153		6	6	6	11.1	11.1	11.1	73.197	0	13.64	2077400000	11	0.242108	0.616895	Esrp1	Epithelial splicing regulatory protein 1	Z4YJI3;F8WGU3;Q3US41-3;Q3US41-2;Q3US41-5;Q3US41;Z4YMQ5;Q3US41-4;Z4YMV4	Z4YJI3;F8WGU3;Q3US41-3;Q3US41-2;Q3US41-5;Q3US41;Z4YMQ5;Q3US41-4;Z4YMV4
32.5485	32.4829	32.5597	32.4902	32.547	31.6456	32.3469	30.4941	30.8619	32.7335	0.0393805	0.473355	1.20091	32.5193	32.3469	30.8619		49	49	49	56	56	56	121.55	0	323.31	139940000000	702	0.545095	0.31014	Esyt1	Extended synaptotagmin-1	Q3U7R1;Q3U7R1-2	Q3U7R1;Q3U7R1-2
30.6122	30.924	30.5711	30.1089	29.9556	29.7325	30.8256	29.716	29.7191	30.2918	0.336003	0.577572	0.331547	30.5917	29.9556	29.7191		35	35	35	51.2	51.2	51.2	94.138	0	323.31	51657000000	335	0.369346	0.459252	Esyt2	Extended synaptotagmin-2	Q3TZZ7	Q3TZZ7;Q3TZZ7-2
31.5066	31.5179	31.0754	31.0372	31.1506	31.9724	31.3445	32.1331	32.1953	31.6481	0.263745	0.429576	0.299589	31.291	31.3445	32.1331		21	21	21	51.7	51.7	51.7	49.03	0	323.31	44225000000	198	1.21701	0.0883831	Etf1	Eukaryotic peptide chain release factor subunit 1	Q8BWY3	Q8BWY3
26.3595	26.5709	26.6122	26.3135	27.106	27.4478	27.9873	27.1564	27.275	26.6665	0.1494	0.444331	0.322578	26.4652	27.4478	27.1564	+	3	3	3	27.6	27.6	27.6	21.11	0	11.161	1319300000	6	2.59308	0.0171806	Ube2f	NEDD8-conjugating enzyme UBE2F	Q9CY34	Q9CY34;Q3UWQ3
31.6577	32.0693	32.1969	32.0967	30.7419	29.3913	30.1169	27.1595	29.9328	31.3079	0.238038	0.675924	2.11311	32.083	30.1169	29.9328		15	15	15	56.9	56.9	56.9	27.623	0	79.913	88471000000	245	1.25682	0.0830859	Etfb	Electron transfer flavoprotein subunit beta	Q9DCW4	Q9DCW4
31.7955	31.2832	32.3621	31.5625	32.6345	32.6097	32.5234	33.4245	32.6335	31.5011	0.458182	0.0583177	0.966736	31.679	32.6097	32.6335		25	25	25	49	49	49	68.09	0	268.22	59419000000	266	0.279173	0.569155	Etfdh	Electron transfer flavoprotein-ubiquinone oxidoreductase, mitochondrial	Q921G7;Q6PF96	Q921G7;Q6PF96
29.6655	28.8522	29.3933	29.7441	29.7936	28.6945	29.406	27.114	29.3255	29.4877	0.40343	0.557448	1.32612	29.5294	29.406	29.3255		9	9	9	44.5	44.5	44.5	27.738	0	85.614	12003000000	80	0.281534	0.566189	Ethe1	Persulfide dioxygenase ETHE1, mitochondrial	Q9DCM0	Q9DCM0
27.8548	28.5443	24.6997	28.7115	27.4029	26.6203	26.3844	27.9623	28.553	28.5035	1.87233	0.533144	0.327688	28.1996	26.6203	28.5035		10	10	10	31.3	31.3	31.3	56.405	0	90.862	4854800000	32	0.657771	0.243764	Etv6	Transcription factor ETV6	P97360;E9Q8J8;E9QAJ7	P97360;E9Q8J8;E9QAJ7
33.2269	33.4083	33.6231	33.4081	33.0674	33.0406	32.9738	30.4156	31.1896	32.6057	0.162039	0.0482039	1.11063	33.4082	33.0406	31.1896	+	33	33	29	53	53	48.4	79.776	0	323.31	125300000000	572	2.588	0.0173333	Ndufs1	NADH-ubiquinone oxidoreductase 75 kDa subunit, mitochondrial	Q91VD9	Q91VD9;A0A087WQ77;A0A087WQR0;A0A087WR47;A0A087WP77
29.4786	29.5117	28.6155	30.5583	29.5877	28.8012	29.4492	28.4486	27.3084	29.7801	0.795027	0.419854	1.23708	29.4951	29.4492	28.4486		10	10	10	28.3	28.3	28.3	44.337	0	31.708	5863200000	51	0.0515945	0.911083	Evl	Ena/VASP-like protein	P70429;E9PVP4;F8WJB9;P70429-2	P70429;E9PVP4;F8WJB9;P70429-2
30.2197	28.6882	30.4978	31.3282	29.3157	28.4114	29.3945	26.5953	27.6395	30.4827	1.10248	0.546269	2.01188	30.3587	29.3157	27.6395		7	7	7	14.4	14.4	14.4	68.461	0	323.31	23400000000	133	0.560631	0.29937	Ewsr1	RNA-binding protein EWS	Q61545;Q5SUT0;Q5SUS9	Q61545;Q5SUT0;Q5SUS9;Q5SUS8
28.433	28.7928	28.7723	28.8932	28.7855	27.8813	28.8354	27.1559	26.8995	28.4543	0.200308	0.537025	0.833565	28.7826	28.7855	27.1559		17	17	17	20.6	20.6	20.6	103.96	0	34.915	7345500000	76	1.56865	0.0525166	Exoc2	Exocyst complex component 2	Q9D4H1	Q9D4H1
28.9	28.5372	28.8094	28.9157	28.1208	25.826	28.9313	27.3262	26.5232	28.3496	0.175293	1.61069	0.915414	28.8547	28.1208	27.3262		12	12	12	19.2	19.2	19.2	86.454	0	156.46	5206400000	46	0.785643	0.185669	Exoc3	Exocyst complex component 3	Q6KAR6	Q6KAR6
27.8015	28.187	28.3704	28.1381	27.0246	26.0758	26.5635	27.1161	26.3613	27.9139	0.237267	0.474462	0.7764	28.1625	26.5635	27.1161	+	4	4	4	9.3	9.3	9.3	66.66	0	13.442	1481400000	18	2.57109	0.0179913	Pomgnt2	Protein O-linked-mannose beta-1,4-N-acetylglucosaminyltransferase 2	Q8BW41-2;Q8BW41	Q8BW41-2;Q8BW41
28.7973	28.8284	28.7839	28.5099	26.3041	28.0013	28.7931	26.5912	27.2174	28.5499	0.14783	1.27165	1.00035	28.7906	28.0013	27.2174		10	10	10	16.8	16.8	16.8	81.737	0	105.95	4820100000	45	1.03338	0.117029	Exoc5	Exocyst complex component 5	Q3TPX4;E9PZ92	Q3TPX4;E9PZ92;E0CYX2
28.0298	28.3194	28.1975	28.0541	28.1946	28.2237	27.7471	28.572	27.7669	27.7257	0.134904	0.26716	0.477163	28.1258	28.1946	27.7669		9	9	8	13.7	13.7	12.8	94.128	0	323.31	3721600000	29	0.414726	0.415361	Exoc6b	Exocyst complex component 6B	A6H5Z3;A6H5Z3-2	A6H5Z3;A6H5Z3-2;E0CXR2;E0CY34
28.9248	28.7438	28.1784	28.2185	27.913	28.3155	28.7204	26.2085	25.7291	28.5206	0.374829	0.4037	1.49265	28.4811	28.3155	26.2085		16	16	16	30	30	30	79.959	0	75.34	4335700000	47	0.956437	0.133431	Exoc7	Exocyst complex component 7	O35250;A2AAN0;O35250-2	O35250;A2AAN0;O35250-2;A2AAN3;A2AAN4
28.9922	28.8239	28.5764	28.5968	28.9078	28.53	28.9786	28.5642	28.8134	28.8373	0.198075	0.241173	0.151248	28.7104	28.9078	28.8134		11	11	11	16.8	16.8	16.8	81.034	0	39.833	5506500000	40	0.0409151	0.930166	Exoc8	Exocyst complex component 8	Q6PGF7	Q6PGF7
28.3778	27.591	26.9977	26.9239	26.4864	26.827	27.0368	27.6614	28.2685	27.8092	0.673302	0.277778	0.316589	27.2943	26.827	27.8092		6	6	6	23.6	23.6	23.6	41.383	0	12.895	2359900000	27	1.04205	0.11504	Exog	Nuclease EXOG, mitochondrial	Q8C163;E9PZS5	Q8C163;E9PZS5
27.0557	27.4093	27.2442	28.0609	27.4498	26.3185	27.2203	27.2005	27.8233	27.1702	0.436829	0.598018	0.368631	27.3267	27.2203	27.2005		3	3	3	20	20	20	21.423	0	18.064	1727100000	23	0.336979	0.497455	Exosc1	Exosome complex component CSL4	Q9DAA6;Q9DAA6-2	Q9DAA6;Q9DAA6-2
28.5562	28.417	28.3114	28.5866	28.0367	29.1112	29.6217	28.1739	29.4322	28.3209	0.127762	0.809052	0.687982	28.4866	29.1112	28.3209		26	26	26	43.4	43.4	43.4	100.94	0	204.77	14801000000	99	0.379689	0.448461	Exosc10	Exosome component 10	P56960;Q8K366;F6VYQ6	P56960;Q8K366;F6VYQ6
26.5213	27.5045	26.9526	27.1355	26.5087	27.8928	26.3778	27.0169	27.1771	26.5472	0.408672	0.839453	0.327377	27.0441	26.5087	27.0169		3	3	3	14.7	14.7	14.7	32.631	0	12.755	3338000000	33	0.0417808	0.928418	Exosc2	Exosome complex component RRP4	Q8VBV3;A2AV19;A0A0A6YW57	Q8VBV3;A2AV19;A0A0A6YW57
27.367	28.0501	27.5425	27.4927	25.5868	27.1022	26.4396	26.6712	27.7047	27.7617	0.300563	0.759687	0.613808	27.5176	26.4396	27.7047		6	6	6	34.3	34.3	34.3	26.249	0	184.74	5923200000	56	0.946301	0.135769	Exosc4	Exosome complex component RRP41	Q921I9	Q921I9
28.0316	27.1071	25.9551	27.9821	26.0012	26.7294	25.5832	27.0277	26.4668	28.77	0.973416	0.580054	1.20104	27.5446	26.0012	27.0277		4	4	4	17.2	17.2	17.2	31.825	0	21.841	3277100000	33	0.677447	0.233638	Exosc7	Exosome complex exonuclease RRP42	Q9D0M0	Q9D0M0
27.9334	28.2191	28.0785	25.8758	26.3934	25.718	28.5488	26.4152	26.4496	26.1744	1.10676	1.47848	0.149946	28.006	26.3934	26.4152		2	2	2	4.8	4.8	4.8	48.936	0	57.146	2543800000	21	0.124728	0.792073	Exosc9	Exosome complex component RRP45	Q9JHI7;A0A0G2JFV9	Q9JHI7;A0A0G2JFV9
28.9438	29.2955	29.0757	25.8167	25.8219	26.6788	26.9635	26.5048	27.4197	26.4825	1.65054	0.59422	0.534772	29.0098	26.6788	26.5048		7	7	7	25.3	25.3	25.3	35.807	0	24.149	2944400000	13	0.514184	0.331879	Extl2	Exostosin-like 2	Q3TSR0;Q9ES89	Q3TSR0;Q9ES89
31.3095	31.2608	30.8833	31.1862	29.7107	28.0472	30.4711	25.8048	30.2455	31.5797	0.191276	1.23967	3.0235	31.2235	29.7107	30.2455		29	16	16	38.4	24.4	24.4	69.406	0	235.63	24976000000	132	0.273958	0.575695	Ezr	Ezrin	P26040	P26040
28.9696	29.7568	29.1942	29.3885	28.7492	29.6249	29.0892	26.1753	26.4387	29.1038	0.333606	0.44148	1.62009	29.2914	29.0892	26.4387		11	11	11	19.5	19.5	19.5	83.206	0	25.963	6888900000	68	0.507055	0.336511	F13a1	Coagulation factor XIII A chain	Q8BH61	Q8BH61
30.1813	25.3312	29.9429	29.5667	26.5287	30.6572	30.8568	27.5786	27.4125	29.3616	2.29686	2.44325	1.08056	29.7548	30.6572	27.5786		2	2	2	6.7	6.7	6.7	47.984	0	54.974	5944900000	18	0.0889421	0.848103	F830016B08Rik		G3UWE2	G3UWE2
28.1425	27.0197	26.9701	27.7491	28.239	27.3609	28.6178	27.6407	27.9254	27.2193	0.57237	0.644766	0.355249	27.3844	28.239	27.6407		3	3	3	10.8	10.8	10.8	40.473	0	7.3818	2310300000	18	0.500657	0.341016	F8a;F8a1	Factor VIII intron 22 protein	Q9JJQ6;Q00558	Q9JJQ6;Q00558
26.0232	27.6822	27.2998	27.1567	26.1778	26.0658	26.2654	26.9105	27.9556	27.0281	0.71354	0.100048	0.572469	27.2283	26.1778	27.0281		5	5	5	12.8	12.8	12.8	63.221	0	31.815	636080000	7	0.6839	0.229929	Faah	Fatty-acid amide hydrolase 1	O08914	O08914
26.6088	26.4058	26.1632	26.2117	26.4706	26.348	26.5416	33.6682	27.7045	26.0557	0.203376	0.0979393	4.00488	26.3088	26.4706	27.7045		5	5	5	36.2	36.2	36.2	14.245	0	10.815	3962400000	10	0.514132	0.3318	Fabp1	Fatty acid-binding protein, liver	P12710	P12710
27.1322	27.1941	27.1509	27.077	27.0723	27.9975	26.7811	27.0089	27.4422	27.0319	0.0485353	0.635141	0.243798	27.1416	27.0723	27.0319		4	4	4	34.6	34.6	34.6	14.819	0	8.1992	1907900000	10	0.21838	0.651478	Fabp3	Fatty acid-binding protein, heart	P11404	P11404
30.485	28.7149	29.9166	29.3994	30.8989	29.3059	28.8725	27.4189	29.1642	30.8468	0.753602	1.06707	1.71405	29.658	29.3059	29.1642		7	6	6	54.5	49.2	49.2	14.65	0	68.319	11878000000	61	0.0224018	0.960576	Fabp4	Fatty acid-binding protein, adipocyte	P04117	P04117
30.6231	30.8331	30.0509	31.1447	31.3337	31.0902	31.9358	30.3717	28.8837	31.2432	0.460878	0.435289	1.1931	30.7281	31.3337	30.3717		12	12	12	81.5	81.5	81.5	15.137	0	323.31	39106000000	186	0.539408	0.313955	Fabp5	Fatty acid-binding protein, epidermal	Q05816	Q05816
28.5726	28.3803	29.0705	29.3919	28.2972	28.1602	28.4167	28.9327	27.2331	28.2986	0.461803	0.12835	0.858876	28.8215	28.2972	28.2986		8	8	8	13.1	13.1	13.1	73.862	0	14.068	4480100000	36	0.918286	0.143367	Faf1	FAS-associated factor 1	P54731	P54731
29.3343	29.1838	29.968	29.4037	30.1343	29.7048	30.2878	26.1137	27.2827	29.6702	0.342881	0.302193	1.81271	29.369	30.1343	27.2827		15	15	15	36.6	36.6	36.6	52.471	0	323.31	17195000000	120	1.15919	0.0965778	Faf2	FAS-associated factor 2	Q3TDN2;Q3TDN2-2;D3Z2H4	Q3TDN2;Q3TDN2-2;D3Z2H4;D3YUP4;D3Z4G9
29.3233	29.872	30.8363	30.1357	29.621	29.6785	29.7446	31.5396	26.0759	29.4517	0.628523	0.0618499	2.75703	30.0038	29.6785	29.4517		10	10	10	33.2	33.2	33.2	46.175	0	52.158	14150000000	73	0.187109	0.694966	Fah	Fumarylacetoacetase	P35505;D3Z2R9	P35505;D3Z2R9
28.6532	29.6539	29.5959	29.1313	28.3129	27.623	28.3267	26.8289	28.0704	27.6077	0.466457	0.402358	0.627421	29.3636	28.3129	27.6077	+	17	17	17	31.1	31.1	31.1	104.17	0	289.9	10557000000	75	2.57101	0.017913	Tnpo3	Transportin-3	Q6P2B1;Q6P2B1-2	Q6P2B1;Q6P2B1-2;Q6P2B1-3;F6TDZ2;E9Q0H8;E9PWA5;Q8K368;D3YX57
26.1514	29.4856	30.0317	28.7329	29.379	30.0254	30.0205	29.5704	29.3766	26.3788	1.7173	0.371793	1.78935	29.1092	30.0205	29.3766		5	5	5	16.9	16.9	16.9	34.69	0	11.316	5313900000	29	0.536195	0.315984	Fahd2	Fumarylacetoacetate hydrolase domain-containing protein 2A	Q3TC72	Q3TC72
26.709	24.6087	26.1743	26.7543	26.9388	26.1034	25.4297	26.736	26.742	26.9676	1.00376	0.755993	0.132016	26.4417	26.1034	26.742		1	1	1	6	6	6	22.628	0.0011706	2.6431	718530000	8	0.216085	0.654396	Faim;Gm6432	Fas apoptotic inhibitory molecule 1	D3Z3C1;A0A087WRH2;J3QPY3;Q9WUD8	D3Z3C1;A0A087WRH2;J3QPY3;Q9WUD8
27.4603	26.4803	26.4788	26.335	26.1044	26.5724	26.8497	26.9976	26.7363	26.8433	0.51896	0.376694	0.131362	26.4795	26.5724	26.8433		2	2	2	5.1	5.1	5.1	41.576	0.0029346	2.0612	432480000	6	0.0143741	0.975833	Fam105a	Inactive ubiquitin thioesterase FAM105A	Q3TVP5;Q3TVP5-2	Q3TVP5;Q3TVP5-2
28.4067	28.753	27.8595	29.0609	29.8401	29.6231	29.4151	27.4814	28.56	29.5239	0.515091	0.212516	1.02179	28.5798	29.6231	28.56		5	5	5	27.5	27.5	27.5	15.572	0	31.459	6374100000	48	1.05843	0.111731	Fam107b	Protein FAM107B	Q3TGF2;H9H9T1;H3BLM7	Q3TGF2;H9H9T1;H3BLM7
29.8957	29.752	29.2613	27.7322	29.0471	29.1252	28.8237	28.0304	26.41	26.397	0.990049	0.156477	0.939313	29.5066	29.0471	26.41	+	23	23	23	75.7	75.7	75.7	29.661	0	323.31	99897000000	285	2.56741	0.0179567	Marcks	Myristoylated alanine-rich C-kinase substrate	P26645	P26645
27.8178	27.1267	27.6331	27.6582	29.4934	29.2128	29.5175	28.6273	27.9061	27.3753	0.299551	0.169391	0.628409	27.6456	29.4934	27.9061	+	2	2	2	11.2	11.2	11.2	19.587	0.00032295	4.2658	4694700000	15	2.56326	0.0180172	Tmem160	Transmembrane protein 160	Q9D938	Q9D938
31.1457	31.1139	31.4758	31.1518	30.8999	30.312	30.9461	29.9646	28.7219	31.3247	0.170146	0.353517	1.30184	31.1488	30.8999	29.9646		45	45	44	54.5	54.5	53.2	121.64	0	323.31	69069000000	414	0.501503	0.340447	FAM120A	Constitutive coactivator of PPAR-gamma-like protein 1	Q6A0A9	Q6A0A9
29.3503	29.4728	29.639	28.9419	29.1637	28.6044	29.1511	27.296	26.9432	29.3009	0.297289	0.319337	1.27167	29.4115	29.1511	27.296		13	12	12	13.7	12.5	12.5	119.72	0	21.381	5079600000	38	1.55824	0.053446	Fam120c	Constitutive coactivator of PPAR-gamma-like protein 2	Q8C3F2;Q8C3F2-3	Q8C3F2;Q8C3F2-3;Q8C3F2-2
25.6726	26.6573	27.84	26.0734	26.6896	26.7915	27.4342	26.1899	27.3254	26.0415	0.943773	0.403707	0.702351	26.3654	26.7915	26.1899		4	4	4	26.4	26.4	26.4	30.269	0	24.898	622410000	7	0.296501	0.546601	Fam122a	Protein FAM122A	Q9DB52	Q9DB52
30.2093	30.3183	30.1138	30.3144	31.5309	31.1438	31.4187	30.7471	28.8973	30.9933	0.0975206	0.199166	1.14569	30.2618	31.4187	30.7471		36	36	36	54.2	54.2	54.2	102.65	0	323.31	43769000000	371	1.08417	0.107174	Fam129a	Protein Niban	Q3UW53;E9PYV4	Q3UW53;E9PYV4;D3Z233;D3YYZ9
30.4559	30.6508	30.8912	30.5661	28.842	28.8837	28.7693	28.8433	26.4423	30.2333	0.184903	0.0578952	1.91784	30.6084	28.842	28.8433		23	23	23	41.4	41.4	41.4	84.818	0	323.31	29856000000	193	1.51834	0.0567506	Fam129b	Niban-like protein 1	Q8R1F1	Q8R1F1;A2ARS6
29.4368	30.0968	29.2417	29.4432	30.1708	29.8091	30.4226	27.6546	27.865	28.8487	0.373352	0.308387	0.637418	29.44	30.1708	27.865	+	9	9	9	20.4	20.4	20.4	63.538	0	17.157	8076400000	56	2.55398	0.0183519	Eefsec	Selenocysteine-specific elongation factor	Q9JHW4	Q9JHW4
25.8299	26.648	26.0127	25.7626	26.753	26.0483	26.3363	26.9911	27.2956	27.2329	0.403869	0.354304	0.160789	25.9213	26.3363	27.2329	+	3	3	3	10.6	10.6	10.6	29.524	0.00031382	3.6952	778480000	13	2.55193	0.0183419	Psmg2	Proteasome assembly chaperone 2	Q9EST4;Q9EST4-3	Q9EST4;Q9EST4-3;REV__A0A0A6YWX5;Q9EST4-2
26.7294	26.7244	26.567	26.0879	28.3379	27.173	26.6414	27.403	26.1055	26.4701	0.302402	0.867728	0.669172	26.6457	27.173	26.4701		1	1	1	7.2	7.2	7.2	16.213	0.0050873	1.8823	671990000	6	0.884441	0.153764	Fam174b	Membrane protein FAM174B	Q8K064	Q8K064
28.0932	28.2769	27.8738	27.6935	24.9803	28.2889	27.4612	27.1307	26.7025	27.0751	0.254459	1.72176	0.232837	27.9835	27.4612	27.0751		9	9	9	23.9	23.9	23.9	46.942	0	25.75	2581300000	36	0.531141	0.319625	Fam175b	BRISC complex subunit Abro1	Q3TCJ1;Z4YJY0;D3Z4D8	Q3TCJ1;Z4YJY0;D3Z4D8
28.1502	28.5548	29.4083	28.48	27.518	29.1933	29.0108	26.4032	28.1549	29.0982	0.536275	0.919093	1.36756	28.5174	29.0108	28.1549		7	7	7	26	26	26	28.702	0	38.157	7376200000	43	0.360664	0.469104	Fam192a	Protein FAM192A	Q91WE2	Q91WE2
28.6616	28.4484	28.5637	28.3833	28.813	29.681	29.3469	27.0673	28.11	28.9417	0.123344	0.437816	0.939177	28.5061	29.3469	28.11		5	5	5	48.5	48.5	48.5	11.101	0	316.09	9724200000	54	1.45836	0.0612557	Fam195b	Protein FAM195B	Q3UGS4	Q3UGS4
32.4644	32.4145	33.1994	32.59	32.3832	31.5769	32.1142	28.9401	30.7384	31.3003	0.362483	0.410523	1.23289	32.5272	32.1142	30.7384	+	9	9	9	28	28	28	33.931	0	40.735	46147000000	146	2.55079	0.0182979	Slc25a1	Tricarboxylate transport protein, mitochondrial	Q8JZU2;F6VVY4	Q8JZU2;F6VVY4
26.3211	27.4689	26.7013	26.7733	26.8077	27.8117	27.4685	29.0686	29.1218	27.8202	0.478255	0.510304	0.736602	26.7373	27.4685	29.0686	+	11	11	9	30.8	30.8	25.8	56.467	0	38.605	8323600000	86	2.54334	0.0184915	Cyp2d22		Q9JKY7	Q9JKY7;Q6P8N9
26.5105	27.6177	27.3908	27.6611	26.4727	26.3092	26.9758	26.7681	26.9985	26.0863	0.536278	0.347418	0.47435	27.5042	26.4727	26.7681		4	4	4	21.9	21.9	21.9	21.293	0.00016578	4.8182	1494200000	9	1.18136	0.0929034	Fam3a	Protein FAM3A	I7HPY1;I7HJS7;Q9D8T0;I7HLV5	I7HPY1;I7HJS7;Q9D8T0;I7HLV5;J3JS95
28.985	30.2764	30.3632	30.7041	30.6604	31.0647	30.9755	30.641	30.2323	29.6878	0.754383	0.212408	0.47821	30.3198	30.9755	30.2323		9	9	9	48.2	48.2	48.2	21.486	0	26.776	17786000000	99	0.810676	0.177606	Fam3c	Protein FAM3C	G3X9I1;G5E911;Q91VU0;E9Q0W5	G3X9I1;G5E911;Q91VU0;E9Q0W5;E9Q6F0;E9Q8C5
28.1663	28.4219	27.9373	28.2019	26.5248	26.7435	26.6387	26.9733	27.0443	29.1461	0.198387	0.109382	1.23448	28.1841	26.6387	27.0443		8	8	8	32.2	32.2	32.2	40.42	0	60.005	4230800000	34	1.50863	0.0570817	Fam45a	Protein FAM45A	Q9D8N2;Q3TH34	Q9D8N2;Q3TH34;D6RIQ6;D3YUG1
26.8577	27.8109	26.9455	26.4097	26.3402	26.9949	26.6742	26.9678	27.1477	26.8258	0.585688	0.327372	0.161321	26.9016	26.6742	26.9678		3	3	3	9.8	9.8	9.8	48.481	0	7.2176	951970000	9	0.116472	0.804478	Fam46a		A0A087WS27;D3Z5S8	A0A087WS27;D3Z5S8
31.8731	32.2434	30.8287	31.5142	30.7146	29.1648	31.3058	28.8228	28.22	31.2058	0.602753	1.10569	1.57887	31.6936	30.7146	28.8228		14	14	12	53.4	53.4	46.6	36.776	0	186.61	21734000000	133	0.478271	0.360821	Fam49b	Protein FAM49B	Q921M7	Q921M7
28.7484	27.8362	24.1997	27.8939	26.7741	26.3417	26.4441	27.3833	27.4497	28.8575	2.02335	0.225963	0.832624	27.8651	26.4441	27.4497		7	7	7	24.5	24.5	24.5	40.251	0	19.711	7164200000	35	0.24303	0.616531	Fam50a	Protein FAM50A	Q9WV03	Q9WV03;Q9WTJ8
30.1973	29.8032	30.2061	30.9895	27.0862	25.8985	25.8949	26.8222	26.5446	29.7394	0.497186	0.686761	1.76983	30.2017	25.8985	26.8222	+	6	5	5	46.6	43.2	43.2	21.737	0	115.28	7354700000	34	2.53274	0.0188354	Ppif	Peptidyl-prolyl cis-trans isomerase F, mitochondrial	Q99KR7	Q99KR7
26.1181	27.993	26.9292	27.56	28.4849	29.3367	29.5064	27.6022	27.5846	28.0369	0.814928	0.547391	0.256206	27.2446	29.3367	27.6022	+	10	10	10	15.9	15.9	15.9	81.626	0	71.317	2792600000	36	2.53171	0.0187899	Larp4b	La-related protein 4B	Q6A0A2;Q6A0A2-2;Q6A0A2-3	Q6A0A2;Q6A0A2-2;Q6A0A2-3;A0A087WPU9
28.8948	29.1359	25.6354	29.3051	29.5797	27.1515	28.8666	26.8407	26.7745	26.3384	1.7464	1.24808	0.272908	29.0154	28.8666	26.7745		6	6	6	67.5	67.5	67.5	17.667	0	72.064	6005500000	19	0.399697	0.429799	Fam96b	Mitotic spindle-associated MMXD complex subunit MIP18	Q9D187;F8WHV1	Q9D187;F8WHV1
28.6228	28.9332	29.3641	29.1629	29.464	29.15	28.8272	28.6503	28.5155	24.8978	0.318394	0.318411	2.12866	29.048	29.15	28.5155		11	11	9	30.7	30.7	24.5	55.055	0	323.31	11229000000	85	0.636368	0.254879	Fam98a	Protein FAM98A	Q3TJZ6	Q3TJZ6
27.5464	28.2179	28.6163	28.2557	26.4994	26.9709	27.2631	26.0087	27.1502	28.3681	0.446177	0.385342	1.17991	28.2368	26.9709	27.1502		9	7	7	26.6	19.1	19.1	45.349	0	18.007	4728000000	44	0.300113	0.543543	Fam98b	Protein FAM98B	Q80VD1	Q80VD1
26.1999	27.8944	28.6028	28.7207	26.3788	25.9057	27.468	28.7438	26.7566	25.7617	1.16183	0.801141	1.51832	28.2486	26.3788	26.7566		6	6	5	19.8	19.8	17.7	37.271	0	9.5108	1417100000	14	0.212994	0.659556	Fam98c		E9PYD1;F6ZXW2;D3YXS7;F7AR27;D3Z100	E9PYD1;F6ZXW2;D3YXS7;F7AR27;D3Z100;F6S0H0;D3YWV4
28.0123	27.6814	27.5551	28.1868	26.7059	25.4586	28.3295	26.854	27.7017	27.9554	0.291462	1.43955	0.576779	27.8469	26.7059	27.7017		5	5	5	11.8	11.8	11.8	59.434	0	13.51	2980200000	27	0.334371	0.500629	Far1	Fatty acyl-CoA reductase 1	Q922J9;Q922J9-2;Q922J9-3;Q922J9-4;D3Z5W6;D3Z4N9	Q922J9;Q922J9-2;Q922J9-3;Q922J9-4;D3Z5W6;D3Z4N9;D3Z072
29.9304	29.8268	29.069	30.0478	31.0744	31.0915	31.0069	31.5002	30.5375	30.4422	0.442312	0.0447315	0.585269	29.8786	31.0744	30.5375	+	19	19	19	73.6	73.6	73.6	21.066	0	323.31	103590000000	306	2.52912	0.0187615	Fth1	Ferritin heavy chain;Ferritin heavy chain, N-terminally processed	P09528	P09528
33.3802	33.3859	33.4442	33.5051	33.9586	32.9632	33.659	32.1504	32.2937	32.6123	0.0584847	0.510672	0.23643	33.415	33.659	32.2937	+	50	50	50	67.1	67.1	67.1	102.45	0	323.31	175520000000	630	2.52599	0.01885	Copb2	Coatomer subunit beta	O55029	O55029
32.6433	33.087	32.5985	32.6651	33.1011	32.4135	32.7686	29.931	31.291	32.3951	0.227381	0.343861	1.23426	32.6542	32.7686	31.291		25	25	25	48.9	48.9	48.9	65.696	0	283.58	67193000000	275	1.13381	0.0998392	Farsb	Phenylalanine--tRNA ligase beta subunit	Q9WUA2	Q9WUA2;A0A087WPV4;A0A087WS80;A0A087WQ15
32.9287	33.1639	33.0851	33.3861	32.5234	32.0013	32.1964	31.7915	29.9424	32.9167	0.190434	0.263812	1.50176	33.1245	32.1964	31.7915		96	96	96	47.6	47.6	47.6	272.43	0	323.31	191600000000	871	0.976219	0.129276	Fasn	Fatty acid synthase;[Acyl-carrier-protein] S-acetyltransferase;[Acyl-carrier-protein] S-malonyltransferase;3-oxoacyl-[acyl-carrier-protein] synthase;3-oxoacyl-[acyl-carrier-protein] reductase;3-hydroxyacyl-[acyl-carrier-protein] dehydratase;Enoyl-[acyl-carrier-protein] reductase;Oleoyl-[acyl-carrier-protein] hydrolase	P19096	P19096
32.5491	32.2881	32.3798	32.2466	31.9801	32.1615	32.2731	31.4881	32.664	32.807	0.134214	0.14788	0.723727	32.334	32.1615	32.664		5	5	5	33.9	33.9	33.9	6.6478	0	8.3609	140300000000	104	0.126285	0.790102	Fau	40S ribosomal protein S30	P62862;Q642K5	P62862;Q642K5
26.1082	27.1877	26.8141	26.4587	25.4839	25.7747	26.4571	27.5573	27.1882	27.1215	0.464022	0.499558	0.234736	26.6364	25.7747	27.1882	+	23	23	23	24.9	24.9	24.9	125.04	0	75.182	16924000000	139	2.52576	0.0187884	Itga7	Integrin alpha-7;Integrin alpha-7 heavy chain;Integrin alpha-7 light chain	Q61738-3;Q61738;G3X9Q1;Q61738-5;Q61738-2;Q61738-4;Q61738-6	Q61738-3;Q61738;G3X9Q1;Q61738-5;Q61738-2;Q61738-4;Q61738-6
28.4154	29.7055	29.9585	30.1014	30.4531	30.2889	31.1473	31.6481	30.9423	29.7787	0.770783	0.455655	0.943996	29.832	30.4531	30.9423		26	26	26	8.5	8.5	8.5	312.3	0	254.35	46370000000	194	1.31512	0.0753716	Fbn1	Fibrillin-1	A2AQ53;Q61554	A2AQ53;Q61554;Q61555
30.1488	29.8611	29.6934	30.3592	30.1493	29.5276	29.8626	28.7576	29.2223	30.0558	0.296359	0.311163	0.657772	30.0049	29.8626	29.2223		6	6	6	23.7	23.7	23.7	36.912	0	52.957	7638700000	64	0.411658	0.418486	Fbp1	Fructose-1,6-bisphosphatase 1	Q9QXD6	Q9QXD6;E9Q0T7;F6YS63
26.5914	26.8004	26.5964	26.7812	27.014	26.1183	26.4523	27.3807	27.3663	26.2221	0.113969	0.452648	0.6648	26.6888	26.4523	27.3663		3	3	3	7.3	7.3	7.3	33.125	0.00017197	5.6969	1152700000	5	0.323937	0.513708	Fbxl15	F-box/LRR-repeat protein 15	Q91W61	Q91W61
29.9097	28.8612	29.0574	29.1783	25.6465	26.524	27.2875	26.1038	26.6384	28.6121	0.457746	0.82116	1.32117	29.1179	26.524	26.6384	+	4	4	4	25.8	25.8	25.8	19.017	0	9.6334	5984800000	50	2.52263	0.0188595	Mcee	Methylmalonyl-CoA epimerase, mitochondrial	Q9D1I5	Q9D1I5
28.826	28.2258	28.7079	28.8009	26.8418	26.2413	26.8455	26.9408	27.5756	28.5091	0.280866	0.347772	0.788877	28.7544	26.8418	27.5756	+	7	7	7	29.7	29.7	29.7	37.402	0	37.564	3749400000	30	2.52261	0.0187819	Gyg1;Gyg	Glycogenin-1	Q9R062;V9GX26;K3W4S6	Q9R062;V9GX26;K3W4S6
28.8764	28.6097	28.3839	28.3803	28.9986	28.0915	27.9392	27.5794	28.0332	27.526	0.235128	0.572765	0.278699	28.4968	28.0915	27.5794		15	15	15	24.7	24.7	24.7	88.733	0	20.886	3891000000	23	0.658127	0.243627	Fcho2	F-BAR domain only protein 2	Q3UQN2;J3QPQ1;F6RG68;Q3UQN2-3;Q3UQN2-2	Q3UQN2;J3QPQ1;F6RG68;Q3UQN2-3;Q3UQN2-2
27.8881	26.9134	27.8905	27.3426	25.8191	26.0371	26.51	27.5353	27.4763	26.6502	0.473176	0.3532	0.494861	27.6153	26.0371	27.4763	+	9	9	9	21.6	21.6	21.6	71.742	0	38.641	3647900000	50	2.52181	0.0187705	Adck3	Atypical kinase ADCK3, mitochondrial	Q60936;F7B1B6;Q60936-2	Q60936;F7B1B6;Q60936-2;A0A0A6YXD9;A0A0A6YXI0;E0CYD3;E0CYT4;E0CYG7;E0CZ05;E0CXT4;E0CXR6;E0CYC1;E0CXR1
30.0128	29.8957	30.4748	30.3197	30.2612	29.8606	29.9977	30.164	29.5441	30.0679	0.267789	0.203597	0.333636	30.1663	29.9977	30.0679		12	12	12	34.4	34.4	34.4	54.201	0	167.04	15247000000	108	0.814077	0.176446	Fdxr	NADPH:adrenodoxin oxidoreductase, mitochondrial	Q61578	Q61578
30.6687	30.4777	30.3507	30.2714	31.1259	31.0762	30.7621	30.7409	30.8629	30.1256	0.173308	0.197264	0.395198	30.4142	31.0762	30.7409		17	17	17	43.1	43.1	43.1	47.13	0	245.98	26331000000	188	0.524162	0.325384	Fech	Ferrochelatase, mitochondrial;Ferrochelatase	P22315;Q544X6	P22315;Q544X6
29.5441	30.2177	30.0827	30.6855	30.6939	30.2052	30.5734	25.7199	30.6441	30.0025	0.469667	0.254597	2.67706	30.1502	30.5734	30.0025		15	15	15	34.5	34.5	34.5	42.623	0	36.208	23084000000	95	0.394343	0.434087	Fen1	Flap endonuclease 1	Q91Z50;P39749	Q91Z50;P39749
29.9007	29.1356	29.893	29.7619	29.7044	29.4594	29.5739	30.3666	31.5011	29.8446	0.363753	0.122586	0.846913	29.8274	29.5739	30.3666		27	27	27	44.4	44.4	44.4	77.8	0	323.31	52914000000	249	1.35687	0.0709	Fermt2	Fermitin family homolog 2	Q8CIB5	Q8CIB5;A6X941;A6X940;P59113
30.4375	31.2767	29.9611	31.6079	31.1719	30.9112	31.2843	29.5717	29.6346	31.479	0.755728	0.191399	1.08348	30.8571	31.1719	29.6346		16	16	16	27.2	27.2	27.2	75.634	0	41.803	15028000000	96	0.230253	0.634317	Fermt3	Fermitin family homolog 3	Q8K1B8	Q8K1B8
27.598	27.8788	27.9749	28.253	27.5252	26.427	26.7279	27.1142	26.3214	27.9781	0.270267	0.56749	0.828604	27.9268	26.7279	27.1142		7	7	7	17.6	17.6	17.6	60.336	0	9.3457	2501800000	16	0.396226	0.432521	Fggy	FGGY carbohydrate kinase domain-containing protein	A2AJL3;A2AJL4;A2AJL3-2	A2AJL3;A2AJL4;A2AJL3-2;B7ZCH9;H3BJ80;B1AY71;D6RHR3;F6V664
34.58	34.1482	34.2715	34.0425	34.5835	34.0035	34.2827	34.3529	33.812	33.9697	0.232621	0.290066	0.278175	34.2099	34.2827	33.9697		28	28	28	72.6	72.6	72.6	50.052	0	305.96	263100000000	610	0.657752	0.243677	Fh	Fumarate hydratase, mitochondrial	P97807-2;P97807	P97807-2;P97807;H3BKG7
25.408	26.1039	26.2763	28.7597	26.3502	29.7402	27.3744	29.0697	27.508	27.1418	1.46408	1.73868	1.02387	26.1901	27.3744	27.508		10	10	10	37.5	37.5	37.5	31.888	0	226.65	24329000000	75	0.351247	0.479415	Fhl1	Four and a half LIM domains protein 1	P97447;A2AEX8;A2AEX6;P97447-2;A2AEX7;A2AEY1;A2AEY2;A2AEY0	P97447;A2AEX8;A2AEX6;P97447-2;A2AEX7;A2AEY1;A2AEY2;A2AEY0;A2AEX9;Q8CDC8
26.2543	24.8057	24.7923	26.9734	26.1356	27.1146	26.766	27.3767	27.2685	27.2179	1.08817	0.496214	0.0811224	25.53	26.766	27.2685		6	6	6	21.5	21.5	21.5	31.794	0	296.25	10922000000	58	1.35743	0.0709972	Fhl3	Four and a half LIM domains protein 3	Q9R059;F2Z455	Q9R059;F2Z455;D6RJ68
26.7093	27.8179	26.7504	27.8844	28.2588	27.6644	28.9451	26.4048	27.0484	28.1078	0.648169	0.6409	0.859918	27.2841	28.2588	27.0484		15	15	15	17.3	17.3	17.3	129.6	0	52.421	4135900000	41	0.82917	0.170979	Fhod1	FH1/FH2 domain-containing protein 1	Q6P9Q4	Q6P9Q4
26.3149	27.7523	25.8258	26.896	26.5155	29.602	27.2687	27.7402	27.1282	27.2909	0.828301	1.60925	0.316987	26.6054	27.2687	27.2909		26	26	25	38.9	38.9	38.1	101.92	0	323.31	15805000000	85	0.556857	0.302029	Filip1l	Filamin A-interacting protein 1-like	E0CYM1;E0CYH7;Q6P6L0;Q6P6L0-3	E0CYM1;E0CYH7;Q6P6L0;Q6P6L0-3
29.1751	29.2601	28.7386	29.2253	26.4402	26.8676	29.2016	26.3123	26.7227	28.8969	0.243298	1.48636	1.38899	29.2002	26.8676	26.7227		13	13	13	40.6	40.6	40.6	64.958	0	323.31	10599000000	98	0.975912	0.129159	Fip1l1	Pre-mRNA 3-end-processing factor FIP1	Q9D824;Q9D824-3;Q9D824-2;D3Z4V2;D3Z619;Q9D824-4;D3Z3F1	Q9D824;Q9D824-3;Q9D824-2;D3Z4V2;D3Z619;Q9D824-4;D3Z3F1
31.0758	31.4092	30.2085	30.5586	31.4913	31.8372	31.7585	31.4951	32.5715	32.6264	0.533747	0.181308	0.637899	30.8172	31.7585	32.5715	+	18	18	17	52	52	49.7	39.502	0	315.37	54825000000	238	2.52095	0.0187102	Tmod3	Tropomodulin-3	Q9JHJ0	Q9JHJ0
27.0739	26.1275	26.2211	25.3967	26.2776	26.0716	27.6867	27.1796	26.5084	26.7769	0.686683	0.879067	0.337829	26.1743	26.2776	26.7769		32	32	31	59.2	59.2	59.2	64.697	0	323.31	132950000000	426	0.573801	0.290685	Fkbp10	Peptidyl-prolyl cis-trans isomerase FKBP10	Q61576;A2A4H9	Q61576;A2A4H9;F6W360
32.4881	33.1973	32.3271	32.4002	32.6902	32.1139	32.8382	32.4034	33.9169	33.2828	0.401515	0.382674	0.760056	32.4441	32.6902	33.2828		8	8	8	42.3	42.3	42.3	22.137	0	76.925	77316000000	140	0.343218	0.489714	Fkbp11	Peptidyl-prolyl cis-trans isomerase FKBP11	Q9D1M7	Q9D1M7
28.672	28.9184	28.3851	28.9919	28.9045	28.5374	28.4093	27.1467	28.4032	28.7279	0.274375	0.257032	0.835106	28.7952	28.5374	28.4032		20	20	20	23.6	23.6	23.6	132.96	0	156.47	7983900000	67	0.291877	0.552388	Fkbp15	FK506-binding protein 15;Peptidyl-prolyl cis-trans isomerase	Q6P9Q6;Q6P9Q6-2;Q80YW9	Q6P9Q6;Q6P9Q6-2;Q80YW9;Q80YW6;Q80YW7
30.4858	30.4395	31.2032	30.9459	30.9505	30.5933	30.8427	30.6067	30.8226	30.4275	0.36905	0.183218	0.197834	30.7159	30.8427	30.6067		9	9	9	88.9	88.9	88.9	11.922	0	323.31	46383000000	200	0.440325	0.391511	Fkbp1a	Peptidyl-prolyl cis-trans isomerase FKBP1A	P26883	P26883;F6X9I3
31.404	31.1031	31.2061	30.9516	31.8992	32.1921	31.9598	31.5382	31.3479	31.2605	0.189891	0.15461	0.141992	31.1546	31.9598	31.3479	+	32	32	30	82.3	82.3	77.5	42.598	0	323.31	149440000000	520	2.51994	0.0186504	Serpinb6;Serpinb6a	Serpin B6	Q60854;F8WIV2;K7E6F1;E9Q0P9	Q60854;F8WIV2;K7E6F1;E9Q0P9;E9Q108;E9Q3Y1;E9Q6X2;E9PYY0;E9PZQ9;E9Q4R2;E9Q5Q5;Q3UWK8
30.6414	30.7399	30.5436	31.109	30.9719	30.4006	31.149	27.1789	29.0799	30.7889	0.247043	0.39112	1.80585	30.6907	30.9719	29.0799		15	15	15	55.8	55.8	55.8	25.147	0	323.31	58328000000	193	0.856202	0.162228	Fkbp3	Peptidyl-prolyl cis-trans isomerase FKBP3	Q62446	Q62446
27.7398	27.5384	27.9938	27.8557	28.7365	28.4297	28.748	26.8702	27.8342	27.4233	0.192711	0.180542	0.483745	27.7977	28.7365	27.4233	+	19	19	19	23.2	23.2	23.2	143.45	0	148.41	4712000000	59	2.51679	0.0187206	Usp19	Ubiquitin carboxyl-terminal hydrolase;Ubiquitin carboxyl-terminal hydrolase 19	E9Q9M5;A0A0A6YWX1;J3KMM1;Q3UJD6-2;Q3UJD6;A0A0A6YWN9	E9Q9M5;A0A0A6YWX1;J3KMM1;Q3UJD6-2;Q3UJD6;A0A0A6YWN9;A0A0A6YX42
29.1456	28.8576	29.061	29.673	26.5615	28.939	29.0611	27.2489	26.8946	26.6801	0.347497	1.40922	0.287249	29.1033	28.939	26.8946		17	17	17	39.9	39.9	39.9	50.966	0	101.37	10179000000	57	0.140202	0.767951	Fkbp5	Peptidyl-prolyl cis-trans isomerase FKBP5;Peptidyl-prolyl cis-trans isomerase FKBP5, N-terminally processed	Q64378	Q64378;B8JJC2
25.2449	24.3697	25.2593	24.9387	26.2643	25.9936	26.7796	25.6545	26.9193	26.1264	0.416121	0.399293	0.639153	25.0918	26.2643	26.1264		14	14	14	54.6	54.6	54.6	24.913	0	301.05	38344000000	174	0.915228	0.143953	Fkbp7	Peptidyl-prolyl cis-trans isomerase FKBP7;Peptidyl-prolyl cis-trans isomerase	O54998;H3BJI5	O54998;H3BJI5
31.0061	31.0194	31.5647	30.9933	30.9149	29.462	31.0139	26.6842	26.5121	30.614	0.27942	0.868823	2.32015	31.0127	30.9149	26.6842		20	19	19	44.4	43.2	43.2	62.995	0	197.67	81539000000	281	1.0323	0.117157	Fkbp9	Peptidyl-prolyl cis-trans isomerase FKBP9	Q9Z247	Q9Z247
25.9893	25.8801	26.18	25.3761	28.6899	29.6308	29.0485	29.7798	33.6329	29.011	0.343331	0.474862	2.47654	25.9347	29.0485	29.7798	+	4	4	4	20.8	20.8	20.8	28.135	0	13.23	3938600000	15	2.51648	0.0186452	Ctrl		Q9ER05	Q9ER05
31.1236	31.6212	31.1078	31.3178	31.9831	30.9887	31.9265	27.0131	31.479	31.3412	0.238974	0.558495	2.53954	31.2207	31.9265	31.3412		23	23	23	24.1	24.1	24.1	144.8	0	323.31	32324000000	123	0.395571	0.43302	Flii	Protein flightless-1 homolog	Q9JJ28	Q9JJ28
31.6453	30.8574	32.0103	31.5029	30.6618	30.8596	30.6344	27.1985	29.125	29.8174	0.481109	0.122876	1.35705	31.5741	30.6618	29.125	+	16	16	16	22.9	22.9	22.9	106.08	0	155.93	16932000000	99	2.51491	0.0186345	Ptprn	Receptor-type tyrosine-protein phosphatase-like N	Q60673;A6MDD2	Q60673;A6MDD2;A0A087WPU7;A0A087WQF2;A0A087WQ67
34.6177	34.9504	34.8434	34.867	35.1608	34.764	34.8036	32.7584	34.0033	34.9018	0.142228	0.21856	1.07635	34.8552	34.8036	34.0033		157	141	141	74.3	70	70	277.82	0	323.31	611460000000	2236	0.853754	0.162909	Flnb	Filamin-B	Q80X90	Q80X90
29.0126	27.7732	28.5437	28.8223	29.4815	29.4588	29.4078	26.626	26.9251	29.4871	0.544985	0.0377445	1.57264	28.683	29.4588	26.9251		163	149	144	72.1	68.2	66.2	291.12	0	323.31	537710000000	1590	0.690927	0.225969	Flnc	Filamin-C	Q8VHX6;D3Z576;Q8VHX6-2;D3YW87	Q8VHX6;D3Z576;Q8VHX6-2;D3YW87
28.8078	28.3137	28.8379	27.1533	29.3887	29.8115	29.9074	29.2989	27.6946	26.1268	0.787486	0.275985	1.58609	28.5607	29.8115	27.6946		17	17	17	45.6	45.6	45.6	47.513	0	323.31	13997000000	90	0.759959	0.195391	Flot1	Flotillin-1	O08917;G3UYU4	O08917;G3UYU4;G3UZZ5;G3UWW8;G3XA73
26.5816	29.0324	28.6808	29.0731	28.6486	28.5077	28.4751	27.4307	27.5745	27.6691	1.18673	0.0922115	0.120043	28.8566	28.5077	27.5745		16	16	16	41.6	41.6	41.6	47.037	0	116.54	17634000000	129	0.231123	0.633129	Flot2	Flotillin-2	Q60634;Q5SS83;Q60634-3;Q60634-2	Q60634;Q5SS83;Q60634-3;Q60634-2
30.4221	31.0958	28.726	29.7667	30.2762	30.1516	30.974	26.337	28.3915	31.4044	1.00936	0.443245	2.54876	30.0944	30.2762	28.3915		23	23	20	26.5	26.5	23.9	122.06	0	79.602	11494000000	107	0.169582	0.720041	Fmnl1	Formin-like protein 1	Q9JL26;A2AB60;Q9JL26-2	Q9JL26;A2AB60;Q9JL26-2;G3UWI1
27.1234	26.9434	26.8917	27.881	26.6462	26.0126	26.1297	27.7648	27.9034	26.2817	0.458305	0.337129	0.898954	27.0334	26.1297	27.7648		12	9	0	11.5	9	0	123.98	0	19.52	1985800000	29	0.838734	0.167829	Fmnl2	Formin-like protein 2	A2APV2-3	A2APV2-3
28.6438	29.1233	29.2115	29.7988	29.7005	31.1252	30.9854	31.4023	28.7542	29.6434	0.473922	0.785311	1.34764	29.1674	30.9854	29.6434		21	21	21	46.8	46.8	46.8	59.914	0	61.049	26591000000	150	1.05773	0.111682	Fmo1	Dimethylaniline monooxygenase [N-oxide-forming] 1	P50285;Q3UNX7	P50285;Q3UNX7;A0A0A6YVP9;D3Z0T2;Q8C9C1
29.0578	27.4876	25.3648	27.8478	29.1443	28.7167	28.6215	28.9667	27.6067	28.8131	1.53756	0.278456	0.744825	27.6677	28.7167	28.8131		15	14	13	33.3	31.9	28.7	66.169	0	323.31	11936000000	81	0.405671	0.423977	Fmr1	Fragile X mental retardation protein 1 homolog	E9QAT0;P35922-3;P35922;Q6AXB7;P35922-9;P35922-2;E9QAS9;D3Z6U8;E9QNF5;E9QAS8;P35922-8;P35922-7;P35922-5;P35922-4;P35922-6;P35922-11;P35922-10;P35922-12	E9QAT0;P35922-3;P35922;Q6AXB7;P35922-9;P35922-2;E9QAS9;D3Z6U8;E9QNF5;E9QAS8;P35922-8;P35922-7;P35922-5;P35922-4;P35922-6;P35922-11;P35922-10;P35922-12
27.1729	27.3987	25.5541	24.594	27.0301	27.4111	26.581	28.1644	28.607	27.4171	1.33893	0.415516	0.601417	26.3635	27.0301	28.1644		55	55	55	33.9	33.9	33.9	262.84	0	323.31	42117000000	233	1.26489	0.0818237	Fn1	Fibronectin;Anastellin	A0A087WR50;P11276;A0A087WSN6;Q3UHL6;A0A087WS56;B9EHT6;B7ZNJ1	A0A087WR50;P11276;A0A087WSN6;Q3UHL6;A0A087WS56;B9EHT6;B7ZNJ1;Q4KL80;A0A087WS99;A0A087WQW8
27.7196	28.8942	28.041	29.1276	26.647	26.2129	25.9042	26.8264	28.9193	28.3289	0.672592	0.37316	1.07907	28.4676	26.2129	28.3289		6	6	4	9.6	9.6	6.2	71.343	0	17.027	4067900000	18	1.51404	0.0569688	Fnbp1	Formin-binding protein 1	Q80TY0;A2AQ43;A2AQ44;A2AQ42;A2AQ45;A2AQ41;Q80TY0-2;Q80TY0-3;Q80TY0-4;F6VVN1;Q80TY0-5	Q80TY0;A2AQ43;A2AQ44;A2AQ42;A2AQ45;A2AQ41;Q80TY0-2;Q80TY0-3;Q80TY0-4;F6VVN1;Q80TY0-5;A2AQ47;A0A0A6YWT1
32.8475	33.0922	32.8605	32.9418	32.2532	32.1257	32.0724	31.4489	32.4213	32.2684	0.112493	0.0929034	0.522895	32.9011	32.1257	32.2684	+	32	32	32	53.7	53.7	53.7	58.388	0	323.31	92813000000	344	2.51324	0.018576	Sars	Serine--tRNA ligase, cytoplasmic	P26638;Q8C483;A2AFS0	P26638;Q8C483;A2AFS0;A2AFS1
27.5067	28.0152	29.3067	29.8873	27.2658	25.6939	27.0203	26.5865	26.6378	27.7085	1.10588	0.845624	0.633497	28.6609	27.0203	26.6378		10	10	10	28.6	28.6	28.6	44.013	0	62.24	4723800000	36	1.4141	0.0657409	Fnta	Protein farnesyltransferase/geranylgeranyltransferase type-1 subunit alpha	Q61239	Q61239
28.1215	28.1308	28.3808	28.1955	26.884	26.5529	28.2828	26.3283	26.4571	27.5231	0.120354	0.918225	0.655806	28.1632	26.884	26.4571		5	5	5	15.3	15.3	15.3	48.819	0	67.759	2807900000	31	0.536654	0.315927	Fntb	Protein farnesyltransferase subunit beta	Q8K2I1;D3YWJ4	Q8K2I1;D3YWJ4
27.2999	27.4336	26.1641	26.4664	26.5733	26.2208	26.5025	26.9595	26.5651	26.4321	0.621901	0.186468	0.274284	26.8832	26.5025	26.5651		9	9	9	6.5	6.5	6.5	198.95	0	37.698	2468500000	34	0.392788	0.435481	Focad	Focadhesin	A2AKG8;E9PYJ6	A2AKG8;E9PYJ6;A2AKG8-3
28.4141	27.7491	25.1203	27.7327	27.5022	25.3852	26.7094	26.542	27.0157	27.752	1.45748	1.06956	0.609731	27.7409	26.7094	27.0157		17	17	13	26.1	26.1	23.1	74.919	0	52.939	4285600000	41	0.204818	0.669957	Foxk1	Forkhead box protein K1	P42128	P42128;A0A0G2JG71;O88470
25.8977	28.0478	27.2925	27.2987	26.9016	26.0007	26.3111	26.6717	25.5164	26.2987	0.897351	0.45765	0.58961	27.2956	26.3111	26.2987		4	4	4	10.2	10.2	10.2	65.361	0	11.235	748990000	8	0.727046	0.20917	Fpgt		G5E8F4	G5E8F4
28.5304	28.0658	27.5458	28.0415	28.0292	27.9756	28.874	25.4943	26.0452	29.2246	0.402184	0.503932	2.01359	28.0536	28.0292	26.0452		9	9	9	38	38	38	29.127	0	20.397	5791400000	52	0.360312	0.469011	Frg1	Protein FRG1	P97376	P97376
31.53	31.2085	31.1311	31.758	31.4968	31.5805	32.3741	28.1282	30.2967	32.1704	0.290891	0.484159	2.02289	31.3693	31.5805	30.2967		24	24	24	56	56	56	54.507	0	323.31	108970000000	305	0.225563	0.640524	Fscn1	Fascin	Q61553	Q61553;A0A0G2JDU7;F7BDR1;D3Z1X1;D3YWW3;D3YZR7
27.9733	28.5905	28.5555	28.0336	28.1185	28.2981	28.444	26.0571	27.2949	27.6832	0.330059	0.163041	0.849228	28.2945	28.2981	27.2949	+	7	6	6	12.5	11.3	11.3	84.389	0	9.4805	2147500000	18	2.51295	0.018502	Mark3	MAP/microtubule affinity-regulating kinase 3	Q03141;Q03141-2;Q03141-3	Q03141;Q03141-2;Q03141-3;Q8VHJ5;A0A0A6YY78
29.9081	30.0333	30.9649	29.0273	26.651	25.6257	26.9566	28.2494	26.3784	29.501	0.792807	0.697128	1.5715	29.9707	26.651	28.2494	+	6	6	6	22.9	22.9	22.9	37.045	0	23.455	5437400000	22	2.51174	0.0184921	Akr1c19		G3X9Y6	G3X9Y6
32.2034	32.1761	32.3923	32.3121	32.5046	32.7755	32.8808	32.9011	33.0238	32.5122	0.0999638	0.194079	0.267094	32.2578	32.7755	32.9011		32	29	0	56.7	53.3	0	68.539	0	323.31	105510000000	418	1.18538	0.0926069	Fubp1	Far upstream element-binding protein 1	Q91WJ8;A0A0G2JGW9;A0A0G2JFY5;Q3UUU2	Q91WJ8;A0A0G2JGW9;A0A0G2JFY5;Q3UUU2;A0A0G2JE55;A0A0G2JGT1
29.3026	29.6785	28.7989	29.2687	28.3531	30.2616	29.2822	28.0844	29.2413	28.6647	0.360382	0.954361	0.578451	29.2857	29.2822	28.6647		26	25	18	56.9	55.5	43.2	61.447	0	309.62	27359000000	149	0.728175	0.208557	Fubp3		A2AJ72;Q3TIX6	A2AJ72;Q3TIX6;A0A0A6YVV5;A0A0A6YY39;F7AM43;A0A0A6YX76
29.7202	30.4535	30.5373	30.3486	29.6186	29.3762	29.8046	28.9378	29.1672	29.6766	0.371249	0.214818	0.37814	30.4011	29.6186	29.1672	+	25	25	25	17.7	17.7	17.7	204.55	0	57.642	13812000000	98	2.5075	0.0187352	Mllt4	Afadin	Q9QZQ1-2;E9Q852;Q9QZQ1;E9Q9C3;E9PYX7	Q9QZQ1-2;E9Q852;Q9QZQ1;E9Q9C3;E9PYX7;F7C3I9;D3Z7L2;D3YUD2
26.4735	26.796	27.4336	24.8856	28.0697	26.507	27.3545	26.0868	26.4756	25.7911	1.08381	0.782283	0.343303	26.6348	27.3545	26.0868		3	3	3	23.2	23.2	23.2	17.158	0.00016586	4.8298	1266400000	16	0.613502	0.267727	Fundc1	FUN14 domain-containing protein 1	Q9DB70;H3BJZ1	Q9DB70;H3BJZ1;H3BJ77
31.9238	31.6165	32.0486	32.2744	33.0287	33.2477	32.3479	32.6852	31.3291	31.9556	0.274386	0.469235	0.678703	31.9862	33.0287	31.9556		12	12	10	23.4	23.4	21.6	52.673	0	323.31	137690000000	282	1.47955	0.0596706	Fus	RNA-binding protein FUS	P56959;Q8CFQ9;G3UXT7	P56959;Q8CFQ9;G3UXT7;G3UZD2;Q91VQ2
25.2033	27.82	27.941	28.1249	26.1333	27.6261	25.7578	27.0115	26.9967	28.0278	1.38502	0.988265	0.59108	27.8805	26.1333	27.0115		4	4	4	25.1	25.1	25.1	22.924	0	23.622	3981700000	25	0.0344791	0.940182	Fxn	Frataxin, mitochondrial;Frataxin intermediate form;Frataxin mature form	O35943	O35943
33.9475	33.776	34.5227	34.263	33.31	33.651	32.7047	33.0457	32.912	33.4888	0.331912	0.479262	0.301914	34.1052	33.31	33.0457	+	35	35	35	66.7	66.7	66.7	72.585	0	323.31	236140000000	563	2.50003	0.0190236	Sdha	Succinate dehydrogenase [ubiquinone] flavoprotein subunit, mitochondrial	Q8K2B3	Q8K2B3
28.612	29.3364	28.9582	28.4041	28.5533	28.3226	28.9916	26.5805	27.719	28.4302	0.40897	0.339826	0.93304	28.7851	28.5533	27.719		12	9	9	24.9	19.7	19.7	74.252	0	126.66	6371700000	28	1.28151	0.0795836	Fxr2	Fragile X mental retardation syndrome-related protein 2	Q6P5B5;Q9WVR4	Q6P5B5;Q9WVR4
30.8528	30.9856	30.401	30.5618	31.2365	31.135	31.505	30.605	30.8545	31.0819	0.266718	0.191178	0.238535	30.7073	31.2365	30.8545		21	21	21	29.1	29.1	29.1	90.054	0	95.095	16463000000	143	1.06569	0.110619	Fyb	FYN-binding protein	O35601;O35601-2	O35601;O35601-2;E0CY17
25.9226	26.554	26.8196	27.1449	27.3692	27.4254	27.4172	27.7086	27.5136	25.7738	0.518235	0.0303582	1.06524	26.6868	27.4172	27.5136		5	5	5	17	17	17	35.887	0	7.6567	954660000	17	0.768431	0.192239	Fyttd1	UAP56-interacting factor	Q91Z49;Q91Z49-2	Q91Z49;Q91Z49-2;D3Z591;Q91Z49-3
30.9394	30.8708	31.2128	31.3682	27.487	29.2172	28.939	28.0242	26.4774	30.513	0.233067	0.929094	2.03604	31.0761	28.939	28.0242		28	28	26	64.5	64.5	61.9	51.828	0	323.31	91818000000	326	1.20284	0.0905452	G3bp1	Ras GTPase-activating protein-binding protein 1	P97855	P97855
29.4171	28.3957	29.4656	29.6667	25.2091	28.4477	29.5546	26.6161	29.1352	28.8995	0.570707	2.25821	1.39136	29.4413	28.4477	28.8995		19	17	2	46.1	43.6	3.5	54.087	0	232.79	41145000000	173	0.536559	0.315872	G3bp2	Ras GTPase-activating protein-binding protein 2	P97379	P97379
31.839	31.6785	31.962	31.8818	31.7573	30.4907	31.6616	30.4983	27.4973	31.2894	0.119323	0.705271	2.00049	31.8604	31.6616	30.4983		26	26	26	55.9	55.9	55.9	59.262	0	323.31	47177000000	243	0.784334	0.186077	G6pdx	Glucose-6-phosphate 1-dehydrogenase X;Glucose-6-phosphate 1-dehydrogenase	Q00612;A3KG36	Q00612;A3KG36;P97324;G3UWD6;REV__P46662
25.8785	26.2876	26.6327	25.7875	28.0805	28.2463	28.1738	27.0973	27.892	26.4312	0.390301	0.0831172	0.731343	26.083	28.1738	27.0973	+	1	1	1	3.4	3.4	3.4	47.993	0	283.39	1174100000	12	2.4982	0.0190275	Evi2b	Protein EVI2B	Q8VD58	Q8VD58
29.4475	29.094	29.2359	29.3894	25.5522	29.8893	29.4799	29.6517	29.541	29.5155	0.159183	2.39461	0.072405	29.3127	29.4799	29.541		5	5	2	19.7	19.7	9.4	13.918	0.00017044	5.4565	10719000000	35	0.373163	0.455397	Gabarap	Gamma-aminobutyric acid receptor-associated protein	Q9DCD6;B1AR50	Q9DCD6;B1AR50
27.5424	27.4181	26.5064	25.7901	27.0561	26.0421	27.2267	25.9807	26.4023	26.3288	0.824317	0.640387	0.225212	26.9622	27.0561	26.3288		4	2	2	29.1	19.7	19.7	13.667	0.00016689	4.9352	1120200000	10	0.0807252	0.862119	Gabarapl2	Gamma-aminobutyric acid receptor-associated protein-like 2	P60521	P60521
28.9237	28.0924	28.9358	29.2601	29.8452	29.9794	30.1995	29.1636	28.7076	29.0341	0.498697	0.178877	0.234986	28.9298	29.9794	29.0341	+	9	9	3	25.7	25.7	9	41.747	0	130.81	8908200000	87	2.4968	0.0189688	Hm13	Minor histocompatibility antigen H13	Q9D8V0;Q9D8V0-3	Q9D8V0;Q9D8V0-3
29.9282	30.4695	29.9286	30.5474	30.0135	29.6739	29.9698	30.9025	30.1199	29.1763	0.336398	0.18475	0.86435	30.1991	29.9698	30.1199		20	20	19	19.8	19.8	19.2	143.64	0	276.46	12902000000	111	0.198931	0.677545	Gak	Cyclin-G-associated kinase	Q99KY4;Q99KY4-2	Q99KY4;Q99KY4-2;F6SLK1;A0A0G2JFZ0;A0A0G2JGP6;A0A0G2JEW6;D6RHK5;F7BG02
26.883	27.6179	26.2689	27.628	26.3787	27.5972	26.7719	26.353	27.7696	26.8857	0.654426	0.621888	0.715519	27.2505	26.7719	26.8857		4	4	4	6.9	6.9	6.9	77.256	0	7.1505	762480000	10	0.0035883	0.993256	Galc	Galactocerebrosidase	P54818	P54818
31.1246	31.0167	31.2155	31.0966	30.8986	30.0603	30.6592	27.9124	27.165	30.581	0.082022	0.431806	1.79579	31.1106	30.6592	27.9124		6	6	6	16.7	16.7	16.7	38.224	0	9.4098	14729000000	58	1.55338	0.053811	Gale	UDP-glucose 4-epimerase	Q8R059	Q8R059;B1AV53;B1AV54
28.2008	28.8122	25.0281	28.9029	30.0897	29.4254	26.3986	29.2425	26.9608	28.7862	1.832	1.96753	1.20737	28.5065	29.4254	28.7862		15	15	15	45.9	45.9	45.9	42.295	0	161.31	22012000000	120	0.0482131	0.916956	Galk1	Galactokinase	Q9R0N0	Q9R0N0
28.7014	28.9874	28.371	28.9482	27.8306	26.9375	28.3344	26.8765	26.9313	27.8389	0.283801	0.707434	0.540518	28.8248	27.8306	26.9313	+	19	19	19	21.6	21.6	21.6	118.78	0	40.981	7794100000	77	2.49221	0.019144	Sec24a	Protein transport protein Sec24A	Q3U2P1;A2AA71	Q3U2P1;A2AA71;Q3U2P1-2;A2AA72
29.9096	29.2439	30.5353	30.7576	30.1938	30.0355	26.8795	26.5863	27.6253	26.7556	0.680819	1.86949	0.557458	30.2225	30.0355	26.7556	+	7	7	7	12.3	12.3	12.3	85.287	0	38.719	26970000000	35	2.48971	0.0191783	Kif3b	Kinesin-like protein KIF3B;Kinesin-like protein KIF3B, N-terminally processed	Q61771	Q61771
35.7368	35.9568	35.6963	35.927	35.7755	35.2607	35.4109	35.1813	35.4123	35.4194	0.131714	0.264737	0.135463	35.8319	35.4109	35.4123	+	63	62	62	69.3	66.9	66.9	71.982	0	323.31	891540000000	1431	2.48578	0.0192896	Pdia4	Protein disulfide-isomerase A4	P08003	P08003
28.1938	29.5082	26.7097	28.6204	27.5389	28.307	27.6256	28.2108	29.2411	28.6558	1.16843	0.420673	0.51674	28.4071	27.6256	28.6558		16	16	12	32	32	23.6	64.254	0	72.453	10419000000	50	0.171386	0.718033	Galnt1	Polypeptide N-acetylgalactosaminyltransferase 1;Polypeptide N-acetylgalactosaminyltransferase 1 soluble form	O08912	O08912;E9Q0U0
28.5584	30.1534	27.253	27.5881	27.1202	27.9989	28.316	28.7481	28.8554	29.8613	1.30048	0.61949	0.614079	28.0732	27.9989	28.8554		22	22	22	42.6	42.6	42.6	64.514	0	188.63	17378000000	81	0.542306	0.312284	Galnt2	Polypeptide N-acetylgalactosaminyltransferase 2;Polypeptide N-acetylgalactosaminyltransferase 2 soluble form	Q6PB93;Q6PB93-2	Q6PB93;Q6PB93-2
28.6321	27.6893	27.9859	26.8859	30.705	28.9808	30.0588	28.177	28.3253	27.7346	0.724516	0.871064	0.30731	27.8376	30.0588	28.177	+	37	37	37	29.7	29.7	29.7	173.21	0	323.31	18945000000	158	2.48111	0.0193077	Synm	Synemin	Q70IV5;Q70IV5-2	Q70IV5;Q70IV5-2;Q70IV5-3
31.7909	31.8974	32.1664	31.8411	31.8362	31.6816	31.8799	29.2366	29.2082	30.7756	0.167386	0.10419	0.896853	31.8693	31.8362	29.2366	+	56	56	2	38.3	38.3	1.2	206.78	0	323.31	51587000000	324	2.48083	0.0192797	Gbf1		Q6DFZ1	Q6DFZ1
29.5389	28.6	28.9606	29.3361	29.0622	28.5256	28.7406	27.3357	26.9458	29.1169	0.415328	0.270059	1.15747	29.1483	28.7406	27.3357		7	2	2	69.1	23.6	23.6	6.223	0.00016683	4.932	4054200000	25	0.981012	0.127901	Gapdh		S4R1W8	S4R1W8
36.1303	36.0781	36.1829	36.2623	36.0083	35.7017	36.323	34.3844	35.8786	36.3098	0.0785986	0.310661	1.01042	36.1566	36.0083	35.8786		42	42	37	93.7	93.7	86.2	35.81	0	323.31	1575500000000	1853	0.268467	0.583175	Gapdh;Gm3839;Gm7293	Glyceraldehyde-3-phosphate dehydrogenase	P16858;A0A0A0MQF6;S4R257;S4R1W1;D3YYI5	P16858;A0A0A0MQF6;S4R257;S4R1W1;D3YYI5;S4R1N5;V9GX06;Q64467;S4R2G5;V9GXA7;V9GXK0
28.6987	28.4649	28.4286	28.5383	28.5079	28.4461	28.6114	27.4273	28.1333	28.5513	0.119751	0.0835222	0.568117	28.5016	28.5079	28.1333		20	20	20	17.8	17.8	17.8	162.4	0	84.146	5041300000	48	0.746784	0.201051	Gapvd1	GTPase-activating protein and VPS9 domain-containing protein 1	Q6PAR5;Q6PAR5-2;Q6PAR5-6;Q6PAR5-4;Q6PAR5-5;F7ADQ2	Q6PAR5;Q6PAR5-2;Q6PAR5-6;Q6PAR5-4;Q6PAR5-5;F7ADQ2;F7ADT6;F7ADS7;F6X819;Q6PAR5-3;E9Q0D1
31.1685	30.8595	30.6587	30.2831	30.5264	30.2319	30.5442	30.7263	30.1782	31.4859	0.371141	0.175395	0.656695	30.7591	30.5264	30.7263		6	6	6	28.1	28.1	28.1	23.474	0	63.886	21990000000	82	0.249874	0.607456	Gar1	H/ACA ribonucleoprotein complex subunit 1	Q9CY66;D3YZ09;Q9CY66-3;Q9CY66-2	Q9CY66;D3YZ09;Q9CY66-3;Q9CY66-2;F6SL78
31.7399	32.2608	32.3587	32.1502	31.8168	31.4861	31.6344	30.3538	31.2236	32.0937	0.272011	0.165643	0.86995	32.2055	31.6344	31.2236		25	25	25	32.1	32.1	32.1	81.877	0	230.51	77400000000	327	0.732676	0.206415	Gars	Glycine--tRNA ligase	Q9CZD3	Q9CZD3
30.816	31.5698	31.3434	31.208	31.437	31.7219	32.0434	31.6199	31.4961	31.1964	0.316296	0.303384	0.217753	31.2757	31.7219	31.4961		38	38	38	47.9	47.9	47.9	107.5	0	323.31	61825000000	303	1.09704	0.105271	Gart	Trifunctional purine biosynthetic protein adenosine-3;Phosphoribosylamine--glycine ligase;Phosphoribosylformylglycinamidine cyclo-ligase;Phosphoribosylglycinamide formyltransferase	Q64737	Q64737;Q64737-2;D6RCG1
28.0764	28.3532	27.9537	28.2124	28.0895	27.659	28.682	26.3512	26.5676	28.4316	0.172367	0.513633	1.14378	28.1444	28.0895	26.5676		13	13	13	28	28	28	67.333	0	30.359	5728300000	39	1.40323	0.0660989	Gatad2a	Transcriptional repressor p66 alpha	Q8CHY6;E9QMN5	Q8CHY6;E9QMN5
29.1088	28.4917	29.1217	29.2017	28.3396	27.8934	28.9606	26.7265	27.5063	29.0911	0.328762	0.53598	1.20492	29.1152	28.3396	27.5063		14	14	14	34.2	34.2	34.2	65.41	0	237.53	15039000000	94	0.477051	0.361734	Gatad2b	Transcriptional repressor p66-beta	Q8VHR5;A1L3S7;Q8VHR5-2	Q8VHR5;A1L3S7;Q8VHR5-2
30.0512	29.343	29.4774	29.3085	30.714	31.0707	30.4052	31.8072	31.2806	29.7537	0.345227	0.333037	1.06658	29.4102	30.714	31.2806		12	12	12	31.9	31.9	31.9	48.297	0	137.43	11059000000	89	1.28582	0.0791424	Gatm	Glycine amidinotransferase, mitochondrial	Q9D964	Q9D964
29.3494	29.7258	29.5367	28.7594	28.8148	29.2337	29.7484	28.1284	29.2358	29.5201	0.418205	0.467618	0.735299	29.4431	29.2337	29.2358		14	14	14	34.6	34.6	34.6	57.621	0	39.334	11317000000	74	0.0900072	0.846281	Gba	Glucosylceramidase	P17439;A0A0G2JDK2	P17439;A0A0G2JDK2
30.4751	30.281	31.2328	30.8015	30.2782	29.4936	29.749	26.8036	27.7423	30.2581	0.416452	0.400183	1.78624	30.6383	29.749	27.7423		13	13	13	49.8	49.8	49.8	32.932	0	262.52	27667000000	163	1.22199	0.0881065	Gbas	Protein NipSnap homolog 2	O55126;Q7TMG8	O55126;Q7TMG8;A0A0G2JEV1
29.2464	29.9824	29.444	29.1832	29.2591	28.6221	28.9888	28.2384	28.7565	29.4167	0.363014	0.319713	0.590577	29.3452	28.9888	28.7565		12	12	12	20.9	20.9	20.9	80.363	0	101.73	7806600000	60	1.0956	0.105462	Gbe1	1,4-alpha-glucan-branching enzyme	Q9D6Y9;F6ZHD8;G3UW30	Q9D6Y9;F6ZHD8;G3UW30
30.4691	30.2976	32.0611	31.3601	28.9028	27.694	28.5795	25.5835	26.5783	29.0235	0.820975	0.62581	1.77023	30.9146	28.5795	26.5783	+	9	9	9	23.9	23.9	23.9	56.253	0	52.477	13822000000	42	2.47725	0.019313	Dpp7	Dipeptidyl peptidase 2	Q9ET22	Q9ET22
27.1671	28.2515	27.8643	27.5778	26.8501	26.7713	27.8729	26.7473	27.9565	27.5189	0.457944	0.614526	0.61224	27.7211	26.8501	27.5189		9	4	0	18.7	8	0	67.711	0	25.757	1939800000	23	0.591775	0.280148	Gbp1	Interferon-induced guanylate-binding protein 1	Q01514	Q01514
32.2293	32.2699	32.3685	32.1776	32.5164	32.3976	33.391	27.1607	27.2401	31.5733	0.0808192	0.542507	2.52501	32.2496	32.5164	27.2401		19	19	14	42.4	42.4	31.7	66.739	0	323.31	47112000000	237	1.42621	0.0642118	Gbp2	Interferon-induced guanylate-binding protein 2	Q9Z0E6	Q9Z0E6;E9Q2N7
28.0858	27.4982	25.9344	27.2221	28.5984	27.9576	26.4296	26.5584	27.9561	28.0864	0.908279	1.11423	0.847086	27.3601	27.9576	27.9561		5	1	1	10.2	2.2	2.2	67.84	0	29.223	1467000000	16	0.392627	0.435411	Gbp2b		A4UUI2	A4UUI2
30.8639	30.8986	30.272	30.9753	31.3152	31.3512	30.583	25.9767	26.5783	31.4483	0.323664	0.433502	3.00048	30.8812	31.3152	26.5783		15	15	13	27.9	27.9	24	70.801	0	323.31	21605000000	90	0.694536	0.224058	Gbp4	Guanylate-binding protein 4	Q61107	Q61107;D3YVW6;D3YUH5;A0A0G2JDL1
29.9146	30.032	29.6993	30.5904	31.2494	31.0811	30.9917	26.7559	26.7362	30.1409	0.380066	0.130847	1.96004	29.9733	31.0811	26.7559		11	10	10	22.5	19.3	19.3	66.929	0	73.1	12183000000	89	1.46026	0.0612083	Gbp5	Guanylate-binding protein 5	Q8CFB4;Q8BMN7;A0A0G2JEX3	Q8CFB4;Q8BMN7;A0A0G2JEX3
30.0021	29.2626	30.0945	28.6817	29.755	29.6538	29.5285	26.727	28.1101	28.9549	0.666106	0.113463	1.12474	29.6324	29.6538	28.1101		9	8	6	13.6	11.6	7.5	70.451	0	11.73	7083400000	46	1.13366	0.0997362	Gbp6;Gbp10		L7N1X8;Q000W5	L7N1X8;Q000W5;Q2V6D6;A4UUI3;A0A0G2JGT4;A0A0G2JEJ5
30.2391	29.8372	30.1347	30.2901	29.8292	30.6033	30.8409	29.5178	29.1437	30.2001	0.202649	0.529027	0.535641	30.1869	30.6033	29.5178		15	13	13	29.9	26.2	26.2	72.72	0	187.49	14437000000	83	0.710326	0.216905	Gbp7		Q91Z40	Q91Z40
29.1179	29.3708	30.2676	29.0264	29.4801	29.8759	29.6702	26.8142	29.4705	29.6738	0.566978	0.197951	1.59554	29.2444	29.6702	29.4705		9	7	6	17.8	14.7	11.5	71.341	0	7.3316	6369100000	21	0.415158	0.415098	Gbp9		Q8BTS3	Q8BTS3
25.9678	29.4529	29.3488	28.9268	30.9882	25.8652	26.4615	27.6344	27.2974	25.6086	1.65324	2.80154	1.08547	29.1378	26.4615	27.2974		12	12	12	22.9	22.9	22.9	53.6	0	58.053	13273000000	49	0.440596	0.391595	Gc	Vitamin D-binding protein	P21614;A0A0G2JGM6	P21614;A0A0G2JGM6
26.1378	26.6326	26.5631	26.4482	27.1403	27.1646	26.3821	27.2289	27.3584	27.0911	0.218726	0.444929	0.133671	26.5056	27.1403	27.2289		2	2	2	8.2	8.2	8.2	24.663	0.0067096	1.8325	510730000	4	0.370469	0.458296	Gca	Grancalcin	Q8VC88	Q8VC88
29.7689	30.0469	29.7157	29.2227	26.9146	26.2213	27.2162	26.3077	27.4081	28.5607	0.342843	0.510139	1.1266	29.7423	26.9146	27.4081	+	3	3	3	29.3	29.3	29.3	10.803	0	17.741	11298000000	59	2.46778	0.0196502	Snrpe	Small nuclear ribonucleoprotein E	P62305	P62305;E9Q0W8;E9Q4F4
27.4368	27.1132	26.0933	26.4315	28.4805	25.7097	27.5652	27.2047	26.9752	27.7479	0.615063	1.41174	0.396821	26.7724	27.5652	27.2047		12	12	12	17.2	17.2	17.2	87.676	0	68.615	2430500000	27	0.249727	0.60753	Gcc1	GRIP and coiled-coil domain-containing protein 1	Q9D4H2;F6VDD7	Q9D4H2;F6VDD7
33.7988	33.8402	33.9001	33.8708	33.3258	33.5104	33.4958	32.7146	33.4097	33.4345	0.043342	0.102623	0.408664	33.8555	33.4958	33.4097	+	23	23	23	70.9	70.9	70.9	35.009	0	323.31	245210000000	588	2.46408	0.0197273	Etfa	Electron transfer flavoprotein subunit alpha, mitochondrial	Q99LC5	Q99LC5
32.6732	32.9379	33.2688	32.8331	32.195	32.4041	32.7102	30.1826	31.029	31.7341	0.251775	0.259118	0.776822	32.8855	32.4041	31.029	+	22	22	6	49.8	49.8	16.7	51.065	0	323.31	104770000000	283	2.46396	0.0196679	Eif2s3x	Eukaryotic translation initiation factor 2 subunit 3, X-linked	Q9Z0N1;A2AAW9	Q9Z0N1;A2AAW9
37.0649	36.3775	36.8665	36.332	36.0895	34.5974	35.1669	32.43	36.4505	37.6414	0.362389	0.752981	2.73073	36.622	35.1669	36.4505		16	16	1	61.7	61.7	5.6	20.906	0	323.31	745360000000	1587	0.298342	0.545357	Gcg	Glucagon;Glicentin;Glicentin-related polypeptide;Oxyntomodulin;Glucagon;Glucagon-like peptide 1;Glucagon-like peptide 1(7-37);Glucagon-like peptide 1(7-36);Glucagon-like peptide 2	P55095	P55095
31.3012	29.5223	30.9838	30.7197	31.0366	30.8455	31.3501	26.4677	30.0112	29.9617	0.776899	0.254762	2.0317	30.8517	31.0366	29.9617		6	6	6	24.9	24.9	24.9	27.014	0	10.813	13545000000	41	1.07728	0.108435	Gch1	GTP cyclohydrolase 1	Q05915	Q05915
33.0482	32.7822	32.9124	32.8985	33.1225	33.2368	33.4208	31.9908	32.6433	32.5547	0.108887	0.1505	0.353927	32.9054	33.2368	32.5547	+	37	37	37	47.4	47.4	47.4	103.32	0	323.31	99530000000	497	2.46224	0.0196842	Npepps	Puromycin-sensitive aminopeptidase	Q11011;F6QYF8;E9Q039;E9Q6F4	Q11011;F6QYF8;E9Q039;E9Q6F4;F7ANF4;F6V7K3
29.7024	29.056	28.5059	28.6986	28.8988	26.5543	28.6322	28.1527	27.7717	30.0045	0.526351	1.28358	1.19441	28.8773	28.6322	28.1527		8	8	8	38.3	38.3	38.3	30.534	0	115.85	5947000000	37	0.456452	0.378194	Gclm	Glutamate--cysteine ligase regulatory subunit	O09172;H3BJA3;A0A0G2JDI4	O09172;H3BJA3;A0A0G2JDI4;F6VNW5
32.4446	32.3653	32.2662	31.8884	32.1838	32.3136	32.4095	32.292	32.1355	32.251	0.246215	0.113274	0.0811504	32.3158	32.3136	32.251		94	94	94	41.7	41.7	41.7	293.02	0	323.31	93070000000	609	0.135931	0.774555	Gcn1l1		E9PVA8	E9PVA8;Q8BIX2
31.6418	31.42	30.7686	31.5388	31.2123	30.4622	31.3263	31.9304	32.1892	31.9994	0.393057	0.469452	0.134017	31.4794	31.2123	31.9994		10	10	10	24.2	24.2	24.2	51.012	0	63.808	28679000000	109	1.09842	0.105126	Gda	Guanine deaminase	Q9R111;D3YU09	Q9R111;D3YU09
30.3904	30.6147	29.2844	30.4473	31.6497	31.3961	31.6454	31.7115	31.1196	30.8174	0.607374	0.145191	0.454805	30.4188	31.6454	31.1196	+	8	8	8	17.3	17.3	17.3	71.376	0	113.44	16126000000	60	2.46182	0.0196554	Syk	Tyrosine-protein kinase SYK;Tyrosine-protein kinase	P48025;E9PWE9	P48025;E9PWE9
28.5998	28.9629	28.7758	28.8509	28.1402	28.4626	28.62	27.1742	27.2792	28.2306	0.152496	0.244583	0.581975	28.8134	28.4626	27.2792	+	6	6	6	30.5	30.5	30.5	29.639	0	7.3965	3659900000	20	2.45312	0.0198806	Necap1	Adaptin ear-binding coat-associated protein 1	Q9CR95	Q9CR95
32.9158	32.5098	32.8301	32.2805	31.4712	30.7001	31.123	26.4897	28.098	31.5168	0.293402	0.386153	2.56731	32.67	31.123	28.098		23	14	14	60.4	44.3	44.3	50.521	0	323.31	43856000000	254	1.42618	0.0641477	Gdi1	Rab GDP dissociation inhibitor alpha	P50396	P50396;D6RI86;B7FAU8
34.1707	34.1307	33.6712	33.8662	34.1349	33.8382	33.8807	33.613	33.1271	34.1421	0.235044	0.160444	0.507653	33.9985	33.8807	33.613		40	40	31	84.9	84.9	68.8	50.537	0	323.31	289370000000	821	0.107904	0.818828	Gdi2	Rab GDP dissociation inhibitor beta	Q61598;Q61598-2	Q61598;Q61598-2
34.0563	33.6054	34.2609	34.0117	33.8598	33.0738	33.8898	32.4436	33.0042	33.0027	0.274472	0.462701	0.323231	34.034	33.8598	33.0027	+	31	31	29	56.4	56.4	54.9	50.906	0	323.31	275130000000	649	2.45115	0.0199108	Idh2	Isocitrate dehydrogenase [NADP], mitochondrial	P54071;D6RIL6	P54071;D6RIL6
25.1121	26.3574	27.436	27.6555	27.1764	27.1335	26.6946	25.9582	27.6956	26.5335	1.16608	0.266647	0.885062	26.8967	27.1335	26.5335		3	3	3	8.5	8.5	8.5	42.514	0.00017455	6.2363	539920000	11	0.126353	0.790156	Gdpgp1	GDP-D-glucose phosphorylase 1	Q3TLS3	Q3TLS3
26.2975	27.4909	28.6986	29.1202	27.7657	29.5235	28.756	27.2922	28.4696	27.7303	1.27305	0.881251	0.595087	28.0947	28.756	27.7303		13	13	13	10.2	10.2	10.2	166.59	0	21.658	7093500000	42	0.436329	0.395121	Gemin5	Gem-associated protein 5	Q8BX17;A2AFQ9;E9PUU4	Q8BX17;A2AFQ9;E9PUU4
27.4331	27.7339	28.0684	25.6874	27.4991	25.9342	26.0383	27.0475	28.1384	27.5999	1.06108	0.874994	0.545464	27.5835	26.0383	27.5999		2	2	2	14.6	14.6	14.6	22.876	0	8.7283	1767600000	16	0.669077	0.238293	Gfer	FAD-linked sulfhydryl oxidase ALR	P56213	P56213
29.8036	29.587	29.4764	29.2378	29.2674	28.4792	29.5872	26.9192	29.34	28.824	0.235444	0.570262	1.27507	29.5317	29.2674	28.824		19	19	18	31.8	31.8	29.6	83.549	0	66.374	16576000000	131	0.848766	0.16446	Gfm1	Elongation factor G, mitochondrial	Q8K0D5	Q8K0D5
26.9408	27.1663	27.1971	27.3184	25.9008	26.5034	27.4189	26.1876	27.269	26.3804	0.157564	0.764405	0.576802	27.1817	26.5034	26.3804		6	6	6	8.6	8.6	8.6	86.108	0	25.428	1297800000	26	0.652926	0.245718	Gfm2	Ribosome-releasing factor 2, mitochondrial	Q8R2Q4;E9Q7N5;Q8R2Q4-3;Q8R2Q4-2;Q8C1C2;E0CY79	Q8R2Q4;E9Q7N5;Q8R2Q4-3;Q8R2Q4-2;Q8C1C2;E0CY79
29.8554	30.1888	29.8095	30.0513	30.108	30.6767	30.5868	28.3414	28.2091	29.4435	0.176277	0.30571	0.677725	29.9534	30.5868	28.3414		10	10	9	17	17	15.9	69.971	0	62.583	10729000000	67	1.27921	0.0798163	Gga1	ADP-ribosylation factor-binding protein GGA1	Q8R0H9	Q8R0H9
27.9404	28.4842	27.8415	28.1324	27.4376	28.2887	26.8828	26.4472	27.4683	25.0489	0.283404	0.708135	1.21459	28.0364	27.4376	26.4472		10	9	9	25.7	24.5	24.5	66.048	0	57.373	3554400000	41	1.08433	0.107198	Gga2	ADP-ribosylation factor-binding protein GGA2	Q6P5E6;Q6P5E6-2	Q6P5E6;Q6P5E6-2;A2A9W5
36.7052	36.7235	36.9508	36.9058	36.0923	35.8257	36.3493	32.2079	34.1438	35.3688	0.125107	0.261815	1.59372	36.8147	36.0923	34.1438	+	66	66	2	68	68	1.3	120.79	0	323.31	833040000000	1657	2.45037	0.019837	Acly		Q3V117	Q3V117;Q3TS02
27.9176	28.568	27.9058	26.6029	28.6068	26.9887	26.4969	29.2928	29.392	28.4341	0.824079	1.10392	0.526748	27.9117	26.9887	29.2928		11	11	11	15.6	15.6	15.6	87.194	0	71.755	7090300000	33	1.09199	0.105793	Ggcx	Vitamin K-dependent gamma-carboxylase	Q9QYC7	Q9QYC7
25.2878	27.9947	26.5242	27.6551	27.8038	28.3639	26.4406	27.8563	26.2381	27.9808	1.22531	0.989201	0.972203	27.0896	27.8038	27.8563		5	5	5	15.3	15.3	15.3	34.706	0.00017164	5.6422	1864200000	24	0.195877	0.681446	Ggps1	Geranylgeranyl pyrophosphate synthase	Q9WTN0	Q9WTN0
26.8652	26.3703	26.1752	25.866	26.8544	26.626	26.6532	26.7982	27.6553	26.809	0.419068	0.124759	0.491759	26.2728	26.6532	26.809		3	3	3	5.1	5.1	5.1	70.251	0.00031985	4.0146	457000000	4	0.0722552	0.878778	Ggt7	Gamma-glutamyltransferase 7;Gamma-glutamyltransferase 7 heavy chain;Gamma-glutamyltransferase 7 light chain	Q99JP7;H3BKA5	Q99JP7;H3BKA5
27.261	26.9833	26.0728	28.0855	26.7189	26.1551	27.6337	26.1052	27.1852	26.8927	0.829837	0.746211	0.558586	27.1222	26.7189	26.8927		7	7	7	50	50	50	26.778	0	74.097	3781600000	29	0.122803	0.794871	Gid8	Glucose-induced degradation protein 8 homolog	Q9D7M1	Q9D7M1
27.8081	28.7412	27.7404	27.5139	28.398	28.5196	28.2704	26.996	28.7816	27.9356	0.541678	0.124612	0.893209	27.7743	28.398	27.9356		24	23	23	22.1	21.5	21.5	149.19	0	323.31	6257000000	74	0.402905	0.426845	Gigyf2	PERQ amino acid-rich with GYF domain-containing protein 2	Q6Y7W8;G3UYG6;G3UWR2;G3UZX7;G3UYR9;E9Q2M5	Q6Y7W8;G3UYG6;G3UWR2;G3UZX7;G3UYR9;E9Q2M5;Q6Y7W8-2;G3UZW5;G3UXF2;G3UYH4;G3UZS9;REV__E9Q340;REV__E9Q307;REV__E9PWW4;REV__F6RYD0;REV__F6RUK9;REV__E9PWB1;REV__Q6PDH0;REV__D3Z4N0;REV__Q6PDH0-2;REV__D3Z0X5
31.5064	30.8695	31.0241	32.1073	29.8398	31.1945	31.7333	30.9727	29.2469	31.3407	0.557428	0.975607	1.11787	31.2652	31.1945	30.9727		15	15	15	50.9	50.9	50.9	38.044	0	323.31	22284000000	109	0.0100125	0.981967	Gimap4	GTPase IMAP family member 4	D3YTN4;Q99JY3	D3YTN4;Q99JY3;D3YWB5;D6RGS2;D3Z3F3;D3Z7Q4
31.7548	32.0385	32.0443	31.556	31.7559	31.6597	31.6817	30.8453	30.4414	31.4301	0.237188	0.0504047	0.4971	31.8967	31.6817	30.8453	+	59	59	45	27.5	27.5	21.3	290.71	0	323.31	50800000000	359	2.44664	0.0198376	Usp9x	Probable ubiquitin carboxyl-terminal hydrolase FAF-X;Ubiquitin carboxyl-terminal hydrolase	P70398;Q4FE56	P70398;Q4FE56;E9PWA9;G3UZS3
27.5151	27.3889	26.3897	27.978	25.0456	27.4355	26.2695	27.2368	27.0673	27.9856	0.668635	1.19507	0.488655	27.452	26.2695	27.2368		7	7	7	34.2	34.2	34.2	36.129	0	80.713	3360300000	36	1.0054	0.122453	Gipc1	PDZ domain-containing protein GIPC1	Q9Z0G0	Q9Z0G0
29.0224	29.182	29.1673	29.8641	29.9473	29.8767	29.2987	31.2129	27.1872	29.6776	0.377043	0.355844	2.03165	29.1746	29.8767	29.6776		21	21	19	40.3	40.3	37.5	84.194	0	122.96	14062000000	102	0.103528	0.825468	Git1	ARF GTPase-activating protein GIT1	Q5F258;Q68FF6	Q5F258;Q68FF6
29.2089	29.2899	28.8967	29.4158	28.5988	28.268	28.2937	25.5412	27.6518	29.1772	0.221126	0.184018	1.82583	29.2494	28.2937	27.6518		17	15	15	27.1	25.2	25.2	84.456	0	39.344	10700000000	77	0.654541	0.244694	Git2	ARF GTPase-activating protein GIT2	E9PVA6;Q9JLQ2;Q80XR8;D3Z1I2;J3QK07;F7BIK4	E9PVA6;Q9JLQ2;Q80XR8;D3Z1I2;J3QK07;F7BIK4;F6U8T2;F6WV69;F6SLJ2;D3Z409
28.2016	28.4083	28.0433	28.3223	29.2644	28.4957	29.4641	26.1841	27.0318	28.1163	0.158328	0.511302	0.968516	28.2619	29.2644	27.0318		7	7	7	21.2	21.2	21.2	47.642	0	18.959	3063000000	39	1.40453	0.0661323	Gla	Alpha-galactosidase A	P51569;Q8BGZ6	P51569;Q8BGZ6;A2BDV6
29.4748	29.2592	29.5006	29.0861	28.6695	28.8582	29.4239	27.0108	26.8026	28.1044	0.195424	0.392586	0.699284	29.367	28.8582	27.0108	+	30	30	30	50.9	50.9	50.9	82.367	0	323.31	17497000000	140	2.44622	0.0198088	Golga5	Golgin subfamily A member 5	Q9QYE6	Q9QYE6
[truncated: 2,639 more rows]
