# Supplementary material for: Glucose-regulated and drug-perturbed phosphoproteome reveals molecular mechanisms controlling insulin secretion
Source: Nat Commun. 2016 Nov 14;7:13250. doi: 10.1038/ncomms13250 (PMC5114537; doi:10.1038/ncomms13250)
Supplement: Supplementary Data 2 — Summary of the Min6 and islets proteome Supplementary Data 3. [file ncomms13250-s4.xlsx]

## Sheet: Islet Min6 proteome
Islet LFQ Intensity (log2)			Min6 LFQ Intensity (log2)		Islet copy number estimates			Min6 copy number estimates		Islet protein concentration			Min6 protein concentration		St.dev intensity Islets/Min6		St.dev copy number Islets/Min6		St.dev concentration Islets/Min6		Median intensity Islets/Min6		Median copy number Islets/Min6		Median concentration Islets/Min6
Islets 1	Islets 2	Islets 3	Min6 1	Min6 2	Copy number Islets 1	Copy number Islets 2	Copy number Islets 3	Copy number Min6 1	Copy number Min6 2	Concentration [nM] Islets 1	Concentration [nM] Islets 2	Concentration [nM] Islets 3	Concentration [nM] Min6 1	Concentration [nM] Min6 2	stddev Islets	stddev Min6	stddev Copy number Islets	stddev Copy number Min6	stddev Concentration [nM] Islets	stddev Concentration [nM] Min6	Islets	Min6	Copy number Islets	Copy number Min6	Concentration [nM] Islets	Concentration [nM] Min6	PEP	Intensity	MS/MS Count	Peptides	Razor + unique peptides	Unique peptides	Sequence coverage [%]	Unique + razor sequence coverage [%]	Unique sequence coverage [%]	Mol. weight [kDa]	Sequence length	Average molecular mass	Protein IDs	Majority protein IDs	Protein names	Gene names
28.6089	28.7544	27.7363	28.8277	28.8041	4890000	4660000	4480000	4420000	4420000	874.301	861.971	893.741	756.978	755.357	0.550616	0.0166659	205508	0	16.0171	1.14598	28.6089	28.8159	4660000	4420000	874.301	756.167	1.45e-39	5135200000	33	9	9	9	39.9	39.9	39.9	31231	278	31231.7	Q3KNM2;A2RTC8;F6W8T3	Q3KNM2;A2RTC8	E3 ubiquitin-protein ligase MARCH5	2016-03-05
NaN	NaN	NaN	28.2458	27.0928	0	0	0	1320000	1270000	0	0	0	226.499	216.965	NaN	0.815336	0	35355.3	0	6.74152	NaN	27.6693	0	1295000	0	221.732	1.82e-07	1486100000	3	2	2	2	2.4	2.4	2.4	102270	882.5	99130.1	Q6ZQ89;G8JL43;Q6ZQ89-2;G8JL44;Q6ZQ89-3;F6XN86	Q6ZQ89;G8JL43;Q6ZQ89-2;G8JL44;Q6ZQ89-3;F6XN86	E3 ubiquitin-protein ligase MARCH6	2016-03-06
30.9681	30.8982	31.0499	32.2453	32.099	3980000	3760000	3770000	3720000	3700000	711.788	696.624	752.487	636.82	633.09	0.0758978	0.103478	124231	14142.1	28.888	2.63732	30.9681	32.1721	3770000	3710000	711.788	634.955	0	44163000000	132	19	19	2	62.3	62.3	7.5	41525	217	24800.5	P42208;F6WYM0;D3YYB1;D3Z3C0;D3Z1S1;D3YZU7;D3YV76	P42208;F6WYM0;D3YYB1;D3Z3C0	Septin-2	2016-09-02
28.718	29.7847	28.9854	30.8195	30.8646	3960000	3890000	3770000	3810000	3820000	708.089	720.37	753.557	652.94	653.029	0.555021	0.0319035	96090.2	7071.07	23.5216	0.0635723	28.9854	30.842	3890000	3815000	720.37	652.984	1.09e-166	15635000000	55	14	13	13	51	49.3	49.3	38709	343.5	39373.6	Q9Z1S5-2;Q9Z1S5	Q9Z1S5-2;Q9Z1S5	Neuronal-specific septin-3	2016-09-03
26.673	26.8788	26.8025	NaN	NaN	2590000	2470000	2460000	0	0	463.414	458.073	490.994	0	0	0.104014	NaN	72341.8	0	17.668	0	26.8025	NaN	2470000	0	463.414	0	3.57e-08	301020000	4	3	1	1	5.4	2.3	2.3	54935	405	46606.7	P28661;P28661-5;P28661-4;P28661-3;P28661-2;Q5ND13	P28661;P28661-5;P28661-4;P28661-3;P28661-2;Q5ND13	Septin-4	2016-09-04
30.3023	30.4324	30.4902	31.6289	32.1611	3780000	3600000	3590000	3540000	3610000	676.574	666.508	717.8	606.79	616.183	0.096255	0.376309	106927	49497.5	27.1779	6.64156	30.4324	31.895	3600000	3575000	676.574	611.486	0	35219000000	121	24	24	22	65.6	65.6	63.7	42747	369	42747.9	Q9Z2Q6;B7ZNM7;Q52KH2;D3YVG1;Q5ND09;A2ARU0	Q9Z2Q6;B7ZNM7;Q52KH2	Septin-5	2016-09-05
26.4985	27.3667	26.9237	29.3137	29.2811	2850000	2790000	2730000	2830000	2830000	509.706	516.356	546.054	484.488	483.307	0.43413	0.023087	60000	0	19.3536	0.834726	26.9237	29.2974	2790000	2830000	516.356	483.898	1.55e-203	5314100000	29	17	8	8	47.5	31.8	31.8	49619	429	49057.9	Q9R1T4;Q9R1T4-2;Q9R1T4-3;A2A3W1	Q9R1T4;Q9R1T4-2;Q9R1T4-3	Septin-6	2016-09-06
31.9187	31.8693	31.6532	32.7106	32.5251	3360000	3180000	3150000	3090000	3080000	601.49	589.094	628.933	529.646	525.945	0.141194	0.131188	113578	7071.07	20.3876	2.61743	31.8693	32.6178	3180000	3085000	601.49	527.796	0	65886000000	203	26	26	24	64.8	64.8	61.1	50648	436	50549.9	E9Q9F5;O55131;E9Q1G8;E9Q7K8	E9Q9F5;O55131;E9Q1G8	Septin-7	2016-09-07
30.1927	30.1102	29.7115	30.1759	29.6539	3240000	3060000	3010000	2900000	2850000	578.515	565.92	600.26	496.805	487.563	0.257364	0.369166	120968	35355.3	17.3722	6.53508	30.1102	29.9149	3060000	2875000	578.515	492.184	3.83e-268	11657000000	66	24	17	16	59.4	47.8	44.1	49812	435	50434.7	Q8CHH9;B1AQZ0;B1AQY8;Q8CHH9-2;B7ZC46;B1AQY9;F7C5C1;E0CYM4	Q8CHH9;B1AQZ0;B1AQY8;Q8CHH9-2;B7ZC46;B1AQY9	Septin-8	2016-09-08
32.1129	32.4609	32.1103	32.6726	32.7941	2650000	2530000	2500000	2420000	2430000	473.178	469.175	498.876	413.659	414.648	0.201727	0.0859067	79372.5	7071.07	16.1169	0.698842	32.1129	32.7334	2530000	2425000	473.178	414.154	0	76270000000	248	50	50	1	81.1	81.1	3.5	64774	570.5	64273.8	Q80UG5-3;A2A6U3;Q80UG5-2;A2A6U5;A8Y5D3;REV__Q6NSQ7	Q80UG5-3;A2A6U3	Septin-9	2016-09-09
28.1987	27.5441	27.7769	28.9572	28.752	2870000	2660000	2670000	2650000	2630000	513.406	491.915	533.235	453.005	449.199	0.331791	0.145077	118462	14142.1	20.6657	2.69084	27.7769	28.8546	2670000	2640000	513.406	451.102	1.42e-148	4211100000	42	20	17	17	54	50.4	50.4	52422	439	51087.6	Q8C650;Q8C650-2;F7A4D8;G8JL66	Q8C650;Q8C650-2;F7A4D8;G8JL66	Septin-10	2016-09-10
31.9011	31.8697	31.6304	32.9562	32.6537	3430000	3240000	3210000	3180000	3150000	612.701	600.412	640.546	543.867	538.162	0.148053	0.213863	119304	21213.2	20.5636	4.03406	31.8697	32.805	3240000	3165000	612.701	541.015	0	65914000000	145	24	24	13	56.6	56.6	36	49694	428.5	49357.7	Q8C1B7;Q8C1B7-3;Q8C1B7-2;F6RM49;F6QE87;F8VPR4	Q8C1B7;Q8C1B7-3;Q8C1B7-2;F6RM49;F6QE87;F8VPR4	Septin-11	2016-09-11
31.0536	31.3594	30.9447	29.6251	29.7779	9310000	8910000	8760000	7970000	8010000	1664.53	1648.83	1748.92	1364.43	1369.66	0.214988	0.108075	284312	28284.3	53.829	3.69341	31.0536	29.7015	8910000	7990000	1664.53	1367.05	2.37e-164	15148000000	40	5	5	5	48.8	48.8	48.8	17806	162	17656.4	Q9ERR7;D3Z3Y8	Q9ERR7	15 kDa selenoprotein	2016-09-15
25.8981	25.745	26.5936	28.7519	28.7614	8410000	7920000	8150000	8370000	8380000	1503.07	1465.66	1627.4	1433.81	1432.39	0.45228	0.00670303	245153	7071.07	84.6691	1.00904	25.8981	28.7567	8150000	8375000	1503.07	1433.1	6.71e-23	3263800000	13	3	3	3	24.3	24.3	24.3	16445	140	16440.8	Q8R3W2;Q9CQP2;Q5J9A9	Q8R3W2;Q9CQP2;Q5J9A9	Trafficking protein particle complex subunit 2	0610009B22Rik;Trappc2
26.5776	26.6769	25.2578	26.256	26.5096	15500000	14700000	13900000	13700000	13900000	2767.73	2725.04	2773.37	2349.37	2368.92	0.792209	0.179272	800000	141421	26.4253	13.82	26.5776	26.3828	14700000	13800000	2767.73	2359.14	5.8e-11	995520000	7	2	2	2	13.1	13.1	13.1	9165.1	94	10283.6	D3YVS7;Q8K353	D3YVS7;Q8K353	Cysteine-rich and transmembrane domain-containing protein 1	Cystm1
31.0509	31.0424	31.5313	30.3188	31.1044	7310000	6920000	7000000	6400000	6570000	1306.3	1281.01	1398.67	1095.96	1122.87	0.279874	0.555502	205994	120208	61.9337	19.0273	31.0509	30.7116	7000000	6485000	1306.3	1109.42	5.37e-268	18950000000	87	13	13	13	70.6	70.6	70.6	22687	189	20849.4	Q9DCS2;G5E8X1;E9Q7K5;E9Q5B2;D3YZM4	Q9DCS2;G5E8X1;E9Q7K5;E9Q5B2	UPF0585 protein C16orf13 homolog	0610011F06Rik
23.0546	NaN	NaN	28.263	27.9991	2830000	0	0	3120000	3090000	506.914	0	0	533.959	528.273	NaN	0.186584	1633900	21213.2	292.667	4.02038	23.0546	28.131	0	3105000	0	531.116	2.41e-70	1938300000	12	6	6	6	28.1	28.1	28.1	43408	254	28671	Q9D2V5;B7ZD25	Q9D2V5;B7ZD25	Protein AAR2 homolog	Aar2
27.5487	27.2774	26.9838	26.7689	27.1447	3360000	3150000	3100000	2930000	2970000	600.266	583.006	619.939	501.171	507.535	0.282523	0.265758	137961	28284.3	18.4792	4.49965	27.2774	26.9568	3150000	2950000	600.266	504.353	3.72e-19	1375100000	9	5	5	5	17.6	17.6	17.6	43803	338	36759.2	Q9JHJ3;H9H9R4;H3BKY1;H3BK59	Q9JHJ3;H9H9R4;H3BKY1	Lysosomal protein NCU-G1	0610031J06Rik
30.9054	30.9359	30.7434	30.2648	30.8228	9150000	8680000	8600000	8040000	8200000	1636.91	1607.25	1716.91	1377.35	1400.88	0.103462	0.394552	297153	113137	56.7213	16.6425	30.9054	30.5438	8680000	8120000	1636.91	1389.11	2.39e-76	17595000000	53	10	10	10	63.8	63.8	63.8	18020	160	18020.5	Q8BHG2;Q8BHG2-3;A2A8E2;B7ZC72;B7ZC71;Q8BHG2-2;A2A8E1;A2A8E4;D6REH4	Q8BHG2;Q8BHG2-3;A2A8E2;B7ZC72;B7ZC71;Q8BHG2-2;A2A8E1	UPF0587 protein C1orf123 homolog	0610037L13Rik
24.3143	23.7609	24.2933	24.9611	26.0449	14000000	12900000	13200000	12900000	13400000	2499.13	2395.62	2632.8	2204.47	2297.14	0.313625	0.766392	568624	353553	118.906	65.5312	24.2933	25.503	13200000	13150000	2499.13	2250.8	1.29e-08	467100000	6	4	4	4	46.2	46.2	46.2	9285.8	80	9285.93	Q8BTE5	Q8BTE5		1110001A16Rik
NaN	NaN	NaN	26.1482	26.0093	0	0	0	3770000	3760000	0	0	0	646.093	641.809	NaN	0.0982231	0	7071.07	0	3.0289	NaN	26.0788	0	3765000	0	643.951	5.4e-17	468320000	5	4	3	3	18.3	16.2	16.2	33190	290	33190	Q8BL95	Q8BL95		1110004E09Rik
27.1541	27.748	27.8905	25.7727	25.8872	6920000	6700000	6710000	5900000	5930000	1237.91	1240.83	1340.64	1009.55	1012.69	0.390564	0.0809422	124231	21213.2	58.4851	2.22102	27.748	25.8299	6710000	5915000	1240.83	1011.12	2.17e-20	1279300000	19	7	7	7	37.2	37.2	37.2	20936	183	20936	Q9D1I2;B2RV71;Q80VN1	Q9D1I2;B2RV71	Bcl10-interacting CARD protein	1110007C09Rik
NaN	NaN	NaN	25.6703	24.074	0	0	0	13600000	12700000	0	0	0	2324.96	2177.5	NaN	1.12875	0	636396	0	104.274	NaN	24.8721	0	13150000	0	2251.23	0.0022781	224310000	1	1	1	1	10.8	10.8	10.8	9054.7	83	9054.76	P58686;A2AN66	P58686;A2AN66	UPF0184 protein C9orf16 homolog
26.4231	26.5399	24.1695	29.8406	29.4837	3990000	3790000	3440000	4040000	3990000	712.726	702.209	687.401	691.609	682.431	1.33608	0.252402	278388	35355.3	12.7229	6.48977	26.4231	29.6621	3790000	4015000	702.209	687.02	5.5e-129	5869100000	41	13	12	12	38.1	38.1	38.1	35384	315	35384.9	Q9D136;B1AXK9	Q9D136;B1AXK9	2-oxoglutarate and iron-dependent oxygenase domain-containing protein 3	Ogfod3
NaN	NaN	NaN	24.5747	24.9617	0	0	0	3130000	3190000	0	0	0	536.722	544.453	NaN	0.273692	0	42426.4	0	5.46687	NaN	24.7682	0	3160000	0	540.587	2.52e-12	190110000	3	3	3	3	12.7	12.7	12.7	37549	314.5	36015.1	Q8BHR8;Q8BHR8-2;A2AII6;E9PV89	Q8BHR8;Q8BHR8-2;A2AII6;E9PV89	UPF0705 protein C11orf49 homolog	1110051M20Rik
28.1399	28.4811	27.7506	25.1992	26.1295	3040000	2910000	2830000	2440000	2530000	542.997	539.088	564.612	417.806	432.657	0.365504	0.657828	105987	63639.6	13.7474	10.5012	28.1399	25.6644	2910000	2485000	542.997	425.232	1.56e-35	1597200000	17	8	8	8	24	24	24	49462	444	51108.7	E9Q9E9;Q3USZ8;E9QPR3	E9Q9E9;Q3USZ8;E9QPR3	Deleted in autism protein 1 homolog	1190002N15Rik
27.0255	27.1122	25.2953	29.8196	28.6382	2060000	1960000	1820000	2040000	1960000	368.266	362.393	363.438	349.143	334.867	1.02486	0.835375	120554	56568.5	3.13251	10.095	27.0255	29.2289	1960000	2000000	363.438	342.005	1.57e-61	4904500000	37	19	19	19	32	32	32	70042	615	70043.2	Q8BZR9;B2KG93;F7BT77;Q8BZR9-2;Q8BZR9-3	Q8BZR9;B2KG93;F7BT77	Uncharacterized protein C17orf85 homolog
NaN	NaN	NaN	25.4888	25.3566	0	0	0	5080000	5060000	0	0	0	870.489	864.824	NaN	0.0935215	0	14142.1	0	4.00514	NaN	25.4227	0	5070000	0	867.656	1.92e-10	285510000	3	3	3	3	23.1	23.1	23.1	24013	216	24021.3	Q9DAY6;G3UW66	Q9DAY6;G3UW66		Yae1d1;Gm6505
26.2687	NaN	NaN	NaN	NaN	7570000	0	0	0	0	1353.33	0	0	0	0	NaN	NaN	4370540	0	781.344	0	26.2687	NaN	0	0	0	0	3.44e-12	176860000	3	2	2	2	30.1	30.1	30.1	18526	174	19735.6	Q05CC8;Q9DAY5	Q05CC8;Q9DAY5	UPF0669 protein C6orf120 homolog	1600012H06Rik
24.2879	23.9501	NaN	26.6024	NaN	2330000	2180000	0	2290000	0	416.509	402.875	0	391.985	0	0.238868	NaN	1304080	1619270	236.634	277.175	24.119	26.6024	2180000	1145000	402.875	195.992	0.0015697	394300000	2	1	1	1	1.8	1.8	1.8	55656	491	55657.1	D3Z742	D3Z742		Mb21d2
24.044	24.8014	24.8398	26.4581	25.8434	5720000	5590000	5580000	5650000	5520000	1022.84	1034.92	1114.17	967.103	943.382	0.448783	0.434679	78102.5	91923.9	49.6124	16.7734	24.8014	26.1507	5590000	5585000	1034.92	955.243	4.41e-66	623950000	9	5	5	5	43.1	43.1	43.1	22436	212	23026.1	Q14AR7;Q9DAT2-2;Q9DAT2	Q14AR7;Q9DAT2-2;Q9DAT2	MRG/MORF4L-binding protein	Mrgbp
25.7932	25.7452	NaN	26.299	26.1673	4940000	4670000	0	4520000	4500000	884.042	865.55	0	774.5	769.6	0.0339414	0.0931466	2777450	14142.1	505.148	3.46484	25.7692	26.2332	4670000	4510000	865.55	772.05	4.44e-08	708290000	7	3	3	3	10.8	10.8	10.8	27847	226	26146.7	Q9CQF4;D3Z316	Q9CQF4;D3Z316	Uncharacterized protein C6orf203 homolog	1700021F05Rik
NaN	NaN	NaN	24.086	NaN	0	0	0	6680000	0	0	0	0	1144.55	0	NaN	NaN	0	4723470	0	809.318	NaN	24.086	0	3340000	0	572.274	1.17e-44	98166000	3	2	2	2	19.5	19.5	19.5	17258	244	27911.1	Q9CVT6;Q8CCM6-2;Q3THX0	Q9CVT6;Q8CCM6-2;Q3THX0		Timm21
27.3187	27.584	27.1911	28.0676	28.0413	7490000	7160000	7040000	6900000	6900000	1338.77	1325.97	1405	1181.86	1179.19	0.200447	0.0185891	233024	0	42.4194	1.88861	27.3187	28.0544	7160000	6900000	1338.77	1180.52	3.82e-68	2558900000	17	4	4	4	31.6	31.6	31.6	19476	174	19476.2	Q9D1K7;F8WIU1;H7BXB9;Q6IR22	Q9D1K7;F8WIU1;H7BXB9	UPF0687 protein C20orf27 homolog	1700037H04Rik
27.0798	26.8874	26.0446	27.6332	27.5611	15900000	15000000	14500000	14600000	14500000	2846.84	2772.65	2886.94	2496.1	2486.29	0.550596	0.050997	709460	70710.7	57.9889	6.93779	26.8874	27.5971	15000000	14550000	2846.84	2491.2	0.00077571	2413200000	15	1	1	1	10.1	10.1	10.1	9078.8	79	9078.87	Q60FD1;P61166	Q60FD1;P61166	Transmembrane protein 258	Tmem258
28.7899	25.7685	NaN	26.9586	27.2436	10900000	9240000	0	9160000	9260000	1949.08	1711.22	0	1568.19	1582.67	2.1365	0.201562	5872860	70710.7	1063.31	10.2405	27.2792	27.1011	9240000	9210000	1711.22	1575.43	3.07e-19	2472700000	9	5	5	5	37.4	37.4	37.4	14098	123	14098.6	Q9D937	Q9D937		1810009A15Rik
25.0507	25.7092	23.8132	24.7607	24.7546	14400000	14000000	12900000	12700000	12700000	2568.24	2585.42	2574.17	2181.18	2177.76	0.962585	0.00428482	776745	0	8.72818	2.41929	25.0507	24.7576	14000000	12700000	2574.17	2179.47	3.73e-22	282630000	5	2	2	2	26.9	26.9	26.9	9309.6	87.5	10198.7	Q3UN90;E9PX24	Q3UN90;E9PX24	LYR motif-containing protein 9	Lyrm9
27.4167	25.9134	26.6716	26.7876	26.2983	18700000	16800000	17200000	16400000	16100000	3347.08	3103.16	3433.22	2809.94	2754.97	0.751674	0.345924	1001670	212132	171.203	38.87	26.6716	26.543	17200000	16250000	3347.08	2782.46	5.63e-11	1431700000	10	4	4	3	42	42	33.3	7818	69	7818.12	D3Z7Q2	D3Z7Q2		Smim20
26.3644	26.469	25.2221	24.4522	NaN	3240000	3080000	2920000	2690000	0	578.516	569.721	583.555	461.029	0	0.691654	NaN	160000	1902120	7.00154	325.996	26.3644	24.4522	3080000	1345000	578.516	230.514	2.17e-17	365070000	5	4	4	4	14.4	14.4	14.4	43496	375	41189.1	A2A9F4;A8Y5H9;A2A9F3;A2A9F2	A2A9F4;A8Y5H9;A2A9F3	Uncharacterized protein C1orf172 homolog	1810019J16Rik
25.8991	25.6858	26.2898	25.9614	26.9846	10400000	9810000	10000000	9390000	9760000	1866.43	1815.72	1997.64	1607.56	1668.71	0.30631	0.723511	301164	261630	93.8821	43.2358	25.8991	26.473	10000000	9575000	1866.43	1638.14	1.24e-15	1053700000	9	6	6	6	53.3	53.3	53.3	13244	120	13144.1	Q8R0P4;D3Z442;D3YZD8;D3YX09;Q8CF11;Q8R0P4-2;D3Z1Q3;D3YWY5	Q8R0P4;D3Z442;D3YZD8;D3YX09;Q8CF11;Q8R0P4-2;D3Z1Q3;D3YWY5	Mth938 domain-containing protein	Aamdc
26.9834	27.2944	26.9943	27.1209	27.1554	13000000	12500000	12300000	11700000	11800000	2327.72	2309.59	2455.33	2010.26	2010.15	0.176488	0.0243818	360555	70710.7	79.4258	0.0780303	26.9943	27.1381	12500000	11750000	2327.72	2010.2	4.91e-13	1436900000	11	3	3	3	29.9	29.9	29.9	11064	97	11063.7	Q9CQQ0;A2AT49	Q9CQQ0;A2AT49	Small integral membrane protein 8	Smim8
28.1713	26.8333	26.5474	26.2511	26.9981	4110000	3710000	3660000	3440000	3540000	734.875	686.609	730.185	588.395	604.336	0.866873	0.528195	246644	70710.7	26.6159	11.2722	26.8333	26.6246	3710000	3490000	730.185	596.365	1.18e-16	1847700000	10	5	5	5	20.9	20.9	20.9	36588	320	36588.8	Q8C5K5;A2BDN9;Q8C5K5-2	Q8C5K5;A2BDN9;Q8C5K5-2	Uncharacterized protein CXorf38 homolog	1810030O07Rik
22.318	21.806	21.5441	25.7851	27.4808	4220000	3900000	3840000	4370000	4660000	754.314	722.94	767.765	748.824	797.01	0.393613	1.199	204287	205061	23.0019	34.0725	21.806	26.633	3900000	4515000	754.314	772.917	2.75e-41	807990000	14	8	8	8	44.6	44.6	44.6	28239	249	28239.2	Q8C6G1;Q3U699;E9Q2H4	Q8C6G1;Q3U699;E9Q2H4	Protein C21orf2 homolog	1810043G02Rik
26.5863	27.6938	25.9447	26.3282	25.5332	6400000	6310000	5900000	5690000	5520000	1144.15	1169.05	1177.27	973.551	942.903	0.88483	0.562157	266521	120208	17.2462	21.6716	26.5863	25.9307	6310000	5605000	1169.05	958.227	1.52e-40	750940000	8	2	2	2	14.9	14.9	14.9	22178	201	22178.2	Q9CR10;B2RVP3;H3BK04	Q9CR10;B2RVP3;H3BK04	Oxidoreductase-like domain-containing protein 1	Oxld1
26.1483	25.5892	26.3514	26.8733	26.3896	15000000	13900000	14300000	13800000	13600000	2684.02	2576.49	2852	2370.15	2324.42	0.394677	0.341986	556776	141421	138.854	32.342	26.1483	26.6314	14300000	13700000	2684.02	2347.28	9.97e-18	1167300000	12	4	4	4	58.2	58.2	58.2	9298.3	79	9298.38	Q8BGD8	Q8BGD8	Cytochrome c oxidase assembly factor 6 homolog	Coa6
NaN	NaN	NaN	22.7376	23.6149	0	0	0	10000000	10400000	0	0	0	1712.76	1776.49	NaN	0.62038	0	282843	0	45.0653	NaN	23.1763	0	10200000	0	1744.62	0.0012112	61945000	2	1	1	1	12.4	12.4	12.4	10887	97	10926.5	Q9D8D6;B2RV77	Q9D8D6;B2RV77		2010005H15Rik;Gm5483
27.6856	27.8976	27.4768	NaN	NaN	7260000	6930000	6810000	0	0	1298.86	1283.82	1359.19	0	0	0.210403	NaN	233024	0	39.8852	0	27.6856	NaN	6930000	0	1298.86	0	1.51e-06	1250100000	4	2	2	2	13.2	13.2	13.2	20344	190	20329.1	Q3UFZ3;Q9D8B6	Q3UFZ3;Q9D8B6	Protein FAM210B	Fam210b
27.4236	26.9537	26.622	26.8824	27.1925	11200000	10400000	10200000	9810000	9930000	1995.27	1923.65	2042.31	1680.58	1697.72	0.402774	0.219309	529150	84852.8	59.755	12.1183	26.9537	27.0375	10400000	9870000	1995.27	1689.15	2.64e-20	1331100000	18	4	4	4	41.7	41.7	41.7	13118	100	10956.5	Q9D882;D3Z7G3;D3YYX8;D3Z2E9;F8WHN9	Q9D882;D3Z7G3;D3YYX8;D3Z2E9;F8WHN9	Uncharacterized protein C10orf35 homolog	2010107G23Rik
NaN	NaN	NaN	23.4476	23.786	0	0	0	9460000	9600000	0	0	0	1620.11	1641.31	NaN	0.23927	0	98995	0	14.9931	NaN	23.6168	0	9530000	0	1630.71	1.14e-10	84442000	2	1	1	1	13.6	13.6	13.6	11869	110	11869.2	Q9D807	Q9D807		2200002J24Rik
32.8672	32.4527	34.9015	23.4296	23.5565	6640000	6210000	6660000	4250000	4270000	1187.25	1149.9	1329.31	727.207	730.178	1.31065	0.0897532	254231	14142.1	94.6631	2.10091	32.8672	23.493	6640000	4260000	1187.25	728.693	2.24e-253	55045000000	37	9	9	8	58.3	58.3	55.9	26422	247	26422	Q9CPN9;REV__B1ASC0;REV__H7BX92;REV__Q8CGM1-2;REV__H7BX74;REV__Q8CGM1-3;REV__Q8CGM1;REV__H7BWZ2	Q9CPN9		2210010C04Rik
30.9395	31.4053	31.1948	31.055	31.1769	4280000	4110000	4070000	3850000	3870000	764.722	761.415	812.971	659.532	661.242	0.233238	0.0861536	111505	14142.1	28.8589	1.2096	31.1948	31.116	4110000	3860000	764.722	660.387	1.12e-205	25793000000	115	23	23	23	66.3	66.3	66.3	38615	338	38615.2	G3X8U3	G3X8U3		2210016F16Rik
NaN	NaN	NaN	22.2728	23.0463	0	0	0	7880000	8150000	0	0	0	1348.42	1393.39	NaN	0.546911	0	190919	0	31.8035	NaN	22.6596	0	8015000	0	1370.91	4.88e-16	45949000	2	2	2	2	20	20	20	13546	96	10898.9	Q0VG18;D3Z3Y2	Q0VG18;D3Z3Y2	Transmembrane protein C19orf77 homolog	2210404O07Rik
28.2013	28.5408	28.6639	30.0334	30.1781	5620000	5390000	5390000	5370000	5400000	1005.16	997.842	1077.23	919.785	922.991	0.239619	0.102291	132791	21213.2	43.8722	2.26711	28.5408	30.1057	5390000	5385000	1005.16	921.388	4.16e-179	8332700000	46	15	15	15	80.7	80.7	80.7	26778	228	26778.7	Q9D7M1;A2AJ50	Q9D7M1;A2AJ50	Glucose-induced degradation protein 8 homolog	Gid8
NaN	25.2565	NaN	25.9353	26.6319	0	2880000	0	2800000	2870000	0	532.434	0	478.928	491.14	NaN	0.492564	1662770	49497.5	307.401	8.63519	25.2565	26.2836	0	2835000	0	485.034	5.98e-28	640740000	12	10	10	10	28.8	28.8	28.8	44410	402	43317.3	Q8R3Y5;Q8R3Y5-2;G5E8E3;Q8R3Y5-3	Q8R3Y5;Q8R3Y5-2;G5E8E3;Q8R3Y5-3	Uncharacterized protein C19orf47 homolog	2310022A10Rik
26.6359	26.4349	NaN	27.9233	27.8488	7620000	7170000	0	7170000	7150000	1362.76	1326.65	0	1227.53	1222.63	0.142107	0.0526802	4275430	14142.1	776.575	3.46225	26.5354	27.8861	7170000	7160000	1326.65	1225.08	2.95e-121	2163000000	15	6	6	6	53	53	53	18655	157	17492.3	A2ANP1;Q9D772;A2ANP3;A2ANP2	A2ANP1;Q9D772;A2ANP3	Protein FAM219A	Fam219a
24.4359	NaN	NaN	24.8566	NaN	5790000	0	0	5280000	0	1035.03	0	0	904.653	0	NaN	NaN	3342860	3733520	597.578	639.686	24.4359	24.8566	0	2640000	0	452.326	6.05e-10	123540000	1	2	2	2	15	15	15	22533	185	20669.3	A2ANC6;Q9D742;A2ANC5;Q80V29	A2ANC6;Q9D742;A2ANC5;Q80V29	AP-5 complex subunit sigma-1	Ap5s1
NaN	26.186	26.4061	25.126	24.734	0	4960000	4990000	4510000	4440000	0	918.534	995.645	772.031	758.978	0.155634	0.277214	2872360	49497.5	553.919	9.22955	26.296	24.93	4960000	4475000	918.534	765.505	7.42e-10	441220000	4	3	3	3	15.1	15.1	15.1	26690	232	26690	B8JJ66;B8JJ69;F6X1P1;F6W3U3;B8JJ67	B8JJ66;B8JJ69;F6X1P1		2310061I04Rik
NaN	NaN	NaN	25.423	25.2302	0	0	0	3760000	3730000	0	0	0	644.026	638.296	NaN	0.136287	0	21213.2	0	4.05119	NaN	25.3266	0	3745000	0	641.161	6.92e-118	274500000	4	8	1	1	39.1	3.2	3.2	32373	284	32373.2	Q3TE80;D3Z520;D3Z276;D3Z7R5	Q3TE80		2410002F23Rik
26.166	27.3649	26.8836	27.2688	27.3791	4990000	4940000	4840000	4670000	4690000	892.207	915.271	966.535	798.928	801.096	0.603271	0.0779454	76376.3	14142.1	38.0449	1.53242	26.8836	27.3239	4940000	4680000	915.271	800.012	2.94e-116	1549400000	16	8	8	1	43.7	43.7	2.4	27991	247	27991.2	Q9CWW9	Q9CWW9		2410002F23Rik
NaN	NaN	NaN	24.9265	25.1001	0	0	0	1960000	1980000	0	0	0	336.431	338.326	NaN	0.122796	0	14142.1	0	1.34015	NaN	25.0133	0	1970000	0	337.378	7.27e-11	217820000	4	4	4	4	11.5	11.5	11.5	60761	570	60463.1	Q3U3N6;B1AXJ1;B2RPS6;B1AXJ2	Q3U3N6;B1AXJ1;B2RPS6;B1AXJ2	AP-4 complex accessory subunit tepsin	Enthd2
NaN	NaN	NaN	25.6432	26.0431	0	0	0	6110000	6210000	0	0	0	1046.2	1061.11	NaN	0.282836	0	70710.7	0	10.5443	NaN	25.8431	0	6160000	0	1053.65	4.65e-28	443010000	5	4	4	4	21.7	21.7	21.7	20101	98	10721.7	Q9CWU4;F6XV67;D6RCI4	Q9CWU4;F6XV67;D6RCI4	UPF0690 protein C1orf52 homolog	2410004B18Rik
NaN	NaN	NaN	28.3318	28.541	0	0	0	1500000	1510000	0	0	0	256.282	257.832	NaN	0.147933	0	7071.07	0	1.09637	NaN	28.4364	0	1505000	0	257.057	1.77e-109	2336800000	19	12	12	12	20.3	20.3	20.3	90660	772	90661.4	Q9CS00;A1L013	Q9CS00;A1L013	Cactin	Cactin
29.4132	29.5471	29.4009	30.4167	30.3696	7060000	6720000	6670000	6560000	6550000	1263.24	1244.77	1331.4	1122.46	1119.23	0.0811053	0.0332765	212211	7071.07	45.6285	2.27755	29.4132	30.3932	6720000	6555000	1263.24	1120.84	3.1e-75	11624000000	49	10	10	10	53.5	53.5	53.5	22223	198	22223.5	Q9D0B6;B1AUP4;Q9D0B6-2	Q9D0B6;B1AUP4;Q9D0B6-2	Protein PBDC1	Pbdc1
NaN	26.926	NaN	27.8781	27.3306	0	7880000	0	7730000	7580000	0	1459.59	0	1323.75	1296.03	NaN	0.387141	4549520	106066	842.692	19.598	26.926	27.6043	0	7655000	0	1309.89	2.81e-43	1734400000	12	5	5	5	40.1	40.1	40.1	17271	157	17270.9	Q9D0B5	Q9D0B5	Thiosulfate sulfurtransferase/rhodanese-like domain-containing protein 3	Tstd3
28.0418	27.8001	27.6475	26.923	26.2875	6280000	5890000	5840000	5410000	5280000	1122.28	1091.36	1166.69	925.829	902.778	0.19882	0.449366	240901	91923.9	37.8625	16.2993	27.8001	26.6052	5890000	5345000	1122.28	914.304	1.02e-63	1959400000	16	6	6	6	29.7	29.7	29.7	23848	209.5	23891.4	Q3UJP5;B1AV75;Q9D005	Q3UJP5;B1AV75	Protein C8orf37 homolog	2610301B20Rik
NaN	NaN	NaN	25.9467	26.6705	0	0	0	4010000	4120000	0	0	0	686.182	704.39	NaN	0.511811	0	77781.7	0	12.8747	NaN	26.3086	0	4065000	0	695.286	4.38e-23	575840000	7	3	3	3	15.6	15.6	15.6	31010	276	31010.6	Q8BIX3;A2BHR4;Q8BIX3-2	Q8BIX3;A2BHR4;Q8BIX3-2	ARL14 effector protein	Arl14ep
26.4854	NaN	23.4629	27.6333	27.5196	848000	0	709000	794000	791000	151.623	0	141.626	135.926	135.188	2.13726	0.0803636	454809	2121.32	84.8012	0.522065	24.9742	27.5764	709000	792500	141.626	135.557	3.96e-64	1335200000	22	15	15	15	16	16	16	166720	1432	156906	E9PV87;F7ABM5;E9Q0E2;F7BDN4	E9PV87;F7ABM5;E9Q0E2	Protein TALPID3	Talpid3;2700049A03Rik
32.3417	32.1636	31.8188	32.5357	32.2898	6130000	5780000	5700000	5540000	5500000	1096.48	1069.62	1137.43	947.787	939.379	0.265834	0.173855	228692	28284.3	34.1474	5.94545	32.1636	32.4128	5780000	5520000	1096.48	943.583	1.09e-224	61534000000	152	17	17	17	72.5	72.5	72.5	28152	244	28152.2	Q9CQE8;Q4VA29;A2ARA8	Q9CQE8;Q4VA29	UPF0568 protein C14orf166 homolog	2700060E02Rik
NaN	NaN	NaN	26.4548	26.4056	0	0	0	3010000	3010000	0	0	0	515.252	513.614	NaN	0.0347479	0	0	0	1.15841	NaN	26.4302	0	3010000	0	514.433	6.97e-21	573700000	6	3	3	3	15.9	15.9	15.9	42106	362	40471.2	Q8R0X2;E9PV69	Q8R0X2;E9PV69	CDK2-associated and cullin domain-containing protein 1	Cacul1
26.4152	26.3863	26.3627	27.2105	27.0106	4130000	3910000	3890000	3820000	3790000	738.13	723.247	776.733	653.324	647.667	0.0262928	0.141315	133167	21213.2	27.6058	4.00048	26.3863	27.1106	3910000	3805000	738.13	650.496	1.1e-95	1437600000	14	6	6	6	30.2	30.2	30.2	34156	301	34156.2	Q6PGK3	Q6PGK3		2700097O09Rik
NaN	NaN	NaN	25.7247	25.6818	0	0	0	4490000	4490000	0	0	0	768.962	766.663	NaN	0.0303201	0	0	0	1.62539	NaN	25.7032	0	4490000	0	767.812	1.76e-56	631870000	4	9	1	1	39.3	7.4	7.4	27435	244	27435.6	Q5U452;A2A5R0	Q5U452		2810408M09Rik
25.0149	29.2874	28.7084	31.4153	31.3095	4970000	5510000	5390000	5600000	5590000	889.005	1020.97	1075.76	959.311	954.814	2.31771	0.074811	283549	7071.07	96.0004	3.17987	28.7084	31.3624	5390000	5595000	1020.97	957.062	6.45e-105	17868000000	17	10	4	3	42.7	21.6	17.2	26856	162.5	18619.5	E9QNP0;E9Q4P0;F6X7C4;D3YYZ2;Q80XH1;D3Z2M8;D3YWA5;G3X9Z9;D3YXX6	E9QNP0;E9Q4P0;F6X7C4;D3YYZ2		Kxd1;Gm7866;Gm5239
NaN	NaN	NaN	23.4644	24.4085	0	0	0	6710000	6990000	0	0	0	1149.58	1194.25	NaN	0.667572	0	197990	0	31.586	NaN	23.9364	0	6850000	0	1171.92	1.66e-15	104570000	2	2	2	2	19.9	19.9	19.9	16739	160	17722.6	D3YZ60;Q9CYZ6	D3YZ60;Q9CYZ6	Uncharacterized protein C19orf60 homolog	2810428I15Rik
NaN	NaN	NaN	25.9073	26.1869	0	0	0	8510000	8600000	0	0	0	1456.42	1470.19	NaN	0.197679	0	63639.6	0	9.7342	NaN	26.0471	0	8555000	0	1463.3	6.06e-12	445110000	8	4	4	4	38.1	38.1	38.1	14588	126	14587.7	Q9CRW3;Q9CRW3-2;F6SAX2	Q9CRW3;Q9CRW3-2;F6SAX2	UPF0538 protein C2orf76 homolog	3110009E18Rik
NaN	NaN	NaN	26.1785	25.6036	0	0	0	2310000	2260000	0	0	0	395.538	386.34	NaN	0.406474	0	35355.3	0	6.50377	NaN	25.8911	0	2285000	0	390.939	4.56e-14	422690000	5	4	4	4	9.8	9.8	9.8	54277	420	47314.4	Q3U3D8;Q6DFW0;A2ANZ2	Q3U3D8;Q6DFW0;A2ANZ2	Protein C9orf72 homolog	3110043O21Rik
29.4553	29.3206	29.1415	30.7078	30.1536	7090000	6690000	6620000	6630000	6520000	1268.19	1238.29	1322.92	1136.01	1114.03	0.157433	0.391878	253574	77781.7	42.9214	15.5418	29.3206	30.4307	6690000	6575000	1268.19	1125.02	7.28e-153	9400800000	25	8	8	8	54.4	54.4	54.4	22168	195	22217.8	G5E8F7;Q9CXL3	G5E8F7;Q9CXL3	Uncharacterized protein C7orf50 homolog
NaN	NaN	NaN	NaN	NaN	0	0	0	0	0	0	0	0	0	0	NaN	NaN	0	0	0	0	NaN	NaN	0	0	0	0	0.004279	0	0	1	1	1	7.6	7.6	7.6	13714	141	16564.5	E9Q0Y1;H3BIU1;P60007;P60007-2;D3Z6K7;Q9D3A0;G5E8M3	E9Q0Y1;H3BIU1;P60007;P60007-2;D3Z6K7;Q9D3A0;G5E8M3	Anaphase-promoting complex subunit 15	Anapc15;Anapc15-ps
NaN	NaN	NaN	23.4646	24.2197	0	0	0	850000	878000	0	0	0	145.549	150.034	NaN	0.533922	0	19799	0	3.17114	NaN	23.8422	0	864000	0	147.791	3.74e-09	98361000	4	3	3	3	3.3	3.3	3.3	132210	1179	132207	Q7TT23;Q3V0A7;A2AJP0;F6VYF3;F6W2S3	Q7TT23;Q3V0A7;A2AJP0	Uncharacterized protein C20orf194 homolog	4930402H24Rik
24.8586	25.1074	NaN	25.4857	25.16	1690000	1620000	0	1560000	1540000	302.348	299.544	0	266.343	262.591	0.175935	0.230354	956156	14142.1	173.757	2.65355	24.983	25.3228	1620000	1550000	299.544	264.467	7.73e-11	494600000	7	5	5	3	7.5	7.5	5	78472	666	78472.7	E9QAG4	E9QAG4		4930522L14Rik
22.8966	26.5651	23.228	NaN	NaN	1060000	1160000	1010000	0	0	189.01	215.106	202.175	0	0	2.0291	NaN	76376.3	0	13.0483	0	23.228	NaN	1060000	0	202.175	0	5.96e-12	333510000	4	5	5	5	6.1	6.1	6.1	115620	953	103985	Q8C5X1;E9PY73;Q3UYG5	Q8C5X1;E9PY73		4931406P16Rik
NaN	25.4816	NaN	26.412	26.7867	0	4410000	0	4330000	4390000	0	816.491	0	741.328	750.849	NaN	0.26496	2546110	42426.4	471.401	6.73266	25.4816	26.5993	0	4360000	0	746.088	1.05e-15	805830000	9	5	5	5	22.6	22.6	22.6	29218	257	29218.3	G3X9P5;Q8CDD9;G5E8M8;D3YVQ7	G3X9P5;Q8CDD9;G5E8M8	Ligand-dependent nuclear receptor-interacting factor 1	Lrif1
NaN	NaN	NaN	27.8422	27.5333	0	0	0	2900000	2870000	0	0	0	496.803	490.639	NaN	0.218481	0	21213.2	0	4.35854	NaN	27.6877	0	2885000	0	493.721	4.63e-36	1423300000	13	10	10	10	27.5	27.5	27.5	45960	447	50236	Q3UE31;B1APX2;E9Q1W1	Q3UE31;B1APX2;E9Q1W1	Uncharacterized protein KIAA0930 homolog	5031439G07Rik
27.4365	27.1015	26.0228	27.0591	27.3373	12200000	11400000	10900000	10800000	10900000	2174.04	2106.5	2174.19	1842.32	1858.8	0.738713	0.196725	655744	70710.7	39.0391	11.6507	27.1015	27.1982	11400000	10850000	2174.04	1850.56	2.78e-06	1520200000	8	2	2	2	16.5	16.5	16.5	12045	171	18343.4	A6PWX1;Q8BG21;A2AR24	A6PWX1;Q8BG21;A2AR24	Calcium channel flower homolog	Cacfd1
NaN	NaN	NaN	24.5251	23.9511	0	0	0	6630000	6480000	0	0	0	1134.96	1106.93	NaN	0.405887	0	106066	0	19.8215	NaN	24.2381	0	6555000	0	1120.95	0.00093008	130880000	2	1	1	1	7.3	7.3	7.3	17721	164	17721	Q8BGK9;Q14AT3	Q8BGK9;Q14AT3	Uncharacterized protein C3orf18 homolog	6430571L13Rik
25.8306	25.673	25.1172	24.3538	25.1804	3220000	3030000	2960000	2730000	2820000	576.289	561.837	590.853	466.859	482.065	0.374774	0.584474	134536	63639.6	14.508	10.7522	25.673	24.7671	3030000	2775000	576.289	474.462	2.77e-21	365370000	9	3	3	3	9.3	9.3	9.3	42780	245	26445.7	Q0VAW6;Q8BH50-2;Q8BH50	Q0VAW6;Q8BH50-2;Q8BH50	Uncharacterized protein C18orf25 homolog	8030462N17Rik
NaN	NaN	NaN	23.9856	23.7651	0	0	0	4470000	4430000	0	0	0	765.322	757.279	NaN	0.155966	0	28284.3	0	5.68668	NaN	23.8754	0	4450000	0	761.301	0.0048401	99630000	2	1	1	1	8.3	8.3	8.3	25702	410.5	43402.2	E9Q4Y8;F6R3T1	E9Q4Y8;F6R3T1		8030474K03Rik
28.2662	27.6117	28.1953	24.1502	24.5669	2270000	2100000	2140000	1740000	1770000	406.514	389.52	427.55	298.429	303.177	0.35915	0.294672	88881.9	21213.2	19.0509	3.35694	28.1953	24.3586	2140000	1755000	406.514	300.803	2.98e-26	1020900000	18	10	10	10	20.6	20.6	20.6	66365	617	66365.7	Q8BH86;E9QMK9;Q8BH86-2;F7CUW7	Q8BH86;E9QMK9;Q8BH86-2	UPF0317 protein C14orf159 homolog, mitochondrial	9030617O03Rik
29.9254	30.2959	30.1611	30.0396	29.9859	1460000	1400000	1390000	1320000	1320000	261.843	260.024	278.26	225.844	225.142	0.187557	0.0379497	37859.4	0	10.045	0.49644	30.1611	30.0127	1400000	1320000	261.843	225.493	1.28e-211	12982000000	86	37	37	37	41.1	41.1	41.1	109080	907	102650	Q8BWQ6;I1E4X5;D3YW20;D3YW19;Q8BWQ6-3;Q8BWQ6-2;E9Q128;H3BJE8;F6RR19	Q8BWQ6;I1E4X5;D3YW20;D3YW19;Q8BWQ6-3;Q8BWQ6-2	UPF0505 protein C16orf62 homolog	9030624J02Rik
24.8236	25.9014	24.6397	24.7449	NaN	18200000	18000000	17100000	16300000	0	3260.06	3336.66	3411.93	2792.29	0	0.68157	NaN	585946	11525800	75.9352	1974.45	24.8236	24.7449	18000000	8150000	3336.66	1396.15	0.00029878	283770000	3	2	2	2	28.6	28.6	28.6	7267.5	69	7911.43	F8WIU9;Q5RKS2	F8WIU9;Q5RKS2	Small integral membrane protein 7	Smim7
24.3682	24.7847	24.9966	24.4852	24.2819	3420000	3290000	3310000	3080000	3060000	611.485	610.062	661.374	527.935	522.857	0.319709	0.143819	70000	14142.1	29.2227	3.59112	24.7847	24.3835	3310000	3070000	611.485	525.396	1.56e-11	212620000	8	5	5	5	13.6	13.6	13.6	38035	337	38034.9	Q8BG98	Q8BG98		9130023H24Rik
30.2368	30.6686	30.123	30.7968	30.9137	1420000	1360000	1340000	1300000	1300000	253.907	252.616	266.71	222.207	222.755	0.287803	0.0826388	41633.3	0	7.79154	0.387357	30.2368	30.8553	1360000	1300000	253.907	222.481	0	20867000000	119	32	32	32	41	41	41	113660	1014	112034	Q3UZV7;B9EHI9;Q3UZV7-2;Q3UZV7-3;E9PUJ3;Q3UZV7-5;Q3UZV7-6;Q3UZV7-4;Q3UZV7-7	Q3UZV7;B9EHI9;Q3UZV7-2;Q3UZV7-3;E9PUJ3	UPF0577 protein KIAA1324-like homolog	9330182L06Rik
26.1923	25.4235	25.031	27.9367	28.0464	763000	702000	689000	731000	734000	136.501	129.965	137.545	125.099	125.423	0.590739	0.0775408	39509.5	2121.32	4.10828	0.229603	25.4235	27.9916	702000	732500	136.501	125.261	4.19e-57	2012100000	33	23	20	20	16.9	15.7	15.7	183140	1654	183145	A2ACV6	A2ACV6		Soga1
26.6856	26.4675	27.2309	29.7736	30.1117	2170000	2040000	2090000	2170000	2200000	387.779	377.267	417.226	371.75	375.474	0.393172	0.239123	65574.4	21213.2	20.7136	2.63355	26.6856	29.9426	2090000	2185000	387.779	373.612	1.21e-98	7444500000	48	22	20	20	39.5	37.3	37.3	65681	587	64735.8	Q5YD48;Q5YD48-2;Q5YD48-3	Q5YD48;Q5YD48-2;Q5YD48-3	APOBEC1 complementation factor	A1cf
30.6243	30.8673	30.5904	30.6679	30.4623	13700000	13100000	12900000	12300000	12200000	2449.41	2421.71	2579.79	2107.63	2090.72	0.151015	0.145395	416333	70710.7	84.4143	11.9528	30.6243	30.5651	13100000	12250000	2449.41	2099.18	1.57e-168	16593000000	63	5	5	5	76.2	76.2	76.2	11933	113.5	12834.6	E0CZ04;E0CX39;Q923B0;Q923B0-2;H3BKQ5	E0CZ04;E0CX39;Q923B0;Q923B0-2	Gamma-glutamylaminecyclotransferase	Ggact
28.8552	26.6566	30.8412	25.9042	27.0858	929000	813000	937000	748000	783000	166.056	150.475	187.139	128.089	133.755	2.09317	0.835538	69397.4	24748.7	18.4007	4.0061	28.8552	26.495	929000	765500	166.056	130.922	4.22e-26	3190000000	11	5	4	4	3	2.5	2.5	165850	1501	166568	Q61838;D3YW52	Q61838;D3YW52	Alpha-2-macroglobulin;Alpha-2-macroglobulin 165 kDa subunit;Alpha-2-macroglobulin 35 kDa subunit	A2m;Pzp
29.5193	27.0694	28.8868	25.5736	23.2164	6360000	5530000	5880000	4940000	4490000	1137.25	1022.96	1173.42	846.557	767.51	1.27182	1.66679	416693	318198	78.539	55.8947	28.8868	24.395	5880000	4715000	1137.25	807.033	5.02e-10	1873800000	2	3	3	3	13.9	13.9	13.9	24774	211	22845.2	Q80WR5;E9PUH0	Q80WR5;E9PUH0	UPF0688 protein C1orf174 homolog	A430005L14Rik
NaN	NaN	NaN	23.571	22.1283	0	0	0	781000	733000	0	0	0	133.653	125.307	NaN	1.02014	0	33941.1	0	5.90196	NaN	22.8497	0	757000	0	129.48	0.0054718	56777000	1	1	1	1	1.8	1.8	1.8	144630	1371	144637	Q8BV57;C6ZFQ2	Q8BV57;C6ZFQ2	Soluble scavenger receptor cysteine-rich domain-containing protein SSC5D	Ssc5d
NaN	NaN	NaN	NaN	23.2486	0	0	0	0	6490000	0	0	0	0	1109.14	NaN	NaN	0	4589120	0	784.281	NaN	23.2486	0	3245000	0	554.57	1.03e-12	30045000	1	1	1	1	7.9	7.9	7.9	17167	151	17167.7	Q8C4X7;H3BJK3;E9Q5J6	Q8C4X7;H3BJK3;E9Q5J6	UPF0258 protein KIAA1024-like homolog	A730017C20Rik
25.4456	25.1891	NaN	29.4915	30.594	1160000	1090000	0	1200000	1250000	207.026	201.026	0	206.168	213.592	0.181415	0.779549	650461	35355.3	117.832	5.24934	25.3173	30.0427	1090000	1225000	201.026	209.88	0	7936300000	69	30	30	1	40.6	40.6	1.2	117310	1088	117313	G3X9V7;Q3TEG0	G3X9V7		A830010M20Rik
NaN	NaN	NaN	21.3321	22.9024	0	0	0	762000	819000	0	0	0	130.495	139.915	NaN	1.1104	0	40305.1	0	6.66141	NaN	22.1172	0	790500	0	135.205	0	35127000	1	30	1	1	35.6	1	1	134060	1304	141400	E9QLA8;Q80TK0;F7CG54;D3YUW2	E9QLA8;Q80TK0	Uncharacterized protein KIAA1107	A830010M20Rik;Kiaa1107
NaN	NaN	NaN	NaN	25.2296	0	0	0	0	4000000	0	0	0	0	683.076	NaN	NaN	0	2828430	0	483.008	NaN	25.2296	0	2000000	0	341.538	2.37e-11	127500000	3	3	2	2	10.9	8.6	8.6	30250	190	21827.3	Q91W78;D3Z5I2	Q91W78;D3Z5I2	U6 snRNA phosphodiesterase	Usb1
27.0951	28.1091	27.3608	29.812	29.8161	2430000	2390000	2320000	2400000	2400000	435.142	442.808	463.31	411.381	410.893	0.525804	0.00290645	55677.6	0	14.5635	0.345224	27.3608	29.814	2390000	2400000	442.808	411.137	3.7e-258	7327800000	38	16	16	16	44	44	44	59430	546	59430.7	P58742	P58742	Aladin	Aaas
28.8534	28.9332	27.2096	32.9964	33.057	2050000	1950000	1820000	2100000	2110000	366.211	360.213	364.132	359.844	360.027	0.972951	0.0428293	115326	7071.07	3.04569	0.129454	28.8534	33.0267	1950000	2105000	364.132	359.936	0	59465000000	139	36	36	36	59.5	59.5	59.5	75199	672	75200.2	Q9D2R0	Q9D2R0	Acetoacetyl-CoA synthetase	Aacs
25.3332	24.6499	NaN	27.472	26.988	3920000	3610000	0	3810000	3750000	700.633	668.72	0	652.838	640.487	0.483153	0.342246	2179240	42426.4	395.62	8.73357	24.9915	27.23	3610000	3780000	668.72	646.663	1.13e-52	1180200000	14	8	8	8	41.1	41.1	41.1	34510	316	34510.5	Q8R2R3	Q8R2R3	Alpha- and gamma-adaptin-binding protein p34	Aagab
30.8109	30.815	30.533	31.3089	31.4774	1590000	1510000	1490000	1450000	1460000	284.538	279.143	297.309	248.437	249.443	0.161659	0.11912	52915	7071.07	9.32933	0.711336	30.8109	31.3931	1510000	1455000	284.538	248.94	0	26906000000	154	36	36	34	52	52	50.1	103350	918.5	99003.4	Q3UHJ0;Q3UHJ0-2	Q3UHJ0;Q3UHJ0-2	AP2-associated protein kinase 1	Aak1
26.6873	27.1256	25.8302	29.2487	29.0064	3040000	2920000	2780000	2990000	2960000	543.166	541.548	554.32	511.504	506.594	0.658878	0.171339	130128	21213.2	6.9537	3.47144	26.6873	29.1275	2920000	2975000	543.166	509.049	2.25e-51	4566200000	26	9	9	9	24.4	24.4	24.4	46894	435	46895	Q3TJ22	Q3TJ22		Aamp
33.0418	33.1423	33.2631	34.7519	34.6516	1650000	1570000	1570000	1560000	1550000	294.979	290.228	313.107	266.575	265.454	0.110799	0.0708876	46188	7071.07	12.0738	0.792647	33.1423	34.7018	1570000	1555000	294.979	266.015	0	245150000000	509	58	58	58	77.4	77.4	77.4	106910	968	106909	Q8BGQ7	Q8BGQ7	Alanine--tRNA ligase, cytoplasmic	Aars
25.6483	26.0086	24.748	28.9381	28.9797	1280000	1230000	1170000	1300000	1300000	229.253	228.035	233.238	222.249	222.273	0.649306	0.0294219	55075.7	0	2.72125	0.0175331	25.6483	28.9589	1230000	1300000	229.253	222.261	1.31e-208	3456500000	39	23	23	23	32.7	32.7	32.7	106780	980	106783	Q14CH7	Q14CH7	Alanine--tRNA ligase, mitochondrial	Aars2
29.812	30.1665	29.6932	31.511	31.6111	3540000	3390000	3330000	3360000	3370000	632.723	628.025	664.483	574.645	575.707	0.246241	0.0707878	108167	7071.07	19.8323	0.751085	29.812	31.5611	3390000	3365000	632.723	575.176	0	26901000000	112	23	22	3	68.7	67.2	7	44970	412	44970.9	Q3THG9;A2AI35	Q3THG9;A2AI35	Alanyl-tRNA editing protein Aarsd1	Aarsd1
24.9854	25.2382	25.2936	NaN	NaN	3730000	3570000	3560000	0	0	666.785	660.674	711.727	0	0	0.164314	NaN	95393.9	0	27.8792	0	25.2382	NaN	3570000	0	666.785	0	3.76e-19	1461100000	12	5	5	5	20.4	20.4	20.4	35764	282	32424.8	Q9CQF6;Q9CQF6-2	Q9CQF6;Q9CQF6-2	L-aminoadipate-semialdehyde dehydrogenase-phosphopantetheinyl transferase	Aasdhppt
24.8647	26.061	27.5919	28.5124	29.1974	2230000	2220000	2340000	2300000	2350000	398.979	410.193	466.824	393.11	402.022	1.36704	0.484418	66583.3	35355.3	36.3677	6.30179	26.061	28.8549	2230000	2325000	410.193	397.566	1.74e-96	3708300000	33	14	14	14	37.5	37.5	37.5	59481	458	51506	Q9JKX4;Q9JKX4-2;Q9JKX4-3	Q9JKX4;Q9JKX4-2;Q9JKX4-3	Protein AATF	Aatf
NaN	NaN	NaN	24.2078	24.1808	0	0	0	802000	801000	0	0	0	137.283	136.948	NaN	0.0191273	0	707.107	0	0.236918	NaN	24.1943	0	801500	0	137.116	3.98e-22	124350000	2	2	2	2	2.9	2.9	2.9	144610	1341	142079	Q80YE4;Q80YE4-2;Q80YE4-4;B1AZF9;Q80YE4-3;B1AZF3	Q80YE4;Q80YE4-2;Q80YE4-4;B1AZF9;Q80YE4-3;B1AZF3	Serine/threonine-protein kinase LMTK1	Aatk
34.4422	34.5223	34.3286	33.2212	33.036	3260000	3090000	3060000	2820000	2800000	582.324	572.536	611.976	482.617	479.292	0.0973224	0.130929	107858	14142.1	20.5365	2.35144	34.4422	33.1286	3090000	2810000	582.324	480.954	0	134930000000	379	31	31	31	77	77	77	56451	472	53344.4	P61922;P61922-2;F7C9G3;Q3TUE8;F6RN86	P61922;P61922-2	4-aminobutyrate aminotransferase, mitochondrial	Abat
26.9376	27.1859	27.3594	26.6818	26.2092	532000	508000	510000	472000	464000	95.0435	94.0883	101.782	80.8893	79.3513	0.211998	0.334171	13316.7	5656.85	4.19377	1.0875	27.1859	26.4455	510000	468000	95.0435	80.1203	1.85e-66	1478500000	23	11	11	11	6.7	6.7	6.7	270510	2433	270509	P41234;E9QK21;A2AJ26	P41234;E9QK21;A2AJ26	ATP-binding cassette sub-family A member 2	Abca2
26.7353	26.9711	27.762	28.7581	29.4337	743000	710000	729000	717000	735000	132.922	131.535	145.535	122.853	125.573	0.537761	0.477729	16563	12727.9	7.71355	1.9231	26.9711	29.0959	729000	726000	132.922	124.213	2.27e-102	4564300000	40	21	21	18	18	18	15.9	191970	1576.5	177725	Q8R420;Q6AXE3	Q8R420;Q6AXE3	ATP-binding cassette sub-family A member 3	Abca3
25.1611	25.7602	25.047	27.2034	28.2701	722000	701000	679000	701000	729000	129.187	129.738	135.597	120.013	124.553	0.383061	0.754286	21501.9	19799	3.55221	3.21086	25.1611	27.7368	701000	715000	129.738	122.283	8.8e-69	1767100000	22	14	14	14	11.7	11.7	11.7	185890	1642	185895	Q8K448;A2AEP4;A2AEP5;A2AEP6	Q8K448;A2AEP4;A2AEP5	ATP-binding cassette sub-family A member 5	Abca5
NaN	NaN	NaN	25.0777	24.7662	0	0	0	655000	648000	0	0	0	112.21	110.67	NaN	0.220271	0	4949.75	0	1.08937	NaN	24.922	0	651500	0	111.44	0.00027459	203580000	1	2	2	2	2.6	2.6	2.6	183280	1006	113687	Q8K441;Q8K441-2	Q8K441;Q8K441-2	ATP-binding cassette sub-family A member 6	Abca6
23.4616	23.193	NaN	25.8657	28.6041	529000	495000	0	523000	579000	94.5314	91.6649	0	89.5479	98.8972	0.189964	1.93635	296092	39598	53.7693	6.61097	23.3273	27.2349	495000	551000	91.6649	94.2225	1.45e-73	1574200000	20	14	14	13	11.4	11.4	11.1	236880	2163	237316	Q91V24;E9Q6G4	Q91V24;E9Q6G4	ATP-binding cassette sub-family A member 7	Abca7
28.9784	29.2769	28.9479	27.8918	27.6973	2000000	1920000	1890000	1730000	1720000	358.324	355.104	377.418	296.341	293.885	0.181791	0.137532	56862.4	7071.07	12.0614	1.73684	28.9784	27.7945	1920000	1725000	358.324	295.113	3.12e-64	3662300000	32	13	12	12	19.4	18.6	18.6	77187	715	77188	Q9JI39	Q9JI39	ATP-binding cassette sub-family B member 10, mitochondrial	Abcb10
NaN	NaN	NaN	25.0556	24.9184	0	0	0	851000	847000	0	0	0	145.739	144.749	NaN	0.0970295	0	2828.43	0	0.700115	NaN	24.987	0	849000	0	145.244	8.69e-14	213070000	4	4	2	1	2.9	1.7	0.8	140990	1276	140994	P06795;B2RUR3;P21447	P06795;B2RUR3;P21447	Multidrug resistance protein 1B;Multidrug resistance protein 1A	Abcb1b;Abcb1a
NaN	24.3979	NaN	28.8538	28.9257	0	1320000	0	1470000	1480000	0	243.594	0	252.35	252.644	NaN	0.0508419	762102	7071.07	140.639	0.207732	24.3979	28.8897	0	1475000	0	252.497	4.2e-162	3279400000	21	7	7	7	14.7	14.7	14.7	93769	842	93770.4	Q9DC29;F6SGP4	Q9DC29	ATP-binding cassette sub-family B member 6, mitochondrial	Abcb6
29.246	29.1575	29.3985	28.6796	29.0709	1890000	1790000	1790000	1660000	1690000	338.017	330.56	358.261	284.812	288.315	0.121886	0.276641	57735	21213.2	14.3339	2.47695	29.246	28.8752	1790000	1675000	338.017	286.563	1.14e-270	6384700000	59	19	19	19	31.5	31.5	31.5	82580	752	82580.9	Q61102	Q61102	ATP-binding cassette sub-family B member 7, mitochondrial	Abcb7
25.5291	25.7072	23.9264	26.7553	26.3036	1750000	1670000	1550000	1640000	1620000	312.386	308.561	308.701	281.307	276.191	0.980774	0.319414	100664	14142.1	2.16936	3.61734	25.5291	26.5295	1670000	1630000	308.701	278.749	2.04e-42	840540000	11	5	5	5	11	11	11	77999	131	14216	Q9CXJ4;F6Z6T0;F6ZFC5;D3Z492	Q9CXJ4;F6Z6T0;F6ZFC5	ATP-binding cassette sub-family B member 8, mitochondrial	Abcb8
31.1339	30.934	30.7074	29.5087	28.8393	1980000	1860000	1840000	1680000	1650000	353.913	344.928	368.053	288.222	281.31	0.213365	0.47338	75718.8	21213.2	11.6577	4.88749	30.934	29.174	1860000	1665000	353.913	284.766	7.56e-44	12734000000	18	11	11	10	16.1	16.1	15	83962	699	77089.7	Q9JJ59;Q9JJ59-2;D6RFD9	Q9JJ59;Q9JJ59-2	ATP-binding cassette sub-family B member 9	Abcb9
25.8931	27.8892	26.5041	28.4173	28.8641	807000	824000	780000	795000	808000	144.37	152.531	155.815	136.141	138.099	1.02279	0.315929	22188.6	9192.39	5.89309	1.38405	26.5041	28.6407	807000	801500	152.531	137.12	5.37e-185	3571800000	30	16	16	16	17.6	17.6	17.6	171180	1528	171185	O35379;A5D6P3;E9PZV7;E9Q1I5	O35379;A5D6P3	Multidrug resistance-associated protein 1	Abcc1
26.4095	25.3402	26.6613	27.4875	28.0175	833000	758000	794000	778000	794000	149.043	140.278	158.648	133.291	135.681	0.701457	0.374774	37510	11313.7	9.18838	1.69009	26.4095	27.7525	794000	786000	149.043	134.486	0.00030094	1589300000	8	2	2	2	1.1	1.1	1.1	169120	1522	169053	B2RX12;B2RX12-3;B2RX12-2	B2RX12;B2RX12-3;B2RX12-2	Canalicular multispecific organic anion transporter 2	Abcc3
27.6999	28.0913	29.1775	27.7947	27.4197	1050000	1010000	1050000	949000	937000	188.558	187.572	209.42	162.571	160.165	0.765488	0.265145	23094	8485.28	12.3389	1.70103	28.0913	27.6072	1050000	943000	188.558	161.368	4.29e-26	4444400000	12	9	9	9	7.1	7.1	7.1	140210	1287.5	144549	E9Q467;E9Q236	E9Q467;E9Q236		Abcc4
NaN	NaN	NaN	23.0205	22.8632	0	0	0	684000	680000	0	0	0	117.172	116.218	NaN	0.111199	0	2828.43	0	0.674981	NaN	22.9418	0	682000	0	116.695	2.94e-07	53974000	2	2	2	2	1.7	1.7	1.7	161120	1436	161125	Q9R1X5	Q9R1X5	Multidrug resistance-associated protein 5	Abcc5
32.7644	32.7476	32.6565	31.888	31.7998	982000	930000	924000	858000	856000	175.613	172.172	184.556	146.857	146.257	0.0580306	0.0623247	31895.7	1414.21	6.39238	0.42416	32.7476	31.8439	930000	857000	175.613	146.557	0	51442000000	239	57	57	50	35.5	35.5	32.4	178070	1588	178071	B2RUS7;E9PXA9;E9Q3Z3	B2RUS7		Abcc8
26.8435	25.4925	26.1928	27.087	26.1339	1750000	1570000	1610000	1580000	1530000	312.985	291.559	322.01	271.368	261.474	0.675636	0.673902	94516.3	35355.3	15.641	6.99666	26.1928	26.6105	1610000	1555000	312.985	266.421	2.3e-36	1179900000	15	11	11	11	21.7	21.7	21.7	81858	736	81858.9	P48410;A2ALM9;A2ALN0;Q61285	P48410;A2ALM9	ATP-binding cassette sub-family D member 1	Abcd1
31.8685	32.2818	31.6893	32.2036	32.451	2250000	2160000	2120000	2040000	2060000	403.005	400.438	422.536	349.918	352.139	0.303871	0.174932	66583.3	14142.1	12.0857	1.57062	31.8685	32.3273	2160000	2050000	403.005	351.029	0	58695000000	166	38	38	38	61	61	61	75474	659	75474.6	P55096	P55096	ATP-binding cassette sub-family D member 3	Abcd3
31.793	32.2229	31.6695	32.5064	32.4458	2520000	2420000	2370000	2310000	2310000	450.788	448.161	473.461	396.025	394.763	0.290534	0.0428374	76376.3	0	13.9107	0.892105	31.793	32.4761	2420000	2310000	450.788	395.394	0	66543000000	186	34	34	34	57.1	57.1	57.1	67314	599	67314.3	P61222;Q3UHY8	P61222;Q3UHY8	ATP-binding cassette sub-family E member 1	Abce1
31.0017	31.013	30.9569	31.8854	32.0835	1740000	1650000	1640000	1610000	1620000	311.648	305.809	328.124	275.413	276.757	0.0296932	0.140027	55075.7	7071.07	11.5724	0.950002	31.0017	31.9845	1650000	1615000	311.648	276.085	0	42415000000	133	35	33	33	49	48.3	48.3	94944	837	94945.4	Q6P542	Q6P542	ATP-binding cassette sub-family F member 1	Abcf1
29.1416	29.1958	28.7425	32.0274	31.9896	2170000	2060000	2020000	2140000	2140000	387.481	380.79	402.962	365.908	364.992	0.247573	0.0267285	77674.5	0	11.3727	0.647656	29.1416	32.0085	2060000	2140000	387.481	365.45	0	32251000000	114	30	30	30	50.8	50.8	50.8	71781	628	71781.7	Q99LE6;REV__Q9DAC9	Q99LE6	ATP-binding cassette sub-family F member 2	Abcf2
29.8805	30.0209	29.6554	31.1377	31.2669	2000000	1900000	1870000	1870000	1880000	357.094	351.923	373.681	319.738	320.64	0.184388	0.0913784	68068.6	7071.07	11.3676	0.637687	29.8805	31.2023	1900000	1875000	357.094	320.189	0	20285000000	109	38	38	38	56.8	56.8	56.8	79864	709	79864.8	Q8K268	Q8K268	ATP-binding cassette sub-family F member 3	Abcf3
NaN	NaN	NaN	25.776	24.6527	0	0	0	1670000	1600000	0	0	0	285.533	272.728	NaN	0.7943	0	49497.5	0	9.05454	NaN	25.2144	0	1635000	0	279.13	6.66e-07	277490000	4	2	2	2	3.6	3.6	3.6	74032	666	74033.2	Q64343;Q0VDW9	Q64343;Q0VDW9	ATP-binding cassette sub-family G member 1	Abcg1
NaN	NaN	NaN	27.0002	26.7024	0	0	0	1770000	1750000	0	0	0	303.418	299.674	NaN	0.210605	0	14142.1	0	2.64772	NaN	26.8513	0	1760000	0	301.546	4.06e-17	803940000	10	6	6	6	11.1	11.1	11.1	72977	414.5	45861.3	Q7TMS5;D3Z150;D3YZX5	Q7TMS5;D3Z150	ATP-binding cassette sub-family G member 2	Abcg2
30.3589	31.0422	30.8939	30.1715	29.7268	4900000	4750000	4710000	4370000	4310000	876.984	879.603	940.983	748.888	736.872	0.359427	0.314486	100167	42426.4	36.2173	8.4968	30.8939	29.9492	4750000	4340000	879.603	742.88	7.35e-119	12307000000	63	16	16	16	61.3	61.3	61.3	33040	292	32115.2	Q6PE15;Q6PE15-2;F6X5P5	Q6PE15;Q6PE15-2;F6X5P5	Mycophenolic acid acyl-glucuronide esterase, mitochondrial	Abhd10
26.5786	27.0192	NaN	28.2239	28.4571	4230000	4070000	0	4030000	4060000	755.886	753.747	0	689.691	694.469	0.311579	0.164897	2397340	21213.2	435.795	3.37822	26.7989	28.3405	4070000	4045000	753.747	692.08	8.17e-49	2592500000	18	9	9	9	37.8	37.8	37.8	33560	267	29221.1	Q8K4F5;D3YYK0	Q8K4F5;D3YYK0	Alpha/beta hydrolase domain-containing protein 11	Abhd11
30.3174	30.2965	30.2529	29.8089	29.1358	3570000	3380000	3370000	3150000	3080000	639.201	626.564	672.536	540.014	527.121	0.0329026	0.475946	112694	49497.5	23.7499	9.11652	30.2965	29.4724	3380000	3115000	639.201	533.568	2.74e-135	9470200000	67	17	17	17	50	50	50	45269	348	39302.5	Q99LR1;D6RFU2;F7BHM8;D6RI21	Q99LR1;D6RFU2	Monoacylglycerol lipase ABHD12	Abhd12
25.5784	25.5612	24.4904	23.9675	24.103	4910000	4650000	4440000	4130000	4160000	878.352	861.004	886.735	707.181	710.239	0.623268	0.0958547	235443	21213.2	13.1233	2.16223	25.5612	24.0352	4650000	4145000	878.352	708.71	1.2e-13	204460000	7	5	5	5	20.6	20.6	20.6	27794	248	27794	E9Q136;E9PW22;F6Y542	E9Q136;E9PW22;F6Y542		Abhd14a
33.1687	33.4478	33.1635	31.4699	31.4561	7890000	7530000	7440000	6710000	6710000	1410.13	1394.84	1486.6	1149.58	1147.55	0.162652	0.00978616	238118	0	49.1599	1.43363	33.1687	31.463	7530000	6710000	1410.13	1148.56	1.84e-170	60979000000	145	13	13	13	70.5	70.5	70.5	22450	210	22450.7	E9QN99;D3Z6D6;Q8VCR7;F7BYC6	E9QN99;D3Z6D6;Q8VCR7;F7BYC6	Alpha/beta hydrolase domain-containing protein 14B	Abhd14b
30.7074	30.6418	30.614	30.2982	30.6304	3200000	3030000	3020000	2840000	2870000	572.975	560.834	602.302	485.761	490.436	0.0479992	0.234858	101160	21213.2	21.3194	3.30552	30.6418	30.4643	3030000	2855000	572.975	488.098	1e-262	15013000000	88	21	21	21	45.8	45.8	45.8	51151	459	51151.8	Q5F2F2;B6DQM2;F7C9J3;F6YMW3	Q5F2F2;B6DQM2	Abhydrolase domain-containing protein 15	Abhd15
30.6782	30.6926	30.854	30.7287	30.5259	2600000	2460000	2460000	2330000	2320000	464.142	455.494	492.192	399.464	396.302	0.0975863	0.14338	80829	7071.07	19.185	2.23554	30.6926	30.6273	2460000	2325000	464.142	397.883	5.03e-227	17988000000	141	28	28	28	51.3	51.3	51.3	63085	558	63086.2	Q9Z1Q2;G3UZK8;G3UYU8;G3UXA4;G3UX11;G3XA64;Q80YU0;A2AUD4	Q9Z1Q2	Abhydrolase domain-containing protein 16A	Abhd16a
NaN	NaN	NaN	NaN	NaN	0	0	0	0	0	0	0	0	0	0	NaN	NaN	0	0	0	0	NaN	NaN	0	0	0	0	0.0037304	0	0	1	1	1	2.6	2.6	2.6	48377	425	48377.9	Q9QXM0	Q9QXM0	Abhydrolase domain-containing protein 2	Abhd2
26.1631	26.6568	25.8456	25.558	26.1561	3590000	3470000	3350000	3150000	3230000	642.589	642.213	669.319	539.366	551.257	0.408748	0.422943	120000	56568.5	15.5423	8.40872	26.1631	25.857	3470000	3190000	642.589	545.312	2.99e-20	868610000	11	6	6	6	20.8	20.8	20.8	38860	348.5	39593.4	Q8VD66;Q3U7M5	Q8VD66;Q3U7M5	Abhydrolase domain-containing protein 4	Abhd4
NaN	NaN	NaN	26.1597	26.8323	0	0	0	3200000	3280000	0	0	0	547.919	561.263	NaN	0.47562	0	56568.5	0	9.4355	NaN	26.496	0	3240000	0	554.591	4.17e-13	624780000	4	3	3	3	14.2	14.2	14.2	39154	274.5	30500.4	Q9DBL9;Q9DBL9-2	Q9DBL9;Q9DBL9-2	1-acylglycerol-3-phosphate O-acyltransferase ABHD5	Abhd5
29.4258	29.4621	27.7891	30.2485	30.9584	4110000	3900000	3670000	3790000	3880000	735.132	721.987	732.007	649.315	663.673	0.955595	0.501983	220076	63639.6	6.86698	10.1531	29.4258	30.6035	3900000	3835000	732.007	656.494	1.28e-99	13935000000	70	18	18	18	58.3	58.3	58.3	38204	289	32788	Q8R2Y0;Q9D375;Q8R2Y0-2	Q8R2Y0;Q9D375;Q8R2Y0-2	Monoacylglycerol lipase ABHD6	Abhd6
29.8607	30.0001	29.6712	30.163	30.2331	3050000	2900000	2860000	2760000	2770000	545.07	537.16	571.073	473.087	473.557	0.165049	0.0495188	100167	7071.07	17.7426	0.332622	29.8607	30.198	2900000	2765000	545.07	473.322	1.13e-151	12754000000	82	22	22	17	48.2	48.2	40.7	52287	452	49209.9	Q8CBW3;Q8CBW3-4;Q8CBW3-2;Q3TPY5;B7ZCU4;B7ZCU3;Q3TJR5;Q8CBW3-3;Q3TJ64;B7ZCU0;B7ZCT9;Q8CBW3-5;B7ZCU1;B7ZCU2;B7ZCU5	Q8CBW3;Q8CBW3-4;Q8CBW3-2;Q3TPY5;B7ZCU4;B7ZCU3;Q3TJR5;Q8CBW3-3;Q3TJ64;B7ZCU0;B7ZCT9;Q8CBW3-5;B7ZCU1;B7ZCU2;B7ZCU5	Abl interactor 1	Abi1
25.0814	25.0061	24.7576	29.271	29.3566	2710000	2560000	2530000	2840000	2850000	484.714	474.033	504.482	486.053	486.83	0.169458	0.0605917	96436.5	7071.07	15.4487	0.549579	25.0061	29.3138	2560000	2845000	484.714	486.442	2.63e-86	4452500000	28	14	9	9	41.9	33.9	33.9	49387	466.5	51143.7	P62484;Q6AXD2	P62484;Q6AXD2	Abl interactor 2	Abi2
NaN	23.8744	NaN	NaN	NaN	0	968000	0	0	0	0	179.142	0	0	0	NaN	NaN	558875	0	103.427	0	23.8744	NaN	0	0	0	0	1.96e-22	141760000	3	6	3	3	7.7	4.2	4.2	124770	1123	122673	P00520-4;Q3SYK5;P00520;P00520-2;P00520-3;A2AV22	P00520-4;Q3SYK5;P00520;P00520-2;P00520-3;A2AV22	Tyrosine-protein kinase ABL1	Abl1
25.2373	24.991	25.525	27.0444	26.8731	1050000	986000	1000000	1010000	1000000	187.904	182.517	200.383	173.014	171.691	0.267236	0.121078	33645.2	7071.07	9.16425	0.935587	25.2373	26.9588	1000000	1005000	187.904	172.353	5e-59	1005900000	14	9	9	6	12.8	12.8	9.4	128190	1182	128196	Q4JIM5;B2RQ57;F8VQH0;G3UWQ2	Q4JIM5;B2RQ57;F8VQH0	Abelson tyrosine-protein kinase 2	Abl2
28.4722	26.8727	25.9425	23.8987	24.3719	1570000	1400000	1350000	1180000	1210000	280.721	259.892	269.692	202.461	206.196	1.27953	0.334546	115326	21213.2	10.4206	2.64079	26.8727	24.1353	1400000	1195000	269.692	204.328	3.11e-41	821390000	17	11	11	8	15	15	11.6	96804	682	77222.5	Q8K4G5;Q8K4G5-2;E9Q9C8;E9Q9C0;E9Q9C2;E9QK41;E9Q9C7;E9Q1E8;E9Q9C1;Q8K4G5-4;E9Q9C4;E9Q9C9;E9Q9Q7;E9Q9D1;E9Q9D2;Q8K4G5-3;E9Q030	Q8K4G5;Q8K4G5-2;E9Q9C8;E9Q9C0;E9Q9C2;E9QK41;E9Q9C7;E9Q1E8;E9Q9C1;Q8K4G5-4;E9Q9C4;E9Q9C9;E9Q9Q7;E9Q9D1;E9Q9D2;Q8K4G5-3;E9Q030	Actin-binding LIM protein 1	Ablim1
NaN	23.0823	NaN	NaN	21.8665	0	1710000	0	0	1540000	0	317.299	0	0	262.952	NaN	NaN	987269	1088940	183.193	185.935	23.0823	21.8665	0	770000	0	131.476	0.00039211	33975000	1	1	1	1	2.5	2.5	2.5	68106	607	67499.1	Q8BL65;Q8BL65-4;Q8BL65-5;Q8BL65-2;Q8BL65-3;E9Q0W6;E9Q4K0	Q8BL65;Q8BL65-4;Q8BL65-5;Q8BL65-2;Q8BL65-3;E9Q0W6;E9Q4K0	Actin-binding LIM protein 2	Ablim2
30.492	30.0618	29.8107	31.4383	31.632	1740000	1620000	1600000	1610000	1620000	310.355	300.134	319.925	274.945	276.273	0.344547	0.136994	75718.8	7071.07	9.89723	0.938997	30.0618	31.5351	1620000	1615000	310.355	275.609	0	24593000000	115	39	35	35	64.5	61.8	61.8	93772	822	93772.9	Q5SSL4-4;Q5SSL4;E9PUE7;Q5SSL4-2;Q5SSL4-3;H3BKV6;H3BJY3;H3BKT3	Q5SSL4-4;Q5SSL4;E9PUE7;Q5SSL4-2;Q5SSL4-3	Active breakpoint cluster region-related protein	Abr
31.6127	31.8346	32.1975	31.4475	31.4368	18700000	17800000	18000000	16700000	16700000	3341.23	3300.44	3588.14	2855.9	2851.15	0.295214	0.00752304	472582	0	155.67	3.35651	31.8346	31.4422	18000000	16700000	3341.23	2853.53	4.03e-56	42988000000	70	4	4	4	76.5	76.5	76.5	9030.3	81	9044.42	Q4KML4;E9QMV2	Q4KML4;E9QMV2	Costars family protein ABRACL	Abracl
NaN	NaN	NaN	27.3286	27.2259	0	0	0	4270000	4260000	0	0	0	731.027	727.315	NaN	0.0726126	0	7071.07	0	2.62437	NaN	27.2773	0	4265000	0	729.171	1.25e-19	1053400000	11	5	5	5	18.6	18.6	18.6	30658	269	30658.7	Q9QYL7	Q9QYL7	Activator of basal transcription 1	Abt1
24.0408	25.5042	NaN	22.7348	24.1425	4170000	4190000	0	3540000	3760000	745.877	776.17	0	606.069	642.744	1.03471	0.995394	2413340	155563	439.638	25.9328	24.7725	23.4387	4170000	3650000	745.877	624.406	0	214500000	3	11	1	1	56.8	4.8	4.8	30763	294	30763.2	Q8BLD7	Q8BLD7		Acaa1a
31.3412	31.859	31.6615	33.5191	33.6065	3810000	3670000	3630000	3650000	3660000	680.571	678.607	724.923	625.408	626.209	0.261309	0.0618136	94516.3	7071.07	26.1921	0.566152	31.6615	33.5628	3670000	3655000	680.571	625.809	0	98755000000	194	17	17	7	68.2	68.2	32.1	43953	424	43953.3	Q921H8;H3BKL5;H3BJZ9;Q8VCH0;Q3UKM0;H3BKA1;H3BJG8;H3BJC1	Q921H8;H3BKL5;H3BJZ9;Q8VCH0;Q3UKM0	3-ketoacyl-CoA thiolase A, peroxisomal;3-ketoacyl-CoA thiolase B, peroxisomal	Acaa1a;Acaa1b
32.9748	32.9822	32.7384	31.6369	31.5891	4210000	3990000	3940000	3620000	3620000	752.403	738.205	787.642	620.264	618.505	0.138694	0.0338497	143643	0	25.4537	1.24374	32.9748	31.613	3990000	3620000	752.403	619.385	0	49310000000	196	26	26	26	82.4	82.4	82.4	41829	397	41829.9	Q8BWT1	Q8BWT1	3-ketoacyl-CoA thiolase, mitochondrial	Acaa2
30.3441	30.6557	29.9817	32.7062	32.4287	611000	584000	570000	591000	586000	109.186	108.201	113.75	101.119	100.129	0.337306	0.196166	20840.7	3535.53	2.96061	0.700401	30.3441	32.5675	584000	588500	109.186	100.624	0	49740000000	272	87	87	74	48.5	48.5	42.9	265250	2382	269828	Q5SWU9;E9PUB1;Q5SWU9-2	Q5SWU9;E9PUB1;Q5SWU9-2	Acetyl-CoA carboxylase 1;Biotin carboxylase	Acaca
NaN	25.3036	NaN	24.197	25.3003	0	464000	0	420000	440000	0	85.9095	0	71.9624	75.144	NaN	0.780144	267891	14142.1	49.5999	2.24971	25.3036	24.7487	0	430000	0	73.5532	2.61e-93	238300000	3	15	2	2	6.2	0.8	0.8	275750	2448	275750	E9Q4Z2;D3Z0B3	E9Q4Z2		Acacb
30.6898	31.2816	31.0698	27.7791	27.2293	1380000	1330000	1320000	1120000	1100000	246.188	246.144	262.793	191.472	187.433	0.299869	0.388783	32145.5	14142.1	9.59951	2.85548	31.0698	27.5042	1330000	1110000	246.188	189.452	7.92e-74	8136600000	59	20	20	10	22	22	10.3	118980	1069	118979	Q8K370	Q8K370	Acyl-CoA dehydrogenase family member 10	Acad10
26.2254	25.9748	25.5124	27.1408	26.2178	1600000	1500000	1470000	1490000	1440000	286.504	278.348	293.875	254.768	245.778	0.361679	0.652667	68068.6	35355.3	7.7668	6.35697	25.9748	26.6793	1500000	1465000	286.504	250.273	1.7e-58	973060000	16	8	8	8	14.2	14.2	14.2	87365	720	80727.7	Q80XL6;D3YTQ5;Q7TNH5;F6U473	Q80XL6;D3YTQ5	Acyl-CoA dehydrogenase family member 11	Acad11
30.2983	28.5433	29.3943	25.7126	24.2681	2630000	2350000	2410000	2010000	1890000	471.058	435.299	481.862	343.491	323.765	0.877668	1.02142	147422	84852.8	24.3704	13.9486	29.3943	24.9904	2410000	1950000	471.058	333.628	8.84e-144	3693200000	27	18	8	8	42.5	20	20	61389	464	51370	D3Z7X0;D3Z2B3;F6RGT6	D3Z7X0;D3Z2B3		Acad12
30.1903	30.5762	30.8602	29.9064	30.2485	3580000	3430000	3450000	3180000	3220000	640.055	635.86	689.847	544.789	550.291	0.336282	0.241915	81445.3	28284.3	30.0317	3.89073	30.5762	30.0775	3450000	3200000	640.055	547.54	5.37e-163	13342000000	87	19	19	19	61.5	61.5	61.5	45019	413	45047.8	Q9D7B6;D3YTT4	Q9D7B6;D3YTT4	Isobutyryl-CoA dehydrogenase, mitochondrial	Acad8
32.2294	32.4683	31.8706	31.3071	30.9172	2500000	2390000	2340000	2180000	2160000	447.619	442.329	466.713	373.605	368.464	0.300892	0.275701	81853.5	14142.1	12.8264	3.63564	32.2294	31.1122	2390000	2170000	447.619	371.034	0	34218000000	154	33	33	33	58.1	58.1	58.1	68721	625	68722.1	Q8JZN5;F6W0S5;F6TBZ5	Q8JZN5	Acyl-CoA dehydrogenase family member 9, mitochondrial	Acad9
32.9263	32.6243	32.6147	32.1801	32.2754	3670000	3440000	3430000	3220000	3230000	655.978	637.553	685.115	550.87	551.768	0.177182	0.0673459	135769	7071.07	23.9812	0.635464	32.6243	32.2278	3440000	3225000	655.978	551.319	5.27e-287	58472000000	182	21	21	21	46.5	46.5	46.5	47907	430	47908	P51174	P51174	Long-chain specific acyl-CoA dehydrogenase, mitochondrial	Acadl
30.6154	30.5238	30.0854	30.125	30.6244	3520000	3320000	3260000	3100000	3160000	628.653	614.806	651.372	531.509	539.606	0.28332	0.353178	136137	42426.4	18.4614	5.72535	30.5238	30.3747	3320000	3130000	628.653	535.558	3.26e-190	13468000000	61	18	18	18	52.3	52.3	52.3	46481	421	46481.2	P45952;D6RFD7;D3Z2A5	P45952	Medium-chain specific acyl-CoA dehydrogenase, mitochondrial	Acadm
31.3793	31.7843	31.3188	32.0814	32.154	3730000	3580000	3520000	3420000	3430000	667.19	662.898	702.126	586.103	586.65	0.253062	0.0512856	108167	7071.07	21.5163	0.386828	31.3793	32.1177	3580000	3425000	667.19	586.376	0	44597000000	158	20	20	20	60.7	60.7	60.7	44889	357	38695.9	Q07417;F6RAZ3	Q07417;F6RAZ3	Short-chain specific acyl-CoA dehydrogenase, mitochondrial	Acads
31.0882	30.9586	31.1873	32.1373	32.0926	3470000	3270000	3280000	3220000	3210000	619.787	605.419	655.583	550.515	549.021	0.114704	0.0316	112694	7071.07	25.8334	1.05626	31.0882	32.115	3280000	3215000	619.787	549.768	0	41874000000	137	21	21	21	61.3	61.3	61.3	47874	448.5	49863.6	Q9DBL1;E9Q5L3	Q9DBL1;E9Q5L3	Short/branched chain specific acyl-CoA dehydrogenase, mitochondrial	Acadsb
32.3273	32.6151	32.5335	33.1101	33.1447	2430000	2330000	2310000	2240000	2240000	435.334	430.825	461.941	383.113	383.006	0.148317	0.0244924	64291	0	16.8152	0.0757429	32.5335	33.1274	2330000	2240000	435.334	383.059	0	86109000000	283	36	36	36	72.6	72.6	72.6	70875	656	70875.5	P50544;B1AR27;B1AR28	P50544;B1AR27;B1AR28	Very long-chain specific acyl-CoA dehydrogenase, mitochondrial	Acadvl
28.1376	27.5212	26.4932	30.2498	29.883	1720000	1600000	1530000	1660000	1640000	307.94	295.444	305.715	284.456	280.635	0.830748	0.259366	96090.2	14142.1	6.66566	2.70217	27.5212	30.0664	1600000	1650000	305.715	282.546	6.34e-247	8350400000	61	21	21	20	34.9	34.9	34	87210	761	86170.1	Q6ZQK5;D4AFX6;H7BX80;Q6ZQK5-2;Q8K2H4;Q8CI47	Q6ZQK5;D4AFX6;H7BX80;Q6ZQK5-2	Arf-GAP with coiled-coil, ANK repeat and PH domain-containing protein 2	Acap2
NaN	NaN	NaN	24.4207	24.8624	0	0	0	1260000	1280000	0	0	0	215.834	219.448	NaN	0.312357	0	14142.1	0	2.55487	NaN	24.6415	0	1270000	0	217.641	6.33e-09	167720000	3	3	2	2	4.9	4.1	4.1	92789	831	92562.1	Q6NXL5;A2ADA6	Q6NXL5;A2ADA6		Acap3
34.8405	34.9532	34.7418	35.4002	35.3015	4150000	3940000	3910000	3780000	3770000	741.988	730.177	780.132	647.786	645.125	0.105783	0.0697844	130767	7071.07	26.1086	1.88196	34.8405	35.3508	3940000	3775000	741.988	646.456	0	440090000000	559	25	25	25	81.6	81.6	81.6	44816	424	44816.1	Q8QZT1	Q8QZT1	Acetyl-CoA acetyltransferase, mitochondrial	Acat1
30.52	30.6762	30.4101	32.5623	32.5575	3940000	3760000	3710000	3780000	3780000	705.362	695.438	741.053	646.63	645.679	0.133723	0.00340142	120968	0	23.9897	0.672969	30.52	32.5599	3760000	3780000	705.362	646.155	0	57832000000	156	18	18	18	72	72	72	41297	381	39722.4	Q8CAY6;G3XA25;Q80X81;F2Z459	Q8CAY6;G3XA25;Q80X81;F2Z459	Acetyl-CoA acetyltransferase, cytosolic	Acat2;Acat3
32.1958	31.7771	31.5056	32.4879	32.5985	2860000	2670000	2640000	2590000	2600000	510.615	494.352	526.846	442.719	443.639	0.347732	0.0782192	119304	7071.07	16.2473	0.649922	31.7771	32.5432	2670000	2595000	510.615	443.179	0	52349000000	166	25	25	25	50.3	50.3	50.3	60180	525	60180.8	Q8BMP6	Q8BMP6	Golgi resident protein GCP60	Acbd3
29.7753	29.9982	30.0858	30.0675	30.0205	3030000	2890000	2890000	2740000	2740000	541.636	535.273	577.053	469.962	468.605	0.160073	0.0332616	80829	0	22.5108	0.959389	29.9982	30.044	2890000	2740000	541.636	469.284	5.04e-183	12279000000	74	19	19	19	46.1	46.1	46.1	52468	490.5	54541.3	Q5XG73-3;E9QNH7;Q5XG73;Q5XG73-2;E0CXU7;E9Q289	Q5XG73-3;E9QNH7;Q5XG73;Q5XG73-2	Acyl-CoA-binding domain-containing protein 5	Acbd5
28.2947	26.8059	27.0357	29.1654	28.8969	4890000	4390000	4410000	4520000	4480000	874.331	812.51	880.868	774.376	766.232	0.801534	0.189823	283078	28284.3	37.7214	5.75862	27.0357	29.0312	4410000	4500000	874.331	770.304	9.92e-77	4105300000	24	10	10	5	40.4	40.4	19.5	30887	282	30887.5	Q9D061;Q14BV7;Q9D061-3	Q9D061;Q14BV7;Q9D061-3	Acyl-CoA-binding domain-containing protein 6	Acbd6
NaN	NaN	NaN	28.3801	28.2722	0	0	0	13600000	13500000	0	0	0	2325.09	2313.18	NaN	0.0763107	0	70710.7	0	8.42106	NaN	28.3262	0	13550000	0	2319.14	8.3e-52	2184300000	9	5	5	5	64.8	64.8	64.8	10010	88	9969.01	A2AJG1;Q9D258	A2AJG1;Q9D258	Acyl-CoA-binding domain-containing protein 7	Acbd7
NaN	NaN	NaN	23.8852	23.667	0	0	0	6480000	6420000	0	0	0	1109.42	1097.83	NaN	0.154311	0	42426.4	0	8.19672	NaN	23.7761	0	6450000	0	1103.62	3.47e-10	92043000	2	2	2	2	17.2	17.2	17.2	17656	318	36074	A2AIG9;A2AIG8-2;A2AIG8;F6RIQ1	A2AIG9;A2AIG8-2;A2AIG8;F6RIQ1	1-aminocyclopropane-1-carboxylate synthase-like protein 1	Accs
NaN	NaN	NaN	26.8671	26.7652	0	0	0	2880000	2870000	0	0	0	492.774	490.254	NaN	0.0720745	0	7071.07	0	1.78166	NaN	26.8162	0	2875000	0	491.514	8.62e-54	775080000	10	6	6	6	27.2	27.2	27.2	44713	366	39221.9	Q5EE38;B2RS36;F8WGW2;Q5EE38-2;Q5EE38-4;Q5EE38-3	Q5EE38;B2RS36;F8WGW2;Q5EE38-2	Adrenocortical dysplasia protein	Acd
26.0623	25.9333	25.4933	NaN	NaN	922000	869000	851000	0	0	164.821	160.874	169.992	0	0	0.29831	NaN	36909.8	0	4.57295	0	25.9333	NaN	869000	0	164.821	0	1.75e-14	302260000	7	3	3	3	2.5	2.5	2.5	150920	1016	117509	P09470;F6QCP8;Q3TU20;P09470-2;A2A688	P09470;F6QCP8;Q3TU20;P09470-2;A2A688	Angiotensin-converting enzyme;Angiotensin-converting enzyme, soluble form	Ace
30.203	30.889	27.6782	23.4146	24.6416	1750000	1690000	1510000	1210000	1280000	312.09	313.084	301.558	207.888	218.492	1.69086	0.867641	124900	49497.5	6.38715	7.49853	30.203	24.0281	1690000	1245000	312.09	213.19	3.68e-236	4494700000	43	19	19	19	32	32	32	92367	805	92367.6	Q8R0I0;Q3URC9;Q8R0I0-2;F6X479	Q8R0I0;Q3URC9;Q8R0I0-2	Angiotensin-converting enzyme 2;Processed angiotensin-converting enzyme 2	Ace2
NaN	NaN	NaN	25.7567	25.5371	0	0	0	1890000	1870000	0	0	0	323.194	320.016	NaN	0.155224	0	14142.1	0	2.24782	NaN	25.6469	0	1880000	0	321.605	0	340120000	2	30	1	1	56.6	6.7	6.7	65356	565	65356.5	Q9JIX8-3;B8JJ95;Q52KR6	Q9JIX8-3;B8JJ95;Q52KR6	Apoptotic chromatin condensation inducer in the nucleus	Acin1
32.3335	32.2697	32.0209	33.2371	32.8039	1150000	1080000	1070000	1060000	1040000	204.752	200.446	213.802	180.847	178.254	0.165166	0.306263	43589	14142.1	6.81681	1.83358	32.2697	33.0205	1080000	1050000	204.752	179.55	0	83912000000	298	53	53	24	43.4	43.4	22.3	150720	634	73024.2	Q9JIX8;Q9JIX8-4;F6RJ39;B8JJ92;Q9JIX8-2;B8JJ93;B8JJ91;B8JJ89;B8JJ90;F6Q8C0	Q9JIX8;Q9JIX8-4;F6RJ39;B8JJ92;Q9JIX8-2;B8JJ93;B8JJ91	Apoptotic chromatin condensation inducer in the nucleus	Acin1
29.9835	30.143	29.0086	28.1864	28.1161	1340000	1270000	1220000	1130000	1130000	239.015	235.699	243.822	193.062	192.326	0.6141	0.049682	60277.1	0	4.08418	0.520663	29.9835	28.1513	1270000	1130000	239.015	192.694	0	9824400000	9	93	2	2	85.1	0.8	0.8	119730	1091	119728	Q91V92;A2A4H2	Q91V92;A2A4H2	ATP-citrate synthase	Acly
37.7775	37.7826	37.7723	37.596	37.6669	1670000	1580000	1580000	1490000	1490000	298.503	292.843	314.697	255.253	255.395	0.00510984	0.0501123	51961.5	0	11.342	0.100732	37.7775	37.6314	1580000	1490000	298.503	255.324	0	2638000000000	3060	93	93	2	84.7	84.7	1.3	120790	1101	120795	Q3V117;Q3TS02;B2RRE4	Q3V117		Acly
32.1547	32.315	32.234	32.4857	32.5576	1750000	1670000	1660000	1590000	1590000	312.763	308.321	330.589	271.504	271.745	0.0801463	0.0508271	49328.8	0	11.7853	0.169915	32.234	32.5216	1670000	1590000	312.763	271.624	0	63998000000	243	44	44	44	62.1	62.1	62.1	98124	894	98614.1	P28271;Q8VDC3	P28271;Q8VDC3	Cytoplasmic aconitate hydratase	Aco1
36.4175	36.457	36.5382	35.3811	35.4213	2270000	2160000	2150000	1980000	1990000	406.709	399.377	430.252	339.514	339.449	0.0614972	0.0283982	66583.3	7071.07	16.1314	0.0458558	36.457	35.4012	2160000	1985000	406.709	339.482	0	644640000000	762	50	50	50	74.6	74.6	74.6	85462	780	85463.5	Q99KI0	Q99KI0	Aconitate hydratase, mitochondrial	Aco2
30.3244	30.2153	30.1663	28.7337	28.5195	2400000	2270000	2260000	2040000	2030000	429.71	419.99	450.721	349.855	346.787	0.08095	0.151462	78102.5	7071.07	15.7072	2.16938	30.2153	28.6266	2270000	2035000	429.71	348.321	1.63e-145	6480800000	69	21	21	21	46.1	46.1	46.1	67354	594	67354.6	Q8VHQ9;Q8CAL6;Q543P6;A2AVR6;Q3TBG4;E0CYA0;E0CXP8;F6SS52;E0CYS0	Q8VHQ9;Q8CAL6;Q543P6;A2AVR6;Q3TBG4	Acyl-coenzyme A thioesterase 11	Acot11
31.7733	31.2544	30.9284	30.2203	29.8721	11200000	10400000	10300000	9530000	9430000	1997.33	1927.21	2049.98	1632.3	1611.36	0.426082	0.246214	493288	70710.7	61.5925	14.8101	31.2544	30.0462	10400000	9480000	1997.33	1621.83	1.64e-57	24334000000	69	8	8	8	72.1	72.1	72.1	15183	140	15182.8	Q9CQR4;Q4VA32	Q9CQR4;Q4VA32	Acyl-coenzyme A thioesterase 13	Acot13
31.1219	31.0952	31.4868	30.3214	30.2581	3350000	3170000	3200000	2920000	2920000	598.192	586.267	638.126	500.769	499.062	0.218823	0.0447593	96436.5	0	27.1609	1.20729	31.1219	30.2898	3200000	2920000	598.192	499.915	1.75e-141	17276000000	85	17	17	8	37.7	37.7	16.8	49656	453	49657	Q9QYR9	Q9QYR9	Acyl-coenzyme A thioesterase 2, mitochondrial	Acot2
24.6133	NaN	NaN	NaN	NaN	3090000	0	0	0	0	552.28	0	0	0	0	NaN	NaN	1784010	0	318.859	0	24.6133	NaN	0	0	0	0	0.0046946	34311000	1	1	1	1	2.9	2.9	2.9	42536	379	41615.7	Q91V12;Q91V12-2;Q91V12-3;Q91V12-4;E9PYH2	Q91V12;Q91V12-2;Q91V12-3;Q91V12-4;E9PYH2	Cytosolic acyl coenzyme A thioester hydrolase	Acot7
26.4724	26.2699	25.9485	30.3505	30.2058	3940000	3710000	3650000	4060000	4040000	705.228	686.471	728.872	694.728	690.501	0.264184	0.102283	153080	14142.1	21.2477	2.98876	26.2699	30.2782	3710000	4050000	705.228	692.615	6.58e-164	9086100000	41	13	13	13	53.8	53.8	53.8	35827	320	35827.1	P58137;Q3U965;Q8BZR4;G3UXJ8	P58137;Q3U965;Q8BZR4	Acyl-coenzyme A thioesterase 8	Acot8
29.3742	29.8599	29.7278	29.8624	30.3058	3100000	2990000	2960000	2830000	2870000	554.504	552.913	591.705	484.37	490.912	0.251172	0.313559	73711.1	28284.3	21.9518	4.62556	29.7278	30.0841	2990000	2850000	554.504	487.641	2.98e-87	12506000000	73	24	24	24	52.4	52.4	52.4	50560	439	50556.4	Q9R0X4;Q32MW3	Q9R0X4;Q32MW3	Acyl-coenzyme A thioesterase 9, mitochondrial;Acyl-coenzyme A thioesterase 10, mitochondrial	Acot9;Acot10
28.4031	28.8454	28.05	30.7724	30.7433	2030000	1950000	1890000	1970000	1970000	362.821	361.436	377.801	337.755	336.988	0.398505	0.0206122	70237.7	0	9.07514	0.542328	28.4031	30.7578	1950000	1970000	362.821	337.372	0	13777000000	88	29	29	29	64	64	64	74717	661	74648.7	Q9R0H0-2;Q9R0H0;A2A848	Q9R0H0-2;Q9R0H0;A2A848	Peroxisomal acyl-coenzyme A oxidase 1	Acox1
24.914	NaN	NaN	27.7192	28.0497	1700000	0	0	1690000	1710000	303.289	0	0	289.94	293.008	NaN	0.233713	981495	14142.1	175.104	2.16985	24.914	27.8845	0	1700000	0	291.474	6.33e-101	1768100000	17	11	11	11	22.3	22.3	22.3	78403	698.5	78136	Q9EPL9;Q3TAW3;Q8C178;E9Q296;D3Z2N6;REV__Q5SV54;REV__Q5SV55;REV__Q9CSB4-2;REV__Q9CSB4;REV__E9Q935	Q9EPL9;Q3TAW3;Q8C178;E9Q296	Peroxisomal acyl-coenzyme A oxidase 3;Acyl-coenzyme A oxidase	Acox3
31.6739	31.2039	31.0838	32.0384	32.2072	9290000	8670000	8610000	8430000	8480000	1661.75	1605.84	1719.5	1444.28	1449.96	0.311851	0.119338	376475	35355.3	56.8319	4.02012	31.2039	32.1228	8670000	8455000	1661.75	1447.12	1.31e-183	42950000000	93	12	12	5	76.6	76.6	25.3	18192	158	18191.7	Q9D358;Q4VAI2	Q9D358;Q4VAI2	Low molecular weight phosphotyrosine protein phosphatase	Acp1
31.2344	30.6625	30.498	29.7133	29.6007	9300000	8650000	8580000	7940000	7910000	1663.38	1601.75	1712.51	1359.64	1352.69	0.386523	0.079642	397031	21213.2	55.4987	4.91306	30.6625	29.657	8650000	7925000	1663.38	1356.17	6.11e-142	10608000000	26	10	3	3	75.9	24.7	24.7	17922	158	17931.9	Q561M1;Q9D358-2	Q561M1;Q9D358-2	Low molecular weight phosphotyrosine protein phosphatase	Acp1
29.5452	30.1425	30.5074	30.3279	30.299	3250000	3140000	3170000	2990000	2990000	581.326	581.755	632.909	512.729	511.563	0.485732	0.0204139	56862.4	0	29.6579	0.824864	30.1425	30.3134	3170000	2990000	581.755	512.146	4.58e-75	14074000000	53	10	10	10	21	21	21	48508	415	47754.8	P24638;E9Q9I3;A2AGR5;B7ZCF5;B7ZCF4	P24638;E9Q9I3;A2AGR5;B7ZCF5	Lysosomal acid phosphatase	Acp2
29.0994	28.4654	28.6525	28.3391	28.7311	3260000	3020000	3030000	2850000	2890000	583.182	559.586	605.461	488	494.095	0.325728	0.277178	135769	28284.3	22.9405	4.30964	28.6525	28.5351	3030000	2870000	583.182	491.047	9.67e-92	4567300000	28	11	11	11	28.9	28.9	28.9	47624	418	47624.9	Q8BP40	Q8BP40	Lysophosphatidic acid phosphatase type 6	Acp6
24.15	23.1258	NaN	NaN	NaN	2350000	2130000	0	0	0	419.563	394.099	0	0	0	0.724211	NaN	1297930	0	235.229	0	23.6379	NaN	2130000	0	394.099	0	0.00051283	31731000	1	1	1	1	1.9	1.9	1.9	54937	480	54937.3	Q8BHA9	Q8BHA9	Acid phosphatase-like protein 2	Acpl2
26.5504	25.2506	NaN	26.3717	26.2971	2090000	1880000	0	1860000	1850000	372.93	347.903	0	318.28	316.959	0.919047	0.0527503	1150840	7071.07	208.462	0.933882	25.9005	26.3344	1880000	1855000	347.903	317.619	2.12e-42	950560000	13	8	8	8	17.6	17.6	17.6	67950	615	67950.6	Q8VCW8	Q8VCW8	Acyl-CoA synthetase family member 2, mitochondrial	Acsf2
30.4328	30.8689	30.4523	30.2406	30.4652	2500000	2400000	2360000	2230000	2240000	446.341	444.094	470.921	381.091	383.413	0.246329	0.158817	72111	7071.07	14.8825	1.64183	30.4523	30.3529	2400000	2235000	446.341	382.252	5.36e-196	16870000000	101	31	31	31	69.1	69.1	69.1	65076	376	42189.5	Q3URE1;Q3URE1-2;F8WGZ0	Q3URE1;Q3URE1-2;F8WGZ0	Acyl-CoA synthetase family member 3, mitochondrial	Acsf3
28.9639	29.5223	29.2178	28.2318	28.2961	1980000	1920000	1890000	1730000	1740000	354.634	354.571	377.202	297.014	297.296	0.279597	0.0455105	45825.8	7071.07	13.048	0.199974	29.2178	28.264	1920000	1735000	354.634	297.155	2.44e-105	5014500000	56	23	20	20	37.9	33.9	33.9	77951	699	77993	P41216;D3Z041;D3Z457;F6WNZ2;D3YVF6	P41216;D3Z041	Long-chain-fatty-acid--CoA ligase 1	Acsl1
26.2591	25.9957	25.9732	28.9275	29.603	1740000	1630000	1630000	1720000	1760000	311.372	302.364	324.734	294.729	301.212	0.15897	0.477665	63508.5	28284.3	11.2558	4.58424	25.9957	29.2652	1630000	1740000	311.372	297.97	1.6e-138	4883500000	43	21	19	19	39.4	37.9	37.9	80491	644	71734.2	Q9CZW4;E9PUC2;D3Z4I4	Q9CZW4;E9PUC2	Long-chain-fatty-acid--CoA ligase 3	Acsl3
28.341	28.3328	28.5195	31.9628	32.5238	1910000	1810000	1820000	1940000	1970000	342.071	335.443	362.95	331.482	336.853	0.105536	0.396686	55075.7	21213.2	14.3557	3.79813	28.341	32.2433	1820000	1955000	342.071	334.167	0	35803000000	138	36	36	34	60.3	60.3	58.8	79076	670	74339.1	Q9QUJ7;Q9QUJ7-2;Q91YN3	Q9QUJ7;Q9QUJ7-2;Q91YN3	Long-chain-fatty-acid--CoA ligase 4	Acsl4
29.7755	29.8171	29.1882	32.0191	32.0697	2090000	1980000	1930000	2010000	2020000	372.925	366.316	385.454	344.576	344.664	0.351714	0.035808	81853.5	7071.07	9.72027	0.0621912	29.7755	32.0444	1980000	2015000	372.925	344.62	8.92e-238	34655000000	117	29	29	26	50.1	50.1	46	76205	683	76206.4	Q8JZR0;Q3UC67;Q9D9S0	Q8JZR0;Q3UC67	Long-chain-fatty-acid--CoA ligase 5	Acsl5
24.8616	24.3986	NaN	27.3894	26.046	1700000	1580000	0	1680000	1600000	304.153	292.79	0	287.912	273.427	0.327426	0.949941	948754	56568.5	172.416	10.242	24.6301	26.7177	1580000	1640000	292.79	280.669	3.82e-28	886690000	10	8	8	8	14.3	14.3	14.3	78016	697	78017.2	Q91WC3;Q5ICG4;Q91WC3-2;Q5F2D0;Q5F2C5;Q5ICG5;Q8R1X1;F6WYN6;Q8C028;E9Q7Y2;Q8BYJ0	Q91WC3;Q5ICG4;Q91WC3-2;Q5F2D0;Q5F2C5;Q5ICG5;Q8R1X1	Long-chain-fatty-acid--CoA ligase 6	Acsl6
24.4618	NaN	26.4484	NaN	NaN	1750000	0	1790000	0	0	312.873	0	356.683	0	0	1.40473	NaN	1022110	0	194.521	0	25.4551	NaN	1750000	0	312.873	0	0.0020898	76519000	1	1	1	1	1.5	1.5	1.5	74622	682	74623.3	Q99NB1;Q569W4;Q69Z91	Q99NB1;Q569W4;Q69Z91	Acetyl-coenzyme A synthetase 2-like, mitochondrial	Acss1
29.1403	29.6464	28.6021	31.31	31.2698	1970000	1900000	1830000	1900000	1900000	352.678	351.953	364.993	325.597	324.748	0.522243	0.0284818	70000	0	7.32854	0.6007	29.1403	31.2899	1900000	1900000	352.678	325.173	5.71e-280	20256000000	82	21	21	21	38.7	38.7	38.7	78861	706	79343.6	Q9QXG4;A2AQN4;A2AQN5;D6RHA7;F7CU63	Q9QXG4;A2AQN4;A2AQN5	Acetyl-coenzyme A synthetase, cytoplasmic	Acss2
28.421	28.9018	28.1598	NaN	27.4426	3610000	3480000	3380000	0	3130000	645.719	644.105	674.584	0	535.016	0.376373	NaN	115326	2213240	17.1501	378.314	28.421	27.4426	3480000	1565000	645.719	267.508	7.02e-200	1323000000	7	21	1	1	57.8	2.9	2.9	42009	376	41876.9	P62737;P63268;Q3UJ36;D3YZY0;D3Z2K3	P62737;P63268;Q3UJ36;D3YZY0;D3Z2K3	Actin, aortic smooth muscle;Actin, gamma-enteric smooth muscle	Acta2;Actg2
NaN	NaN	NaN	29.2268	29.4909	0	0	0	4750000	4800000	0	0	0	814.092	820.36	NaN	0.186733	0	35355.3	0	4.43211	NaN	29.3588	0	4775000	0	817.226	0	4593500000	3	25	2	2	97	4.2	4.2	29442	265	29442.5	E9Q5F4	E9Q5F4		Actb
30.1847	30.4993	29.9676	30.777	31.0408	3860000	3700000	3620000	3530000	3560000	690.275	684.154	722.588	604.749	609.125	0.267347	0.186556	122202	21213.2	20.6505	3.0945	30.1847	30.9089	3700000	3545000	690.275	606.937	0	33355000000	39	34	1	0	96	4.5	0	41736	373	41714.8	P60710;B2RRX1;F8WI82;E9Q1F2;G3UZ07;E9QAZ1;E9Q606;F8WGM8;E9Q2D1;F6WX90;A2AQA5;E9Q3M9	P60710;B2RRX1;F8WI82;E9Q1F2;G3UZ07	Actin, cytoplasmic 1;Actin, cytoplasmic 1, N-terminally processed	Actb;Actg1
29.9952	31.5718	31.2456	29.5705	29.5187	3810000	3800000	3750000	3370000	3370000	681.566	703.693	748.596	577.335	575.56	0.832207	0.0366428	32145.5	0	34.1537	1.25517	31.2456	29.5446	3800000	3370000	703.693	576.447	4.35e-273	12399000000	38	15	3	3	41.8	10.9	10.9	42004	376	42004.2	Q8BFZ3	Q8BFZ3	Beta-actin-like protein 2	Actbl2
33.1802	33.6018	34.4134	33.1174	32.9511	4210000	4040000	4130000	3770000	3760000	753.666	748.671	824.198	646.354	642.257	0.626829	0.117572	85049	7071.07	42.2373	2.89705	33.6018	33.0343	4130000	3765000	753.666	644.305	6.97e-204	163810000000	224	21	5	0	57.8	20.7	0	42019	377	42019	P68033;Q497E4;P68134	P68033;Q497E4;P68134	Actin, alpha cardiac muscle 1;Actin, alpha skeletal muscle	Actc1;Acta1
37.2689	37.4101	37.7712	36.8651	37.0374	4760000	4530000	4550000	4220000	4250000	851.137	838.052	909.529	723.406	725.824	0.259024	0.121841	127410	21213.2	38.0566	1.71037	37.4101	36.9513	4550000	4235000	851.137	724.615	0	1986300000000	2253	35	35	2	96.3	96.3	4.8	41792	375	41792.8	P63260;Q4KL81;E9Q607;B1ATY1;G3UYG0	P63260;Q4KL81;E9Q607	Actin, cytoplasmic 2;Actin, cytoplasmic 2, N-terminally processed	Actg1
29.8835	30.2016	30.0873	31.8457	31.9412	3360000	3220000	3200000	3210000	3230000	601.131	595.931	638.151	550.429	551.349	0.16114	0.0675712	87178	14142.1	23.0217	0.650958	30.0873	31.8934	3220000	3220000	601.131	550.889	0	33750000000	103	19	19	5	58	58	14	47447	429	47448	Q9Z2N8;Q505L1;D3Z4L2	Q9Z2N8;Q505L1	Actin-like protein 6A	Actl6a
NaN	21.4441	NaN	24.222	24.7071	0	2600000	0	2780000	2840000	0	481.572	0	476.484	485.383	NaN	0.343017	1501110	42426.4	278.036	6.29253	21.4441	24.4645	0	2810000	0	480.933	4.46e-21	191410000	3	4	1	1	13.4	4.7	4.7	41689	403.5	44290.4	F8WI57;Q99MR0;D3Z5W4	F8WI57;Q99MR0	Actin-like protein 6B	Actl6b
33.4516	33.6618	33.6124	33.5758	33.7565	1730000	1650000	1640000	1560000	1570000	309.764	305.76	328.183	267.149	268.231	0.109935	0.127824	49328.8	7071.07	11.9591	0.765478	33.6124	33.6661	1650000	1565000	309.764	267.69	0	144860000000	468	68	43	39	84.3	60.4	58.7	103070	889.5	102894	Q7TPR4;A1BN54	Q7TPR4;A1BN54	Alpha-actinin-1	Actn1
NaN	NaN	NaN	26.6313	27.1093	0	0	0	2130000	2170000	0	0	0	364.626	370.678	NaN	0.337975	0	28284.3	0	4.27984	NaN	26.8703	0	2150000	0	367.652	0	818840000	3	45	2	2	79	6.6	6.6	59897	518	59897.8	E9Q2W9	E9Q2W9		Actn4
35.2369	35.1824	34.9853	36.1615	36.1011	1790000	1690000	1680000	1650000	1650000	320.359	313.757	335.373	282.488	281.642	0.132374	0.042716	60827.6	0	11.0775	0.59783	35.1824	36.1313	1690000	1650000	320.359	282.065	0	706530000000	1098	79	79	29	84.8	84.8	35.9	104980	912	104977	P57780;Q3ULT2;D3Z0L8;D3Z761	P57780;Q3ULT2	Alpha-actinin-4	Actn4
30.8557	30.4376	30.4361	31.2311	31.3926	3560000	3330000	3320000	3240000	3260000	637.344	616.704	662.873	554.293	556.421	0.241838	0.114177	135769	14142.1	23.1275	1.50459	30.4376	31.3119	3330000	3250000	637.344	555.357	0	19988000000	100	23	22	22	72.2	70.7	70.7	46207	417	46207.9	Q9QZB7	Q9QZB7	Actin-related protein 10	Actr10
30.7435	30.9684	30.8397	31.7926	31.4648	3850000	3670000	3650000	3570000	3540000	688.585	680.379	728.312	611.848	604.738	0.112814	0.231775	110151	21213.2	25.6362	5.02756	30.8397	31.6287	3670000	3555000	688.585	608.293	0	26729000000	93	25	11	11	70.7	37.2	37.2	42613	376	42613.7	P61164	P61164	Alpha-centractin	Actr1a
32.622	33.0809	32.7803	33.866	33.6643	4120000	3960000	3910000	3840000	3820000	736.396	732.498	780.219	656.868	652.091	0.233095	0.142652	109697	14142.1	26.4982	3.37831	32.7803	33.7651	3960000	3830000	736.396	654.479	0	124200000000	256	27	27	13	72.9	72.9	41.2	42281	376	42281.4	Q8R5C5;E0CYB4;E0CZD4	Q8R5C5	Beta-centractin	Actr1b
32.4203	32.4325	32.2289	32.9883	32.6837	3870000	3660000	3630000	3530000	3500000	691.31	678.367	724.61	604.407	598.032	0.114205	0.215433	130767	21213.2	23.8564	4.50794	32.4203	32.836	3660000	3515000	691.31	601.22	1.57e-252	79011000000	195	23	23	23	65.7	65.7	65.7	44760	394	44760.8	P61161;Q5SW83	P61161;Q5SW83	Actin-related protein 2	Actr2
33.3542	33.653	33.6885	33.1815	33.437	3760000	3590000	3580000	3360000	3380000	672.221	665.295	715.892	574.608	578.266	0.183654	0.180666	101160	14142.1	27.4322	2.58631	33.653	33.3093	3590000	3370000	672.221	576.437	0	124580000000	290	27	27	21	76.3	76.3	66.3	47357	418	47357.2	Q99JY9;Q3ULF7	Q99JY9;Q3ULF7	Actin-related protein 3	Actr3
NaN	NaN	NaN	24.9894	24.8684	0	0	0	2520000	2500000	0	0	0	430.725	428.072	NaN	0.0855399	0	14142.1	0	1.87581	NaN	24.9289	0	2510000	0	429.398	8.58e-75	208720000	2	8	2	2	19.6	7.7	7.7	47579	374	42732.7	Q641P0;Q641P0-2	Q641P0;Q641P0-2	Actin-related protein 3B	Actr3b
NaN	25.8148	27.5344	28.224	28.0365	0	1920000	2040000	1990000	1980000	0	355.628	407.735	340.59	337.879	1.21596	0.132583	1144730	7071.07	221.898	1.91673	26.6746	28.1303	1920000	1985000	355.628	339.234	7.89e-129	2533200000	19	13	13	13	38.5	38.5	38.5	67959	605	67959.9	Q80US4;A2ACC9;Q80US4-3	Q80US4;A2ACC9;Q80US4-3	Actin-related protein 5	Actr5
NaN	NaN	NaN	26.8307	26.485	0	0	0	2810000	2770000	0	0	0	480.584	473.763	NaN	0.244461	0	28284.3	0	4.82303	NaN	26.6579	0	2790000	0	477.173	3.37e-46	694480000	7	5	5	5	18.2	18.2	18.2	45785	396	45785	Q9D864	Q9D864	Actin-related protein 6	Actr6
26.3693	27.7328	26.4334	28.5929	27.7296	2000000	1990000	1890000	1940000	1880000	356.762	368.046	377.083	332.393	321.93	0.769352	0.610417	60827.6	42426.4	10.1808	7.39804	26.4334	28.1613	1990000	1910000	368.046	327.161	7.87e-101	3096500000	32	16	16	16	30.6	30.6	30.6	70545	624	70545.7	Q8R2S9	Q8R2S9	Actin-related protein 8	Actr8
24.8393	24.4605	24.1853	NaN	NaN	2320000	2160000	2130000	0	0	414.285	400.179	425.32	0	0	0.328339	NaN	102144	0	12.6015	0	24.4605	NaN	2160000	0	414.285	0	0.00034121	83643000	1	1	1	1	2.8	2.8	2.8	57225	509	57225.9	P37172;B1AW86	P37172;B1AW86	Activin receptor type-1	Acvr1
NaN	NaN	NaN	25.5089	25.3757	0	0	0	2230000	2220000	0	0	0	382.44	379.939	NaN	0.0941729	0	7071.07	0	1.76809	NaN	25.4423	0	2225000	0	381.19	4.5e-14	292370000	9	3	3	2	6.9	6.9	5.7	54700	413	46124.5	Q8K348;Q3V348;A2AJR5	Q8K348;Q3V348;A2AJR5	Activin receptor type-1C	Acvr1c
30.0192	29.6126	29.4772	30.1326	30.3686	3500000	3270000	3240000	3150000	3180000	625.848	605.586	647.978	539.784	543.292	0.282031	0.166877	142244	21213.2	21.2028	2.47992	29.6126	30.2506	3270000	3165000	625.848	541.538	1.69e-139	13965000000	94	20	20	20	59.1	59.1	59.1	45780	408	45781	Q99JW2	Q99JW2	Aminoacylase-1	Acy1
31.2781	31.078	31.1722	31.4454	31.636	14900000	14000000	14000000	13400000	13500000	2655.72	2588.35	2790.69	2294.1	2304.95	0.100122	0.134802	519615	70710.7	103.035	7.67304	31.1722	31.5407	14000000	13450000	2655.72	2299.52	5.28e-65	29441000000	60	10	10	10	86.9	86.9	86.9	11241	128	14292.3	P56376;E9QJT5;Q8BMV3	P56376;E9QJT5	Acylphosphatase-1;Acylphosphatase	Acyp1
29.8797	29.6736	29.2856	28.9662	28.4077	14600000	13800000	13500000	12700000	12500000	2617.55	2549.87	2705.05	2180.34	2135.46	0.301684	0.394927	568624	141421	77.8014	31.7293	29.6736	28.6869	13800000	12600000	2617.55	2157.9	1.32e-58	7987600000	33	8	8	8	71.1	71.1	71.1	10895	101.5	11386.5	P56375;Q5SPV7	P56375;Q5SPV7	Acylphosphatase-2	Acyp2
26.5856	27.6064	27.2626	NaN	NaN	3550000	3490000	3440000	0	0	634.499	646.282	686.047	0	0	0.519365	NaN	55075.7	0	27.0102	0	27.2626	NaN	3490000	0	646.282	0	4.6e-32	541960000	14	5	5	5	18.8	18.8	18.8	39991	352	39991.6	P03958;Q4FK28	P03958;Q4FK28	Adenosine deaminase	Ada
27.8365	28.2401	25.9174	27.1368	27.434	3620000	3480000	3190000	3170000	3210000	648.002	644.848	636.145	542.794	548.01	1.24105	0.21011	219317	28284.3	6.14111	3.6887	27.8365	27.2854	3480000	3190000	644.848	545.402	3.2e-72	2397500000	18	9	9	9	34.2	34.2	34.2	41000	293	33374.9	Q80SY6;Q80SY6-2;Q80SY6-4;Q80SY6-3	Q80SY6;Q80SY6-2;Q80SY6-4	Adenosine deaminase-like protein	Adal
30.2204	30.0393	29.9449	30.2563	30.5736	1920000	1810000	1800000	1730000	1740000	343.509	334.931	358.892	295.507	298.21	0.140025	0.224372	66583.3	7071.07	12.1401	1.91172	30.0393	30.415	1810000	1735000	343.509	296.858	0	16284000000	96	25	25	25	46.2	46.2	46.2	83967	631	70880	O35598;E9PYF2;E9Q162;D3Z1E6	O35598;E9PYF2	Disintegrin and metalloproteinase domain-containing protein 10	Adam10
NaN	25.6212	NaN	24.2444	24.5405	0	1390000	0	1250000	1260000	0	257.771	0	213.664	215.987	NaN	0.209388	802517	7071.07	148.824	1.64277	25.6212	24.3924	0	1255000	0	214.825	3.37e-50	310650000	6	4	4	4	8.6	8.6	8.6	93055	827	93056.1	Q9Z0F8;Q9Z0F8-2;E9PXU2	Q9Z0F8;Q9Z0F8-2;E9PXU2	Disintegrin and metalloproteinase domain-containing protein 17	Adam17
27.6292	27.3004	26.6553	26.0549	26.9013	1480000	1380000	1350000	1250000	1290000	264.459	256.323	269.015	214.285	220.953	0.495443	0.598488	68068.6	28284.3	6.42934	4.715	27.3004	26.4781	1380000	1270000	264.459	217.619	3.16e-35	995970000	14	8	8	8	13.1	13.1	13.1	99714	899	99558.9	Q9R1V6;Q9R1V6-10;Q9R1V6-5;Q9R1V6-4;Q9R1V6-17;D3YUP9;Q9R1V6-6;E9Q767;D6QSS8;Q9R1V6-7;E9QLC5;Q9R1V6-13;Q9R1V6-15;Q9R1V6-8;Q9R1V6-14;Q9R1V6-11;Q9R1V6-12;Q9R1V6-19;Q9R1V6-2;Q9R1V6-20;Q9R1V6-1;Q9R1V6-9;Q9R1V6-18;Q9R1V6-21;Q9R1V6-16;F7CDH3;D3YUQ0;F7BXL9;F6SK63;F6XRZ6;F6TDF4;F7AYY9;F6VJ78;F7BZ55;F7DAP1;F6XIT3;F6PZ09	Q9R1V6;Q9R1V6-10;Q9R1V6-5;Q9R1V6-4;Q9R1V6-17;D3YUP9;Q9R1V6-6;E9Q767;D6QSS8;Q9R1V6-7;E9QLC5;Q9R1V6-13;Q9R1V6-15;Q9R1V6-8;Q9R1V6-14;Q9R1V6-11;Q9R1V6-12;Q9R1V6-19;Q9R1V6-2;Q9R1V6-20;Q9R1V6-1;Q9R1V6-9;Q9R1V6-18;Q9R1V6-21;Q9R1V6-16	Disintegrin and metalloproteinase domain-containing protein 22	Adam22
29.3116	29.224	28.632	28.8165	29.1082	1700000	1600000	1570000	1500000	1510000	303.826	297.134	312.926	256.65	258.904	0.369651	0.20622	68068.6	7071.07	7.92605	1.59384	29.224	28.9623	1600000	1505000	303.826	257.777	4.14e-133	6848000000	71	22	22	22	34.4	34.4	34.4	92079	843	91964.3	Q61072;E9Q638	Q61072;E9Q638	Disintegrin and metalloproteinase domain-containing protein 9	Adam9
NaN	NaN	23.9615	23.6137	NaN	0	0	892000	836000	0	0	0	178.223	143.128	0	NaN	NaN	514996	591141	102.897	101.207	23.9615	23.6137	0	418000	0	71.5642	7.7e-05	64849000	1	1	1	1	1.1	1.1	1.1	135300	1213	135299	Q8C9W3;Q5NCH8	Q8C9W3;Q5NCH8	A disintegrin and metalloproteinase with thrombospondin motifs 2	Adamts2
26.9221	27.0787	25.3152	26.8388	26.895	1100000	1050000	978000	985000	988000	196.975	194.338	195.293	168.725	168.854	0.976096	0.0397543	61329.7	2121.32	1.33492	0.0915713	26.9221	26.8669	1050000	986500	195.293	168.79	3.25e-49	1288700000	17	13	13	13	14.6	14.6	14.6	130450	930	102580	Q99MU3;Q99MU3-5;Q99MU3-2;Q99MU3-3;Q99MU3-4	Q99MU3;Q99MU3-5;Q99MU3-2;Q99MU3-3;Q99MU3-4	Double-stranded RNA-specific adenosine deaminase	Adar
28.3992	27.2112	27.1724	28.2712	28.6668	2040000	1860000	1850000	1830000	1850000	365.481	343.507	368.715	312.619	316.575	0.697351	0.279781	106927	14142.1	13.7161	2.79692	27.2112	28.469	1860000	1840000	365.481	314.597	2.24e-57	3286000000	20	13	13	13	24.8	24.8	24.8	74163	695	76136.7	Q91ZS8-5;Q91ZS8-3;Q91ZS8-2;Q91ZS8;Q91ZS8-4	Q91ZS8-5;Q91ZS8-3;Q91ZS8-2;Q91ZS8;Q91ZS8-4	Double-stranded RNA-specific editase 1	Adarb1
NaN	NaN	NaN	25.3167	24.9694	0	0	0	5690000	5620000	0	0	0	974.37	959.732	NaN	0.24555	0	49497.5	0	10.3504	NaN	25.1431	0	5655000	0	967.051	2.69e-19	247570000	4	3	3	3	26.2	26.2	26.2	21308	191	21308.5	Q6P6J0	Q6P6J0	tRNA-specific adenosine deaminase 2	Adat2
NaN	NaN	NaN	27.4932	27.9202	0	0	0	3510000	3570000	0	0	0	600.992	609.517	NaN	0.301935	0	42426.4	0	6.02858	NaN	27.7067	0	3540000	0	605.255	3.38e-24	1474600000	10	7	7	7	31.2	31.2	31.2	37516	349	37516.7	Q6PAT0	Q6PAT0	Probable inactive tRNA-specific adenosine deaminase-like protein 3	Adat3
26.7209	26.856	26.8109	27.8724	28.3081	2390000	2270000	2260000	2230000	2270000	426.942	420.908	451.681	382.654	388.12	0.0687912	0.308079	72341.8	28284.3	16.3065	3.86557	26.8109	28.0903	2270000	2250000	426.942	385.387	3.47e-49	2410800000	21	9	9	9	26.1	26.1	26.1	59735	429	49093.8	Q9D0L4;Q9D0L4-2	Q9D0L4;Q9D0L4-2	Uncharacterized aarF domain-containing protein kinase 1	Adck1
28.0177	28.2607	27.9317	25.6545	25.0193	2080000	1990000	1960000	1710000	1670000	372.739	368.795	391.808	293.258	285.618	0.170636	0.44914	62450	28284.3	12.3073	5.40205	28.0177	25.3369	1990000	1690000	372.739	289.438	1.72e-46	1331300000	22	11	11	11	22.5	22.5	22.5	71742	401	45385.4	Q60936;Q60936-2;F7B1B6;E0CYD3;E0CYT4;E0CYG7;E0CZ05;E0CXT4;E0CXR6;E0CYC1;E0CXR1;E0CXI5	Q60936;Q60936-2;F7B1B6	Chaperone activity of bc1 complex-like, mitochondrial	Adck3
28.0515	27.9449	28.3824	27.5619	27.3195	2530000	2390000	2410000	2230000	2210000	452.016	441.701	482.224	381.611	377.753	0.228099	0.17143	75718.8	14142.1	21.0595	2.72785	28.0515	27.4407	2410000	2220000	452.016	379.682	8.26e-53	2719700000	22	10	10	10	24.8	24.8	24.8	59231	533	59205.4	Q566J8;E9QLB8	Q566J8;E9QLB8	Uncharacterized aarF domain-containing protein kinase 4	Adck4
28.2316	28.1343	27.9363	28.309	28.296	2260000	2130000	2110000	2030000	2030000	404.255	395.17	421.787	348.304	347.683	0.150455	0.00915767	81445.3	0	13.5297	0.43864	28.1343	28.3025	2130000	2030000	404.255	347.993	2.06e-72	3112000000	24	9	9	9	23.2	23.2	23.2	66654	574.5	65537.9	Q80V03;Q80V03-2;E0CXW2;E9PUK2	Q80V03;Q80V03-2;E0CXW2;E9PUK2	Uncharacterized aarF domain-containing protein kinase 5	Adck5
28.2138	28.5646	26.752	30.5278	29.5523	1160000	1110000	1030000	1120000	1090000	206.632	205.207	206.583	192.107	185.722	0.961392	0.689754	65574.4	21213.2	0.808826	4.51469	28.2138	30.04	1110000	1105000	206.583	188.915	2.97e-163	8208700000	53	24	24	24	25.3	25.3	25.3	130320	1166.5	130482	Q01341;F8VQ52;P84309;P84309-2	Q01341;F8VQ52	Adenylate cyclase type 6	Adcy6
29.6161	29.5749	29.3091	30.0117	30.451	1960000	1850000	1830000	1780000	1810000	350.503	343.332	365.737	305.188	309.245	0.166658	0.310624	70000	21213.2	11.4415	2.86872	29.5749	30.2314	1850000	1795000	350.503	307.217	3.14e-176	12532000000	66	28	28	1	47.9	47.9	1.6	80646	735	80646.5	Q9QYC0;Q9QYB8	Q9QYC0	Alpha-adducin	Add1
29.075	28.605	28.2085	30.1097	30.4572	1970000	1840000	1800000	1830000	1850000	352.267	339.956	360.359	313.453	316.65	0.433744	0.245684	88881.9	14142.1	10.274	2.26074	28.605	30.2835	1840000	1840000	352.267	315.052	3.65e-226	10847000000	69	23	21	21	39.9	38	38	78776	674	75406.6	Q9QYB5;Q9QYB5-2;Q3UNK1;Q9QYB8-3	Q9QYB5;Q9QYB5-2;Q3UNK1	Gamma-adducin	Add3
33.939	34.304	34.0803	34.7971	34.8828	4550000	4360000	4320000	4190000	4200000	814.477	807.52	862.355	717.523	718.337	0.184042	0.0605998	122882	7071.07	29.8538	0.575905	34.0803	34.8399	4360000	4195000	814.477	717.93	0	265070000000	323	20	20	20	69.6	69.6	69.6	39771	375	39771.4	P00329;Q3UKA4	P00329;Q3UKA4	Alcohol dehydrogenase 1	Adh1
32.3823	32.3464	32.735	32.9097	33.0682	4370000	4140000	4170000	3990000	4010000	781.521	765.749	833.007	682.448	684.828	0.214768	0.112125	125033	14142.1	35.1736	1.68296	32.3823	32.989	4170000	4000000	781.521	683.638	0	90905000000	171	21	21	21	76.2	76.2	76.2	39547	374	39547.7	P28474;Q6P5I3;Q64437;Q9D748	P28474;Q6P5I3	Alcohol dehydrogenase class-3	Adh5
30.6829	30.5109	30.7513	30.9253	31.5169	7610000	7170000	7200000	6880000	7020000	1360.63	1327.17	1437.84	1178.34	1199.29	0.123865	0.418303	245832	98995	56.7558	14.8139	30.6829	31.2211	7200000	6950000	1360.63	1188.81	1.12e-59	27475000000	94	13	13	13	79.3	79.3	79.3	21523	170	20348.2	Q99JT9;F7ARY2	Q99JT9;F7ARY2	1,2-dihydroxy-3-keto-5-methylthiopentene dioxygenase	Adi1
NaN	NaN	NaN	24.5598	25.0356	0	0	0	2780000	2830000	0	0	0	475.408	483.977	NaN	0.336478	0	35355.3	0	6.05944	NaN	24.7977	0	2805000	0	479.692	4.9e-12	196740000	3	2	2	2	7.7	7.7	7.7	42366	375	42366.2	Q91VH1;Q53YY4	Q91VH1;Q53YY4	Adiponectin receptor protein 1	Adipor1
32.8573	32.6466	32.6392	33.1517	33.1048	4370000	4110000	4100000	3950000	3950000	781.113	761.289	818.135	677.176	675.322	0.123829	0.0331564	153080	0	28.8534	1.31046	32.6466	33.1282	4110000	3950000	781.113	676.249	5.48e-253	86381000000	194	24	24	2	69.8	69.8	10.2	40148	361	40148.8	P55264	P55264	Adenosine kinase	Adk
27.2151	28.2892	27.5172	27.9555	28.9132	3780000	3720000	3610000	3480000	3600000	675.536	688.793	720.188	596.237	615.848	0.553934	0.677238	86216.8	84852.8	22.9317	13.8667	27.5172	28.4344	3720000	3540000	688.793	606.043	7.59e-262	4125500000	19	23	1	1	69.3	7	7	38451	345	38451.7	P55264-2	P55264-2	Adenosine kinase	Adk
30.1182	30.4053	29.3131	31.5703	31.8862	1290000	1240000	1190000	1220000	1230000	231.243	228.99	237.304	208.273	210.078	0.566193	0.223339	50000	7071.07	4.29959	1.27637	30.1182	31.7282	1240000	1225000	231.243	209.175	0	28092000000	165	47	47	47	55.4	55.4	55.4	124310	968	108185	A2BDX0;Q9Z103	A2BDX0;Q9Z103	Activity-dependent neuroprotector homeobox protein	Adnp
NaN	NaN	NaN	26.1802	25.9972	0	0	0	989000	983000	0	0	0	169.362	167.956	NaN	0.129394	0	4242.64	0	0.994552	NaN	26.0887	0	986000	0	168.659	1.83e-30	467900000	7	7	7	7	7.7	7.7	7.7	126770	1165	126768	Q8CHC8	Q8CHC8	ADNP homeobox protein 2	Adnp2
28.8524	28.6215	27.5371	28.302	28.8902	5430000	5100000	4890000	4780000	4880000	970.594	944.445	976.735	818.062	833.958	0.702297	0.41592	272213	70710.7	17.1472	11.24	28.6215	28.5961	5100000	4830000	970.594	826.01	2.66e-80	4792700000	38	13	13	13	64.1	64.1	64.1	28372	256	28372.4	Q6PDY2	Q6PDY2	2-aminoethanethiol dioxygenase	Ado
29.9928	29.6401	29.4416	31.0187	31.0189	2970000	2780000	2750000	2760000	2760000	531.078	514.813	549.675	471.931	471.309	0.279168	0.000141613	119304	0	17.4441	0.439849	29.6401	31.0188	2780000	2760000	531.078	471.62	4.96e-254	19041000000	78	17	17	17	37.1	37.1	37.1	53902	495.5	53838.4	Q8VDL4;Q8VDL4-3;Q8VDL4-2	Q8VDL4;Q8VDL4-3	ADP-dependent glucokinase	Adpgk
30.2646	30.497	30.4796	31.434	31.5074	4030000	3850000	3830000	3760000	3770000	720.914	712.58	765.528	643.372	644.019	0.129432	0.0518588	110151	7071.07	28.4704	0.457479	30.4796	31.4707	3850000	3765000	720.914	643.696	0	27472000000	121	22	22	22	72.4	72.4	72.4	40068	362	40068.3	P54923;Q3U5N4	P54923;Q3U5N4	[Protein ADP-ribosylarginine] hydrolase	Adprh
29.7756	29.6852	29.0028	29.7356	30.1179	4030000	3810000	3710000	3610000	3660000	721.033	705.122	740.524	618.708	625.833	0.42247	0.270348	163707	35355.3	17.7312	5.03822	29.6852	29.9268	3810000	3635000	721.033	622.271	1.17e-111	10136000000	61	15	15	15	51.4	51.4	51.4	39414	327	35228.6	Q8CG72;Q8CG72-2	Q8CG72;Q8CG72-2	Poly(ADP-ribose) glycohydrolase ARH3	Adprhl2
25.8078	25.5928	25.6327	28.1386	26.2763	2820000	2650000	2640000	2760000	2580000	504.079	490.337	527.893	472.242	440.403	0.114357	1.31686	101160	127279	19.0016	22.5135	25.6327	27.2075	2650000	2670000	504.079	456.323	3.43e-73	1582600000	10	4	4	4	15.1	15.1	15.1	48865	457.5	49710.4	Q01338;Q3URE6	Q01338;Q3URE6	Alpha-2A adrenergic receptor	Adra2a
29.5189	29.1887	28.8899	30.6845	30.9126	1980000	1850000	1830000	1850000	1860000	353.774	343.139	365.069	315.979	317.906	0.314645	0.161306	81445.3	7071.07	10.9667	1.36292	29.1887	30.7985	1850000	1855000	353.774	316.942	0	15776000000	107	29	29	21	48.5	48.5	36.1	79638	689	79638.7	Q99MK8;Q3U1V3;Q7TS64;E9PW16;E9Q419;F6QY34;F7AEX1;F6Y9P3	Q99MK8;Q3U1V3;Q7TS64	Beta-adrenergic receptor kinase 1	Adrbk1
26.1691	25.9306	25.8117	25.4749	25.493	1750000	1650000	1630000	1530000	1530000	313.558	304.768	326.098	262.273	262.112	0.182023	0.0128261	64291	0	10.7198	0.113744	25.9306	25.484	1650000	1530000	313.558	262.193	1.68e-120	593720000	14	15	7	7	25.4	13.1	13.1	79656	622	72221.1	Q3UYH7;Q8BVT9	Q3UYH7;Q8BVT9	Beta-adrenergic receptor kinase 2	Adrbk2
29.5623	29.7864	29.5939	29.8919	30.3293	3750000	3580000	3550000	3400000	3460000	670.834	663.014	708.079	582.832	590.579	0.121286	0.309344	107858	42426.4	24.0804	5.47775	29.5939	30.1106	3580000	3430000	670.834	586.706	1.24e-100	13664000000	47	9	9	9	21.4	21.4	21.4	42060	358.5	37535.2	Q9JKV1;D3YUD8	Q9JKV1;D3YUD8	Proteasomal ubiquitin receptor ADRM1	Adrm1;Gm9774
31.943	31.5749	31.7819	32.5923	32.5773	3110000	2910000	2920000	2850000	2850000	555.673	538.782	582.943	487.159	486.291	0.184558	0.0105657	112694	0	22.2831	0.613906	31.7819	32.5848	2920000	2850000	555.673	486.725	0	55119000000	175	33	33	33	78.3	78.3	78.3	54866	469	53130.1	P54822;E9Q242;E9Q3T7;E9Q0A0	P54822;E9Q242;E9Q3T7	Adenylosuccinate lyase	Adsl
28.9329	28.4318	28.4998	31.7502	31.5644	3090000	2870000	2870000	3040000	3020000	552.071	532.152	573.387	520.55	516.819	0.271816	0.131353	127017	14142.1	20.6215	2.63823	28.4998	31.6573	2870000	3030000	552.071	518.684	2.13e-188	25202000000	79	19	18	18	53.7	52.2	52.2	50020	456	50021	P46664;B9EIE9	P46664;B9EIE9	Adenylosuccinate synthetase isozyme 2	Adss
28.0395	27.5505	26.8649	31.4745	31.4162	2980000	2770000	2690000	3000000	3000000	532.532	513.256	537.977	513.627	511.997	0.590047	0.041196	149778	0	12.9894	1.15246	27.5505	31.4454	2770000	3000000	532.532	512.812	1.36e-195	19710000000	81	21	21	20	57.1	57.1	55.6	50254	457	50254.4	P28650;Q3UBP0;P28650-2	P28650;Q3UBP0;P28650-2	Adenylosuccinate synthetase isozyme 1	Adssl1
NaN	NaN	24.1079	26.0095	25.8554	0	0	2290000	2350000	2340000	0	0	458.083	402.742	399.826	NaN	0.108922	1322130	7071.07	264.474	2.06159	24.1079	25.9324	0	2345000	0	401.284	3.87e-13	455820000	6	4	4	4	8.7	8.7	8.7	52962	327	36147.9	Q9Z248;Q9Z248-5;Q9Z248-2;E9Q7B4;Q9Z248-4;Q9Z248-3;F8WGQ1;F6V059;F7C1H2	Q9Z248;Q9Z248-5;Q9Z248-2;E9Q7B4;Q9Z248-4;Q9Z248-3;F8WGQ1;F6V059;F7C1H2	Zinc finger protein AEBP2	Aebp2
NaN	NaN	NaN	23.7222	24.0586	0	0	0	3050000	3090000	0	0	0	521.437	528.131	NaN	0.237857	0	28284.3	0	4.73318	NaN	23.8904	0	3070000	0	524.784	0.0020099	99917000	1	1	1	1	5.1	5.1	5.1	37309	298	32835.1	Q9CZI9;F6YA75;Q9CZI9-2	Q9CZI9;F6YA75;Q9CZI9-2	Apoptosis-enhancing nuclease	Aen
29.1919	29.3304	29.1188	28.2514	28.444	7080000	6740000	6670000	6150000	6200000	1266.44	1248.16	1331.99	1053.12	1058.89	0.107447	0.13614	219317	35355.3	44.0793	4.08183	29.1919	28.3477	6740000	6175000	1266.44	1056	8.53e-38	4021700000	16	5	5	5	37.1	37.1	37.1	22000	199	22155	P63002;Q3TYD9;E9QJV9;P63002-2	P63002;Q3TYD9;E9QJV9;P63002-2	Amino-terminal enhancer of split	Aes
NaN	NaN	NaN	27.2745	27.4338	0	0	0	1620000	1630000	0	0	0	277.464	278.715	NaN	0.11262	0	7071.07	0	0.884337	NaN	27.3542	0	1625000	0	278.089	1.61e-16	1101700000	12	6	6	6	9	9	9	80614	679	75140.4	Q80YS6;E9Q8X9;Q8BZI0;Q8BZI0-2;B2RSM5	Q80YS6;E9Q8X9	Actin filament-associated protein 1	Afap1
27.1571	NaN	NaN	22.9412	22.6742	1100000	0	0	834000	825000	196.704	0	0	142.777	140.929	NaN	0.188734	635085	6363.96	113.567	1.30674	27.1571	22.8077	0	829500	0	141.853	3.23e-05	223410000	4	2	2	2	1.2	1.2	1.2	131770	1217	131631	O88573;B1AVP1;E9QKS2;A3KMF4;E9Q921;REV__D6RCZ5	O88573;B1AVP1;E9QKS2;A3KMF4;E9Q921;REV__D6RCZ5	AF4/FMR2 family member 1	Aff1
26.138	25.5659	25.7323	27.4099	27.3979	1100000	1020000	1020000	1040000	1040000	196.992	189.002	204.483	177.499	177.186	0.29427	0.0084995	46188	0	7.74206	0.221219	25.7323	27.4039	1020000	1040000	196.992	177.343	8.61e-51	1697700000	19	15	15	15	15.8	15.8	15.8	126640	1145.5	124995	Q9ESC8;B7ZNX0;B7ZC42;F6WNE9	Q9ESC8;B7ZNX0	AF4/FMR2 family member 4	Aff4
27.7446	27.6155	27.1598	29.7915	29.0151	1700000	1600000	1570000	1640000	1600000	304.212	297.016	313.998	280.674	272.998	0.307243	0.548949	68068.6	28284.3	8.52409	5.42783	27.6155	29.4033	1600000	1620000	304.212	276.836	3.24e-164	5555000000	41	23	18	18	33.6	28.8	28.8	87046	686.5	75342.9	Q920A7;Q920A7-2	Q920A7;Q920A7-2	AFG3-like protein 1	Afg3l1
31.5537	32.1063	31.1624	31.2577	31.5341	1880000	1810000	1750000	1670000	1690000	336.423	335.78	350.324	286.356	288.506	0.474277	0.195494	65064.1	14142.1	8.21738	1.52036	31.5537	31.3959	1810000	1680000	336.423	287.431	0	34356000000	173	41	40	34	51.7	50.7	46	89518	798.5	89133.8	Q8JZQ2;Q3UDQ7;A2ATK9;A2ATL1;A2ATL0	Q8JZQ2;Q3UDQ7	AFG3-like protein 2	Afg3l2
29.5603	29.4815	29.4939	28.54	28.6274	1560000	1470000	1470000	1350000	1360000	278.981	272.926	293.495	231.437	231.839	0.0423575	0.0618149	51961.5	7071.07	10.5707	0.283853	29.4939	28.5837	1470000	1355000	278.981	231.638	4.33e-299	5790500000	63	25	25	25	41.2	41.2	41.2	101130	863	94003.6	Q80WT5;Q80WT5-2;H3BJH7;H3BKM5;H3BIZ9	Q80WT5;Q80WT5-2;H3BJH7;H3BKM5	Aftiphilin	Aftph
32.7091	32.5435	32.4188	31.5641	31.6565	4720000	4440000	4410000	4080000	4100000	843.246	822.96	881.223	699.186	700.306	0.145638	0.0653998	170978	14142.1	29.5757	0.791956	32.5435	31.6103	4440000	4090000	843.246	699.746	0	48426000000	126	13	13	13	49.1	49.1	49.1	37022	346	37022	Q64191;A2RSS6	Q64191;A2RSS6	N(4)-(beta-N-acetylglucosaminyl)-L-asparaginase;Glycosylasparaginase alpha chain;Glycosylasparaginase beta chain	Aga
28.0699	28.3056	28.4878	29.8796	29.0748	1590000	1520000	1520000	1520000	1480000	283.772	280.691	303.662	259.547	252.222	0.209502	0.569058	40414.5	28284.3	12.4684	5.17962	28.3056	29.4772	1520000	1500000	283.772	255.884	2.52e-169	6812000000	48	20	20	17	31.2	31.2	26.1	94410	830.5	91716.2	Q8BXK8;E9Q3K3	Q8BXK8;E9Q3K3	Arf-GAP with GTPase, ANK repeat and PH domain-containing protein 1	Agap1
28.1099	28.5549	27.434	29.9788	30.1907	1530000	1470000	1410000	1470000	1480000	273.867	272.891	281.82	250.962	252.401	0.564423	0.149828	60000	7071.07	4.89772	1.0176	28.1099	30.0848	1470000	1475000	273.867	251.681	5.16e-113	9097700000	45	19	17	17	30.1	26.3	26.3	97964	910	97830	Q8VHH5;F8VQE9;Q8K0K1;Q8VHH5-2;E9QKY0	Q8VHH5;F8VQE9	Arf-GAP with GTPase, ANK repeat and PH domain-containing protein 3	Agap3
30.3203	30.4576	30.1625	31.7574	31.3478	2790000	2650000	2620000	2620000	2590000	498.583	491.278	522.968	448.706	442.332	0.147635	0.28961	90737.7	21213.2	16.5941	4.50681	30.3203	31.5526	2650000	2605000	498.583	445.519	0	29013000000	85	15	14	14	41	39.9	39.9	58042	549.5	57055.3	Q8K2K6;Q8K2K6-3;Q8K2K6-1;Q8K2K6-2	Q8K2K6;Q8K2K6-3;Q8K2K6-1;Q8K2K6-2	Arf-GAP domain and FG repeat-containing protein 1	Agfg1
26.1062	26.1943	28.2193	25.7692	26.7166	2850000	2700000	2900000	2520000	2610000	508.846	500.816	579.951	431.576	446.85	1.19536	0.669927	104083	63639.6	43.5563	10.8006	26.1943	26.2429	2850000	2565000	508.846	439.213	4.27e-54	1397100000	10	8	7	7	23.2	21.9	21.9	48967	442.5	45354	Q80WC7;Q3U2K8;Q80WC7-2;Q3TBU7	Q80WC7;Q3U2K8;Q80WC7-2;Q3TBU7	Arf-GAP domain and FG repeat-containing protein 2	Agfg2
28.6595	28.7321	27.7591	29.4371	29.3961	3260000	3090000	2980000	3000000	3000000	582.301	572.632	594.687	513.911	512.516	0.542017	0.0289782	141067	0	11.0551	0.9866	28.6595	29.4166	3090000	3000000	582.301	513.214	2.9e-136	7083200000	35	15	15	15	45.6	45.6	45.6	46975	421	46976	Q9ESW4;Q9ESW4-2	Q9ESW4	Acylglycerol kinase, mitochondrial	Agk
31.8559	31.7947	31.6979	31.8326	31.6132	976000	922000	916000	875000	869000	174.447	170.788	183.024	149.782	148.552	0.0796323	0.155133	33045.4	4242.64	6.28056	0.869242	31.7947	31.7229	922000	872000	174.447	149.167	0	38513000000	253	78	78	77	63.1	63.1	62.7	174290	1532	174287	F8VPN4;F6XXE6;E0CYU6;E0CX86;F7CSZ6;REV__D3YUZ7	F8VPN4		Agl
28.3659	29.0086	28.8323	28.5237	28.6157	4770000	4630000	4580000	4310000	4320000	853.807	856.482	915.051	737.705	739.104	0.332085	0.0650545	98488.6	7071.07	34.6129	0.989319	28.8323	28.5697	4630000	4315000	856.482	738.405	6.61e-48	3921600000	28	6	6	6	29.8	29.8	29.8	31709	285	31709.3	O35083;E9PY97;G3UWV6	O35083;E9PY97;G3UWV6	1-acyl-sn-glycerol-3-phosphate acyltransferase alpha	Agpat1
NaN	NaN	NaN	25.0863	25.2395	0	0	0	3870000	3900000	0	0	0	663.429	666.598	NaN	0.10835	0	21213.2	0	2.24044	NaN	25.1629	0	3885000	0	665.013	5.35e-13	241610000	4	3	3	3	16.5	16.5	16.5	31010	278	31010.6	Q8K3K7;Q059U0	Q8K3K7;Q059U0	1-acyl-sn-glycerol-3-phosphate acyltransferase beta	Agpat2
30.1038	30.023	29.521	31.1819	30.9557	3710000	3510000	3440000	3450000	3430000	663.634	649.219	686.186	590.643	585.58	0.315756	0.159991	140119	14142.1	18.6323	3.5796	30.023	31.0688	3510000	3440000	663.634	588.112	2.21e-105	20988000000	67	15	15	15	35.1	35.1	35.1	43295	376	43295.9	Q9D517;C4B4E7;D3YUW0;D3Z1M6	Q9D517;C4B4E7	1-acyl-sn-glycerol-3-phosphate acyltransferase gamma	Agpat3
25.8594	25.1752	24.1702	29.063	29.0807	3150000	2910000	2780000	3180000	3180000	563.368	537.991	555.209	544.035	543.646	0.849683	0.0125159	187705	0	12.9551	0.275609	25.1752	29.0719	2910000	3180000	555.209	543.84	1.34e-37	3605700000	26	13	13	12	38.1	38.1	36.5	43810	378	43810.4	Q8K4X7;E9Q6S5;E9Q2T9	Q8K4X7	1-acyl-sn-glycerol-3-phosphate acyltransferase delta	Agpat4
26.2271	26.213	NaN	28.1494	26.8433	3320000	3140000	0	3190000	3050000	593.147	581.512	0	547.01	520.938	0.00992777	0.923566	1867010	98995	339.145	18.4357	26.22	27.4963	3140000	3120000	581.512	533.974	1.25e-46	1825100000	17	7	7	7	24.7	24.7	24.7	42202	328	38023.8	Q9D1E8;F8WGD9	Q9D1E8;F8WGD9	1-acyl-sn-glycerol-3-phosphate acyltransferase epsilon	Agpat5
26.8229	25.5243	NaN	28.1118	29.7901	2740000	2470000	0	2580000	2740000	490.613	457.948	0	441.811	467.567	0.918235	1.18672	1510040	113137	274.312	18.2124	26.1736	28.951	2470000	2660000	457.948	454.689	1.57e-46	4334200000	24	12	12	12	32	32	32	52181	424	48391	Q8K2C8;F8WGB0;E9Q4Z4;Q8C0N2	Q8K2C8;F8WGB0;E9Q4Z4	Glycerol-3-phosphate acyltransferase 4	Agpat6
NaN	26.1667	26.2424	25.8745	24.5917	0	3120000	3120000	2930000	2780000	0	578.375	623.502	500.975	475.508	0.0534854	0.907047	1801330	106066	347.685	18.008	26.2046	25.2331	3120000	2855000	578.375	488.242	8.02e-12	695650000	9	4	4	4	17.6	17.6	17.6	42356	269.5	30087.9	Q5U5V2;Q5U5V2-2	Q5U5V2;Q5U5V2-2	Hydroxylysine kinase	Agphd1
28.7606	28.4578	28.4344	30.4554	30.7393	2140000	2010000	2000000	2030000	2050000	382.938	371.671	399.187	348.424	351.206	0.181996	0.200748	78102.5	14142.1	13.8329	1.96729	28.4578	30.5974	2010000	2040000	382.938	349.815	1.33e-186	12852000000	58	21	21	21	46	46	46	71683	606.5	67762.6	Q8C0I1;A2AL50;H3BKN2;A2AL49;H3BIY5	Q8C0I1;A2AL50;H3BKN2;A2AL49	Alkyldihydroxyacetonephosphate synthase, peroxisomal	Agps
26.0402	26.1869	26.1476	NaN	NaN	2670000	2550000	2530000	0	0	478.047	471.562	506.129	0	0	0.0759388	NaN	75718.8	0	18.3736	0	26.1476	NaN	2550000	0	478.047	0	9.9e-20	359490000	8	4	4	4	10.1	10.1	10.1	51990	479.5	52330.3	P11859;Q3UTR7	P11859;Q3UTR7	Angiotensinogen;Angiotensin-1;Angiotensin-2;Angiotensin-3;Angiotensin-4;Angiotensin 1-9;Angiotensin 1-7;Angiotensin 1-5;Angiotensin 1-4	Agt
NaN	NaN	NaN	26.2812	26.5304	0	0	0	917000	927000	0	0	0	157.091	158.37	NaN	0.176197	0	7071.07	0	0.904675	NaN	26.4058	0	922000	0	157.73	5.64e-16	576310000	8	6	6	5	5.1	5.1	4.4	137200	792	88388.7	Q641K1;Q641K1-2;Q641K1-4;Q641K1-3;Q641K1-5;E9PXA7;E9Q878;Q8C1R2;E9Q3T5;E9PX07;F6ZCF0;E9Q2R5;E9Q352	Q641K1;Q641K1-2;Q641K1-4;Q641K1-3;Q641K1-5;E9PXA7	Cytosolic carboxypeptidase 1	Agtpbp1
27.9561	27.2983	27.0854	26.5013	NaN	8530000	7890000	7800000	7250000	0	1524.96	1460.65	1557.83	1242.12	0	0.453907	NaN	398037	5126520	49.4296	878.311	27.2983	26.5013	7890000	3625000	1524.96	621.06	2.01e-80	957730000	5	2	2	2	32.9	32.9	32.9	17497	161	17511.2	Q9WVK0;Q3U7X6	Q9WVK0;Q3U7X6	Type-1 angiotensin II receptor-associated protein	Agtrap
27.8554	28.3311	27.4817	27.1084	27.3496	2860000	2760000	2660000	2500000	2520000	511.616	510.419	532.209	427.812	431.046	0.42571	0.170554	100000	14142.1	12.2493	2.28737	27.8554	27.229	2760000	2510000	511.616	429.429	2.18e-146	2238900000	30	12	12	12	32.1	32.1	32.1	51965	467	51659.5	Q8R1K4;Q8R1K4-2;F8WHK6;Q8R1K4-3	Q8R1K4;Q8R1K4-2;F8WHK6	5-phosphohydroxy-L-lysine phospho-lyase	Phykpl;Agxt2l2
29.5539	29.6055	27.9136	30.3391	30.7294	637000	605000	568000	587000	595000	113.904	111.925	113.434	100.471	101.629	0.962258	0.276011	34530.2	5656.85	1.03422	0.818752	29.5539	30.5342	605000	591000	113.434	101.05	0	14312000000	99	53	53	53	33.4	33.4	33.4	247640	2243	247646	Q8CJF7;F6SJR1;F6S6E4;F6QTR3	Q8CJF7	Protein ELYS	Ahctf1
33.9454	33.9082	34.0724	34.45	34.4132	3800000	3600000	3600000	3460000	3460000	679.388	665.688	719.023	592.433	591.018	0.0860844	0.0259732	115470	0	27.6986	1.00089	33.9454	34.4316	3600000	3460000	679.388	591.726	0	238900000000	381	37	37	37	86.3	86.3	86.3	47688	432	47688.2	P50247;Q3TF14;A2ALT5	P50247;Q3TF14	Adenosylhomocysteinase	Ahcy
30.5432	30.8578	30.6241	31.5863	31.9904	2770000	2650000	2620000	2570000	2600000	494.504	490.059	522.783	439.407	444.44	0.163346	0.285756	79372.5	21213.2	17.7496	3.55839	30.6241	31.7883	2650000	2585000	494.504	441.923	0	38278000000	120	34	19	19	66.6	45.3	45.3	58951	530	58951.4	Q80SW1;D3Z2Q0;F7ATQ6	Q80SW1	Putative adenosylhomocysteinase 2	Ahcyl1
32.758	32.4204	32.0576	32.0472	32.1635	2620000	2460000	2420000	2300000	2310000	468.247	454.575	483.161	393.606	394.511	0.350271	0.0822437	105830	7071.07	14.2977	0.640168	32.4204	32.1054	2460000	2305000	468.247	394.059	0	61323000000	156	35	35	20	56.2	56.2	35.8	66771	560	61857.7	F8WGT1;Q68FL4;E9PV16;Q68FL4-2;F8WI65;H3BKT5;F6WEW4;D3YYM7;H3BL31;D3YX97;E9PX77;E9Q0D6	F8WGT1;Q68FL4;E9PV16;Q68FL4-2;F8WI65;H3BKT5	Adenosylhomocysteinase;Putative adenosylhomocysteinase 3	Ahcyl2
25.3162	24.0513	24.4647	28.3876	27.5768	804000	724000	733000	809000	786000	143.757	133.967	146.478	138.507	134.373	0.644977	0.573287	43821.6	16263.5	6.58002	2.92318	24.4647	27.9822	733000	797500	143.757	136.44	1.37e-72	1861500000	20	15	15	15	14.6	14.6	14.6	168080	1594	168081	Q6PAL7	Q6PAL7	AT-hook DNA-binding motif-containing protein 1	Ahdc1
27.3002	27.4919	27.7448	28.8402	28.6745	1220000	1160000	1170000	1150000	1150000	217.77	215.113	233.355	197.672	196.276	0.223005	0.117175	32145.5	0	9.85508	0.987194	27.4919	28.7574	1170000	1150000	217.77	196.974	1.7e-149	3823400000	51	25	25	25	34.2	34.2	34.2	119650	1047	119650	Q8K3E5;E9QP54;Q8K3E5-2;E9Q552	Q8K3E5;E9QP54;Q8K3E5-2	Jouberin	Ahi1
30.7428	31.3559	31.1107	26.4489	25.7766	272000	262000	259000	210000	204000	48.5593	48.5822	51.8134	35.8965	34.9376	0.308593	0.475402	6806.86	4242.64	1.87216	0.677978	31.1107	26.1128	262000	207000	48.5822	35.417	4.2e-218	11074000000	95	60	60	60	32.5	32.5	32.5	604250	3879.5	414048	E9Q616;F7BRM2;E9Q1H8;G5E8K8;Q8R2L7;G5E8I9	E9Q616;F7BRM2		Ahnak
23.3292	23.4089	22.8048	NaN	NaN	1080000	1030000	998000	0	0	193.384	190.339	199.32	0	0	0.328176	NaN	41328	0	4.56699	0	23.3292	NaN	1030000	0	193.384	0	3.21e-09	57627000	1	1	1	1	8.9	8.9	8.9	115140	1576	166491	F7CVJ5;F7DBB3;E9PYB0	F7CVJ5;F7DBB3;E9PYB0		Ahnak2
31.2243	31.521	31.2884	32.7755	32.8867	4370000	4180000	4140000	4120000	4130000	781.845	774.206	826.065	705.164	706.619	0.156117	0.0786292	122882	7071.07	27.9972	1.02911	31.2884	32.8311	4180000	4125000	781.845	705.892	0	64089000000	150	21	21	20	72.2	72.2	70.4	38117	338	38117.1	Q8BK64	Q8BK64	Activator of 90 kDa heat shock protein ATPase homolog 1	Ahsa1
26.4533	NaN	NaN	28.3847	29.765	3750000	0	0	3610000	3790000	670.631	0	0	618.304	647.512	NaN	0.975992	2165060	127279	387.189	20.6529	26.4533	29.0749	0	3700000	0	632.908	7.4e-99	4337700000	20	12	11	11	50.2	48.3	48.3	37648	286	32439.3	Q8N9S3;Q8N9S3-3;F6S1R2;A2AF81;Q8N9S3-2;A2AF82	Q8N9S3;Q8N9S3-3;F6S1R2;A2AF81;Q8N9S3-2	Activator of 90 kDa heat shock protein ATPase homolog 2	Ahsa2
28.9333	26.754	27.261	28.7008	29.6868	9030000	7910000	8040000	8040000	8320000	1615.57	1465.36	1604.99	1377.01	1422.43	1.14038	0.697192	612563	197990	83.8353	32.116	27.261	29.1938	8040000	8180000	1604.99	1399.72	1.19e-124	5874700000	36	12	12	12	67.8	67.8	67.8	17093	152	17099.8	Q8R5F3;Q3U5M3	Q8R5F3;Q3U5M3	O-acetyl-ADP-ribose deacetylase 1	Oard1
NaN	27.1218	25.5024	25.8961	25.8664	0	11900000	11100000	10700000	10700000	0	2197.85	2221.45	1838.23	1833.69	1.14506	0.0210289	6651570	0	1275.8	3.21219	26.3121	25.8813	11100000	10700000	2197.85	1835.96	1.18e-08	450880000	6	1	1	1	11.8	11.8	11.8	11553	102	11553.4	Q3V2N7	Q3V2N7		AI413582
28.4661	28.5104	28.9684	29.1741	29.127	4770000	4530000	4580000	4390000	4380000	853.164	838.179	915.445	751.305	749.099	0.27811	0.0332899	126623	7071.07	40.9751	1.55987	28.5104	29.1506	4580000	4385000	853.164	750.202	2.32e-48	4722700000	41	11	11	11	43.6	43.6	43.6	31845	274.5	29692.2	E9QNR6;Q8VD62	E9QNR6;Q8VD62	UPF0696 protein C11orf68 homolog	AI837181;Bles03
29.1922	28.7997	28.7044	28.7736	29.1481	4470000	4170000	4150000	3950000	4000000	798.614	772.833	827.985	676.359	684.255	0.25855	0.264812	179258	35355.3	27.5952	5.58301	28.7997	28.9608	4170000	3975000	798.614	680.307	6.12e-177	6481100000	49	19	19	18	69.2	69.2	67.2	34888	264	30319.3	Q8C4Q6;Q8C4Q6-2;REV__A2AS42;REV__F6QP53;REV__Q80SY9;REV__Q8K3Z0;REV__Q8K3Z0-2	Q8C4Q6;Q8C4Q6-2	Axin interactor, dorsalization-associated protein	Aida
23.9615	24.7339	24.3286	NaN	NaN	7560000	7400000	7250000	0	0	1352.44	1369.38	1447.85	0	0	0.386342	NaN	155027	0	50.9043	0	24.3286	NaN	7400000	0	1369.38	0	0.0011884	126730000	2	1	1	1	6.8	6.8	6.8	16910	146.5	16894.6	O70200;G3UYJ2;Q9EQW9;Q4FJL9	O70200;G3UYJ2;Q9EQW9;Q4FJL9	Allograft inflammatory factor 1	Aif1
29.8508	30.3276	30.1446	32.5691	32.445	2390000	2300000	2280000	2340000	2330000	426.73	425.27	454.37	400.052	398	0.240566	0.0877383	58594.7	7071.07	16.3956	1.45092	30.1446	32.507	2300000	2335000	426.73	399.026	0	45819000000	123	26	26	26	57.7	57.7	57.7	66765	612	66765.5	Q9Z0X1;B1AU25;B1AU24	Q9Z0X1;B1AU25;B1AU24	Apoptosis-inducing factor 1, mitochondrial	Aifm1
26.6846	27.1597	25.6074	27.5501	27.4018	3510000	3380000	3180000	3250000	3230000	626.783	625.763	634.199	556.024	552.298	0.795371	0.104879	166233	14142.1	4.60413	2.63465	26.6846	27.4759	3380000	3240000	626.783	554.161	2.22e-38	1874200000	17	10	10	10	32.7	32.7	32.7	40634	376.5	40995.3	Q8BUE4;Q8BUE4-2	Q8BUE4;Q8BUE4-2	Apoptosis-inducing factor 2	Aifm2
26.0628	22.2884	25.5966	30.005	29.8364	753000	610000	698000	778000	774000	134.657	112.958	139.442	133.204	132.28	2.0578	0.11926	72131.8	2828.43	14.1137	0.653482	25.5966	29.9207	698000	776000	134.657	132.742	0	6430700000	65	30	29	29	28.2	27.9	27.9	184730	1345.5	148302	E9PVP1;F6Y889	E9PVP1;F6Y889		Aim1
31.3201	31.5176	31.3813	32.6519	32.5584	4920000	4690000	4650000	4600000	4590000	879.284	867.935	928.922	787.641	784.345	0.101101	0.0661132	145717	7071.07	32.4351	2.33034	31.3813	32.6052	4690000	4595000	879.284	785.993	0	57599000000	159	20	20	20	76.1	76.1	76.1	33997	314.5	34582	P31230;Q3UZG4	P31230;Q3UZG4	Aminoacyl tRNA synthase complex-interacting multifunctional protein 1;Endothelial monocyte-activating polypeptide 2	Aimp1
31.3606	31.2309	31.0636	32.0351	32.3091	4730000	4460000	4420000	4340000	4380000	846.076	826.491	883.648	742.617	747.976	0.148926	0.193738	168622	28284.3	29.0466	3.78974	31.2309	32.1721	4460000	4360000	846.076	745.296	0	45157000000	139	16	16	3	70.9	70.9	15.9	35377	320	35377.6	Q8R010	Q8R010	Aminoacyl tRNA synthase complex-interacting multifunctional protein 2	Aimp2
NaN	23.183	24.2049	26.1394	27.4532	0	3770000	3920000	4030000	4230000	0	697.952	783.309	689.344	723.033	0.722572	0.929004	2221180	141421	429.728	23.8215	23.6939	26.7963	3770000	4130000	697.952	706.189	0	1020600000	7	14	1	1	68.9	6.1	6.1	31097	280	31097.7	Q8R3V2	Q8R3V2		Aimp2
29.7408	29.8897	29.7228	32.5456	32.4204	4220000	4020000	3980000	4150000	4130000	754.837	744.133	795.413	709.752	706.084	0.09163	0.0885637	128582	14142.1	27.0512	2.59352	29.7408	32.483	4020000	4140000	754.837	707.918	5.39e-295	44709000000	107	18	18	18	75.2	75.2	75.2	37605	251	28538.6	O08915;D3YW40	O08915;D3YW40	AH receptor-interacting protein	Aip
32.2746	32.9155	33.1925	32.7963	33.674	8000000	7730000	7770000	7290000	7490000	1430.15	1430.7	1550.83	1248.7	1280.42	0.47081	0.620642	145717	141421	69.5133	22.4301	32.9155	33.2351	7770000	7390000	1430.7	1264.56	0	105020000000	157	14	14	14	75.3	75.3	75.3	21539	202	22328	Q9R0Y5;Q9R0Y5-2	Q9R0Y5;Q9R0Y5-2	Adenylate kinase isoenzyme 1	Ak1
31.0076	30.9098	31.2962	31.4982	31.6674	6250000	5910000	5960000	5700000	5730000	1118.13	1093.33	1189.93	975.942	979.886	0.200909	0.119663	183576	21213.2	50.1686	2.78872	31.0076	31.5828	5960000	5715000	1118.13	977.914	0	33443000000	140	17	17	14	66.9	66.9	50.6	26468	235.5	26037.1	Q9WTP6;Q9WTP6-2	Q9WTP6;Q9WTP6-2	Adenylate kinase 2, mitochondrial;Adenylate kinase 2, mitochondrial, N-terminally processed	Ak2
30.8424	31.3296	31.1416	29.4787	29.2213	6470000	6230000	6170000	5550000	5510000	1157.75	1153.59	1232.57	950.801	941.251	0.245735	0.182002	158745	28284.3	44.4464	6.7529	31.1416	29.35	6230000	5530000	1157.75	946.026	6.91e-104	12567000000	65	16	16	16	73.6	73.6	73.6	25426	227	25426.3	Q9WTP7;F6RP11	Q9WTP7	GTP:AMP phosphotransferase AK3, mitochondrial	Ak3
NaN	NaN	NaN	23.9418	23.2191	0	0	0	1810000	1760000	0	0	0	310.072	300.313	NaN	0.511061	0	35355.3	0	6.90044	NaN	23.5804	0	1785000	0	305.192	0.00052934	83369000	1	1	1	1	2.3	2.3	2.3	63322	562	63322.8	Q920P5	Q920P5	Adenylate kinase isoenzyme 5	Ak5
NaN	NaN	NaN	28.6825	28.9467	0	0	0	1490000	1500000	0	0	0	255.137	257.147	NaN	0.186853	0	7071.07	0	1.421	NaN	28.8146	0	1495000	0	256.142	1.28e-90	3113400000	24	10	10	10	19.7	19.7	19.7	92194	607	64661.3	O08715;O08715-4;O08715-6;O08715-2;O08715-5;O08715-3;F6V317	O08715;O08715-4;O08715-6;O08715-2;O08715-5;O08715-3	A-kinase anchor protein 1, mitochondrial	Akap1
28.8228	27.7473	27.7959	28.7732	28.9984	2090000	1910000	1900000	1870000	1890000	373.613	352.805	379.9	320.47	322.55	0.607396	0.159248	106927	14142.1	14.1808	1.47125	27.7959	28.8858	1910000	1880000	373.613	321.51	1.02e-121	4702300000	48	21	21	21	42	42	42	73631	532.5	59160.9	O88845;O88845-3;O88845-2;Q3TR91	O88845;O88845-3;O88845-2;Q3TR91	A-kinase anchor protein 10, mitochondrial	Akap10
26.5932	26.5823	24.5057	26.7666	26.5875	680000	644000	591000	614000	610000	121.53	119.161	118.082	105.104	104.262	1.20208	0.126656	44769.8	2828.43	1.76375	0.595111	26.5823	26.677	644000	612000	119.161	104.683	1.32e-75	1009900000	17	14	14	14	9.7	9.7	9.7	208850	1894.5	208805	E9Q777;E9Q774	E9Q777;E9Q774		Akap11
25.3743	27.0676	26.0863	24.0895	25.1233	750000	757000	728000	639000	666000	134.031	140.246	145.287	109.334	113.874	0.850208	0.730999	15132.7	19091.9	5.63816	3.21095	26.0863	24.6064	750000	652500	140.246	111.604	5.38e-62	648460000	17	12	12	12	11.6	11.6	11.6	180690	1684	180695	Q9WTQ5;Q9WTQ5-2;B2RRE0;F8WI21	Q9WTQ5;Q9WTQ5-2;B2RRE0	A-kinase anchor protein 12	Akap12
31.5611	31.5433	31.5012	32.1007	32.0779	551000	521000	519000	502000	502000	98.4411	96.5073	103.599	86.0307	85.8555	0.0307477	0.0161628	17925.8	0	3.66586	0.123838	31.5433	32.0893	521000	502000	98.4411	85.9431	0	47122000000	303	97	97	85	48.7	48.7	42.8	306000	2785	304991	E9Q474;E9Q394;F6VCM8;Q3UEI5;F7CN81;E9PVD4;F6RPP1;Q3T998;REV__F7D6L2;REV__Q9WTU3-4	E9Q474;E9Q394		Akap13
27.2873	27.3365	25.5268	24.171	NaN	1480000	1400000	1300000	1170000	0	264.199	259.623	260.598	201.085	0	1.03091	NaN	90185	827315	2.4103	142.189	27.2873	24.171	1400000	585000	260.598	100.542	3.32e-07	587520000	4	3	3	3	2.9	2.9	2.9	98577	795	87269.9	O54931;O54931-4;F7AA26;O54931-3;A2API8;O54931-5;F8WH21;A2APJ2;O54931-2	O54931;O54931-4;F7AA26;O54931-3;A2API8;O54931-5;F8WH21;A2APJ2;O54931-2	A-kinase anchor protein 2	Akap2;Gm20459
NaN	NaN	NaN	23.6145	23.4539	0	0	0	1180000	1180000	0	0	0	202.668	201.023	NaN	0.113567	0	0	0	1.16316	NaN	23.5342	0	1180000	0	201.845	7.65e-09	77140000	2	3	3	3	3.5	3.5	3.5	95555	864	95556.2	O88987	O88987	A-kinase anchor protein 3	Akap3
NaN	NaN	NaN	23.8905	NaN	0	0	0	1440000	0	0	0	0	246.767	0	NaN	NaN	0	1018230	0	174.49	NaN	23.8905	0	720000	0	123.383	1.17e-13	51611000	1	1	1	1	3.6	3.6	3.6	79396	748.5	79799.8	D3YVF0;H3BIV5	D3YVF0;H3BIV5	A-kinase anchor protein 5	Akap5
NaN	NaN	NaN	NaN	23.3255	0	0	0	0	3150000	0	0	0	0	538.403	NaN	NaN	0	2227390	0	380.708	NaN	23.3255	0	1575000	0	269.202	5.41e-06	107830000	3	2	2	2	12.1	12.1	12.1	35482	314	35482.5	F8VQ58	F8VQ58	A-kinase anchor protein 7 isoform gamma	Akap7
29.9201	29.7654	29.3262	31.2961	31.9853	2090000	1970000	1940000	1960000	2010000	374.304	365.26	386.83	336.408	343.36	0.308115	0.487323	79372.5	35355.3	10.8318	4.91639	29.7654	31.6407	1970000	1985000	374.304	339.884	0	27788000000	103	32	32	32	56.8	56.8	56.8	76293	687	76293.9	Q9DBR0;Q059U9	Q9DBR0;Q059U9	A-kinase anchor protein 8	Akap8
27.677	28.2158	27.7725	28.911	29.2242	2070000	2000000	1960000	1940000	1960000	369.696	369.698	391.15	331.819	334.97	0.287509	0.221502	55677.6	14142.1	12.386	2.22807	27.7725	29.0676	2000000	1950000	369.698	333.395	2.78e-168	5416200000	41	21	21	21	37.7	37.7	37.7	71453	641	71300.5	Q9R0L7;E9Q2F2;Q5RL57;Q80ZU5	Q9R0L7;E9Q2F2;Q5RL57	A-kinase anchor protein 8-like	Akap8l
31.3219	31.2787	31.1927	31.3312	31.4144	385000	364000	362000	346000	347000	68.8612	67.4535	72.3073	59.1857	59.2643	0.0657919	0.0588748	12741	707.107	2.49722	0.0556392	31.2787	31.3728	364000	346500	68.8612	59.225	0	30702000000	298	131	131	130	44.1	44.1	43.9	434130	3779	434004	E9QQ10;Q70FJ1-3;Q70FJ1-2;Q70FJ1;F6V1W5;H3BLL7;G3UX24;REV__Q7TSG6;REV__P16277;REV__P26041;REV__P26043;REV__Q3U111	E9QQ10;Q70FJ1-3;Q70FJ1-2;Q70FJ1	A-kinase anchor protein 9	Akap9
NaN	NaN	NaN	25.2493	25.887	0	0	0	5470000	5610000	0	0	0	936.399	958.78	NaN	0.450971	0	98995	0	15.8258	NaN	25.5682	0	5540000	0	947.589	7.18e-11	339410000	4	2	2	2	11.4	11.4	11.4	22113	201	22113.1	B1AXD8	B1AXD8	Akirin-2	Akirin2
33.0204	33.0846	32.7251	33.6672	33.5971	4820000	4570000	4510000	4410000	4400000	861.417	846.615	900.149	754.661	752.093	0.191769	0.0495674	164418	7071.07	27.6443	1.81641	33.0204	33.6322	4570000	4405000	861.417	753.377	0	115400000000	239	24	24	24	79.4	79.4	79.4	36586	325	36586.9	Q9JII6;Q540D7;B1AXW3	Q9JII6;Q540D7;B1AXW3	Alcohol dehydrogenase [NADP(+)]	Akr1a1
34.1937	33.6944	33.4511	34.0788	34.2516	5110000	4770000	4720000	4570000	4590000	913.344	882.825	942.111	782.145	785.069	0.378573	0.122146	212211	14142.1	29.6473	2.0672	33.6944	34.1652	4770000	4580000	913.344	783.607	0	182550000000	301	25	25	25	87.3	87.3	87.3	35732	316	35732.2	P45376;Q3UDY1;G3UW73;F8WJG5;D3YVJ7	P45376;Q3UDY1;G3UW73	Aldose reductase	Akr1b1;Akr1b3
30.5175	30.5369	30.5298	30.5122	30.855	4540000	4310000	4290000	4080000	4120000	812.512	797.506	857.054	698.021	704.929	0.00981463	0.242431	138924	28284.3	30.9709	4.88488	30.5298	30.6836	4310000	4100000	812.512	701.475	4.07e-116	16113000000	75	14	14	7	55.7	55.7	34.5	35848	302	34297	G5E895;D3Z494	G5E895;D3Z494		Akr1b10
27.0527	27.4599	27.0187	28.4051	28.3871	4010000	3860000	3780000	3780000	3780000	717.462	714.358	755.538	647.29	646.021	0.245506	0.0127911	116762	0	22.9317	0.897349	27.0527	28.3961	3860000	3780000	717.462	646.656	1.3e-19	2566200000	7	7	1	1	17.1	3.2	3.2	35988	316	35988.4	P21300;Q5M9J9	P21300;Q5M9J9	Aldose reductase-related protein 1	Akr1b7
NaN	NaN	NaN	27.0319	27.2713	0	0	0	3580000	3620000	0	0	0	613.746	618.362	NaN	0.169289	0	28284.3	0	3.26381	NaN	27.1516	0	3600000	0	616.054	8.83e-81	995040000	11	11	6	4	43	27.8	22.5	36120	316	36120.5	P45377	P45377	Aldose reductase-related protein 2	Akr1b8
31.9669	31.6686	31.8156	32.9902	33.1852	4600000	4320000	4330000	4260000	4290000	823.201	799.95	863.87	729.968	733.311	0.149146	0.137913	158850	21213.2	32.3532	2.36387	31.8156	33.0877	4330000	4275000	823.201	731.64	0	71489000000	145	24	11	8	78.9	37.8	30.3	37063	323	37063.6	Q9JLI0	Q9JLI0		Akr1c12
32.9809	32.8019	33.0264	34.7117	34.7096	4750000	4480000	4490000	4490000	4490000	849.452	828.712	896.893	768.184	767.121	0.118687	0.0014566	153080	0	34.951	0.751517	32.9809	34.7107	4490000	4490000	849.452	767.653	0	240680000000	463	26	26	9	79.6	79.6	32.8	37057	324	37172.9	Q8VC28;Q571M4;D6RGB1	Q8VC28;Q571M4	Aldo-keto reductase family 1 member C13	Akr1c13
29.2309	29.5512	29.79	30.2057	29.9197	4200000	4020000	4040000	3890000	3860000	750.215	743.955	806.153	666.11	658.929	0.280546	0.202247	98657.7	21213.2	34.2462	5.07806	29.5512	30.0627	4040000	3875000	750.215	662.519	2.61e-237	11496000000	62	18	18	17	70.3	70.3	67.5	37188	323	37188.8	Q91WT7	Q91WT7		Akr1c14
32.2223	32.2564	32.3369	34.101	34.1018	4640000	4400000	4400000	4410000	4410000	830.182	815.193	878.453	754.914	753.932	0.0588439	0.000558361	138564	0	33.0566	0.694763	32.2564	34.1014	4400000	4410000	830.182	754.423	0	169870000000	323	24	20	20	79.6	74	74	37045	323	37045.6	G3X9Y6	G3X9Y6		Akr1c19
29.18	29.5148	29.4734	30.5751	30.6506	4520000	4330000	4310000	4250000	4260000	808.193	801.862	860.724	727.632	728.464	0.182554	0.0534287	115902	7071.07	32.3118	0.588249	29.4734	30.6128	4330000	4255000	808.193	728.048	5.53e-168	14676000000	63	14	14	14	58.1	58.1	58.1	34460	245	28321.8	Q9DCT1;Q8CEB6;F8WGW8	Q9DCT1;Q8CEB6;F8WGW8	1,5-anhydro-D-fructose reductase	Akr1e2;Akr1e1
31.31	31.4597	31.2456	31.2813	31.1526	4110000	3920000	3880000	3690000	3680000	735.825	725.228	774.254	631.671	628.238	0.109847	0.0910318	122882	7071.07	25.7962	2.42731	31.31	31.217	3920000	3685000	735.825	629.954	7.57e-185	26705000000	112	17	17	17	59.4	59.4	59.4	40612	367	40612.1	Q8CG76	Q8CG76	Aflatoxin B1 aldehyde reductase member 2	Akr7a2
28.995	29.1042	27.5005	29.9435	30.1113	2780000	2640000	2490000	2570000	2590000	496.775	489.126	496.798	440.811	442.695	0.896044	0.118695	145029	14142.1	4.42286	1.33219	28.995	30.0274	2640000	2580000	496.775	441.753	7.92e-106	9044100000	48	23	18	16	53.5	42.5	40.4	55707	451	52455.7	P31750;F8WJD0;D3Z783;D3YXX3;D3YYP9	P31750;F8WJD0;D3Z783	RAC-alpha serine/threonine-protein kinase	Akt1
28.3257	28.0616	28.0169	28.958	29.5573	5500000	5160000	5140000	5050000	5150000	983.701	955.922	1025.9	864.1	880.815	0.166923	0.423755	202320	70710.7	35.235	11.8189	28.0616	29.2576	5160000	5100000	983.701	872.458	1.95e-43	5156600000	32	7	7	7	35.8	35.8	35.8	27483	254	26921.2	Q9D1F4;E9QKI5;E9QKI4;D3Z4W3;D3Z4R0;F6R8S6;D3YWZ1;D3Z4V8	Q9D1F4;E9QKI5;E9QKI4;D3Z4W3;D3Z4R0;F6R8S6	Proline-rich AKT1 substrate 1	Akt1s1
28.8662	29.0541	27.9941	31.986	32.0019	2760000	2640000	2530000	2750000	2750000	494.266	487.986	505.407	470.593	470.203	0.565604	0.0112279	115036	0	8.82262	0.275674	28.8662	31.994	2640000	2750000	494.266	470.398	3.23e-249	31512000000	113	31	30	25	65.9	64.7	55.3	55741	438	51056.4	Q60823;Q3TY95;F8WHG5;D3Z3N2;D3YXM7;D3Z490;D3Z5X2;D3Z0M3;D3YZJ5	Q60823;Q3TY95;F8WHG5;D3Z3N2;D3YXM7	RAC-beta serine/threonine-protein kinase	Akt2
27.2788	27.6561	27.6188	26.8616	26.6108	2610000	2510000	2500000	2310000	2290000	467.312	464.73	498.873	395.391	391.18	0.207914	0.177365	60827.6	14142.1	19.0111	2.97756	27.6188	26.7362	2510000	2300000	467.312	393.286	2e-129	1488600000	20	14	8	8	30.5	19	19	55714	474.5	55172.9	Q9WUA6;Q9WUA6-2	Q9WUA6;Q9WUA6-2	RAC-gamma serine/threonine-protein kinase	Akt3
27.2484	27.5066	27.4821	27.984	27.7025	4420000	4220000	4200000	4070000	4030000	789.498	781.762	839.58	696.68	688.756	0.142493	0.1991	121655	28284.3	31.3875	5.60252	27.4821	27.8432	4220000	4050000	789.498	692.718	6.57e-67	1768000000	15	7	7	7	32.2	32.2	32.2	32941	277	31268.9	Q64362;D3Z2J4;D3Z632	Q64362;D3Z2J4;D3Z632	AKT-interacting protein	Aktip
29.4627	29.8332	28.6735	31.2734	31.5382	4370000	4190000	4010000	4160000	4200000	780.619	775.344	801.034	711.959	717.037	0.592292	0.187263	180000	28284.3	13.5679	3.59073	29.4627	31.4058	4190000	4180000	780.619	714.498	1.51e-247	21531000000	68	16	16	16	72.1	72.1	72.1	36023	330	36023.5	P10518	P10518	Delta-aminolevulinic acid dehydratase	Alad
24.2361	23.7263	23.2324	NaN	NaN	1820000	1690000	1650000	0	0	325.721	312.782	329.216	0	0	0.501856	NaN	88881.9	0	8.65738	0	23.7263	NaN	1690000	0	325.721	0	1.15e-16	294780000	6	4	4	4	7.3	7.3	7.3	71017	642	71017.5	Q8VC19;Q3V0B2;D6RGR8	Q8VC19;Q3V0B2	5-aminolevulinate synthase, nonspecific, mitochondrial	Alas1
33.7009	34.2283	34.7001	26.812	NaN	2620000	2520000	2550000	1870000	0	468.254	466.502	508.362	320.098	0	0.499844	NaN	51316	1322290	23.6786	226.343	34.2283	26.812	2550000	935000	468.254	160.049	2.59e-196	48874000000	56	23	18	18	41.8	37	37	68692	608	68692.5	P07724;Q546G4;P70434;D3Z4U9;Q3TW14;Q542T3	P07724;Q546G4	Serum albumin	Alb
31.2174	31.1841	31.5494	30.3733	30.4838	2560000	2420000	2440000	2230000	2240000	457.744	448.525	487.775	382.675	383.559	0.201967	0.0781288	75718.8	7071.07	20.5238	0.624653	31.2174	30.4285	2440000	2235000	457.744	383.117	1.21e-170	20008000000	107	22	22	22	46.1	46.1	46.1	65091	570	63668.7	Q61490;E9Q3Q6;Q54AJ5;E9Q4G8;F6QH25;Q5MPX5	Q61490;E9Q3Q6;Q54AJ5;E9Q4G8;F6QH25	CD166 antigen	Alcam
27.9797	27.8347	26.8074	31.3736	31.456	1760000	1660000	1590000	1770000	1780000	315.082	307.465	318.301	303.57	303.964	0.639141	0.0582503	85440	7071.07	5.56451	0.278609	27.8347	31.4148	1660000	1775000	315.082	303.767	4.12e-297	19695000000	74	24	24	24	38.3	38.3	38.3	84755	778	82122.3	Q571I9;D3Z0B9;F6RQF0;REV__D6RDB5;REV__F8VQ11;REV__Q69ZH9;REV__B1AQY2	Q571I9;D3Z0B9	Aldehyde dehydrogenase family 16 member A1	Aldh16a1
33.2976	33.5101	33.5733	33.4356	33.4338	2040000	1940000	1940000	1840000	1840000	364.183	359.509	387.171	314.217	313.783	0.144405	0.00131363	57735	0	14.8071	0.30664	33.5101	33.4347	1940000	1840000	364.183	314	0	113400000000	375	47	47	47	67.8	67.8	67.8	87265	794	87159.7	Q9Z110;Q9Z110-2;D3Z0B4;H3BKJ8;H3BLE8;H3BKK0	Q9Z110;Q9Z110-2	Delta-1-pyrroline-5-carboxylate synthase;Glutamate 5-kinase;Gamma-glutamyl phosphate reductase	Aldh18a1
NaN	NaN	NaN	29.2986	29.5655	0	0	0	2580000	2600000	0	0	0	441.136	444.566	NaN	0.188754	0	14142.1	0	2.42509	NaN	29.432	0	2590000	0	442.851	7.98e-121	4717500000	26	15	13	8	39.3	37.5	23.4	54467	501	54467.8	P24549	P24549	Retinal dehydrogenase 1	Aldh1a1
NaN	25.8039	NaN	26.2215	26.3327	0	2390000	0	2300000	2310000	0	442.559	0	393.939	395.084	NaN	0.0785874	1379870	7071.07	255.511	0.810126	25.8039	26.2771	0	2305000	0	394.511	8.06e-94	694520000	7	12	5	5	29.7	13.8	13.8	54587	501	54587.7	O35945;B2RTL5	O35945;B2RTL5	Aldehyde dehydrogenase, cytosolic 1	Aldh1a7
28.837	29.4791	28.6155	30.7468	30.4759	2670000	2590000	2510000	2560000	2540000	478.228	479.543	500.37	438.126	433.69	0.448509	0.191576	80000	14142.1	12.4211	3.13662	28.837	30.6113	2590000	2550000	479.543	435.908	7.44e-192	14595000000	69	24	22	20	56.1	54.3	51.6	57552	519	57552.9	Q9CZS1;B1AWX7;G3UYH1;Q9JHW9;G3UWP3;Q3UIA4	Q9CZS1;B1AWX7	Aldehyde dehydrogenase X, mitochondrial	Aldh1b1
33.2651	33.5693	33.0349	31.6328	31.7629	1750000	1670000	1640000	1490000	1500000	312.525	309.362	327.243	255.356	256.067	0.268076	0.091988	56862.4	7071.07	9.54293	0.502439	33.2651	31.6978	1670000	1495000	312.525	255.711	0	65376000000	305	55	55	55	68.5	68.5	68.5	101590	866.5	95243.9	Q8K009;D3Z6B9;Q8R0Y6	Q8K009;D3Z6B9	Mitochondrial 10-formyltetrahydrofolate dehydrogenase	Aldh1l2
31.9245	32.0361	31.8368	31.2362	31.3098	3010000	2870000	2840000	2650000	2650000	538.937	530.496	566.69	453.09	453.557	0.0999168	0.0520854	90737.7	0	18.9362	0.330205	31.9245	31.273	2870000	2650000	538.937	453.323	0	36496000000	144	26	26	23	64.5	64.5	61.3	56537	519	56537.5	P47738;Q544B1;D3YYF3	P47738;Q544B1	Aldehyde dehydrogenase, mitochondrial	Aldh2
32.7755	32.3665	32.5527	32.2389	32.0383	3240000	3030000	3040000	2860000	2840000	579.619	561.459	606.994	489.878	486.184	0.204743	0.14188	118462	14142.1	22.9223	2.61184	32.5527	32.1386	3040000	2850000	579.619	488.031	0	61959000000	177	30	30	27	60.7	60.7	58.3	53970	485.5	54150.5	P47740;B1AV77;B1ATI0;Q8C5J1;REV__Q9DAH1;REV__Q5RL24;REV__E9Q125;REV__Q7TT52-2;REV__F6VUT6	P47740;B1AV77;B1ATI0;Q8C5J1	Fatty aldehyde dehydrogenase	Aldh3a2
NaN	23.916	NaN	21.5363	NaN	0	2310000	0	1970000	0	0	428.181	0	337.749	0	NaN	NaN	1333680	1393000	247.21	238.825	23.916	21.5363	0	985000	0	168.875	0.00080479	47428000	1	1	1	1	2.6	2.6	2.6	52292	468	52292.2	Q80VQ0;E9Q3E1;Q3TX25	Q80VQ0;E9Q3E1;Q3TX25	Aldehyde dehydrogenase family 3 member B1;Aldehyde dehydrogenase	Aldh3b1;Aldh3b2
32.4647	32.5761	32.3693	30.5734	30.2958	2800000	2660000	2640000	2370000	2350000	501.057	493.178	526.76	405.447	401.234	0.103489	0.196314	87178	14142.1	17.5617	2.97965	32.4647	30.4346	2660000	2360000	501.057	403.34	0	33236000000	125	25	25	25	55.7	55.7	55.7	61840	562	61840.6	Q8CHT0	Q8CHT0	Delta-1-pyrroline-5-carboxylate dehydrogenase, mitochondrial	Aldh4a1
31.8485	31.7573	31.5377	30.3089	30.0709	3040000	2870000	2840000	2590000	2570000	543.12	531.225	567.074	444.109	440.038	0.159769	0.168312	107858	14142.1	18.2594	2.87884	31.7573	30.1899	2870000	2580000	543.12	442.074	1.39e-300	22611000000	105	23	23	23	54.3	54.3	54.3	55968	523	55968.2	Q8BWF0;B2RS41	Q8BWF0;B2RS41	Succinate-semialdehyde dehydrogenase, mitochondrial	Aldh5a1
32.5597	32.754	32.4782	30.6147	30.7569	3000000	2860000	2830000	2530000	2540000	536.58	529.478	564.353	433.51	434.947	0.141693	0.100543	90737.7	7071.07	18.43	1.01582	32.5597	30.6858	2860000	2535000	536.58	434.228	0	37453000000	178	29	29	28	68.4	68.4	67.3	57915	496	53754.9	Q9EQ20;Q8K0L1	Q9EQ20;Q8K0L1	Methylmalonate-semialdehyde dehydrogenase [acylating], mitochondrial	Aldh6a1
31.6454	31.4111	31.5063	31.5717	31.5207	3040000	2850000	2850000	2720000	2710000	542.799	528.494	569.807	465.306	463.94	0.117828	0.036048	109697	7071.07	20.9794	0.966273	31.5063	31.5462	2850000	2715000	542.799	464.623	0	32472000000	133	24	24	24	63.2	63.2	63.2	55644	511	55644.7	Q9DBF1-2;Q9DBF1;G3UYR8;G3UY72;E9Q1H3;E9Q1G1	Q9DBF1-2;Q9DBF1;G3UYR8	Alpha-aminoadipic semialdehyde dehydrogenase	Aldh7a1
33.3006	33.2876	33.4702	33.7477	33.7847	3320000	3150000	3150000	3020000	3030000	593.924	582.358	629.42	517.174	517.055	0.101895	0.0261135	98149.5	7071.07	24.5242	0.0846767	33.3006	33.7662	3150000	3025000	593.924	517.115	0	140880000000	271	35	35	35	85.6	85.6	85.6	53514	506	54701.2	Q9JLJ2;Q3U367	Q9JLJ2;Q3U367	4-trimethylaminobutyraldehyde dehydrogenase	Aldh9a1
35.4384	35.717	35.4752	35.2619	35.1985	4810000	4590000	4540000	4290000	4290000	859.449	849.669	907.14	734.793	732.5	0.151359	0.0448308	143643	0	30.7486	1.62099	35.4752	35.2302	4590000	4290000	859.449	733.647	0	487650000000	730	33	33	15	88.5	88.5	52.5	39355	364	39355.9	P05064;Q5FWB7;A6ZI44;D3YWI1;Q9CPQ9;D3Z510;D3YV98	P05064;Q5FWB7;A6ZI44;D3YWI1;Q9CPQ9	Fructose-bisphosphate aldolase A;Fructose-bisphosphate aldolase	Aldoa;Aldoart1
NaN	26.8551	27.5475	28.6988	29.1377	0	3440000	3510000	3480000	3530000	0	636.395	701.71	595.73	604.04	0.489643	0.310377	2006600	35355.3	387.656	5.87627	27.2013	28.9183	3440000	3505000	636.395	599.885	1.95e-116	3696800000	23	13	12	12	46.4	44.5	44.5	39507	364	39507	Q91Y97;Q3UER1	Q91Y97;Q3UER1	Fructose-bisphosphate aldolase B;Fructose-bisphosphate aldolase	Aldob
27.8826	27.9978	27.4317	30.5171	30.7028	3780000	3590000	3510000	3710000	3730000	675.538	665.378	700.765	635.291	638.311	0.299174	0.131324	138684	14142.1	18.2201	2.13522	27.8826	30.61	3590000	3720000	675.538	636.801	5.94e-222	11705000000	51	23	15	15	70.8	50.1	50.1	39394	363	39394.9	P05063;B1AQE0	P05063;B1AQE0	Fructose-bisphosphate aldolase C	Aldoc
29.5106	29.5378	29.1521	29.1313	29.6192	2890000	2740000	2700000	2560000	2610000	517.594	508.181	539.119	439.021	445.782	0.215237	0.344976	100167	35355.3	15.8595	4.78089	29.5106	29.3753	2740000	2585000	517.594	442.402	1.65e-124	6131000000	46	14	14	14	32.6	32.6	32.6	54417	469	52931.2	Q921Q3;Q921Q3-2	Q921Q3;Q921Q3-2	Chitobiosyldiphosphodolichol beta-mannosyltransferase	Alg1
29.3588	28.8949	29.507	27.9077	28.27	2840000	2640000	2690000	2420000	2450000	506.994	489.456	537.27	414.097	418.917	0.319344	0.25615	104083	21213.2	24.1881	3.40787	29.3588	28.0888	2690000	2435000	506.994	416.507	7.23e-43	4390900000	40	10	10	10	27	27	27	55269	450	50445.6	Q3TZM9;Q3TZM9-2;Q3TZM9-3;F6R220	Q3TZM9;Q3TZM9-2;Q3TZM9-3	GDP-Man:Man(3)GlcNAc(2)-PP-Dol alpha-1,2-mannosyltransferase	Alg11
26.4812	26.3504	26.2953	27.3146	26.9469	3290000	3100000	3090000	3050000	3010000	588.932	574.834	616.607	521.957	514.25	0.0955	0.259969	112694	28284.3	21.2511	5.45004	26.3504	27.1308	3100000	3030000	588.932	518.104	4.96e-10	1553700000	10	4	4	4	9.9	9.9	9.9	42916	482.5	53854.4	Q8VCA2;Q3UQK8;Q8VDB2;E9QLH6;E0CZB5	Q8VCA2;Q3UQK8;Q8VDB2;E9QLH6	Dol-P-Man:Man(7)GlcNAc(2)-PP-Dol alpha-1,6-mannosyltransferase	Alg12
25.6864	26.4857	NaN	25.0635	26.2641	8020000	7830000	0	7020000	7360000	1434.02	1450.41	0	1202.28	1258.21	0.565205	0.848902	4576490	240416	832.703	39.5417	26.086	25.6638	7830000	7190000	1434.02	1230.24	6.82e-44	722090000	7	5	5	5	45.2	45.2	45.2	17096	165	18396.3	E9PX10;Q9D8C3-2;Q9D8C3;Q8BML3	E9PX10;Q9D8C3-2;Q9D8C3;Q8BML3	UDP-N-acetylglucosamine transferase subunit ALG13 homolog	Alg13;Glt28d2
26.485	25.0513	NaN	NaN	23.8725	5790000	5190000	0	0	4680000	1034.76	960.062	0	0	800.343	1.01379	NaN	3183820	3309260	577.066	565.928	25.7682	23.8725	5190000	2340000	960.062	400.171	5.46e-06	260230000	4	2	2	2	10.6	10.6	10.6	24429	217	24428.8	Q9D081	Q9D081	UDP-N-acetylglucosamine transferase subunit ALG14 homolog	Alg14
32.6167	32.8284	32.8539	32.8107	32.9321	3670000	3500000	3490000	3320000	3330000	656.706	648.349	697.462	567.624	568.969	0.130185	0.085842	101160	7071.07	26.2771	0.951556	32.8284	32.8714	3500000	3325000	656.706	568.297	0	87250000000	250	27	27	27	65.3	65.3	65.3	47404	296	34036.4	Q9DBE8;F6RBY3	Q9DBE8;F6RBY3	Alpha-1,3/1,6-mannosyltransferase ALG2	Alg2
26.2053	25.1195	25.0597	25.5816	25.5159	11500000	10500000	10400000	10100000	10100000	2063.97	1940.69	2081.11	1731.24	1724.51	0.644817	0.046429	608276	0	76.6073	4.75907	25.1195	25.5488	10500000	10100000	2063.97	1727.87	1.4e-08	672600000	6	2	2	2	14	14	14	12118	272.5	31151.9	D6RCW8;Q8K2A8	D6RCW8;Q8K2A8	Dol-P-Man:Man(5)GlcNAc(2)-PP-Dol alpha-1,3-mannosyltransferase	Alg3
28.3228	28.5862	27.2671	29.4076	29.6264	4110000	3930000	3730000	3830000	3860000	734.771	727.447	745.863	655.526	659.527	0.698054	0.15468	190088	21213.2	9.27196	2.82951	28.3228	29.517	3930000	3845000	734.771	657.527	2.88e-62	7252300000	37	12	12	12	34.9	34.9	34.9	36790	324	36790.9	Q9DB25;D6RCG2	Q9DB25	Dolichyl-phosphate beta-glucosyltransferase	Alg5
NaN	NaN	NaN	27.1009	26.7376	0	0	0	2240000	2210000	0	0	0	384.032	378.383	NaN	0.256862	0	21213.2	0	3.9947	NaN	26.9193	0	2225000	0	381.207	2.27e-12	820890000	6	2	2	2	4.9	4.9	4.9	57873	204	23421.1	Q3TAE8;A2BDX8;A2BDY0	Q3TAE8;A2BDX8;A2BDY0	Dolichyl pyrophosphate Man9GlcNAc2 alpha-1,3-glucosyltransferase	Alg6
24.9581	24.6476	NaN	26.9141	27.2045	2240000	2090000	0	2170000	2190000	400.121	387.601	0	370.744	374.249	0.219506	0.20535	1252210	14142.1	227.482	2.47785	24.8028	27.0593	2090000	2180000	387.601	372.496	8.23e-06	1061700000	5	2	2	2	3.2	3.2	3.2	59534	526	59603.8	Q6P8H8;H9KUZ9	Q6P8H8;H9KUZ9	Probable dolichyl pyrophosphate Glc1Man9GlcNAc2 alpha-1,3-glucosyltransferase	Alg8
28.4117	28.6452	27.4449	28.8396	29.268	2180000	2080000	1990000	1990000	2020000	389.838	385.538	397.056	340.009	344.602	0.636402	0.302938	95043.9	21213.2	5.82002	3.2484	28.4117	29.0538	2080000	2005000	389.838	342.305	7.68e-60	4930000000	16	9	9	9	16.2	16.2	16.2	69560	611	69561	Q8VDI9;H3BJK6;H3BJ25;E0CZF3;E0CZ10	Q8VDI9	Alpha-1,2-mannosyltransferase ALG9	Alg9
NaN	NaN	NaN	26.5292	26.1111	0	0	0	5550000	5470000	0	0	0	950.593	934.375	NaN	0.295607	0	56568.5	0	11.4684	NaN	26.3202	0	5510000	0	942.484	9.66e-15	554780000	4	3	3	3	23	23	23	22887	200	22887.4	E0CYA7;P0CB42;E0CY72;E0CX46;E0CZH7;F6U5G1	E0CYA7;P0CB42;E0CY72	Alkylated DNA repair protein alkB homolog 1	Alkbh1
NaN	NaN	NaN	24.8731	24.2574	0	0	0	4390000	4280000	0	0	0	751.893	732.309	NaN	0.435374	0	77781.7	0	13.8477	NaN	24.5652	0	4335000	0	742.101	1.31e-07	163880000	2	2	2	2	9.6	9.6	9.6	27129	239	27129.1	Q6P6J4	Q6P6J4	Alpha-ketoglutarate-dependent dioxygenase alkB homolog 2	Alkbh2
26.6775	25.8883	26.8229	29.0866	29.5209	4310000	3960000	4090000	4210000	4280000	770.149	733.097	816.467	721.5	731.305	0.502914	0.307154	176918	49497.5	41.7706	6.93313	26.6775	29.3037	4090000	4245000	770.149	726.402	5.94e-106	4814200000	29	11	11	11	51.4	51.4	51.4	33061	286	33061.3	Q8K1E6;A2AKV6;A2AKV7	Q8K1E6;A2AKV6;A2AKV7	Alpha-ketoglutarate-dependent dioxygenase alkB homolog 3	Alkbh3
28.341	28.4922	27.8431	30.4711	30.188	3410000	3240000	3160000	3290000	3260000	609.089	600.648	630.938	562.688	556.721	0.339613	0.20019	127671	21213.2	15.6319	4.21873	28.341	30.3296	3240000	3275000	609.089	559.704	2.19e-94	11219000000	48	17	17	17	50.1	50.1	50.1	44410	395	44411	Q3TSG4	Q3TSG4	RNA demethylase ALKBH5	Alkbh5
27.337	26.3833	26.6364	28.4935	28.316	5520000	5050000	5080000	5170000	5140000	987.9	935.231	1014.94	884.749	878.074	0.494064	0.125483	263122	21213.2	40.5357	4.7198	26.6364	28.4047	5080000	5155000	987.9	881.412	2.4e-31	3085400000	14	8	7	7	28.9	26.4	26.4	26411	235	26411.3	Q8K2U2;G3X994;D3Z1T0;D6RFR9	Q8K2U2;G3X994;D3Z1T0	Alpha-ketoglutarate-dependent dioxygenase alkB homolog 6	Alkbh6
26.0162	26.4563	26.3683	28.3915	28.3853	5560000	5360000	5320000	5450000	5450000	994.423	991.94	1062.71	932.459	931.018	0.232892	0.00443992	128582	0	40.1587	1.01897	26.3683	28.3884	5360000	5450000	994.423	931.739	3.47e-54	2351500000	19	9	9	9	49.3	49.3	49.3	24970	192	21751.2	Q9D6Z0;Q9D6Z0-2	Q9D6Z0;Q9D6Z0-2	Alpha-ketoglutarate-dependent dioxygenase alkB homolog 7	Alkbh7
NaN	NaN	NaN	27.219	27.3995	0	0	0	1840000	1850000	0	0	0	315.255	316.925	NaN	0.127633	0	7071.07	0	1.18105	NaN	27.3092	0	1845000	0	316.09	3.94e-83	1080900000	16	10	10	10	21.9	21.9	21.9	70806	629	70807	Q80Y20-2;Q80Y20;E9Q1U9;Q9D4T6;Q80Y20-3	Q80Y20-2;Q80Y20;E9Q1U9	Alkylated DNA repair protein alkB homolog 8	Alkbh8
27.7951	28.6122	28.5844	26.5182	27.3975	412000	402000	400000	353000	364000	73.6475	74.3654	79.8587	60.3736	62.2929	0.463959	0.621753	6429.1	7778.17	3.39781	1.35713	28.5844	26.9578	402000	358500	74.3654	61.3333	3.03e-22	2348400000	9	5	5	5	2.2	2.2	2.2	360210	3251	360215	Q8K4E0;Q8K4E0-2	Q8K4E0	Alstrom syndrome protein 1 homolog	Alms1
24.029	24.938	NaN	NaN	NaN	2230000	2190000	0	0	0	398.757	405.941	0	0	0	0.642752	NaN	1276100	0	232.324	0	24.4835	NaN	2190000	0	398.757	0	3.77e-06	68945000	2	1	1	1	2.7	2.7	2.7	57514	524	57514.2	P09242	P09242	Alkaline phosphatase, tissue-nonspecific isozyme	Alpl
26.8158	26.9832	25.6207	29.1892	29.6761	784000	747000	707000	766000	779000	140.202	138.384	141.24	131.129	133.14	0.74303	0.344312	38509.7	9192.39	1.44582	1.42192	26.8158	29.4327	747000	772500	140.202	132.135	8.21e-120	5185900000	42	27	26	26	23.1	22.7	22.7	182550	1651	182560	Q920R0;G5E868;Q920R0-2	Q920R0;G5E868	Alsin	Als2
31.9457	32.3996	32.156	32.971	32.9645	6330000	6080000	6010000	5860000	5860000	1131.78	1125.94	1201.19	1003.68	1002.15	0.227144	0.00460446	168226	0	41.8633	1.07987	32.156	32.9677	6080000	5860000	1131.78	1002.91	0	75497000000	206	11	11	6	50.6	50.6	25.5	26940	209	22310.9	O08583;O08583-2	O08583;O08583-2	THO complex subunit 4	Alyref
24.7452	NaN	NaN	28.6692	27.0405	3170000	0	0	3290000	3110000	566.317	0	0	563.764	531.033	NaN	1.15165	1830200	127279	326.963	23.1445	24.7452	27.8549	0	3200000	0	547.398	1.8e-54	1924200000	21	10	10	10	37.8	37.8	37.8	41704	381	41704	O09174	O09174	Alpha-methylacyl-CoA racemase	Amacr
27.766	26.8852	25.4024	NaN	NaN	3800000	3480000	3280000	0	0	679.004	644.912	654.994	0	0	1.19451	NaN	262298	0	17.5142	0	26.8852	NaN	3480000	0	654.994	0	5.73e-18	540440000	10	4	4	4	12.6	12.6	12.6	39029	349	39029.2	Q07456	Q07456	Protein AMBP;Alpha-1-microglobulin;Inter-alpha-trypsin inhibitor light chain;Trypstatin	Ambp
NaN	NaN	NaN	25.6809	25.4005	0	0	0	861000	852000	0	0	0	147.401	145.598	NaN	0.198274	0	6363.96	0	1.27455	NaN	25.5407	0	856500	0	146.499	3.43e-26	312660000	4	3	3	3	4.1	4.1	4.1	142880	1038	114960	A2AH22;E9Q961;A2AH22-5;A2AH22-7;A2AH22-2;A2AH22-6;A2AH22-4;A2AH22-3	A2AH22;E9Q961;A2AH22-5;A2AH22-7;A2AH22-2;A2AH22-6;A2AH22-4;A2AH22-3	Activating molecule in BECN1-regulated autophagy protein 1	Ambra1
NaN	NaN	NaN	26.9926	26.1571	0	0	0	2780000	2700000	0	0	0	476.171	460.822	NaN	0.590788	0	56568.5	0	10.8541	NaN	26.5748	0	2740000	0	468.496	7.71e-49	692230000	5	5	5	5	25.1	25.1	25.1	46488	426	46488.6	Q9DBA8	Q9DBA8	Probable imidazolonepropionase	Amdhd1
29.5935	29.4489	29.4537	30.555	30.3494	3630000	3420000	3410000	3360000	3340000	649.311	633.803	681.397	576.04	571.407	0.0821002	0.14536	124231	14142.1	24.2732	3.27628	29.4537	30.4522	3420000	3350000	649.311	573.723	0	12363000000	64	16	16	16	68	68	68	43500	409	43500.6	Q8JZV7;F6UP77;F7CUP3	Q8JZV7	Putative N-acetylglucosamine-6-phosphate deacetylase	Amdhd2
28.61	28.4317	26.6346	28.434	28.9165	2100000	1980000	1840000	1870000	1900000	375.334	365.875	368.427	320.518	325.526	1.09264	0.341229	130128	21213.2	4.89389	3.54114	28.4317	28.6752	1980000	1885000	368.427	323.022	1.14e-100	4172900000	28	13	13	13	30.7	30.7	30.7	72752	639	72752.8	Q9R049-2;Q3TCI2;Q9R049;H3BJC0	Q9R049-2;Q3TCI2;Q9R049	E3 ubiquitin-protein ligase AMFR	Amfr
25.3578	27.7021	25.5953	NaN	NaN	2450000	2530000	2330000	0	0	437.316	468.624	465.422	0	0	1.29038	NaN	100664	0	17.226	0	25.5953	NaN	2450000	0	465.422	0	7.63e-07	578660000	3	3	3	3	5.5	5.5	5.5	55343	492	55343.3	Q80ZD8;Q80ZD8-2;A2AE39;A2AE38	Q80ZD8;Q80ZD8-2;A2AE39;A2AE38	Amphoterin-induced protein 1	Amigo1
NaN	NaN	23.3503	25.9791	26.1994	0	0	2040000	2160000	2180000	0	0	408.231	370.125	372.768	NaN	0.155733	1177790	14142.1	235.692	1.86917	23.3503	26.0892	0	2170000	0	371.446	6.76e-30	559960000	6	3	3	3	9.2	9.2	9.2	57562	519	57562.3	Q80ZD9;Q4VBE6	Q80ZD9;Q4VBE6	Amphoterin-induced protein 2	Amigo2
24.8504	NaN	25.0643	24.3101	24.3292	3840000	0	3660000	3370000	3380000	687.163	0	730.775	577.598	577.287	0.151208	0.013549	2166930	7071.07	409.904	0.219547	24.9573	24.3197	3660000	3375000	687.163	577.443	0.00026258	235560000	3	2	2	2	7.4	7.4	7.4	34516	344	36030.6	Q8JZZ6;Q9JHT5;A2AH47	Q8JZZ6;Q9JHT5;A2AH47	AMMECR1-like protein;AMME syndrome candidate gene 1 protein homolog	Ammecr1l;Ammecr1
NaN	NaN	NaN	24.1295	24.6172	0	0	0	4910000	5020000	0	0	0	841.339	857.207	NaN	0.344869	0	77781.7	0	11.2208	NaN	24.3734	0	4965000	0	849.273	9.83e-06	138510000	1	1	1	1	7	7	7	23520	236.5	25993.4	B8JKU8;B8JKV0	B8JKU8;B8JKV0		Amn1
32.4909	32.7447	32.7885	32.9785	32.801	1830000	1750000	1740000	1670000	1660000	327.477	323.734	348.453	285.603	283.69	0.160668	0.125469	49328.8	7071.07	13.323	1.35263	32.7447	32.8898	1750000	1665000	327.477	284.647	1.28e-277	81627000000	275	48	48	48	53.8	53.8	53.8	94695	811	93359.9	A2AE27;Q9DBT5;F7ATG4;A2AE25;F7D159;A2AE22;F6WIB6;O08739;F6UVY2;Q3V1D3;F8VPY9	A2AE27;Q9DBT5	AMP deaminase 2	Ampd2
30.1565	30.1625	30.0243	30.2084	29.7589	2150000	2030000	2020000	1930000	1900000	383.704	376.454	402.802	330.26	324.915	0.0781216	0.317851	72341.8	21213.2	13.6107	3.7797	30.1565	29.9836	2030000	1915000	383.704	327.588	8.32e-261	13089000000	64	18	17	17	30.8	29.6	29.6	75012	686	75013.2	Q7TQF7	Q7TQF7	Amphiphysin	Amph
29.1021	30.6309	30.4784	24.5651	NaN	3530000	3520000	3490000	2670000	0	631.159	651.632	696.962	457.77	0	0.842065	NaN	20816.7	1887980	33.6749	323.692	30.4784	24.5651	3520000	1335000	651.632	228.885	6.38e-51	4667600000	47	10	10	10	29.3	29.3	29.3	44008	403	44008.9	Q8CFA2;A2RSW6	Q8CFA2;A2RSW6	Aminomethyltransferase, mitochondrial;Aminomethyltransferase	Amt
27.5633	27.1243	27.5856	NaN	NaN	2550000	2380000	2410000	0	0	456.385	440.541	481.598	0	0	0.260152	NaN	90737.7	0	20.706	0	27.5633	NaN	2410000	0	456.385	0	1.62e-82	600910000	7	13	2	2	30.7	8.6	8.6	57643	395	43997.2	P00687;E9Q1A2;D3YYQ5;G3UXY7	P00687;E9Q1A2;D3YYQ5	Alpha-amylase 1	Amy1
30.396	31.8312	36.1092	27.277	26.8382	2830000	2810000	3170000	2280000	2240000	506.141	519.921	633.98	390.27	383.484	2.97212	0.310278	202320	28284.3	70.1694	4.79897	31.8312	27.0576	2830000	2260000	519.921	386.877	0	59181000000	144	25	25	15	66.1	66.1	47	57318	295	33090	P00688;E9PZ01;E9PV85	P00688;E9PZ01;E9PV85	Pancreatic alpha-amylase	Amy2;Amy2a1
NaN	NaN	NaN	26.6543	26.5815	0	0	0	3090000	3080000	0	0	0	528.745	526.602	NaN	0.0515055	0	7071.07	0	1.51551	NaN	26.6179	0	3085000	0	527.673	1.27e-31	676310000	12	7	7	7	25.1	25.1	25.1	41341	342.5	39516.7	Q400C8;B1AT59;Q400C8-2;B1AT60	Q400C8;B1AT59;Q400C8-2;B1AT60	Archaemetzincin-2	Amz2
28.3484	28.8875	27.9438	30.391	31.0145	701000	676000	652000	674000	688000	125.268	125.214	130.197	115.391	117.602	0.473468	0.440845	24501.7	9899.5	2.86159	1.56355	28.3484	30.7027	676000	681000	125.268	116.496	0	12712000000	82	36	36	36	27.2	27.2	27.2	215990	1578.5	175356	P53995;A2ATQ5;Q6PG65	P53995;A2ATQ5	Anaphase-promoting complex subunit 1	Anapc1
24.9691	24.8837	25.4683	26.54	26.1225	6270000	5920000	6040000	5980000	5890000	1120.63	1095.48	1205.21	1023.47	1006.04	0.315759	0.295188	177858	63639.6	57.4857	12.3269	24.9691	26.3312	6040000	5935000	1120.63	1014.75	3.47e-22	750000000	8	2	2	2	13	13	13	21266	185	21266.2	Q8K2H6	Q8K2H6	Anaphase-promoting complex subunit 10	Anapc10
NaN	NaN	NaN	28.1743	28.118	0	0	0	13700000	13700000	0	0	0	2353.48	2345.68	NaN	0.0397677	0	0	0	5.52151	NaN	28.1462	0	13700000	0	2349.58	2.36e-76	1883300000	7	3	3	3	59.5	59.5	59.5	9817.5	84	9817.56	Q9CPX9;A2ABX9	Q9CPX9;A2ABX9	Anaphase-promoting complex subunit 11	Anapc11
26.1992	26.4514	26.2402	27.6047	27.7635	16800000	16000000	15800000	15800000	15900000	2996.1	2967.19	3164.02	2712.47	2724.46	0.135336	0.112295	529150	70710.7	106.279	8.47941	26.2402	27.6841	16000000	15850000	2996.1	2718.46	8.94e-30	1946000000	10	3	3	3	55.4	55.4	55.4	8346	74	8346.12	Q8R034	Q8R034	Anaphase-promoting complex subunit 13	Anapc13
NaN	NaN	NaN	25.1339	25.2655	0	0	0	10300000	10400000	0	0	0	1766.69	1773.59	NaN	0.0930481	0	70710.7	0	4.87716	NaN	25.1997	0	10350000	0	1770.14	7.14e-21	255420000	2	2	2	2	23.6	23.6	23.6	11667	110	11667	Q9CPV2	Q9CPV2	Anaphase-promoting complex subunit 16	Anapc16
28.3061	28.0815	26.9348	28.3458	28.6722	1590000	1490000	1420000	1420000	1440000	283.469	275.851	284.409	243.909	246.391	0.735491	0.230799	85440	14142.1	4.69306	1.75495	28.0815	28.509	1490000	1430000	283.469	245.15	1.57e-56	3993400000	36	14	14	14	20.4	20.4	20.4	95306	837	95307	Q8BZQ7;A2AI11	Q8BZQ7	Anaphase-promoting complex subunit 2	Anapc2
28.9343	29.2144	29.9873	30.2437	31.3043	1680000	1610000	1650000	1580000	1640000	301.132	298.242	329.066	270.453	279.567	0.545345	0.750008	35118.8	42426.4	17.0236	6.44471	29.2144	30.774	1650000	1610000	301.132	275.01	1.11e-162	10789000000	40	20	20	20	31.8	31.8	31.8	91707	807	91707.8	Q91W96;Q3TM92;D6RDT6	Q91W96;Q3TM92	Anaphase-promoting complex subunit 4	Anapc4
28.0994	28.2637	27.519	30.0561	30.1158	1800000	1720000	1670000	1730000	1740000	322.744	318.433	333.27	296.624	296.82	0.391243	0.0422426	65574.4	7071.07	7.6325	0.138582	28.0994	30.0859	1720000	1735000	322.744	296.722	0	8537800000	65	30	29	29	49.7	48.9	48.9	83097	733.5	82396.8	Q8BTZ4;Q8BTZ4-2	Q8BTZ4;Q8BTZ4-2	Anaphase-promoting complex subunit 5	Anapc5
22.1001	24.9709	24.2969	29.1359	29.5407	1870000	2000000	1940000	2210000	2250000	334.705	370.963	387.991	379.149	383.908	1.50119	0.286265	65064.1	28284.3	27.2152	3.36514	24.2969	29.3383	1940000	2230000	370.963	381.528	2.6e-90	4550500000	33	15	15	15	36.5	36.5	36.5	63020	534	59594.5	Q9WVM3;D3YU58	Q9WVM3;D3YU58	Anaphase-promoting complex subunit 7	Anapc7
29.8408	29.4749	29.3489	26.0502	27.1867	9810000	9180000	9110000	7690000	8030000	1755.06	1700.44	1820.02	1316.45	1372.07	0.255514	0.80362	385530	240416	59.8632	39.3246	29.4749	26.6184	9180000	7860000	1755.06	1344.26	9.08e-19	3351200000	23	5	5	5	31	31	31	16228	145	16227.7	Q3TBG7;P21570	Q3TBG7;P21570	Angiogenin	Ang
NaN	NaN	NaN	24.8204	24.7847	0	0	0	1580000	1580000	0	0	0	270.486	269.739	NaN	0.0252369	0	0	0	0.528021	NaN	24.8026	0	1580000	0	270.113	8.46e-09	217000000	4	3	3	3	7.2	7.2	7.2	75253	667	75253.6	Q8VCU0	Q8VCU0	Protein angel homolog 1	Angel1
27.3766	27.6094	26.9007	28.1477	28.4755	2440000	2330000	2270000	2250000	2280000	436.869	432.172	452.625	385.948	389.925	0.361213	0.231762	86216.8	21213.2	10.7132	2.81213	27.3766	28.3116	2330000	2265000	436.869	387.937	4.76e-118	2940900000	28	12	12	12	44.1	44.1	44.1	59810	522	59810.9	Q8K1C0-2;Q8K1C0;Q8K1C0-3;Q8K1C0-5;Q8K1C0-4;F6SBQ6	Q8K1C0-2;Q8K1C0;Q8K1C0-3	Protein angel homolog 2	Angel2
NaN	NaN	27.101	NaN	NaN	0	0	2600000	0	0	0	0	519.072	0	0	NaN	NaN	1501110	0	299.687	0	27.101	NaN	0	0	0	0	2e-08	113330000	2	2	2	2	5.1	5.1	5.1	52542	455	52543	Q9R182;Q3UEF5	Q9R182;Q3UEF5	Angiopoietin-related protein 3	Angptl3
25.9255	26.1786	25.5986	NaN	NaN	3550000	3390000	3310000	0	0	634.238	628.204	660.306	0	0	0.290776	NaN	122202	0	17.061	0	25.9255	NaN	3390000	0	634.238	0	6.83e-08	544140000	5	4	4	4	19.9	19.9	19.9	39014	337	39014.1	Q8R1Q3;B1AVP9	Q8R1Q3;B1AVP9	Angiopoietin-related protein 7	Angptl7
26.2972	NaN	NaN	27.1969	27.4742	327000	0	0	303000	306000	58.3872	0	0	51.8849	52.3446	NaN	0.196117	188794	2121.32	33.7099	0.325063	26.2972	27.3355	0	304500	0	52.1148	0	1257900000	7	104	3	3	40.2	1.2	1.2	429870	3930	429321	E9PW46;Q8C8R3-2;H7BX63;Q8C8R3-6	E9PW46;Q8C8R3-2	Ankyrin-2	Ank2
31.7976	31.6562	31.2953	32.281	32.3309	395000	373000	367000	360000	361000	70.7132	69.0548	73.3819	61.6832	61.6967	0.258997	0.0352928	14742.2	707.107	2.18312	0.00958116	31.6562	32.3059	373000	360500	70.7132	61.6899	0	50335000000	336	104	104	3	40.8	40.8	1.8	429180	3866.5	422837	F7CK09;Q8C8R3-4;Q8C8R3;E9Q2E1;F6S5N7;Q8C8R3-5;F7AM67;F6Z2A0;Q8C8R3-3;Q8C8R3-7;Q8C8R3-8	F7CK09;Q8C8R3-4;Q8C8R3;E9Q2E1;F6S5N7;Q8C8R3-5;F7AM67;F6Z2A0	Ankyrin-2	Ank2
NaN	NaN	NaN	NaN	23.3966	0	0	0	0	1200000	0	0	0	0	205.214	NaN	NaN	0	848528	0	145.108	NaN	23.3966	0	600000	0	102.607	1.7e-145	37139000	1	26	1	1	42	3.8	3.8	93375	838	93376.4	G3X971	G3X971		Ank3
30.5629	30.3369	29.8914	28.8269	29.2083	770000	724000	711000	652000	661000	137.726	134.097	142.026	111.617	112.944	0.341708	0.269676	31000	6363.96	3.96927	0.938263	30.3369	29.0176	724000	656500	137.726	112.281	0	9856700000	89	56	48	23	38.2	33.9	17.6	211800	1940	211800	G5E8K2;G5E8K5;G5E8C5;G5E8K3;G5E8K4;G3X9A5	G5E8K2;G5E8K5;G5E8C5;G5E8K3;G5E8K4	Ankyrin-3	Ank3
31.1711	31.291	30.9931	32.2226	32.1889	1290000	1230000	1210000	1200000	1200000	231.254	227.711	242.44	205.405	204.918	0.149926	0.0238288	41633.3	0	7.68772	0.344059	31.1711	32.2057	1230000	1200000	231.254	205.161	0	41051000000	189	42	42	42	51.1	51.1	51.1	128650	1169	128653	Q810B6;Q810B6-2	Q810B6	Ankyrin repeat and FYVE domain-containing protein 1	Ankfy1
28.0255	27.091	27.8188	28.8145	28.5415	2750000	2520000	2580000	2540000	2520000	492.634	467.116	515.598	435.205	430.512	0.490859	0.192999	119304	14142.1	24.2526	3.31864	27.8188	28.678	2580000	2530000	492.634	432.859	1.31e-49	3418100000	25	6	6	6	15	15	15	54297	492	54298	Q9JHZ2;Q3UG85	Q9JHZ2;Q3UG85	Progressive ankylosis protein	Ankh;Ank
27.668	27.9888	25.632	29.9415	29.8572	561000	537000	490000	544000	543000	100.255	99.4817	97.93	93.2219	92.8363	1.2782	0.0596085	36115.6	707.107	1.18419	0.272642	27.668	29.8994	537000	543500	99.4817	93.0291	1.08e-298	7701100000	72	46	30	22	24.1	16.9	12.6	263400	2516.5	266542	E9Q1M6;E9PUR0;E9PUP5;F7DE17;F7DD37;F6YYD3;F6RRY0;F6SI14	E9Q1M6;E9PUR0		Ankhd1
25.6313	25.0627	24.8362	24.707	25.2576	2060000	1910000	1890000	1790000	1830000	369.17	354.089	377.176	305.766	312.166	0.409631	0.389333	92915.7	28284.3	11.7229	4.5255	25.0627	24.9823	1910000	1810000	369.17	308.966	1.02e-37	381500000	5	9	3	3	22.3	8	8	66266	637	66266.7	F6RUI8;F6TF24	F6RUI8		Ankhd1
26.6847	27.9625	25.1949	27.0382	27.1751	1170000	1160000	1040000	1060000	1070000	208.983	214.81	208.048	181.945	182.624	1.38517	0.0968096	72341.8	7071.07	3.66367	0.480212	26.6847	27.1067	1160000	1065000	208.983	182.285	7.3e-108	1747200000	30	17	17	17	20.6	20.6	20.6	121870	1085	121876	Q6ZPS6	Q6ZPS6	Ankyrin repeat and IBR domain-containing protein 1	Ankib1
NaN	NaN	NaN	23.903	24.0212	0	0	0	2030000	2040000	0	0	0	348.142	349.402	NaN	0.083622	0	7071.07	0	0.890314	NaN	23.9621	0	2035000	0	348.772	4.36e-05	109320000	1	1	1	1	4.1	4.1	4.1	56306	524	57374	G5E8T1;A8VU90	G5E8T1;A8VU90		Ankle1
28.6583	28.6827	28.2823	29.8173	30.2837	1440000	1370000	1340000	1340000	1370000	257.556	252.855	268.003	230.252	233.544	0.224486	0.329788	51316	21213.2	7.75349	2.32768	28.6583	30.0505	1370000	1355000	257.556	231.898	1.34e-275	9319600000	70	33	33	33	47.8	47.8	47.8	106200	963	106127	Q6P1H6;Q6P1H6-2;Q6P1H6-3;Q6P1H6-4	Q6P1H6;Q6P1H6-2;Q6P1H6-3	Ankyrin repeat and LEM domain-containing protein 2	Ankle2
28.9533	27.9512	26.4041	29.5217	29.7267	3170000	2900000	2730000	2900000	2920000	566.572	536.52	544.793	496.378	499.163	1.28427	0.144993	221886	14142.1	15.5236	1.96975	27.9512	29.6242	2900000	2910000	544.793	497.77	6.15e-172	7200600000	46	15	15	15	44.5	44.5	44.5	48774	370	41200.3	Q3TPE9;Q3TPE9-2	Q3TPE9;Q3TPE9-2	Ankyrin repeat and MYND domain-containing protein 2	Ankmy2
NaN	NaN	NaN	24.4673	NaN	0	0	0	2660000	0	0	0	0	456.288	0	NaN	NaN	0	1880900	0	322.644	NaN	24.4673	0	1330000	0	228.144	1.83e-14	124380000	2	2	2	2	7.7	7.7	7.7	43975	365	38904	Q99LW0;Q8BG46	Q99LW0;Q8BG46	Ankyrin repeat domain-containing protein 10	Ankrd10
NaN	NaN	NaN	25.4817	25.2133	0	0	0	412000	408000	0	0	0	70.5557	69.7201	NaN	0.189788	0	2828.43	0	0.590865	NaN	25.3475	0	410000	0	70.1379	8.41e-12	277160000	8	7	7	7	3.3	3.3	3.3	296180	2643	296186	E9Q4F7;E9PXS7;E9Q4F8;G3UY79	E9Q4F7;E9PXS7;E9Q4F8		Ankrd11
27.9627	28.5424	28.4386	27.4824	27.8276	2220000	2150000	2130000	1960000	1990000	397.288	397.781	426.027	335.501	339.265	0.309087	0.244101	47258.2	21213.2	16.452	2.66177	28.4386	27.655	2150000	1975000	397.781	337.383	4.95e-64	2895700000	26	15	15	15	30.8	30.8	30.8	67177	521	59493.8	Q80UP5;F7B209;Q6PD24;G3X9A8	Q80UP5;F7B209	Ankyrin repeat domain-containing protein 13A	Ankrd13a
NaN	NaN	NaN	25.4633	25.241	0	0	0	2030000	2010000	0	0	0	347.172	343.686	NaN	0.157191	0	14142.1	0	2.46544	NaN	25.3521	0	2020000	0	345.429	9.27e-15	277160000	7	3	3	3	5.4	5.4	5.4	60149	395	43478.2	Q3UX43;Q3UX43-2	Q3UX43;Q3UX43-2	Ankyrin repeat domain-containing protein 13C	Ankrd13c
29.798	29.5895	29.0372	30.7064	31.3229	580000	546000	534000	536000	547000	103.717	101.025	106.567	91.8342	93.554	0.393126	0.435939	23860.7	7778.17	2.7712	1.21604	29.5895	31.0146	546000	541500	103.717	92.6941	0	18272000000	115	54	54	37	31.3	31.3	24.1	274210	1599	170393	Q99NH0;E9QKG6;Q99NH0-3;E9Q804;Q99NH0-2	Q99NH0;E9QKG6;Q99NH0-3;E9Q804;Q99NH0-2	Ankyrin repeat domain-containing protein 17	Ankrd17
NaN	NaN	NaN	NaN	22.6113	0	0	0	0	564000	0	0	0	0	96.341	NaN	NaN	0	398808	0	68.1234	NaN	22.6113	0	282000	0	48.1705	6.68e-06	39723000	2	3	3	3	1.9	1.9	1.9	192220	1582	180647	D3Z482;Q811D2;E9QKG0	D3Z482;Q811D2;E9QKG0	Ankyrin repeat domain-containing protein 26	Ankrd26
24.1039	23.7324	23.5649	NaN	NaN	1100000	1030000	1020000	0	0	196.949	190.211	203.018	0	0	0.275866	NaN	43589	0	6.40619	0	23.7324	NaN	1030000	0	196.949	0	3.57e-08	64791000	2	2	2	2	2	2	2	116810	1007.5	112383	Q3UMR0;Q3UMR0-2;Q3UMR0-3;F8WJ85	Q3UMR0;Q3UMR0-2;Q3UMR0-3;F8WJ85	Ankyrin repeat domain-containing protein 27	Ankrd27
28.0326	28.1613	27.4367	29.4736	30.0916	1330000	1260000	1220000	1250000	1280000	236.983	233.525	244.561	214.091	218.291	0.386616	0.436985	55677.6	21213.2	5.6446	2.96948	28.0326	29.7826	1260000	1265000	236.983	216.191	1.9e-173	7170700000	64	24	23	23	34.3	33.4	33.4	112900	1053	112898	Q505D1	Q505D1	Serine/threonine-protein phosphatase 6 regulatory ankyrin repeat subunit A	Ankrd28
NaN	NaN	NaN	25.2186	24.8166	0	0	0	6150000	6060000	0	0	0	1053.08	1034.92	NaN	0.284221	0	63639.6	0	12.8392	NaN	25.0176	0	6105000	0	1044	7.78e-09	219720000	3	2	2	2	21.9	21.9	21.9	19639	183	19639.1	Q9D2X0;Q14A32	Q9D2X0;Q14A32	Ankyrin repeat domain-containing protein 39	Ankrd39
25.0837	25.155	26.9791	25.2222	24.1169	3300000	3140000	3350000	2980000	2850000	590.256	580.633	669.39	509.97	486.976	1.07431	0.781586	109697	91923.9	48.7042	16.2597	25.155	24.6695	3300000	2915000	590.256	498.473	1.53e-10	369750000	5	3	3	3	9.6	9.6	9.6	40560	324	36046.9	Q5SUE8;Q5SUE8-2;Q5SUE8-3	Q5SUE8;Q5SUE8-2;Q5SUE8-3	Ankyrin repeat domain-containing protein 40	Ankrd40
30.8154	30.689	30.6299	31.8394	31.8973	1530000	1450000	1440000	1420000	1420000	273.899	267.568	287.059	243.165	243.284	0.0947709	0.0409559	49328.8	0	9.94329	0.0846444	30.689	31.8683	1450000	1420000	273.899	243.225	0	34375000000	173	42	42	41	58.9	58.9	58	107380	1002	108366	B2RXR6;E9QNQ2	B2RXR6;E9QNQ2	Serine/threonine-protein phosphatase 6 regulatory ankyrin repeat subunit B	Ankrd44
25.5546	27.049	NaN	26.8498	26.768	5410000	5420000	0	5100000	5090000	967.021	1004.03	0	873.015	869.201	1.05665	0.05787	3126360	7071.07	569.293	2.69671	26.3018	26.8089	5410000	5095000	967.021	871.108	7.5e-24	1157800000	15	6	6	6	25.9	25.9	25.9	25222	228	25222.7	Q8BTZ5	Q8BTZ5	Ankyrin repeat domain-containing protein 46	Ankrd46
NaN	NaN	NaN	26.4989	26.7507	0	0	0	4680000	4730000	0	0	0	801.571	808.117	NaN	0.178071	0	35355.3	0	4.62856	NaN	26.6248	0	4705000	0	804.844	2.45e-32	700580000	8	7	7	7	40.8	40.8	40.8	27111	238	27111.1	Q8VE42	Q8VE42	Ankyrin repeat domain-containing protein 49	Ankrd49
NaN	NaN	NaN	24.7547	25.9621	0	0	0	786000	825000	0	0	0	134.568	140.945	NaN	0.853775	0	27577.2	0	4.50901	NaN	25.3584	0	805500	0	137.757	8.22e-16	304190000	7	6	6	6	7.1	7.1	7.1	150860	1390	150860	F7BE84;A6H6J9	F7BE84		Ankrd50
NaN	NaN	NaN	27.6119	28.2352	0	0	0	1150000	1180000	0	0	0	196.854	201.031	NaN	0.440754	0	21213.2	0	2.95376	NaN	27.9235	0	1165000	0	198.943	5.48e-85	1671500000	23	13	13	13	19.4	19.4	19.4	115030	1076	115032	Q8BTI7;F7BT68	Q8BTI7	Serine/threonine-protein phosphatase 6 regulatory ankyrin repeat subunit C	Ankrd52
27.7418	27.4109	27.5245	28.655	28.3795	4560000	4270000	4270000	4220000	4190000	815.074	789.977	852.679	723.398	715.494	0.16813	0.194814	167432	21213.2	31.558	5.58901	27.5245	28.5173	4270000	4205000	815.074	719.446	3.25e-85	3836100000	22	6	6	6	26.1	26.1	26.1	32485	299	32485.6	Q91WK7;A7YB12;F6QTQ3;F6UYM2;D6REF6;B7ZBY0	Q91WK7;A7YB12;F6QTQ3	Ankyrin repeat domain-containing protein 54	Ankrd54
29.7031	29.6334	29.2505	29.3565	30.0748	1270000	1200000	1180000	1120000	1150000	226.362	221.52	235.039	192.23	196.673	0.243675	0.507908	47258.2	21213.2	6.84942	3.1414	29.6334	29.7157	1200000	1135000	226.362	194.451	3.42e-166	10244000000	85	31	31	4	37	37	6.2	125240	1150	125242	P59672;B2KF14;Q3UHP6;Q8BIZ1	P59672;B2KF14;Q3UHP6	Ankyrin repeat and SAM domain-containing protein 1A	Anks1a;Anks1
NaN	NaN	NaN	24.9756	25.8423	0	0	0	941000	974000	0	0	0	161.15	166.521	NaN	0.612827	0	23334.5	0	3.79796	NaN	25.4089	0	957500	0	163.836	2.54e-166	308800000	2	28	1	1	32.4	2.1	2.1	127100	1168	127104	P59672-2;B2KF16	P59672-2;B2KF16	Ankyrin repeat and SAM domain-containing protein 1A	Anks1a
NaN	NaN	NaN	25.4787	25.734	0	0	0	1690000	1710000	0	0	0	289.878	292.396	NaN	0.180553	0	14142.1	0	1.78	NaN	25.6063	0	1700000	0	291.137	2.43e-27	356400000	6	4	4	4	9.3	9.3	9.3	72081	655	72081.9	Q9CZK6;Q8BTQ7	Q9CZK6	Ankyrin repeat and SAM domain-containing protein 3	Anks3
27.0878	27.3872	26.7069	25.6481	26.116	3010000	2890000	2810000	2560000	2610000	538.896	534.451	560.219	438.43	445.836	0.340982	0.330855	100664	35355.3	13.7743	5.23751	27.0878	25.882	2890000	2585000	538.896	442.133	3.05e-26	900210000	13	7	7	7	18.2	18.2	18.2	47975	423	47975.4	Q8K3X6	Q8K3X6	Ankyrin repeat and SAM domain-containing protein 4B	Anks4b
NaN	NaN	NaN	27.7888	27.6151	0	0	0	1600000	1590000	0	0	0	274.652	272.573	NaN	0.122852	0	7071.07	0	1.46989	NaN	27.7019	0	1595000	0	273.612	5.76e-38	1395900000	10	9	9	9	15.8	15.8	15.8	82975	748	82976.2	Q80UU1;Q80UU1-2	Q80UU1	Ankyrin repeat and zinc finger domain-containing protein 1	Ankzf1
25.0823	NaN	NaN	30.0999	30.1459	1090000	0	0	1170000	1180000	194.962	0	0	201.03	201.071	NaN	0.0325482	629312	7071.07	112.561	0.0287866	25.0823	30.1229	0	1175000	0	201.051	3.19e-171	7740600000	47	25	25	25	34.1	34.1	34.1	122790	1121	122794	Q8K298	Q8K298	Actin-binding protein anillin	Anln
28.6356	29.1371	28.8327	27.6142	27.6498	2210000	2130000	2100000	1910000	1910000	394.6	393.846	418.929	326.962	326.95	0.252684	0.0251586	56862.4	0	14.2688	0.00869641	28.8327	27.632	2130000	1910000	394.6	326.956	1.08e-36	3132800000	25	9	9	9	15.3	15.3	15.3	69262	635.5	73414.6	Q8BH79-2;Q8BH79;Q8BH79-4;Q8BH79-3	Q8BH79-2;Q8BH79;Q8BH79-4;Q8BH79-3	Anoctamin-10	Ano10
27.6994	26.3175	26.2749	25.966	26.4281	1390000	1250000	1250000	1170000	1190000	248.821	231.894	248.863	200.418	203.714	0.81045	0.326718	80829	14142.1	9.78511	2.33075	26.3175	26.1971	1250000	1180000	248.821	202.066	4.7e-33	890780000	11	9	9	9	11.7	11.7	11.7	106250	911	106255	Q6P9J9;Q6P9J9-2	Q6P9J9	Anoctamin-6	Ano6
26.2894	26.0159	26.0587	NaN	NaN	1180000	1100000	1100000	0	0	210.676	204.504	220.186	0	0	0.147139	NaN	46188	0	7.9002	0	26.0587	NaN	1100000	0	210.676	0	1.33e-18	712730000	11	5	5	5	6.8	6.8	6.8	119100	1060	119101	Q6PB70	Q6PB70	Anoctamin-8	Ano8
33.6798	33.7111	33.3506	33.6259	33.3386	6300000	5970000	5890000	5640000	5600000	1126.44	1105.96	1176.1	966.33	956.803	0.199691	0.203195	217332	28284.3	36.069	6.73655	33.6798	33.4823	5970000	5620000	1126.44	961.567	0	136070000000	231	15	15	12	53	53	46.6	28537	215.5	24907.6	O35381;D3YYE1;D3Z7M9;F6UFG6;Q64G17;REV__Q6DFW4	O35381;D3YYE1;D3Z7M9;F6UFG6	Acidic leucine-rich nuclear phosphoprotein 32 family member A	Anp32a
31.886	31.9831	31.5137	33.0064	33.0239	5480000	5200000	5110000	5090000	5090000	979.248	963.479	1020.46	870.973	870.281	0.247807	0.0123811	192959	0	29.4206	0.489243	31.886	33.0152	5200000	5090000	979.248	870.627	3.81e-91	69627000000	82	11	8	8	35.7	29.8	29.8	31078	315	35796.3	Q9EST5;E9QKP8;Q9EST5-2;E9Q148	Q9EST5;E9QKP8;Q9EST5-2	Acidic leucine-rich nuclear phosphoprotein 32 family member B	Anp32b
26.4838	26.0351	27.1172	25.3383	26.5271	11700000	10900000	11300000	10000000	10500000	2092.82	2018.08	2259.43	1720.45	1798.78	0.543705	0.840579	400000	353553	123.557	55.3881	26.4838	25.9327	11300000	10250000	2092.82	1759.62	9.64e-162	912400000	5	6	2	2	65.4	10.3	10.3	12078	139	15656.1	E9Q5H2;E9PZF5	E9Q5H2;E9PZF5		Anp32e
31.4932	31.6033	31.3551	31.7748	31.5039	5670000	5390000	5330000	5140000	5100000	1014.72	998.833	1065.23	879.686	871.033	0.124377	0.191513	181475	28284.3	34.6689	6.11895	31.4932	31.6394	5390000	5120000	1014.72	875.36	6.14e-232	39526000000	92	6	6	2	40.8	40.8	18.1	29622	248	28244.9	P97822;P97822-2;E9Q0X5;E9Q2G1	P97822;P97822-2;E9Q0X5	Acidic leucine-rich nuclear phosphoprotein 32 family member E	Anp32e
31.032	31.1497	30.9641	25.3774	24.9679	1510000	1440000	1420000	1110000	1090000	270.114	265.962	284.184	189.801	186.491	0.0939149	0.289504	47258.2	14142.1	9.54999	2.34013	31.032	25.1726	1440000	1100000	270.114	188.146	0	9286800000	78	25	25	25	34.8	34.8	34.8	109650	834	95025	P97449;Q3TB69	P97449;Q3TB69	Aminopeptidase N	Anpep
27.6738	27.8395	29.2112	20.5281	NaN	3810000	3630000	3800000	2540000	0	681.904	672.889	758.938	434.627	0	0.843854	NaN	101160	1796050	47.2934	307.328	27.8395	20.5281	3800000	1270000	681.904	217.313	2.36e-25	1130800000	17	5	4	4	14.5	12.4	12.4	38734	346	38734.3	P10107;Q4FJV4;E9QA30	P10107;Q4FJV4;E9QA30	Annexin A1;Annexin	Anxa1
30.8091	30.6735	30.4407	28.1981	28.8076	3040000	2870000	2840000	2500000	2550000	543.746	531.019	566.467	427.613	436.277	0.186346	0.430996	107858	35355.3	17.9573	6.12676	30.6735	28.5028	2870000	2525000	543.746	431.945	1.52e-166	8794200000	80	19	19	19	39.6	39.6	39.6	54079	475	50842.6	P97384;D3Z7U0	P97384;D3Z7U0	Annexin A11;Annexin	Anxa11
32.732	32.1913	31.9424	29.2454	29.7806	4520000	4210000	4160000	3620000	3690000	807.75	779.24	831.142	620.12	630.633	0.403673	0.378479	195021	49497.5	25.993	7.43377	32.1913	29.513	4210000	3655000	807.75	625.376	0	24392000000	131	22	22	22	67.3	67.3	67.3	38676	272	31263.1	P07356;Q542G9;B0V2N7;B0V2N8;B0V2N5	P07356;Q542G9;B0V2N7;B0V2N8;B0V2N5	Annexin A2;Annexin	Anxa2
29.9539	30.5387	27.1583	22.1092	22.2369	4390000	4240000	3760000	2910000	2930000	785.759	785.805	751.175	498.335	500.55	1.8067	0.0902968	329090	14142.1	19.9808	1.56589	29.9539	22.173	4240000	2920000	785.759	499.443	5.61e-56	3596300000	32	13	13	13	43.7	43.7	43.7	36384	323	36384.1	O35639	O35639	Annexin A3	Anxa3
33.9248	34.0553	33.622	34.3826	34.3248	5040000	4790000	4720000	4590000	4580000	901.544	887.735	942.1	785.095	782.737	0.222277	0.0408926	168226	7071.07	28.2577	1.66777	33.9248	34.3537	4790000	4585000	901.544	783.916	0	218600000000	291	33	32	31	82.8	82.8	82.8	35915	254	28545.1	P97429;D3Z0S1;F7ANV6;E9Q073	P97429;D3Z0S1;F7ANV6	Annexin A4;Annexin	Anxa4
36.2699	36.2171	36.2389	34.9983	35.01	5410000	5120000	5110000	4690000	4690000	968.26	948.391	1020.06	802.799	802.003	0.026556	0.00825943	170392	0	36.9987	0.562613	36.2389	35.0042	5120000	4690000	968.26	802.401	0	543040000000	455	29	29	29	84	84	84	35752	319	35752.4	P48036	P48036	Annexin A5	Anxa5
27.2756	27.144	26.7737	26.0437	26.803	1930000	1820000	1790000	1660000	1710000	345.776	337.539	357.875	283.685	291.57	0.260261	0.536935	73711.1	35355.3	10.2292	5.5752	27.144	26.4234	1820000	1685000	345.776	287.627	0	1260800000	15	52	3	3	74.7	5.2	5.2	75288	667	75288.6	F8WIT2	F8WIT2	Annexin	Anxa6
34.1357	34.4486	34.0326	33.9217	33.9565	2400000	2300000	2260000	2140000	2140000	429.343	425.007	451.329	366.595	366.486	0.216669	0.0246569	72111	0	14.113	0.0772751	34.1357	33.9391	2300000	2140000	429.343	366.541	0	188770000000	467	52	52	3	74.9	74.9	6.1	75884	673	75885.3	P14824	P14824	Annexin A6	Anxa6
32.3345	32.3612	32.43	31.2171	31.2339	3460000	3280000	3270000	2990000	3000000	618.15	606.849	653.699	512.784	512.38	0.0492615	0.0118645	106927	7071.07	24.4483	0.285622	32.3612	31.2255	3280000	2995000	618.15	512.582	3.1e-247	40153000000	153	26	26	26	51.6	51.6	51.6	49925	474	51098	Q07076;F8WGC2	Q07076;F8WGC2	Annexin A7	Anxa7
29.3829	30.3173	30.6687	NaN	24.955	1860000	1810000	1830000	0	1410000	331.753	335.768	365.106	0	241.778	0.664578	NaN	25166.1	997021	18.2083	170.963	30.3173	24.955	1830000	705000	335.768	120.889	1.02e-64	3408400000	29	10	10	10	18.3	18.3	18.3	84533	629	69527.3	O70423;A2A4I8;O70423-2;Q812C9;A2A4I9	O70423;A2A4I8;O70423-2	Membrane primary amine oxidase	Aoc3
23.173	26.8753	26.5196	27.216	26.8171	843000	927000	911000	889000	876000	150.816	171.572	181.984	152.195	149.766	2.04259	0.282001	44601.9	9192.39	15.8679	1.71744	26.5196	27.0165	911000	882500	171.572	150.981	4.77e-32	1191600000	18	11	11	11	12.3	12.3	12.3	146650	1333	146663	G3X8P9;O54754	G3X8P9;O54754	Aldehyde oxidase	Aox1
NaN	NaN	NaN	25.5522	26.1186	0	0	0	3620000	3710000	0	0	0	620.429	633.344	NaN	0.400541	0	63639.6	0	9.13171	NaN	25.8354	0	3665000	0	626.886	5.27e-34	407730000	5	3	3	3	18.5	18.5	18.5	33775	298	33775.8	E9PYF7	E9PYF7		Ap1ar
NaN	25.9731	25.387	29.1134	28.5954	0	1260000	1230000	1340000	1320000	0	233.969	245.821	229.727	225.341	0.414478	0.366261	718958	14142.1	138.63	3.10138	25.68	28.8544	1230000	1330000	233.969	227.534	0	3253700000	3	57	1	1	74.5	1.4	1.4	103930	923	101899	O35643;Q5SVG5;Q5SVG4	O35643;Q5SVG5;Q5SVG4	AP-1 complex subunit beta-1	Ap1b1
33.4893	33.3375	33.3749	34.4359	34.403	1700000	1610000	1600000	1570000	1570000	304.413	297.248	319.875	268.956	268.343	0.0790669	0.0232651	55075.7	0	11.5643	0.433332	33.3749	34.4194	1610000	1570000	304.413	268.65	0	201400000000	407	57	57	1	74.1	74.1	1.7	105000	953	104998	Q8CC13	Q8CC13		Ap1b1
31.7862	31.9506	31.997	32.2681	32.2525	1860000	1770000	1770000	1690000	1690000	332.109	327.454	352.496	289.687	289.163	0.110768	0.0110108	51961.5	0	13.3192	0.369975	31.9506	32.2603	1770000	1690000	332.109	289.425	0	53257000000	217	43	43	42	55.8	55.8	55	91349	823.5	91536.2	P22892;Q8CBB7	P22892;Q8CBB7	AP-1 complex subunit gamma-1	Ap1g1
26.7884	27.5737	27.1159	27.6282	28.6088	1630000	1590000	1560000	1510000	1560000	291	293.811	310.578	257.876	266.675	0.394431	0.693369	35118.8	35355.3	10.586	6.22169	27.1159	28.1185	1590000	1535000	293.811	262.275	2.59e-47	2918300000	24	12	11	11	19.7	18.8	18.8	87862	791	87863.1	O88512;D6RFT7	O88512	AP-1 complex subunit gamma-like 2	Ap1g2
30.3781	30.2936	30.3782	32.0973	32.0446	3340000	3160000	3150000	3170000	3160000	597.296	584.263	629.788	542.264	540.656	0.048827	0.0373077	106927	7071.07	23.4453	1.13731	30.3781	32.0709	3160000	3165000	597.296	541.46	1.24e-149	35965000000	116	20	20	14	56	56	43.5	48542	423	48542.8	P35585;Q3UG16;D3YZ71	P35585;Q3UG16	AP-1 complex subunit mu-1	Ap1m1
28.7949	28.4933	28.7263	27.1951	27.261	3190000	2990000	3010000	2710000	2710000	570.942	554.177	600.564	463.319	463.826	0.158073	0.0465908	110151	0	23.4886	0.358819	28.7263	27.228	3010000	2710000	570.942	463.572	1.39e-47	2274300000	31	12	6	1	29.8	17.3	1.9	48136	423	48136.6	Q9WVP1	Q9WVP1	AP-1 complex subunit mu-2	Ap1m2
22.6352	NaN	NaN	NaN	NaN	2500000	0	0	0	0	447.869	0	0	0	0	NaN	NaN	1443380	0	258.577	0	22.6352	NaN	0	0	0	0	1.13e-47	8708900	1	12	1	1	30.6	2.8	2.8	48237	425	48237.7	Q9WVP1-2	Q9WVP1-2	AP-1 complex subunit mu-2	Ap1m2
26.8659	26.1318	NaN	27.4191	27.0446	7650000	7050000	0	7010000	6920000	1368.8	1305.98	0	1200.34	1182.38	0.519031	0.264818	4254120	63639.6	772.781	12.7018	26.4988	27.2318	7050000	6965000	1305.98	1191.36	1.31e-37	1632900000	8	4	4	4	25.9	25.9	25.9	18733	154	18318	P61967;D3Z268;D3Z0D6;D3YXN0	P61967;D3Z268;D3Z0D6;D3YXN0	AP-1 complex subunit sigma-1A	Ap1s1
28.1695	28.4046	27.6021	28.8732	29.4346	7940000	7590000	7350000	7310000	7450000	1420.36	1404.87	1467.45	1250.91	1273.54	0.412576	0.396963	296704	98995	32.5934	16.0036	28.1695	29.1539	7590000	7380000	1420.36	1262.23	4.31e-18	5032200000	18	4	4	4	24.4	24.4	24.4	18929	160	18929.1	Q9DB50;Q3TIV9;Q8BW87;B1B0F6	Q9DB50;Q3TIV9;Q8BW87	AP-1 complex subunit sigma-2	Ap1s2
32.6185	32.671	32.4134	33.4587	33.3801	1620000	1530000	1520000	1490000	1490000	289.171	284.108	302.984	254.867	253.932	0.13612	0.0555853	55075.7	0	9.77018	0.661521	32.6185	33.4194	1530000	1490000	289.171	254.4	0	104730000000	322	55	55	41	64.8	64.8	50.2	107660	966	106572	P17426;P17426-2;F6TPX8;F6VSP9;E9PWD0	P17426;P17426-2	AP-2 complex subunit alpha-1	Ap2a1
31.5422	31.822	31.5071	32.6596	32.5737	1620000	1550000	1530000	1500000	1500000	289.415	286.408	304.818	257.486	256.468	0.1726	0.0607751	47258.2	0	9.87587	0.719666	31.5422	32.6166	1550000	1500000	289.415	256.977	0	58829000000	187	49	35	35	65.7	50.4	50.4	104020	938	104017	P17427	P17427	AP-2 complex subunit alpha-2	Ap2a2
31.8526	31.996	31.5445	32.9125	32.9074	1630000	1550000	1520000	1510000	1510000	290.698	286.432	303.546	258.091	257.709	0.230712	0.00361182	56862.4	0	8.90819	0.27002	31.8526	32.91	1550000	1510000	290.698	257.9	0	71434000000	218	54	31	31	69.8	50.4	50.4	104580	942	104832	Q9DBG3;Q9DBG3-2;Q5SWR1;H3BKM0;H3BIY9;H3BJ06;Q5SWR0	Q9DBG3;Q9DBG3-2;Q5SWR1;H3BKM0;H3BIY9	AP-2 complex subunit beta	Ap2b1
31.6972	31.8678	31.525	33.1554	32.9417	3410000	3250000	3200000	3200000	3180000	609.275	600.859	638.924	547.596	543.345	0.171421	0.151114	109697	14142.1	19.9955	3.00533	31.6972	33.0486	3250000	3190000	609.275	545.47	0	78497000000	168	34	34	34	77	77	77	49654	435	49654.7	P84091;Q3TWV4;Q5FWI9	P84091;Q3TWV4;Q5FWI9	AP-2 complex subunit mu	Ap2m1
29.8098	27.6727	28.1387	29.3411	29.5919	9350000	8220000	8330000	8260000	8330000	1671.85	1522.36	1663.97	1413.93	1424.12	1.12375	0.177328	623084	49497.5	84.1231	7.20995	28.1387	29.4665	8330000	8295000	1663.97	1419.03	8.93e-18	8949400000	22	6	6	6	43	43	43	17018	142	17017.7	Q3UJ76;P62743;Q7TT10	Q3UJ76;P62743;Q7TT10	AP-2 complex subunit sigma	Ap2s1
31.4436	31.5395	31.5969	31.5406	31.6786	1370000	1300000	1300000	1230000	1240000	244.508	240.571	259.064	210.738	211.38	0.0774408	0.097631	40414.5	7071.07	9.74165	0.454069	31.5395	31.6096	1300000	1235000	244.508	211.059	2.03e-297	34787000000	150	46	35	35	46.9	40.3	40.3	122740	884	98741.4	Q9Z1T1;E9PV25	Q9Z1T1;E9PV25	AP-3 complex subunit beta-1	Ap3b1
32.0977	31.9563	31.6711	32.7009	32.5716	1440000	1360000	1340000	1310000	1310000	257.028	251.01	267.407	224.998	223.812	0.217263	0.0914499	52915	0	8.29481	0.839085	31.9563	32.6362	1360000	1310000	257.028	224.405	0	64067000000	254	55	55	44	58	58	51.3	119190	1082	119193	Q9JME5;E9Q1S6	Q9JME5	AP-3 complex subunit beta-2	Ap3b2
32.4494	32.5782	32.4556	32.7285	33.0971	1280000	1220000	1210000	1160000	1170000	229.278	225.793	241.795	198.698	200.67	0.0726587	0.260647	37859.4	7071.07	8.41517	1.39422	32.4556	32.9128	1220000	1165000	229.278	199.684	0	85493000000	282	49	49	49	48	48	48	135080	1199	135081	O54774	O54774	AP-3 complex subunit delta-1	Ap3d1
30.9464	30.7698	30.8574	31.9428	31.7747	3520000	3310000	3310000	3260000	3240000	629.288	613.751	661.611	558.119	554.447	0.0883053	0.118837	121244	14142.1	24.4155	2.59619	30.8574	31.8588	3310000	3250000	629.288	556.283	0	35368000000	143	23	23	18	75.8	75.8	63.9	46936	391	43979.8	Q9JKC8;H7BWY2;D3YXV9;D3YWU3;D6RI63	Q9JKC8;H7BWY2	AP-3 complex subunit mu-1	Ap3m1
27.6649	27.9396	NaN	27.9161	28.5677	3150000	3010000	0	2850000	2920000	562.801	557.537	0	487.97	498.699	0.194234	0.460766	1779620	49497.5	323.424	7.58646	27.8023	28.2419	3010000	2885000	557.537	493.335	2.69e-98	3014700000	18	15	10	10	50.7	38.8	38.8	46916	418	46916.3	Q8R2R9	Q8R2R9	AP-3 complex subunit mu-2	Ap3m2
30.2416	30.0596	30.1571	30.589	30.8836	7430000	6990000	6990000	6740000	6810000	1328.16	1294.96	1396.5	1154.32	1163.89	0.0911031	0.208363	254034	49497.5	51.7693	6.77164	30.1571	30.7363	6990000	6775000	1328.16	1159.1	2.05e-33	16405000000	61	8	8	8	47.7	47.7	47.7	21732	193	21732.1	Q9DCR2;Q3U8S0;G3XA56	Q9DCR2;Q3U8S0;G3XA56	AP-3 complex subunit sigma-1	Ap3s1
28.7722	28.5057	28.1893	27.8644	28.0036	6970000	6550000	6450000	6060000	6090000	1247.27	1212.13	1288.47	1037.89	1041.69	0.291793	0.0983876	275923	21213.2	38.2118	2.68764	28.5057	27.934	6550000	6075000	1247.27	1039.79	3.86e-32	3500000000	41	8	8	8	38.3	38.3	38.3	22017	193	22017.4	Q8BSZ2	Q8BSZ2	AP-3 complex subunit sigma-2	Ap3s2
NaN	NaN	22.9072	28.3571	28.2994	0	0	1550000	1820000	1820000	0	0	308.736	311.449	310.403	NaN	0.0408292	894893	0	178.249	0.73954	22.9072	28.3283	0	1820000	0	310.926	1.69e-52	2218500000	20	15	15	14	26.7	26.7	24.9	74668	724	81240.1	B0V3P3;B0V3P4;B0V3P2;Q9WV76	B0V3P3;B0V3P4;B0V3P2;Q9WV76	AP-4 complex subunit beta-1	Ap4b1
23.8279	23.5779	NaN	28.9972	26.1866	1020000	955000	0	1110000	1010000	182.171	176.817	0	190.486	171.795	0.17684	1.98738	571059	70710.7	103.666	13.2164	23.7029	27.5919	955000	1060000	176.817	181.14	4.05e-123	2030600000	24	15	15	15	21.6	21.6	21.6	124840	1122	124845	Q80V94;H3BL03;A2ASB3;H3BKM4;F6W7A9;H3BK54	Q80V94	AP-4 complex subunit epsilon-1	Ap4e1
25.031	23.8299	24.4435	27.4678	27.4409	2700000	2430000	2490000	2660000	2660000	482.548	450.622	496.853	454.987	453.939	0.600627	0.0190274	141774	0	23.6688	0.740878	24.4435	27.4543	2490000	2660000	482.548	454.463	5.05e-28	1327500000	13	8	8	8	24.7	24.7	24.7	49509	449	49509.5	Q9JKC7;E9Q416;E9Q9U6	Q9JKC7	AP-4 complex subunit mu-1	Ap4m1
24.5711	23.8745	24.7348	25.2944	25.2408	7800000	7180000	7410000	7200000	7190000	1394.51	1329.11	1480.16	1233.49	1229.25	0.456801	0.0378796	313422	7071.07	75.7509	3.00002	24.5711	25.2676	7410000	7195000	1394.51	1231.37	4.89e-07	394610000	4	3	3	3	18.1	18.1	18.1	16817	122	14330	Q9WVL1;E9Q4G1	Q9WVL1;E9Q4G1	AP-4 complex subunit sigma-1	Ap4s1
NaN	NaN	NaN	24.4273	24.653	0	0	0	1240000	1250000	0	0	0	211.585	213.258	NaN	0.159623	0	7071.07	0	1.18259	NaN	24.5401	0	1245000	0	212.421	7.17e-06	160190000	3	2	2	2	3.4	3.4	3.4	94678	876	94678.7	Q3TAP4	Q3TAP4	AP-5 complex subunit beta-1	Ap5b1
26.5943	25.8827	25.1687	25.698	25.9266	1590000	1460000	1420000	1380000	1390000	283.902	271.03	283.298	235.718	237.499	0.712815	0.161609	88881.9	7071.07	7.26377	1.25964	25.8827	25.8123	1460000	1385000	283.298	236.609	5.18e-23	793800000	10	7	7	7	11.9	11.9	11.9	89406	715	79145.7	Q3U829;Q6ZQC1	Q3U829;Q6ZQC1	AP-5 complex subunit zeta-1	Ap5z1;C330006K01Rik
NaN	25.4286	NaN	30.0789	27.9482	0	912000	0	1020000	950000	0	168.841	0	174.945	162.337	NaN	1.50667	526543	49497.5	97.4803	8.91533	25.4286	29.0135	0	985000	0	168.641	8.85e-126	4569300000	43	23	23	23	23.9	23.9	23.9	141000	1238	139924	O88879;O88879-2;G3XA09;Q80VR5	O88879;O88879-2;G3XA09	Apoptotic protease-activating factor 1	Apaf1
26.9413	26.5562	NaN	27.775	27.2071	1550000	1450000	0	1430000	1400000	276.766	267.601	0	245.167	239.836	0.272335	0.401579	867468	21213.2	157.212	3.76957	26.7488	27.4911	1450000	1415000	267.601	242.501	8.76e-88	1626800000	14	9	9	8	19.6	19.6	17.6	92908	647	71422.6	B2RUJ5;B2RUJ5-2	B2RUJ5;B2RUJ5-2	Amyloid beta A4 precursor protein-binding family A member 1	Apba1
NaN	NaN	NaN	23.2932	24.0686	0	0	0	1350000	1390000	0	0	0	230.826	238.193	NaN	0.548277	0	28284.3	0	5.20985	NaN	23.6809	0	1370000	0	234.51	1.14e-05	91540000	2	2	1	1	4.3	2	2	82757	738	81375.4	P98084;Q3TYH5;E9Q505	P98084;Q3TYH5;E9Q505	Amyloid beta A4 precursor protein-binding family A member 2	Apba2
NaN	24.1113	NaN	26.5256	25.3427	0	2010000	0	2090000	2000000	0	371.779	0	358.273	341.843	NaN	0.836394	1160470	63639.6	214.647	11.6175	24.1113	25.9341	0	2045000	0	350.058	1.22e-14	506180000	5	3	3	3	7.2	7.2	7.2	60717	496	53053.8	O88888;E9QAE6	O88888;E9QAE6	Amyloid beta A4 precursor protein-binding family A member 3	Apba3
23.1908	25.0201	23.4591	29.5435	29.2482	1600000	1630000	1530000	1830000	1810000	286.033	302.704	305.081	313.095	309.555	0.987866	0.208787	51316	14142.1	10.3799	2.50295	23.4591	29.3958	1600000	1820000	302.704	311.325	3.84e-112	4675400000	31	16	15	15	37.3	36.5	36.5	77383	709	77249	Q9QXJ1;Q9QXJ1-2	Q9QXJ1;Q9QXJ1-2	Amyloid beta A4 precursor protein-binding family B member 1	Apbb1
NaN	NaN	NaN	23.364	23.3029	0	0	0	1340000	1340000	0	0	0	230.294	229.388	NaN	0.0432326	0	0	0	0.641269	NaN	23.3334	0	1340000	0	229.841	3.59e-23	67188000	2	4	4	4	8.8	8.8	8.8	83200	748.5	81865.1	Q9DBR4;Q3TDW6;Q9DBR4-3;E9PWH3;Q9DBR4-2;Q3TIZ5;E9QPX0;F6SIQ5;F6V8Y6	Q9DBR4;Q3TDW6;Q9DBR4-3;E9PWH3;Q9DBR4-2;Q3TIZ5;E9QPX0;F6SIQ5	Amyloid beta A4 precursor protein-binding family B member 2	Apbb2
26.979	26.4152	26.8248	26.6179	26.8551	463000	429000	435000	410000	414000	82.7725	79.4956	86.776	70.1694	70.7008	0.291369	0.167684	18147.5	2828.43	3.64625	0.375753	26.8248	26.7365	435000	412000	82.7725	70.4351	2.83e-58	1213700000	10	9	9	9	4.3	4.3	4.3	311090	2809.5	307571	Q61315;B2RUG9;Q61315-4;Q61315-3;E9QLQ9;Q61315-2;E9Q4H1	Q61315;B2RUG9;Q61315-4;Q61315-3;E9QLQ9;Q61315-2	Adenomatous polyposis coli protein	Apc
31.7779	31.6172	31.5082	32.2367	31.9664	2080000	1960000	1950000	1890000	1880000	371.782	362.839	388.677	324.061	320.918	0.135708	0.191146	72341.8	7071.07	13.1211	2.2224	31.6172	32.1016	1960000	1885000	371.782	322.49	0	44838000000	206	33	33	33	69.9	69.9	69.9	81580	732	81521.8	G3X9I2;Q8R146;Q8R146-2	G3X9I2;Q8R146;Q8R146-2	Acylamino-acid-releasing enzyme	Apeh
31.3108	31.5772	31.3017	32.3633	32.7533	4710000	4500000	4440000	4370000	4420000	842.043	832.994	887.586	747.835	755.845	0.156503	0.275793	141774	35355.3	29.2586	5.66415	31.3108	32.5583	4500000	4395000	842.043	751.84	0	56487000000	130	17	17	17	63.7	63.7	63.7	35490	317	35490.4	P28352;Q544Z7;F6QA74;D3Z124	P28352;Q544Z7;F6QA74	DNA-(apurinic or apyrimidinic site) lyase;DNA-(apurinic or apyrimidinic site) lyase, mitochondrial	Apex1
NaN	NaN	NaN	25.1398	24.2069	0	0	0	2100000	2020000	0	0	0	359.56	345.758	NaN	0.659689	0	56568.5	0	9.75938	NaN	24.6733	0	2060000	0	352.659	4.18e-10	182260000	2	3	2	2	8.5	7.2	7.2	57339	519.5	57729.7	Q68G58;A2AFM3;Q68G58-2;A2AFM4	Q68G58;A2AFM3;Q68G58-2;A2AFM4	DNA-(apurinic or apyrimidinic site) lyase 2	Apex2
32.1241	32.1266	31.5049	32.9199	32.9574	3020000	2860000	2800000	2780000	2780000	539.946	529.68	558.343	475.437	475.347	0.358224	0.026448	113725	0	14.5223	0.0638744	32.1241	32.9387	2860000	2780000	539.946	475.392	0	75509000000	217	29	29	28	70.2	70.2	69	56784	504	56785.2	O35841;REV__E9Q8I1	O35841	Apoptosis inhibitor 5	Api5
29.4112	29.4537	29.3223	30.878	31.1779	5830000	5530000	5480000	5490000	5540000	1041.64	1023.23	1094.98	939.651	947.521	0.0670198	0.212068	189297	35355.3	37.2661	5.56506	29.4112	31.028	5530000	5515000	1041.64	943.586	7.67e-178	18437000000	90	15	15	15	80.9	80.9	80.9	26949	241	26949.1	Q9WVQ5;A2AWH9	Q9WVQ5;A2AWH9	Methylthioribulose-1-phosphate dehydratase	Apip
NaN	NaN	NaN	26.2696	26.1861	0	0	0	14200000	14200000	0	0	0	2438.41	2427.44	NaN	0.0590933	0	0	0	7.76143	NaN	26.2279	0	14200000	0	2432.92	5.35e-36	514740000	5	3	3	3	52.6	52.6	52.6	8835	76	8835.08	Q9D084-2;A6PWQ3;A6PWQ2;Q9D084;H3BKU9;H3BIX1	Q9D084-2;A6PWQ3;A6PWQ2;Q9D084;H3BKU9	Centromere protein S	Apitd1
NaN	NaN	23.837	25.0618	25.9403	0	0	2190000	2180000	2260000	0	0	436.406	373.906	386.499	NaN	0.621172	1264400	56568.5	251.959	8.90497	23.837	25.501	0	2220000	0	380.202	3.79e-07	352970000	4	3	3	3	6.8	6.8	6.8	54968	488.5	53991.8	Q9D842;Q9D842-3;Q9D842-2	Q9D842;Q9D842-3	Aprataxin and PNK-like factor	Aplf
26.1329	25.8017	25.864	26.0332	25.0514	1920000	1790000	1790000	1710000	1650000	342.847	332.04	357.776	293.463	282.022	0.176022	0.694237	75055.5	42426.4	12.923	8.09032	25.864	25.5423	1790000	1680000	342.847	287.743	1.19e-19	557070000	10	7	6	6	10.7	9.8	9.8	72750	653	72636.8	Q03157;E9Q910	Q03157;E9Q910	Amyloid-like protein 1;C30	Aplp1
24.5733	24.2261	NaN	25.7249	26.5458	1510000	1410000	0	1420000	1470000	270.464	261.553	0	243.284	250.715	0.245486	0.580499	844413	35355.3	153.645	5.2548	24.3997	26.1353	1410000	1445000	261.553	247	1.48e-30	576720000	10	6	5	5	9.2	8.1	8.1	86716	701	79732.8	Q61482;Q60709;Q06335;E9PVK2;Q06335-2;E9PUY3	Q61482;Q60709;Q06335;E9PVK2;Q06335-2;E9PUY3	Amyloid-like protein 2	Aplp2
30.9016	30.903	30.5218	30.5769	30.3556	3550000	3370000	3310000	3150000	3130000	635.171	623.074	661.49	540.028	535.411	0.219706	0.15644	124900	14142.1	19.6415	3.26497	30.9016	30.4663	3370000	3140000	635.171	537.72	5.16e-286	17058000000	92	17	16	16	54.2	52.8	52.8	46434	415	46434.3	Q9D7N9	Q9D7N9	Adipocyte plasma membrane-associated protein	Apmap
32.5139	32.7803	32.4198	32.3437	32.765	5600000	5350000	5270000	5000000	5070000	1001.95	990.873	1053.39	856.408	866.413	0.186973	0.297871	172143	49497.5	33.3611	7.07456	32.5139	32.5544	5350000	5035000	1001.95	861.41	0	67957000000	134	14	14	14	70.2	70.2	70.2	30972	282	30972.8	Q8K4Z3	Q8K4Z3	NAD(P)H-hydrate epimerase	Apoa1bp
27.3479	26.2725	26.2352	24.7225	NaN	12900000	11700000	11700000	10500000	0	2308.05	2174.97	2334.58	1792.79	0	0.631918	NaN	692820	7424620	85.5311	1267.69	26.2725	24.7225	11700000	5250000	2308.05	896.394	1.25e-07	439860000	3	2	2	2	18.6	18.6	18.6	11309	102	11314.1	Q3UKX6;P09813	Q3UKX6;P09813	Apolipoprotein A-II	Apoa2
24.052	24.0378	NaN	NaN	NaN	2850000	2700000	0	0	0	509.806	499.779	0	0	0	0.0100195	NaN	1603900	0	291.485	0	24.0449	NaN	2700000	0	499.779	0	0.0001206	52747000	2	2	2	2	5.6	5.6	5.6	45029	395	45029	P06728	P06728	Apolipoprotein A-IV	Apoa4
29.9588	30.4041	32.3381	27.7162	27.9078	314000	302000	320000	261000	263000	56.1288	55.8755	63.8821	44.6179	44.8667	1.26492	0.135454	9165.15	1414.21	4.55127	0.175976	30.4041	27.812	314000	262000	56.1288	44.7423	8.68e-59	8514000000	23	11	7	7	2.1	1.4	1.4	509430	4480.5	506668	E9Q414;E9Q1Y3;F7A3M3	E9Q414;E9Q1Y3	Apolipoprotein B-100;Apolipoprotein B-48	Apob
NaN	NaN	NaN	21.5322	24.4662	0	0	0	3750000	4260000	0	0	0	641.629	728.092	NaN	2.07463	0	360624	0	61.1383	NaN	22.9992	0	4005000	0	684.861	1.7e-05	86177000	1	1	1	1	7.4	7.4	7.4	27521	229	27521.7	P51908;Q3U9G8	P51908;Q3U9G8	C->U-editing enzyme APOBEC-1	Apobec1
NaN	NaN	NaN	25.0755	24.6857	0	0	0	2360000	2320000	0	0	0	403.636	396.836	NaN	0.275588	0	28284.3	0	4.80827	NaN	24.8806	0	2340000	0	400.236	2.47e-27	199320000	3	3	3	3	7.2	7.2	7.2	50947	396	47422.9	Q99J72;Q99J72-3;H3BJQ3;Q99J72-4;Q3U5C5;H3BKE5;Q99J72-2;E9QMH1;H3BJ44;H3BJL0;H3BJJ6;H3BJD1;Q3TI69;E9Q1Z8;H3BL97;H3BKS1	Q99J72;Q99J72-3;H3BJQ3;Q99J72-4;Q3U5C5;H3BKE5;Q99J72-2;E9QMH1;H3BJ44;H3BJL0;H3BJJ6;H3BJD1;Q3TI69;E9Q1Z8	DNA dC->dU-editing enzyme APOBEC-3	Apobec3
28.0945	29.8968	29.598	23.6534	NaN	4180000	4210000	4160000	3160000	0	747.625	780.398	830.479	540.841	0	0.965947	NaN	25166.1	2234460	41.7272	382.433	29.598	23.6534	4180000	1580000	780.398	270.421	1.9e-80	3306700000	30	13	12	12	44.7	42.8	42.8	35866	311	35866.6	P08226;Q3TXU4;G3UWN5;G3UZM8;E9Q327	P08226;Q3TXU4;G3UWN5	Apolipoprotein E	Apoe
29.2812	29.3077	31.4959	20.4565	19.8718	7350000	6970000	7460000	4610000	4480000	1313.73	1289.82	1489.96	788.611	765.054	1.27104	0.41348	257099	91923.9	109.304	16.6573	29.3077	20.1642	7350000	4545000	1313.73	776.833	2.45e-11	4869000000	12	4	4	4	19.5	19.5	19.5	21273	190	21273.3	Q9Z1R3	Q9Z1R3	Apolipoprotein M	Apom
31.0637	31.7673	31.1177	31.506	31.1525	6870000	6660000	6500000	6250000	6190000	1228.38	1232.23	1297.45	1070.5	1057.09	0.391601	0.249983	185562	42426.4	38.8152	9.48517	31.1177	31.3293	6660000	6220000	1232.23	1063.8	2.17e-267	26060000000	61	7	7	7	54.7	54.7	54.7	24136	198	22604	Q9DCZ4;Q9D186;B1ASQ2	Q9DCZ4;Q9D186;B1ASQ2	Apolipoprotein O	Apoo
31.036	31.1357	31.2895	29.9443	30.0963	5660000	5380000	5390000	4900000	4930000	1012.36	996.227	1076.15	839.267	842.41	0.127731	0.107494	158850	21213.2	42.2636	2.22279	31.1357	30.0203	5390000	4915000	1012.36	840.838	2.8e-104	17944000000	80	14	14	14	64.5	64.5	64.5	29260	265	29260.7	Q78IK4;B1AV13;E9PUP2;B1AV14	Q78IK4;B1AV13;E9PUP2;B1AV14	Apolipoprotein O-like	Apool
NaN	NaN	NaN	23.8336	24.0313	0	0	0	5030000	5070000	0	0	0	860.473	866.46	NaN	0.139754	0	28284.3	0	4.23306	NaN	23.9325	0	5050000	0	863.466	3.28e-07	104370000	1	1	1	1	6.8	6.8	6.8	22715	192	22082.9	Q9CQW7;E9Q3I2;Q9CQW7-2	Q9CQW7;E9Q3I2;Q9CQW7-2	Apoptogenic protein 1, mitochondrial	Apopt1
28.9006	27.7343	27.6682	27.214	28.0165	1780000	1620000	1610000	1500000	1550000	318.075	299.411	321.075	257.352	264.591	0.69325	0.567475	95393.9	35355.3	11.7381	5.11826	27.7343	27.6153	1620000	1525000	318.075	260.971	1.26e-59	2828500000	34	16	16	14	25.7	25.7	23.9	86721	735	82967.9	P12023;Q3TWF3;P12023-3;E9QL91;P12023-2;Q6GR78;E9PWY4	P12023;Q3TWF3;P12023-3;E9QL91;P12023-2;Q6GR78;E9PWY4	Amyloid beta A4 protein;N-APP;Soluble APP-alpha;Soluble APP-beta;C99;Beta-amyloid protein 42;Beta-amyloid protein 40;C83;P3(42);P3(40);C80;Gamma-secretase C-terminal fragment 59;Gamma-secretase C-terminal fragment 57;Gamma-secretase C-terminal fragment 50;C31	App
NaN	NaN	NaN	26.9902	27.3438	0	0	0	1930000	1960000	0	0	0	331.079	334.973	NaN	0.250054	0	21213.2	0	2.7532	NaN	27.167	0	1945000	0	333.026	4.23e-30	974780000	8	8	8	8	16.9	16.9	16.9	66855	585	66855.3	Q9DAX9	Q9DAX9	Amyloid protein-binding protein 2	Appbp2
29.8447	29.7636	30.0831	30.2717	30.1782	2010000	1900000	1910000	1830000	1820000	359.081	351.268	381.637	312.951	311.57	0.166089	0.0661564	60827.6	7071.07	15.7698	0.976134	29.8447	30.225	1910000	1825000	359.081	312.261	0	13123000000	95	25	25	25	50.5	50.5	50.5	79327	707	79328.1	Q8K3H0	Q8K3H0	DCC-interacting protein 13-alpha	Appl1
28.9809	28.7218	28.4549	29.5791	29.5302	2090000	1970000	1940000	1920000	1920000	374.533	364.099	387.737	328.455	327.478	0.26303	0.0345631	79372.5	0	11.8464	0.690944	28.7218	29.5547	1970000	1920000	374.533	327.967	2.24e-294	8022600000	57	21	21	21	51.2	51.2	51.2	73853	662	73853.7	Q8K3G9;Q3TVI6;D3Z340;H3BL43;D6RFR7	Q8K3G9;Q3TVI6	DCC-interacting protein 13-beta	Appl2
25.274	25.6845	24.8023	24.1936	23.8214	5650000	5440000	5240000	4860000	4780000	1011.13	1007.93	1046.23	831.658	817.779	0.441454	0.263185	205020	56568.5	21.2483	9.81374	25.274	24.0075	5440000	4820000	1011.13	824.719	1.68e-07	384180000	4	3	3	3	18.4	18.4	18.4	23857	183	19641.4	Q6PGD0;F6RYG0;A8C1S6;D3YYN2;D3Z6U7;G3UXG8	Q6PGD0;F6RYG0;A8C1S6;D3YYN2;D3Z6U7	All-trans retinoic acid-induced differentiation factor	Atraid
29.5392	30.0045	29.3568	31.9385	31.8014	7990000	7690000	7500000	7760000	7730000	1429.39	1424.18	1497.83	1327.94	1320.49	0.334004	0.0969445	247049	21213.2	41.0992	5.26903	29.5392	31.8699	7690000	7745000	1429.39	1324.22	0	29428000000	48	12	12	12	73.9	73.9	73.9	19724	180	19730	Q6PK77;P08030	Q6PK77;P08030	Adenine phosphoribosyltransferase	Aprt
NaN	NaN	NaN	27.6084	27.8911	0	0	0	3410000	3450000	0	0	0	584.713	589.917	NaN	0.199885	0	28284.3	0	3.68011	NaN	27.7497	0	3430000	0	587.315	2.89e-21	1467600000	9	5	5	5	17.3	17.3	17.3	38722	335	37995.9	Q7TQC5;Q7TQC5-3;B1AXX6;B1AXX8;Q7TQC5-4;B1AXX7;Q7TQC5-2;E0CXB7	Q7TQC5;Q7TQC5-3;B1AXX6;B1AXX8;Q7TQC5-4;B1AXX7;Q7TQC5-2	Aprataxin	Aptx
25.0483	24.3985	24.1795	NaN	NaN	5110000	4720000	4660000	0	0	913.875	873.171	930.162	0	0	0.451862	NaN	244336	0	29.3545	0	24.3985	NaN	4720000	0	913.875	0	0.0050611	89510000	1	1	1	1	3.9	3.9	3.9	26160	251.5	28320.8	G3X9C1;Q8BHH1	G3X9C1;Q8BHH1	Aquaporin-11	Aqp11
29.4749	29.69	29.336	31.0746	30.8659	924000	882000	868000	874000	869000	165.2	163.228	173.365	149.65	148.448	0.178348	0.147581	29143.3	3535.53	5.37447	0.849929	29.4749	30.9703	882000	871500	165.2	149.049	0	16659000000	119	46	46	45	41.1	41.1	40.6	170290	1481	170294	Q8CFQ3;A2AQA7;A2AQA6	Q8CFQ3;A2AQA7;A2AQA6	Intron-binding protein aquarius	Aqr
29.1508	29.79	29.6771	29.8537	29.811	2300000	2230000	2210000	2120000	2110000	411.691	412.687	441.923	362.27	361.274	0.341189	0.0301448	47258.2	7071.07	17.1741	0.704604	29.6771	29.8323	2230000	2115000	412.687	361.772	4.07e-274	10148000000	80	28	28	22	51.3	51.3	42.5	67581	511.5	56918.1	P04627;E9Q0P8;B1AUN8;Q8CAD1;B1AUP0;REV__Q80Y17	P04627;E9Q0P8	Serine/threonine-protein kinase A-Raf	Araf
26.8475	26.9434	27.6653	27.2374	26.6738	883000	840000	859000	804000	788000	157.91	155.449	171.572	137.654	134.627	0.447056	0.398533	21548.4	11313.7	8.68553	2.14034	26.9434	26.9556	859000	796000	157.91	136.14	2.93e-54	1704500000	24	12	12	12	11.5	11.5	11.5	162270	1193	134632	Q4LDD4;Q4LDD4-3;Q4LDD4-2;E9PUB0;F6XBJ8	Q4LDD4;Q4LDD4-3;Q4LDD4-2;E9PUB0;F6XBJ8	Arf-GAP with Rho-GAP domain, ANK repeat and PH domain-containing protein 1	Arap1
34.2225	34.1015	33.5069	33.8217	33.9205	3190000	3010000	2950000	2830000	2840000	570.744	557.869	589.206	484.663	485.434	0.383027	0.0698491	124900	7071.07	15.7514	0.545716	34.1015	33.8711	3010000	2835000	570.744	485.048	0	173330000000	368	35	35	35	62	62	62	57229	511	57229.4	Q5XJY5	Q5XJY5	Coatomer subunit delta	Arcn1
23.9718	28.1464	27.3747	25.6576	26.4167	6180000	6880000	6670000	5940000	6120000	1105.45	1273.18	1331.04	1016.64	1045.33	2.22121	0.536778	359212	127279	117.17	20.2887	27.3747	26.0371	6670000	6030000	1273.18	1030.99	0	968850000	6	13	1	1	82.3	14.9	14.9	20697	181	20696.8	P84078	P84078	ADP-ribosylation factor 1	Arf1
26.319	NaN	24.9749	26.3248	25.9362	6770000	0	6070000	6080000	5990000	1210.83	0	1211.49	1040.61	1023.9	0.950465	0.274746	3723080	63639.6	699.261	11.8209	25.6469	26.1305	6070000	6035000	1210.83	1032.26	0	806200000	11	12	3	3	82.3	26	26	20746	181	20745.8	Q8BSL7;A2A6T7;A2A6T9	Q8BSL7;A2A6T7	ADP-ribosylation factor 2	Arf2
33.6039	33.7443	34.0521	34.4416	34.5759	8710000	8280000	8330000	8010000	8040000	1556.85	1533.51	1663.43	1371.05	1374.58	0.229238	0.0949943	235160	21213.2	69.2615	2.49257	33.7443	34.5088	8330000	8025000	1556.85	1372.82	0	266720000000	356	14	14	2	83.4	83.4	16	20601	181	20600.8	P61205;Q3U344	P61205;Q3U344	ADP-ribosylation factor 3	Arf3
31.4504	31.7983	31.9024	32.0003	32.5833	8230000	7880000	7880000	7510000	7660000	1471.73	1459.6	1574.08	1286.68	1308.38	0.236728	0.412251	202073	106066	62.891	15.3488	31.7983	32.2918	7880000	7585000	1471.73	1297.53	0	48205000000	104	11	5	5	83.3	43.3	43.3	20396	180	20396.6	P61750;Q14BR4;E9Q972;E9Q798;F6UFB9	P61750;Q14BR4;E9Q972;E9Q798	ADP-ribosylation factor 4	Arf4
30.9841	30.8693	31.0863	32.0098	31.989	8060000	7600000	7630000	7470000	7470000	1440.51	1407.78	1523.88	1278.72	1276.19	0.108565	0.0147561	257358	0	59.8636	1.78624	30.9841	31.9994	7630000	7470000	1440.51	1277.46	0	42556000000	92	14	8	7	84.4	52.2	44.4	20529	180	20529.7	P84084;D3YV25;E9Q2C2	P84084	ADP-ribosylation factor 5	Arf5
28.6807	28.7966	28.9616	30.3701	30.4184	7620000	7250000	7270000	7240000	7260000	1363.11	1342.48	1451.33	1240.22	1240.55	0.141149	0.034118	208087	14142.1	57.8142	0.229948	28.7966	30.3943	7270000	7250000	1363.11	1240.39	2.49e-123	10927000000	53	11	10	10	66.3	62.9	62.9	20082	175	20082.2	P62331;Q3U0D7;Q6P3A9	P62331;Q3U0D7	ADP-ribosylation factor 6	Arf6
31.003	30.8477	31.0318	30.6701	30.8237	3650000	3440000	3450000	3240000	3260000	653.382	637.696	689.562	555.382	557.425	0.0990669	0.108647	118462	14142.1	26.5994	1.44468	31.003	30.7469	3450000	3250000	653.382	556.403	0	22236000000	116	18	18	18	51.2	51.2	51.2	45288	394	43183.9	Q9EPJ9;Q9EPJ9-2;Q3TGS9	Q9EPJ9;Q9EPJ9-2;Q3TGS9	ADP-ribosylation factor GTPase-activating protein 1	Arfgap1
31.1962	31.2272	30.9094	32.0602	32.136	2940000	2790000	2750000	2710000	2720000	526.074	516.543	549.59	464.542	465.023	0.175196	0.0535838	100167	7071.07	17.0099	0.340325	31.1962	32.0981	2790000	2715000	526.074	464.783	0	42389000000	144	27	26	26	58.3	56.3	56.3	56598	527	57354.2	Q99K28;Q99K28-2	Q99K28;Q99K28-2	ADP-ribosylation factor GTPase-activating protein 2	Arfgap2
32.9816	33.0948	32.8236	32.4935	32.3827	3060000	2910000	2880000	2710000	2700000	547.886	539.27	574.92	463.797	461.603	0.136219	0.0783486	96436.5	7071.07	18.601	1.55118	32.9816	32.4381	2910000	2705000	547.886	462.7	0	76869000000	211	32	32	31	64.8	64.8	62.9	57455	523	57455.8	Q9D8S3	Q9D8S3	ADP-ribosylation factor GTPase-activating protein 3	Arfgap3
30.875	30.8814	30.8745	30.4159	29.9175	790000	749000	746000	699000	688000	141.334	138.665	149.019	119.634	117.518	0.00387307	0.35238	24583.2	7778.17	5.37602	1.49619	30.875	30.1667	749000	693500	141.334	118.576	0	16286000000	149	57	44	44	38.8	31.4	31.4	208500	1450	163186	G3X9K3;D3YYK9	G3X9K3;D3YYK9	Brefeldin A-inhibited guanine nucleotide-exchange protein 1	Arfgef1
31.7593	31.6981	31.5994	32.1856	32.2463	838000	793000	787000	762000	764000	149.882	146.737	157.239	130.513	130.586	0.0807045	0.0429426	27874.7	1414.21	5.38993	0.0516714	31.6981	32.2159	793000	763000	149.882	130.55	0	46547000000	230	68	68	55	44.7	44.7	37.1	202240	1792	202240	A2A5R2;F6YCJ0	A2A5R2	Brefeldin A-inhibited guanine nucleotide-exchange protein 2	Arfgef2
32.1372	32.3952	32.2254	31.6932	31.7277	714000	682000	676000	632000	633000	127.756	126.323	135.074	108.256	108.23	0.131143	0.0244168	20428.7	707.107	4.69422	0.0180995	32.2254	31.7104	682000	632500	127.756	108.243	0	43798000000	327	83	83	83	46.1	46.1	46.1	240090	2170	240091	Q3UGY8;REV__Q9JI19;REV__Q8K2D8	Q3UGY8	Brefeldin A-inhibited guanine nucleotide-exchange protein 3	Arfgef3
32.0036	32.2027	31.7843	32.4169	32.5115	4110000	3920000	3860000	3740000	3750000	735.713	726.158	770.416	640.316	641.335	0.209306	0.0669279	130512	7071.07	23.2894	0.720572	32.0036	32.4642	3920000	3745000	735.713	640.826	0	56173000000	130	20	20	20	73.2	73.2	73.2	41518	353.5	39640.4	G5E8V9;E9Q3G5;A2RSX9;E9QAY5	G5E8V9;E9Q3G5;A2RSX9;E9QAY5		Arfip1
31.5924	31.7673	31.5557	31.6707	31.8249	4460000	4250000	4210000	4020000	4040000	798.287	787.38	840.732	687.618	690.05	0.113036	0.109036	134288	14142.1	28.1867	1.72016	31.5924	31.7478	4250000	4030000	798.287	688.834	0	30774000000	68	18	18	18	54.8	54.8	54.8	37772	341	37772.6	Q8K221;D3Z2F3;D6RHM6	Q8K221	Arfaptin-2	Arfip2
29.0102	28.3484	28.4375	27.6597	28.4593	6830000	6330000	6320000	5850000	6020000	1221.96	1171.29	1262.99	1001.07	1028.65	0.359098	0.565423	291605	120208	45.9359	19.4995	28.4375	28.0595	6330000	5935000	1221.96	1014.86	4.32e-58	4548900000	32	10	10	10	59.7	59.7	59.7	22659	201	22659.1	Q8BXL7;A2AU19;E9PZK7	Q8BXL7;A2AU19;E9PZK7	ADP-ribosylation factor-related protein 1	Arfrp1
32.07	32.3027	31.9112	23.9354	24.5232	4920000	4690000	4620000	3290000	3380000	879.383	868.854	922.627	563.942	577.025	0.196886	0.415602	156950	63639.6	28.4972	9.25082	32.07	24.2293	4690000	3335000	879.383	570.483	0	17280000000	82	13	13	13	67.8	67.8	67.8	34807	323	34807.9	Q61176	Q61176	Arginase-1	Arg1
25.5312	25.973	25.6588	25.2405	25.2807	3510000	3380000	3330000	3110000	3120000	626.779	625.449	664.175	532.42	532.561	0.227333	0.0284184	92915.7	7071.07	21.9843	0.100127	25.6588	25.2606	3380000	3115000	626.779	532.491	1.24e-11	623330000	4	4	4	4	13.8	13.8	13.8	38878	354	38878.4	O08691	O08691	Arginase-2, mitochondrial	Arg2
30.0467	29.9422	29.8995	29.8546	29.1222	4880000	4600000	4580000	4350000	4240000	872.005	852.383	914.933	744.469	725.243	0.0757391	0.517914	167730	77781.7	31.9904	13.5951	29.9422	29.4884	4600000	4295000	872.005	734.856	2.4e-28	10886000000	46	15	14	13	35.4	33.2	30.6	32887	238	28841.5	Q3UL36;Q3UL36-2	Q3UL36;Q3UL36-2	Arginine and glutamate-rich protein 1	Arglu1
33.2501	33.5461	33.4641	33.2031	33.1552	3520000	3360000	3350000	3150000	3150000	629.539	623.016	668.053	540.159	538.666	0.152793	0.0338577	95393.9	0	24.3387	1.05591	33.4641	33.1792	3360000	3150000	629.539	539.413	0	120120000000	315	31	31	31	90.4	90.4	90.4	50410	439	50410.7	Q5FWK3;A2AH25;Q8C5A0	Q5FWK3;A2AH25;Q8C5A0	Rho GTPase-activating protein 1	Arhgap1
NaN	NaN	25.229	26.068	27.5353	0	0	1420000	1400000	1480000	0	0	284.107	239.222	252.352	NaN	1.0375	819837	56568.5	164.029	9.28426	25.229	26.8017	0	1440000	0	245.787	1.14e-08	996340000	4	4	4	4	7.4	7.4	7.4	89365	749.5	85454.7	Q6Y5D8;Q6Y5D8-3;Q6Y5D8-2;Q6Y5D8-4	Q6Y5D8;Q6Y5D8-3;Q6Y5D8-2;Q6Y5D8-4	Rho GTPase-activating protein 10	Arhgap10
26.3474	26.4613	26.4921	27.0606	27.8869	1300000	1230000	1230000	1200000	1230000	231.918	228.474	245.876	204.667	210.637	0.0762201	0.584269	40414.5	21213.2	9.21535	4.22146	26.4613	27.4738	1230000	1215000	231.918	207.652	2.09e-55	1878300000	19	13	13	13	20.6	20.6	20.6	108430	736	80645.4	Q80Y19;F8WGF5;A2AL19;A2AL18	Q80Y19;F8WGF5;A2AL19	Rho GTPase-activating protein 11A	Arhgap11a
28.335	27.6835	27.5391	28.3614	28.7295	1590000	1470000	1460000	1420000	1440000	283.625	271.813	290.652	243.928	246.767	0.424029	0.260287	72341.8	14142.1	9.52068	2.00722	27.6835	28.5454	1470000	1430000	283.625	245.348	1.08e-133	3638200000	37	19	19	19	29.1	29.1	29.1	95351	825.5	94006.5	Q8C0D4;B2RUJ8;Q8R1F4	Q8C0D4;B2RUJ8	Rho GTPase-activating protein 12	Arhgap12
30.1993	30.0204	30.0688	30.9669	30.7056	1750000	1650000	1640000	1610000	1600000	312.613	304.828	328.193	275.436	272.751	0.0925434	0.184725	60827.6	7071.07	11.8975	1.89877	30.0688	30.8362	1650000	1605000	312.613	274.094	1.14e-225	17037000000	90	29	29	28	55.3	55.3	54.3	92201	754	82671.1	Q3UIA2;Q3UIA2-2;E9QAJ9;F8WII2;Q3UIA2-4;Q3UIA2-3;F8WJ58	Q3UIA2;Q3UIA2-2;E9QAJ9;F8WII2;Q3UIA2-4;Q3UIA2-3	Rho GTPase-activating protein 17	Arhgap17
24.3559	24.5512	NaN	27.2408	28.4626	1730000	1660000	0	1740000	1820000	310.242	306.759	0	298.147	311.106	0.138035	0.863901	979234	56568.5	178.121	9.16354	24.4536	27.8517	1660000	1780000	306.759	304.626	4.94e-77	1615600000	18	13	13	13	26.4	26.4	26.4	74929	663	74930.3	Q8K0Q5;H3BJL1;H3BLG9	Q8K0Q5	Rho GTPase-activating protein 18	Arhgap18
NaN	NaN	NaN	25.8434	25.7066	0	0	0	2220000	2210000	0	0	0	380.274	377.76	NaN	0.0967381	0	7071.07	0	1.77776	NaN	25.775	0	2215000	0	379.017	3.19e-23	368390000	6	4	4	4	14.6	14.6	14.6	55733	479	54157.3	Q8BRH3;Q8BRH3-2;E9Q4T1;H3BJ36	Q8BRH3;Q8BRH3-2;E9Q4T1	Rho GTPase-activating protein 19	Arhgap19
NaN	25.039	25.3278	27.8391	27.5795	0	587000	592000	618000	613000	0	108.658	118.145	105.824	104.698	0.204178	0.183558	340357	3535.53	65.6441	0.795932	25.1834	27.7093	587000	615500	108.658	105.261	1.65e-151	1514200000	28	22	22	21	17.5	17.5	17	215740	1945	215864	Q6DFV3;B7ZCJ0;E9Q570;B7ZCJ1;G3UWM5;G3UX38;A2BHQ2	Q6DFV3;B7ZCJ0;E9Q570;B7ZCJ1;G3UWM5	Rho GTPase-activating protein 21	Arhgap21
NaN	NaN	NaN	24.6604	24.8134	0	0	0	730000	735000	0	0	0	124.969	125.577	NaN	0.108166	0	3535.53	0	0.430365	NaN	24.7369	0	732500	0	125.273	7e-15	180220000	3	4	3	3	3.9	3.2	3.2	161830	1380	150570	Q69ZH9;B1AQY2;F8VQ11;D6RDB5;Q69ZH9-2	Q69ZH9;B1AQY2;F8VQ11;D6RDB5	Rho GTPase-activating protein 23	Arhgap23
NaN	NaN	NaN	23.16	22.8245	0	0	0	1510000	1490000	0	0	0	258.601	254.518	NaN	0.237228	0	14142.1	0	2.88753	NaN	22.9923	0	1500000	0	256.56	1.4e-59	56095000	1	17	1	1	34.9	2.7	2.7	73446	656.5	73512.7	Q8C4V1-2;D3Z5T4	Q8C4V1-2;D3Z5T4	Rho GTPase-activating protein 24	Arhgap24
23.7069	23.0612	24.721	29.1863	28.9386	1500000	1390000	1480000	1660000	1650000	269.049	256.723	295.818	284.608	281.82	0.836687	0.17513	58594.7	7071.07	19.987	1.97204	23.7069	29.0625	1480000	1655000	269.049	283.214	2.2e-63	3729700000	27	18	18	2	31.6	31.6	3.3	84099	747	84100	Q8C4V1;G3X9N1;Q8C4V1-3	Q8C4V1;G3X9N1;Q8C4V1-3	Rho GTPase-activating protein 24	Arhgap24
NaN	NaN	NaN	25.8023	25.7621	0	0	0	1340000	1340000	0	0	0	229.827	229.164	NaN	0.0284751	0	0	0	0.46857	NaN	25.7822	0	1340000	0	229.496	4.57e-14	387340000	4	4	4	4	7.6	7.6	7.6	92070	740.5	84095	Q6ZQ82;F8WHY2;E9QAQ3;D3Z1X5;F7D661;F6Q7M1;Q3U860;F6XTB7	Q6ZQ82;F8WHY2;E9QAQ3;D3Z1X5	Rho GTPase-activating protein 26	Arhgap26
28.2256	28.5193	28.1237	28.5383	28.0691	656000	628000	617000	595000	586000	117.271	116.229	123.203	101.88	100.072	0.205419	0.331788	20108	6363.96	3.76201	1.27831	28.2256	28.3037	628000	590500	117.271	100.976	5.29e-140	4047800000	45	29	29	29	19	19	19	229720	1914.5	210025	Q811P8;Q811P8-2;Q80YF9;REV__B1AR35;REV__P24721;REV__B1AR36;F6YRN3	Q811P8;Q811P8-2	Rho GTPase-activating protein 32	Arhgap32
30.2385	29.8944	28.5304	30.089	30.5903	947000	887000	844000	846000	860000	169.38	164.256	168.505	144.818	147.036	0.903386	0.35445	51733.3	9899.5	2.74126	1.56809	29.8944	30.3397	887000	853000	168.505	145.927	0	13879000000	112	45	45	44	41.3	41.3	40.9	170390	1499	170393	Q91YM2;B2RTN5;F7CQQ6	Q91YM2;B2RTN5	Rho GTPase-activating protein 35	Arhgap35;Grlf1
29.3252	29.5975	29.9184	29.3483	29.1227	909000	870000	876000	817000	811000	162.623	160.999	174.937	139.842	138.583	0.296938	0.159565	21000	4242.64	7.62175	0.890303	29.5975	29.2355	876000	814000	162.623	139.212	9.46e-217	7546900000	90	38	37	37	33.5	33.1	33.1	172110	1502	172292	P97393;E9PYT0	P97393;E9PYT0	Rho GTPase-activating protein 5	Arhgap5
34.2562	34.4656	34.0247	33.4319	33.5995	7810000	7450000	7330000	6840000	6880000	1396.82	1378.53	1462.84	1171.32	1175.63	0.220583	0.118475	249800	28284.3	44.352	3.04836	34.2562	33.5157	7450000	6860000	1396.82	1173.47	1.59e-265	178880000000	229	19	19	18	84.8	84.8	81.9	23407	204	23407.4	Q99PT1	Q99PT1	Rho GDP-dissociation inhibitor 1	Arhgdia
27.4476	27.2491	27.3513	NaN	NaN	6410000	6030000	6030000	0	0	1146.42	1116.4	1204.54	0	0	0.0992702	NaN	219393	0	44.8092	0	27.3513	NaN	6030000	0	1146.42	0	1.23e-23	561170000	8	4	4	4	26	26	26	22851	200	22850.9	Q61599;D3YWL7	Q61599	Rho GDP-dissociation inhibitor 2	Arhgdib
28.8818	28.7221	28.9463	31.12	31.1827	1410000	1330000	1340000	1360000	1370000	252.318	246.133	266.637	233.602	233.763	0.11543	0.044356	43589	7071.07	10.5178	0.113712	28.8818	31.1513	1340000	1365000	252.318	233.683	1.5e-292	17714000000	92	31	31	31	43.2	43.2	43.2	109250	919	102733	Q61210-5;Q61210;Q61210-2;E9PUF7;Q61210-4;Q61210-3;F6ZN61;D3YVJ9	Q61210-5;Q61210;Q61210-2;E9PUF7;Q61210-4;Q61210-3;F6ZN61	Rho guanine nucleotide exchange factor 1	Arhgef1
NaN	NaN	NaN	24.6808	25.1451	0	0	0	844000	861000	0	0	0	144.584	147.11	NaN	0.328358	0	12020.8	0	1.78562	NaN	24.913	0	852500	0	145.847	2.8e-08	205250000	4	3	3	3	3.1	3.1	3.1	139990	1236	134795	A2AWP8;A2AWP6;A2AWP8-3;A2AWP8-2;A2AWP8-4;A2AWP4;A2AWP8-5;Q8C033;F7BCP8;F6S3V7;F7BQE4;Q8C033-2	A2AWP8;A2AWP6;A2AWP8-3;A2AWP8-2;A2AWP8-4;A2AWP4;A2AWP8-5	Rho guanine nucleotide exchange factor 10-like protein	Arhgef10l
28.289	28.4161	26.6836	30.0621	30.0818	879000	836000	783000	838000	839000	157.159	154.852	156.304	143.501	143.405	0.965634	0.0139159	48086.7	707.107	1.16666	0.0680392	28.289	30.072	836000	838500	156.304	143.453	0	8412900000	65	37	36	35	33.4	33	32.6	171800	1514	167706	Q68FM7;E9Q0A3;D6RGQ8;E9Q599	Q68FM7;E9Q0A3		Arhgef11
31.1855	31.3717	31.2267	30.4328	30.5389	965000	920000	912000	845000	849000	172.578	170.294	182.205	144.707	145.019	0.097801	0.0750173	28571.5	2828.43	6.32183	0.220712	31.2267	30.4859	920000	847000	172.578	144.863	0	13995000000	111	49	49	48	42.2	42.2	41.8	172470	1543.5	172413	F8VQN6;Q8R4H2	F8VQN6;Q8R4H2	Rho guanine nucleotide exchange factor 12	Arhgef12
29.3842	30.0661	29.1586	30.4695	30.29	1950000	1890000	1830000	1820000	1810000	348.909	350.19	365.063	310.868	308.628	0.472502	0.126903	60000	7071.07	8.9795	1.58415	29.3842	30.3797	1890000	1815000	350.19	309.748	6.88e-268	13785000000	81	27	27	27	44	44	44	80380	713	80381.2	Q3U5C8;B1ASH7;B1ASH8	Q3U5C8	Rho guanine nucleotide exchange factor 16	Arhgef16
28.1825	28.5171	28.6034	27.6683	27.9196	679000	651000	650000	598000	604000	121.344	120.441	129.855	102.361	103.154	0.222299	0.17771	16462.1	4242.64	5.19444	0.560719	28.5171	27.794	651000	601000	121.344	102.758	2.1e-66	3151100000	31	18	18	18	11.1	11.1	11.1	221670	1552.5	168019	Q80U35;Q80U35-2	Q80U35;Q80U35-2	Rho guanine nucleotide exchange factor 17	Arhgef17
28.1135	27.0595	NaN	28.9668	28.3018	1310000	1200000	0	1210000	1190000	234.693	221.582	0	207.778	202.739	0.745298	0.470268	726659	14142.1	131.878	3.56334	27.5865	28.6343	1200000	1200000	221.582	205.259	2.67e-102	2957000000	27	10	10	10	14.7	14.7	14.7	114330	983	111026	Q6P9R4;Q6P9R4-2;Q6P9R4-3	Q6P9R4;Q6P9R4-2;Q6P9R4-3	Rho guanine nucleotide exchange factor 18	Arhgef18
29.2979	29.82	29.5269	30.5894	30.2258	1400000	1350000	1330000	1310000	1290000	249.736	249.334	265.378	224.042	221.086	0.261745	0.257084	36055.5	14142.1	9.14948	2.09028	29.5269	30.4076	1350000	1300000	249.736	222.564	0	13497000000	94	37	37	37	46.9	46.9	46.9	111970	968	109989	Q60875;Q60875-5;H3BJU7;Q60875-4;H3BJX8;H3BJ45;H3BJ40;H3BKH9;Q60875-3;Q60875-2;H3BL15;H3BLF9;H3BJ59;H3BLJ1;H3BIX8;H3BJM4;H3BJ48	Q60875;Q60875-5;H3BJU7;Q60875-4;H3BJX8;H3BJ45;H3BJ40;H3BKH9;Q60875-3	Rho guanine nucleotide exchange factor 2	Arhgef2
21.5447	NaN	NaN	25.6532	28.3068	696000	0	0	744000	821000	124.526	0	0	127.402	140.394	NaN	1.87639	401836	54447.2	71.8951	9.1871	21.5447	26.98	0	782500	0	133.898	3.13e-58	1287300000	11	10	10	10	10	10	10	165130	1470	160476	Q3UPH7;Q3UPH7-3;Q3UPH7-6;Q3UPH7-2;Q3UPH7-4;Q3UPH7-5	Q3UPH7;Q3UPH7-3;Q3UPH7-6;Q3UPH7-2;Q3UPH7-4	Rho guanine nucleotide exchange factor 40	Arhgef40
26.7745	26.2058	NaN	NaN	NaN	809000	750000	0	0	0	144.654	138.878	0	0	0	0.402174	NaN	451010	0	81.8996	0	26.4902	NaN	750000	0	138.878	0	1.03e-18	245020000	7	6	6	6	5	5	5	176660	1581	176664	E9Q7D5	E9Q7D5		Arhgef5
29.6948	30.0574	29.6448	31.5191	31.4729	1630000	1570000	1540000	1560000	1550000	292.017	289.94	307.383	266.327	265.585	0.225156	0.0326331	45825.8	7071.07	9.52813	0.524849	29.6948	31.496	1570000	1555000	292.017	265.956	0	24139000000	111	36	36	33	54.4	54.4	50.6	97055	782	87673.2	Q9ES28;Q9ES28-2;Q9ES28-3;Q9ES28-4;Q9ES28-7;Q9ES28-5;Q9ES28-6;Q9ES28-8;D3Z0V2	Q9ES28;Q9ES28-2;Q9ES28-3;Q9ES28-4;Q9ES28-7;Q9ES28-5;Q9ES28-6;Q9ES28-8;D3Z0V2	Rho guanine nucleotide exchange factor 7	Arhgef7
30.4188	30.1354	29.5068	31.1206	31.1681	669000	628000	613000	614000	615000	119.639	116.261	122.364	105.17	105.191	0.466784	0.0335664	28988.5	707.107	3.05725	0.0147871	30.1354	31.1444	628000	614500	119.639	105.181	0	20941000000	155	54	54	50	33.8	33.8	31.7	242670	2066	218477	E9QAQ7;A2BH40;A2BH40-3;A2BH40-4;A2BH40-2	E9QAQ7;A2BH40;A2BH40-3;A2BH40-4;A2BH40-2	AT-rich interactive domain-containing protein 1A	Arid1a
30.7903	30.4236	29.6237	31.0912	30.9061	693000	649000	630000	628000	625000	123.986	120.171	125.778	107.575	106.793	0.596547	0.130907	32316.1	2121.32	2.86342	0.553091	30.4236	30.9986	649000	626500	123.986	107.184	1.42e-282	8895100000	62	33	30	20	19.8	18	14	237020	2243	237020	E9Q6R4;E9Q4N7;E9Q4N6	E9Q6R4;E9Q4N7;E9Q4N6		Arid1b
27.4588	27.7027	NaN	26.7218	27.4395	3050000	2920000	0	2660000	2740000	545.708	540.044	0	456.308	467.943	0.172427	0.50749	1724620	56568.5	313.442	8.22724	27.5807	27.0807	2920000	2700000	540.044	462.126	4.26e-150	1948100000	10	12	1	1	29.3	3.9	3.9	48025	433	48026	F7CB25	F7CB25
25.3492	24.9725	24.744	28.7613	28.8627	690000	644000	636000	703000	706000	123.446	119.29	127.053	120.347	120.611	0.305613	0.0717211	29143.3	2121.32	3.88474	0.186994	24.9725	28.812	644000	704500	123.446	120.479	5.04e-125	3128800000	34	21	21	21	16.6	16.6	16.6	195990	1733	185285	E9Q7E2;E9Q6E3;Q9D982	E9Q7E2;E9Q6E3		Arid2
25.556	NaN	NaN	27.4872	27.2685	960000	0	0	927000	920000	171.711	0	0	158.69	157.219	NaN	0.15468	554256	4949.75	99.1373	1.04045	25.556	27.3779	0	923500	0	157.954	4.75e-61	1214600000	16	8	7	7	9.7	8.9	8.9	142050	896	101460	F8VPQ2;E9Q9V1	F8VPQ2;E9Q9V1		Arid4a
25.3597	25.691	26.0301	27.4413	28.7009	917000	880000	888000	890000	932000	163.941	162.911	177.428	152.427	159.212	0.335207	0.890671	19467.9	29698.5	8.10026	4.79806	25.691	28.0711	888000	911000	163.941	155.819	1.87e-88	2266500000	23	15	15	14	15.2	15.2	14.5	147640	1227	137325	A2CG63;G8JL57;A2CG63-2;F6R6U0	A2CG63;G8JL57;A2CG63-2	AT-rich interactive domain-containing protein 4B	Arid4b
29.819	29.7065	29.3152	29.9848	30.2475	2490000	2350000	2310000	2240000	2260000	444.58	434.447	460.843	384.125	386.977	0.264448	0.185751	94516.3	14142.1	13.3161	2.01673	29.7065	30.1162	2350000	2250000	444.58	385.551	7.11e-162	9343600000	70	18	18	18	43.1	43.1	43.1	64016	476	56229.2	Q9Z1K5;H9KV21;H7BWY7	Q9Z1K5;H9KV21;H7BWY7	E3 ubiquitin-protein ligase ARIH1	Arih1
26.5982	25.9888	NaN	28.0243	26.9818	2460000	2280000	0	2330000	2240000	440	421.711	0	398.335	383.01	0.430926	0.737102	1371280	63639.6	248.922	10.8363	26.2935	27.5031	2280000	2285000	421.711	390.672	5.73e-73	1689600000	22	15	15	15	41.5	41.5	41.5	57696	492	57696.8	Q9Z1K6;Q3TK92	Q9Z1K6;Q3TK92	E3 ubiquitin-protein ligase ARIH2	Arih2
30.7007	30.8971	31.5347	31.1786	31.199	8030000	7650000	7790000	7320000	7320000	1435.59	1417.19	1554.8	1252.71	1251.87	0.435989	0.0144176	192180	0	74.7032	0.594636	30.8971	31.1888	7790000	7320000	1435.59	1252.29	3.73e-190	27497000000	73	10	10	10	72.9	72.9	72.9	20411	159.5	18030.9	P61211;Q14AC7;F8WIB1;Q4V9U3;E9Q006	P61211;Q14AC7;F8WIB1;Q4V9U3	ADP-ribosylation factor-like protein 1	Arl1
NaN	NaN	NaN	25.299	25.2517	0	0	0	4430000	4420000	0	0	0	758.284	755.861	NaN	0.033503	0	7071.07	0	1.71317	NaN	25.2753	0	4425000	0	757.073	0.00017683	271400000	3	1	1	1	6.6	6.6	6.6	27361	222.5	25055.2	Q9QXJ4;F6ZTU1;D3Z4X7;Q14C12	Q9QXJ4;F6ZTU1;D3Z4X7;Q14C12	ADP-ribosylation factor-like protein 10	Arl10
26.3533	25.9813	25.9847	NaN	NaN	6140000	5740000	5720000	0	0	1098.12	1061.95	1141.66	0	0	0.213762	NaN	236925	0	39.9092	0	25.9847	NaN	5740000	0	1098.12	0	1.62e-19	332810000	2	2	2	2	12.3	12.3	12.3	22905	194	21848.4	Q8BGR6;B7ZN40	Q8BGR6;B7ZN40	ADP-ribosylation factor-like protein 15	Arl15
29.143	28.3578	28.3965	29.7673	30.0986	7460000	6870000	6860000	6830000	6910000	1333.16	1272.48	1369.67	1170.04	1181.5	0.442618	0.234293	343560	56568.5	49.0963	8.10117	28.3965	29.9329	6870000	6870000	1333.16	1175.77	1.9e-172	9316200000	29	9	9	9	72.8	72.8	72.8	20864	184	20863.9	Q9D0J4	Q9D0J4	ADP-ribosylation factor-like protein 2	Arl2
26.1109	26.1521	NaN	27.6403	26.9319	7430000	7050000	0	7060000	6880000	1328.85	1305.53	0	1208.67	1176.14	0.0291252	0.500915	4184330	127279	760.569	23.0073	26.1315	27.2861	7050000	6970000	1305.53	1192.4	1.6e-23	1462100000	11	4	4	4	35	35	35	18754	157.5	18162.3	Q9D385;Q9D385-2	Q9D385;Q9D385-2	ADP-ribosylation factor-like protein 2-binding protein	Arl2bp
31.3606	31.3621	31.2013	32.5233	32.8504	8170000	7740000	7680000	7600000	7680000	1461.08	1433.25	1532.73	1301.96	1313.31	0.0923989	0.231307	267270	56568.5	51.3213	8.02798	31.3606	32.6868	7740000	7640000	1461.08	1307.63	4.24e-265	60274000000	119	14	14	14	88.5	88.5	88.5	20486	182	20486.5	Q9WUL7;Q543P7	Q9WUL7;Q543P7	ADP-ribosylation factor-like protein 3	Arl3
NaN	NaN	NaN	26.1677	26.5866	0	0	0	6050000	6150000	0	0	0	1035.5	1050.69	NaN	0.296228	0	70710.7	0	10.7372	NaN	26.3772	0	6100000	0	1043.1	2.43e-09	563010000	7	4	4	1	16.2	16.2	5	20724	179	20723.9	Q80ZU0;Q498A0;D6RJJ6;A2A541;Q6P068	Q80ZU0;Q498A0	ADP-ribosylation factor-like protein 5A	Arl5a
28.9118	28.4215	27.5109	31.1304	30.8258	7360000	6860000	6610000	7110000	7050000	1316.59	1269.56	1320.94	1218.07	1204.56	0.710899	0.215385	381881	42426.4	28.4948	9.55725	28.4215	30.9781	6860000	7080000	1316.59	1211.32	8.9e-245	15600000000	57	14	14	14	80.1	80.1	80.1	20959	186	20959.3	Q3TUM2;O88848;O88848-2;E9PZG3;D3Z067	Q3TUM2;O88848;O88848-2;E9PZG3;D3Z067	ADP-ribosylation factor-like protein 6	Arl6
29.1705	28.1252	28.727	30.1887	31.1153	6640000	6070000	6180000	6170000	6360000	1187.92	1123.49	1233.5	1056.34	1087.32	0.524673	0.65517	302379	134350	55.2735	21.9054	28.727	30.652	6180000	6265000	1187.92	1071.83	2.48e-10	13511000000	25	4	4	4	15.3	15.3	15.3	23437	203	23436.9	Q9JKW0;Q80ZW9	Q9JKW0;Q80ZW9	ADP-ribosylation factor-like protein 6-interacting protein 1	Arl6ip1
26.8709	26.7739	26.5497	26.6425	27.264	5620000	5300000	5240000	5000000	5120000	1004.8	982.06	1046.79	856.024	874.833	0.164779	0.439467	204287	84852.8	32.8383	13.2996	26.7739	26.9533	5300000	5060000	1004.8	865.429	6.25e-23	1190900000	12	5	5	5	28.4	28.4	28.4	25524	227	25408	Q9JM93;D3YWC2;D3Z6F1	Q9JM93;D3YWC2;D3Z6F1	ADP-ribosylation factor-like protein 6-interacting protein 4	Arl6ip4
30.8087	30.7701	30.5045	30.7135	30.3272	7630000	7220000	7130000	6820000	6740000	1364.05	1336.34	1424.05	1168.42	1152.2	0.165648	0.273148	266521	56568.5	44.834	11.4719	30.7701	30.5204	7220000	6780000	1364.05	1160.31	3.43e-152	18531000000	65	7	7	7	32.4	32.4	32.4	21557	188	21557.7	Q8R5J9	Q8R5J9	PRA1 family protein 3	Arl6ip5
25.2684	25.1033	25.4334	25.5817	25.677	5410000	5100000	5150000	4920000	4940000	968.242	943.552	1027.58	842.267	844.287	0.16505	0.0674431	166433	14142.1	43.1861	1.42867	25.2684	25.6294	5150000	4930000	968.242	843.277	2.52e-14	582310000	9	6	5	5	22.1	19.5	19.5	24908	226	24908.6	Q8BH07	Q8BH07	ADP-ribosylation factor-like protein 6-interacting protein 6	Arl6ip6
28.9301	29.0945	28.4186	29.3529	29.1113	7220000	6880000	6700000	6570000	6520000	1290.88	1273.43	1337.03	1125.38	1114.64	0.352448	0.170824	264071	35355.3	32.8642	7.59441	28.9301	29.2321	6880000	6545000	1290.88	1120.01	6.78e-233	7053300000	26	12	6	5	56.5	25.8	22.6	21390	175.5	20073.2	Q8VEH3;F6QKK2	Q8VEH3;F6QKK2	ADP-ribosylation factor-like protein 8A	Arl8a
33.2275	33.1522	32.4368	32.8517	33.2453	8230000	7780000	7590000	7300000	7400000	1472.37	1440.99	1515.52	1250.81	1264.12	0.436371	0.278296	328684	70710.7	37.4201	9.41042	33.1522	33.0485	7780000	7350000	1472.37	1257.47	9.67e-255	87301000000	154	13	13	7	54.3	54.3	28.5	21539	186	21539	Q9CQW2	Q9CQW2	ADP-ribosylation factor-like protein 8B	Arl8b
28.361	28.1101	27.9307	30.4564	31.0156	4840000	4550000	4500000	4670000	4760000	866.31	842.254	899.572	799.363	812.961	0.21616	0.395399	183576	63639.6	28.7821	9.61525	28.1101	30.736	4550000	4715000	866.31	806.162	9.01e-170	13471000000	37	12	12	12	68.4	68.4	68.4	31246	282	31246.5	Q9D7A8	Q9D7A8	Armadillo repeat-containing protein 1	Armc1
31.4097	31.6469	31.9055	31.5755	31.7975	5030000	4800000	4830000	4540000	4570000	899.986	889.469	963.917	777.384	781.813	0.247937	0.156985	125033	21213.2	40.2908	3.13192	31.6469	31.6865	4830000	4555000	899.986	779.598	0	36409000000	124	11	11	11	60.1	60.1	60.1	33310	292	31788	Q9D0L7;Q9D0L7-2;D3Z5T2	Q9D0L7;Q9D0L7-2;D3Z5T2	Armadillo repeat-containing protein 10	Armc10
NaN	NaN	NaN	25.0015	24.0116	0	0	0	1240000	1190000	0	0	0	211.972	203.31	NaN	0.699937	0	35355.3	0	6.12495	NaN	24.5066	0	1215000	0	207.641	1.89e-07	204750000	2	4	3	3	4.2	3.6	3.6	96727	926	96727.8	Q5EBP3	Q5EBP3	Armadillo repeat-containing protein 5	Armc5
29.1089	28.6334	27.8439	30.2645	30.4717	3070000	2860000	2770000	2860000	2880000	548.163	528.915	552.863	489.701	492.4	0.63895	0.146513	153948	14142.1	12.6891	1.90887	28.6334	30.3681	2860000	2870000	548.163	491.051	5.33e-141	11241000000	47	13	13	13	34	34	34	50683	369.5	40169.1	Q8BNU0;Q8BNU0-2;D3Z3J0	Q8BNU0;Q8BNU0-2	Armadillo repeat-containing protein 6	Armc6
28.3159	27.3454	27.0487	30.1555	30.5666	2010000	1830000	1810000	1920000	1940000	358.606	339.705	361.192	328.146	332.179	0.662749	0.290699	110151	14142.1	11.7308	2.85184	27.3454	30.361	1830000	1930000	358.606	330.163	0	10356000000	62	23	23	7	43.1	43.1	9.4	75363	673	75383.1	Q9DBR3;G3X920	Q9DBR3;G3X920	Armadillo repeat-containing protein 8	Armc8
22.0046	NaN	NaN	25.7014	24.5571	1280000	0	0	1340000	1280000	228.478	0	0	229.299	218.799	NaN	0.809178	739008	42426.4	131.912	7.42435	22.0046	25.1292	0	1310000	0	224.049	1.49e-25	324800000	8	7	7	7	9.7	9.7	9.7	91921	731	82548.8	Q9D2I5;Q9D2I5-2;Q9D2I5-4;Q9D2I5-5;Q9D2I5-3;Q9D2I5-9;Q9D2I5-8;Q9D2I5-7;F7B303	Q9D2I5;Q9D2I5-2;Q9D2I5-4;Q9D2I5-5;Q9D2I5-3;Q9D2I5-9;Q9D2I5-8	LisH domain-containing protein ARMC9	Armc9
24.9638	26.8974	26.371	25.4485	26.2477	2630000	2690000	2620000	2410000	2480000	470.475	497.238	524.03	412.1	424.48	0.999677	0.565133	37859.4	49497.5	26.7775	8.75347	26.371	25.8481	2630000	2445000	497.238	418.29	2.16e-39	959100000	14	10	10	10	26.3	26.3	26.3	50643	456	50643.2	Q9CX83;A2AKS2	Q9CX83;A2AKS2	Armadillo repeat-containing X-linked protein 1	Armcx1
28.9347	28.5054	27.4291	28.5688	29.1348	1910000	1780000	1710000	1690000	1720000	340.794	329.328	340.634	289.121	294.458	0.775612	0.400209	101489	21213.2	6.57399	3.77407	28.5054	28.8518	1780000	1705000	340.634	291.789	7.32e-149	5581200000	40	14	14	14	29.8	29.8	29.8	81035	784	81035.6	Q6A058	Q6A058	Armadillo repeat-containing X-linked protein 2	Armcx2
27.6738	28.0703	27.6315	27.7757	28.368	3470000	3330000	3270000	3120000	3190000	619.742	616.621	652.454	534.468	545.142	0.242077	0.418785	102632	49497.5	19.8483	7.5471	27.6738	28.0719	3330000	3155000	619.742	539.805	2.28e-49	3382400000	31	12	12	12	39.1	39.1	39.1	42619	379	42619.7	Q8BHS6	Q8BHS6	Armadillo repeat-containing X-linked protein 3	Armcx3
NaN	NaN	NaN	24.769	24.679	0	0	0	488000	487000	0	0	0	83.6085	83.1944	NaN	0.0636397	0	707.107	0	0.29284	NaN	24.724	0	487500	0	83.4014	5.55e-11	185270000	4	3	3	3	2.5	2.5	2.5	242950	2356	242954	E9PWM3;A2BDV4;F6VK84	E9PWM3		Armcx4
26.1161	24.8744	24.1967	26.6516	27.1445	1600000	1450000	1400000	1470000	1500000	286.632	267.792	280.012	251.335	255.645	0.973429	0.348575	104083	21213.2	9.55775	3.04743	24.8744	26.898	1450000	1485000	280.012	253.49	7.14e-72	1140900000	14	8	8	7	19	19	17.1	86962	771	84612.6	P53762;E9QLT6;P53762-2;Q3ULM2;Q8CEC2	P53762;E9QLT6;P53762-2;Q3ULM2;Q8CEC2	Aryl hydrocarbon receptor nuclear translocator	Arnt
NaN	NaN	NaN	26.1081	26.2901	0	0	0	1800000	1810000	0	0	0	308.288	310.025	NaN	0.128679	0	7071.07	0	1.22874	NaN	26.1991	0	1805000	0	309.156	6.44e-20	527340000	8	5	5	5	11.1	11.1	11.1	69451	626	68684.8	Q9WTL8;Q9WTL8-3;Q9WTL8-2;Q9WTL8-4;Q3UHZ2;E9QP96	Q9WTL8;Q9WTL8-3;Q9WTL8-2;Q9WTL8-4;Q3UHZ2;E9QP96	Aryl hydrocarbon receptor nuclear translocator-like protein 1	Arntl
32.2322	32.2825	32.3261	33.3429	32.8515	4130000	3920000	3910000	3840000	3780000	739.045	726.068	781.515	656.9	646.36	0.0469806	0.3475	124231	42426.4	29.0013	7.45229	32.2825	33.0972	3920000	3810000	739.045	651.63	0	76965000000	219	25	25	23	74.3	74.3	68.1	41626	370	41626.3	Q9R0Q6;D3YVI5	Q9R0Q6	Actin-related protein 2/3 complex subunit 1A	Arpc1a
30.6534	30.6001	30.184	30.307	30.6259	3980000	3770000	3700000	3530000	3570000	712.483	697.665	739.734	605.275	610.833	0.257021	0.22549	145717	28284.3	21.3384	3.93043	30.6001	30.4665	3770000	3550000	712.483	608.054	0	16061000000	69	16	14	14	52.2	46	46	41063	372	41063.9	Q9WV32;F6VVE6;F6THG2;D3Z6S0	Q9WV32	Actin-related protein 2/3 complex subunit 1B	Arpc1b
32.2022	32.2391	32.2903	33.2632	32.9944	5000000	4740000	4740000	4640000	4600000	894.574	878.5	945.816	793.978	786.519	0.0442649	0.190042	150111	28284.3	35.1556	5.27378	32.2391	33.1288	4740000	4620000	894.574	790.248	0	77808000000	211	27	27	27	82.3	82.3	82.3	34357	292	33435	Q9CVB6;D3YXG6	Q9CVB6;D3YXG6	Actin-related protein 2/3 complex subunit 2	Arpc2
31.1589	31.1886	30.7454	32.0332	31.8137	8100000	7680000	7550000	7480000	7430000	1448.99	1422.68	1507.54	1279.96	1269.51	0.247746	0.15521	287460	35355.3	43.4343	7.39251	31.1589	31.9234	7680000	7455000	1448.99	1274.74	1.05e-89	38630000000	109	10	10	10	56.2	56.2	56.2	20524	166.5	19289.7	Q9JM76;H7BWZ3;D3Z2F7;D3Z2F8	Q9JM76;H7BWZ3;D3Z2F7;D3Z2F8	Actin-related protein 2/3 complex subunit 3	Arpc3
31.7672	31.6734	31.5292	32.285	32.4275	8620000	8140000	8080000	7860000	7900000	1541.66	1507.76	1613.34	1346.24	1350.39	0.11987	0.100764	295973	28284.3	53.9043	2.93546	31.6734	32.3563	8140000	7880000	1541.66	1348.32	1.52e-95	53826000000	99	12	12	12	73.2	73.2	73.2	19667	129.5	15389.1	P59999;E9PWA7	P59999;E9PWA7	Actin-related protein 2/3 complex subunit 4	Arpc4
31.112	31.4639	31.296	30.9368	31.3416	10200000	9770000	9680000	9100000	9220000	1823.08	1808.51	1933.62	1557.64	1575.93	0.176002	0.286259	277909	84852.8	68.4149	12.9348	31.296	31.1392	9770000	9160000	1823.08	1566.79	4.65e-216	26378000000	67	12	12	12	80.8	80.8	80.8	16288	121.5	12992.1	Q9CPW4;Q3UA72;E9Q2K4	Q9CPW4;Q3UA72	Actin-related protein 2/3 complex subunit 5	Arpc5
30.7561	31.2694	31.2909	30.9294	30.8629	9670000	9310000	9290000	8720000	8710000	1728.78	1724.08	1854.51	1493.8	1488.62	0.302777	0.0470089	213854	7071.07	73.9864	3.66656	31.2694	30.8961	9310000	8715000	1728.78	1491.21	4.29e-197	24611000000	67	11	11	11	70.6	70.6	70.6	16980	153	17044.9	Q9D898;A3KGQ6	Q9D898;A3KGQ6	Actin-related protein 2/3 complex subunit 5-like protein	Arpc5l
30.5732	30.3115	30.4682	30.6633	29.7129	13300000	12500000	12500000	11900000	11600000	2373.72	2308.47	2494.24	2045.6	1979.57	0.13169	0.672041	461880	212132	94.2462	46.6896	30.4682	30.1881	12500000	11750000	2373.72	2012.59	9.33e-37	18995000000	48	9	9	8	48.2	48.2	38.4	12293	104	11449.1	P56212;P56212-2;E9Q827;E9Q4B9;E9PXD7	P56212;P56212-2;E9Q827;E9Q4B9	cAMP-regulated phosphoprotein 19	Arpp19
26.1547	26.4898	28.7546	30.882	30.7138	3010000	2890000	3130000	3190000	3180000	539.004	535.488	624.817	546.843	543.144	1.41427	0.118949	120000	7071.07	50.5897	2.61566	26.4898	30.7979	3010000	3185000	539.004	544.994	4.86e-289	13830000000	63	24	24	23	70	70	68.3	46313	408	46020.2	Q91YI4;E9Q4A2;Q91YI4-2;Q5F2D9;E0CYB1;E0CY53	Q91YI4;E9Q4A2;Q91YI4-2;Q5F2D9	Beta-arrestin-2	Arrb2
30.3428	30.0956	29.2668	30.4609	30.156	3010000	2830000	2740000	2710000	2690000	538.814	524.222	547.976	464.772	459.511	0.563596	0.215561	137477	14142.1	11.98	3.71993	30.0956	30.3085	2830000	2700000	538.814	462.142	3.19e-186	12527000000	58	14	13	13	40.9	40.9	40.9	53748	506	53748.2	P50428;F6QGM0	P50428	Arylsulfatase A	Arsa
31.1771	31.7645	31.6127	31.224	30.6318	2790000	2690000	2670000	2510000	2460000	498.884	498.581	533.371	429.306	420.606	0.304954	0.418728	64291	35355.3	19.9992	6.15162	31.6127	30.9279	2690000	2485000	498.884	424.956	1.26e-141	25260000000	123	20	20	20	44.4	44.4	44.4	59646	482.5	53790.5	P50429;P50429-2;Q32KI9	P50429;P50429-2	Arylsulfatase B	Arsb
27.5699	26.9758	26.3941	25.7071	24.2142	2340000	2170000	2120000	1960000	1850000	419.007	402.152	422.957	335.701	315.787	0.587886	1.05565	115326	77781.7	11.0496	14.0815	26.9758	24.9606	2170000	1905000	419.007	325.744	9.04e-11	908950000	10	5	5	5	7.8	7.8	7.8	62800	553	62800.8	Q9D2L1	Q9D2L1	Arylsulfatase K	Arsk
27.9585	27.4491	25.9852	29.6417	29.4911	1420000	1320000	1250000	1350000	1350000	253.993	244.605	248.908	231.38	229.899	1.02437	0.106456	85440	0	4.69964	1.04657	27.4491	29.5664	1320000	1350000	248.908	230.639	1.23e-259	5643300000	54	28	28	28	41	41	41	105060	956	104209	P98203;P98203-2;P98203-4;P98203-5;P98203-3;Q80WW5	P98203;P98203-2;P98203-4;P98203-5;P98203-3	Armadillo repeat protein deleted in velo-cardio-facial syndrome homolog	Arvcf
32.2567	32.3153	31.8647	33.0411	33.0401	4120000	3910000	3840000	3790000	3790000	736.653	723.902	767.284	648.351	647.473	0.24499	0.000687837	145717	0	22.2967	0.620574	32.2567	33.0406	3910000	3790000	736.653	647.912	0	80828000000	196	29	29	29	77.4	77.4	77.4	41793	376	41793.6	Q91WU5	Q91WU5	Arsenite methyltransferase	As3mt
33.2934	33.4238	33.1041	33.1463	33.2089	3980000	3780000	3730000	3550000	3560000	711.374	700.526	745.805	608.539	608.882	0.160725	0.0442913	132288	7071.07	23.6412	0.242291	33.2934	33.1776	3780000	3555000	711.374	608.71	3.73e-291	105620000000	279	25	25	25	59.1	59.1	59.1	44669	394	44669.6	Q9WV54;Q78P93;D3Z015;D3Z505	Q9WV54;Q78P93	Acid ceramidase;Acid ceramidase subunit alpha;Acid ceramidase subunit beta	Asah1
29.1505	30.2536	30.0056	27.8551	28.2316	1860000	1830000	1810000	1600000	1620000	333.169	339.175	361.596	273.55	276.879	0.578713	0.26617	25166.1	14142.1	14.9825	2.35425	30.0056	28.0433	1830000	1610000	339.175	275.215	2.64e-13	5031200000	18	5	5	5	7.7	7.7	7.7	83508	756	83509	Q9JHE3;B9EHG7	Q9JHE3;B9EHG7	Neutral ceramidase;Neutral ceramidase soluble form	Asah2
24.2309	24.9704	25.6063	31.1475	31.1411	1050000	1020000	1040000	1210000	1210000	187.216	189.246	208.604	206.781	206.465	0.688344	0.00451814	15275.3	0	11.8062	0.223582	24.9704	31.1443	1040000	1210000	189.246	206.623	0	14325000000	86	38	38	36	43.3	43.3	41.5	123530	1125.5	124909	E9QMJ1;H3BL41;E9QN63;H3BLA8;H3BJY2;Q505F0;Q9QWY8;Q9QWY8-4;Q9QWY8-3;E9QMI7;H3BKD4;H3BKE6;Q9QWY8-2;H3BJZ8;H3BK40;H3BJM7	E9QMJ1;H3BL41;E9QN63;H3BLA8;H3BJY2;Q505F0;Q9QWY8;Q9QWY8-4;Q9QWY8-3;E9QMI7;H3BKD4;H3BKE6;Q9QWY8-2;H3BJZ8	Arf-GAP with SH3 domain, ANK repeat and PH domain-containing protein 1	Asap1
25.014	25.375	NaN	25.2247	25.2631	1250000	1200000	0	1130000	1130000	223.541	222.438	0	193.693	193.731	0.255294	0.0271102	707696	0	128.744	0.02651	25.1945	25.2439	1200000	1130000	222.438	193.712	1.61e-18	458100000	6	7	5	4	8.6	6.6	5.9	106800	958	106805	Q7SIG6;D3YX85;Q7SIG6-2;E9Q3P3;E9PX52;P97357;E9Q3D7;Q8BYB8;E9Q483	Q7SIG6;D3YX85;Q7SIG6-2;E9Q3P3;E9PX52	Arf-GAP with SH3 domain, ANK repeat and PH domain-containing protein 2	Asap2
26.6873	NaN	NaN	26.5732	26.773	4760000	0	0	4260000	4290000	851.995	0	0	728.939	733.447	NaN	0.14128	2748190	21213.2	491.899	3.18759	26.6873	26.6731	0	4275000	0	731.193	7.21e-24	990390000	8	4	4	4	20.5	20.5	20.5	29896	278	29896.2	Q8VBX0	Q8VBX0	Ankyrin repeat and SOCS box protein 13	Asb13
NaN	NaN	NaN	23.3181	23.3926	0	0	0	1920000	1920000	0	0	0	328.109	328.721	NaN	0.0526586	0	0	0	0.432663	NaN	23.3553	0	1920000	0	328.415	3.07e-05	67914000	2	1	1	1	2.5	2.5	2.5	58282	525	58282.7	Q9WV72	Q9WV72	Ankyrin repeat and SOCS box protein 3	Asb3
NaN	NaN	NaN	28.3882	28.2857	0	0	0	2940000	2930000	0	0	0	503.086	500.606	NaN	0.0724643	0	7071.07	0	1.75365	NaN	28.337	0	2935000	0	501.846	7.87e-88	2189400000	15	9	9	9	34	34	34	46276	418	46276.1	Q91ZU1;A2APZ5	Q91ZU1;A2APZ5	Ankyrin repeat and SOCS box protein 6	Asb6
NaN	NaN	23.502	24.0436	24.7101	0	0	3730000	3630000	3730000	0	0	745.274	621.328	637.705	NaN	0.47128	2153520	70710.7	430.284	11.5806	23.502	24.3768	0	3680000	0	629.516	1.72e-08	175480000	3	3	3	3	11.8	11.8	11.8	31735	288	31735.5	Q91ZT9	Q91ZT9	Ankyrin repeat and SOCS box protein 8	Asb8
28.4941	28.1515	27.6722	28.5282	29.2444	3680000	3450000	3380000	3310000	3390000	658.828	638.48	674.626	566.768	580.226	0.412872	0.50641	156950	56568.5	18.1208	9.51677	28.1515	28.8863	3450000	3350000	658.828	573.497	4.73e-57	5467300000	34	13	13	13	36	36	36	41279	356	41279.8	Q9D8Z1;Q3UMX8	Q9D8Z1	Activating signal cointegrator 1 complex subunit 1	Ascc1
29.1636	29.287	29.2343	29.7769	30.2035	1820000	1730000	1720000	1670000	1690000	324.975	320.12	343.483	285.103	288.804	0.0619088	0.301653	55075.7	14142.1	12.3284	2.61734	29.2343	29.9902	1730000	1680000	324.975	286.954	2.27e-237	10388000000	70	20	20	20	38.2	38.2	38.2	85652	749	85652.6	Q91WR3;Q5NCK0;Q91WR3-3;Q91WR3-2;E9Q3P7	Q91WR3;Q5NCK0;Q91WR3-3;Q91WR3-2;E9Q3P7	Activating signal cointegrator 1 complex subunit 2	Ascc2
31.8181	32.0702	31.7286	31.8015	31.7786	678000	647000	638000	608000	608000	121.207	119.834	127.44	104.091	103.878	0.177102	0.016179	20984.1	0	4.05354	0.15038	31.8181	31.79	647000	608000	121.207	103.984	0	39034000000	214	78	78	78	44.9	44.9	44.9	250550	2198	250557	E9PZJ8;E9PZJ8-2	E9PZJ8	Activating signal cointegrator 1 complex subunit 3	Ascc3
25.6599	24.6851	27.8628	NaN	NaN	6760000	6170000	6940000	0	0	1209.72	1141.54	1385.02	0	0	1.62792	NaN	402782	0	125.606	0	25.6599	NaN	6760000	0	1209.72	0	0.0046714	222880000	3	1	1	1	5.2	5.2	5.2	20245	174	20245.1	Q9JJR7	Q9JJR7	Achaete-scute homolog 3	Ascl3
25.9342	25.7055	25.04	28.2701	28.0692	6030000	5670000	5500000	5900000	5860000	1078.92	1048.99	1098.38	1010.54	1002.04	0.464583	0.142023	270617	28284.3	24.8798	6.01658	25.7055	28.1697	5670000	5880000	1078.92	1006.29	3.28e-85	2114900000	17	6	5	5	34.3	30.4	30.4	22942	204	22942.6	Q9CQE6	Q9CQE6	Histone chaperone ASF1A	Asf1a
24.907	25.0727	NaN	29.1489	28.6468	5920000	5640000	0	6210000	6110000	1058.23	1044.93	0	1064.13	1044.41	0.117203	0.355052	3340020	70710.7	607.167	13.9413	24.9898	28.8978	5640000	6160000	1044.93	1054.27	3.57e-61	3422100000	17	7	7	6	52	52	48	22464	202	22464.3	Q9DAP7	Q9DAP7	Histone chaperone ASF1B	Asf1b
27.307	26.8309	27.7629	26.7682	26.1324	440000	409000	422000	387000	378000	78.6611	75.8139	84.3245	66.255	64.5955	0.466072	0.449641	15567.1	6363.96	4.3323	1.1735	27.307	26.4503	422000	382500	78.6611	65.4252	5.06e-16	1647900000	9	7	7	6	2.7	2.7	2.5	331330	2958	331333	Q99MY8;Q9Z180;F2Z3U2	Q99MY8	Histone-lysine N-methyltransferase ASH1L	Ash1l
29.9265	29.5623	28.9543	31.0076	30.9977	2340000	2190000	2140000	2180000	2180000	418.51	405.524	426.94	372.59	371.978	0.491154	0.00697143	104083	0	10.7882	0.432598	29.5623	31.0027	2190000	2180000	418.51	372.284	6.02e-222	18130000000	82	22	22	22	42.7	42.7	42.7	68249	534	60170.7	Q91X20;E9PU93;D3YYA0;D6RI55;D6RET1	Q91X20;E9PU93;D3YYA0	Set1/Ash2 histone methyltransferase complex subunit ASH2	Ash2l
NaN	NaN	24.7653	26.2724	26.8501	0	0	2090000	2110000	2160000	0	0	417.694	361.098	368.549	NaN	0.40846	1206660	35355.3	241.156	5.26852	24.7653	26.5612	0	2135000	0	364.824	1.6e-10	712260000	5	3	3	3	9.1	9.1	9.1	59667	542.5	60988.7	Q6NXK8;Q6NXK8-2	Q6NXK8;Q6NXK8-2	Acid-sensing ion channel 1	Asic1
31.0364	31.4179	30.9659	31.7609	31.6759	3200000	3070000	3020000	2940000	2930000	572.531	568.503	602.303	503.424	501.412	0.243163	0.060098	92915.7	7071.07	18.4615	1.42287	31.0364	31.7184	3070000	2935000	572.531	502.418	1.05e-250	34874000000	123	27	26	26	60.8	59.5	59.5	51739	438	48841.8	Q91YI0;E0CXM2;E0CY49;F7D439;E0CYV3	Q91YI0;E0CXM2;E0CY49	Argininosuccinate lyase	Asl
31.6017	31.3491	31.7225	32.8786	33.1616	4340000	4080000	4120000	4060000	4090000	776.923	755.999	822.316	694.536	699.586	0.190555	0.20009	140000	21213.2	33.9024	3.57079	31.6017	33.0201	4120000	4075000	776.923	697.061	0	68778000000	147	16	16	16	76.7	76.7	76.7	38822	348	38822.8	O54984	O54984	ATPase Asna1	Asna1
30.5165	30.6492	30.792	32.8899	32.7234	2530000	2410000	2410000	2450000	2440000	453.098	446.38	482.056	419.598	416.921	0.137746	0.11772	69282	7071.07	18.9579	1.8928	30.6492	32.8067	2410000	2445000	453.098	418.259	0	51569000000	157	31	31	31	63.6	63.6	63.6	64282	561	64282.7	Q61024;D3Z0C2;D3YYR0;D3Z028	Q61024	Asparagine synthetase [glutamine-hydrolyzing]	Asns
29.1489	29.5891	29.2512	30.428	30.5952	1870000	1800000	1780000	1750000	1770000	335.024	333.591	354.488	300.497	301.748	0.230354	0.11822	47258.2	14142.1	11.6731	0.884574	29.2512	30.5116	1800000	1760000	335.024	301.123	4.01e-175	14318000000	88	26	26	26	40.9	40.9	40.9	83041	725	81468.4	Q8BSY0;Q8CBM2;A2AL85;A2AL84;E9Q6M2;E9PWI0;A2AL75;Q3TU40;A2AL81;A2AL77;A2AL83;A2AL71;A2AL79;E9Q513;Q9CR06;Q9D7J8;Q6P8S1;A2AL74;A2AL78;A2AL76	Q8BSY0;Q8CBM2;A2AL85;A2AL84;E9Q6M2	Aspartyl/asparaginyl beta-hydroxylase	Asph
NaN	NaN	NaN	23.3092	23.7238	0	0	0	2920000	2970000	0	0	0	499.558	507.77	NaN	0.293132	0	35355.3	0	5.80616	NaN	23.5165	0	2945000	0	503.664	8.76e-05	79150000	2	1	1	1	4.7	4.7	4.7	38265	360	38265.8	Q2TA57	Q2TA57	Aspartate beta-hydroxylase domain-containing protein 1	Asphd1
NaN	NaN	NaN	24.6174	24.6347	0	0	0	324000	324000	0	0	0	55.4306	55.3961	NaN	0.0122125	0	0	0	0.0244492	NaN	24.626	0	324000	0	55.4134	1.17e-10	163180000	3	4	3	3	1.4	1.2	1.2	364210	2489.5	288137	Q8CJ27;B1ARM8	Q8CJ27;B1ARM8	Abnormal spindle-like microcephaly-associated protein homolog	Aspm
25.6579	24.8468	26.1075	NaN	NaN	3220000	2950000	3090000	0	0	575.232	546.414	617.15	0	0	0.638918	NaN	135031	0	35.5697	0	25.6579	NaN	3090000	0	575.232	0	1.63e-05	137060000	2	1	1	1	4.6	4.6	4.6	42572	373	42572.5	Q99MQ4;A6H6K1	Q99MQ4;A6H6K1	Asporin	Aspn
29.3949	29.8237	29.4274	30.84	30.9881	2620000	2520000	2480000	2470000	2480000	469.195	466.951	495.263	422.97	424.438	0.238753	0.104722	72111	7071.07	15.7382	1.03826	29.4274	30.9141	2520000	2475000	469.195	423.704	6.6e-302	17826000000	77	23	23	23	59.5	59.5	59.5	59795	452	48881.3	Q8VBT9;Q8VBT9-2;Q8VBT9-3;A2AC05;A2ABZ8;A2AC02;A2AC03;A2AC01;E9PVI1;E9PWZ4;E9Q6F5;F7CRQ2;E9Q779;E9PUH8;A2AC00;F7B7K7;F6S7C9	Q8VBT9;Q8VBT9-2;Q8VBT9-3;A2AC05;A2ABZ8	Tether containing UBX domain for GLUT4	Aspscr1
30.3766	30.3655	30.042	30.8868	30.749	4780000	4520000	4460000	4360000	4340000	853.975	837.365	890.51	746.092	741.781	0.190015	0.0974044	170098	14142.1	27.1882	3.04849	30.3655	30.8179	4520000	4350000	853.975	743.937	4.03e-184	17407000000	74	13	13	13	51.8	51.8	51.8	33950	326	33949.9	Q8C0M9	Q8C0M9	Isoaspartyl peptidase/L-asparaginase;Isoaspartyl peptidase/L-asparaginase alpha chain;Isoaspartyl peptidase/L-asparaginase beta chain	Asrgl1
30.1262	29.9607	30.2739	31.3945	31.9231	3450000	3250000	3270000	3230000	3280000	617.239	602.13	654.004	552.684	561.245	0.156655	0.373749	110151	35355.3	26.6797	6.05331	30.1262	31.6588	3270000	3255000	617.239	556.964	8.44e-253	29847000000	100	22	22	22	55.3	55.3	55.3	46584	412	46584.5	P16460;Q3UJ34	P16460;Q3UJ34	Argininosuccinate synthase	Ass1
NaN	24.9651	23.5206	28.1592	26.2204	0	871000	818000	931000	867000	0	161.268	163.32	159.339	148.171	1.02139	1.37099	488292	45254.8	93.7062	7.89673	24.2428	27.1898	818000	899000	161.268	153.755	5.05e-62	1308800000	12	9	9	9	11	11	11	144930	1298	144417	Q61137;Q61137-2;G5E8A1;Q3TPU9	Q61137;Q61137-2;G5E8A1;Q3TPU9	Astrotactin-1	Astn1
28.84	28.9176	29.7621	29.9519	30.3124	1860000	1770000	1810000	1730000	1750000	332.523	327.052	361.82	296.731	299.905	0.511414	0.254919	45092.5	14142.1	18.6949	2.24417	28.9176	30.1321	1810000	1740000	332.523	298.318	1.4e-262	10731000000	73	30	30	30	48.1	48.1	48.1	82779	564	63539.6	Q8QZV7;F6W761;F7BP94	Q8QZV7;F6W761	Protein asunder homolog	Asun
NaN	NaN	NaN	26.6509	26.5914	0	0	0	868000	866000	0	0	0	148.569	148.041	NaN	0.042101	0	1414.21	0	0.373525	NaN	26.6211	0	867000	0	148.305	6.27e-26	670850000	9	6	6	6	6.5	6.5	6.5	147110	1370	147107	Q8BZ32;D6REV1;B2RUG8;D6RI62;D3Z112	Q8BZ32;D6REV1;B2RUG8	Putative Polycomb group protein ASXL2	Asxl2
29.919	29.9648	29.6669	31.0082	31.2015	3920000	3720000	3670000	3650000	3670000	700.857	688.53	732.754	624.127	627.186	0.160414	0.136656	132288	14142.1	22.822	2.16245	29.919	31.1049	3720000	3660000	700.857	625.656	5.41e-163	17764000000	77	15	15	15	56.8	56.8	56.8	40744	361	40744	Q9D5T0	Q9D5T0	ATPase family AAA domain-containing protein 1	Atad1
25.51	25.8479	26.5776	32.3322	32.5984	877000	842000	863000	997000	1010000	156.798	155.842	172.246	170.757	171.935	0.545659	0.188238	17616.3	9192.39	9.2073	0.832924	25.8479	32.4653	863000	1003500	156.798	171.346	0	37619000000	152	60	60	56	55	55	53	155280	1202	136614	G3X963;Q8CDM1;Q8CDM1-2	G3X963;Q8CDM1	ATPase family AAA domain-containing protein 2	Atad2
NaN	NaN	NaN	28.4562	28.5991	0	0	0	827000	832000	0	0	0	141.674	142.197	NaN	0.101003	0	3535.53	0	0.369522	NaN	28.5276	0	829500	0	141.935	2.16e-126	2603700000	31	26	22	22	22.2	20.3	20.3	164720	1460	164724	E9Q166	E9Q166		Atad2b
30.2877	29.8511	29.8028	29.6159	29.4699	2420000	2260000	2250000	2130000	2120000	433.131	418.738	449.38	363.908	361.634	0.267111	0.103244	95393.9	7071.07	15.3303	1.60774	29.8511	29.5429	2260000	2125000	433.131	362.771	2.87e-241	9921400000	90	31	31	31	54.5	54.5	54.5	66741	551.5	62085.2	Q925I1;A2AD89;Q925I1-2;F8WI53;H3BKI6;H3BK90;H3BKA4;H3BKE0	Q925I1;A2AD89;Q925I1-2;F8WI53	ATPase family AAA domain-containing protein 3	Atad3
NaN	24.3129	NaN	27.5316	26.1072	0	603000	0	647000	614000	0	111.628	0	110.727	104.859	NaN	1.00722	348142	23334.5	64.4483	4.14916	24.3129	26.8194	0	630500	0	107.793	5e-46	912110000	15	14	14	14	9.4	9.4	9.4	203910	1772	197987	Q4QY64;B2RUJ4;Q4QY64-2	Q4QY64;B2RUJ4;Q4QY64-2	ATPase family AAA domain-containing protein 5	Atad5
NaN	NaN	NaN	27.4471	27.4961	0	0	0	2790000	2790000	0	0	0	477.26	477.478	NaN	0.0346413	0	0	0	0.15455	NaN	27.4716	0	2790000	0	477.369	2.63e-25	1196800000	11	8	8	8	24.9	24.9	24.9	47163	353	39603.3	Q8K341;Q8K341-2;B8JJ74;B8JJ73;Q8K341-5;Q8K341-4;B8JJ76;Q8K341-3;B8JJ72;E9Q728;F6RPX5;F7BUT2	Q8K341;Q8K341-2;B8JJ74;B8JJ73;Q8K341-5;Q8K341-4;B8JJ76;Q8K341-3;B8JJ72	Alpha-tubulin N-acetyltransferase	Atat1
NaN	NaN	NaN	26.2068	25.5542	0	0	0	2980000	2900000	0	0	0	509.551	496.204	NaN	0.461451	0	56568.5	0	9.43755	NaN	25.8805	0	2940000	0	502.878	3.32e-15	416650000	6	4	4	4	14.2	14.2	14.2	42178	372	42178.4	Q8BHE3	Q8BHE3	Caytaxin	Atcay
25.7672	26.0513	27.1144	25.4712	26.1565	2330000	2230000	2310000	2070000	2120000	416.501	413.053	462.116	353.762	362.8	0.710123	0.484643	52915	35355.3	27.3855	6.39089	26.0513	25.8139	2310000	2095000	416.501	358.281	0	848960000	8	21	2	2	58.7	7.6	7.6	59047	516	59048.1	Q9Z2A5-2;Q80YP1	Q9Z2A5-2;Q80YP1	Arginyl-tRNA--protein transferase 1	Ate1
29.6483	29.6909	29.267	30.5426	30.3456	2680000	2540000	2490000	2470000	2460000	478.433	469.972	497.968	423.487	420.199	0.233438	0.139279	98488.6	7071.07	14.3583	2.32524	29.6483	30.4441	2540000	2465000	478.433	421.843	0	12903000000	93	23	23	4	59.1	59.1	7.9	59146	512.5	58732.9	Q9Z2A5;Q4FCQ7	Q9Z2A5;Q4FCQ7	Arginyl-tRNA--protein transferase 1	Ate1
27.6919	26.822	26.4946	26.369	27.4017	2830000	2590000	2550000	2410000	2510000	505.384	480.164	509.834	413.501	429.126	0.618786	0.730207	151438	70710.7	16.0012	11.0482	26.822	26.8854	2590000	2460000	505.384	421.314	9.33e-23	1774200000	14	6	6	5	18.7	18.7	16.4	52297	389	42345.3	P16951;Q640L6;P16951-2;A2AQF2;G3UXC3;Q3UKS5;A2AQE9;A2AQF0;E9Q8B1;Q543G2;P16951-3;F6Z2B2	P16951;Q640L6;P16951-2;A2AQF2;G3UXC3;Q3UKS5;A2AQE9;A2AQF0;E9Q8B1;Q543G2;P16951-3	Cyclic AMP-dependent transcription factor ATF-2	Atf2
NaN	27.4366	NaN	25.83	26.3385	0	1860000	0	1650000	1690000	0	343.517	0	283.288	288.482	NaN	0.359521	1073870	28284.3	198.33	3.67245	27.4366	26.0843	0	1670000	0	285.885	1.77e-13	938540000	8	5	5	5	9.3	9.3	9.3	74775	678	74775.8	F6VAN0	F6VAN0		Atf6
NaN	NaN	NaN	26.0921	26.2182	0	0	0	1640000	1650000	0	0	0	281.523	282.51	NaN	0.0891949	0	7071.07	0	0.697482	NaN	26.1551	0	1645000	0	282.017	2.97e-28	489640000	5	3	3	3	6.6	6.6	6.6	76007	699	76007.4	O35451;Q3UJ07;G3UX19;G3UXQ6	O35451;Q3UJ07;G3UX19	Cyclic AMP-dependent transcription factor ATF-6 beta;Processed cyclic AMP-dependent transcription factor ATF-6 beta	Atf6b
24.1251	NaN	NaN	23.7387	24.2708	2490000	0	0	2200000	2250000	444.694	0	0	375.979	383.896	NaN	0.376224	1437600	35355.3	256.744	5.59868	24.1251	24.0047	0	2225000	0	379.938	3.22e-11	151730000	2	3	2	2	7.7	5.4	5.4	51779	413.5	44707	Q3TZR9;Q8R0S1;Q3U2X8;E9Q0F9	Q3TZR9;Q8R0S1;Q3U2X8;E9Q0F9	Cyclic AMP-dependent transcription factor ATF-7	Atf7
24.9478	24.8399	NaN	25.2192	26.1132	961000	906000	0	872000	903000	171.809	167.8	0	149.231	154.316	0.0762973	0.632133	539658	21920.3	98.0573	3.59582	24.8938	25.6662	906000	887500	167.8	151.774	3.59e-11	521950000	6	4	4	4	3.8	3.8	3.8	138590	1306	138593	Q7TT18	Q7TT18	Activating transcription factor 7-interacting protein 1	Atf7ip
NaN	NaN	24.584	26.2121	25.5343	0	0	5040000	5110000	4980000	0	0	1006.64	874.647	850.901	NaN	0.479291	2909850	91923.9	581.182	16.7908	24.584	25.8732	0	5045000	0	862.774	8.38e-33	418730000	7	4	4	4	27.4	27.4	27.4	24577	215	24576.9	Q8R1P4	Q8R1P4	Ubiquitin-like-conjugating enzyme ATG10	Atg10
27.3234	26.9235	27.1741	NaN	NaN	5830000	5450000	5480000	0	0	1043.09	1008.21	1093.82	0	0	0.20204	NaN	211266	0	43.0513	0	27.1741	NaN	5480000	0	1043.09	0	8.91e-10	861220000	6	3	3	3	17.4	17.4	17.4	25001	218	25001.7	Q9D8Z6	Q9D8Z6	Autophagy-related protein 101	Atg101
27.1544	26.9546	26.8049	27.3454	27.3049	9530000	8960000	8880000	8610000	8600000	1704.29	1659.45	1773.86	1474.69	1470.55	0.175357	0.0286369	354448	7071.07	57.65	2.92329	26.9546	27.3251	8960000	8605000	1704.29	1472.62	8.24e-09	1532100000	13	4	4	4	23.4	23.4	23.4	15207	141	15207.4	Q9CQY1	Q9CQY1	Ubiquitin-like protein ATG12	Atg12
25.3456	25.2163	25.6611	26.818	26.2017	2400000	2260000	2290000	2280000	2220000	428.61	418.282	457.548	389.672	380.212	0.228782	0.435797	73711.1	42426.4	20.355	6.68877	25.3456	26.5098	2290000	2250000	428.61	384.942	1.6e-31	917550000	9	3	3	3	8.7	8.7	8.7	56440	497.5	54528.1	Q91YI1;Q91YI1-2	Q91YI1;Q91YI1-2	Autophagy-related protein 13	Atg13
NaN	NaN	NaN	25.8933	25.773	0	0	0	2240000	2230000	0	0	0	383.382	381.095	NaN	0.0851137	0	7071.07	0	1.61758	NaN	25.8331	0	2235000	0	382.238	3.88e-24	509030000	7	4	4	4	12.8	12.8	12.8	55388	492	55388.5	Q8CDJ3	Q8CDJ3	Beclin 1-associated autophagy-related key regulator	Atg14
29.7115	29.8834	28.6981	29.3675	29.4326	2330000	2220000	2120000	2060000	2070000	415.979	410.398	423.645	353.287	353.6	0.640541	0.0459623	105040	7071.07	6.65081	0.221316	29.7115	29.4001	2220000	2065000	415.979	353.444	0	7814100000	67	26	26	26	57.8	57.8	57.8	68171	605	68074.8	Q8C0J2;Q8C0J2-3;Q8C0J2-2;Q3TDQ5;Q8C0J2-5;F8WJH9;G9M4M6;E9Q056;Q8C0J2-4;D3YZW7	Q8C0J2;Q8C0J2-3;Q8C0J2-2;Q3TDQ5;Q8C0J2-5;F8WJH9;G9M4M6;E9Q056;Q8C0J2-4	Autophagy-related protein 16-1	Atg16l1
NaN	NaN	NaN	26.8162	26.7948	0	0	0	1850000	1850000	0	0	0	317.614	316.94	NaN	0.0151391	0	0	0	0.476468	NaN	26.8055	0	1850000	0	317.277	5.31e-32	753760000	8	6	6	6	15.4	15.4	15.4	69240	612.5	68147.9	Q6KAU8;Q6KAU8-2;D3Z653;G9M4M8;F6QTU9;D6RHC1	Q6KAU8;Q6KAU8-2;D3Z653;G9M4M8	Autophagy-related protein 16-2	Atg16l2
25.6097	26.699	26.2091	26.6186	26.0952	648000	640000	626000	604000	593000	115.875	118.498	125.038	103.487	101.318	0.545562	0.370099	11135.5	7778.17	4.71889	1.53388	26.2091	26.3569	640000	598500	118.498	102.403	9.49e-55	1101900000	15	12	11	11	8.7	8.3	8.3	210940	1816	199780	Q6P4T0;F6V3Y9	Q6P4T0;F6V3Y9	Autophagy-related protein 2 homolog A	Atg2a
28.3646	27.9693	27.5396	29.9294	29.5174	654000	611000	600000	619000	611000	116.993	113.16	119.769	106.071	104.472	0.412645	0.291391	28536.5	5656.85	3.31842	1.13068	27.9693	29.7234	611000	615000	116.993	105.271	1.35e-267	7022800000	77	44	44	43	27.7	27.7	27.3	231400	2075	231399	Q80XK6;Q80XK6-5;Q80XK6-4	Q80XK6	Autophagy-related protein 2 homolog B	Atg2b
29.2386	29.5851	29.7558	29.6798	29.8797	4360000	4180000	4190000	3970000	4000000	779.594	773.772	836.541	679.964	683.637	0.263531	0.141344	101160	21213.2	34.6812	2.59714	29.5851	29.7797	4190000	3985000	779.594	681.8	1.33e-104	9144300000	56	14	14	14	53.5	53.5	53.5	35796	314	35796.3	Q9CPX6	Q9CPX6	Ubiquitin-like-conjugating enzyme ATG3	Atg3
25.2717	25.8413	25.9249	25.6109	25.878	2990000	2900000	2900000	2720000	2750000	534.887	536.501	578.56	465.764	469.998	0.355484	0.188833	51961.5	21213.2	24.7618	2.99351	25.8413	25.7445	2900000	2735000	536.501	467.881	5.05e-10	586890000	6	4	3	3	9.3	7.8	7.8	45094	396	45094.8	Q8C9S8;Q5EBK1	Q8C9S8;Q5EBK1	Cysteine protease ATG4A	Atg4a
25.9245	25.9835	25.807	26.6178	26.6544	3110000	2950000	2920000	2860000	2870000	555.979	546.606	583.564	490.493	490.518	0.0898608	0.0259153	102144	7071.07	19.2123	0.0176302	25.9245	26.6361	2950000	2865000	555.979	490.505	2.42e-206	1038500000	5	15	1	1	56.3	4.3	4.3	44504	394	44504.6	E9PVR8	E9PVR8
29.1243	29.3316	29.073	29.2221	29.5021	3500000	3340000	3300000	3150000	3190000	626.416	618.832	659.326	540.048	544.5	0.136952	0.197976	105830	28284.3	21.527	3.1481	29.1243	29.3621	3340000	3170000	626.416	542.274	5.82e-213	8132600000	47	15	15	1	55.2	55.2	3.1	44375	393	44375.4	Q8BGE6;D3YZP6	Q8BGE6	Cysteine protease ATG4B	Atg4b
24.4593	25.6803	NaN	23.3356	23.5492	2510000	2490000	0	2150000	2170000	448.463	461.863	0	367.635	370.508	0.86344	0.151017	1443410	14142.1	262.874	2.03166	25.0698	23.4424	2490000	2160000	448.463	369.072	2.13e-10	198220000	3	2	2	2	6.6	6.6	6.6	52055	458	52056	Q811C2	Q811C2	Cysteine protease ATG4C	Atg4c
29.6021	28.8223	29.018	30.0715	30.1215	4880000	4500000	4510000	4440000	4450000	871.962	832.784	901.25	761.102	761.358	0.405706	0.0353683	216564	7071.07	34.352	0.181093	29.018	30.0965	4510000	4445000	871.962	761.23	5.07e-60	10412000000	44	12	12	12	42.9	42.9	42.9	32402	275	32402.2	Q99J83;F7D9Q0	Q99J83	Autophagy protein 5	Atg5
28.03	28.4352	28.1386	27.997	27.6673	1930000	1850000	1830000	1730000	1710000	345.112	343.418	365.295	296.185	292.309	0.209773	0.233147	52915	14142.1	12.1712	2.7406	28.1386	27.8321	1850000	1720000	345.112	294.247	5.6e-75	3241900000	37	17	17	17	33	33	33	77519	698	77520.2	Q9D906	Q9D906	Ubiquitin-like modifier-activating enzyme ATG7	Atg7
24.7629	24.5075	NaN	25.859	26.0607	1400000	1310000	0	1310000	1320000	250.302	242.992	0	224.589	226.041	0.180553	0.14261	783603	7071.07	142.449	1.02658	24.6352	25.9598	1310000	1315000	242.992	225.315	1.9e-22	556240000	8	5	5	5	12.8	12.8	12.8	94424	839	94425.1	Q3ZAQ4;Q68FE2	Q3ZAQ4		Atg9a
27.3808	27.3975	26.6542	27.4365	27.44	1910000	1810000	1760000	1720000	1720000	341.668	335.35	350.693	294.172	293.819	0.424435	0.00246812	76376.3	0	7.71095	0.249089	27.3808	27.4383	1810000	1720000	341.668	293.996	4.95e-54	1894100000	22	13	13	13	26.1	26.1	26.1	76487	656.5	72850.8	Q8BP56;Q8BP56-3;F6QM56;Q8BP56-2;E9Q4H7;E9QA85	Q8BP56;Q8BP56-3;F6QM56;Q8BP56-2	Acid trehalase-like protein 1	Athl1
33.5055	33.6892	33.6135	32.9984	33.0184	2780000	2650000	2640000	2460000	2460000	497.98	491.151	526.76	421.408	421.105	0.0923318	0.0141209	78102.5	0	18.8985	0.214562	33.6135	33.0084	2650000	2460000	497.98	421.256	0	105070000000	337	36	36	36	76.7	76.7	76.7	64217	592	64217.4	Q9CWJ9;REV__B2KFW1-2;REV__B2KFW1	Q9CWJ9	Bifunctional purine biosynthesis protein PURH;Phosphoribosylaminoimidazolecarboxamide formyltransferase;IMP cyclohydrolase	Atic
28.4626	27.9058	27.7597	26.6103	27.0614	2400000	2230000	2210000	2010000	2050000	428.636	412.227	440.791	344.333	349.705	0.370895	0.318927	104403	28284.3	14.3344	3.79884	27.9058	26.8359	2230000	2030000	428.636	347.019	1.37e-64	2059500000	22	15	13	13	29.4	26.2	26.2	63377	558	63377.4	Q8BH66	Q8BH66	Atlastin-1	Atl1
30.5253	30.5028	30.3527	30.5479	30.7789	2460000	2330000	2310000	2210000	2230000	439.944	431.227	461.251	378.297	380.652	0.0938597	0.163292	81445.3	14142.1	15.4457	1.66518	30.5028	30.6634	2330000	2220000	439.944	379.474	0	17949000000	112	27	26	8	52.5	50.8	20.9	66223	412	46875.6	Q6PA06;Q6PA06-2;E9QND8	Q6PA06;Q6PA06-2;E9QND8	Atlastin-2	Atl2
26.5266	NaN	NaN	24.2901	24.0919	2990000	0	0	2460000	2440000	534.347	0	0	420.421	416.439	NaN	0.140141	1726280	14142.1	308.505	2.81604	26.5266	24.191	0	2450000	0	418.43	1.66e-155	273430000	3	21	2	2	50.1	5.6	5.6	47381	413	47381.2	Q8BYP9	Q8BYP9		Atl2
32.687	32.5239	32.3189	32.8704	32.6722	2880000	2720000	2690000	2600000	2580000	515.032	502.679	536.932	445.018	441.75	0.184443	0.140127	102144	14142.1	17.3468	2.31135	32.5239	32.7713	2720000	2590000	515.032	443.384	0	74153000000	204	28	28	25	65.1	65.1	60.8	60574	536	60231.7	Q91YH5;E9PYT3;Q91YH5-2	Q91YH5;E9PYT3;Q91YH5-2	Atlastin-3	Atl3
29.6811	29.5014	28.5984	30.1796	30.3783	453000	427000	412000	414000	417000	81.0757	79.0465	82.3675	70.8334	71.2054	0.580208	0.140516	20744.5	2121.32	1.67412	0.263039	29.5014	30.279	427000	415500	81.0757	71.0194	0	11682000000	108	57	57	56	24.6	24.6	24.4	349410	3064.5	349245	Q62388;B9EHX4;D3Z0Q2;F6UXV2	Q62388;B9EHX4	Serine-protein kinase ATM	Atm
NaN	NaN	NaN	27.2584	27.1594	0	0	0	1060000	1050000	0	0	0	180.684	179.79	NaN	0.0700177	0	7071.07	0	0.632723	NaN	27.2089	0	1055000	0	180.237	4.4e-29	1031300000	8	6	6	6	9.1	9.1	9.1	123720	1175	123724	O35126	O35126	Atrophin-1	Atn1
32.0857	31.7968	31.1532	32.2153	32.3932	23300000	21900000	21400000	21000000	21200000	4173.07	4056.55	4272.19	3600.15	3615.24	0.477338	0.125836	984886	141421	107.936	10.6722	31.7968	32.3043	21900000	21100000	4173.07	3607.69	2.23e-252	53162000000	78	6	6	6	88.2	88.2	88.2	7338.4	68	7338.43	O08997	O08997	Copper transport protein ATOX1	Atox1
NaN	25.6885	NaN	26.9318	26.3707	0	948000	0	941000	922000	0	175.534	0	161.203	157.635	NaN	0.396764	547328	13435	101.345	2.52273	25.6885	26.6512	0	931500	0	159.419	1.56e-41	847440000	9	9	9	8	11.2	11.2	10.7	137010	1071	121822	Q6ZQ17;Q6DFW5;E9Q0M7;F6TYE6	Q6ZQ17;Q6DFW5;E9Q0M7;F6TYE6		Atp11b
NaN	NaN	NaN	27.166	27.3405	0	0	0	1020000	1030000	0	0	0	174.719	175.608	NaN	0.12339	0	7071.07	0	0.628893	NaN	27.2532	0	1025000	0	175.164	3.78e-27	1048100000	14	5	5	5	6.7	6.7	6.7	127510	1122.5	128461	Q9QZW0-2;F6U8D7;E9QKK8;Q9QZW0;F6Q8D3;B1AUG5	Q9QZW0-2;F6U8D7;E9QKK8;Q9QZW0;F6Q8D3;B1AUG5	Probable phospholipid-transporting ATPase 11C	Atp11c
31.965	31.5613	31.5503	32.962	33.0484	1290000	1210000	1200000	1190000	1200000	230.444	223.19	239.827	204.182	204.447	0.236331	0.0611311	49328.8	7071.07	8.3409	0.186951	31.5613	33.0052	1210000	1195000	230.444	204.314	0	77429000000	261	49	49	49	48.5	48.5	48.5	132390	1153	127237	Q9EPE9;E9PZQ3	Q9EPE9;E9PZQ3	Probable cation-transporting ATPase 13A1	Atp13a1
NaN	NaN	NaN	24.7215	25.4455	0	0	0	936000	964000	0	0	0	160.343	164.82	NaN	0.511959	0	19799	0	3.16596	NaN	25.0835	0	950000	0	162.581	3.98e-15	241940000	4	4	4	4	6.2	6.2	6.2	126440	1115	120156	Q9CTG6;E9PYX5;E9Q2A4	Q9CTG6;E9PYX5;E9Q2A4	Probable cation-transporting ATPase 13A2	Atp13a2
NaN	NaN	26.1567	25.8247	24.8123	0	0	959000	900000	865000	0	0	191.481	154.059	147.823	NaN	0.715868	553679	24748.7	110.551	4.40916	26.1567	25.3185	0	882500	0	150.941	2.3e-07	463640000	5	4	4	4	4.2	4.2	4.2	137470	1234	139248	Q5XF89;Q5XF89-2	Q5XF89;Q5XF89-2	Probable cation-transporting ATPase 13A3	Atp13a3
34.4844	34.531	34.1801	34.5359	34.7029	1630000	1550000	1520000	1460000	1470000	291.318	286.143	304.453	250.686	251.564	0.190586	0.118087	56862.4	7071.07	9.43937	0.621265	34.4844	34.6194	1550000	1465000	291.318	251.125	0	292380000000	569	52	52	35	52.6	52.6	33	112980	907	100125	Q8VDN2;E9QAV3;Q64436;Q91WH7;E9QNX7	Q8VDN2;E9QAV3	Sodium/potassium-transporting ATPase subunit alpha-1	Atp1a1
25.0435	24.9467	NaN	25.9251	26.0646	1190000	1120000	0	1110000	1110000	212.996	208.122	0	189.456	190.224	0.0684762	0.0986978	667757	0	121.591	0.542857	24.9951	25.9949	1120000	1110000	208.122	189.84	0	499700000	5	20	3	2	22.7	3.1	2.1	112220	1020	112217	Q6PIE5;D3YYN7;Q3UHK5;D3YVX6	Q6PIE5;D3YYN7;Q3UHK5	Sodium/potassium-transporting ATPase subunit alpha-2	Atp1a2
NaN	NaN	NaN	26.2034	26.2162	0	0	0	1120000	1120000	0	0	0	192.399	192.238	NaN	0.00905112	0	0	0	0.113776	NaN	26.2098	0	1120000	0	192.319	0	500050000	5	20	3	3	24.2	4.4	4.4	111690	1033	113830	Q6PIC6;Q8VCE0	Q6PIC6;Q8VCE0	Sodium/potassium-transporting ATPase subunit alpha-3	Atp1a3
NaN	NaN	NaN	26.0264	26.6674	0	0	0	1080000	1110000	0	0	0	185.777	190.1	NaN	0.453249	0	21213.2	0	3.057	NaN	26.3469	0	1095000	0	187.938	2.15e-274	586860000	3	12	2	2	12.3	3.4	3.4	114890	1032	114887	Q9WV27	Q9WV27	Sodium/potassium-transporting ATPase subunit alpha-4	Atp1a4
32.3259	32.2304	31.6041	32.792	32.6814	4900000	4630000	4530000	4460000	4450000	876.654	857.377	903.7	764.117	760.531	0.392065	0.0782138	191398	7071.07	23.27	2.53577	32.2304	32.7367	4630000	4455000	876.654	762.324	1.39e-123	68134000000	95	16	16	16	52	52	52	35194	304	35194.6	P14094;Q545P0	P14094;Q545P0	Sodium/potassium-transporting ATPase subunit beta-1	Atp1b1
28.9544	28.7256	29.425	30.9737	31.1407	4860000	4570000	4670000	4670000	4700000	869.712	846.365	931.925	799.406	802.652	0.356633	0.118095	147309	21213.2	44.2266	2.29521	28.9544	31.0572	4670000	4685000	869.712	801.029	1.52e-127	17068000000	62	12	12	12	56.1	56.1	56.1	31775	278	31775.7	P97370;Q544Q7;Q3UFH4	P97370;Q544Q7	Sodium/potassium-transporting ATPase subunit beta-3	Atp1b3
34.7506	34.7388	34.2199	35.2432	35.1841	1610000	1530000	1500000	1470000	1470000	288.762	283.153	299.819	251.633	250.877	0.303039	0.0418528	56862.4	0	8.48035	0.534128	34.7388	35.2136	1530000	1470000	288.762	251.255	0	412670000000	792	53	46	36	54.3	46.9	36.5	114860	1044	114858	O55143;F8WI94;O55143-2	O55143;F8WI94;O55143-2	Sarcoplasmic/endoplasmic reticulum calcium ATPase 2	Atp2a2
34.9858	35.0435	34.4929	34.5883	34.583	1640000	1560000	1530000	1460000	1460000	293.837	288.703	305.455	249.607	249.239	0.302604	0.00371701	56862.4	0	8.58291	0.260569	34.9858	34.5856	1560000	1460000	293.837	249.423	0	347680000000	637	55	55	3	50.8	50.8	1.8	113640	1029	112673	Q64518;B1ATS5	Q64518;B1ATS5	Sarcoplasmic/endoplasmic reticulum calcium ATPase 3	Atp2a3
25.4289	26.1477	NaN	25.5165	25.6373	1210000	1180000	0	1090000	1090000	215.735	217.598	0	186.007	186.639	0.508225	0.0853767	690097	0	125.096	0.447326	25.7883	25.5769	1180000	1090000	215.735	186.323	0	526440000	6	53	1	1	50.6	1.1	1.1	112500	999	109530	E9Q559;Q64518-3;B1ATS4;Q8R0X5;Q64518-2;Q497K5	E9Q559;Q64518-3;B1ATS4;Q8R0X5;Q64518-2	Sarcoplasmic/endoplasmic reticulum calcium ATPase 3	Atp2a3
32.0664	32.0407	31.8273	33.1615	32.8881	1270000	1200000	1190000	1180000	1170000	227.126	222.612	237.695	201.82	199.892	0.13127	0.193296	43589	7071.07	7.74143	1.36388	32.0407	33.0248	1200000	1175000	227.126	200.856	0	77901000000	240	47	47	30	43.4	43.4	29.6	134750	1220	134747	G5E829;Q05CJ5;REV__D3Z6I9;REV__D3Z3W5;REV__Q3V3C1;REV__D3YVK8;REV__Q3UX62	G5E829		Atp2b1
28.0564	28.3007	27.1162	27.7512	28.2098	1130000	1080000	1030000	1000000	1020000	201.961	199.83	205.811	171.645	174.25	0.625363	0.324272	50000	14142.1	3.03122	1.84228	28.0564	27.9805	1080000	1010000	201.961	172.948	1.77e-245	3098100000	37	32	18	15	31.2	21.2	18.7	132590	1198	132588	Q9R0K7;Q3UHJ3;F8WHB1;Q6DIB8;Q0VF54	Q9R0K7;Q3UHJ3;F8WHB1	Plasma membrane calcium-transporting ATPase 2	Atp2b2
28.2226	28.4447	27.8377	25.8596	26.218	1130000	1080000	1050000	931000	944000	202.424	200.122	210.524	159.368	161.363	0.307106	0.253421	40414.5	9192.39	5.4637	1.41046	28.2226	26.0388	1080000	937500	202.424	160.365	3.43e-238	1879700000	23	23	9	9	22.5	10	10	133070	1169	128909	Q6Q477;E9Q828;Q32ME1;F7AAP4;REV__Q91YR5-2;REV__Q91YR5-1;REV__Q3TRF3;REV__Q91YR5	Q6Q477;E9Q828;Q32ME1;F7AAP4		Atp2b4
28.1234	28.2381	28.3845	27.5886	27.7657	1500000	1420000	1430000	1320000	1330000	267.616	263.578	284.793	225.573	226.721	0.13087	0.125264	43589	7071.07	11.2651	0.811636	28.2381	27.6771	1430000	1325000	267.616	226.147	5.98e-89	2945600000	33	20	19	19	26.6	26.6	26.6	100300	902.5	98551.9	Q80XR2;H3BL44;Q3UZR5;Q8BMS7;H3BIX7;H3BLI6;H3BKB1;H3BJY0;H3BLC2;H3BJJ5;Q3UWW0;H3BJ99;H3BK57;A7L9Z8	Q80XR2;H3BL44;Q3UZR5;Q8BMS7;H3BIX7;H3BLI6	Calcium-transporting ATPase type 2C member 1	Atp2c1
36.5778	36.1676	36.2229	35.7709	35.7899	3270000	3060000	3050000	2870000	2870000	584.267	566.685	610.07	490.949	490.56	0.222608	0.0134762	124231	0	21.8222	0.275005	36.2229	35.7804	3060000	2870000	584.267	490.755	0	810460000000	773	38	38	37	69.6	69.6	69.6	59752	528	57173.6	Q03265;D3Z6F5;D6RJ16;REV__Q6S5J6-4;REV__Q3UYM1;REV__P54729;REV__Q6S5J6-2;REV__H7BXB3	Q03265;D3Z6F5	ATP synthase subunit alpha, mitochondrial;ATP synthase subunit alpha	Atp5a1
36.8117	37.0311	36.8131	35.7208	35.9441	3490000	3330000	3300000	3040000	3060000	624.056	615.79	658.026	520.322	522.882	0.126248	0.157952	102144	14142.1	22.3841	1.81045	36.8131	35.8325	3330000	3050000	624.056	521.602	0	998950000000	1060	31	31	31	79.2	79.2	79.2	56300	529	56300.5	P56480	P56480	ATP synthase subunit beta, mitochondrial	Atp5b
33.1885	33.2487	33.6269	33.6305	33.4989	5390000	5110000	5150000	4900000	4880000	963.214	946.538	1029.02	838.652	834.265	0.237649	0.0930252	151438	14142.1	43.6131	3.10214	33.2487	33.5647	5150000	4890000	963.214	836.458	1.19e-201	124460000000	178	12	12	12	47	47	47	32886	274	30255.8	Q91VR2;Q8C2Q8;Q3UD06;A2AKU9;A2AKV2;A2AKV3;A2AKV1;A2AKV0	Q91VR2;Q8C2Q8;Q3UD06;A2AKU9;A2AKV2;A2AKV3;A2AKV1	ATP synthase subunit gamma, mitochondrial;ATP synthase subunit gamma	Atp5c1
31.9737	30.8529	31.6672	29.7508	30.1661	9700000	8860000	9070000	8100000	8210000	1733.91	1641.19	1810.7	1386.26	1403.75	0.579266	0.293725	437150	77781.7	84.8814	12.37	31.6672	29.9585	9070000	8155000	1733.91	1395.01	5.98e-77	21895000000	23	4	4	4	37.5	37.5	37.5	17600	168	17600	Q9D3D9;Q4FK74;D3Z7S4	Q9D3D9;Q4FK74;D3Z7S4	ATP synthase subunit delta, mitochondrial	Atp5d
30.7262	30.1784	29.217	30.0271	29.5055	28100000	26100000	25200000	24600000	24200000	5023.48	4839.74	5036.58	4218.17	4139.4	0.763973	0.368826	1484360	282843	110.059	55.694	30.1784	29.7663	26100000	24400000	5023.48	4178.79	4.87e-05	11868000000	16	2	2	2	28.8	28.8	28.8	5837.8	52	5837.84	P56382;Q545F5	P56382;Q545F5	ATP synthase subunit epsilon, mitochondrial	Atp5e
32.5411	33.5538	33.6258	31.7905	31.5574	6000000	5860000	5850000	5260000	5220000	1072.9	1085.17	1168.97	900.614	892.826	0.606549	0.164826	83865	28284.3	52.2844	5.50688	33.5538	31.674	5860000	5240000	1085.17	896.72	2.63e-140	75845000000	133	18	18	18	55.9	55.9	55.9	28948	256	28948.8	Q9CQQ7;Q5I0W0	Q9CQQ7;Q5I0W0	ATP synthase subunit b, mitochondrial	Atp5f1
33.6219	34.2635	34.2255	34.0824	34.1343	9570000	9240000	9200000	8710000	8720000	1711.55	1710.92	1837.05	1490.78	1491.07	0.359967	0.0366765	203060	7071.07	72.6395	0.206211	34.2255	34.1084	9240000	8715000	1711.55	1490.92	1.83e-200	182120000000	217	15	15	15	83.9	83.9	83.9	18749	160	18621.3	Q9DCX2;G3X9L6;B1ASE2;D3Z1B2	Q9DCX2;G3X9L6;B1ASE2	ATP synthase subunit d, mitochondrial	Atp5h;Gm10250
32.1778	31.922	31.7254	32.9844	32.1795	20900000	19600000	19400000	19200000	18700000	3729.17	3628.9	3876.74	3284.57	3200.17	0.226835	0.569165	814453	353553	124.671	59.6784	31.922	32.5819	19600000	18950000	3729.17	3242.37	8.04e-32	59269000000	77	7	7	7	78.9	78.9	78.9	8235.5	71	8235.6	Q06185;Q8BTB6	Q06185	ATP synthase subunit e, mitochondrial	Atp5i
31.9683	31.6308	31.9419	32.4551	32.7627	13700000	12800000	12900000	12400000	12600000	2441.71	2369.81	2572.4	2129.96	2147.3	0.187689	0.217534	493288	141421	102.707	12.2623	31.9419	32.6089	12900000	12500000	2441.71	2138.63	1.54e-213	62081000000	89	8	8	8	46.3	46.3	46.3	12496	100	11535.4	P97450;E9QAD6	P97450;E9QAD6	ATP synthase-coupling factor 6, mitochondrial	Atp5j
31.4727	31.572	31.3625	31.0223	31.3518	16200000	15400000	15300000	14400000	14500000	2903.96	2857.52	3051.2	2459.49	2482.33	0.104822	0.23299	493288	70710.7	101.121	16.1442	31.4727	31.1871	15400000	14450000	2903.96	2470.91	3.01e-20	41467000000	65	5	5	5	44.3	44.3	44.3	10344	82	9674.88	P56135;F8WHP8	P56135;F8WHP8	ATP synthase subunit f, mitochondrial	Atp5j2
31.6867	32.077	31.4722	32.0343	31.8101	14800000	14200000	13900000	13400000	13300000	2647.31	2628.75	2772.42	2299.63	2280.5	0.306612	0.158568	458258	70710.7	78.1403	13.5219	31.6867	31.9222	14200000	13350000	2647.31	2290.06	8.26e-21	43182000000	55	5	5	5	47.6	47.6	47.6	11424	103	11426	Q9CPQ8;F2Z452	Q9CPQ8;F2Z452	ATP synthase subunit g, mitochondrial	Atp5l;Atp5l-ps1
33.8911	33.9031	33.4039	33.3212	34.0762	7740000	7340000	7200000	6830000	6990000	1384.53	1358.58	1438.86	1169.64	1194.56	0.284832	0.533885	280238	113137	40.9648	17.6201	33.8911	33.6987	7340000	6910000	1384.53	1182.1	1.28e-284	151940000000	160	13	13	9	67.1	67.1	41.8	23363	213	23347.6	Q9DB20;D3Z4J0;F6XVM5	Q9DB20;D3Z4J0	ATP synthase subunit O, mitochondrial	Atp5o
28.2927	28.3439	29.1773	27.6057	27.6279	6490000	6160000	6320000	5680000	5690000	1160.2	1140.1	1261.55	972.677	972.171	0.496609	0.0157123	165025	7071.07	65.0976	0.358042	28.3439	27.6168	6320000	5685000	1160.2	972.424	4.32e-58	3206300000	21	5	5	5	35	35	35	23275	200	23275.1	Q9CRA7	Q9CRA7	ATP synthase subunit s, mitochondrial	Atp5s
20.5358	26.244	NaN	NaN	NaN	3750000	4540000	0	0	0	670.8	840.89	0	0	0	4.03629	NaN	2425500	0	444.597	0	23.3899	NaN	3750000	0	670.8	0	2.29e-19	292270000	3	3	3	3	21	21	21	29219	257.5	29199.4	Q8CA44;Q9D7K5	Q8CA44;Q9D7K5	ATP synthase subunit s-like protein	Atp5sl
30.6425	31.0616	30.9178	30.9234	30.8195	3210000	3080000	3050000	2900000	2900000	573.377	570.122	609.997	497.184	494.857	0.212962	0.0734609	85049	0	22.142	1.64526	30.9178	30.8714	3080000	2900000	573.377	496.02	7.31e-204	21557000000	80	13	12	12	36.7	35.4	35.4	51007	439	48271.3	Q9R1Q9;Q3TWN7;Q3TKX1;B7FAU7;B7FAU3;F6X9J0;F6ZE56	Q9R1Q9;Q3TWN7;Q3TKX1;B7FAU7	V-type proton ATPase subunit S1	Atp6ap1
30.651	30.2196	29.8179	30.8415	30.9843	4190000	3910000	3840000	3780000	3800000	748.365	723.747	767.627	647.02	649.155	0.416594	0.100983	185203	14142.1	21.9943	1.50977	30.2196	30.9129	3910000	3790000	748.365	648.088	0	19523000000	74	18	18	18	55.7	55.7	55.7	39091	350	39092	Q9CYN9;Q1XID4	Q9CYN9;Q1XID4	Renin receptor	Atp6ap2
33.7118	33.8591	33.5273	33.6204	33.5559	1880000	1790000	1770000	1680000	1680000	336.488	331.506	352.85	288.34	287.406	0.166238	0.0455806	58594.7	0	11.1659	0.660409	33.7118	33.5881	1790000	1680000	336.488	287.873	0	128960000000	302	36	36	1	43.4	43.4	3.4	95622	832	95623	Q9Z1G4-3;A2A5A2;Q9Z1G4-2;A2A5A0;Q3TY98;A2A599;Q920R6;E9Q4L3	Q9Z1G4-3;A2A5A2;Q9Z1G4-2;A2A5A0;Q3TY98	V-type proton ATPase 116 kDa subunit a isoform 1	Atp6v0a1
NaN	25.0359	NaN	24.9844	25.0231	0	1310000	0	1240000	1240000	0	242.977	0	212.4	212.447	NaN	0.0273503	756329	0	140.283	0.0332967	25.0359	25.0038	0	1240000	0	212.424	0	403150000	3	36	1	1	43.9	4.2	4.2	96466	839	96466.9	Q9Z1G4	Q9Z1G4	V-type proton ATPase 116 kDa subunit a isoform 1	Atp6v0a1
28.4751	26.6724	26.3807	28.1535	28.9781	1550000	1370000	1350000	1370000	1410000	276.916	254.432	270.503	235.25	241.819	1.13441	0.583087	110151	28284.3	11.5823	4.64546	26.6724	28.5658	1370000	1390000	270.503	238.534	6.06e-60	3853900000	29	17	14	14	22.3	19.6	19.6	98144	856	98145.3	P15920;P15920-2	P15920	V-type proton ATPase 116 kDa subunit a isoform 2	Atp6v0a2
27.7332	28.2095	28.1494	27.9626	28.4519	9700000	9340000	9290000	8770000	8930000	1734	1730.11	1855.76	1502.24	1526.51	0.2594	0.34598	223681	113137	71.4469	17.1557	28.1494	28.2073	9340000	8850000	1734	1514.38	8.37e-17	3120400000	17	2	2	2	16.7	16.7	16.7	15265	152.5	15536.6	E9Q9C5;P63082;A3KML5;D3Z3B2	E9Q9C5;P63082;A3KML5;D3Z3B2	V-type proton ATPase 16 kDa proteolipid subunit	Atp6v0c
33.1754	33.1379	33.0551	32.2827	32.3995	4390000	4160000	4130000	3840000	3850000	785.681	769.809	825.413	656.922	658.424	0.0615703	0.0825404	142244	7071.07	28.6424	1.06208	33.1379	32.3411	4160000	3845000	785.681	657.673	0	75981000000	172	17	17	17	58.7	58.7	58.7	40301	351	40301.1	P51863	P51863	V-type proton ATPase subunit d 1	Atp6v0d1
34.7519	34.8903	34.7427	34.8849	34.9134	2710000	2580000	2560000	2450000	2450000	485.45	478.078	511.721	418.714	418.501	0.0826683	0.0201523	81445.3	0	17.6837	0.150558	34.7519	34.8991	2580000	2450000	485.45	418.607	0	326170000000	632	46	46	46	88.5	88.5	88.5	68325	563	61960.3	P50516;P50516-2;D3Z1B9;D3YWH3;D3YZ23	P50516;P50516-2	V-type proton ATPase catalytic subunit A	Atp6v1a
34.2536	34.3844	34.3881	34.5216	34.6398	3230000	3070000	3060000	2920000	2940000	578.122	569.251	611.963	500.632	501.681	0.0766417	0.083587	95393.9	14142.1	22.5394	0.741741	34.3844	34.5807	3070000	2930000	578.122	501.156	0	232740000000	489	36	36	35	81	81	81	56550	511	56550.8	P62814;Q91YH6	P62814	V-type proton ATPase subunit B, brain isoform	Atp6v1b2
33.1405	32.8462	32.9063	33.0603	33.1809	4030000	3780000	3780000	3610000	3620000	720.724	700.687	754.558	617.775	619.208	0.155472	0.0853187	144338	7071.07	27.2285	1.01366	32.9063	33.1206	3780000	3615000	720.724	618.491	0	101470000000	207	31	31	30	78.3	78.3	76.2	43887	382	43887.6	Q9Z1G3	Q9Z1G3	V-type proton ATPase subunit C 1	Atp6v1c1
31.6757	31.9237	31.2174	32.1422	31.9793	5960000	5690000	5550000	5430000	5400000	1065.68	1053.52	1107.39	929.162	923.228	0.358332	0.115187	208407	21213.2	28.2537	4.19564	31.6757	32.0608	5690000	5415000	1065.68	926.195	2.49e-187	46792000000	137	19	19	19	69.2	69.2	69.2	28369	222	25483.5	P57746;Q3U861;F6XGK5;E9Q0D9	P57746;Q3U861;F6XGK5;E9Q0D9	V-type proton ATPase subunit D	Atp6v1d
33.2657	33.4147	33.3513	33.5461	33.8842	6790000	6460000	6430000	6140000	6210000	1213.82	1195.98	1283.14	1051.75	1060.95	0.0747958	0.239122	199750	49497.5	46.0421	6.50224	33.3513	33.7151	6460000	6175000	1213.82	1056.35	9.49e-284	137910000000	212	18	18	18	73	73	73	26157	226	26157.4	P50518;Q9D593;Q8HW99;P79621-3;Q3U5G4;P79621-2;P79621	P50518	V-type proton ATPase subunit E 1	Atp6v1e1
31.6133	31.3723	31.7101	32.1334	32.0108	12600000	11900000	12000000	11500000	11500000	2256.75	2196.8	2386.79	1970.99	1960.88	0.17392	0.0866216	378594	0	97.1282	7.15203	31.6133	32.0721	12000000	11500000	2256.75	1965.93	5.65e-166	42015000000	120	9	9	9	84	84	84	13370	109.5	12287.5	Q9D1K2;F7B2B4	Q9D1K2;F7B2B4	V-type proton ATPase subunit F	Atp6v1f
31.9378	32.1886	32.106	31.6562	31.3642	12400000	11900000	11800000	11000000	11000000	2221.11	2195.82	2354.26	1891.63	1871.7	0.127812	0.206482	321455	0	85.1198	14.0935	32.106	31.5102	11900000	11000000	2221.11	1881.67	9.95e-296	39094000000	68	6	6	6	66.1	66.1	66.1	13724	118	13724.4	Q9CR51;Q5HZY7	Q9CR51;Q5HZY7	V-type proton ATPase subunit G 1	Atp6v1g1
NaN	NaN	NaN	26.9631	26.7749	0	0	0	9460000	9400000	0	0	0	1619.81	1606.38	NaN	0.133071	0	42426.4	0	9.50071	NaN	26.869	0	9430000	0	1613.1	5.48e-49	782050000	4	4	4	4	40.7	40.7	40.7	13651	105.5	12269.4	Q9WTT4;Q54A87;B0V2H4;G5E923	Q9WTT4;Q54A87;B0V2H4;G5E923	V-type proton ATPase subunit G 2	Atp6v1g2
32.4339	32.5041	32.7636	33.2619	33.2316	3100000	2940000	2960000	2850000	2850000	554.232	544.827	590.318	488.374	487.283	0.173637	0.0214119	87178	0	24.0142	0.771413	32.5041	33.2468	2960000	2850000	554.232	487.829	0	86580000000	230	25	25	25	62.1	62.1	62.1	55854	483	55855	Q8BVE3	Q8BVE3	V-type proton ATPase subunit H	Atp6v1h
27.7412	27.8366	27.2852	30.6234	30.135	914000	869000	849000	905000	891000	163.409	160.84	169.465	154.995	152.321	0.294712	0.345322	33291.6	9899.5	4.4283	1.89063	27.7412	30.3792	869000	898000	163.409	153.658	0	10217000000	81	40	40	40	39.1	39.1	39.1	162030	1491.5	161994	A2AG68;Q64430;Q64446;Q8K3F6;B1AQ57	A2AG68;Q64430	Copper-transporting ATPase 1	Atp7a
30.9029	30.9664	30.6167	29.5843	28.92	1270000	1210000	1190000	1090000	1070000	227.285	223.404	237.428	186.959	182.519	0.1863	0.469703	41633.3	14142.1	7.2416	3.13944	30.9029	29.2522	1210000	1080000	227.285	184.739	3.01e-248	10007000000	94	31	31	29	29.8	29.8	28	129770	1163	131280	P70704;F6WYQ5;Q8BR88;Q3U9N5;E9Q4J5;F6Q8P7	P70704;F6WYQ5;Q8BR88	Probable phospholipid-transporting ATPase IA	Atp8a1
26.8498	26.3164	26.7248	NaN	NaN	1110000	1030000	1040000	0	0	198.01	190.37	207.808	0	0	0.278989	NaN	43589	0	8.74107	0	26.7248	NaN	1040000	0	198.01	0	3.79e-20	396630000	2	5	3	2	4.8	3	2.1	129420	1148	129417	P98200;D6RG72;E9Q8X4	P98200	Probable phospholipid-transporting ATPase IB	Atp8a2
30.1145	28.9622	28.4764	29.1633	29.0745	1120000	1020000	998000	971000	969000	199.877	188.559	199.285	166.317	165.591	0.841338	0.0627563	65023.1	1414.21	6.37059	0.513185	28.9622	29.1189	1020000	970000	199.285	165.954	1.49e-95	6614300000	52	22	22	20	20.4	20.4	18.8	143800	1251	143798	Q148W0;Q6UQ17;Q0VF52;P98199;A3FIN4;F6QLG1;A2ANX2;F2Z411;E9QAL4;D3YXQ5	Q148W0	Probable phospholipid-transporting ATPase IC	Atp8b1
29.483	30.0482	29.9889	25.7743	27.0155	1260000	1220000	1210000	992000	1040000	226.093	226.028	242.482	169.831	177.774	0.310609	0.877647	26457.5	33941.1	9.4809	5.61624	29.9889	26.3949	1220000	1016000	226.093	173.803	3.15e-71	4501000000	36	19	19	15	19.5	19.5	16.3	124460	1039	117719	A2AQC3;O70228;Q8C4G3;Q8C288;A2AUZ1;A2AUZ0;A2AQC9;REV__Q5DTZ0	A2AQC3;O70228;Q8C4G3;Q8C288	Probable phospholipid-transporting ATPase IIA	Atp9a
26.7305	26.857	26.285	28.1371	26.6175	1110000	1050000	1030000	1040000	989000	197.741	194.883	205.022	178.847	168.964	0.300445	1.07453	41633.3	36062.4	5.22768	6.98843	26.7305	27.3773	1050000	1014500	197.741	173.906	4.28e-40	1705100000	14	14	11	11	13.8	11.3	11.3	129020	1135	127940	P98195;P98195-2;D3YV00;E9QAR9;Q8K2X1;Q8K2X1-2	P98195;P98195-2;D3YV00	Probable phospholipid-transporting ATPase IIB	Atp9b
26.9658	27.0806	25.5888	28.1491	28.1376	3960000	3770000	3550000	3710000	3710000	707.957	697.398	708.349	634.997	633.897	0.830105	0.00811782	205183	0	6.21244	0.777671	26.9658	28.1433	3770000	3710000	707.957	634.447	7.64e-80	2632100000	23	7	7	7	28.1	28.1	28.1	36354	241.5	27355.1	Q811I0;H3BJP9;H3BL30;H3BLL2;H3BLD0;H3BK16;H3BKR0	Q811I0;H3BJP9;H3BL30;H3BLL2;H3BLD0;H3BK16	ATP synthase mitochondrial F1 complex assembly factor 1	Atpaf1
27.3185	27.134	26.0018	28.7725	28.8847	4380000	4120000	3940000	4140000	4160000	783.252	763.111	786.053	708.82	710.642	0.712923	0.0793305	221209	14142.1	12.5158	1.28785	27.134	28.8286	4120000	4150000	783.252	709.731	1.33e-184	4026100000	20	8	8	8	42.9	42.9	42.9	33289	289	33289	Q91YY4;H3BLF0	Q91YY4	ATP synthase mitochondrial F1 complex assembly factor 2	Atpaf2
27.9187	27.6742	26.8978	27.5908	27.393	4980000	4680000	4530000	4420000	4390000	890.535	865.882	904.64	756.194	749.778	0.533043	0.139874	229129	21213.2	19.6165	4.53677	27.6742	27.4919	4680000	4405000	890.535	752.986	5.26e-103	2403900000	10	6	6	6	34.1	34.1	34.1	29922	267	29922.2	Q9CQ28;Q9CQ28-2;Q9CQ28-3	Q9CQ28;Q9CQ28-2;Q9CQ28-3	Diphthine--ammonia ligase	Dph6
34.4198	33.804	33.5167	31.2015	31.0617	20900000	19400000	19200000	17000000	16900000	3737.92	3600.95	3837.82	2911.45	2894.57	0.461453	0.0988259	929157	70710.7	118.918	11.9362	33.804	31.1316	19400000	16950000	3737.92	2903.01	1.7e-42	89628000000	100	7	7	7	59.5	59.5	59.5	8788.7	106	12144.7	E9PV44;O35143;Q9D879	E9PV44;O35143;Q9D879	ATPase inhibitor, mitochondrial	Atpif1
NaN	NaN	NaN	24.3008	24.8002	0	0	0	387000	395000	0	0	0	66.2042	67.475	NaN	0.353079	0	5656.85	0	0.898638	NaN	24.5505	0	391000	0	66.8396	2.61e-57	156670000	2	15	1	1	7.1	0.5	0.5	301020	2641	301021	E9QPK4	E9QPK4		Atr
NaN	26.3372	26.2413	29.4533	27.6914	0	444000	440000	470000	442000	0	82.1306	87.9619	80.4552	75.5421	0.0678477	1.24587	255197	19799	49.188	3.47406	26.2893	28.5723	440000	456000	82.1306	77.9987	5.6e-61	3656500000	18	15	15	1	7.2	7.2	0.6	300220	2635	300224	Q9JKK8;Q3UXJ0	Q9JKK8	Serine/threonine-protein kinase ATR	Atr
NaN	NaN	NaN	25.3589	25.0915	0	0	0	1420000	1410000	0	0	0	243.101	240.218	NaN	0.189094	0	7071.07	0	2.03799	NaN	25.2252	0	1415000	0	241.659	2.15e-08	251610000	4	2	2	2	3.8	3.8	3.8	85547	758	82771.3	Q8BMG1;E0CYW4;E9Q6L5	Q8BMG1;E0CYW4;E9Q6L5	ATR-interacting protein	Atrip
NaN	NaN	NaN	26.2333	26.3945	0	0	0	795000	800000	0	0	0	136.11	136.765	NaN	0.11395	0	3535.53	0	0.462981	NaN	26.3139	0	797500	0	136.438	6.92e-51	554140000	10	8	8	8	7.1	7.1	7.1	158060	1428	158058	Q9WU60	Q9WU60	Attractin	Atrn
NaN	NaN	NaN	24.2676	24.7117	0	0	0	2990000	3050000	0	0	0	512.265	520.95	NaN	0.314061	0	42426.4	0	6.14105	NaN	24.4896	0	3020000	0	516.608	4.05e-158	159430000	2	9	1	1	39.5	6.3	6.3	38850	292	32851.9	Q3UY26;A6PWK8	Q3UY26;A6PWK8		Atrx
29.6977	29.9442	28.8885	31.7194	31.8432	569000	544000	523000	545000	548000	101.746	100.632	104.358	93.376	93.6161	0.552288	0.0875103	23029	2121.32	1.91211	0.169817	29.6977	31.7813	544000	546500	101.746	93.496	0	29251000000	180	67	67	59	36.8	36.8	32.1	278580	2476	278587	Q61687;F6RDB7;E9QAC3;Q8C2S3;A6PWK7;Q3TA30;A6PWK9;A6PWL2	Q61687	Transcriptional regulator ATRX	Atrx
25.5997	26.061	24.6984	25.8007	26.706	1630000	1570000	1490000	1470000	1530000	291.594	291.181	296.63	252.516	261.03	0.693043	0.640116	70237.7	42426.4	3.03384	6.02015	25.5997	26.2533	1570000	1500000	291.594	256.773	9.23e-34	722080000	15	5	5	5	10.5	10.5	10.5	83792	791	83793.3	P54254	P54254	Ataxin-1	Atxn1
31.0661	30.84	30.8942	32.2817	32.2772	3090000	2900000	2900000	2880000	2880000	552.091	537.608	578.899	492.938	492.218	0.118077	0.00313168	109697	0	20.9501	0.50942	30.8942	32.2794	2900000	2880000	552.091	492.578	0	46981000000	160	28	28	28	72	72	72	53706	451.5	50946.8	P28658;F8WGN7	P28658;F8WGN7	Ataxin-10	Atxn10
24.348	24.8065	NaN	24.2313	24.8026	1770000	1710000	0	1580000	1620000	316.718	316.522	0	270.832	276.85	0.324216	0.403927	1005040	28284.3	182.801	4.25514	24.5773	24.517	1710000	1600000	316.522	273.841	1.66e-17	293270000	5	4	4	4	7.7	7.7	7.7	73373	687	73374.3	P0C7T6	P0C7T6	Ataxin-1-like	Atxn1l
28.4964	28.5145	27.1059	29.0379	28.9314	1110000	1060000	1000000	1020000	1020000	199.282	195.601	199.868	174.484	173.614	0.808093	0.0752642	55075.7	0	2.31301	0.615082	28.4964	28.9846	1060000	1020000	199.282	174.049	2.05e-158	5350300000	49	18	18	18	19.2	19.2	19.2	136480	1155	122895	O70305;O70305-2;E9QQ60;E9QM77;F6U2C2;O70305-3;E9QQ61;F7B6X4;E9PZC0;F6V8M6	O70305;O70305-2;E9QQ60;E9QM77;F6U2C2;O70305-3;E9QQ61;F7B6X4;E9PZC0	Ataxin-2	Atxn2
31.2739	31.3957	30.9461	31.6413	31.9859	1480000	1400000	1380000	1340000	1360000	264.056	260.024	275.501	229.552	231.745	0.232512	0.243726	52915	14142.1	8.02925	1.55085	31.2739	31.8136	1400000	1350000	264.056	230.649	4.93e-293	37332000000	158	38	38	38	43	43	43	113040	1043	110010	Q7TQH0-2;Q7TQH0-3;Q7TQH0;Q3TGG2;E9Q5Q0	Q7TQH0-2;Q7TQH0-3;Q7TQH0;Q3TGG2;E9Q5Q0	Ataxin-2-like protein	Atxn2l
26.0773	25.8009	NaN	26.0129	26.759	3430000	3220000	0	3070000	3160000	614.045	595.937	0	526.307	540.686	0.195486	0.527587	1922560	63639.6	349.409	10.1674	25.9391	26.386	3220000	3115000	595.937	533.497	1.66e-18	885640000	9	6	6	6	27.3	27.3	27.3	40533	296	33757.2	Q9CVD2;E9Q717;Q5M8S1;Q546X9;F6T5L3;F6TRN1	Q9CVD2;E9Q717;Q5M8S1;Q546X9;F6T5L3	Ataxin-3	Atxn3
NaN	NaN	NaN	24.3956	23.8127	0	0	0	3030000	2960000	0	0	0	518.383	505.328	NaN	0.41213	0	49497.5	0	9.23125	NaN	24.1042	0	2995000	0	511.856	2.89e-15	118180000	3	2	2	2	10.7	10.7	10.7	38594	347	38593.9	A2AWT3;A2AWT3-2;F6RCN9	A2AWT3;A2AWT3-2;F6RCN9	Ataxin-7-like protein 3	Atxn7l3
23.6451	24.2142	NaN	27.0873	26.648	11800000	11400000	0	12100000	11900000	2103.04	2112.54	0	2070.07	2033.8	0.402401	0.310624	6700250	141421	1216.94	25.6457	23.9297	26.8677	11400000	12000000	2103.04	2051.94	9.89e-15	882090000	6	2	2	2	34	34	34	10731	97	10731.1	Q3UD01	Q3UD01	Putative ataxin-7-like protein 3B	Atxn7l3b
NaN	NaN	NaN	NaN	24.3498	0	0	0	0	7780000	0	0	0	0	1329.94	NaN	NaN	0	5501290	0	940.413	NaN	24.3498	0	3890000	0	664.972	1.04e-05	120170000	2	2	2	2	16	16	16	14995	214	25251.2	D3YWF5;D3Z5E5;D3YU88;E9PUQ3;Q6NX79	D3YWF5;D3Z5E5;D3YU88;E9PUQ3;Q6NX79		AU019823
27.2986	27.9534	28.1305	27.2063	26.9935	6660000	6470000	6480000	5960000	5920000	1191.78	1197.07	1294.9	1020.56	1011.24	0.438227	0.150508	106927	28284.3	58.07	6.594	27.9534	27.0999	6480000	5940000	1197.07	1015.9	1.29e-112	2202100000	27	9	9	9	59.3	59.3	59.3	21862	199	21862.7	Q5EBG8;A2A7Q3	Q5EBG8;A2A7Q3	Uncharacterized protein C1orf50 homolog
31.9744	32.3653	31.3659	30.5408	30.5217	5110000	4900000	4730000	4380000	4380000	913.833	907.346	945.205	749.996	748.533	0.503616	0.0135409	190351	0	20.2468	1.03451	31.9744	30.5313	4900000	4380000	913.833	749.265	4.87e-178	24285000000	110	14	14	14	38.2	38.2	38.2	33395	239	25151.6	Q9JLZ3;F6RT60;F6R307;Q9JLZ3-3;E9Q6L3;Q9JLZ3-2;E9QMT1	Q9JLZ3;F6RT60;F6R307	Methylglutaconyl-CoA hydratase, mitochondrial	Auh
27.1734	28.1805	26.8822	28.0438	27.6331	3140000	3090000	2940000	2910000	2870000	562.33	572.038	586.563	498.651	490.698	0.681293	0.290409	104083	28284.3	12.1958	5.62395	27.1734	27.8384	3090000	2890000	572.038	494.675	2.42e-40	2652100000	22	8	8	8	19.5	19.5	19.5	46121	424.5	47736.2	P70295;Q3U3K9	P70295;Q3U3K9	Ancient ubiquitous protein 1	Aup1
26.1728	26.4545	NaN	27.495	27.1463	3120000	2990000	0	2940000	2910000	557.943	553.183	0	503.624	496.578	0.199214	0.246554	1765000	21213.2	320.763	4.98177	26.3137	27.3206	2990000	2925000	553.183	500.101	3.14e-24	1379000000	9	6	5	5	19.2	17.2	17.2	44772	395	44772	P97477;Q3TEY6;P97477-2	P97477;Q3TEY6;P97477-2	Aurora kinase A	Aurka
NaN	NaN	25.7468	26.0455	25.6768	0	0	5560000	5350000	5270000	0	0	1110.69	915.619	901.46	NaN	0.260745	3210070	56568.5	641.259	10.0117	25.7468	25.8611	0	5310000	0	908.54	9.97e-05	586490000	4	2	2	2	8.5	8.5	8.5	23328	200	23314.3	Q9DCJ7;Q9D1J7	Q9DCJ7;Q9D1J7	Aurora kinase A-interacting protein	Aurkaip1
23.6428	23.8911	NaN	30.3216	28.975	3200000	3070000	0	3690000	3530000	572.962	567.926	0	631.382	602.542	0.175582	0.952246	1811160	113137	329.356	20.3935	23.767	29.6483	3070000	3610000	567.926	616.962	2.66e-46	6119600000	36	13	13	12	49.6	49.6	47.2	39384	345	39384.3	O70126	O70126	Aurora kinase B	Aurkb
NaN	NaN	NaN	25.8292	25.6027	0	0	0	1410000	1400000	0	0	0	242.204	239.762	NaN	0.160217	0	7071.07	0	1.72722	NaN	25.716	0	1405000	0	240.983	1.48e-20	355990000	5	5	5	5	9.5	9.5	9.5	87456	804	89338.9	E9PWJ4;E9PZ86;G3XA32;E9Q3H0;E9Q0Z2;F6U5Y4	E9PWJ4;E9PZ86;G3XA32;E9Q3H0;E9Q0Z2		Auts2
NaN	NaN	NaN	26.5175	26.8071	0	0	0	3410000	3450000	0	0	0	584.665	590.268	NaN	0.204792	0	28284.3	0	3.9619	NaN	26.6623	0	3430000	0	587.467	9.58e-147	699170000	4	3	3	3	19.3	19.3	19.3	37195	297	32889.7	Q9D9K3;A2AGL5;E9Q6K5	Q9D9K3;A2AGL5;E9Q6K5	Cell death regulator Aven	Aven
29.4248	29.4715	29.5458	29.7629	29.9681	2180000	2060000	2060000	1970000	1990000	389.056	382.234	411.905	338.133	340.014	0.0610223	0.145162	69282	14142.1	15.5405	1.33036	29.4715	29.8655	2060000	1980000	389.056	339.074	4.48e-215	9664500000	85	25	25	25	61	61	61	72185	649	72185.6	Q80U56	Q80U56	Late secretory pathway protein AVL9 homolog	Avl9
NaN	NaN	NaN	25.6141	25.2231	0	0	0	1270000	1250000	0	0	0	218.099	214.485	NaN	0.276535	0	14142.1	0	2.55578	NaN	25.4186	0	1260000	0	216.292	5.08e-14	293570000	7	5	5	5	6	6	6	96313	847.5	94632.8	O35625;O35625-2;Q14DJ8;E9QN78;E9QMJ8;F6SKQ8	O35625;O35625-2;Q14DJ8;E9QN78;E9QMJ8;F6SKQ8	Axin-1	Axin1
27.0841	26.7566	26.6005	31.2249	30.9181	1200000	1120000	1110000	1240000	1230000	214.861	208.211	222.503	212.843	210.473	0.246811	0.216948	49328.8	7071.07	7.15191	1.67616	26.7566	31.0715	1120000	1235000	214.861	211.658	8.53e-300	15029000000	107	42	42	42	44.2	44.2	44.2	120310	1059.5	120271	Q62036;B1AXI9	Q62036;B1AXI9	5-azacytidine-induced protein 1	Azi1
24.83	NaN	NaN	25.8733	26.7176	2880000	0	0	2690000	2780000	514.18	0	0	460.368	474.762	NaN	0.597031	1662770	63639.6	296.862	10.1779	24.83	26.2955	0	2735000	0	467.565	3.72e-63	668120000	7	6	6	6	23.7	23.7	23.7	46090	283	32388.5	Q9QYP6;Q9QYP6-2;F7A092;Q9QYP6-3;D3Z7S3;F6SY96	Q9QYP6;Q9QYP6-2;F7A092	5-azacytidine-induced protein 2	Azi2
28.222	28.7234	28.3124	29.1812	29.7495	10900000	10500000	10400000	10100000	10300000	1954.86	1951.61	2067.8	1736.78	1768.26	0.26723	0.401892	264575	141421	66.1622	22.2614	28.3124	29.4654	10500000	10200000	1954.86	1752.52	2.26e-21	6184100000	19	5	5	5	46.2	46.2	46.2	13779	119	13801	Q91XJ8;P01887	Q91XJ8;P01887	Beta-2-microglobulin	B2m
25.32	25.4228	25.7604	NaN	NaN	3430000	3270000	3300000	0	0	613.825	604.549	658.471	0	0	0.230421	NaN	85049	0	28.8298	0	25.4228	NaN	3300000	0	613.825	0	5.75e-15	367840000	6	4	4	4	16	16	16	39370	331	39370.7	Q920V1	Q920V1	UDP-GalNAc:beta-1,3-N-acetylgalactosaminyltransferase 1	B3galnt1
NaN	NaN	NaN	NaN	23.562	0	0	0	0	2740000	0	0	0	0	467.983	NaN	NaN	0	1937470	0	330.914	NaN	23.562	0	1370000	0	233.991	1.66e-06	54668000	2	3	3	3	7.3	7.3	7.3	41235	371	41235.7	Q9Z0F0	Q9Z0F0	Beta-1,3-galactosyltransferase 4	B3galt4
26.6292	26.0291	24.994	25.5389	26.5097	3950000	3660000	3500000	3400000	3530000	706.703	677.589	699.387	582.362	603.7	0.827181	0.686488	228108	91923.9	15.1456	15.0878	26.0291	26.0243	3660000	3465000	699.387	593.031	2.4e-14	933920000	9	7	7	7	23.1	23.1	23.1	35964	308	35963.9	Q9JI67	Q9JI67	Beta-1,3-galactosyltransferase 5	B3galt5
29.0347	28.7392	28.1666	26.824	26.9944	4190000	3930000	3830000	3470000	3490000	748.54	726.776	765.66	594.202	597.187	0.441328	0.120533	185831	14142.1	19.4879	2.11014	28.7392	26.9092	3930000	3480000	748.54	595.694	4.41e-89	2436700000	27	9	9	9	28.6	28.6	28.6	37021	325	37021.2	Q91Z92;B1ASL0	Q91Z92;B1ASL0	Beta-1,3-galactosyltransferase 6	B3galt6
NaN	NaN	NaN	27.0194	27.4071	0	0	0	2340000	2370000	0	0	0	400.28	405.485	NaN	0.274139	0	21213.2	0	3.68091	NaN	27.2133	0	2355000	0	402.883	5.26e-33	986530000	10	7	6	6	18.2	17	17	55357	489	55357.5	Q8BHT6;Q8BHT6-2	Q8BHT6	Beta-1,3-glucosyltransferase	B3galtl
28.0348	28.1724	27.7405	27.8674	28.6137	4040000	3840000	3770000	3600000	3700000	721.885	711.577	753.162	616.568	632.241	0.220603	0.5277	140119	70710.7	21.6555	11.0825	28.0348	28.2406	3840000	3650000	721.885	624.405	5.71e-41	3620200000	21	9	9	8	38.8	38.8	36.7	37066	335	37066.9	P58158	P58158	Galactosylgalactosylxylosylprotein 3-beta-glucuronosyltransferase 3	B3gat3
28.62	27.7212	28.8449	27.4299	26.9877	3220000	2960000	3070000	2770000	2730000	576.479	547.716	612.612	474.736	466.464	0.594533	0.312668	130512	28284.3	32.5179	5.84887	28.62	27.2088	3070000	2750000	576.479	470.6	1.31e-41	2423300000	21	10	10	10	32	32	32	47384	397	45196.8	Q8BWP8;Q8BWP8-2	Q8BWP8;Q8BWP8-2	N-acetyllactosaminide beta-1,3-N-acetylglucosaminyltransferase	B3gnt1
26.1443	27.9473	27.6494	23.8176	24.4746	3040000	3080000	3040000	2490000	2560000	543.852	570.259	606.446	425.712	436.875	0.96651	0.464526	23094	49497.5	31.424	7.89315	27.6494	24.1461	3040000	2525000	570.259	431.293	2.19e-14	673330000	11	6	6	6	13.4	13.4	13.4	45882	397	45883	Q9Z222;Q3TVJ9;G3UWI7	Q9Z222;Q3TVJ9;G3UWI7	UDP-GlcNAc:betaGal beta-1,3-N-acetylglucosaminyltransferase 2	B3gnt2
28.9115	28.627	28.6057	26.5975	26.4881	3590000	3370000	3360000	2970000	2950000	642.336	623.874	670.113	507.745	504.987	0.170706	0.0773425	130000	14142.1	23.2753	1.95007	28.627	26.5428	3370000	2960000	642.336	506.366	3.32e-26	2010900000	26	8	8	8	25.9	25.9	25.9	42959	392.5	43685.2	P15535-2;Q3U478;P15535;B1AXY5	P15535-2;Q3U478;P15535;B1AXY5	Beta-1,4-galactosyltransferase 1;Lactose synthase A protein;N-acetyllactosamine synthase;Beta-N-acetylglucosaminylglycopeptide beta-1,4-galactosyltransferase;Beta-N-acetylglucosaminyl-glycolipid beta-1,4-galactosyltransferase;Processed beta-1,4-galactosyltransferase 1	B4galt1
28.1052	26.9111	28.6455	25.2037	27.2253	3400000	3090000	3270000	2740000	2960000	608.489	571.512	653.921	468.861	505.796	0.887501	1.42944	155671	155563	41.2765	26.1172	28.1052	26.2145	3270000	2850000	608.489	487.328	8.03e-62	1662500000	17	9	9	9	28.6	28.6	28.6	44084	395	44084.1	Q91YY2;Q3U260;D3YVA5;D3YUU0	Q91YY2;Q3U260	Beta-1,4-galactosyltransferase 3;N-acetyllactosamine synthase;Beta-N-acetylglucosaminylglycopeptide beta-1,4-galactosyltransferase;Beta-N-acetylglucosaminyl-glycolipid beta-1,4-galactosyltransferase	B4galt3
27.4412	28.8258	28.8548	NaN	NaN	3270000	3250000	3240000	0	0	584.434	602.202	647.968	0	0	0.807902	NaN	15275.3	0	32.779	0	28.8258	NaN	3250000	0	602.202	0	0.0023106	1015500000	6	1	1	1	2.1	2.1	2.1	44814	388	44814.2	Q9JMK0	Q9JMK0	Beta-1,4-galactosyltransferase 5	B4galt5
26.3595	26.1051	NaN	25.8035	25.7964	6230000	5840000	0	5470000	5470000	1113.65	1081.84	0	936.706	935.209	0.179867	0.00501311	3489760	0	633.983	1.05893	26.2323	25.8	5840000	5470000	1081.84	935.958	5.44e-18	608150000	6	2	2	2	13.2	13.2	13.2	22591	203	22591.7	Q9R1S0;F8WGJ5;Q5NCM9	Q9R1S0;F8WGJ5;Q5NCM9	B9 domain-containing protein 1	B9d1
26.1231	27.0869	26.4851	26.4573	26.6629	7240000	7120000	6930000	6580000	6640000	1295.21	1317.36	1384.59	1127.13	1134.39	0.486855	0.145409	156312	42426.4	46.5456	5.13093	26.4851	26.5601	7120000	6610000	1317.36	1130.76	8.52e-15	777880000	5	3	3	3	25.1	25.1	25.1	19250	175	19249.8	Q3UK10	Q3UK10	B9 domain-containing protein 2	B9d2
29.7895	30.3111	30.1284	30.1725	30.0164	4320000	4170000	4130000	3930000	3910000	772.758	771.277	824.063	672.52	668.155	0.264669	0.110379	100167	14142.1	30.0574	3.0869	30.1284	30.0944	4170000	3920000	772.758	670.338	5.1e-247	13750000000	62	14	14	14	64	64	64	36793	333	36793.1	Q3UI43	Q3UI43	BRISC and BRCA1-A complex member 1	Babam1
24.2834	24.9686	25.5125	26.0999	25.9846	2320000	2260000	2310000	2240000	2230000	415.752	419.322	460.554	383.952	381.75	0.615885	0.0815289	32145.5	7071.07	24.8997	1.55735	24.9686	26.0422	2310000	2235000	419.322	382.851	4.85e-12	648990000	11	4	4	4	8.4	8.4	8.4	55747	467	52063.5	P56818;F6TV37;Q8C4F4	P56818;F6TV37;Q8C4F4	Beta-secretase 1	Bace1
30.3491	30.5486	30.64	29.0958	29.0067	2900000	2770000	2770000	2500000	2490000	519.117	512.553	552.6	427.625	425.751	0.14874	0.0629816	75055.5	7071.07	21.4784	1.32492	30.5486	29.0512	2770000	2495000	519.117	426.688	0	9162800000	57	11	11	11	26.5	26.5	26.5	55799	514	55800	Q9JL18	Q9JL18	Beta-secretase 2	Bace2
NaN	NaN	NaN	26.4568	26.1087	0	0	0	1560000	1540000	0	0	0	266.635	262.779	NaN	0.246116	0	14142.1	0	2.72679	NaN	26.2828	0	1550000	0	264.707	5.61e-38	574440000	10	7	7	7	12.2	12.2	12.2	81373	739	81373.9	P97302;Q3URL4	P97302;Q3URL4	Transcription regulator protein BACH1	Bach1
26.4157	25.9134	26.5155	29.5445	29.5663	7950000	7380000	7530000	7970000	7980000	1420.8	1367.17	1503.74	1365.4	1364.6	0.322683	0.015359	295466	7071.07	68.8073	0.569777	26.4157	29.5554	7530000	7975000	1420.8	1365	6.6e-120	4823600000	24	5	5	5	58.6	58.6	58.6	17745	170	18542.3	Q3U9H3;Q61337;F7ABX5;D3YZR8	Q3U9H3;Q61337;F7ABX5;D3YZR8	Bcl2 antagonist of cell death	Bad
29.9549	29.5749	29.9175	30.6355	30.3822	4020000	3760000	3790000	3690000	3660000	719.426	696.74	757.613	632.203	626.145	0.20942	0.179117	142244	21213.2	30.7636	4.28347	29.9175	30.5088	3790000	3675000	719.426	629.174	2.77e-151	12867000000	60	12	12	12	43.7	43.7	43.7	39740	355	39696.2	Q60739;Q60739-2;F6TCF9	Q60739;Q60739-2;F6TCF9	BAG family molecular chaperone regulator 1	Bag1
29.3765	29.656	29.1473	30.132	30.2159	6680000	6390000	6260000	6150000	6170000	1194.48	1182.82	1249.62	1052.73	1054.27	0.254774	0.0593616	215019	14142.1	35.6827	1.08535	29.3765	30.174	6390000	6160000	1194.48	1053.5	2.98e-155	11432000000	47	14	14	14	60	60	60	23473	210	23473.6	Q91YN9;Q8BHK0	Q91YN9	BAG family molecular chaperone regulator 2	Bag2
29.2706	29.1477	29.2088	31.122	30.7786	2530000	2380000	2380000	2410000	2380000	451.622	441.14	475.182	412.595	407.503	0.0614351	0.242765	86602.5	21213.2	17.4346	3.60057	29.2088	30.9503	2380000	2395000	451.622	410.049	2.6e-225	16664000000	91	25	25	25	66.7	66.7	66.7	61859	577	61860.2	Q9JLV1	Q9JLV1	BAG family molecular chaperone regulator 3	Bag3
26.6373	27.276	27.0334	28.0657	27.4802	2900000	2810000	2770000	2740000	2680000	517.854	520.149	554.142	468.822	458.433	0.322443	0.414012	66583.3	42426.4	20.321	7.34575	27.0334	27.773	2810000	2710000	520.149	463.628	5.66e-51	2090900000	18	8	8	8	24.1	24.1	24.1	49094	457	49094.7	Q8CI61;A6H6S8	Q8CI61;A6H6S8	BAG family molecular chaperone regulator 4	Bag4
29.8125	29.8635	29.5976	30.1361	30.1848	3120000	2960000	2930000	2830000	2840000	558.558	548.831	584.695	485.145	485.285	0.141099	0.0344282	102144	7071.07	18.5474	0.0991348	29.8125	30.1605	2960000	2835000	558.558	485.215	1.35e-193	12865000000	80	17	17	17	51.9	51.9	51.9	50942	447	50942.5	Q8CI32;E0CX76;E0CYW3	Q8CI32	BAG family molecular chaperone regulator 5	Bag5
31.2831	31.3445	31.3231	31.7958	32.0703	1400000	1330000	1320000	1280000	1290000	250.61	246.308	264.58	218.863	220.46	0.0311727	0.194079	43589	7071.07	9.55296	1.12914	31.3231	31.933	1330000	1285000	250.61	219.661	0	41145000000	172	40	40	4	44.7	44.7	3.9	119140	1145	120091	Q3UF95;Q9Z1R2	Q3UF95;Q9Z1R2	Large proline-rich protein BAG6	Bag6
NaN	24.0578	NaN	25.9774	25.7696	0	1460000	0	1490000	1480000	0	269.736	0	255.132	252.755	NaN	0.146979	842931	7071.07	155.732	1.68055	24.0578	25.8735	0	1485000	0	253.943	1.63e-16	448700000	6	3	3	3	6.9	6.9	6.9	83501	769	83532.6	E9Q215;Q497V6;Q497V6-2	E9Q215;Q497V6;Q497V6-2	Bromo adjacent homology domain-containing 1 protein	Bahd1
NaN	NaN	NaN	23.1832	24.5691	0	0	0	2080000	2210000	0	0	0	356.876	377.71	NaN	0.979993	0	91923.9	0	14.7316	NaN	23.8762	0	2145000	0	367.293	7.35e-193	114080000	2	23	1	1	60	3.5	3.5	53274	482	53274.2	Q8BKX1-4;B1AZ45	Q8BKX1-4;B1AZ45	Brain-specific angiogenesis inhibitor 1-associated protein 2	Baiap2
25.7439	26.5926	25.3774	30.4097	30.5316	2320000	2270000	2160000	2460000	2470000	414.797	420.291	431.132	421.004	422.131	0.62337	0.0861536	81853.5	7071.07	8.31201	0.796919	25.7439	30.4706	2270000	2465000	420.291	421.568	1.84e-207	9853500000	55	25	25	3	60.4	60.4	9.5	59236	522	57596	Q8BKX1;B1AZ47;Q8BKX1-2;Q8BKX1-3;B1AZ43;B1AZ46;Q3UKP6	Q8BKX1;B1AZ47;Q8BKX1-2;Q8BKX1-3;B1AZ43;B1AZ46;Q3UKP6	Brain-specific angiogenesis inhibitor 1-associated protein 2	Baiap2
29.6562	29.2836	30.1708	31.2275	31.2087	2770000	2590000	2660000	2620000	2620000	494.953	479.405	530.932	447.816	446.954	0.445481	0.0132725	90737.7	0	26.43	0.609483	29.6562	31.2181	2660000	2620000	494.953	447.385	0	22274000000	100	30	30	29	73.2	73.2	71.4	57187	514	57188.1	Q9DBJ3	Q9DBJ3	Brain-specific angiogenesis inhibitor 1-associated protein 2-like protein 1	Baiap2l1
25.542	25.4771	25.385	NaN	NaN	1070000	1010000	1010000	0	0	191.848	187.708	201.041	0	0	0.0788529	NaN	34641	0	6.82423	0	25.4771	NaN	1010000	0	191.848	0	9.98e-12	194050000	6	5	5	5	4.1	4.1	4.1	127070	1142	128072	Q80TT2;E9Q350	Q80TT2;E9Q350	BAI1-associated protein 3	Baiap3
NaN	NaN	NaN	24.9218	25.1594	0	0	0	5120000	5170000	0	0	0	877.17	884.358	NaN	0.167972	0	35355.3	0	5.08268	NaN	25.0406	0	5145000	0	880.764	8.64e-48	306430000	7	4	4	4	32.2	32.2	32.2	23300	208	23294.6	O08734;E9Q2G9;E9QM21;Q91WX5;F7CUQ1	O08734;E9Q2G9;E9QM21;Q91WX5;F7CUQ1	Bcl-2 homologous antagonist/killer	Bak1
32.0896	32.1717	31.5034	33.4526	33.151	17000000	16100000	15700000	15900000	15700000	3031.82	2981.54	3138.33	2715.7	2687.65	0.364489	0.213229	665833	141421	80.0567	19.8302	32.0896	33.3018	16100000	15800000	3031.82	2701.68	1.48e-54	101630000000	136	11	11	10	80.9	80.9	80.9	10102	89	10102.6	O54962	O54962	Barrier-to-autointegration factor;Barrier-to-autointegration factor, N-terminally processed	Banf1
24.6095	24.9893	NaN	24.0502	23.7119	2200000	2120000	0	1930000	1900000	393.726	392.17	0	330.616	325.534	0.268566	0.239215	1247720	21213.2	226.87	3.59373	24.7994	23.881	2120000	1915000	392.17	328.075	3.29e-12	220650000	2	2	2	2	4.6	4.6	4.6	59656	413.5	44994.7	Q8VBU8;Q8VBU8-4;Q8VBU8-3;Q8VBU8-2;G3UWN8;G3UYT4;G3UWM0;F6V6B6	Q8VBU8;Q8VBU8-4;Q8VBU8-3;Q8VBU8-2;G3UWN8;G3UYT4;G3UWM0;F6V6B6	Protein BANP	Banp
NaN	NaN	NaN	26.8526	26.4583	0	0	0	1600000	1580000	0	0	0	273.589	269.215	NaN	0.278776	0	14142.1	0	3.09279	NaN	26.6555	0	1590000	0	271.402	1.06e-59	700070000	11	9	9	9	16.9	16.9	16.9	80491	728	80491.7	Q99PU7	Q99PU7	Ubiquitin carboxyl-terminal hydrolase BAP1	Bap1
NaN	NaN	NaN	25.7008	26.5677	0	0	0	8760000	9060000	0	0	0	1499.71	1548.24	NaN	0.612955	0	212132	0	34.3155	NaN	26.1342	0	8910000	0	1523.97	4.76e-132	515560000	2	5	1	1	79.6	16.1	16.1	14054	122	12387.2	Q9DCT6-3;A2CF77;F8WH85;A2CF80;A2CF83;Q9DCT6-4;A2CF82	Q9DCT6-3;A2CF77;F8WH85;A2CF80;A2CF83;Q9DCT6-4;A2CF82	Chromatin complexes subunit BAP18	Bap18;0610010K14Rik
27.2261	27.3669	25.6763	29.6727	29.8374	8070000	7690000	7190000	7900000	7950000	1443.96	1423.72	1435.84	1352.2	1357.9	0.938074	0.116412	441362	35355.3	10.1855	4.03151	27.2261	29.755	7690000	7925000	1435.84	1355.05	5.87e-130	6697900000	25	8	8	4	76.6	76.6	25.7	17996	156	16345.8	Q9DCT6;A2CF78;D3Z687;Q9DCT6-2;A2CF81;F6XN97;F8WH46;F6SYB8;H3BJI0;F6S0D5	Q9DCT6;A2CF78;D3Z687;Q9DCT6-2;A2CF81;F6XN97;F8WH46;F6SYB8	Chromatin complexes subunit BAP18	Bap18;0610010K14Rik
NaN	NaN	NaN	26.0494	26.6659	0	0	0	1480000	1520000	0	0	0	253.555	259.212	NaN	0.435932	0	28284.3	0	4.00013	NaN	26.3576	0	1500000	0	256.383	4.23e-16	559050000	8	4	4	4	8.8	8.8	8.8	84253	765	84254.3	O70445	O70445	BRCA1-associated RING domain protein 1	Bard1
29.2437	29.108	29.2045	NaN	NaN	7070000	6660000	6660000	0	0	1263.75	1233.87	1330.71	0	0	0.0698817	NaN	236714	0	49.5874	0	29.2045	NaN	6660000	0	1263.75	0	9.31e-205	3235300000	30	9	9	9	69	69	69	22086	226	22086.6	Q91XV3	Q91XV3	Brain acid soluble protein 1	Basp1
29.5521	29.6165	28.9862	31.4286	31.678	7370000	7000000	6830000	7040000	7100000	1318.38	1296.03	1363.48	1204.74	1212.69	0.34676	0.176338	276104	42426.4	34.3581	5.62224	29.5521	31.5533	7000000	7070000	1318.38	1208.71	7e-92	24471000000	58	10	10	10	54.7	54.7	54.7	21394	192	21394.6	Q07813;Q544Z6;Q8K3J2	Q07813;Q544Z6;Q8K3J2	Apoptosis regulator BAX	Bax
NaN	NaN	NaN	26.4834	27.1996	0	0	0	711000	730000	0	0	0	121.701	124.826	NaN	0.506395	0	13435	0	2.21	NaN	26.8415	0	720500	0	123.263	6.56e-25	821530000	8	8	8	8	6.6	6.6	6.6	178460	1553.5	178313	O88379;G3UWZ0	O88379;G3UWZ0	Bromodomain adjacent to zinc finger domain protein 1A	Baz1a
30.803	30.7497	29.9958	32.9897	33.1198	963000	911000	886000	926000	930000	172.279	168.698	176.89	158.537	158.952	0.451451	0.0920083	39281	2828.43	4.10691	0.293121	30.7497	33.0547	911000	928000	172.279	158.745	0	69457000000	279	75	75	74	51.7	51.7	51.7	170650	1330	153319	Q9Z277;Q9Z277-2	Q9Z277;Q9Z277-2	Tyrosine-protein kinase BAZ1B	Baz1b
26.1385	25.1053	25.663	28.3379	29.5714	666000	606000	617000	647000	676000	119.013	112.126	123.204	110.865	115.538	0.517124	0.872194	31942.7	20506.1	5.593	3.3039	25.663	28.9547	617000	661500	119.013	113.201	5.68e-137	3783900000	36	21	21	20	16.5	16.5	16.1	209620	1888	209490	Q91YE5;F8VPM0;Q91YE5-2;E9Q374;Q91YE5-3;E9Q1J2	Q91YE5;F8VPM0;Q91YE5-2;E9Q374;Q91YE5-3	Bromodomain adjacent to zinc finger domain protein 2A	Baz2a
24.5325	23.8634	24.1569	29.9454	28.5655	560000	516000	520000	613000	585000	100.063	95.4755	103.89	104.948	99.9794	0.335363	0.975743	24331.1	19799	4.21311	3.51338	24.1569	29.2555	520000	599000	100.063	102.464	2.79e-181	4659000000	52	36	36	36	24.4	24.4	24.4	234000	2123	234001	A2AUY4;E9QAG3;F7D5V4;F6R4Y5;A2AUY3	A2AUY4;E9QAG3;F7D5V4		Baz2b
NaN	NaN	NaN	24.018	24.3661	0	0	0	5540000	5630000	0	0	0	949.337	961.821	NaN	0.246159	0	63639.6	0	8.82766	NaN	24.1921	0	5585000	0	955.579	7.75e-25	129100000	2	1	1	1	21.2	21.2	21.2	20748	193	20748.5	Q99ML1;D3Z2M5;B2RVL4	Q99ML1;D3Z2M5;B2RVL4	Bcl-2-binding component 3	Bbc3
25.06	26.5728	25.8296	26.9965	27.9328	2050000	2060000	2000000	1990000	2060000	367.44	382.182	399.325	340.115	351.445	0.756408	0.662093	32145.5	49497.5	15.9575	8.01175	25.8296	27.4646	2050000	2025000	382.182	345.78	1.44e-59	1542000000	18	9	9	9	25.3	25.3	25.3	65094	593	65094.5	Q3V3N7	Q3V3N7		Bbs1
25.7019	25.6702	26.1651	25.4302	26.2356	1720000	1620000	1650000	1520000	1570000	306.9	300.669	329.425	260.912	268.819	0.277024	0.569531	51316	35355.3	15.1278	5.59125	25.7019	25.8329	1650000	1545000	306.9	264.865	6.64e-22	862180000	9	8	8	8	12.1	12.1	12.1	79931	721	79931.6	Q9CWF6	Q9CWF6	Bardet-Biedl syndrome 2 protein homolog	Bbs2
NaN	NaN	NaN	25.8276	25.6704	0	0	0	2120000	2110000	0	0	0	363.588	360.897	NaN	0.111122	0	7071.07	0	1.90281	NaN	25.749	0	2115000	0	362.243	3.5e-38	363070000	4	4	4	4	8.7	8.7	8.7	58255	520	58255.4	Q8C1Z7;A6H669	Q8C1Z7;A6H669	Bardet-Biedl syndrome 4 protein homolog	Bbs4
25.0224	23.9142	22.7201	NaN	NaN	3660000	3310000	3140000	0	0	654.236	613.323	626.354	0	0	1.15138	NaN	265141	0	20.9007	0	23.9142	NaN	3310000	0	626.354	0	2.04e-23	392360000	4	4	4	4	13.8	13.8	13.8	36504	320	36504.4	A2AUC6;Q9CZQ9;D6RJ69	A2AUC6;Q9CZQ9;D6RJ69	Bardet-Biedl syndrome 5 protein homolog	Bbs5
31.332	31.4513	31.6116	31.6401	31.9958	2080000	1980000	1980000	1890000	1910000	372.32	366.602	396.075	323.057	326.257	0.140304	0.251526	57735	14142.1	15.6296	2.26219	31.4513	31.818	1980000	1900000	372.32	324.657	1.6e-28	15203000000	13	10	10	10	16.6	16.6	16.6	80319	715	80319.5	Q8K2G4;E9Q0R0;Q8K2G4-2;Q8K2G4-3;D3YXR1	Q8K2G4;E9Q0R0;Q8K2G4-2	Bardet-Biedl syndrome 7 protein homolog	Bbs7
27.577	25.5171	26.042	25.5982	26.4276	1490000	1300000	1320000	1240000	1280000	265.713	241.171	264.572	211.928	218.505	1.07043	0.586495	104403	28284.3	13.8515	4.65069	26.042	26.0129	1320000	1260000	264.572	215.216	1.33e-25	908940000	11	8	8	8	10.7	10.7	10.7	99056	880	98459.9	Q811G0;Q811G0-2;Q811G0-4;Q811G0-3;D3Z6T1;D3Z389;F6XSQ3	Q811G0;Q811G0-2;Q811G0-4	Protein PTHB1	Bbs9
25.8589	26.5708	NaN	27.8605	28.3601	1370000	1330000	0	1320000	1350000	244.896	246.834	0	226.712	230.472	0.503368	0.353292	779679	21213.2	141.953	2.65872	26.2148	28.1103	1330000	1335000	244.896	228.592	3.26e-60	2250100000	24	15	15	15	23.7	23.7	23.7	100780	829	91878	Q8VBW5;Q8VBW5-3;Q8VBW5-2;B8JK50;Q8VBW5-4;E9PXP0	Q8VBW5;Q8VBW5-3;Q8VBW5-2;B8JK50;Q8VBW5-4	HMG box transcription factor BBX	Bbx
NaN	23.8097	24.9174	23.2748	24.0366	0	3050000	3180000	2820000	2920000	0	564.542	635.068	483.408	498.568	0.783277	0.538638	1799620	70710.7	348.089	10.7196	24.3636	23.6557	3050000	2870000	564.542	490.988	3.4e-08	151010000	3	2	2	2	6.3	6.3	6.3	39485	279	31893.8	Q99KU6;D3Z523;Q99KU6-2	Q99KU6;D3Z523;Q99KU6-2	Bombesin receptor-activated protein C6orf89 homolog	BC004004
25.3334	26.247	26.2644	29.8671	28.4328	4030000	3960000	3950000	4260000	4060000	720.837	732.574	787.979	730.215	694.227	0.532558	1.01422	43589	141421	35.8595	25.4473	26.247	29.1499	3960000	4160000	732.574	712.221	7.78e-112	4621100000	28	11	11	11	50.5	50.5	50.5	33543	289	33494.1	Q99JW3;Q3TQI7	Q99JW3;Q3TQI7	Uncharacterized protein C9orf78 homolog
NaN	NaN	NaN	23.9118	24.7261	0	0	0	345000	357000	0	0	0	59.1438	61.077	NaN	0.575804	0	8485.28	0	1.36693	NaN	24.3189	0	351000	0	60.1104	6.54e-11	138880000	3	3	3	3	1.6	1.6	1.6	331560	2947	331563	E9QAM5;A2AS03;A2AS05;E9Q7J7;E9Q8D9	E9QAM5;A2AS03;A2AS05		Helz2
NaN	24.0263	NaN	24.5833	24.7046	0	2670000	0	2590000	2600000	0	494.129	0	442.871	444.468	NaN	0.085815	1541530	7071.07	285.286	1.1292	24.0263	24.6439	0	2595000	0	443.67	1.19e-09	181150000	4	4	4	4	15.4	15.4	15.4	45522	498	52569	E9PXL0;Q6P539	E9PXL0;Q6P539	Protein FAM222B	Fam222b
NaN	NaN	NaN	25.1257	24.9601	0	0	0	497000	494000	0	0	0	85.0576	84.3852	NaN	0.117075	0	2121.32	0	0.475449	NaN	25.0429	0	495500	0	84.7214	3.59e-50	230240000	3	4	3	3	3.2	2.9	2.9	242250	2241	242254	E9Q286	E9Q286		BC018507
NaN	NaN	NaN	25.875	25.9201	0	0	0	3910000	3920000	0	0	0	669.139	669.417	NaN	0.0318832	0	7071.07	0	0.196845	NaN	25.8975	0	3915000	0	669.278	1.78e-05	400080000	3	2	2	2	16.9	16.9	16.9	31712	316	34097.8	F6XBP4;D3Z7G4	F6XBP4;D3Z7G4		BC024978
NaN	NaN	NaN	24.6018	24.3985	0	0	0	1860000	1840000	0	0	0	318.262	315.215	NaN	0.143734	0	14142.1	0	2.15496	NaN	24.5002	0	1850000	0	316.738	1.47e-23	156850000	3	4	4	4	10.5	10.5	10.5	63393	564	63393.8	Q8R2U2	Q8R2U2		BC027231
NaN	NaN	NaN	23.3953	23.3865	0	0	0	5100000	5100000	0	0	0	873.012	871.528	NaN	0.00621615	0	0	0	1.04918	NaN	23.3909	0	5100000	0	872.27	9.99e-08	71276000	2	1	1	1	8.8	8.8	8.8	21977	181	19448	Q8K0Y7;A2AJ30	Q8K0Y7;A2AJ30	Uncharacterized protein C9orf142 homolog	BC029214
23.976	23.6391	24.5185	25.8356	27.7606	2040000	1900000	1970000	1970000	2120000	364.51	352.526	393.033	337.492	362.158	0.443694	1.36118	70000	106066	20.8087	17.4416	23.976	26.7981	1970000	2045000	364.51	349.825	9.97e-67	994650000	12	10	10	10	21.9	21.9	21.9	62779	580	62765.1	Q3UTZ3;E9Q2V5	Q3UTZ3;E9Q2V5	Uncharacterized protein C7orf43 homolog	BC037034
25.1429	25.7183	26.8067	25.3497	NaN	2670000	2590000	2690000	2420000	0	477.509	479.113	536.802	413.669	0	0.845011	NaN	52915	1711200	33.7791	292.508	25.7183	25.3497	2670000	1210000	479.113	206.834	2.08e-05	198200000	3	2	2	2	4.5	4.5	4.5	50255	377	42867.7	Q6P1I3;D3Z5F2	Q6P1I3;D3Z5F2	UPF0536 protein C12orf66 homolog	BC048403
NaN	NaN	NaN	26.42	27.0079	0	0	0	3940000	4030000	0	0	0	674.721	688.822	NaN	0.415708	0	63639.6	0	9.97045	NaN	26.7139	0	3985000	0	681.771	8.45e-19	786680000	8	5	5	5	22.4	22.4	22.4	32112	281	32112.8	Q3U4G0;B1AY51;E9PWV4;Q3U4G0-2	Q3U4G0;B1AY51;E9PWV4;Q3U4G0-2	Uncharacterized protein C15orf41 homolog	BC052040
NaN	25.0752	25.5396	24.5429	25.2892	0	1250000	1270000	1160000	1200000	0	231.928	253.92	198.847	204.622	0.328338	0.527693	727530	28284.3	140.682	4.08352	25.3074	24.9161	1250000	1180000	231.928	201.735	7.37e-18	396220000	5	4	4	4	8.6	8.6	8.6	101220	874	97894.8	Q3TQQ9;Q3TQQ9-2;Q3TQQ9-3;E9QPB4	Q3TQQ9;Q3TQQ9-2;Q3TQQ9-3;E9QPB4	Uncharacterized protein C1orf112 homolog
28.8038	28.6073	27.448	29.8392	29.8698	2270000	2140000	2040000	2110000	2120000	406.262	395.788	408.197	361.624	361.516	0.732679	0.0216385	115326	7071.07	6.67623	0.0767787	28.6073	29.8545	2140000	2115000	406.262	361.57	3.77e-217	8770100000	64	20	20	20	47.7	47.7	47.7	67669	622	67670.1	Q9R069;D3YTK7	Q9R069	Basal cell adhesion molecule	Bcam
27.4135	27.1256	25.7772	27.8816	27.6722	5230000	4900000	4650000	4780000	4740000	935.646	908.145	927.655	817.671	810.455	0.873547	0.148068	290918	28284.3	14.1469	5.1024	27.1256	27.7769	4900000	4760000	927.655	814.063	1.07e-79	1920400000	22	6	6	6	25.8	25.8	25.8	27964	240	27963.9	Q61334;Q542A1	Q61334;Q542A1	B-cell receptor-associated protein 29	Bcap29
31.0504	31.1385	31.3662	30.8802	31.1881	5940000	5640000	5660000	5300000	5350000	1061.37	1044.06	1130.49	906.971	914.8	0.162966	0.217676	167730	35355.3	45.727	5.53549	31.1385	31.0341	5660000	5325000	1061.37	910.886	1.43e-76	30341000000	79	10	9	9	41.6	39.2	39.2	27922	245	27939.5	Q61335;A2ALM8	Q61335;A2ALM8	B-cell receptor-associated protein 31	Bcap31
28.4007	28.1988	27.3874	30.3473	30.3364	1610000	1510000	1460000	1540000	1540000	287.5	280.006	292.322	263.962	263.518	0.536341	0.0077213	76376.3	0	6.20637	0.314279	28.1988	30.3419	1510000	1540000	287.5	263.74	0	10004000000	86	27	27	27	53	53	53	94284	874	94284.9	Q61140;F8WII0;Q61140-2;O35177;F6UKK2	Q61140;F8WII0;Q61140-2	Breast cancer anti-estrogen resistance protein 1	Bcar1
29.972	29.9066	29.8699	31.8948	32.2257	6120000	5790000	5760000	5850000	5910000	1094.73	1071.48	1150.34	1000.98	1010.02	0.0516987	0.23401	199750	42426.4	40.5229	6.39693	29.9066	32.0603	5790000	5880000	1094.73	1005.5	0	35692000000	87	15	15	15	84	84	84	26131	225	26131.4	Q9D287;D6RGA5;D6RHR7	Q9D287	Pre-mRNA-splicing factor SPF27	Bcas2
26.7288	27.1668	26.4729	27.1975	27.3465	1390000	1340000	1300000	1270000	1280000	248.233	247.484	259.229	217.031	217.932	0.350917	0.105387	45092.5	7071.07	6.57567	0.636597	26.7288	27.272	1340000	1275000	248.233	217.482	1.16e-77	1846700000	28	12	12	12	18	18	18	102770	803	87730.6	B1AR74;Q8CCN5;Q0VF62;Q3TAC0;F7C0F2;Q8CCN5-2;B1ARH6;B1AR76;F7CPM1;F6VJ09;Q5SWI1;E9Q431;REV__Q9CTT1;B1B0B3	B1AR74;Q8CCN5;Q0VF62;Q3TAC0;F7C0F2;Q8CCN5-2;B1ARH6	Breast carcinoma-amplified sequence 3 homolog	Bcas3
31.4956	31.6433	31.1453	29.1119	29.5072	3810000	3630000	3560000	3160000	3200000	681.227	671.354	710.294	541.036	547.657	0.255749	0.279548	128970	28284.3	20.2428	4.68173	31.4956	29.3096	3630000	3180000	681.227	544.346	5.33e-123	13848000000	85	19	19	19	50.6	50.6	50.6	44127	390.5	43810.6	O35855;Q3ULU3;O88374;D3Z7C8;D3Z3D7	O35855;Q3ULU3;O88374;D3Z7C8	Branched-chain-amino-acid aminotransferase, mitochondrial;Branched-chain-amino-acid aminotransferase	Bcat2
29.09	29.1307	28.7634	31.1907	31.5564	4320000	4100000	4030000	4160000	4210000	772.481	758.794	805.354	711.676	719.066	0.201371	0.258589	151327	35355.3	23.93	5.22587	29.09	31.3735	4100000	4185000	772.481	715.371	1.58e-169	20068000000	80	15	15	15	57.3	57.3	57.3	35942	316	35942.1	Q9CWI3	Q9CWI3	BRCA2 and CDKN1A-interacting protein	Bccip
24.0463	23.2374	NaN	27.9874	27.5592	4010000	3670000	0	4180000	4120000	716.445	679.126	0	716.491	704.594	0.571986	0.302791	2223530	42426.4	403.298	8.41243	23.6418	27.7733	3670000	4150000	679.126	710.543	6.26e-42	1532600000	16	8	8	8	35.8	35.8	35.8	32034	285	32034.7	Q91YP1	Q91YP1	Pre-miRNA 5-monophosphate methyltransferase	Bcdin3d
29.8727	30.2631	29.8045	30.3393	30.2785	3140000	3010000	2960000	2860000	2860000	561.549	558.026	590.743	490.04	488.412	0.247417	0.0429426	92915.7	0	17.9585	1.15168	29.8727	30.3089	3010000	2860000	561.549	489.226	3.18e-300	12828000000	89	24	24	24	65	65	65	50773	444	50572	Q3U3J1;P50136	Q3U3J1;P50136	2-oxoisovalerate dehydrogenase subunit alpha, mitochondrial	Bckdha
29.466	29.9056	29.3722	29.4243	29.1267	3670000	3530000	3450000	3290000	3250000	655.862	652.938	689.337	562.744	556.315	0.284728	0.210407	111355	28284.3	20.2237	4.54583	29.466	29.2755	3530000	3270000	655.862	559.53	2.4e-200	7356700000	38	11	11	11	43.6	43.6	43.6	42880	356	39192.6	Q6P3A8;Q6P3A8-2;F7A1U2	Q6P3A8;Q6P3A8-2	2-oxoisovalerate dehydrogenase subunit beta, mitochondrial	Bckdhb
29.2276	29.7928	29.4564	30.0114	29.4831	3350000	3230000	3190000	3090000	3030000	598.79	598.716	636.304	528.302	518.313	0.284304	0.373627	83266.6	42426.4	21.6802	7.06313	29.4564	29.7473	3230000	3060000	598.79	523.307	7.72e-172	9328500000	61	16	15	15	53.2	51.7	51.7	46587	412	46587.5	O55028;Q3UCB5;D3Z7R0	O55028;Q3UCB5;D3Z7R0	[3-methyl-2-oxobutanoate dehydrogenase [lipoamide]] kinase, mitochondrial	Bckdk
NaN	25.6369	26.5809	25.9695	25.6006	0	5000000	5160000	4790000	4730000	0	924.989	1030.9	820.766	808.034	0.667502	0.260872	2934030	42426.4	567.093	9.00266	26.1089	25.785	5000000	4760000	924.989	814.4	2.44e-14	637590000	7	4	4	4	16.7	16.7	16.7	25948	233	25948.4	Q9Z0H7;B7ZWE5;E9PW64	Q9Z0H7;B7ZWE5;E9PW64	B-cell lymphoma/leukemia 10	Bcl10
25.5508	25.5786	NaN	26.7862	26.4814	5220000	4950000	0	4910000	4860000	933.206	916.388	0	840.617	829.95	0.019687	0.215548	2938930	35355.3	533.998	7.54266	25.5647	26.6338	4950000	4885000	916.388	835.283	2.28e-10	819580000	5	3	3	3	18.9	18.9	18.9	26132	198.5	22241.7	Q64373;A2AHX9;Q64373-2;Q9QWX2;Q64373-3;Q64373-4;Q5HZH3;O35843;A2AHX7;A2AHX8	Q64373;A2AHX9;Q64373-2;Q9QWX2;Q64373-3;Q64373-4;Q5HZH3;O35843;A2AHX7;A2AHX8	Bcl-2-like protein 1	Bcl2l1
31.0226	30.5902	31.2476	30.6073	30.7725	3540000	3310000	3370000	3140000	3160000	633.769	613.005	673.089	537.269	539.453	0.334101	0.116778	119304	14142.1	30.5161	1.54408	31.0226	30.6899	3370000	3150000	633.769	538.361	0	20265000000	69	13	13	13	53.9	53.9	53.9	46719	434	46719.4	P59017	P59017	Bcl-2-like protein 13	Bcl2l13
25.9751	26.0235	32.5314	27.1631	27.1941	3750000	3560000	4430000	3520000	3520000	670.206	658.634	885.027	602.203	602.093	3.77139	0.0219555	457420	0	127.499	0.0778145	26.0235	27.1786	3750000	3520000	670.206	602.148	1.73e-17	8017600000	15	8	8	8	28.4	28.4	28.4	36991	328	36991.8	Q9CPT0;D3YZF2	Q9CPT0	Apoptosis facilitator Bcl-2-like protein 14	Bcl2l14
25.5756	25.863	NaN	27.3855	26.4307	5990000	5740000	0	5760000	5560000	1071.52	1062.87	0	985.842	950.211	0.203202	0.675139	3388470	141421	616.161	25.195	25.7193	26.9081	5740000	5660000	1062.87	968.027	1.12e-36	1151200000	6	4	3	3	25.7	20.5	20.5	22781	161	17667.7	Q9CXE2;Q9CXE2-2;D3YU38	Q9CXE2;Q9CXE2-2	B-cell CLL/lymphoma 7 protein family member A	Bcl7a
25.3921	25.9938	26.9115	25.7097	26.7869	6090000	5910000	6100000	5540000	5770000	1089.81	1094.33	1217.84	948.114	986.533	0.765143	0.761745	106927	162635	72.6511	27.1661	25.9938	26.2483	6090000	5655000	1094.33	967.323	4.18e-54	1010600000	10	4	4	3	41.1	41.1	35.6	22238	173.5	19163.2	Q921K9;D3YYL1;Q921K9-2	Q921K9;D3YYL1	B-cell CLL/lymphoma 7 protein family member B	Bcl7b
NaN	NaN	NaN	27.0155	27.1726	0	0	0	5520000	5550000	0	0	0	944.981	949.218	NaN	0.1111	0	21213.2	0	2.99605	NaN	27.0941	0	5535000	0	947.099	1.51e-41	950610000	5	4	4	4	34.6	34.6	34.6	23445	217	23445	O08664	O08664	B-cell CLL/lymphoma 7 protein family member C	Bcl7c
26.6362	26.3392	26.2698	27.1426	27.7718	954000	894000	889000	873000	893000	170.655	165.531	177.463	149.421	152.682	0.194605	0.444912	36170.9	14142.1	5.98581	2.30608	26.3392	27.4572	894000	883000	170.655	151.052	5.87e-107	1662900000	22	16	16	16	17.6	17.6	17.6	148970	1425	148971	Q9D219	Q9D219	B-cell CLL/lymphoma 9 protein	Bcl9
NaN	NaN	NaN	24.9761	24.9325	0	0	0	763000	763000	0	0	0	130.729	130.327	NaN	0.0308434	0	0	0	0.283669	NaN	24.9543	0	763000	0	130.528	8.1e-10	224860000	6	2	2	2	1.9	1.9	1.9	156680	1475.5	154658	Q67FY2;Q67FY2-2	Q67FY2;Q67FY2-2	B-cell CLL/lymphoma 9-like protein	Bcl9l
NaN	NaN	NaN	27.1728	26.7542	0	0	0	1300000	1280000	0	0	0	222.219	218.505	NaN	0.296045	0	14142.1	0	2.62592	NaN	26.9635	0	1290000	0	220.362	7.42e-254	872320000	6	30	1	1	34.7	1.8	1.8	100280	750	86209.8	F8WI22;Q8K019-3;H7BX81;E9Q5V0	F8WI22;Q8K019-3;H7BX81	Bcl-2-associated transcription factor 1	Bclaf1
31.8239	31.8265	31.7593	32.4482	32.5374	1600000	1520000	1510000	1470000	1470000	286.545	281.098	301.519	251.041	251.398	0.0380229	0.0630867	49328.8	0	10.5746	0.252304	31.8239	32.4928	1520000	1470000	286.545	251.219	9.74e-260	57503000000	176	32	30	2	34.1	32.2	1.7	106000	918	105915	Q8K019;Q8K019-2	Q8K019;Q8K019-2	Bcl-2-associated transcription factor 1	Bclaf1
NaN	NaN	NaN	26.9354	26.8539	0	0	0	2020000	2010000	0	0	0	345.881	344.378	NaN	0.0576367	0	7071.07	0	1.06306	NaN	26.8946	0	2015000	0	345.129	2.21e-27	840580000	13	10	10	10	21.9	21.9	21.9	63864	566	63864.3	Q9JJS6;Q05AC0;E9Q321	Q9JJS6;Q05AC0;E9Q321	Beta,beta-carotene 15,15-monooxygenase	Bcmo1
NaN	NaN	NaN	26.5969	26.7995	0	0	0	661000	667000	0	0	0	113.231	113.943	NaN	0.143239	0	4242.64	0	0.50293	NaN	26.6982	0	664000	0	113.587	1.07e-25	706620000	10	11	11	11	8.6	8.6	8.6	192630	1733	189671	Q8CGN4;Q8CGN4-4;Q8CGN4-3;Q8CGN4-2;F7BEN2;B7ZCL4;A2AQH4;F6XPR4;B7ZCL5	Q8CGN4;Q8CGN4-4;Q8CGN4-3;Q8CGN4-2	BCL-6 corepressor	Bcor
30.4933	30.2582	29.7444	31.0652	31.3903	1140000	1070000	1050000	1040000	1050000	203.424	198.002	209.221	178.068	179.693	0.383011	0.229894	47258.2	7071.07	5.61073	1.14928	30.2582	31.2277	1070000	1045000	203.424	178.88	0	22280000000	121	42	42	38	39.3	39.3	37.6	143070	1126.5	127240	Q6PAJ1;A2RRK7	Q6PAJ1;A2RRK7	Breakpoint cluster region protein	Bcr
28.83	28.5833	28.9546	29.1517	29.5702	3250000	3050000	3080000	2950000	2990000	580.439	564.487	614.657	504.301	510.864	0.188949	0.295952	107858	28284.3	25.6335	4.64076	28.83	29.3609	3080000	2970000	580.439	507.582	3.19e-135	6894000000	43	19	19	19	61.2	61.2	61.2	47406	418	47406.2	Q9CZP5	Q9CZP5	Mitochondrial chaperone BCS1	Bcs1l
29.214	29.6158	29.407	30.8275	30.9275	4070000	3910000	3870000	3860000	3870000	728.03	723.952	772.703	660.102	661.366	0.200951	0.0707312	105830	7071.07	27.046	0.894242	29.407	30.8775	3910000	3865000	728.03	660.734	1.05e-130	16670000000	77	15	15	15	53.9	53.9	53.9	38299	304	33722.8	Q80XN0;D3Z2Y8	Q80XN0;D3Z2Y8	D-beta-hydroxybutyrate dehydrogenase, mitochondrial	Bdh1
28.2856	28.6422	27.8313	28.8403	28.4942	2930000	2810000	2720000	2680000	2650000	523.314	519.796	542.917	458.469	452.368	0.406455	0.24468	105357	21213.2	12.4584	4.31387	28.2856	28.6672	2810000	2665000	523.314	455.419	2.41e-264	4888800000	36	15	15	15	46.9	46.9	46.9	51588	362.5	41846.5	O88597;E9PYD6;F7CVL9;B7ZC10;E9QAM0;F7DB15;B7ZC09;E9PX06;F7C090	O88597;E9PYD6	Beclin-1	Becn1
27.4643	26.8747	26.7492	NaN	NaN	1560000	1440000	1430000	0	0	278.405	267.226	285.905	0	0	0.381864	NaN	72341.8	0	9.39939	0	26.8747	NaN	1440000	0	278.405	0	1.07e-28	1605100000	15	11	11	11	15.9	15.9	15.9	94154	825	94155.3	Q6PAL0	Q6PAL0	BEN domain-containing protein 3	Bend3
NaN	25.0694	24.1092	NaN	NaN	0	2620000	2510000	0	0	0	484.424	500.771	0	0	0.678958	NaN	1481920	0	284.519	0	24.5893	NaN	2510000	0	484.424	0	7.87e-06	138610000	3	3	3	3	7.6	7.6	7.6	48450	433	48379.6	Q8BSV3;Q8BSV3-2;A2AMN2;Q8BSV3-3;Q0VE44	Q8BSV3;Q8BSV3-2;A2AMN2;Q8BSV3-3;Q0VE44	BEN domain-containing protein 7	Bend7
28.3525	28.7988	26.6153	29.7211	29.5245	11400000	11000000	10100000	10700000	10700000	2038.62	2031.18	2017.8	1836.21	1821.65	1.15364	0.139039	665833	0	10.5484	10.2982	28.3525	29.6228	11000000	10700000	2031.18	1828.93	1.18e-169	5290100000	20	5	5	5	56.8	56.8	56.8	13274	118	13274.3	O35623	O35623	BET1 homolog	Bet1
29.4999	28.7843	27.9873	28.8029	28.8871	12700000	11700000	11300000	11100000	11100000	2265.51	2168.35	2266.26	1900.62	1903.65	0.756665	0.0595033	721110	0	56.3119	2.14135	28.7843	28.845	11700000	11100000	2265.51	1902.13	1.79e-134	5052300000	21	6	6	6	55	55	55	12428	111	12428.2	O35153	O35153	BET1-like protein	Bet1l
NaN	NaN	NaN	26.7776	27.4369	0	0	0	8480000	8700000	0	0	0	1452.47	1486.26	NaN	0.466224	0	155563	0	23.8952	NaN	27.1072	0	8590000	0	1469.37	6.27e-22	984510000	9	6	4	4	49.2	28.1	28.1	15119	128	15119	Q9R224	Q9R224	Protein BEX1	Bex1
NaN	NaN	NaN	29.1836	29.225	0	0	0	9050000	9060000	0	0	0	1548.87	1549.01	NaN	0.0292115	0	7071.07	0	0.0975379	NaN	29.2043	0	9055000	0	1548.94	4.8e-39	4033700000	22	7	7	5	58.1	58.1	37.2	15452	129	15452.3	Q9WTZ8;B1AUR9	Q9WTZ8;B1AUR9	Protein BEX2	Bex2
NaN	NaN	NaN	25.4078	25.9681	0	0	0	8810000	9000000	0	0	0	1507.71	1538.92	NaN	0.396178	0	134350	0	22.0664	NaN	25.6879	0	8905000	0	1523.32	1.93e-44	352900000	7	3	3	3	30.5	30.5	30.5	13820	118	13819.7	Q9CWT2;Q14BB8	Q9CWT2;Q14BB8	Protein BEX4	Bex4
NaN	NaN	NaN	25.3291	25.2091	0	0	0	2290000	2280000	0	0	0	392.162	389.788	NaN	0.084817	0	7071.07	0	1.6788	NaN	25.2691	0	2285000	0	390.975	2.02e-05	258950000	4	3	3	3	7.6	7.6	7.6	52968	387.5	45881.1	Q8R079;Q8R079-2	Q8R079;Q8R079-2	Bifunctional apoptosis regulator	Bfar
25.9993	25.7349	26.6387	NaN	NaN	3330000	3130000	3220000	0	0	595.946	578.625	643.815	0	0	0.464654	NaN	100167	0	33.7669	0	25.9993	NaN	3220000	0	595.946	0	6.12e-06	297760000	3	2	2	2	4.6	4.6	4.6	41639	361.5	40724.1	Q3TNY9;P28653;P28654;Q3UKR1	Q3TNY9;P28653;P28654;Q3UKR1	Biglycan;Decorin	Bgn;Dcn
26.3017	26.8817	27.3689	26.8164	26.2396	6340000	6140000	6230000	5800000	5680000	1133.33	1136.21	1243.46	992.857	970.213	0.534273	0.407895	100167	84852.8	62.7709	16.0118	26.8817	26.528	6230000	5740000	1136.21	981.535	2.23e-81	1350000000	17	7	7	7	59.9	59.9	59.9	22150	197	22149.8	Q9QYC3	Q9QYC3	Class A basic helix-loop-helix protein 15	Bhlha15
NaN	NaN	NaN	24.5863	23.7876	0	0	0	1970000	1910000	0	0	0	337.049	325.666	NaN	0.56483	0	42426.4	0	8.04854	NaN	24.187	0	1940000	0	331.358	4.22e-10	125400000	4	3	3	3	6.3	6.3	6.3	59822	539	59822.8	Q6PB60	Q6PB60	Protein BHLHb9	Bhlhb9
NaN	NaN	26.6931	NaN	NaN	0	0	2990000	0	0	0	0	596.682	0	0	NaN	NaN	1726280	0	344.495	0	26.6931	NaN	0	0	0	0	7.83e-14	132860000	4	4	4	4	11.5	11.5	11.5	45020	407	44963.5	O35490;A2ALP9;Q91WS4	O35490;A2ALP9;Q91WS4	Betaine--homocysteine S-methyltransferase 1;S-methylmethionine--homocysteine S-methyltransferase BHMT2	Bhmt;Bhmt2
26.9265	26.8322	25.7063	28.6704	28.0759	1500000	1410000	1350000	1430000	1400000	267.997	261.96	269.77	245.187	239.785	0.678894	0.420375	75498.3	21213.2	4.09427	3.81987	26.8322	28.3731	1410000	1415000	267.997	242.486	2.16e-88	2951500000	30	17	17	13	24.1	24.1	19.6	95895	835	95896.2	Q8BR07;Q8BR07-3;B2KG45;G3UXK5;B2KG44;Q8BR07-4;B2KG46;G3UY88;Q8BR07-2	Q8BR07;Q8BR07-3;B2KG45;G3UXK5;B2KG44;Q8BR07-4;B2KG46	Protein bicaudal D homolog 1	Bicd1
NaN	NaN	NaN	26.9223	26.6706	0	0	0	1380000	1370000	0	0	0	236.413	233.893	NaN	0.177972	0	7071.07	0	1.78216	NaN	26.7965	0	1375000	0	235.153	5.32e-32	1106400000	11	11	7	7	14.8	10.2	10.2	93390	820	93390.8	Q921C5;D3Z390;Q921C5-2;Q921C5-3	Q921C5;D3Z390;Q921C5-2	Protein bicaudal D homolog 2	Bicd2
NaN	NaN	NaN	NaN	23.659	0	0	0	0	5160000	0	0	0	0	882.724	NaN	NaN	0	3648670	0	624.18	NaN	23.659	0	2580000	0	441.362	8.74e-06	62855000	2	3	3	3	19.5	19.5	19.5	21951	195	21951.6	P70444	P70444	BH3-interacting domain death agonist;BH3-interacting domain death agonist p15;BH3-interacting domain death agonist p13;BH3-interacting domain death agonist p11	Bid
30.2243	30.385	29.7561	31.0881	31.1823	2500000	2380000	2330000	2310000	2320000	447.458	441.249	464.488	395.46	396.133	0.326739	0.0666015	87369	7071.07	12.0324	0.475713	30.2243	31.1352	2380000	2315000	447.458	395.797	0	21097000000	98	19	19	18	45.2	45.2	43.9	64469	477	52764.1	O08539;Q6P1B9;O08539-2	O08539;Q6P1B9;O08539-2	Myc box-dependent-interacting protein 1	Bin1
24.1716	25.1953	NaN	23.7393	NaN	4350000	4300000	0	3830000	0	778.084	795.553	0	656.604	0	0.723866	NaN	2497160	2708220	454.354	464.289	24.6834	23.7393	4300000	1915000	778.084	328.302	4.91e-08	145020000	2	2	2	2	11.1	11.1	11.1	29650	253	29650.8	Q9JI08	Q9JI08	Bridging integrator 3	Bin3
25.6303	25.6689	24.1007	25.3974	26.8413	1960000	1860000	1740000	1750000	1850000	351.089	344.905	348.093	298.928	315.504	0.894486	1.02101	110151	70710.7	3.09247	11.7214	25.6303	26.1194	1860000	1800000	348.093	307.216	1.01e-34	757860000	11	9	9	9	19.3	19.3	19.3	69676	612	69676.4	Q62210;O08863;A2CGA3;F7AVR6;A2CGA5	Q62210	Baculoviral IAP repeat-containing protein 2	Birc2
NaN	NaN	NaN	28.4914	28.0126	0	0	0	8370000	8240000	0	0	0	1433.72	1407.77	NaN	0.338528	0	91923.9	0	18.3553	NaN	28.252	0	8305000	0	1420.75	1.84e-59	2104200000	14	5	5	5	48.6	48.6	48.6	16297	130.5	15225.9	O70201;O70201-2;B1AQL1;Q549P2;O70201-3	O70201;O70201-2;B1AQL1;Q549P2	Baculoviral IAP repeat-containing protein 5	Birc5
29.5732	29.4153	27.6604	32.2736	32.4205	297000	280000	262000	290000	292000	53.0399	51.7495	52.3078	49.7353	49.8955	1.06171	0.103853	17502.4	1414.21	0.647127	0.113258	29.4153	32.347	280000	291000	52.3078	49.8154	0	37289000000	242	95	95	93	29.5	29.5	29.2	532160	4870	530793	O88738;H9KUX8;O88738-3;O88738-2;REV__Q5NCS9	O88738;H9KUX8;O88738-3;O88738-2	Baculoviral IAP repeat-containing protein 6	Birc6
NaN	25.7323	25.9308	27.6176	27.1196	0	822000	825000	835000	821000	0	152.127	164.786	143.021	140.256	0.140404	0.352118	475450	9899.5	91.7036	1.955	25.8315	27.3686	822000	828000	152.127	141.639	2.26e-50	1428200000	20	13	13	13	12.9	12.9	12.9	158360	1417.5	158566	O88700;E9PZ97	O88700;E9PZ97	Bloom syndrome protein homolog	Blm
32.6499	32.7463	32.8364	33.6981	33.4415	3320000	3150000	3150000	3070000	3050000	593.442	583.831	629.296	526.277	521.578	0.093268	0.181465	98149.5	14142.1	23.9616	3.32315	32.7463	33.5698	3150000	3060000	593.442	523.928	0	113310000000	265	34	34	34	73.4	73.4	73.4	52511	317	36710.1	Q8R016;E9PY26;E9QA53;E9PZH4;E9Q6V3;E9PYU0	Q8R016;E9PY26	Bleomycin hydrolase	Blmh
30.4626	28.3419	28.6471	32.4759	30.3083	3210000	2830000	2850000	3070000	2870000	573.801	523.663	568.956	525.617	489.886	1.14648	1.53266	213854	141421	27.655	25.2653	28.6471	31.3921	2850000	2970000	568.956	507.752	0	21075000000	68	26	26	26	58	58	58	50670	455.5	50470	Q9QUN3;D3YWR2	Q9QUN3;D3YWR2	B-cell linker protein	Blnk
27.0753	26.9898	NaN	27.2457	27.0814	10100000	9560000	0	9140000	9090000	1809.51	1769.36	0	1564.59	1553.09	0.0604784	0.116177	5681770	35355.3	1033.32	8.12819	27.0325	27.1636	9560000	9115000	1769.36	1558.84	2.12e-15	1562400000	12	6	6	6	49.6	49.6	49.6	14281	121	13899.8	O55102;D3YVM8;D3Z4L7	O55102;D3YVM8;D3Z4L7	Biogenesis of lysosome-related organelles complex 1 subunit 1	Bloc1s1
27.247	27.6402	27.1048	25.6298	26.8978	8920000	8580000	8380000	7530000	7910000	1595.53	1587.65	1673.53	1289.56	1351.57	0.277357	0.896646	273008	268701	47.4742	43.8477	27.247	26.2638	8580000	7720000	1595.53	1320.57	1.05e-43	1345000000	16	6	6	6	58	58	58	16299	143	16299.5	Q9CWG9	Q9CWG9	Biogenesis of lysosome-related organelles complex 1 subunit 2	Bloc1s2
27.5242	27.6846	27.7238	26.3476	26.7556	7200000	6860000	6850000	6190000	6290000	1287.87	1270.65	1367.77	1059.29	1074.26	0.105754	0.288477	199249	70710.7	51.8236	10.5909	27.6846	26.5516	6860000	6240000	1287.87	1066.77	2.65e-71	1388200000	15	7	7	7	39.5	39.5	39.5	20398	195	20397.8	Q5U5M8	Q5U5M8	Biogenesis of lysosome-related organelles complex 1 subunit 3	Bloc1s3
30.7245	30.6492	30.6953	31.6353	31.3562	4890000	4620000	4610000	4520000	4480000	874.733	855.928	921.436	773.884	766.039	0.0379934	0.197382	158850	28284.3	33.7292	5.54689	30.6953	31.4957	4620000	4500000	874.733	769.962	7.8e-213	26877000000	93	20	20	20	72.2	72.2	72.2	33524	295	33524.5	Q9CY64;A2ASB2;A2ASB1;A2ASB8;A2ASB7	Q9CY64;A2ASB2;A2ASB1	Biliverdin reductase A	Blvra
29.7452	30.0493	30.3582	30.3557	30.3248	7150000	6850000	6890000	6550000	6550000	1278.99	1267.4	1376.35	1121.52	1118.89	0.306483	0.0219123	162891	0	59.8378	1.85892	30.0493	30.3402	6890000	6550000	1278.99	1120.2	1.17e-137	13834000000	50	11	11	11	80.1	80.1	80.1	22197	206	22197.3	Q923D2;Q3U6G1;E9PZC3;E9PZC4	Q923D2;Q3U6G1;E9PZC3;E9PZC4	Flavin reductase (NADPH)	Blvrb
NaN	24.8951	25.1846	25.8293	25.3274	0	2760000	2790000	2720000	2670000	0	511.795	556.534	465.136	455.493	0.204687	0.354898	1602220	35355.3	309.21	6.81812	25.0399	25.5784	2760000	2695000	511.795	460.314	3.48e-16	488070000	5	5	5	5	18.6	18.6	18.6	45540	406.5	45957.3	Q8R2X8;Q8R2X8-2	Q8R2X8;Q8R2X8-2	Golgin-45	Blzf1
25.4973	25.6285	27.2833	29.2393	29.5765	3710000	3530000	3750000	3820000	3860000	662.965	653.655	747.993	653.248	659.905	0.995456	0.238373	117189	28284.3	51.987	4.70681	25.6285	29.4079	3710000	3840000	662.965	656.577	2.18e-54	4916900000	17	7	7	5	25	25	20.4	36707	260.5	29886.7	P25916;Q2LC58;A2ASR8;A2ASR7;A2ASR6;A2ASR5	P25916;Q2LC58;A2ASR8;A2ASR7	Polycomb complex protein BMI-1	Bmi1
31.0264	30.8497	30.6143	29.8197	30.0695	1480000	1400000	1380000	1280000	1290000	265.18	258.636	275.891	218.991	220.533	0.206731	0.176607	52915	7071.07	8.71083	1.09013	30.8497	29.9446	1400000	1285000	265.18	219.762	5.08e-236	15122000000	104	34	34	27	36.7	36.7	30.4	111670	990.5	111527	Q6NZM2;E9QQ01;P98063;Q570Z4;Q8C4U2	Q6NZM2;E9QQ01;P98063;Q570Z4	Bone morphogenetic protein 1	Bmp1
26.0575	NaN	NaN	26.628	26.2542	1100000	0	0	1010000	997000	197.101	0	0	173.064	170.409	NaN	0.264267	635085	9192.39	113.796	1.87735	26.0575	26.4411	0	1003500	0	171.737	2.59e-51	817110000	8	10	8	8	12.4	10.6	10.6	126180	893.5	99350.1	Q91Z96;Q91Z96-2	Q91Z96;Q91Z96-2	BMP-2-inducible protein kinase	Bmp2k
NaN	23.507	NaN	NaN	NaN	0	2250000	0	0	0	0	417.015	0	0	0	NaN	NaN	1299040	0	240.764	0	23.507	NaN	0	0	0	0	1.97e-09	28118000	1	2	1	1	6.2	3.6	3.6	52774	468	52774.2	Q8BHE5;Q149J9	Q8BHE5;Q149J9	Bone morphogenetic protein 3	Bmp3
26.5719	27.3618	26.1195	29.6604	29.2954	975000	951000	905000	977000	965000	174.411	176.167	180.767	167.279	165.002	0.628744	0.258059	35571.5	8485.28	3.28238	1.61014	26.5719	29.4779	951000	971000	176.167	166.141	1.71e-171	5531200000	42	25	25	25	27.6	27.6	27.6	145410	1284	145414	Q6PGF5	Q6PGF5		Bms1
30.0548	30.3184	29.3373	30.3467	29.8507	6130000	5860000	5650000	5550000	5460000	1095.91	1084.41	1127.93	950.789	934.009	0.507739	0.350745	240624	63639.6	22.5527	11.8649	30.0548	30.0987	5860000	5505000	1095.91	942.399	1.6e-96	13164000000	57	17	17	17	69.3	69.3	69.3	26175	194	22391	Q6QD59;B8JJI4;F7C279;F6QGF9	Q6QD59;B8JJI4;F7C279	Vesicle transport protein SEC20	Bnip1
NaN	NaN	NaN	24.082	23.8978	0	0	0	3050000	3030000	0	0	0	522.911	518.225	NaN	0.130221	0	14142.1	0	3.31344	NaN	23.9899	0	3040000	0	520.568	2.12e-05	106070000	2	1	1	1	4	4	4	37768	320	36943.3	O54940;F6VF29;Q91VL0;G5E8U9	O54940;F6VF29;Q91VL0;G5E8U9	BCL2/adenovirus E1B 19 kDa protein-interacting protein 2	Bnip2
26.9587	25.6382	25.9613	25.8168	26.6867	6860000	6180000	6240000	5890000	6100000	1226.54	1144.19	1245.41	1009.25	1041.87	0.688344	0.615105	376475	148492	53.8238	23.0693	25.9613	26.2518	6240000	5995000	1226.54	1025.56	3.01e-10	977300000	7	4	4	4	23.5	23.5	23.5	20978	187	20978.4	O55003	O55003	BCL2/adenovirus E1B 19 kDa protein-interacting protein 3	Bnip3
25.3011	24.7813	24.8378	27.5762	26.9173	5680000	5270000	5270000	5560000	5430000	1016.08	976.207	1051.73	951.562	927.597	0.285194	0.465878	236714	91923.9	37.7832	16.9457	24.8378	27.2467	5270000	5495000	1016.08	939.58	1.12e-12	1444100000	11	3	3	3	19.7	19.7	19.7	23766	211	23040	Q9Z2F7;Q91Z78	Q9Z2F7;Q91Z78	BCL2/adenovirus E1B 19 kDa protein-interacting protein 3-like	Bnip3l
27.3743	25.8404	26.1997	26.7432	26.8916	7960000	7120000	7190000	6980000	7020000	1422.81	1317.44	1435.83	1194.34	1199.38	0.802279	0.104934	466083	28284.3	64.9218	3.56169	26.1997	26.8174	7190000	7000000	1422.81	1196.86	9.71e-16	1125200000	11	6	4	4	53.8	43.4	43.4	18363	168.5	18373.7	Q5SQY2;Q08EE0	Q5SQY2;Q08EE0	Biorientation of chromosomes in cell division protein 1	Bod1
27.0202	26.9339	26.1836	29.1434	29.4203	440000	416000	403000	426000	431000	78.7571	77.0069	80.4701	72.9885	73.5846	0.460105	0.195861	18770.5	3535.53	1.73164	0.421528	26.9339	29.2819	416000	428500	78.7571	73.2865	5.06e-203	4722300000	53	27	27	25	12.2	12.2	11.6	327450	3032	327453	E9Q6J5;Q80TF0	E9Q6J5		Bod1l
29.4081	29.3169	29.4445	31.6873	31.3405	10900000	10300000	10300000	10600000	10400000	1952.02	1908.82	2060.75	1807.24	1785.09	0.0657406	0.245231	346410	141421	78.2857	15.6604	29.4081	31.5139	10300000	10500000	1952.02	1796.17	3.42e-146	22909000000	71	9	9	9	78.8	78.8	78.8	14379	137	14379.4	Q9D8S9	Q9D8S9	BolA-like protein 1	Bola1
29.9133	29.6414	29.4109	31.2333	30.9939	15600000	14700000	14500000	14600000	14500000	2795.21	2716.92	2897.76	2507.73	2485.22	0.251474	0.169281	585946	70710.7	90.6863	15.9227	29.6414	31.1136	14700000	14550000	2795.21	2496.48	2.67e-156	17494000000	48	9	9	9	82.6	82.6	82.6	10214	70	8271.9	Q8BGS2;Q8BGS2-2	Q8BGS2;Q8BGS2-2	BolA-like protein 2	Bola2
29.845	29.4797	28.6103	28.3232	28.0834	14700000	13800000	13300000	12500000	12400000	2630.44	2548.65	2658.78	2144.93	2123.96	0.634277	0.169564	709460	70710.7	57.189	14.833	29.4797	28.2033	13800000	12450000	2630.44	2134.44	2.65e-64	6029800000	27	6	6	6	56.8	56.8	56.8	10829	110	12228.3	E9Q705;Q8CEI1;Q14A77;E9PX89	E9Q705;Q8CEI1;Q14A77;E9PX89	BolA-like protein 3	Bola3
27.6969	28.2369	28.2948	29.2667	29.3113	1790000	1730000	1730000	1700000	1700000	320.248	320.259	344.957	290.765	290.823	0.329756	0.0315582	34641	0	14.2624	0.0407847	28.2369	29.289	1730000	1700000	320.259	290.794	5.36e-210	6368700000	48	23	23	23	44.5	44.5	44.5	82545	731.5	82841.5	P97452;E9Q4K5	P97452;E9Q4K5	Ribosome biogenesis protein BOP1	Bop1
27.6677	27.6058	27.2896	25.9689	26.2162	4930000	4660000	4590000	4150000	4190000	880.879	862.128	916.103	710.411	716.229	0.202766	0.17493	179536	28284.3	27.4035	4.11377	27.6058	26.0926	4660000	4170000	880.879	713.32	1.36e-27	1062700000	20	7	7	7	34.7	34.7	34.7	29978	212.5	24879.3	P15327;D3Z223;D3YUE8;D3YYH3	P15327;D3Z223	Bisphosphoglycerate mutase;Phosphoglycerate mutase	Bpgm
33.0165	33.0357	32.3678	31.075	31.1733	5360000	5090000	4970000	4530000	4550000	959.244	941.478	991.547	775.751	777.174	0.380237	0.0695012	199750	14142.1	25.3838	1.00637	33.0165	31.1242	5090000	4540000	959.244	776.463	1.64e-119	37415000000	134	21	21	21	66.7	66.7	66.7	32851	291	32850.9	Q8R164;E9PXG8	Q8R164	Valacyclovir hydrolase	Bphl
33.6976	33.8331	34.0286	34.487	34.6858	5420000	5150000	5170000	4980000	5010000	968.856	954.181	1031.59	851.98	855.756	0.166419	0.140559	150444	21213.2	41.1168	2.66991	33.8331	34.5864	5170000	4995000	968.856	853.868	0	205380000000	304	21	21	6	89.6	89.6	18.5	33196	308	33196	Q9Z0S1;D3Z5X0	Q9Z0S1	3(2),5-bisphosphate nucleotidase 1	Bpnt1
27.8523	28.1839	29.0238	30.2479	29.7621	462000	443000	455000	450000	443000	82.6617	82.049	90.8241	77.135	75.7957	0.603857	0.343512	9609.02	4949.75	4.89901	0.947067	28.1839	30.005	455000	446500	82.6617	76.4654	4.38e-256	8193900000	80	43	43	43	19.3	19.3	19.3	321590	2973	326776	E9Q6A7;A2A655;A2A654;F6QGR3;A2A653;A2A652	E9Q6A7;A2A655;A2A654		Bptf
29.4833	29.9575	29.0629	29.5798	29.295	1890000	1820000	1760000	1700000	1690000	338.216	337.095	351.528	291.559	288.369	0.44757	0.201355	65064.1	7071.07	8.02903	2.25515	29.4833	29.4374	1820000	1695000	338.216	289.964	2.6e-140	8806200000	63	23	18	3	41.5	35.1	5.9	83201	539.5	60160.1	F6SZ47;P28028-2;F6ZX73	F6SZ47;P28028-2	Serine/threonine-protein kinase B-raf	Braf
NaN	NaN	NaN	26.6328	26.6378	0	0	0	1440000	1440000	0	0	0	246.018	245.738	NaN	0.00352145	0	0	0	0.197903	NaN	26.6353	0	1440000	0	245.878	2.05e-135	687300000	5	22	2	2	37.3	4.1	4.1	88779	804	88779.8	P28028	P28028	Serine/threonine-protein kinase B-raf	Braf
NaN	NaN	NaN	26.4272	26.1767	0	0	0	1890000	1870000	0	0	0	323.52	320.029	NaN	0.177166	0	14142.1	0	2.46894	NaN	26.302	0	1880000	0	321.774	1.27e-54	552370000	9	8	7	7	15.9	14.9	14.9	66990	561	63950.7	Q99MP8;Q99MP8-2;Q99MP8-3;D6RG84	Q99MP8;Q99MP8-2;Q99MP8-3	BRCA1-associated protein	Brap
24.7752	24.9786	24.5623	NaN	NaN	1480000	1420000	1390000	0	0	265.436	262.505	277.469	0	0	0.208148	NaN	45825.8	0	7.92978	0	24.7752	NaN	1420000	0	265.436	0	4.34e-73	1440100000	19	11	10	10	19	18.2	18.2	89085	822	89085.6	Q8C3R1;E9QLK3;Q8C3R1-2;D6RE40;F6RL49	Q8C3R1;E9QLK3;Q8C3R1-2	BRCA1-associated ATM activator 1	Brat1
25.5099	25.1784	26.3079	25.5837	25.1234	685000	641000	667000	617000	606000	122.553	118.651	133.261	105.606	103.569	0.580573	0.325432	22120.9	7778.17	7.56469	1.44049	25.5099	25.3536	667000	611500	122.553	104.588	2.8e-35	588370000	6	5	5	5	4.1	4.1	4.1	198670	1812	198732	P48754;A2A4Q4	P48754;A2A4Q4	Breast cancer type 1 susceptibility protein homolog	Brca1
30.2484	29.5187	29.9836	31.2439	30.8572	4840000	4480000	4530000	4490000	4440000	865.931	828.908	905.039	768.528	758.01	0.369403	0.273466	195021	35355.3	38.0705	7.43753	29.9836	31.0506	4530000	4465000	865.931	763.269	0	19332000000	85	18	18	15	74.9	74.9	60.8	33340	269	30759.1	P46737;G3UVX3;P46737-2;H7BXB8;A3KGA8;E9Q0P6	P46737;G3UVX3;P46737-2;H7BXB8	Lys-63-specific deubiquitinase BRCC36	Brcc3
26.1562	27.0197	26.6626	28.4333	28.4712	1170000	1140000	1120000	1140000	1140000	208.541	211.312	224.141	194.785	194.787	0.433867	0.026827	25166.1	0	8.32307	0.00115449	26.6626	28.4522	1140000	1140000	211.312	194.786	7.76e-94	3279000000	40	24	24	22	25	25	23.8	119710	1058	119714	G5E8P1;E9PZ26;E9Q412;A1L3T8;A7MCW6	G5E8P1;E9PZ26;E9Q412		Brd1
28.7014	28.1321	27.0875	31.027	31.2275	1740000	1620000	1550000	1690000	1700000	311.058	299.067	309.535	288.929	290.411	0.818552	0.141804	96090.2	7071.07	6.52782	1.04819	28.1321	31.1272	1620000	1695000	309.535	289.67	4.25e-239	17217000000	98	29	26	25	43.9	40.5	39.3	88066	775	85669.1	Q7JJ13;B2RS09;Q7JJ13-2;F8WIU6;Q3TH63;G3UZR9	Q7JJ13;B2RS09;Q7JJ13-2;F8WIU6	Bromodomain-containing protein 2	Brd2
28.3107	28.1943	26.817	30.2946	30.1304	1890000	1790000	1690000	1820000	1810000	338.771	330.937	338.352	311.483	309.384	0.830818	0.116127	100000	7071.07	4.40684	1.48411	28.1943	30.2125	1790000	1815000	338.352	310.434	1.42e-145	9654300000	54	24	17	17	39	30	30	79761	726	79761.7	Q8K2F0;Q3TUI3;Q8K2F0-2;Q5CCJ9;A2AKA9;A2AKB0	Q8K2F0;Q3TUI3;Q8K2F0-2;Q5CCJ9;A2AKA9	Bromodomain-containing protein 3	Brd3
29.7854	29.9086	29.9272	31.4027	31.4959	1020000	970000	967000	965000	968000	182.325	179.584	193.158	165.168	165.438	0.0770726	0.0658448	29771.4	2121.32	7.17774	0.191202	29.9086	31.4493	970000	966500	182.325	165.303	2.55e-164	24388000000	107	34	34	27	26.8	26.8	22.1	155920	745	83334.6	Q9ESU6;B0V2V7;Q3UH70;Q9ESU6-2;B2RSE4;B0V2V8;B0V2V6;Q91Y44;D6RGP2;G3X8Z8	Q9ESU6;B0V2V7;Q3UH70;Q9ESU6-2;B2RSE4;B0V2V8;B0V2V6	Bromodomain-containing protein 4	Brd4
26.4257	26.3714	25.475	27.3296	26.8597	1910000	1800000	1730000	1770000	1740000	340.837	333.643	346.448	302.878	297.276	0.533899	0.332291	90737.7	21213.2	6.4187	3.96133	26.3714	27.0947	1800000	1755000	340.837	300.077	3.84e-88	1420800000	20	13	13	13	30.9	30.9	30.9	73999	651	73999.9	O88665	O88665	Bromodomain-containing protein 7	Brd7
NaN	NaN	NaN	28.4744	28.8597	0	0	0	1330000	1350000	0	0	0	227.575	230.349	NaN	0.272449	0	14142.1	0	1.96148	NaN	28.667	0	1340000	0	228.962	7.21e-229	2805400000	21	13	13	13	21.9	21.9	21.9	102610	916	99148.1	Q8R3B7;Q8R3B7-2;D3YZC8;D3YZC7	Q8R3B7;Q8R3B7-2;D3YZC8;D3YZC7	Bromodomain-containing protein 8	Brd8
NaN	NaN	NaN	27.0304	27.0639	0	0	0	1940000	1940000	0	0	0	331.652	331.623	NaN	0.0236886	0	0	0	0.0203708	NaN	27.0472	0	1940000	0	331.638	2.25e-122	912370000	10	7	7	7	17.1	17.1	17.1	66839	596	66840.2	Q3UQU0	Q3UQU0	Bromodomain-containing protein 9	Brd9
29.6307	29.6583	29.5282	30.4623	30.541	3630000	3440000	3420000	3350000	3360000	649.471	637.666	682.429	573.712	574.433	0.0685757	0.0556918	115902	7071.07	23.1997	0.510132	29.6307	30.5017	3440000	3355000	649.471	574.072	4.51e-184	15493000000	72	16	16	16	50.9	50.9	50.9	43544	378.5	43269.3	Q8K3W0;D3Z7P0;Q8K3W0-1;E9Q0U3;Q8K3W0-5;Q8K3W0-6;Q8K3W0-4;E9Q8Q1	Q8K3W0;D3Z7P0;Q8K3W0-1;E9Q0U3;Q8K3W0-5;Q8K3W0-6	BRCA1-A complex subunit BRE	Bre
25.1914	26.3249	NaN	25.888	25.1079	1820000	1800000	0	1680000	1630000	325.784	333.944	0	287.667	278.629	0.801513	0.551594	1045050	35355.3	190.491	6.39055	25.7582	25.498	1800000	1655000	325.784	283.148	5.56e-15	568980000	5	3	3	3	6.5	6.5	6.5	73802	676	73801.1	G3X8S2;Q8CFK2	G3X8S2;Q8CFK2	Transcription factor IIIB 90 kDa subunit	Brf1
27.1508	27.3839	27.8912	NaN	NaN	5130000	4900000	4970000	0	0	916.877	907.094	993.111	0	0	0.378529	NaN	117898	0	47.0924	0	27.3839	NaN	4970000	0	916.877	0	5.19e-30	665170000	10	3	3	3	16.6	16.6	16.6	28263	253	28263.1	Q8BXV2	Q8BXV2	BRI3-binding protein	Bri3bp
NaN	NaN	NaN	23.364	24.8756	0	0	0	852000	907000	0	0	0	145.862	155.094	NaN	1.06889	0	38890.9	0	6.52768	NaN	24.1198	0	879500	0	150.478	4.39e-06	139240000	2	2	2	2	2.4	2.4	2.4	131360	999	112029	Q5SXJ3;E9Q432	Q5SXJ3;E9Q432	Fanconi anemia group J protein homolog	Brip1
29.0202	28.6768	28.6654	30.6241	30.9286	3760000	3520000	3500000	3560000	3590000	671.61	650.994	699.485	608.967	614.208	0.201614	0.215321	144684	21213.2	24.3362	3.70575	28.6768	30.7764	3520000	3575000	671.61	611.587	3.15e-123	13636000000	51	17	17	17	56.4	56.4	56.4	41241	250	29187.7	Q9DCA5;F6WEP7;E9Q2V8;F6QAG4	Q9DCA5;F6WEP7	Ribosome biogenesis protein BRX1 homolog	Brix1
28.6652	28.6236	28.3033	29.7335	30.0037	17500000	16500000	16300000	16300000	16400000	3122.9	3058.83	3251.19	2783.32	2804.89	0.198069	0.191032	642910	70710.7	97.9483	15.2522	28.6236	29.8686	16500000	16350000	3122.9	2794.1	3.39e-35	8071400000	30	8	8	8	74.7	74.7	74.7	8760.8	75	8760.92	Q91VR8	Q91VR8	Protein BRICK1	Brk1
NaN	NaN	NaN	23.8008	24.122	0	0	0	7060000	7160000	0	0	0	1209.57	1224.26	NaN	0.227102	0	70710.7	0	10.3935	NaN	23.9614	0	7110000	0	1216.91	2.69e-05	107130000	1	1	1	1	11.3	11.3	11.3	16137	246	28210.5	Q99LB1;Q99N20;Q547N0	Q99LB1;Q99N20;Q547N0	Breast cancer metastasis-suppressor 1 homolog	Brms1
26.8723	25.1844	24.675	29.046	29.0218	3810000	3380000	3300000	3690000	3690000	681.092	626.125	659.419	632.559	631.195	1.15011	0.0171123	274287	0	27.6874	0.96459	25.1844	29.0339	3380000	3690000	659.419	631.877	2.48e-59	3666700000	18	10	10	10	35.6	35.6	35.6	37657	250.5	29027.2	Q3U1T3;Q3U1T3-2	Q3U1T3;Q3U1T3-2	Breast cancer metastasis-suppressor 1-like protein	Brms1l
24.2636	NaN	NaN	24.6455	24.7747	983000	0	0	896000	901000	175.799	0	0	153.431	154.031	NaN	0.091373	567535	3535.53	101.498	0.424365	24.2636	24.7101	0	898500	0	153.731	2.67e-25	225180000	5	4	4	4	4.2	4.2	4.2	131730	1227	139898	Q3URV1-2;Q3URV1	Q3URV1-2;Q3URV1	Protein broad-minded	bromi
30.2924	29.9214	30.2245	31.0789	31.3641	3500000	3270000	3300000	3220000	3250000	625.79	606.324	658.349	551.663	555.988	0.19754	0.201675	125033	21213.2	26.2857	3.05837	30.2245	31.2215	3300000	3235000	625.79	553.826	0	22838000000	108	23	23	23	56.2	56.2	56.2	46201	411	46201.8	Q8K2Q7;Q8K2Q7-2	Q8K2Q7	BRO1 domain-containing protein BROX	Brox
30.2497	30.5977	29.7918	31.3392	31.1115	11300000	10800000	10500000	10500000	10400000	2020.95	2005.18	2098.63	1799.02	1783.59	0.40418	0.160987	404145	70710.7	50.0267	10.914	30.2497	31.2254	10800000	10450000	2020.95	1791.31	4.57e-26	21739000000	53	7	7	6	42.5	42.5	37	14286	127	14285.9	Q9D023	Q9D023	Mitochondrial pyruvate carrier 2	Mpc2
28.5411	28.7415	30.0041	27.083	27.9011	12200000	11700000	12100000	10400000	10700000	2187.3	2160.6	2424.49	1783.4	1834.83	0.793169	0.578456	264575	212132	145.266	36.3701	28.7415	27.4921	12100000	10550000	2187.3	1809.12	2.62e-199	4628700000	17	6	6	6	66.1	66.1	66.1	12454	109	12426.5	P63030;Q3UX28;E9PXT1;D3Z786;D3YWY6;D3Z5S0;E9Q0V4	P63030;Q3UX28;E9PXT1;D3Z786;D3YWY6;D3Z5S0;E9Q0V4	Mitochondrial pyruvate carrier 1	Mpc1
27.0075	26.274	24.7459	25.9018	26.7145	1050000	968000	908000	903000	932000	187.728	179.143	181.364	154.699	159.342	1.15384	0.574681	71283.5	20506.1	4.45602	3.28287	26.274	26.3081	968000	917500	181.364	157.02	1.12e-32	945500000	18	11	10	10	12.2	11.6	11.6	137310	1218	137996	B2RRD7;E9Q9R6;Q80XK2;Q3U109;E9PXP1	B2RRD7;E9Q9R6;Q80XK2;Q3U109;E9PXP1		Brpf1
NaN	NaN	24.2903	27.3906	26.2729	0	0	905000	970000	931000	0	0	180.682	166.033	159.048	NaN	0.790305	522502	27577.2	104.317	4.93973	24.2903	26.8318	0	950500	0	162.54	1.54e-12	953520000	6	5	4	4	5.6	5.1	5.1	135290	1204	135294	B2KF05	B2KF05		Brpf3
NaN	NaN	26.4012	27.3729	26.9375	0	0	1560000	1540000	1520000	0	0	312.009	263.618	259.082	NaN	0.307818	900666	14142.1	180.139	3.20744	26.4012	27.1552	0	1530000	0	261.35	9.81e-100	1536400000	16	10	9	9	19.2	18	18	85154	740.5	81175.7	Q5RJI5;D3Z5P0;Q5RJI5-4;Q5RJI5-3;Q5RJI5-2	Q5RJI5;D3Z5P0	Serine/threonine-protein kinase BRSK1	Brsk1
25.6545	NaN	23.444	28.622	29.4633	1680000	0	1450000	1680000	1730000	299.579	0	288.659	287.186	295.235	1.563	0.594888	910842	35355.3	169.897	5.69207	24.5493	29.0427	1450000	1705000	288.659	291.21	5.02e-78	3839500000	27	12	12	11	21.9	21.9	20.7	81733	664	74255.6	Q69Z98;Q69Z98-4;Q69Z98-2;Q69Z98-3;G3UXM5;G3UWV4;G3UZ19;G3UYN4;G3UZ00;G3UZN4;G3UXY1	Q69Z98;Q69Z98-4;Q69Z98-2;Q69Z98-3;G3UXM5;G3UWV4;G3UZ19;G3UYN4	Serine/threonine-protein kinase BRSK2	Brsk2
NaN	NaN	NaN	23.6645	23.8115	0	0	0	437000	440000	0	0	0	74.8637	75.229	NaN	0.103931	0	2121.32	0	0.258244	NaN	23.738	0	438500	0	75.0464	2.04e-21	91520000	3	5	2	2	3.2	1.4	1.4	259230	2304	259228	Q921C3;Q921C3-2;E9Q2N1;F6X674;Q8BPZ1	Q921C3;Q921C3-2;E9Q2N1	Bromodomain and WD repeat-containing protein 1	Brwd1
NaN	NaN	NaN	24.4568	23.9033	0	0	0	577000	564000	0	0	0	98.8305	96.4662	NaN	0.391328	0	9192.39	0	1.67183	NaN	24.18	0	570500	0	97.6483	1.66e-14	171040000	3	7	3	2	4.1	2.2	1.3	202940	1040	117016	A2AHJ4;A2AHJ4-2;A2AHJ4-3;G3UXF9;G3UZT0;F6TDU4;F6WJH7	A2AHJ4;A2AHJ4-2	Bromodomain and WD repeat-containing protein 3	Brwd3
29.2824	29.2026	29.4977	29.0893	29.219	3330000	3150000	3170000	2970000	2980000	595.249	582.293	632.242	508.089	509.677	0.152663	0.0916697	98657.7	7071.07	25.9205	1.12315	29.2824	29.1542	3170000	2975000	595.249	508.883	9.1e-152	7058800000	54	14	14	14	46.8	46.8	46.8	46952	427	46952.7	Q80Y55;B2KGE3;D6RDT1;D6RDC8	Q80Y55	BSD domain-containing protein 1	Bsdc1
29.1009	27.9215	28.0507	30.612	30.855	3660000	3330000	3330000	3450000	3480000	654.39	615.881	665.085	591.474	595.38	0.646883	0.171847	190526	21213.2	25.8787	2.76205	28.0507	30.7335	3330000	3465000	654.39	593.427	1.04e-44	14275000000	32	8	8	8	21.1	21.1	21.1	42444	331	36059.6	P18572;P18572-2	P18572;P18572-2	Basigin	Bsg
26.7461	26.9088	26.4691	28.7555	28.4619	341000	325000	318000	329000	326000	60.9479	60.1481	63.5975	56.3032	55.6544	0.222336	0.207663	11789.8	2121.32	1.80551	0.458798	26.7461	28.6087	325000	327500	60.9479	55.9788	2.21e-149	2906800000	45	29	28	28	12	11.8	11.8	418840	3913.5	415647	O88737;O88737-2	O88737;O88737-2	Protein bassoon	Bsn
24.5847	24.6546	24.6439	NaN	NaN	9780000	9290000	9250000	0	0	1748.6	1720.1	1848.16	0	0	0.0376786	NaN	295127	0	67.2359	0	24.6439	NaN	9290000	0	1748.6	0	0.00071733	83796000	1	1	1	1	14.6	14.6	14.6	13419	473	52750.6	D6RIR4;B7ZNZ1;Q80YW5;Q80YW5-2;B2RT02	D6RIR4;B7ZNZ1;Q80YW5;Q80YW5-2;B2RT02	B box and SPRY domain-containing protein	Bspry
NaN	NaN	NaN	23.5973	24.6229	0	0	0	5900000	6160000	0	0	0	1010.43	1052.95	NaN	0.725196	0	183848	0	30.0652	NaN	24.1101	0	6030000	0	1031.69	9.09e-05	384040000	3	2	2	2	9.9	9.9	9.9	19152	172	19152.1	Q8R2Q8	Q8R2Q8	Bone marrow stromal antigen 2	Bst2
28.435	28.334	28.0112	30.3169	29.948	733000	692000	682000	701000	693000	131.076	128.117	136.146	120.08	118.461	0.221346	0.260873	27024.7	5656.85	4.06053	1.14437	28.334	30.1324	692000	697000	131.076	119.27	1.57e-259	9007900000	76	43	43	43	31.3	31.3	31.3	207050	1848	207052	E9QAE3	E9QAE3		Btaf1
25.508	NaN	24.0788	22.6086	24.2895	2560000	0	2280000	2030000	2190000	457.352	0	455.209	348.306	373.705	1.01062	1.18855	1404180	113137	263.436	17.9603	24.7934	23.449	2280000	2110000	455.209	361.006	1.89e-06	189030000	2	2	2	2	4.7	4.7	4.7	53232	488	53232.9	P58544	P58544	BTB/POZ domain-containing protein 1	Btbd1
NaN	NaN	23.1355	28.385	28.4568	0	0	959000	1120000	1120000	0	0	191.53	191.495	191.725	NaN	0.0507556	553679	0	110.58	0.162588	23.1355	28.4209	0	1120000	0	191.61	1.81e-87	2340700000	24	14	14	14	17.9	17.9	17.9	121560	868.5	94937	Q6GQW0;E9QMN2;H7BWX5;E9QJW1;Q6GQW0-2;Q6GQW0-3;Q6GQW0-4	Q6GQW0;E9QMN2;H7BWX5;E9QJW1	Ankyrin repeat and BTB/POZ domain-containing protein BTBD11	Btbd11
27.0315	29.4131	NaN	27.9291	28.0178	2740000	2830000	0	2540000	2550000	490.472	523.495	0	435.427	436.23	1.68402	0.0626997	1608550	7071.07	293.172	0.568374	28.2223	27.9735	2740000	2545000	490.472	435.829	2.7e-38	2896600000	12	8	8	8	23	23	23	52602	478	52602.2	Q9DB72	Q9DB72	BTB/POZ domain-containing protein 17	Btbd17
NaN	28.3791	26.6216	25.6997	26.2847	0	5060000	4730000	4340000	4440000	0	936.908	944.729	743.211	759.12	1.24273	0.413623	2830940	70710.7	543.196	11.2496	27.5003	25.9922	4730000	4390000	936.908	751.166	3.29e-08	780680000	4	2	2	2	12.5	12.5	12.5	28358	508	54860.3	F6WBW4;E9PY28;E9PUS2	F6WBW4;E9PY28;E9PUS2		Btbd2
31.0732	31.8474	30.6446	32.319	31.817	9370000	9100000	8730000	8750000	8610000	1675.65	1684.61	1742.43	1497.51	1472.29	0.609602	0.354975	321299	98995	36.2457	17.8283	31.0732	32.068	9100000	8680000	1684.61	1484.9	0	43661000000	98	12	12	1	76.5	76.5	5.6	17699	162	17699	Q64152-2;Q3UJR8	Q64152-2;Q3UJR8	Transcription factor BTF3	Btf3
NaN	NaN	NaN	24.0322	23.388	0	0	0	5220000	5090000	0	0	0	894.58	869.446	NaN	0.455539	0	91923.9	0	17.7724	NaN	23.7101	0	5155000	0	882.013	0	94334000	2	12	1	1	69.1	8.8	8.8	22031	204	22030.8	Q64152;REV__E9Q7C6;REV__P59240	Q64152	Transcription factor BTF3	Btf3
31.7538	31.9196	32.4452	32.4757	32.529	9810000	9350000	9470000	9010000	9030000	1754.89	1730.37	1890.63	1542.15	1542.63	0.36094	0.0376881	238607	14142.1	86.3227	0.343195	31.9196	32.5024	9470000	9020000	1754.89	1542.39	0	64415000000	166	10	9	9	72.8	69	69	17270	158	17270.5	Q9CQH7;A2A7Z4	Q9CQH7;A2A7Z4	Transcription factor BTF3 homolog 4	Btf3l4
NaN	NaN	NaN	23.8851	23.8167	0	0	0	5960000	5940000	0	0	0	1019.72	1015.46	NaN	0.0483387	0	14142.1	0	3.01595	NaN	23.8509	0	5950000	0	1017.59	2.49e-06	95975000	1	1	1	1	10.5	10.5	10.5	19209	171	19209	P62325;Q3UEG0	P62325;Q3UEG0	Protein BTG1	Btg1
NaN	NaN	NaN	23.8744	24.2081	0	0	0	3950000	4000000	0	0	0	675.535	684.07	NaN	0.23597	0	35355.3	0	6.03514	NaN	24.0412	0	3975000	0	679.803	5.04e-11	111990000	3	2	2	2	11.1	11.1	11.1	28983	252	28983.2	Q52L83;P50615;D3Z1M9	Q52L83;P50615;D3Z1M9	Protein BTG3	Btg3
NaN	NaN	NaN	NaN	22.5567	0	0	0	0	1570000	0	0	0	0	268.041	NaN	NaN	0	1110160	0	189.534	NaN	22.5567	0	785000	0	134.021	9.3e-17	30511000	1	4	1	1	8.3	2.6	2.6	68922	587	67014.1	Q3ULA2;Q3ULA2-2	Q3ULA2;Q3ULA2-2	F-box/WD repeat-containing protein 1A	Btrc
NaN	NaN	NaN	25.7416	24.6669	0	0	0	1030000	989000	0	0	0	176.567	168.971	NaN	0.759949	0	28991.4	0	5.37108	NaN	25.2042	0	1009500	0	172.769	1.57e-07	268180000	3	3	3	3	4.8	4.8	4.8	119560	1058.5	119646	O08901;A2APR8	O08901;A2APR8	Mitotic checkpoint serine/threonine-protein kinase BUB1	Bub1
NaN	NaN	NaN	27.6688	27.5127	0	0	0	1120000	1110000	0	0	0	191.662	190.328	NaN	0.110422	0	7071.07	0	0.943367	NaN	27.5908	0	1115000	0	190.995	6.05e-45	1296700000	19	14	13	13	16	16	16	118390	767	86380	Q9Z1S0;F6VLH3	Q9Z1S0;F6VLH3	Mitotic checkpoint serine/threonine-protein kinase BUB1 beta	Bub1b
31.0047	31.0679	30.689	32.11	32.2901	4480000	4250000	4180000	4160000	4190000	800.778	787.09	835.738	712.587	715.635	0.202996	0.12735	156950	21213.2	25.0869	2.15507	31.0047	32.2	4250000	4175000	800.778	714.111	0	43324000000	114	16	16	16	63.8	63.8	63.8	36954	326	36954.5	Q9WVA3	Q9WVA3	Mitotic checkpoint protein BUB3	Bub3
25.1433	24.5834	23.7865	28.1891	28.1506	1860000	1720000	1660000	1870000	1870000	332.663	319.046	331.829	320.462	319.601	0.681854	0.0271601	102632	0	7.6326	0.608468	24.5834	28.1698	1720000	1870000	331.829	320.031	1.01e-68	2069900000	15	9	9	9	20.3	20.3	20.3	72138	622	70388.4	Q8R149;Q8R149-2;F6ZBW5	Q8R149;Q8R149-2	BUD13 homolog	Bud13
29.0088	28.6736	28.5553	31.1411	31.2985	9110000	8530000	8460000	8770000	8820000	1628.65	1579.1	1690.39	1502.26	1507.85	0.235208	0.111305	356791	35355.3	55.7596	3.95512	28.6736	31.2198	8530000	8795000	1628.65	1505.06	2.76e-126	18438000000	64	11	11	11	57.6	57.6	57.6	17000	144	16999.7	E0CX20;Q6PGH1	E0CX20		Bud31
26.4625	28.2781	27.8542	28.8092	28.8467	2840000	2870000	2820000	2770000	2780000	507.336	531.794	563.065	474.581	474.568	0.949807	0.0264817	25166.1	7071.07	27.9338	0.00878273	27.8542	28.8279	2840000	2775000	531.794	474.575	1.64e-83	4158200000	31	14	14	14	35.6	35.6	35.6	49783	436	49783.5	O54825	O54825	Bystin	Bysl
31.0133	31.0149	30.0276	32.3552	32.2298	3450000	3260000	3150000	3230000	3210000	616.118	604.387	628.985	552.297	549.429	0.569556	0.0886419	151767	14142.1	12.3032	2.02831	31.0133	32.2925	3260000	3220000	616.118	550.863	0	47275000000	130	30	30	28	72.3	72.3	69.2	48043	419	48043.2	Q9CQC6	Q9CQC6	Basic leucine zipper and W2 domain-containing protein 1	Bzw1
28.984	28.6994	27.2168	30.2433	29.4363	3220000	3020000	2850000	3010000	2930000	575.564	559.031	569.869	516.034	501.599	0.948876	0.570656	185203	56568.5	8.39895	10.2073	28.6994	29.8398	3020000	2970000	569.869	508.816	3.46e-117	8340800000	49	20	18	18	47.7	44.6	44.6	48063	419	48063.2	Q91VK1	Q91VK1	Basic leucine zipper and W2 domain-containing protein 2	Bzw2
NaN	NaN	NaN	25.3754	24.7806	0	0	0	2930000	2860000	0	0	0	501.942	489.528	NaN	0.42058	0	49497.5	0	8.77843	NaN	25.078	0	2895000	0	495.735	1.78e-16	2323200000	7	4	4	4	14.5	14.5	14.5	41459	413	47700.6	E9Q172;Q3U155	E9Q172;Q3U155	Coiled-coil domain-containing protein 174	Ccdc174
NaN	NaN	NaN	24.1154	23.7985	0	0	0	965000	953000	0	0	0	165.192	162.805	NaN	0.224132	0	8485.28	0	1.68801	NaN	23.957	0	959000	0	163.998	1.17e-17	116390000	3	3	2	2	3.3	2.8	2.8	119720	1089	119720	E9Q2I4	E9Q2I4		Elmsan1
30.014	29.798	29.5521	27.4435	27.5125	3790000	3560000	3520000	3110000	3120000	677.155	659.447	703.002	532.007	532.638	0.231091	0.0487838	145717	7071.07	21.9036	0.446171	29.798	27.478	3560000	3115000	677.155	532.323	2.34e-53	5107600000	26	10	10	10	34.7	34.7	34.7	42304	363	42304.1	Q9JJ06	Q9JJ06	Glycoprotein-N-acetylgalactosamine 3-beta-galactosyltransferase 1	C1galt1
26.4015	26.3303	26.7414	26.3888	25.6855	3910000	3690000	3740000	3500000	3410000	698.658	683.471	746.144	600.026	583.26	0.219698	0.497329	115326	63639.6	32.6946	11.8552	26.4015	26.0372	3740000	3455000	698.658	591.643	3e-23	742770000	11	6	6	6	19.9	19.9	19.9	36067	316	36067.5	Q9JMG2	Q9JMG2	C1GALT1-specific chaperone 1	C1galt1c1
NaN	25.3392	25.7846	24.9561	24.8075	0	4930000	5000000	4600000	4570000	0	912.909	998.552	787.584	781.857	0.315001	0.105083	2866760	21213.2	553.45	4.04964	25.5619	24.8818	4930000	4585000	912.909	784.721	1.28e-12	351390000	4	3	3	3	20	20	20	25986	245	25980.4	P98086;Q9DCM6	P98086;Q9DCM6	Complement C1q subcomponent subunit A	C1qa
31.8429	32.0419	32.2157	32.0534	31.9727	5480000	5220000	5230000	4950000	4940000	979.596	966.899	1044.97	847.27	844.016	0.18653	0.0570918	147309	7071.07	41.8945	2.30073	32.0419	32.013	5230000	4945000	979.596	845.643	0	48852000000	114	8	8	8	60.2	60.2	60.2	31025	278.5	31018.9	Q8R5L1;O35658	Q8R5L1;O35658	Complement component 1 Q subcomponent-binding protein, mitochondrial	C1qbp
27.6289	27.3544	29.3652	NaN	NaN	5500000	5160000	5520000	0	0	982.927	954.582	1101.53	0	0	1.0904	NaN	202320	0	77.9543	0	27.6289	NaN	5500000	0	982.927	0	8.16e-21	952980000	11	3	3	3	12.2	12.2	12.2	26828	246	26828.2	Q9ES30;Q4ZJN6;D3YZ61	Q9ES30;Q4ZJN6;D3YZ61	Complement C1q tumor necrosis factor-related protein 3	C1qtnf3
NaN	NaN	NaN	26.8361	26.3528	0	0	0	1680000	1650000	0	0	0	287.553	282.001	NaN	0.341737	0	21213.2	0	3.92625	NaN	26.5944	0	1665000	0	284.777	6.72e-39	653670000	7	6	6	6	18	18	18	76535	710	78018.8	E9Q3C1;F6R441	E9Q3C1;F6R441		C2cd2
31.4318	31.3714	31.8614	30.2868	30.0057	2200000	2080000	2100000	1900000	1880000	392.891	384.65	419.924	325.289	321.844	0.267187	0.198767	64291	14142.1	18.4528	2.43664	31.4318	30.1463	2100000	1890000	392.891	323.567	0	23314000000	88	28	28	28	52.3	52.3	52.3	76356	689.5	74320.4	Q80X80;G5E8D9;E9Q6K0;E9PZE4	Q80X80;G5E8D9;E9Q6K0;E9PZE4	C2 domain-containing protein 2-like	C2cd2l
NaN	NaN	NaN	26.444	26.847	0	0	0	496000	504000	0	0	0	84.9546	86.135	NaN	0.284957	0	5656.85	0	0.834672	NaN	26.6455	0	500000	0	85.5448	4.16e-19	698350000	8	10	10	9	4.5	4.5	4.2	255270	2108.5	231476	Q52KB6;E9QL99;E9Q219;Q52KB6-2;D3Z4D9;Q52KB6-3;E9Q526;D3Z640;D3Z5B3;E9Q931;F6WK98	Q52KB6;E9QL99;E9Q219;Q52KB6-2;D3Z4D9;Q52KB6-3;E9Q526;D3Z640	C2 domain-containing protein 3	C2cd3
26.5723	26.4407	26.0194	27.5333	27.7507	3820000	3600000	3530000	3550000	3580000	683.194	666.832	705.366	608.255	612.248	0.288848	0.153775	151327	21213.2	19.3399	2.8229	26.4407	27.642	3600000	3565000	683.194	610.252	3.21e-40	1874000000	19	11	10	10	41.2	39.4	39.4	37122	340	37122.8	Q80XU5;E9Q861	Q80XU5		C2cd4b
27.5863	28.1735	27.7064	29.115	29.4438	3300000	3190000	3130000	3130000	3160000	590.158	591.212	624.969	535.187	540.513	0.310198	0.232447	86216.8	21213.2	19.8009	3.76587	27.7064	29.2794	3190000	3145000	591.212	537.85	4.4e-184	5745600000	49	15	15	15	51.6	51.6	51.6	44614	419	44614.2	Q5HZI2	Q5HZI2	C2 calcium-dependent domain-containing protein 4C	C2cd4cC2CD4 family
23.9531	23.881	23.9852	NaN	NaN	592000	560000	560000	0	0	105.929	103.594	111.841	0	0	0.0533641	NaN	18475.2	0	4.25064	0	23.9531	NaN	560000	0	105.929	0	1.66e-11	173690000	5	5	4	4	3.4	2.8	2.8	215820	1971	215824	E9Q7C4;F6RN94;Q6UDR4	E9Q7C4		Prr14l
28.3256	28.1793	30.7262	NaN	NaN	784000	739000	803000	0	0	140.142	136.757	160.289	0	0	1.43012	NaN	32868.4	0	12.722	0	28.3256	NaN	784000	0	140.142	0	2.02e-26	1714100000	4	7	1	1	4.2	1.3	1.3	192910	1738	192915	P01029	P01029	Complement C4-B;Complement C4 beta chain;Complement C4 alpha chain;C4a anaphylatoxin;Complement C4 gamma chain	C4b
31.9138	31.9824	31.7448	31.6794	31.6773	1920000	1820000	1800000	1710000	1710000	343.099	337.272	359.846	292.639	292.232	0.122309	0.00148492	64291	0	11.7186	0.287758	31.9138	31.6784	1820000	1710000	343.099	292.435	6.77e-261	35937000000	141	29	29	29	39.3	39.3	39.3	88778	787	88651.2	Q8R1F6;Q8R1F6-2;Q3UU20;F6RGN1	Q8R1F6;Q8R1F6-2;Q3UU20	Protein HID1	Hid1
26.2369	24.5859	26.7027	25.8314	25.285	3310000	2940000	3180000	2930000	2860000	592.066	544.216	635.353	500.862	489.619	1.11232	0.386307	187705	49497.5	45.5872	7.94945	26.2369	25.5582	3180000	2895000	592.066	495.24	1.25e-38	788640000	9	4	4	4	22.1	22.1	22.1	42295	377	40170.4	Q3URQ4;E9PXH4	Q3URQ4;E9PXH4		C78339
30.3804	30.4532	30.5535	23.0642	23.3024	2450000	2330000	2320000	1670000	1690000	437.816	430.486	464.261	285.594	288.162	0.0869261	0.168482	72341.8	14142.1	17.7664	1.81602	30.4532	23.1833	2330000	1680000	437.816	286.878	2.71e-227	5322000000	48	17	17	17	35.8	35.8	35.8	66229	556	62339.4	Q8BH35;B1ASJ7;Q8BH35-2;B1ASJ8	Q8BH35;B1ASJ7;Q8BH35-2;B1ASJ8	Complement component C8 beta chain	C8b
NaN	NaN	NaN	26.314	26.5408	0	0	0	4270000	4310000	0	0	0	730.971	736.295	NaN	0.160358	0	28284.3	0	3.76419	NaN	26.4274	0	4290000	0	733.633	9.12e-11	574960000	4	2	2	2	16.8	16.8	16.8	29522	262	29522.2	Q9D6N1	Q9D6N1	Carbonic anhydrase 13	Ca13
30.1044	28.4057	27.9189	24.2164	NaN	4530000	4050000	3970000	3270000	0	809.781	749.501	791.845	559.709	0	1.14735	NaN	302875	2312240	30.9525	395.774	28.4057	24.2164	4050000	1635000	791.845	279.854	1.03e-132	2923800000	15	6	6	6	30.6	30.6	30.6	35482	337.5	36870.5	Q99N23;Q3V275	Q99N23;Q3V275	Carbonic anhydrase 15	Ca15;Car15
29.7281	29.4113	29.7705	26.3623	26.5143	5470000	5120000	5170000	4350000	4380000	977.319	948.445	1031.95	744.674	747.974	0.196285	0.107451	189297	21213.2	42.4093	2.33375	29.7281	26.4383	5170000	4365000	977.319	746.324	3.1e-94	3046900000	34	11	11	11	65.4	65.4	65.4	29032	260	29032.6	P00920	P00920	Carbonic anhydrase 2	Ca2
25.6607	24.8724	NaN	NaN	NaN	3990000	3660000	0	0	0	712.978	677.881	0	0	0	0.557412	NaN	2214520	0	401.89	0	25.2666	NaN	3660000	0	677.881	0	3.54e-12	177070000	1	1	1	1	4.3	4.3	4.3	34351	305	34351.5	Q64444;B1ATZ9;E9PVN8	Q64444;B1ATZ9;E9PVN8	Carbonic anhydrase 4	Ca4
NaN	NaN	NaN	24.8573	24.8254	0	0	0	3250000	3250000	0	0	0	556.637	555.185	NaN	0.0225988	0	0	0	1.02674	NaN	24.8414	0	3250000	0	555.911	1.54e-12	198130000	5	3	3	3	12.3	12.3	12.3	36622	317	36622.8	Q9QZA0;A2AHZ1	Q9QZA0;A2AHZ1	Carbonic anhydrase 5B, mitochondrial	Ca5b
26.3426	26.0553	26.0107	NaN	NaN	4250000	3980000	3960000	0	0	760.022	737.38	791.265	0	0	0.180165	NaN	161967	0	27.0565	0	26.0553	NaN	3980000	0	760.022	0	1.82e-09	373020000	4	3	3	3	19.2	19.2	19.2	33081	291	33081.3	P28651;A2AKP8	P28651;A2AKP8	Carbonic anhydrase-related protein	Ca8
25.932	25.4744	25.6394	26.7184	26.9283	3660000	3410000	3420000	3380000	3410000	654.341	630.521	682.147	579.284	583.061	0.231776	0.148401	141539	21213.2	25.8389	2.67073	25.6394	26.8234	3420000	3395000	654.341	581.173	1.53e-56	1096500000	12	7	7	7	27.2	27.2	27.2	37825	356	37825.4	Q8VDY9	Q8VDY9	Caspase activity and apoptosis inhibitor 1	Caap1
30.3736	30.4448	30.8138	30.7241	31.1209	4070000	3860000	3900000	3690000	3740000	727.614	715.396	778.312	632.409	639.728	0.236317	0.280566	111505	35355.3	33.3616	5.17516	30.4448	30.9225	3900000	3715000	727.614	636.068	1.51e-149	18840000000	95	19	19	15	58.4	58.4	49.6	39842	341	39843	Q06138;D3YV52;D3Z704	Q06138	Calcium-binding protein 39	Cab39
26.7473	27.1793	27.0226	26.5902	26.7974	3650000	3510000	3480000	3260000	3280000	652.82	650.7	695.416	557.634	561.234	0.21872	0.146477	90737.7	14142.1	25.2271	2.54561	27.0226	26.6938	3510000	3270000	652.82	559.434	3.68e-31	1220900000	15	10	6	6	30.3	21.4	21.4	39105	296	34347	Q9DB16;Q9DB16-2;F8WGY6	Q9DB16;Q9DB16-2;F8WGY6	Calcium-binding protein 39-like	Cab39l
NaN	NaN	NaN	27.1799	27.407	0	0	0	535000	540000	0	0	0	91.6637	92.3071	NaN	0.160584	0	3535.53	0	0.455013	NaN	27.2934	0	537500	0	91.9854	1.83e-36	1096300000	10	11	10	10	6.4	6.2	6.2	243170	1611.5	180267	G3X8Q1;Q6PFH4;Q3TDW4;Q8BIF4	G3X8Q1;Q6PFH4		Cabin1
NaN	NaN	NaN	23.2478	23.3517	0	0	0	2110000	2120000	0	0	0	361.7	362.835	NaN	0.0734191	0	7071.07	0	0.802034	NaN	23.2997	0	2115000	0	362.267	0.00014278	65334000	2	1	1	1	2.5	2.5	2.5	52710	476	52082.1	Q8K3M5;F7BFE5;A2ABW9	Q8K3M5;F7BFE5;A2ABW9	CDK5 and ABL1 enzyme substrate 2	Cables2
NaN	NaN	26.6238	27.1967	27.8939	0	0	3540000	3440000	3530000	0	0	706.638	588.238	602.52	NaN	0.493044	2043820	63639.6	407.977	10.0991	26.6238	27.5453	0	3485000	0	595.379	2.03e-22	1396700000	9	6	6	6	19.4	19.4	19.4	37916	219.5	25101	D3Z1M4;Q9JLK7-2;Q3URT4;Q9JLK7	D3Z1M4;Q9JLK7-2;Q3URT4;Q9JLK7	Calcium-binding protein 1	Cabp1
NaN	NaN	NaN	25.0518	24.2895	0	0	0	500000	485000	0	0	0	85.5529	82.8395	NaN	0.539076	0	10606.6	0	1.91864	NaN	24.6707	0	492500	0	84.1962	2.07e-13	614340000	5	5	4	2	3.8	3.3	2	240140	2054	230973	Q01815;Q01815-3;F8WJL1;F8WIW9;F8WGN0;Q01815-2;C7TQ57;Q99246-3;Q02789;E9Q0L9;F7CNJ1;E9QPX8;E9Q7B5;F8VQE0;Q02789-2;E9Q998;A3KPC9	Q01815;Q01815-3;F8WJL1;F8WIW9;F8WGN0;Q01815-2;C7TQ57;Q99246-3	Voltage-dependent L-type calcium channel subunit alpha-1C;Voltage-dependent L-type calcium channel subunit alpha-1D	Cacna1c;Cacna1d
30.7003	30.6285	30.8725	30.9436	30.8788	1310000	1240000	1250000	1190000	1190000	235.107	230.079	249.286	203.614	202.918	0.125407	0.0458194	37859.4	0	9.96024	0.49179	30.7003	30.9112	1250000	1190000	235.107	203.266	0	19839000000	109	33	33	2	39	39	3	124630	1084	122520	O08532;O08532-2;O08532-3	O08532;O08532-2;O08532-3	Voltage-dependent calcium channel subunit alpha-2/delta-1;Voltage-dependent calcium channel subunit alpha-2-1;Voltage-dependent calcium channel subunit delta-1	Cacna2d1
24.7103	24.3824	NaN	27.195	27.2522	1070000	1000000	0	1060000	1060000	191.338	185.195	0	180.937	181.077	0.231875	0.0404812	598582	0	108.739	0.0995556	24.5463	27.2236	1000000	1060000	185.195	181.007	0	1124200000	6	32	1	1	38.3	1.9	1.9	123260	1086	122705	O08532-5;Q14BH8;O08532-4;E9Q1X8;Q8C6Y3;Q6PHS9-4;Q6PHS9-2;Q6PHS9-5;E9Q683;Q6PHS9;Q6PHS9-3;Q6PHS9-6;E9Q5D2	O08532-5;Q14BH8;O08532-4;E9Q1X8	Voltage-dependent calcium channel subunit alpha-2/delta-1;Voltage-dependent calcium channel subunit alpha-2-1;Voltage-dependent calcium channel subunit delta-1	Cacna2d1
NaN	NaN	NaN	22.8078	23.2915	0	0	0	1670000	1700000	0	0	0	285.629	291.3	NaN	0.342021	0	21213.2	0	4.01006	NaN	23.0497	0	1685000	0	288.464	9.21e-12	58896000	1	3	1	1	6.5	3.4	3.4	65485	524	57767.8	Q8R3Z5;Q8R3Z5-2;E9Q6K8;A2A542;Q8R3Z5-3;Q8R3Z5-4;A2A545;A2A543	Q8R3Z5;Q8R3Z5-2;E9Q6K8;A2A542;Q8R3Z5-3;Q8R3Z5-4;A2A545;A2A543	Voltage-dependent L-type calcium channel subunit beta-1	Cacnb1
26.356	26.2508	26.7503	25.8848	26.8049	1920000	1810000	1840000	1690000	1760000	343.893	335.981	368.024	290.203	300.121	0.263339	0.650608	56862.4	49497.5	16.6916	7.01278	26.356	26.3448	1840000	1725000	343.893	295.162	4.77e-41	1160100000	13	12	10	9	25.6	23.1	21.2	73148	608	68511.4	Q8CC27;Q8CC27-4;Q8CC27-2;C7IVS7;Q8CC27-3;Q32MF3;Q8R0S4;A2ASJ7;F6S5Y2;Q8R0S4-2;A2ATZ5;Q8R0S4-1;A2ATZ6;A2ATZ8	Q8CC27;Q8CC27-4;Q8CC27-2;C7IVS7;Q8CC27-3;Q32MF3	Voltage-dependent L-type calcium channel subunit beta-2	Cacnb2
24.3615	24.4522	NaN	29.614	29.4161	2390000	2270000	0	2610000	2590000	427.456	420.856	0	446.475	442.905	0.0641064	0.139894	1346560	14142.1	244.909	2.52442	24.4069	29.515	2270000	2600000	420.856	444.69	1.55e-107	5111200000	41	21	21	19	51.8	51.8	50.3	54395	484	54562	D3Z3Z3;G5E821;P54285	D3Z3Z3;G5E821;P54285	Voltage-dependent L-type calcium channel subunit beta-3	Cacnb3
31.2482	31.4699	30.958	32.3882	32.4338	6290000	6000000	5880000	5850000	5860000	1125.02	1111.38	1175.2	1001.93	1002.01	0.256729	0.0322582	210792	7071.07	33.6104	0.058307	31.2482	32.411	6000000	5855000	1125.02	1001.97	1.58e-244	48156000000	106	17	16	16	68.6	65.9	65.9	26510	229	26510.2	Q9CXW3	Q9CXW3	Calcyclin-binding protein	Cacybp
34.0656	34.0639	33.8835	36.2536	35.9437	747000	708000	702000	714000	708000	133.668	131.109	140.185	122.229	121.024	0.104653	0.219091	24433.6	4242.64	4.6796	0.85214	34.0639	36.0986	708000	711000	133.668	121.627	0	584140000000	1138	138	138	134	77.4	77.4	76.1	243240	2163	236622	B2RQC6;E9QAI5;B7ZN27;G3UWN2;E9QAT6;F6S3Z3	B2RQC6;E9QAI5;B7ZN27;G3UWN2		Cad
29.0188	28.742	30.4828	31.6664	32.2659	3110000	2920000	3090000	3050000	3110000	556.289	540.464	616.14	521.595	530.767	0.93545	0.423945	104403	42426.4	39.9153	6.48532	29.0188	31.9662	3090000	3080000	556.289	526.181	0	28789000000	71	17	17	17	43	43	43	49788	417	45779	Q8R5M8;Q8R5M8-4;Q8R5M8-3;Q8R5M8-2;E9PYN1;Q8R5M8-5;E0CY16;Q8R5M8-7;Q8R5M8-6;E9Q259	Q8R5M8;Q8R5M8-4;Q8R5M8-3;Q8R5M8-2;E9PYN1;Q8R5M8-5;E0CY16;Q8R5M8-7;Q8R5M8-6	Cell adhesion molecule 1	Cadm1
NaN	NaN	NaN	29.1212	29.6978	0	0	0	2930000	2990000	0	0	0	502.164	511.429	NaN	0.40776	0	42426.4	0	6.55172	NaN	29.4095	0	2960000	0	506.796	1.68e-190	4993000000	26	9	9	9	34.7	34.7	34.7	47558	419.5	45867	Q8BLQ9;Q8BLQ9-3;Q8BLQ9-2;G3UZM4;D3Z0N3	Q8BLQ9;Q8BLQ9-3;Q8BLQ9-2;G3UZM4	Cell adhesion molecule 2	Cadm2
25.3874	NaN	NaN	NaN	NaN	3170000	0	0	0	0	567.157	0	0	0	0	NaN	NaN	1830200	0	327.448	0	25.3874	NaN	0	0	0	0	1.96e-05	91256000	2	2	2	2	7	7	7	42723	388	42723.3	Q8R464	Q8R464	Cell adhesion molecule 4	Cadm4
33.8652	33.8804	33.8573	32.2403	32.1264	1170000	1110000	1110000	1000000	1000000	209.884	205.969	221.249	171.687	170.854	0.0117335	0.0805686	34641	0	7.93679	0.589284	33.8652	32.1834	1110000	1000000	209.884	171.271	0	85087000000	385	60	60	49	53.8	53.8	45.6	154000	1355	153113	Q80TJ1-2;Q80TJ1;Q80TJ1-4	Q80TJ1-2;Q80TJ1;Q80TJ1-4	Calcium-dependent secretion activator 1	Cadps
26.8096	25.997	26.1557	NaN	NaN	968000	889000	892000	0	0	173.079	164.629	178.043	0	0	0.430675	NaN	44769.8	0	6.78187	0	26.1557	NaN	892000	0	173.079	0	5.58e-53	274050000	5	14	4	4	11.6	3.5	3.5	147840	1269.5	145095	Q8BYR5;Q8BYR5-2;Q8BYR5-5;Q8BYR5-4;E9Q5C0;E9Q835;A4PI81;Q8BYR5-3;E9PVF7;E9Q9P3;H7BXB2;E9Q2A3;Q8BYR5-6;F6SH36;A4PI80;Q8BYR5-7	Q8BYR5;Q8BYR5-2;Q8BYR5-5;Q8BYR5-4;E9Q5C0;E9Q835;A4PI81;Q8BYR5-3;E9PVF7;E9Q9P3;H7BXB2;E9Q2A3;Q8BYR5-6;F6SH36	Calcium-dependent secretion activator 2	Cadps2
31.9329	31.9148	31.8192	30.0684	29.4913	5680000	5380000	5350000	4800000	4710000	1016.13	996.168	1067.59	822.122	805.273	0.0610797	0.408114	182483	63639.6	36.8499	11.9137	31.9148	29.7799	5380000	4755000	1016.13	813.697	0	19241000000	91	14	14	14	65.1	65.1	65.1	29994	261	29994.1	P12658;A2AS59;Q08331;Q8CCS7	P12658;A2AS59	Calbindin	Calb1
25.9865	25.875	26.1221	25.4998	25.8363	1790000	1690000	1700000	1580000	1600000	320.947	313.468	340.17	270.605	273.812	0.123778	0.23795	55075.7	14142.1	13.775	2.2683	25.9865	25.6681	1700000	1590000	320.947	272.209	4.15e-18	716200000	12	7	7	7	9.6	9.6	9.6	77279	662	74106.7	Q8CGU1;E9Q7U2;F6Q5V4	Q8CGU1;E9Q7U2	Calcium-binding and coiled-coil domain-containing protein 1	Calcoco1
23.9461	23.9517	24.1797	NaN	NaN	2400000	2270000	2290000	0	0	429.089	420.996	456.843	0	0	0.133288	NaN	70000	0	18.8008	0	23.9517	NaN	2290000	0	429.089	0	0.00051552	43247000	1	1	1	1	2.2	2.2	2.2	53264	463	53264.9	Q9R1W5;A2AR99	Q9R1W5;A2AR99	Calcitonin gene-related peptide type 1 receptor	Calcrl
24.1417	24.069	23.6177	NaN	22.616	1440000	1360000	1330000	0	1210000	258.107	252.416	266.239	0	207.484	0.28387	NaN	56862.4	855599	6.94743	146.713	24.069	22.616	1360000	605000	258.107	103.742	5.14e-154	102280000	2	19	2	0	26	2.2	0	89272	768	89273.5	E9QA15	E9QA15		Cald1
30.5247	30.2883	29.9602	24.1341	26.0051	2700000	2530000	2500000	1910000	2060000	481.933	469.072	498.75	327.402	352.316	0.283497	1.32299	107858	106066	14.8828	17.6172	30.2883	25.0696	2530000	1985000	481.933	339.859	3.54e-157	6852900000	42	19	18	1	38.3	37.2	1.9	60452	535	61744.3	Q8VCQ8;E9QA16;E9Q0M9;D3Z6I7;F6ZAW1;E9Q9F3;F6RGN9;REV__E9Q6F1;REV__B2RXW8;REV__Q8BSS9;REV__B8QI34;REV__F6UCP8;REV__B8QI33	Q8VCQ8;E9QA16;E9Q0M9;D3Z6I7		Cald1
34.35	34.2155	34.2974	33.7385	34.0111	10900000	10300000	10300000	9600000	9680000	1947.19	1902.53	2049.96	1643.32	1654.4	0.0678115	0.192708	346410	56568.5	75.5997	7.83506	34.2974	33.8748	10300000	9640000	1947.19	1648.86	0	251430000000	372	12	12	7	83.9	83.9	66.4	16837	173	19198.7	P62204;Q3UKW2;P20801;G3UX57;A2A4Z2	P62204;Q3UKW2	Calmodulin	Calm1
36.804	37.0336	36.8276	36.1501	36.1657	4090000	3900000	3870000	3610000	3610000	731.904	722.41	772.211	617.706	617.154	0.126311	0.0110243	119304	0	26.4413	0.390454	36.8276	36.1579	3900000	3610000	731.904	617.43	0	1055000000000	1246	40	39	39	85.6	85.6	85.6	47994	416	47994.5	P14211;B2MWM9	P14211;B2MWM9	Calreticulin	Calr
30.1192	29.9577	29.8036	32.1843	32.218	4340000	4090000	4050000	4160000	4170000	775.619	756.732	809.241	712.136	711.938	0.157779	0.0238369	157162	7071.07	26.5969	0.140092	29.9577	32.2011	4090000	4165000	775.619	712.037	0	39260000000	113	17	17	4	63.5	63.5	11.1	37063	315	37063.7	O35887;Q3TUF3;G3UWR0;G3UY49;G3UWV3	O35887;Q3TUF3;G3UWR0	Calumenin	Calu
25.4785	26.7966	NaN	26.9845	26.7837	3660000	3650000	0	3480000	3460000	655.159	675.899	0	596.212	590.992	0.932079	0.141967	2110220	14142.1	384.383	3.69095	26.1375	26.8841	3650000	3470000	655.159	593.602	0	1198700000	6	15	2	2	58.4	6	6	37117	168	19754.5	Q6XLQ8;G3V004;G3UXA8;G3UYI3;G3UXA3	Q6XLQ8;G3V004;G3UXA8		Calu
28.5298	29.3585	28.7738	29.2785	29.6626	3660000	3570000	3480000	3370000	3410000	654.187	660.336	695.668	576.852	583.646	0.425851	0.271613	90000	28284.3	22.3864	4.80409	28.7738	29.4705	3570000	3390000	660.336	580.249	9.28e-81	7093800000	48	11	11	11	32.6	32.6	32.6	41624	374	41624.4	Q91YS8;Q3UY68;D3Z368;Q8BW96;Q3TDM2;Q8BW96-2;Q8BW96-3;B1AW57;B1AW58	Q91YS8;Q3UY68;D3Z368	Calcium/calmodulin-dependent protein kinase type 1	Camk1
32.584	32.3794	32.6693	30.6074	30.3394	2390000	2250000	2260000	2010000	1990000	426.591	415.819	450.972	344.308	340.84	0.148973	0.189554	78102.5	14142.1	18.0103	2.45196	32.584	30.4734	2260000	2000000	426.591	342.574	0	30293000000	121	26	18	12	44.7	33.9	20.9	72902	523.5	58701.5	Q5SVJ0;Q68EG2;Q5SVI1;P28652;Q5SVJ1;Q5SVI0;Q5SVI2;Q5SVI9;Q5SVI3;Q3TY93;P11798;Q80TN1;F8WIS9;F6WHR9;D3Z7K9	Q5SVJ0;Q68EG2;Q5SVI1;P28652;Q5SVJ1;Q5SVI0;Q5SVI2;Q5SVI9;Q5SVI3;Q3TY93	Calcium/calmodulin-dependent protein kinase type II subunit beta	Camk2b
31.9799	32.0354	32.219	33.0422	33.4955	3030000	2870000	2880000	2810000	2850000	541.481	532.064	575.203	480.715	486.665	0.125117	0.320537	89628.9	28284.3	22.6815	4.20701	32.0354	33.2688	2880000	2830000	541.481	483.69	0	92992000000	176	26	26	1	60.9	60.9	6	56369	489	55364.3	Q6PHZ2;Q6PHZ2-5;Q6PHZ2-2;E9QM47;Q6PHZ2-4;E9Q2E8;E9PXV3;E9Q1W0;Q8CCM0;F7A856;F6RWZ9;F6ZIE1;E9QAJ4;D6RDQ8;E9PYZ8	Q6PHZ2;Q6PHZ2-5;Q6PHZ2-2;E9QM47;Q6PHZ2-4;E9Q2E8;E9PXV3;E9Q1W0;Q8CCM0	Calcium/calmodulin-dependent protein kinase type II subunit delta	Camk2d
27.0979	NaN	26.9025	29.1426	29.3622	2580000	0	2420000	2490000	2510000	462.172	0	483.799	427.08	429.73	0.138126	0.155345	1445590	14142.1	273.292	1.87361	27.0002	29.2524	2420000	2500000	462.172	428.405	6.9e-192	4569000000	20	21	9	9	53.7	29.9	29.9	55960	506.5	57163.1	Q923T9-3;Q6ZWS7;Q923T9;Q923T9-2;F8WIR6	Q923T9-3;Q6ZWS7;Q923T9;Q923T9-2	Calcium/calmodulin-dependent protein kinase type II subunit gamma	Camk2g
25.2103	24.6094	24.4283	24.8954	24.7296	15800000	14600000	14500000	14000000	13900000	2826.62	2706.56	2887.92	2398.4	2379.27	0.409377	0.117267	723418	70710.7	92.2524	13.5289	24.6094	24.8125	14600000	13950000	2826.62	2388.83	2.41e-16	431750000	3	5	2	2	65.4	39.7	39.7	8512.5	78	8512.59	Q6QWF9	Q6QWF9	Calcium/calmodulin-dependent protein kinase II inhibitor 1	Camk2n1
26.193	27.2127	27.6195	26.599	26.9676	16200000	15900000	16100000	14800000	15000000	2897.59	2952.92	3221.59	2528.31	2559.95	0.734874	0.260633	152753	141421	173.314	22.3736	27.2127	26.7833	16100000	14900000	2952.92	2544.13	8.32e-25	1660200000	9	5	5	2	62	62	36.7	8627.7	79	8627.74	Q78WH7;B2RXL5	Q78WH7;B2RXL5	Calcium/calmodulin-dependent protein kinase II inhibitor 2	Camk2n2
NaN	NaN	NaN	26.2001	26.7549	0	0	0	2380000	2440000	0	0	0	408.276	416.37	NaN	0.392331	0	42426.4	0	5.72323	NaN	26.4775	0	2410000	0	412.323	3.17e-22	621490000	10	6	6	5	14.7	14.7	13	52627	469	52585	P08414;Q8BGR3	P08414;Q8BGR3	Calcium/calmodulin-dependent protein kinase type IV	Camk4
NaN	NaN	NaN	27.4101	27.5638	0	0	0	2350000	2370000	0	0	0	402.576	404.298	NaN	0.108739	0	14142.1	0	1.21795	NaN	27.4869	0	2360000	0	403.437	6.95e-133	1216500000	13	11	11	11	28.5	28.5	28.5	55837	505	55837.6	Q8VBY2;B1AUD2;B1AUD3	Q8VBY2;B1AUD2;B1AUD3	Calcium/calmodulin-dependent protein kinase kinase 1	Camkk1
NaN	NaN	NaN	25.2094	25.3665	0	0	0	1870000	1880000	0	0	0	319.945	321.512	NaN	0.11108	0	7071.07	0	1.10831	NaN	25.2879	0	1875000	0	320.728	2.55e-12	262840000	5	2	2	2	5.3	5.3	5.3	64617	588	64193.9	Q8C078;Q8C078-4;H7BXA1;Q8C078-3;Q8C078-2;E9QQ88;Q8C078-5	Q8C078;Q8C078-4;H7BXA1;Q8C078-3;Q8C078-2;E9QQ88;Q8C078-5	Calcium/calmodulin-dependent protein kinase kinase 2	Camkk2
28.3026	28.2701	26.4648	27.7702	27.2338	4210000	3980000	3720000	3710000	3640000	752.744	737.525	742.151	634.62	621.537	1.05181	0.379292	245153	49497.5	7.80219	9.25078	28.2701	27.502	3980000	3675000	742.151	628.079	4.96e-41	2318400000	19	11	11	11	35.9	35.9	35.9	35886	323	35886.9	Q3U2J5;B9EHP1;H7BXA5;Q3U2J5-2	Q3U2J5;B9EHP1	Calmodulin-lysine N-methyltransferase	Camkmt
27.799	27.4475	27.9305	27.053	28.0965	4560000	4260000	4330000	3980000	4140000	815.325	789.647	863.741	681.759	707.118	0.249706	0.737852	156950	113137	37.624	17.9314	27.799	27.5747	4330000	4060000	815.325	694.438	9.62e-31	2515000000	24	8	8	8	37.1	37.1	37.1	32542	294	32542.1	P49070	P49070	Calcium signal-modulating cyclophilin ligand	Camlg
26.8754	26.894	27.1395	30.0704	30.0914	816000	773000	778000	819000	820000	145.834	143.149	155.278	140.203	140.115	0.147389	0.0149126	23516	707.107	6.37041	0.0618675	26.894	30.0809	778000	819500	145.834	140.159	2.53e-232	7813500000	76	34	34	33	32	32	31.6	175890	1082	120300	A2AHC3;A2AHC4;A2AHC3-2;F6Q2D3;F6QF29;F6W3X2	A2AHC3;A2AHC4;A2AHC3-2	Calmodulin-regulated spectrin-associated protein 1	Camsap1
26.7354	27.0797	NaN	28.1664	28.3093	868000	833000	0	821000	826000	155.28	154.277	0	140.564	141.09	0.243423	0.101024	491348	3535.53	89.363	0.371853	26.9076	28.2378	833000	823500	154.277	140.827	8.32e-116	2635800000	27	17	17	17	15.5	15.5	15.5	164330	1471	165506	Q8C1B1;E9Q4Q5;H7BX08;Q8C1B1-2	Q8C1B1;E9Q4Q5;H7BX08;Q8C1B1-2	Calmodulin-regulated spectrin-associated protein 2	Camsap2
28.5518	28.2409	27.8999	29.3922	29.8681	1130000	1060000	1040000	1040000	1060000	201.455	195.457	207.563	178.193	180.838	0.326066	0.33654	47258.2	14142.1	6.05302	1.87073	28.2409	29.6301	1060000	1050000	201.455	179.515	9.45e-162	6532100000	59	27	26	26	34.3	33.8	33.8	135270	1252	135175	E9Q5B0;Q80VC9;Q80VC9-2	E9Q5B0;Q80VC9;Q80VC9-2	Calmodulin-regulated spectrin-associated protein 3	Camsap3
34.4966	34.5796	34.3693	34.6388	34.6171	1350000	1280000	1270000	1220000	1220000	241.508	237.467	253.705	208.368	207.962	0.10591	0.0153725	43589	0	8.45349	0.287478	34.4966	34.628	1280000	1220000	241.508	208.165	0	263150000000	657	77	77	75	78.9	78.9	77.7	136330	1230	136332	Q6ZQ38;D3YWC5	Q6ZQ38	Cullin-associated NEDD8-dissociated protein 1	Cand1
29.731	29.4077	29.163	29.0884	29.4205	1170000	1100000	1080000	1030000	1040000	209.218	202.993	216.385	175.883	177.655	0.284885	0.234823	47258.2	7071.07	6.7015	1.25328	29.4077	29.2544	1100000	1035000	209.218	176.769	2.64e-127	6974100000	78	33	31	31	32.5	31.3	31.3	135630	1235	135633	Q6ZQ73	Q6ZQ73	Cullin-associated NEDD8-dissociated protein 2	Cand2
29.7072	28.6319	28.6436	26.9419	27.5158	3470000	3170000	3160000	2830000	2890000	621.08	587.172	631.418	483.981	493.635	0.617446	0.405794	176163	42426.4	23.1453	6.82673	28.6436	27.2288	3170000	2860000	621.08	488.808	7.33e-47	3201600000	35	16	16	16	44.7	44.7	44.7	45652	421.5	47609.3	Q8VCF1;Q8VCF1-3;B1AQJ9;Q8VCF1-2	Q8VCF1;Q8VCF1-3;B1AQJ9;Q8VCF1-2	Soluble calcium-activated nucleotidase 1	Cant1
35.8752	36.0278	35.9788	34.7267	34.693	2850000	2710000	2690000	2470000	2470000	508.948	501.355	538.181	423.309	422.337	0.0779238	0.0238504	87178	0	19.444	0.686779	35.9788	34.7099	2710000	2470000	508.948	422.823	0	498300000000	677	45	45	44	65	65	65	67277	591	67277.9	P35564;Q5SUC3	P35564;Q5SUC3	Calnexin	Canx
33.5785	33.7099	33.6566	34.2937	34.1688	3480000	3310000	3290000	3190000	3180000	621.527	612.049	656.86	545.416	542.709	0.066134	0.0883452	104403	7071.07	23.6161	1.91403	33.6566	34.2313	3310000	3185000	621.527	544.062	0	193940000000	409	34	34	34	83.5	83.5	83.5	51564	474	51564.8	P40124;B1ARS0;Q9CYT6;REV__E9Q4W7;D3YTR7;REV__Q64702-2;REV__Q64702-3;REV__E9PVH4;REV__Q64702	P40124	Adenylyl cyclase-associated protein 1	Cap1
NaN	23.5181	NaN	NaN	NaN	0	3030000	0	0	0	0	561.11	0	0	0	NaN	NaN	1749370	0	323.957	0	23.5181	NaN	0	0	0	0	0.003091	17215000	1	1	1	1	4	4	4	39240	350.5	39004.6	P24452;Q99LB4	P24452;Q99LB4	Macrophage-capping protein	Capg
30.4471	30.3196	30.6237	29.2809	28.763	1980000	1870000	1880000	1710000	1680000	353.934	345.723	375.35	292.466	286.912	0.152694	0.366259	60827.6	21213.2	15.2963	3.92735	30.4471	29.022	1880000	1695000	353.934	289.689	4.21e-199	9628000000	68	24	24	24	37.2	37.2	37.2	82105	713	82106.3	O35350;Q3TI07	O35350;Q3TI07	Calpain-1 catalytic subunit	Capn1
31.6588	31.6343	31.5585	32.4597	32.2647	2120000	2000000	1990000	1950000	1940000	378.313	370.803	397.628	333.284	330.844	0.0522667	0.137842	72341.8	7071.07	13.8385	1.72551	31.6343	32.3622	2000000	1945000	378.313	332.064	0	51945000000	210	36	36	36	59.7	59.7	59.7	79871	615	69901.2	O08529;E9PWN1	O08529;E9PWN1	Calpain-2 catalytic subunit	Capn2
26.4625	26.6403	26.49	27.082	26.8318	1940000	1850000	1830000	1780000	1760000	346.201	341.873	365.412	304.433	301.221	0.0957047	0.176918	58594.7	14142.1	12.5292	2.27121	26.49	26.9569	1850000	1770000	346.201	302.827	3.38e-30	1412100000	12	10	10	10	19.4	19.4	19.4	72954	640	72954.7	O08688;Q3TPL4	O08688;Q3TPL4	Calpain-5	Capn5
NaN	NaN	NaN	24.9429	24.8861	0	0	0	1600000	1600000	0	0	0	274.414	273.426	NaN	0.0401562	0	0	0	0.698238	NaN	24.9145	0	1600000	0	273.92	1.45e-17	208740000	3	2	2	2	4.4	4.4	4.4	74542	641	74542.5	O35646	O35646	Calpain-6	Capn6
25.3549	25.6885	25.8823	26.18	25.5244	1460000	1400000	1410000	1350000	1320000	261.44	259.822	281.394	231.949	225.841	0.266763	0.463544	32145.5	21213.2	12.0152	4.31864	25.6885	25.8522	1410000	1335000	261.44	228.895	1.54e-29	643820000	10	10	10	10	15.4	15.4	15.4	92563	660.5	75230.7	Q9R1S8;F2Z3X0	Q9R1S8;F2Z3X0	Calpain-7	Capn7
31.1954	31.279	30.8435	31.7035	31.479	6580000	6250000	6140000	6000000	5960000	1176.37	1157.01	1226.37	1027.25	1018.62	0.231128	0.158731	228983	28284.3	35.7902	6.09836	31.1954	31.5912	6250000	5980000	1176.37	1022.93	0	31162000000	127	16	16	16	97.9	97.9	97.9	25310	255	26886.8	D3YW48;O88456;Q9D7J7	D3YW48;O88456	Calpain small subunit 1	Capns1
31.1422	31.2375	31.2488	32.2765	32.7166	2130000	2020000	2010000	1980000	2010000	380.248	374.13	402.303	338.623	342.786	0.0585217	0.311226	66583.3	21213.2	14.8187	2.94375	31.2375	32.4965	2020000	1995000	380.248	340.704	0	55143000000	133	22	22	20	43.6	43.6	41.4	78168	707	78168.9	Q60865;F6YLI0;F6YP03	Q60865	Caprin-1	Caprin1
29.9986	29.8346	29.6099	31.23	31.4021	4860000	4580000	4530000	4540000	4570000	868.865	847.618	904.255	777.208	780.456	0.195145	0.121693	177858	21213.2	28.6114	2.29654	29.8346	31.3161	4580000	4555000	868.865	778.832	0	23366000000	88	17	10	10	77.6	59.4	59.4	32953	286	32953.8	Q5RKN9;E9PWZ5;P47753	Q5RKN9;E9PWZ5;P47753	F-actin-capping protein subunit alpha-1	Capza1
32.0882	32.2952	32.1136	32.8539	32.8444	5200000	4950000	4910000	4770000	4770000	928.992	917.133	980.298	817.273	815.954	0.112881	0.00672461	157162	0	33.5727	0.932437	32.1136	32.8491	4950000	4770000	928.992	816.614	0	71249000000	179	21	21	14	85	85	66.8	32967	286	32967.1	P47754;Q5DQJ3;D6RCW7	P47754;Q5DQJ3;D6RCW7	F-actin-capping protein subunit alpha-2	Capza2
31.6657	32.0832	31.7146	33.373	32.9707	5520000	5300000	5220000	5220000	5160000	986.771	980.694	1042.05	893.585	881.644	0.228237	0.284454	155349	42426.4	33.8084	8.44324	31.7146	33.1718	5300000	5190000	986.771	887.614	7.29e-225	78436000000	195	21	21	21	72.1	72.1	72.1	30628	232	26068.1	P47757-2;Q923G3;A2AMW0;A2AMV7;P47757;A2AMV5;F7CAZ6;A2AMV9;F6QJN8;A2AMV8;F6YHZ8;A2AMV4	P47757-2;Q923G3;A2AMW0;A2AMV7;P47757;A2AMV5;F7CAZ6;A2AMV9;F6QJN8;A2AMV8;F6YHZ8;A2AMV4	F-actin-capping protein subunit beta	Capzb
30.4358	30.7431	29.8302	31.9382	31.8182	10100000	9680000	9360000	9520000	9490000	1808.55	1791.94	1868.98	1630.69	1622.41	0.464527	0.0848453	371124	21213.2	40.5458	5.85348	30.4358	31.8782	9680000	9505000	1808.55	1626.55	1.09e-177	35478000000	65	8	8	8	78.4	78.4	78.4	16062	148	16062.3	Q9CR86;Q5M9P7	Q9CR86;Q5M9P7	Calcium-regulated heat stable protein 1	Carhsp1
31.3782	31.5703	31.7259	32.0302	32.0162	4560000	4350000	4350000	4180000	4180000	815.657	804.981	869.553	715.406	714.146	0.174148	0.00989406	121244	0	34.6127	0.890573	31.5703	32.0232	4350000	4180000	815.657	714.776	0	40897000000	130	17	17	1	65.9	65.9	2.9	36717	335	35967.3	Q9CZ42;Q9CZ42-3	Q9CZ42;Q9CZ42-3	ATP-dependent (S)-NAD(P)H-hydrate dehydratase	Carkd
26.5238	26.5875	27.0963	NaN	NaN	4400000	4180000	4250000	0	0	787.386	774.208	848.134	0	0	0.313748	NaN	112398	0	39.4314	0	26.5875	NaN	4250000	0	787.386	0	0	475250000	3	17	1	1	75.5	3	3	32151	298	32151.8	Q9CZ42-2	Q9CZ42-2	ATP-dependent (S)-NAD(P)H-hydrate dehydratase	Carkd
29.4704	29.8017	28.9996	28.4762	28.1754	2390000	2290000	2220000	2070000	2050000	427.126	423.682	443.165	354.623	350.412	0.403089	0.212705	85440	14142.1	10.3976	2.97752	29.4704	28.3258	2290000	2060000	427.126	352.517	9.21e-180	6614600000	40	17	17	17	36.3	36.3	36.3	65853	608	65853.7	Q9WVG6;Q9WVG6-2;D3YUP1;D6RFA7	Q9WVG6;Q9WVG6-2;D3YUP1	Histone-arginine methyltransferase CARM1	Carm1
32.4971	32.138	32.153	33.3466	33.4548	1830000	1710000	1710000	1680000	1690000	326.973	317.187	341.109	288.292	288.844	0.203089	0.076447	69282	7071.07	12.0265	0.390044	32.153	33.4007	1710000	1685000	326.973	288.568	0	94173000000	287	52	52	52	67.5	67.5	67.5	94859	748	85551.4	Q9ER72;Q9ER72-2;Q3U716;F6UYH5	Q9ER72;Q9ER72-2;Q3U716	Cysteine--tRNA ligase, cytoplasmic	Cars
27.7481	27.5581	26.9257	28.0851	28.0096	2420000	2270000	2210000	2200000	2190000	432.239	421.084	442.243	375.908	374.4	0.430573	0.0533937	108167	7071.07	10.5849	1.06573	27.5581	28.0474	2270000	2195000	432.239	375.154	4.68e-42	2254200000	19	8	8	8	19.4	19.4	19.4	61271	551	61271.6	Q8BYM8;G3X975;Q8BY51;Q9CWJ0	Q8BYM8;G3X975;Q8BY51	Probable cysteine--tRNA ligase, mitochondrial	Cars2
23.7615	24.071	NaN	24.1802	24.2213	9900000	9500000	0	9040000	9060000	1770.54	1759.35	0	1548.12	1548.69	0.218806	0.0290483	5603870	14142.1	1019.01	0.407329	23.9162	24.2007	9500000	9050000	1759.35	1548.41	0.00059656	190700000	3	1	1	1	9.5	9.5	9.5	12809	116	12809.1	P56388-2	P56388-2
27.4906	27.7406	26.2267	28.6314	28.2818	1940000	1850000	1740000	1810000	1790000	346.289	342.767	348.338	309.892	305.702	0.811566	0.247248	100167	14142.1	2.81802	2.96276	27.4906	28.4566	1850000	1800000	346.289	307.797	5e-52	2483400000	24	10	10	10	20.3	20.3	20.3	75769	698	75770.2	Q8K3W3	Q8K3W3	Protein CASC3	Casc3
23.969	24.3896	NaN	NaN	NaN	13400000	12900000	0	0	0	2399.43	2394.91	0	0	0	0.297353	NaN	7596270	0	1384.01	0	24.1793	NaN	12900000	0	2394.91	0	1.26e-19	52491000	2	4	1	1	54.2	20.5	20.5	9534.3	83	9534.45	E9PZJ6	E9PZJ6		Casc4
31.5162	31.0154	31.2167	29.1629	28.114	3400000	3170000	3180000	2830000	2730000	608.811	587.698	635.827	484.053	466.025	0.252009	0.74172	130000	70710.7	24.1244	12.7483	31.2167	28.6384	3180000	2780000	608.811	475.039	8.09e-195	14628000000	71	19	19	16	41.6	41.6	35.2	49408	374	42831	Q6P2L7;Q6P2L7-2;Q6P2L7-3;A2AR60	Q6P2L7;Q6P2L7-2;Q6P2L7-3;A2AR60	Protein CASC4	Casc4
NaN	NaN	NaN	28.4024	28.0828	0	0	0	571000	565000	0	0	0	97.7935	96.5648	NaN	0.226019	0	4242.64	0	0.868778	NaN	28.2426	0	568000	0	97.1792	1.01e-25	2111900000	9	9	9	9	5.2	5.2	5.2	238180	1865.5	208761	A3KGI3;Q66JQ7;A3KGI5;A3KGI6	A3KGI3;Q66JQ7	Protein CASC5	Casc5
25.9911	26.2654	26.429	26.1526	26.2374	1510000	1450000	1450000	1370000	1370000	270.811	268.443	290.353	234.137	234.584	0.221263	0.0599348	34641	0	12.0241	0.316588	26.2654	26.195	1450000	1370000	270.811	234.361	1.14e-19	893720000	8	5	5	5	7.7	7.7	7.7	91602	797	91603.5	Q7TN73;F6TUA2	Q7TN73	CAS1 domain-containing protein 1	Casd1
NaN	24.9622	NaN	26.5777	26.2102	0	1260000	0	1270000	1250000	0	233.256	0	217.547	214.255	NaN	0.259869	727461	14142.1	134.67	2.32803	24.9622	26.394	0	1260000	0	215.901	9.17e-186	713490000	5	26	1	1	33	1.5	1.5	100190	908	103145	B9EJ23;O70589-3;O70589-4;O70589-5;F8WGK4;F6Y9I5;F7CD87	B9EJ23;O70589-3;O70589-4;O70589-5;F8WGK4	Peripheral plasma membrane protein CASK	Cask
29.0354	29.1603	28.9503	29.9038	29.858	1470000	1400000	1390000	1360000	1360000	263.651	259.731	277.178	233.315	232.649	0.105627	0.0324065	43589	0	9.15401	0.47102	29.0354	29.8809	1400000	1360000	263.651	232.982	4.22e-194	9056200000	71	26	26	1	32.2	32.2	2.3	105110	664	74907	O70589;E9QM23;O70589-2;F6ZQR2;B1AUH5	O70589;E9QM23;O70589-2	Peripheral plasma membrane protein CASK	Cask
NaN	25.8402	NaN	28.7969	27.6322	0	868000	0	916000	880000	0	160.755	0	156.927	150.38	NaN	0.823624	501140	25455.8	92.8117	4.62933	25.8402	28.2145	0	898000	0	153.654	3.77e-89	2349700000	33	18	17	16	20.7	20.3	19.4	150490	1372	144832	Q6P9K8;Q6P9K8-3;Q6P9K8-2;Q6P9K8-4	Q6P9K8;Q6P9K8-3;Q6P9K8-2	Caskin-1	Caskin1
NaN	NaN	NaN	25.8621	26.6945	0	0	0	977000	1010000	0	0	0	167.291	172.446	NaN	0.588547	0	23334.5	0	3.64536	NaN	26.2783	0	993500	0	169.869	1.62e-20	558400000	9	7	6	6	8.8	7.7	7.7	126780	1201	126779	Q8VHK1	Q8VHK1	Caskin-2	Caskin2
NaN	NaN	NaN	29.2202	29.1226	0	0	0	2760000	2750000	0	0	0	473.019	470.814	NaN	0.0690278	0	7071.07	0	1.55899	NaN	29.1714	0	2755000	0	471.916	3.09e-83	3922700000	23	12	12	12	39.6	39.6	39.6	50660	397.5	44303.8	P29594;D6RFN6	P29594;D6RFN6	Caspase-2;Caspase-2 subunit p18;Caspase-2 subunit p13;Caspase-2 subunit p12;Caspase	Casp2
28.6919	28.79	27.945	32.0593	31.8603	4870000	4630000	4470000	4880000	4850000	870.067	856.376	893.515	835.338	829.053	0.462132	0.140737	201329	21213.2	18.7818	4.44441	28.6919	31.9598	4630000	4865000	870.067	832.195	0	29974000000	75	16	16	16	63.9	63.9	63.9	31474	277	31474.8	P70677	P70677	Caspase-3;Caspase-3 subunit p17;Caspase-3 subunit p12	Casp3
24.4443	24.8227	NaN	23.3865	NaN	9490000	9130000	0	8150000	0	1697.26	1690.62	0	1395.24	0	0.267535	NaN	5378140	5762920	978.002	986.584	24.6335	23.3865	9130000	4075000	1690.62	697.62	0.0055108	111520000	1	1	1	1	6.8	6.8	6.8	13746	245.5	28243.8	C6L648;P70343	C6L648;P70343	Caspase-4;Caspase-4 subunit p10;Caspase-4 subunit p20	Casp4
26.8946	NaN	NaN	23.6783	23.774	4540000	0	0	3590000	3610000	812.442	0	0	614.599	616.267	NaN	0.0676912	2621170	14142.1	469.064	1.17917	26.8946	23.7262	0	3600000	0	615.433	2.77e-20	484770000	8	7	7	7	31.2	31.2	31.2	31595	276	31595	O08738;Q3TPJ9	O08738;Q3TPJ9	Caspase-6;Caspase-6 subunit p18;Caspase-6 subunit p11	Casp6
24.1375	NaN	23.7144	23.6353	24.5882	3780000	0	3510000	3320000	3460000	676.385	0	700.675	569.085	591.243	0.299185	0.673767	2108770	98995	397.708	15.6682	23.926	24.1118	3510000	3390000	676.385	580.164	2.23e-10	194100000	5	3	3	3	9.2	9.2	9.2	34060	303	34060.6	P97864;Q4FJQ4	P97864;Q4FJQ4	Caspase-7;Caspase-7 subunit p20;Caspase-7 subunit p11	Casp7
27.6157	28.0313	27.3822	28.6864	28.9068	2660000	2560000	2490000	2480000	2500000	476.143	474.082	497.798	424.982	427.681	0.328802	0.155861	85440	14142.1	13.1378	1.90803	27.6157	28.7966	2560000	2490000	476.143	426.332	1.45e-86	4206900000	42	19	19	19	54.8	54.8	54.8	55356	480	55356.9	O89110;Q3U607	O89110;Q3U607	Caspase-8;Caspase-8 subunit p18;Caspase-8 subunit p10	Casp8
NaN	NaN	NaN	26.9993	27.2276	0	0	0	2910000	2940000	0	0	0	499.003	502.555	NaN	0.161433	0	21213.2	0	2.51227	NaN	27.1134	0	2925000	0	500.779	1.02e-43	950370000	12	6	6	6	24.4	24.4	24.4	44372	429.5	47175.8	A2AS93;Q8C3Q9;A2AS92	A2AS93;Q8C3Q9	Caspase;Caspase-9;Caspase-9 subunit p35;Caspase-9 subunit p10	Casp9
29.5137	29.1414	29.3076	27.2241	27.4069	1300000	1220000	1220000	1080000	1090000	233.109	225.774	244.073	184.757	185.752	0.186529	0.129281	46188	7071.07	9.20924	0.703147	29.3076	27.3155	1220000	1085000	233.109	185.255	1.65e-115	3351700000	38	18	18	18	20.5	20.5	20.5	120840	1040.5	116418	Q9QY96;G3UX06;Q9QY96-2;G3X9X4	Q9QY96;G3UX06;Q9QY96-2;G3X9X4	Extracellular calcium-sensing receptor	Casr
NaN	23.2247	26.579	NaN	NaN	0	1330000	1510000	0	0	0	245.353	301.826	0	0	2.3719	NaN	824763	0	160.461	0	24.9018	NaN	1330000	0	245.353	0	0.00016347	60602000	2	1	1	1	1.2	1.2	1.2	88620	792	87223.1	Q08EC4;Q08EC4-3;Q08EC4-2;F7A0K2	Q08EC4;Q08EC4-3;Q08EC4-2;F7A0K2	Cas scaffolding protein family member 4	Cass4
28.9368	28.7742	28.5993	29.3693	29.482	1820000	1710000	1700000	1660000	1660000	325.223	317.221	338.914	283.621	284.333	0.168777	0.0797122	66583.3	0	10.9701	0.503119	28.7742	29.4257	1710000	1660000	325.223	283.977	1.88e-298	6928900000	50	17	17	2	36.3	36.3	6.5	84921	740	79695	P51125;Q8CE80;P51125-2;P51125-6;P51125-7;P51125-3;Q921U7;P51125-5;P51125-4	P51125;Q8CE80;P51125-2;P51125-6;P51125-7;P51125-3;Q921U7;P51125-5;P51125-4	Calpastatin	Cast
NaN	NaN	NaN	24.4405	24.2067	0	0	0	1530000	1520000	0	0	0	262.076	259.226	NaN	0.165307	0	7071.07	0	2.01569	NaN	24.3236	0	1525000	0	260.651	1.19e-276	138680000	2	16	1	1	37.4	4	4	76479	704	76479.5	Q8CE04	Q8CE04		Cast
22.0378	21.0042	21.0285	NaN	NaN	615000	556000	554000	0	0	110.014	102.852	110.686	0	0	0.589884	NaN	34655.4	0	4.34181	0	21.0285	NaN	556000	0	110.014	0	5.01e-120	2762200000	39	26	26	26	21.4	21.4	21.4	191190	1761	191188	Q9CWL2;F6RRC7;B1AS46;Q9CWL2-2;B1AS48;B1AS47	Q9CWL2;F6RRC7;B1AS46;Q9CWL2-2;B1AS48	Zinc finger protein castor homolog 1	Casz1
28.1435	29.3845	30.4009	NaN	24.8769	2510000	2480000	2560000	0	1990000	449.22	460.075	511.648	0	340.735	1.13059	NaN	40414.5	1407140	33.3538	240.936	29.3845	24.8769	2510000	995000	460.075	170.367	5.81e-66	2813200000	25	8	8	8	18.6	18.6	18.6	59795	527	59795.3	P24270;A2AL20	P24270	Catalase	Cat
28.9279	29.1949	26.7712	NaN	25.511	7520000	7190000	6570000	0	5950000	1344.33	1330.83	1311.77	0	1017.31	1.32898	NaN	482321	4207290	16.3568	719.346	28.9279	25.511	7190000	2975000	1330.83	508.654	5.76e-38	1783100000	11	5	5	5	34.8	34.8	34.8	20538	139	15609.5	P49817;H3BKG0;D3Z148;H3BLK5;P49817-2;D3Z0J2;P51637	P49817;H3BKG0;D3Z148;H3BLK5;P49817-2	Caveolin-1;Caveolin	Cav1
28.0586	27.7213	27.2714	NaN	NaN	8220000	7690000	7540000	0	0	1469.25	1423.88	1505.71	0	0	0.39492	NaN	357258	0	40.9973	0	27.7213	NaN	7690000	0	1469.25	0	1.55e-17	706450000	9	4	4	2	29.6	29.6	18.5	18227	137.5	15566.4	Q9WVC3;Q924U4	Q9WVC3;Q924U4	Caveolin-2;Caveolin	Cav2
NaN	NaN	NaN	25.1929	25.8365	0	0	0	1830000	1880000	0	0	0	313.492	321.075	NaN	0.455094	0	35355.3	0	5.36193	NaN	25.5147	0	1855000	0	317.283	2.45e-12	307630000	3	4	2	2	8.6	5.9	5.9	65904	523.5	58313.4	O70374;O70374-2;F6WYU8;Q3UGB2	O70374;O70374-2;F6WYU8;Q3UGB2	Protein CBFA2T2	Cbfa2t2
27.5651	27.7264	27.6087	29.8706	29.5011	6680000	6360000	6320000	6490000	6420000	1194.24	1178.3	1261.19	1111.96	1096.75	0.0834811	0.261262	197315	49497.5	43.9844	10.7541	27.6087	29.6858	6360000	6455000	1194.24	1104.35	1.2e-126	7039800000	40	11	11	2	54	54	14.4	22030	155	18026.3	Q08024;Q08024-4;Q08024-3	Q08024;Q08024-4;Q08024-3	Core-binding factor subunit beta	Cbfb
23.3635	23.3376	NaN	NaN	NaN	5800000	5480000	0	0	0	1036.34	1015.43	0	0	0	0.018314	NaN	3260180	0	592.386	0	23.3505	NaN	5480000	0	1015.43	0	5.17e-99	250480000	2	11	2	2	51.1	10.4	10.4	21517	182	21517.2	Q08024-2	Q08024-2	Core-binding factor subunit beta	Cbfb
26.9195	27.4194	25.2953	27.7987	28.3656	1430000	1380000	1270000	1320000	1350000	255.498	255.275	253.142	226.704	231.021	1.11051	0.400894	81853.5	21213.2	1.30039	3.05273	26.9195	28.0821	1380000	1335000	255.275	228.862	4.49e-118	2585800000	30	19	19	18	29.5	29.5	28.6	100560	913	100564	P22682	P22682	E3 ubiquitin-protein ligase CBL	Cbl
27.2759	25.2992	27.0564	28.3792	28.4367	1330000	1170000	1250000	1250000	1250000	238.638	217.118	249.594	213.342	213.49	1.08343	0.0406377	80000	0	16.5217	0.105306	27.0564	28.408	1250000	1250000	238.638	213.416	8.94e-49	2411100000	28	14	13	13	19.1	18.3	18.3	109090	938	104592	Q3TTA7;B9EKI5;Q3TTA7-2;B1NE43	Q3TTA7;B9EKI5;Q3TTA7-2	E3 ubiquitin-protein ligase CBL-B	Cblb
26.6845	25.7385	26.6563	27.462	27.7444	2620000	2390000	2470000	2420000	2440000	467.794	442.597	492.72	413.659	417.359	0.538193	0.199715	116762	14142.1	25.0615	2.61689	26.6563	27.6032	2470000	2430000	467.794	415.509	4.93e-77	1605100000	21	11	11	11	30.1	30.1	30.1	54444	416	46428	Q9JIY2;Q9JIY2-3;E9QM14;Q9JIY2-2;Q9JIY2-4	Q9JIY2;Q9JIY2-3;E9QM14;Q9JIY2-2;Q9JIY2-4	E3 ubiquitin-protein ligase Hakai	Cbll1
33.0385	32.9171	33.086	33.5502	33.4462	5760000	5430000	5440000	5240000	5230000	1029.11	1005.76	1086.65	897.949	893.979	0.087084	0.0735527	187705	7071.07	41.633	2.80702	33.0385	33.4982	5440000	5235000	1029.11	895.964	0	114270000000	228	24	24	22	84.8	84.8	81.9	30641	277	30641.2	P48758;B2RXY7	P48758;B2RXY7	Carbonyl reductase [NADPH] 1	Cbr1
30.7349	30.4741	30.478	32.8913	32.8017	5300000	4980000	4960000	5090000	5080000	947.709	921.728	990.906	871.441	867.916	0.149454	0.06337	190788	7071.07	34.9443	2.49287	30.478	32.8465	4980000	5085000	947.709	869.678	2.68e-167	60325000000	122	17	15	15	75.8	70.8	70.8	30953	277	30953.4	Q8K354	Q8K354	Carbonyl reductase [NADPH] 3	Cbr3
29.3762	29.475	28.9336	29.5384	29.86	6170000	5860000	5740000	5570000	5630000	1103.24	1085.81	1145.72	953.177	962.28	0.288329	0.227441	221886	42426.4	30.8144	6.43681	29.3762	29.6992	5860000	5600000	1103.24	957.728	1.01e-164	8432600000	47	11	11	11	56.8	56.8	56.8	25414	236	25414.6	Q91VT4;D3Z6C4	Q91VT4	Carbonyl reductase family member 4	Cbr4
31.7035	31.703	31.8575	34.6957	34.5305	2750000	2600000	2610000	2700000	2690000	491.671	482.277	520.933	462.335	459.525	0.0890424	0.116787	83865	7071.07	20.1612	1.98714	31.7035	34.6131	2610000	2695000	491.671	460.93	0	211340000000	409	31	31	30	78.4	78.4	77.4	61543	547	60193.3	Q91WT9;Q91WT9-2;D3YUF2;D3YYN0;D3Z4K2	Q91WT9;Q91WT9-2;D3YUF2	Cystathionine beta-synthase;Cysteine synthase	Cbs
26.8321	24.7287	27.2305	30.0243	29.4054	3270000	2860000	3130000	3290000	3220000	585.078	528.92	626.064	562.531	550.204	1.34422	0.437678	208407	49497.5	48.7688	8.71622	26.8321	29.7148	3130000	3255000	585.078	556.368	0	6292500000	42	15	15	15	60.8	60.8	60.8	43771	332.5	37086.4	Q8VEH6;Q8VEH6-2	Q8VEH6;Q8VEH6-2	COBW domain-containing protein 1	Cbwd1
30.4955	30.7827	30.9381	30.8575	30.7778	7600000	7270000	7280000	6900000	6890000	1358.95	1345.56	1453.66	1181.52	1176.91	0.22453	0.0563217	187705	7071.07	58.9309	3.26018	30.7827	30.8177	7280000	6895000	1358.95	1179.22	2.84e-212	33080000000	114	10	10	9	60	60	51.4	21418	167.5	19307	P83917;A2A6C8;Q7TPM0;Q9CYJ8;REV__Q8BHB9	P83917;A2A6C8;Q7TPM0;Q9CYJ8	Chromobox protein homolog 1	Cbx1
NaN	NaN	NaN	25.6573	25.2655	0	0	0	2240000	2200000	0	0	0	383.146	376.794	NaN	0.277101	0	28284.3	0	4.49136	NaN	25.4614	0	2220000	0	379.97	4.15e-09	302570000	4	3	3	3	6.6	6.6	6.6	54917	519	54918.1	P30658	P30658	Chromobox protein homolog 2	Cbx2
31.1657	30.6361	31.056	32.2272	32.0552	7990000	7440000	7520000	7420000	7380000	1429.32	1378.21	1501.77	1269.96	1261.51	0.279556	0.12165	297153	28284.3	62.0844	5.977	31.056	32.1412	7520000	7400000	1429.32	1265.73	2.92e-183	40730000000	60	10	8	8	61.7	46.4	46.4	20811	183	20833.4	Q9DCC5;P23198;D3Z313;D3YV86;D3Z1A9	Q9DCC5;P23198	Chromobox protein homolog 3	Cbx3
24.3509	24.9886	24.1779	28.3159	28.709	2150000	2090000	2010000	2240000	2270000	384.015	386.548	402.026	383.687	388.498	0.426988	0.277964	70237.7	21213.2	9.75028	3.40217	24.3509	28.5125	2090000	2255000	386.548	386.093	5.88e-45	2632000000	22	13	13	13	28.9	28.9	28.9	60522	551	60522.6	O55187;A2ABG5;O55187-2	O55187;A2ABG5;O55187-2	E3 SUMO-protein ligase CBX4	Cbx4
30.1039	29.9024	29.8185	31.4675	31.1521	7240000	6820000	6770000	6790000	6730000	1295.06	1261.83	1352.56	1163.17	1149.99	0.14668	0.222986	258134	42426.4	45.9004	9.32083	29.9024	31.3098	6820000	6760000	1295.06	1156.58	4.67e-134	24342000000	77	12	12	11	57.1	57.1	50.8	22186	191	22186	Q61686;D3Z0U2	Q61686	Chromobox protein homolog 5	Cbx5
25.5609	25.5553	24.0105	26.9062	26.2331	1870000	1770000	1650000	1760000	1720000	333.692	327.25	330.502	301.811	293.872	0.89352	0.475932	110151	28284.3	3.22109	5.61424	25.5553	26.5697	1770000	1740000	330.502	297.841	6.83e-83	962040000	12	17	6	5	29.1	9.8	8.5	73110	469	52230.1	E9Q1P4;F8VQB8;E9PZM8;Q9DBY5;Q3UK98;D3Z5F6;D3Z329	E9Q1P4;F8VQB8;E9PZM8		Nptxr
24.3379	24.4381	NaN	30.2892	29.9327	3260000	3100000	0	3640000	3600000	582.778	574.005	0	623.191	615.04	0.0708526	0.252106	1837720	28284.3	333.963	5.7638	24.388	30.111	3100000	3620000	574.005	619.116	5.37e-127	7765600000	34	15	14	14	49.7	47.2	47.2	39859	362	39860	Q9QXV1;A2ABG3;F7A8J3	Q9QXV1;A2ABG3	Chromobox protein homolog 8	Cbx8
NaN	NaN	NaN	25.6269	26.3475	0	0	0	8440000	8690000	0	0	0	1446.01	1484.7	NaN	0.509498	0	176777	0	27.3564	NaN	25.9872	0	8565000	0	1465.35	1.91e-85	456590000	5	3	3	3	40.9	40.9	40.9	14534	127	14534.5	Q9D1C2	Q9D1C2	Protein chibby homolog 1	Cby1
27.3389	27.533	26.1451	30.392	30.3822	1410000	1340000	1270000	1400000	1400000	251.622	248.57	253.724	240.348	239.952	0.751542	0.00697143	70000	0	2.59142	0.280173	27.3389	30.3871	1340000	1400000	251.622	240.15	7.45e-117	9882600000	73	30	30	30	47	47	47	103700	920	101171	Q8K1A6;E9PX94	Q8K1A6;E9PX94	Coiled-coil and C2 domain-containing protein 1A	Cc2d1a
29.9341	29.9282	28.8882	29.9631	29.9454	1720000	1630000	1560000	1540000	1540000	306.909	300.99	312.296	263.963	263.458	0.602161	0.0124525	80208.1	0	5.65511	0.356769	29.9282	29.9543	1630000	1540000	306.909	263.711	2.26e-240	10568000000	85	28	28	28	46.8	46.8	46.8	93090	809	88997.2	Q8BRN9;F6XC25;H3BKI0	Q8BRN9;F6XC25	Coiled-coil and C2 domain-containing protein 1B	Cc2d1b
31.6276	31.7011	31.5353	31.6964	31.6146	1280000	1210000	1200000	1150000	1150000	228.581	224.739	240.312	196.833	196.065	0.0830711	0.0578052	43589	0	8.11274	0.542835	31.6276	31.6555	1210000	1150000	228.581	196.449	0	40905000000	187	38	38	38	35.4	35.4	35.4	132060	1115	128403	Q8CH18;Q8CH18-3;Q8CH18-2	Q8CH18;Q8CH18-3	Cell division cycle and apoptosis regulator protein 1	Ccar1
28.5511	28.3659	28.6436	28.5812	28.7616	3200000	3020000	3030000	2880000	2900000	572.927	558.344	606.048	492.801	495.255	0.141386	0.127556	101160	14142.1	24.4451	1.73482	28.5511	28.6714	3030000	2890000	572.927	494.028	5.94e-88	4187600000	42	14	14	14	45	45	45	47563	402.5	45256.4	Q8BTY1;Q05CI8;A2AQY8;A2AQY9	Q8BTY1;Q05CI8;A2AQY8;A2AQY9	Kynurenine--oxoglutarate transaminase 1	Ccbl1
28.9353	28.9684	29.1138	28.8331	28.9095	3020000	2870000	2870000	2700000	2710000	540.172	530.466	573.068	462.498	463.108	0.0949571	0.0539668	86602.5	7071.07	22.3285	0.431346	28.9684	28.8713	2870000	2705000	540.172	462.803	5.73e-65	4964600000	42	11	11	11	29	29	29	51126	437.5	49223.4	Q71RI9;Q71RI9-2;D6RJ70	Q71RI9;Q71RI9-2	Kynurenine--oxoglutarate transaminase 3	Ccbl2
NaN	25.3478	24.294	28.1403	27.5165	0	3850000	3680000	4050000	3960000	0	712.683	734.226	693.059	676.799	0.74515	0.441065	2175380	63639.6	417.825	11.4975	24.8209	27.8284	3680000	4005000	712.683	684.929	4.48e-129	1702900000	20	11	11	11	59.7	59.7	59.7	33298	293	33298.1	Q9DA08	Q9DA08	SAGA-associated factor 29 homolog	Ccdc101
29.9091	29.835	29.8188	30.7234	30.5194	4030000	3810000	3790000	3720000	3690000	720.885	705.368	757.801	636.274	631.212	0.0481598	0.14427	133167	21213.2	26.9346	3.57986	29.835	30.6214	3810000	3705000	720.885	633.743	0	14088000000	88	19	18	18	73.5	71.7	71.7	39599	343	39599.9	Q8C6E0;Q5SNY8	Q8C6E0	Coiled-coil domain-containing protein 104	Ccdc104
25.8903	26.8614	25.502	27.5809	26.283	3470000	3410000	3230000	3320000	3160000	620.885	631.874	644.839	568.324	540.863	0.700187	0.91774	124900	113137	11.9905	19.4178	25.8903	26.932	3410000	3240000	631.874	554.593	1.9e-46	1215200000	13	6	6	6	21.4	21.4	21.4	39799	298.5	33805.2	Q810S1;D6RIL8;F6SD17	Q810S1;D6RIL8	Coiled-coil domain-containing protein 109B	Ccdc109b
29.6247	29.4295	28.4877	30.5522	30.6792	8010000	7540000	7270000	7410000	7450000	1432.22	1395.62	1452.16	1269.14	1272.73	0.607986	0.0898166	374477	28284.3	28.6775	2.53745	29.4295	30.6157	7540000	7430000	1432.22	1270.94	3.28e-70	13273000000	50	14	14	14	75.6	75.6	75.6	19742	180	19742.6	Q8VE99	Q8VE99	Coiled-coil domain-containing protein 115	Ccdc115
25.2297	25.4129	25.9773	NaN	NaN	4430000	4220000	4300000	0	0	791.407	781.933	859.18	0	0	0.389635	NaN	105987	0	42.1306	0	25.4129	NaN	4300000	0	791.407	0	9.16e-20	480750000	8	6	6	6	26.4	26.4	26.4	30427	277	30427.4	Q6PB51	Q6PB51	Coiled-coil domain-containing protein 117	Ccdc117
26.7012	27.1029	26.7025	29.5767	30.0151	7540000	7250000	7120000	7500000	7610000	1349.03	1343.18	1422.48	1283.97	1301.27	0.231535	0.309967	215019	77781.7	44.1915	12.2358	26.7025	29.7959	7250000	7555000	1349.03	1292.62	5.37e-134	6751600000	23	8	8	8	45.8	45.8	45.8	18891	166	18891.4	Q8R344	Q8R344	Coiled-coil domain-containing protein 12	Ccdc12
26.7029	25.0806	NaN	23.9982	25.11	2110000	1880000	0	1710000	1790000	378.094	348.343	0	291.966	305.089	1.14718	0.786211	1157540	56568.5	210.231	9.27909	25.8918	24.5541	1880000	1750000	348.343	298.528	2.13e-06	382930000	2	2	2	2	3.8	3.8	3.8	67407	629	67407.4	A2AEV7	A2AEV7		Ccdc120
29.1102	29.8158	29.0322	30.3679	30.1131	6130000	5950000	5770000	5740000	5690000	1096.22	1101.36	1152.75	982.611	973.077	0.431637	0.18015	180000	35355.3	31.2619	6.7416	29.1102	30.2405	5950000	5715000	1101.36	977.844	2.23e-109	12057000000	52	15	14	14	52.5	49.8	49.8	25345	217	25345.8	Q9D8X2	Q9D8X2	Coiled-coil domain-containing protein 124	Ccdc124
30.1581	30.2989	30.7128	28.6529	29.2608	5800000	5520000	5580000	4950000	5060000	1037.82	1022.76	1114.4	847.229	864.057	0.28832	0.429829	147422	77781.7	49.1404	11.8991	30.2989	28.9569	5580000	5005000	1037.82	855.643	1.21e-106	8823200000	30	10	10	10	44.5	44.5	44.5	27735	204.5	23961.7	E0CYX9;Q3TC33;Q3TC33-2;E0CYP1	E0CYX9;Q3TC33;Q3TC33-2;E0CYP1	Coiled-coil domain-containing protein 127	Ccdc127
NaN	NaN	NaN	26.8482	26.7723	0	0	0	2930000	2920000	0	0	0	501.773	499.693	NaN	0.053662	0	7071.07	0	1.4714	NaN	26.8102	0	2925000	0	500.733	2.85e-33	768340000	12	8	8	8	26.2	26.2	26.2	43880	291.5	33678.9	Q9D516;Q9D516-2;E9Q971	Q9D516;Q9D516-2	Coiled-coil domain-containing protein 130	Ccdc130
30.7072	30.4568	29.8332	30.7857	30.8092	1470000	1390000	1350000	1330000	1330000	263.632	256.49	270.061	227.102	226.975	0.450058	0.0166173	61101	0	6.78843	0.0902657	30.4568	30.7975	1390000	1330000	263.632	227.039	0	17705000000	100	39	39	39	46.8	46.8	46.8	111170	933.5	107626	Q8CI71;Q8CI71-2;Q8CI71-3;E9Q6W3;G3UX90	Q8CI71;Q8CI71-2;Q8CI71-3;E9Q6W3	Coiled-coil domain-containing protein 132	Ccdc132
28.9045	28.516	NaN	29.6873	28.9609	5820000	5440000	0	5370000	5240000	1041.27	1007.67	0	918.932	895.258	0.274696	0.513671	3256030	91923.9	591.716	16.7395	28.7103	29.3241	5440000	5305000	1007.67	907.095	2.1e-116	7059700000	31	10	9	9	51.5	48.9	48.9	26494	200	23374	Q8C7V8;Q8C7V8-2;E9Q204	Q8C7V8;Q8C7V8-2;E9Q204	Coiled-coil domain-containing protein 134	Ccdc134
23.8945	NaN	NaN	26.3319	24.4799	967000	0	0	956000	889000	172.862	0	0	163.681	151.968	NaN	1.30956	558298	47376.2	99.8021	8.2828	23.8945	25.4059	0	922500	0	157.824	0.00027706	393690000	2	2	2	2	1.8	1.8	1.8	131930	1000	115704	Q3TVA9;E9QP94;F6VCV9;Q3TVA9-2;D3Z165	Q3TVA9;E9QP94;F6VCV9;Q3TVA9-2;D3Z165	Coiled-coil domain-containing protein 136	Ccdc136
23.7889	NaN	27.5518	27.006	24.8646	3860000	0	4220000	3930000	3620000	689.741	0	842.298	672.802	618.632	2.6608	1.5142	2339430	219203	448.791	38.3035	25.6703	25.9353	3860000	3775000	689.741	645.717	2.77e-13	860600000	6	5	5	5	19	19	19	32918	265.5	29975.8	Q8R0K4;H3BLI5;H3BJB7	Q8R0K4;H3BLI5	Coiled-coil domain-containing protein 137	Ccdc137
NaN	NaN	NaN	25.3217	25.1737	0	0	0	1180000	1180000	0	0	0	202.338	200.889	NaN	0.104637	0	0	0	1.02447	NaN	25.2477	0	1180000	0	201.614	1.24e-05	263000000	3	2	2	2	2.5	2.5	2.5	102630	710	77892.6	Q8K2J4;Q8K2J4-2	Q8K2J4;Q8K2J4-2	Coiled-coil domain-containing protein 14	Ccdc14
NaN	NaN	NaN	NaN	NaN	0	0	0	0	0	0	0	0	0	0	NaN	NaN	0	0	0	0	NaN	NaN	0	0	0	0	0.0035118	0	0	1	1	1	0.8	0.8	0.8	126820	1109	126826	Q8CDI6	Q8CDI6	Coiled-coil domain-containing protein 158	Ccdc158
24.9734	24.8781	25.9437	27.3279	27.4278	11600000	11000000	11400000	11400000	11500000	2077.16	2029.73	2275.25	1953.05	1957.59	0.58968	0.0706395	305505	70710.7	130.235	3.21305	24.9734	27.3779	11400000	11450000	2077.16	1955.32	2.53e-33	1445900000	14	5	5	5	35.1	35.1	35.1	11475	96	11319.1	Q9D162;Q9D162-3;Q9D162-2;F6WM75;D6RG69	Q9D162;Q9D162-3;Q9D162-2;F6WM75;D6RG69	Coiled-coil domain-containing protein 167	Ccdc167
30.0636	30.0239	30.0601	30.9999	30.8108	2270000	2140000	2140000	2100000	2080000	405.032	396.776	427.014	358.859	356.197	0.0219421	0.133764	75055.5	14142.1	15.6298	1.88255	30.0601	30.9054	2140000	2090000	405.032	357.528	4.72e-300	14963000000	105	28	28	28	48.3	48.3	48.3	70843	627	70843.5	Q9JIG7	Q9JIG7	Coiled-coil domain-containing protein 22	Ccdc22
29.9445	29.7596	28.0199	29.8462	30.0639	6530000	6150000	5770000	5840000	5890000	1167.49	1138.12	1151.87	999.856	1005.82	1.06179	0.153951	380000	35355.3	14.6905	4.21416	29.7596	29.9551	6150000	5865000	1151.87	1002.84	2.41e-53	11424000000	44	12	12	12	51.4	51.4	51.4	24480	208	24479.9	Q78PG9;A0PK78	Q78PG9;A0PK78	Coiled-coil domain-containing protein 25	Ccdc25
NaN	24.682	NaN	NaN	NaN	0	8670000	0	0	0	0	1605.92	0	0	0	NaN	NaN	5005630	0	927.178	0	24.682	NaN	0	0	0	0	1.08e-05	26564000	1	1	1	1	10	10	10	14389	160.5	17747.4	G3UX80;G3UZ16;Q3UFK1;Q8CEI3	G3UX80;G3UZ16;Q3UFK1;Q8CEI3		Ccdc28a
NaN	NaN	NaN	27.1452	27.342	0	0	0	5900000	5950000	0	0	0	1010.41	1016.39	NaN	0.139137	0	35355.3	0	4.2259	NaN	27.2436	0	5925000	0	1013.4	5.27e-15	1028900000	5	4	4	4	31.5	31.5	31.5	22032	200	22032.7	A2ADZ9;Q8CEG5;Q9D1N8;A2AE01;E9Q567	A2ADZ9;Q8CEG5;Q9D1N8;A2AE01;E9Q567	Coiled-coil domain-containing protein 28B	Ccdc28b
26.4942	27.3207	27.175	29.5307	29.2671	5650000	5520000	5470000	5650000	5600000	1009.5	1021.12	1091.76	966.814	956.915	0.441158	0.186386	92915.7	35355.3	44.521	6.99947	27.175	29.3989	5520000	5625000	1021.12	961.864	1.94e-80	5235000000	30	9	9	9	55.9	55.9	55.9	25049	222	25042	Q9CR29;A2AG05;E9Q2S9;Q9CR29-2	Q9CR29;A2AG05;E9Q2S9;Q9CR29-2	Coiled-coil domain-containing protein 43	Ccdc43
31.4856	30.9188	31.2289	32.7589	32.648	3010000	2800000	2820000	2810000	2800000	538.132	518.356	562.778	481.083	478.82	0.28383	0.0783675	115902	7071.07	22.2554	1.59988	31.2289	32.7035	2820000	2805000	538.132	479.952	0	58782000000	187	24	24	24	49.3	49.3	49.3	55843	477	54865.4	Q9D024;Q0VBU4;Q9D024-2;F7C265;Q9D024-3;B1AR93	Q9D024;Q0VBU4;Q9D024-2;F7C265;Q9D024-3	Coiled-coil domain-containing protein 47	Ccdc47
26.8014	27.0458	NaN	27.2918	27.8888	4050000	3870000	0	3700000	3780000	724.221	716.873	0	633.665	646.667	0.17281	0.422101	2288080	56568.5	416.024	9.19398	26.9236	27.5903	3870000	3740000	716.873	640.166	5.33e-100	2085800000	10	6	6	6	31.1	31.1	31.1	35321	290	33697.7	Q810U5;F6UK66;Q810U5-3;A6H6M8;Q810U5-2;Q3TNK7	Q810U5;F6UK66;Q810U5-3;A6H6M8;Q810U5-2;Q3TNK7	Coiled-coil domain-containing protein 50	Ccdc50
28.8215	28.5128	28.7481	29.5249	28.8666	3410000	3190000	3210000	3130000	3060000	609.507	591.466	641.023	536.492	523.836	0.161299	0.465475	121655	49497.5	25.0824	8.94941	28.7481	29.1958	3210000	3095000	609.507	530.164	5.28e-72	6349400000	44	16	16	16	41.1	41.1	41.1	45132	390.5	43447	Q3URS9;Q3URS9-2	Q3URS9;Q3URS9-2	Coiled-coil domain-containing protein 51	Ccdc51
27.4811	27.5178	25.6611	26.868	27.7312	6950000	6600000	6130000	6100000	6300000	1243.55	1221.44	1224.36	1044.66	1076.8	1.0615	0.610375	411461	141421	12.012	22.7225	27.4811	27.2996	6600000	6200000	1224.36	1060.73	3.23e-34	2250100000	13	7	7	7	46.4	46.4	46.4	21092	179	19779.5	Q9CR27;G3UWG7;E9PW36	Q9CR27;G3UWG7;E9PW36	WASH complex subunit CCDC53	Ccdc53
27.7535	28.6112	26.3824	29.1888	30.0126	12400000	12100000	11100000	11700000	12000000	2209.8	2234.6	2214.9	1996.94	2050.59	1.12418	0.582557	680686	212132	13.0968	37.9326	27.7535	29.6007	12100000	11850000	2214.9	2023.76	4.34e-12	7472800000	14	3	3	3	26.9	26.9	26.9	11987	99	10904.5	Q9D2R6;E9Q6W2	Q9D2R6;E9Q6W2	Cytochrome c oxidase assembly protein 3 homolog, mitochondrial	Coa3
29.2507	29.091	28.8327	29.7841	29.6121	9370000	8830000	8720000	8560000	8510000	1675.24	1634.28	1741.12	1465.68	1455.28	0.210917	0.121622	347898	35355.3	53.9005	7.3497	29.091	29.6981	8830000	8535000	1675.24	1460.48	2e-65	7668400000	37	8	8	8	69.4	69.4	69.4	16665	134	15600.9	Q8R3Q6;F8WJI3;E9Q4B5	Q8R3Q6;F8WJI3;E9Q4B5	Coiled-coil domain-containing protein 58	Ccdc58
NaN	NaN	NaN	23.2349	23.5902	0	0	0	6280000	6380000	0	0	0	1075.92	1090.93	NaN	0.251284	0	70710.7	0	10.613	NaN	23.4126	0	6330000	0	1083.43	5.69e-05	75233000	1	1	1	1	12.3	12.3	12.3	17710	197	22871.8	Q8R2N0-2;Q8R2N0	Q8R2N0-2;Q8R2N0	Thyroid transcription factor 1-associated protein 26	Ccdc59
30.0665	30.1734	30.3426	30.3339	30.1933	3030000	2880000	2890000	2740000	2730000	542.078	533.62	576.811	469.917	467.119	0.139184	0.0994409	83865	7071.07	22.8892	1.97851	30.1734	30.2636	2890000	2735000	542.078	468.518	7.63e-272	14203000000	86	24	24	24	52.2	52.2	52.2	52938	469	52938.8	D3YZP9;F6SXB0;F7B4D5;REV__Q3TTJ8;REV__Q9D2W5;REV__Q6PEM6;REV__E9QK68	D3YZP9	Coiled-coil domain-containing protein 6	Ccdc6
26.8146	26.8495	26.5123	26.7992	26.5822	4680000	4440000	4360000	4190000	4160000	836.146	821.25	871.688	718.037	711.279	0.185442	0.153463	166533	21213.2	25.9135	4.77871	26.8146	26.6907	4440000	4175000	836.146	714.658	7.89e-70	1355100000	17	9	9	9	46.6	46.6	46.6	30608	262	30608	Q3UFS4;E9QM27	Q3UFS4	G patch domain-containing protein 11	Gpatch11
[truncated: 7,901 more rows]
