# Supplementary material for: Glucose-regulated and drug-perturbed phosphoproteome reveals molecular mechanisms controlling insulin secretion
Source: Nat Commun. 2016 Nov 14;7:13250. doi: 10.1038/ncomms13250 (PMC5114537; doi:10.1038/ncomms13250)
Supplement: Supplementary Data 3 — Summary of the drugs stimulated phosphoproteome [file ncomms13250-s5.xlsx]

## Sheet: Beta cell drug-perturbed phos.
		Glibenclamide - Phosphopeptide Intensity (log2)									ATP - Phosphopeptide Intensity (log2)									SB216763 - Phosphopeptide Intensity (log2)												8-bromo-cAMP - Phosphopeptide Intensity (log2)												Carbarchol - Phosphopeptide Intensity (log2)
LG 10' + Glibe_1_1	LG 10' + Glibe_1_2	LG 10' + Glibe_1_3	HG 10' + Glibe_1_1	HG 10' + Glibe_1_2	HG 10' + Glibe_1_3	HG 30' + Glibe_1_1	HG 30' + Glibe_1_2	HG 30' + Glibe_1_3	LG 10' + ATP_1_1	LG 10' + ATP_1_2	LG 10' + ATP_1_3	HG 10' + ATP_1_1	HG 10' + ATP_1_2	HG 10' + ATP_1_3	HG 30' + ATP_1_1	HG 30' + ATP_1_2	HG 30' + ATP_1_3	LG 10' + SB_2_1	LG 10' + SB_2_2	LG 10' + SB_2_3	LG 10' + SB_2_4	HG 10' + SB_2_1	HG 10' + SB_2_2	HG 10' + SB_2_3	HG 10' + SB_2_4	HG 30' + SB_2_1	HG 30' + SB_2_2	HG 30' + SB_2_3	HG 30' + SB_2_4	LG 10' + cAMP_2_1	LG 10' + cAMP_2_2	LG 10' + cAMP_2_3	LG 10' + cAMP_2_4	HG 10' + cAMP_2_1	HG 10' + cAMP_2_2	HG 10' + cAMP_2_3	HG 10' + cAMP_2_4	HG 30' + cAMP_2_1	HG 30' + cAMP_2_2	HG 30' + cAMP_2_3	HG 30' + cAMP_2_4	LG 10' + Carbachol_1_1	LG 10' + Carbachol_1_2	LG 10' + Carbachol_1_3	HG 10' + Carbachol_1_1	HG 10' + Carbachol_1_2	HG 10' + Carbachol_1_3	HG 30' + Carbachol_1_1	HG 30' + Carbachol_1_2
NaN	NaN	NaN	NaN	NaN	NaN	NaN	NaN	NaN	NaN	NaN	NaN	NaN	NaN	NaN	NaN	NaN	NaN	NaN	NaN	NaN	NaN	NaN	NaN	NaN	NaN	NaN	NaN	NaN	NaN	NaN	NaN	NaN	NaN	21.2879	NaN	22.2172	NaN	NaN	NaN	NaN	23.08	NaN	NaN	NaN	NaN	NaN	NaN	NaN	NaN
NaN	NaN	NaN	NaN	NaN	NaN	NaN	NaN	NaN	29.0482	NaN	NaN	NaN	NaN	29.373	29.7613	NaN	NaN	26.0718	25.992	25.7727	25.4387	26.8857	26.4959	27.1634	28.2727	26.0048	24.8368	24.0969	24.4003	26.0537	24.325	24.3259	24.2422	25.1905	27.8675	24.9946	24.416	24.8474	28.8746	26.0269	26.8096	28.5538	27.7472	NaN	NaN	NaN	29.3005	NaN	NaN
24.7627	23.5629	NaN	23.451	24.5244	25.1146	24.6009	24.8565	23.4072	NaN	24.876	NaN	25.2067	24.6961	24.8633	25.2438	23.766	24.4425	NaN	23.9979	23.2301	23.7635	23.7311	23.9171	23.6859	NaN	24.2491	23.5753	24.0539	21.0858	23.9921	NaN	23.6918	NaN	24.3158	23.5673	24.7382	24.3148	23.7643	NaN	23.7322	23.2422	24.1311	NaN	NaN	NaN	NaN	NaN	NaN	NaN
24.8764	22.7382	NaN	25.9501	23.6209	23.9643	24.6798	24.9049	22.7232	23.271	25.7931	22.9331	23.9778	23.6052	23.8371	24.193	22.5368	22.8804	24.9187	23.9858	24.8438	NaN	25.1689	NaN	25.3825	25.3537	25.0133	NaN	NaN	24.4996	NaN	23.5019	NaN	23.1724	24.497	NaN	23.2672	24.5926	24.2448	23.5786	23.8295	24.1705	NaN	25.5114	23.4471	24.5197	24.9827	23.6826	23.9876	24.5478
NaN	NaN	NaN	NaN	NaN	NaN	NaN	NaN	NaN	NaN	NaN	NaN	NaN	NaN	NaN	NaN	NaN	NaN	21.9796	22.4025	NaN	23.0672	23.4613	23.3918	22.8037	NaN	24.5299	22.8846	23.2184	22.6046	22.6727	22.3796	NaN	NaN	NaN	NaN	NaN	NaN	NaN	NaN	23.5199	23.6129	NaN	NaN	NaN	NaN	NaN	NaN	NaN	NaN
NaN	24.9952	NaN	NaN	24.5016	NaN	24.8442	25.2252	24.7912	24.8364	25.2204	24.787	25.0432	25.2105	25.4416	24.765	NaN	24.9152	25.3367	25.6323	25.4294	25.5341	26.3184	25.9055	26.0005	NaN	26.2803	NaN	NaN	NaN	NaN	NaN	NaN	NaN	NaN	26.5089	NaN	25.366	NaN	25.4978	NaN	NaN	25.1436	25.3197	25.1373	25.9822	24.8873	25.2676	25.6187	24.9003
24.8033	23.9613	NaN	25.7209	24.6979	21.7281	24.6564	24.2668	23.5665	25.3461	26.4384	24.0393	24.7431	25.0553	24.9999	24.2921	24.3072	24.6294	NaN	NaN	23.3521	23.9719	24.4944	23.6424	24.2421	NaN	26.4806	24.7498	25.3267	25.211	NaN	25.3307	25.3775	24.8569	25.237	25.3159	24.1671	24.5946	24.157	NaN	24.7122	NaN	24.5284	24.7	24.4562	24.4822	24.9186	24.0945	23.9459	24.5852
21.9387	21.0986	NaN	NaN	22.261	21.6259	NaN	NaN	NaN	NaN	NaN	NaN	20.8932	20.0965	NaN	20.9305	20.6955	NaN	NaN	NaN	NaN	NaN	NaN	NaN	NaN	NaN	NaN	NaN	NaN	NaN	NaN	NaN	NaN	NaN	NaN	NaN	NaN	NaN	NaN	NaN	NaN	NaN	20.931	22.8899	NaN	19.0062	23.1511	22.1025	20.2804	22.9999
NaN	NaN	NaN	NaN	NaN	24.0502	NaN	NaN	NaN	NaN	NaN	24.7344	NaN	NaN	25.2575	NaN	NaN	NaN	NaN	25.7348	24.9721	NaN	25.576	24.3167	25.7163	NaN	26.6635	NaN	24.7874	24.1472	NaN	24.4952	NaN	24.3928	25.1861	NaN	24.5583	NaN	24.9499	27.3894	NaN	NaN	23.6309	NaN	23.981	NaN	NaN	24.3535	NaN	NaN
21.2867	NaN	NaN	NaN	22.0832	23.0903	23.1129	23.6126	NaN	22.3269	NaN	22.6316	21.9342	22.6279	22.7182	NaN	22.0715	NaN	NaN	NaN	NaN	NaN	NaN	NaN	NaN	NaN	NaN	NaN	NaN	NaN	NaN	NaN	NaN	NaN	NaN	NaN	NaN	NaN	NaN	NaN	NaN	NaN	NaN	NaN	NaN	NaN	NaN	NaN	NaN	NaN
NaN	NaN	NaN	NaN	NaN	NaN	NaN	NaN	NaN	NaN	NaN	NaN	NaN	NaN	NaN	NaN	NaN	NaN	22.4192	NaN	NaN	NaN	23.5039	24.3	24.0828	25.6638	22.0501	22.8581	22.5899	21.9696	22.3393	22.7444	22.1597	22.6998	22.2466	NaN	22.615	21.8077	22.4127	NaN	22.6896	22.749	NaN	NaN	NaN	NaN	NaN	NaN	NaN	NaN
NaN	NaN	NaN	NaN	NaN	NaN	NaN	NaN	NaN	NaN	25.6864	NaN	25.6647	NaN	NaN	26.7764	NaN	NaN	24.3133	26.0648	25.476	24.4783	25.3771	24.8326	24.3166	NaN	24.8153	NaN	NaN	24.0396	24.8519	25.4105	NaN	25.1835	26.5291	27.0993	25.318	NaN	25.6001	26.9942	NaN	NaN	NaN	NaN	NaN	NaN	NaN	NaN	NaN	NaN
22.5759	22.5574	25.2977	NaN	22.75	24.368	23.3449	22.5059	23.0873	22.0464	NaN	21.6648	22.0322	22.7994	23.3565	22.3786	22.3122	22.6215	NaN	NaN	NaN	NaN	NaN	NaN	NaN	NaN	NaN	NaN	NaN	NaN	NaN	NaN	NaN	NaN	NaN	NaN	NaN	NaN	NaN	NaN	NaN	NaN	23.8415	23.6528	NaN	25.0326	24.0482	23.7184	24.7585	24.3567
24.8328	NaN	NaN	25.9098	24.2636	24.5254	24.6671	25.5106	23.3942	24.5512	27.0288	23.713	24.4321	24.4452	NaN	24.5484	23.5446	24.3737	23.8924	24.9475	23.7409	23.7144	23.7579	23.3652	24.2981	NaN	25.4974	23.0092	23.6639	23.7134	24.277	23.4654	24.0385	23.6804	24.5272	25.8896	23.79	24.5184	23.4726	25.387	23.5858	23.1501	23.8175	23.4163	NaN	NaN	NaN	23.6241	23.5293	23.6406
NaN	NaN	NaN	NaN	NaN	NaN	NaN	NaN	NaN	NaN	NaN	NaN	NaN	NaN	NaN	NaN	NaN	NaN	NaN	21.8328	NaN	NaN	20.1938	21.0362	21.6473	NaN	NaN	23.9045	NaN	24.0198	NaN	NaN	NaN	NaN	NaN	NaN	NaN	NaN	NaN	NaN	NaN	NaN	NaN	NaN	NaN	NaN	NaN	NaN	NaN	NaN
NaN	NaN	NaN	NaN	NaN	NaN	NaN	NaN	NaN	27.4792	27.4183	27.3425	27.3728	27.6699	27.7001	27.6776	NaN	NaN	25.0352	24.8662	24.567	24.6373	24.9936	25.2012	25.1286	26.6346	25.8117	26.003	25.5692	25.7107	25.7517	25.7303	25.8764	25.9375	26.0018	26.6987	25.3571	25.3156	25.5788	25.8093	25.8192	26.2242	NaN	26.4573	NaN	NaN	26.5805	NaN	NaN	26.6564
22.2749	NaN	NaN	24.2741	23.8686	NaN	23.2408	24.0458	22.7314	22.9518	22.3222	22.7934	22.2018	22.5309	21.8743	22.6975	NaN	NaN	22.0315	22.2067	22.0656	22.3968	22.4713	22.4911	23.3211	NaN	23.4508	22.9404	22.9233	23.5503	22.32	21.8941	22.0463	21.9556	22.5287	23.0189	23.3015	23.02	22.8211	22.4175	22.2662	22.7522	23.2184	NaN	NaN	NaN	NaN	NaN	NaN	NaN
23.9204	24.7124	NaN	NaN	23.5732	NaN	NaN	24.3881	24.2746	NaN	NaN	NaN	NaN	23.8349	NaN	NaN	24.2638	NaN	NaN	NaN	NaN	NaN	NaN	NaN	NaN	NaN	NaN	NaN	NaN	NaN	NaN	NaN	NaN	NaN	NaN	NaN	NaN	NaN	NaN	NaN	NaN	NaN	23.641	26.3771	NaN	24.9312	26.2342	23.8234	24.0274	NaN
NaN	NaN	NaN	NaN	NaN	NaN	NaN	NaN	NaN	NaN	NaN	NaN	NaN	NaN	NaN	NaN	NaN	NaN	23.3872	NaN	NaN	NaN	NaN	NaN	NaN	NaN	22.4338	NaN	NaN	NaN	NaN	NaN	23.607	NaN	NaN	NaN	NaN	NaN	NaN	22.8632	NaN	NaN	NaN	NaN	NaN	NaN	NaN	NaN	NaN	NaN
23.6858	24.5123	27.911	24.9382	24.1399	27.435	24.4124	27.0339	23.9599	23.2674	22.7859	22.3105	24.1682	22.6368	24.0263	23.5263	23.6392	23.2611	NaN	NaN	NaN	NaN	NaN	NaN	NaN	NaN	NaN	NaN	NaN	NaN	NaN	NaN	NaN	NaN	NaN	NaN	NaN	NaN	NaN	NaN	NaN	NaN	23.9653	27.3699	18.8973	24.6353	27.0873	25.3374	24.4771	27.3208
27.1247	26.7008	28.7681	NaN	26.5848	28.2155	26.9037	26.9768	26.2077	26.6663	26.6144	26.3086	27.2134	26.9605	27.4864	27.0347	26.9645	27.1256	26.2107	26.958	27.9019	26.8939	27.6897	NaN	27.8098	27.7679	27.6297	28.2415	27.763	27.6868	26.3607	27.269	26.4819	26.3473	26.9807	NaN	27.7863	27.0242	27.6995	27.3713	27.0198	27.5908	27.6229	28.8259	27.9846	29.4847	28.7627	27.3075	28.5838	28.3905
27.338	26.6703	26.0657	28.3455	26.643	NaN	27.8122	27.3612	26.3482	27.0198	29.5153	27.1796	27.0857	27.5894	27.372	NaN	NaN	27.2912	26.3804	26.4245	25.7748	26.1543	26.6418	25.9996	27.0916	26.3382	27.5436	26.1333	26.5267	26.6646	25.9781	26.1864	26.6963	26.0677	26.298	27.7101	25.5482	25.9835	25.5353	27.943	25.8143	25.5551	25.7216	27.1728	26.0906	26.3575	26.5153	26.0128	26.3339	26.3118
NaN	NaN	NaN	NaN	NaN	NaN	NaN	NaN	NaN	NaN	NaN	NaN	NaN	NaN	NaN	NaN	NaN	NaN	NaN	21.995	NaN	NaN	21.9515	NaN	NaN	NaN	21.0347	NaN	NaN	NaN	NaN	NaN	NaN	NaN	NaN	NaN	NaN	NaN	NaN	NaN	NaN	NaN	NaN	NaN	NaN	NaN	NaN	NaN	NaN	NaN
NaN	NaN	NaN	NaN	NaN	NaN	NaN	NaN	NaN	NaN	NaN	NaN	NaN	NaN	NaN	NaN	NaN	NaN	NaN	NaN	23.2367	22.3637	NaN	NaN	21.8408	NaN	NaN	22.733	NaN	NaN	NaN	21.1442	NaN	NaN	NaN	NaN	22.3185	NaN	NaN	NaN	NaN	NaN	NaN	NaN	NaN	NaN	NaN	NaN	NaN	NaN
24.2269	23.231	24.1166	NaN	23.7298	23.7133	23.6372	22.9988	20.7631	22.5025	NaN	23.4042	23.1641	24.0019	23.511	23.4127	NaN	23.3463	NaN	NaN	NaN	NaN	NaN	NaN	NaN	NaN	NaN	NaN	NaN	NaN	NaN	NaN	NaN	NaN	NaN	NaN	NaN	NaN	NaN	NaN	NaN	NaN	23.4654	22.9314	23.763	NaN	NaN	23.3052	NaN	NaN
26.3472	26.0025	24.6085	25.7477	25.5019	25.6279	25.9302	26.2432	25.6827	25.9111	26.3051	25.7692	25.9761	25.9305	NaN	25.8412	26.0294	26.2635	25.9541	25.8726	24.8023	25.4622	25.0849	24.4394	25.0725	25.3223	25.5422	24.1001	24.277	24.6971	25.0827	24.8633	25.536	25.3763	24.9596	25.7377	24.4723	24.8141	23.9084	25.4854	24.7537	24.2087	NaN	24.5487	24.8036	NaN	NaN	24.6392	25.0687	NaN
NaN	NaN	NaN	NaN	NaN	NaN	NaN	NaN	NaN	NaN	NaN	NaN	NaN	NaN	NaN	NaN	NaN	NaN	NaN	24.0643	22.941	22.9224	23.0473	23.8556	NaN	NaN	23.2863	22.8986	22.9102	23.4355	NaN	NaN	NaN	NaN	22.633	24.1721	23.5438	23.4321	22.9816	23.6985	23.3997	23.4864	NaN	NaN	NaN	NaN	NaN	NaN	NaN	NaN
23.2806	23.596	25.85	25.6683	23.1744	25.4728	24.1339	24.2378	23.4773	23.167	23.8545	23.2192	23.2208	22.7719	23.67	23.3316	23.5191	23.7634	NaN	NaN	NaN	NaN	NaN	NaN	NaN	NaN	NaN	26.5032	NaN	NaN	NaN	NaN	NaN	NaN	NaN	NaN	NaN	25.6986	25.9632	NaN	NaN	NaN	25.3592	26.2406	25.8092	27.2911	26.5293	25.1061	26.6032	25.9652
NaN	NaN	29.9499	27.852	NaN	NaN	NaN	NaN	27.959	28.7824	NaN	27.8185	29.9989	NaN	28.8049	29.563	NaN	NaN	26.4465	26.6231	26.3623	26.61	25.4827	27.3748	25.2603	28.1088	25.8689	25.6381	25.7816	25.3833	25.7865	25.7706	25.6608	26.6529	26.9956	25.5539	26.9172	26.1108	26.3806	26.0584	27.164	27.65	NaN	28.8985	NaN	NaN	28.7657	NaN	NaN	25.8388
29.9516	29.2808	NaN	NaN	28.9591	29.6479	29.6199	29.342	29.1055	28.7569	29.4202	NaN	29.3682	29.4209	NaN	29.7897	29.5898	29.7411	28.3945	28.9401	28.702	28.8304	29.1961	21.4851	29.1199	30.8271	29.1095	29.3181	29.1279	29.176	28.6336	28.6189	28.4004	21.2161	29.1277	29.705	28.8014	28.7955	29.0242	29.4182	29.1824	29.4009	29.4905	29.1827	NaN	29.8802	29.0973	29.3591	29.75	28.804
22.4058	21.4003	22.7709	NaN	21.5777	22.9553	21.9883	22.3365	20.8888	20.9039	22.6329	21.2075	22.1426	22.0467	22.2053	21.789	21.1661	21.4489	NaN	NaN	NaN	NaN	NaN	NaN	NaN	NaN	NaN	NaN	NaN	NaN	NaN	NaN	NaN	NaN	NaN	NaN	23.3617	NaN	NaN	NaN	NaN	25.017	22.4745	23.1833	21.716	NaN	22.9921	22.2871	NaN	23.1263
21.4955	NaN	NaN	23.1951	NaN	NaN	NaN	NaN	NaN	NaN	22.7726	NaN	22.3843	NaN	NaN	21.2601	NaN	NaN	NaN	NaN	NaN	NaN	NaN	NaN	NaN	NaN	NaN	NaN	NaN	NaN	NaN	NaN	NaN	NaN	22.7171	NaN	NaN	20.5213	NaN	NaN	NaN	NaN	NaN	NaN	NaN	NaN	NaN	NaN	NaN	NaN
26.0435	NaN	NaN	NaN	NaN	NaN	NaN	NaN	NaN	NaN	26.4812	NaN	24.462	NaN	23.23	24.8521	23.7037	NaN	24.1195	23.9026	23.8768	23.7038	24.0665	23.9043	24.4617	24.0862	23.5297	23.9704	24.1375	24.6629	23.9326	23.0341	23.3957	23.6998	24.2881	25.1055	24.3182	24.1427	23.7092	23.8695	24.3968	24.3783	23.7055	24.5487	23.697	23.3753	24.3211	NaN	NaN	24.57
NaN	NaN	NaN	NaN	NaN	NaN	NaN	NaN	NaN	NaN	NaN	NaN	NaN	NaN	NaN	NaN	NaN	NaN	NaN	22.7747	22.4227	22.1621	23.0168	NaN	22.8902	NaN	23.6918	NaN	NaN	22.5098	22.9589	22.6047	23.2189	NaN	NaN	NaN	23.4041	23.515	23.0137	22.8339	NaN	NaN	NaN	NaN	NaN	NaN	NaN	NaN	NaN	NaN
21.6281	NaN	NaN	23.4907	21.6438	22.0895	23.7827	21.9034	NaN	NaN	21.69	NaN	22.298	20.803	21.7438	23.5624	21.4282	21.2426	NaN	NaN	NaN	NaN	NaN	NaN	25.3449	NaN	NaN	NaN	25.851	NaN	NaN	NaN	NaN	24.0877	NaN	NaN	NaN	NaN	NaN	NaN	25.4806	24.6167	NaN	NaN	NaN	NaN	NaN	NaN	NaN	NaN
NaN	NaN	NaN	NaN	NaN	NaN	NaN	NaN	NaN	NaN	NaN	NaN	NaN	NaN	NaN	25.1208	NaN	NaN	24.1791	24.3925	23.3331	23.8048	24.686	NaN	NaN	NaN	25.4186	24.7771	NaN	24.9119	24.5079	24.3637	24.6793	NaN	25.0197	25.4233	24.5059	24.6015	24.3108	25.3995	NaN	NaN	NaN	NaN	NaN	NaN	NaN	NaN	NaN	NaN
NaN	NaN	NaN	NaN	NaN	NaN	NaN	NaN	NaN	NaN	NaN	NaN	NaN	NaN	NaN	NaN	NaN	NaN	NaN	23.729	20.6861	21.3333	22.8606	21.3938	22.2878	NaN	24.2913	23.1202	23.3504	22.9355	23.4298	23.2925	23.8033	24.0059	23.9304	24.3535	22.4466	22.9887	22.7816	23.9734	21.9304	20.5273	NaN	NaN	NaN	NaN	NaN	NaN	NaN	NaN
NaN	NaN	NaN	NaN	NaN	NaN	NaN	NaN	NaN	NaN	22.9683	NaN	NaN	NaN	23.3911	23.1397	22.9884	22.9072	NaN	NaN	NaN	NaN	NaN	NaN	NaN	NaN	NaN	NaN	NaN	NaN	NaN	NaN	NaN	NaN	NaN	NaN	NaN	NaN	NaN	NaN	NaN	NaN	NaN	NaN	NaN	NaN	NaN	NaN	NaN	NaN
NaN	NaN	NaN	NaN	NaN	NaN	NaN	NaN	NaN	NaN	NaN	NaN	NaN	NaN	NaN	NaN	NaN	NaN	NaN	NaN	NaN	22.1806	NaN	NaN	NaN	NaN	23.3123	NaN	23.5272	23.4676	22.7003	NaN	23.1172	NaN	23.7594	NaN	23.5128	NaN	22.6758	NaN	22.2848	NaN	NaN	NaN	NaN	NaN	NaN	NaN	NaN	NaN
NaN	NaN	NaN	NaN	NaN	NaN	NaN	23.0308	NaN	NaN	23.3959	20.3992	NaN	21.8956	NaN	19.366	22.0744	21.4725	NaN	NaN	NaN	NaN	NaN	NaN	NaN	NaN	NaN	NaN	NaN	NaN	NaN	NaN	NaN	NaN	NaN	NaN	NaN	NaN	NaN	NaN	NaN	NaN	NaN	NaN	NaN	NaN	NaN	22.0248	NaN	NaN
NaN	NaN	NaN	NaN	NaN	NaN	NaN	NaN	NaN	NaN	NaN	NaN	NaN	NaN	NaN	NaN	NaN	NaN	21.158	NaN	21.9544	21.9116	NaN	21.8694	21.1312	20.5107	20.2617	21.4047	21.1873	21.1103	21.4825	NaN	NaN	NaN	NaN	NaN	NaN	21.3385	NaN	NaN	NaN	NaN	NaN	NaN	NaN	NaN	NaN	NaN	NaN	NaN
NaN	NaN	NaN	NaN	NaN	NaN	NaN	NaN	NaN	NaN	NaN	NaN	NaN	NaN	NaN	NaN	NaN	NaN	NaN	NaN	NaN	NaN	NaN	NaN	NaN	NaN	25.8255	23.4859	24.6536	NaN	NaN	24.5981	NaN	24.494	NaN	NaN	25.3023	NaN	24.1772	NaN	23.9826	23.3583	NaN	NaN	NaN	NaN	NaN	NaN	NaN	NaN
NaN	NaN	NaN	NaN	NaN	NaN	NaN	NaN	NaN	NaN	NaN	NaN	NaN	NaN	NaN	NaN	NaN	NaN	NaN	NaN	21.9102	NaN	22.774	22.6732	21.8305	NaN	25.0555	NaN	NaN	24.0112	24.8755	NaN	24.3125	NaN	23.4756	26.0408	24.7641	NaN	23.6326	24.9551	NaN	22.8421	NaN	NaN	NaN	NaN	NaN	NaN	NaN	NaN
NaN	NaN	NaN	NaN	NaN	NaN	NaN	NaN	NaN	NaN	NaN	NaN	NaN	NaN	NaN	NaN	NaN	NaN	NaN	NaN	21.4199	NaN	NaN	23.1545	NaN	NaN	23.2727	NaN	NaN	NaN	22.1236	NaN	23.4282	NaN	22.4813	NaN	NaN	22.5722	NaN	NaN	23.0742	22.7149	NaN	NaN	NaN	NaN	NaN	NaN	NaN	NaN
22.9042	23.418	23.3615	23.7102	23.6206	NaN	NaN	23.7651	NaN	NaN	23.7842	NaN	NaN	NaN	23.749	NaN	NaN	23.5488	24.4744	24.0779	NaN	24.7032	25.0545	NaN	25.5832	NaN	24.9823	23.1076	NaN	25.5968	24.703	NaN	20.3296	NaN	NaN	23.9602	NaN	NaN	NaN	NaN	25.4155	NaN	23.4662	NaN	23.4527	23.8179	NaN	NaN	NaN	NaN
NaN	NaN	NaN	NaN	NaN	NaN	NaN	NaN	NaN	NaN	NaN	NaN	NaN	NaN	NaN	NaN	NaN	NaN	NaN	22.9851	23.4887	22.8434	23.9982	23.2135	23.4705	24.5586	NaN	NaN	NaN	NaN	23.3522	NaN	22.7323	NaN	NaN	24.0317	23.2893	23.4022	24.0453	NaN	23.101	NaN	NaN	NaN	NaN	NaN	NaN	NaN	NaN	NaN
30.3245	27.5693	28.7674	28.8804	28.5711	NaN	29.6875	28.7204	28.3155	27.8941	30.7282	28.6173	NaN	28.1051	28.2958	30.2526	27.847	27.8203	28.8138	29.2396	28.2865	28.0868	29.8124	28.7135	29.01	28.8866	28.9233	28.862	28.5047	28.796	28.7449	28.3021	28.3261	28.3271	29.5753	31.8031	29.0717	29.1025	28.9498	NaN	NaN	28.9676	28.4451	29.4849	28.6763	28.8545	29.0858	28.3868	28.3852	28.7464
26.8644	26.3505	29.1264	NaN	NaN	28.8999	27.1104	28.4839	25.4939	25.3566	25.7423	25.2796	27.0327	25.1184	25.9471	26.6727	25.093	24.9169	26.8802	26.4667	28.15	26.5002	26.4431	26.5033	25.594	26.1411	26.7163	26.6912	25.4179	25.5814	25.9214	26.5861	26.8459	25.4108	26.6618	27.0407	27.5842	27.6485	27.2202	26.6404	NaN	26.7401	27.094	30.3727	NaN	NaN	29.3347	27.697	27.9443	29.1771
22.5338	21.0054	23.5044	24.6588	21.746	NaN	22.5198	24.8892	NaN	21.6501	23.5723	23.0145	22.8172	22.3916	22.4534	22.3565	NaN	NaN	26.3762	24.3047	NaN	NaN	NaN	NaN	NaN	NaN	25.688	NaN	NaN	NaN	NaN	NaN	NaN	NaN	NaN	NaN	NaN	NaN	NaN	25.2311	NaN	NaN	22.3567	NaN	NaN	NaN	23.3607	NaN	NaN	NaN
NaN	NaN	NaN	NaN	NaN	NaN	NaN	NaN	NaN	NaN	NaN	NaN	NaN	NaN	NaN	NaN	NaN	NaN	22.964	22.9135	22.2672	22.8179	21.8201	22.1065	21.715	NaN	21.816	22.8625	22.5411	22.4164	23.1658	22.8658	NaN	NaN	NaN	NaN	NaN	NaN	NaN	21.8892	NaN	NaN	NaN	NaN	NaN	NaN	NaN	NaN	NaN	NaN
NaN	NaN	NaN	NaN	NaN	NaN	NaN	NaN	NaN	24.0962	25.6042	23.722	NaN	NaN	NaN	24.5764	NaN	NaN	NaN	NaN	24.9859	NaN	NaN	NaN	NaN	NaN	25.2006	25.1063	25.1394	25.3698	25.2335	NaN	NaN	24.6313	NaN	NaN	NaN	NaN	NaN	NaN	NaN	NaN	NaN	NaN	24.3459	NaN	24.6532	NaN	NaN	24.8064
NaN	22.4698	24.3032	NaN	NaN	23.7453	23.2624	22.9732	22.2603	21.9941	23.8241	21.7744	22.771	22.5466	23.0042	22.9587	21.4567	21.9946	NaN	NaN	NaN	NaN	NaN	NaN	NaN	NaN	NaN	NaN	NaN	NaN	NaN	NaN	NaN	NaN	NaN	NaN	NaN	NaN	NaN	NaN	NaN	NaN	22.6488	24.1738	22.8166	24.163	23.578	22.7939	23.3482	23.515
25.2883	24.5007	23.9787	25.8941	24.4963	23.9087	NaN	25.5243	NaN	24.6266	26.3619	24.5986	NaN	25.0256	24.943	24.7711	24.3634	25.108	24.9592	24.1145	23.4122	23.7563	24.5708	24.1755	24.7329	25.2938	24.9811	24.0537	24.0896	24.615	23.8746	23.951	24.0252	24.3275	23.4445	24.9256	23.8078	23.8472	23.7139	25.2628	24.5565	24.128	24.4004	25.0788	NaN	NaN	24.3129	NaN	24.6672	23.6062
27.0959	25.8828	25.129	NaN	25.988	25.5462	26.7326	25.5511	25.7628	25.7182	28.2325	NaN	NaN	NaN	NaN	NaN	NaN	NaN	NaN	24.7939	24.7083	NaN	NaN	25.4254	25.621	26.5083	25.1789	25.4385	25.027	25.6053	24.7379	NaN	24.67	24.9829	24.7748	25.0325	24.6477	24.9393	25.6178	25.9978	25.7937	NaN	24.6192	25.4646	24.5861	25.7261	NaN	24.6151	NaN	25.1469
NaN	NaN	NaN	NaN	NaN	NaN	NaN	NaN	NaN	NaN	NaN	NaN	NaN	NaN	NaN	NaN	NaN	NaN	NaN	21.0546	21.34	NaN	NaN	NaN	NaN	NaN	NaN	NaN	21.9218	NaN	NaN	NaN	NaN	21.4065	21.1425	NaN	NaN	NaN	NaN	NaN	NaN	NaN	NaN	NaN	NaN	NaN	NaN	NaN	NaN	NaN
NaN	NaN	NaN	NaN	NaN	NaN	NaN	NaN	NaN	NaN	NaN	NaN	NaN	NaN	NaN	NaN	24.6961	NaN	23.9534	23.8188	24.3018	23.7964	23.6042	23.9101	23.6921	NaN	23.9057	24.3127	23.7435	23.8507	23.0091	NaN	23.0609	23.3314	23.1066	NaN	NaN	23.0962	23.4277	23.5291	23.8271	24.0498	NaN	NaN	NaN	NaN	NaN	NaN	NaN	NaN
NaN	30.5978	NaN	NaN	NaN	NaN	NaN	NaN	30.5266	31.5593	NaN	31.0288	31.4916	NaN	24.8388	31.431	NaN	NaN	22.7699	30.2677	30.6238	NaN	32.4312	30.6322	NaN	29.8585	31.0801	31.3934	31.6884	20.7346	NaN	29.8948	NaN	21.7971	22.3233	NaN	29.999	29.9324	30.014	19.7823	31.1136	30.9705	NaN	30.6526	29.7741	NaN	29.8004	23.8202	NaN	NaN
NaN	NaN	NaN	NaN	NaN	NaN	NaN	NaN	NaN	NaN	NaN	NaN	NaN	NaN	NaN	NaN	NaN	NaN	NaN	22.4869	22.1716	21.8658	22.2049	22.3661	22.2673	23.4747	23.089	23.1938	22.9325	23.1235	23.5076	22.9398	23.6604	23.6553	24.0735	24.1789	22.5123	23.1364	23.3259	22.983	NaN	NaN	NaN	NaN	NaN	NaN	NaN	NaN	NaN	NaN
26.7096	25.4001	NaN	NaN	26.2368	NaN	NaN	27.0244	25.9811	NaN	26.0588	NaN	25.4808	25.8288	25.3218	25.942	25.4149	25.5382	24.7276	NaN	26.0045	25.594	24.1913	24.833	25.3425	NaN	25.2656	26.0028	24.8996	25.0699	23.9863	24.4087	24.4205	NaN	25.3519	24.9664	25.4945	25.3902	25.3115	23.1239	24.8248	24.5552	NaN	NaN	NaN	NaN	NaN	NaN	NaN	NaN
NaN	NaN	NaN	NaN	NaN	NaN	NaN	NaN	NaN	NaN	NaN	NaN	NaN	NaN	NaN	NaN	NaN	NaN	NaN	23.2467	NaN	NaN	22.4275	NaN	NaN	NaN	NaN	NaN	NaN	NaN	NaN	20.3859	NaN	22.6492	23.5465	NaN	NaN	22.0075	21.8604	22.269	NaN	NaN	NaN	NaN	NaN	NaN	NaN	NaN	NaN	NaN
25.6773	24.0081	24.7384	26.9838	24.5385	25.51	26.1732	24.9486	24.5411	24.917	27.1731	23.5622	26.2303	25.3659	25.4384	25.8043	24.591	24.8158	24.9431	24.7134	24.4746	24.525	25.7174	NaN	25.5099	NaN	26.2303	23.7421	24.5954	25.0441	24.826	24.5606	24.6538	24.2358	25.6828	26.2578	24.9184	25.3275	24.3179	26.0059	24.0383	23.8143	24.1573	25.5611	24.0067	24.89	25.0125	24.4086	24.2398	25.183
28.5997	27.4056	28.015	NaN	27.7892	27.6514	21.4269	28.4727	27.4402	27.543	29.1899	26.8417	28.9207	27.9268	27.8733	28.1948	27.0689	27.5904	26.1078	26.2179	25.9076	26.0357	26.3449	26.7596	26.1476	NaN	27.1948	26.3601	26.546	25.8848	26.3283	25.3584	26.0387	26.1903	27.1278	28.1572	26.6845	26.4634	26.1466	27.3518	NaN	26.9341	27.7416	28.3192	NaN	NaN	27.6976	NaN	NaN	27.9825
22.6326	22.5051	24.5584	NaN	22.7281	24.2165	22.8215	22.7739	22.2655	21.5967	21.9258	17.0618	24.2427	21.4956	22.0142	21.8233	21.7922	21.6193	NaN	NaN	NaN	NaN	NaN	NaN	NaN	NaN	NaN	NaN	NaN	NaN	NaN	NaN	NaN	NaN	NaN	NaN	NaN	NaN	NaN	NaN	NaN	NaN	NaN	24.5999	18.95	24.0576	24.1307	23.562	23.2541	23.8608
27.1837	NaN	NaN	NaN	NaN	NaN	NaN	NaN	NaN	NaN	26.5943	26.6048	26.5767	NaN	26.9109	26.8202	26.8164	21.4597	NaN	NaN	28.6216	NaN	NaN	27.6597	27.5084	28.3802	NaN	28.5495	28.552	27.9837	26.3178	26.5249	25.7563	25.6403	NaN	NaN	28.4089	NaN	NaN	NaN	26.3487	26.8489	28.4319	26.2068	NaN	NaN	27.3044	28.3917	27.2479	27.4929
NaN	26.7803	NaN	NaN	27.3277	NaN	NaN	26.6785	27.1145	26.2696	NaN	NaN	NaN	26.6968	NaN	NaN	NaN	26.2358	NaN	NaN	NaN	27.6271	NaN	NaN	NaN	28.0885	NaN	NaN	NaN	NaN	27.2658	27.7755	27.2685	26.975	28.5064	NaN	NaN	28.1906	28.3562	NaN	28.0109	29.2321	NaN	26.7714	27.8537	26.8503	NaN	NaN	NaN	NaN
NaN	21.553	23.6448	NaN	21.6172	24.0898	23.1218	23.3299	21.8546	21.0439	22.6494	22.5485	22.8723	21.8974	22.2862	22.8867	20.8523	NaN	NaN	NaN	NaN	NaN	NaN	NaN	NaN	NaN	NaN	NaN	NaN	NaN	NaN	NaN	NaN	NaN	NaN	NaN	NaN	NaN	NaN	NaN	NaN	NaN	23.4899	NaN	23.6833	23.6656	NaN	24.3398	23.5906	NaN
NaN	NaN	NaN	NaN	NaN	NaN	NaN	NaN	NaN	NaN	NaN	NaN	NaN	NaN	NaN	NaN	NaN	NaN	NaN	23.1244	NaN	21.6787	21.7466	21.3569	21.2524	NaN	23.7202	NaN	NaN	20.9096	21.5054	22.0787	22.764	21.9001	22.9133	23.2079	21.3769	22.5996	21.6345	22.5723	20.8447	20.2489	NaN	NaN	NaN	NaN	NaN	NaN	NaN	NaN
NaN	NaN	NaN	NaN	NaN	NaN	NaN	NaN	NaN	NaN	NaN	NaN	NaN	NaN	NaN	NaN	NaN	NaN	21.749	23.1271	21.3804	21.8662	22.4368	21.7621	21.8056	NaN	22.4147	22.2325	21.7433	NaN	22.1999	22.1224	22.5159	22.4428	22.9575	NaN	21.9747	22.2633	22.066	NaN	21.8494	NaN	NaN	NaN	NaN	NaN	NaN	NaN	NaN	NaN
24.7632	NaN	NaN	NaN	NaN	NaN	NaN	NaN	NaN	NaN	23.105	NaN	NaN	NaN	NaN	24.6976	NaN	NaN	NaN	22.3354	23.7512	23.4026	22.6954	22.1071	22.7795	NaN	NaN	23.3745	23.2	23.3773	23.6302	24.6479	23.8147	21.4807	23.6429	NaN	23.5816	23.2925	23.7693	22.6627	22.1404	21.504	NaN	NaN	NaN	NaN	NaN	NaN	NaN	NaN
NaN	23.4214	NaN	NaN	NaN	21.3921	22.271	22.9091	23.8247	23.9853	NaN	23.9041	23.3272	24.0637	23.6342	22.8795	NaN	23.8421	NaN	NaN	NaN	NaN	24.3956	NaN	NaN	NaN	25.823	23.1337	NaN	NaN	NaN	NaN	NaN	NaN	NaN	NaN	NaN	NaN	NaN	NaN	NaN	NaN	NaN	NaN	NaN	NaN	NaN	20.5552	NaN	NaN
NaN	NaN	NaN	NaN	NaN	NaN	NaN	NaN	NaN	23.7807	NaN	NaN	21.018	NaN	NaN	NaN	NaN	NaN	NaN	NaN	21.2253	NaN	NaN	23.6234	23.0382	NaN	NaN	23.1521	23.5228	23.3954	21.4827	21.8071	22.0887	NaN	22.8238	NaN	22.6894	NaN	NaN	NaN	23.8139	NaN	NaN	NaN	NaN	NaN	NaN	NaN	NaN	NaN
NaN	NaN	NaN	NaN	NaN	NaN	NaN	NaN	NaN	NaN	NaN	NaN	NaN	NaN	NaN	NaN	NaN	NaN	NaN	22.3721	21.9338	22.2364	NaN	23.243	22.7813	23.4062	NaN	22.6978	23.1142	23.0025	NaN	22.4124	22.3008	22.8566	22.4488	22.3219	22.2029	21.9236	23.0607	NaN	24.038	23.5815	NaN	NaN	NaN	NaN	NaN	NaN	NaN	NaN
NaN	NaN	NaN	23.9998	NaN	NaN	NaN	NaN	23.9609	23.5095	NaN	23.2024	23.5643	23.6557	NaN	22.9987	NaN	23.7523	NaN	NaN	NaN	NaN	NaN	NaN	NaN	NaN	NaN	NaN	NaN	NaN	NaN	NaN	NaN	NaN	NaN	NaN	NaN	NaN	NaN	NaN	NaN	NaN	NaN	NaN	NaN	NaN	NaN	NaN	NaN	NaN
22.7794	NaN	NaN	NaN	NaN	NaN	NaN	NaN	NaN	NaN	NaN	25.4586	23.3617	25.5484	25.3942	22.6651	22.0762	NaN	22.5377	NaN	22.8806	NaN	22.9693	22.8885	23.2662	NaN	22.829	23.4287	23.6106	23.3739	22.1923	22.9529	22.2543	22.871	22.8467	NaN	23.5942	23.0524	24.228	NaN	24.1369	NaN	NaN	NaN	25.5342	NaN	NaN	24.1673	24.3166	NaN
23.6166	23.3997	NaN	24.8556	23.4694	NaN	23.995	24.5394	23.274	24.0443	25.7106	23.9197	NaN	NaN	NaN	23.8815	24.105	24.3115	NaN	24.4435	23.906	NaN	24.9244	25.0739	24.8493	24.7218	NaN	24.5954	24.6142	24.6353	NaN	24.3324	24.9328	24.8818	24.7786	NaN	24.1634	24.7439	24.5712	NaN	24.9036	24.0816	NaN	25.0895	23.8461	23.9453	24.4867	NaN	NaN	23.7682
NaN	NaN	NaN	NaN	NaN	NaN	NaN	NaN	NaN	NaN	NaN	NaN	25.9627	NaN	NaN	NaN	NaN	NaN	22.5013	NaN	23.4105	22.6432	23.6712	22.9542	22.9366	23.6836	23.0096	24.3564	22.5933	23.4643	23.5617	23.5734	23.004	22.8909	23.1445	NaN	23.5714	23.2935	23.8641	23.3612	23.0469	23.1448	NaN	NaN	NaN	NaN	NaN	NaN	NaN	NaN
27.1042	26.6664	26.6734	25.8964	26.2977	NaN	26.5589	25.4548	26.3351	26.9952	28.0763	27.0476	26.8034	27.1006	27.2264	26.668	26.6952	27.1302	25.8199	25.6223	25.0353	26.1981	27.1091	25.1403	27.4945	NaN	27.0154	27.882	27.9523	27.9742	26.7323	27.0032	27.1611	26.1832	26.1461	26.2496	26.3015	26.0845	25.876	26.7129	26.4268	25.6994	26.2453	26.3613	26.3158	26.717	26.0341	26.4882	26.9205	25.6863
NaN	23.441	NaN	NaN	NaN	NaN	NaN	NaN	NaN	23.5549	NaN	22.819	23.9784	23.3384	NaN	NaN	23.7726	23.6252	23.1317	23.2869	24.0975	24.1917	23.0672	23.9717	22.8724	22.7611	22.1811	NaN	NaN	NaN	NaN	NaN	23.6289	NaN	NaN	NaN	23.0319	NaN	NaN	NaN	23.8296	NaN	NaN	NaN	NaN	23.7308	NaN	23.2866	NaN	24.7336
22.3296	22.0901	NaN	22.9924	22.2743	NaN	NaN	21.6403	NaN	22.8916	21.4925	22.7139	23.1361	21.8687	21.9272	23.2249	22.7645	22.4783	24.0248	23.1039	23.5828	23.6747	NaN	23.8399	22.841	NaN	22.7061	NaN	NaN	23.7858	NaN	23.209	23.0885	23.7135	22.4339	23.7602	NaN	NaN	22.2999	NaN	24.2034	23.5142	22.8728	NaN	NaN	21.8022	NaN	NaN	NaN	NaN
20.9597	22.3503	23.9453	NaN	22.7311	22.6919	21.7729	21.9256	22.1791	22.8142	21.4429	22.473	22.2987	22.6542	21.8788	NaN	19.738	21.9044	NaN	NaN	NaN	NaN	NaN	NaN	NaN	NaN	NaN	NaN	NaN	NaN	NaN	NaN	NaN	NaN	NaN	NaN	NaN	NaN	NaN	NaN	NaN	NaN	NaN	22.4249	22.0723	22.6355	22.0848	21.923	23.0769	20.2072
NaN	NaN	NaN	NaN	NaN	NaN	NaN	NaN	NaN	NaN	NaN	NaN	NaN	NaN	NaN	NaN	NaN	NaN	22.7055	NaN	NaN	NaN	NaN	NaN	NaN	NaN	20.8867	21.6297	22.096	NaN	22.987	22.4557	22.6474	NaN	NaN	NaN	NaN	NaN	NaN	NaN	NaN	NaN	NaN	NaN	NaN	NaN	NaN	NaN	NaN	NaN
NaN	NaN	NaN	NaN	NaN	NaN	NaN	NaN	NaN	NaN	NaN	NaN	NaN	NaN	NaN	NaN	NaN	NaN	NaN	22.9283	23.3105	23.7808	NaN	NaN	NaN	NaN	NaN	NaN	NaN	21.9448	22.6663	22.2155	23.1356	23.3105	NaN	NaN	NaN	NaN	NaN	NaN	NaN	NaN	NaN	NaN	NaN	NaN	NaN	NaN	NaN	NaN
21.8757	22.3752	21.4079	23.9359	NaN	NaN	22.201	23.0841	NaN	22.0657	23.2782	22.1621	22.3268	22.453	22.9222	22.3257	21.8293	22.2226	NaN	NaN	NaN	NaN	NaN	NaN	NaN	NaN	NaN	23.4458	23.0515	NaN	NaN	NaN	NaN	NaN	23.202	NaN	23.7061	22.938	23.3458	NaN	NaN	NaN	21.8985	23.8788	22.5607	23.6763	23.7434	22.5593	23.6832	23.6099
26.5365	26.024	26.5432	23.1381	26.0978	21.0445	27.1521	27.5491	NaN	25.8484	26.7664	25.8058	26.7239	26.2987	26.4701	26.1349	25.9446	26.3586	NaN	27.2803	26.3178	26.1409	26.6059	26.2481	26.568	28.3187	NaN	26.7958	26.6575	26.7331	26.7753	26.6017	26.5795	26.5803	26.7895	28.3013	26.9282	26.7615	26.7773	27.8969	27.2358	27.2824	26.5796	27.5381	26.2395	27.5052	27.3252	26.415	27.1296	26.958
NaN	NaN	NaN	NaN	NaN	NaN	NaN	NaN	NaN	NaN	NaN	NaN	NaN	NaN	NaN	NaN	NaN	NaN	22.988	NaN	23.3447	23.9373	NaN	NaN	NaN	24.0523	NaN	NaN	NaN	22.1969	22.6693	NaN	22.5514	22.9666	22.573	NaN	23.2115	22.578	NaN	NaN	NaN	23.5557	NaN	NaN	NaN	NaN	NaN	NaN	NaN	NaN
NaN	NaN	NaN	NaN	NaN	NaN	NaN	NaN	NaN	NaN	NaN	NaN	NaN	NaN	NaN	NaN	NaN	NaN	NaN	24.8573	NaN	NaN	NaN	NaN	NaN	NaN	NaN	NaN	NaN	NaN	NaN	NaN	NaN	NaN	NaN	24.8926	NaN	22.7433	22.6538	25.6233	NaN	NaN	NaN	NaN	NaN	NaN	NaN	NaN	NaN	NaN
NaN	NaN	NaN	22.6739	NaN	NaN	20.9379	NaN	NaN	NaN	22.1359	NaN	NaN	NaN	NaN	21.6963	NaN	NaN	21.991	23.7215	22.7172	21.9501	22.1211	NaN	NaN	NaN	22.6414	NaN	NaN	NaN	22.2157	22.4956	NaN	22.9627	23.3163	NaN	21.6607	22.7342	NaN	NaN	NaN	NaN	NaN	NaN	NaN	NaN	NaN	NaN	NaN	NaN
NaN	NaN	NaN	NaN	NaN	NaN	NaN	NaN	NaN	NaN	NaN	NaN	NaN	NaN	NaN	NaN	NaN	NaN	NaN	22.247	NaN	NaN	20.1366	NaN	NaN	NaN	21.398	NaN	19.686	NaN	NaN	NaN	NaN	NaN	NaN	22.5296	NaN	NaN	NaN	NaN	NaN	NaN	NaN	NaN	NaN	NaN	NaN	NaN	NaN	NaN
NaN	NaN	NaN	NaN	NaN	NaN	NaN	NaN	NaN	NaN	NaN	NaN	NaN	NaN	NaN	NaN	NaN	NaN	23.5954	23.1302	23.5845	23.6642	NaN	23.853	23.5866	25.358	23.977	24.3999	24.2005	23.9302	24.2028	23.9295	23.9985	NaN	23.9195	NaN	23.6594	23.4639	23.8785	23.2752	24.2844	24.3637	NaN	NaN	NaN	NaN	NaN	NaN	NaN	NaN
NaN	23.7268	25.1748	NaN	NaN	NaN	NaN	NaN	NaN	23.1192	23.3461	23.1904	NaN	NaN	NaN	23.7791	23.1573	NaN	24.8903	22.9507	25.0462	NaN	NaN	24.6425	NaN	NaN	23.325	23.6653	22.8577	NaN	23.8377	24.0378	NaN	23.7871	23.1117	NaN	23.8024	23.7787	22.7899	22.7064	23.4612	NaN	NaN	NaN	NaN	NaN	NaN	NaN	NaN	NaN
NaN	NaN	NaN	NaN	NaN	NaN	NaN	NaN	NaN	NaN	NaN	NaN	NaN	NaN	23.4498	NaN	NaN	NaN	NaN	23.5796	23.495	23.9829	22.7053	23.104	22.8508	NaN	23.3758	23.7081	23.0144	23.1466	NaN	NaN	22.6412	22.9716	NaN	NaN	NaN	22.4475	22.249	NaN	22.5792	22.7816	NaN	NaN	NaN	NaN	NaN	NaN	NaN	NaN
NaN	NaN	NaN	NaN	NaN	NaN	NaN	NaN	NaN	NaN	NaN	NaN	NaN	NaN	NaN	NaN	NaN	NaN	22.5139	NaN	22.4317	22.5616	22.6261	22.2888	22.6677	NaN	22.842	23.0396	22.9676	22.8293	22.7146	22.369	22.491	22.7688	22.8724	22.6036	23.0748	23.1485	23.0777	22.6644	NaN	NaN	NaN	NaN	NaN	NaN	NaN	NaN	NaN	NaN
23.6381	22.9772	24.1196	NaN	22.864	NaN	NaN	NaN	NaN	NaN	NaN	NaN	23.3078	22.2941	23.0532	23.8242	22.5796	22.9224	NaN	NaN	25.3755	NaN	NaN	NaN	NaN	25.1186	NaN	NaN	NaN	NaN	NaN	NaN	NaN	NaN	NaN	NaN	NaN	NaN	NaN	NaN	NaN	NaN	21.4214	NaN	NaN	23.5294	24.7284	NaN	22.6459	24.4839
NaN	NaN	NaN	NaN	NaN	NaN	NaN	NaN	NaN	NaN	NaN	NaN	NaN	NaN	NaN	NaN	NaN	NaN	NaN	23.0861	23.1302	22.5578	23.3915	23.0373	22.8046	23.7053	22.8034	22.7206	22.6283	22.9899	23.7362	23.4301	22.8919	23.1021	23.1881	NaN	23.3562	24.2671	23.3245	NaN	NaN	23.9978	NaN	NaN	NaN	NaN	NaN	NaN	NaN	NaN
NaN	NaN	NaN	NaN	NaN	NaN	NaN	NaN	NaN	NaN	NaN	NaN	NaN	NaN	NaN	NaN	NaN	NaN	NaN	22.8169	NaN	NaN	21.8059	NaN	NaN	NaN	NaN	NaN	21.0734	NaN	21.5031	21.5781	NaN	NaN	22.721	NaN	20.6515	20.9818	NaN	NaN	NaN	NaN	NaN	NaN	NaN	NaN	NaN	NaN	NaN	NaN
24.2571	24.3291	NaN	24.5337	NaN	NaN	24.79	NaN	NaN	24.3021	24.211	23.8203	24.9103	24.3296	24.2341	23.2687	24.2023	23.3652	24.3122	25.1035	23.3204	23.6466	23.6772	24.0516	23.1956	24.7969	24.6429	21.9659	23.8044	23.8426	24.4873	23.4999	23.8203	24.1058	24.801	NaN	23.7761	24.5254	24.1977	24.8587	23.9256	24.2295	NaN	NaN	NaN	NaN	NaN	NaN	24.0214	NaN
NaN	NaN	NaN	NaN	NaN	NaN	NaN	NaN	NaN	NaN	NaN	NaN	NaN	NaN	NaN	NaN	NaN	NaN	22.906	22.2338	22.6093	23.1968	21.659	22.4478	21.948	NaN	NaN	21.6725	21.8998	20.8291	22.4937	21.9337	22.2856	22.6761	22.0142	NaN	21.8618	21.9292	22.0581	NaN	22.0044	NaN	NaN	NaN	NaN	NaN	NaN	NaN	NaN	NaN
NaN	NaN	NaN	NaN	20.1381	22.3899	NaN	NaN	NaN	22.119	21.3041	21.7022	21.5242	NaN	NaN	NaN	NaN	21.4015	NaN	NaN	NaN	NaN	NaN	NaN	NaN	NaN	NaN	NaN	NaN	NaN	NaN	NaN	NaN	NaN	NaN	NaN	NaN	NaN	NaN	NaN	NaN	NaN	22.4854	NaN	NaN	NaN	NaN	23.2202	NaN	NaN
NaN	NaN	NaN	NaN	NaN	NaN	NaN	NaN	NaN	NaN	NaN	NaN	NaN	NaN	NaN	NaN	NaN	NaN	NaN	23.0529	NaN	NaN	NaN	NaN	NaN	NaN	NaN	23.0893	24.9424	23.8741	NaN	23.4159	23.7379	23.7588	22.0699	NaN	22.6432	NaN	NaN	21.2145	24.4132	23.1834	NaN	NaN	NaN	NaN	NaN	NaN	NaN	NaN
22.6916	22.473	23.7602	NaN	21.8825	23.3241	22.9228	23.1253	22.2375	NaN	22.6967	22.0382	22.3554	NaN	NaN	22.4702	NaN	NaN	NaN	NaN	NaN	NaN	NaN	NaN	NaN	NaN	NaN	NaN	NaN	NaN	NaN	NaN	NaN	NaN	NaN	NaN	NaN	NaN	NaN	NaN	NaN	NaN	23.2964	NaN	NaN	NaN	23.609	23.271	NaN	NaN
NaN	NaN	NaN	NaN	NaN	NaN	NaN	NaN	NaN	NaN	NaN	NaN	NaN	NaN	NaN	NaN	NaN	NaN	NaN	NaN	NaN	NaN	NaN	NaN	22.8762	NaN	21.1749	22.166	22.7451	22.6845	NaN	NaN	NaN	NaN	NaN	NaN	NaN	NaN	22.2848	NaN	22.6901	NaN	NaN	NaN	NaN	NaN	NaN	NaN	NaN	NaN
25.3484	25.0963	NaN	NaN	25.4345	NaN	25.5216	25.6635	NaN	25.1794	24.4511	25.4426	25.2008	25.4498	25.0986	25.2249	25.4306	25.4047	25.0638	25.2663	25.8572	24.9947	25.3336	25.5469	NaN	26.8573	25.7653	25.662	25.115	25.4936	24.3892	25.3735	24.9815	24.4066	24.959	26.0195	25.9493	25.5694	25.5173	25.5212	24.8101	26.0249	NaN	25.2709	26.6542	26.5081	25.5746	26.0086	26.0295	NaN
21.4094	21.9803	NaN	NaN	NaN	NaN	NaN	NaN	NaN	21.7773	21.9594	NaN	21.7244	20.8027	NaN	21.9705	NaN	NaN	NaN	NaN	NaN	NaN	NaN	NaN	21.5095	NaN	NaN	22.1261	NaN	NaN	NaN	NaN	NaN	NaN	NaN	NaN	NaN	NaN	NaN	NaN	NaN	NaN	NaN	NaN	NaN	NaN	23.1978	23.3286	NaN	23.7076
26.1049	25.5898	26.7217	NaN	NaN	26.5715	23.8823	NaN	23.412	25.0278	21.3547	25.4219	25.981	NaN	NaN	NaN	21.6175	25.787	25.6771	NaN	26.5915	25.9181	26.1747	26.1503	26.4609	27.4301	25.3867	26.1477	25.8883	25.7469	25.4682	25.8943	25.3565	25.1831	NaN	NaN	26.1033	25.487	25.5752	NaN	25.9102	NaN	26.3326	27.63	26.4804	27.2769	27.3309	26.1647	NaN	26.8541
22.9088	NaN	NaN	NaN	NaN	NaN	NaN	NaN	NaN	NaN	22.8291	NaN	NaN	NaN	NaN	23.9685	NaN	NaN	NaN	NaN	NaN	NaN	NaN	NaN	NaN	NaN	NaN	NaN	NaN	NaN	NaN	NaN	NaN	NaN	NaN	NaN	NaN	NaN	NaN	NaN	NaN	NaN	NaN	NaN	NaN	NaN	NaN	23.1377	NaN	NaN
NaN	NaN	NaN	25.9775	23.7301	NaN	24.8222	24.4031	23.2995	23.7617	25.5708	NaN	23.9868	NaN	NaN	NaN	NaN	NaN	NaN	23.991	23.9079	22.9471	NaN	NaN	NaN	NaN	25.0017	NaN	NaN	NaN	NaN	23.2672	NaN	NaN	23.7221	NaN	23.6799	24.271	23.5709	NaN	NaN	NaN	NaN	24.0749	NaN	NaN	23.4061	23.3415	22.7243	23.3662
23.7062	NaN	NaN	NaN	NaN	NaN	27.7487	NaN	NaN	26.2321	26.3762	NaN	27.3761	21.4194	22.2205	27.4679	NaN	NaN	25.8496	25.5874	26.0102	25.6121	24.9848	NaN	25.5734	27.7955	25.5564	25.0767	25.127	24.9821	24.4678	25.3438	24.8018	25.1506	24.2807	25.8166	25.6685	25.2556	25.6022	24.6264	26.1491	26.8679	25.9981	27.7544	25.3301	NaN	27.5168	NaN	NaN	27.3745
23.0721	23.0652	25.7295	NaN	22.6266	24.499	23.5511	23.559	23.1272	16.9903	21.8187	22.4779	23.3286	22.414	22.6157	22.7826	22.3785	22.6214	NaN	NaN	NaN	NaN	23.5124	24.7185	NaN	NaN	NaN	25.0728	NaN	NaN	NaN	24.3897	NaN	22.5887	NaN	NaN	NaN	NaN	24.8725	NaN	24.1494	23.5109	24.1356	24.8935	22.5527	23.691	24.8462	24.6081	24.5086	24.8413
NaN	22.6931	23.1907	NaN	21.9418	23.5207	NaN	NaN	NaN	22.5763	NaN	21.9951	22.1721	22.6816	22.5267	21.0873	22.378	23.0023	NaN	NaN	NaN	NaN	NaN	NaN	NaN	NaN	NaN	NaN	NaN	NaN	NaN	NaN	NaN	NaN	NaN	NaN	NaN	NaN	NaN	NaN	NaN	NaN	NaN	NaN	NaN	NaN	NaN	NaN	NaN	NaN
NaN	NaN	NaN	NaN	NaN	NaN	22.4856	NaN	NaN	NaN	NaN	NaN	22.3041	22.8654	23.3513	22.4436	23.0647	22.3001	23.4017	23.581	NaN	NaN	NaN	NaN	NaN	NaN	NaN	NaN	NaN	NaN	NaN	NaN	23.7403	NaN	22.9478	NaN	NaN	NaN	NaN	NaN	NaN	NaN	NaN	NaN	NaN	NaN	NaN	NaN	NaN	NaN
22.7379	NaN	23.6699	NaN	NaN	23.6511	22.6251	23.6783	22.6868	22.5681	NaN	23.0022	NaN	23.3482	23.4494	NaN	NaN	22.2044	21.1276	23.5194	22.475	21.6571	23.2429	22.1114	22.9707	23.2702	23.103	22.5147	22.9058	23.0353	23.645	22.8246	22.2731	23.1444	24.2178	26.0055	23.2574	23.2394	NaN	23.9959	NaN	NaN	NaN	NaN	NaN	NaN	NaN	NaN	NaN	24.008
NaN	NaN	NaN	NaN	NaN	NaN	NaN	NaN	NaN	NaN	18.9899	NaN	NaN	NaN	NaN	NaN	NaN	NaN	NaN	NaN	NaN	NaN	NaN	NaN	NaN	NaN	NaN	NaN	NaN	NaN	NaN	NaN	NaN	NaN	NaN	NaN	NaN	NaN	NaN	NaN	NaN	NaN	NaN	NaN	20.92	NaN	NaN	21.0065	NaN	NaN
24.7759	23.8603	NaN	26.5602	23.6926	25.2078	25.8268	25.7544	23.9889	24.2625	26.3867	23.4354	24.9285	NaN	25.0772	24.6614	24.0721	24.2294	25.7554	25.4512	25.352	24.4025	25.0773	23.7295	24.5065	22.2078	25.2555	NaN	NaN	24.2787	NaN	24.3981	24.6221	23.6686	24.1713	26.2493	24.8136	24.8625	23.9197	25.7746	23.6912	23.7605	24.1537	NaN	23.5546	NaN	25.2427	NaN	24.7895	25.1785
NaN	NaN	NaN	NaN	NaN	NaN	NaN	NaN	NaN	NaN	NaN	NaN	NaN	NaN	NaN	NaN	NaN	NaN	23.69	23.949	23.4534	23.7959	23.6252	NaN	NaN	NaN	24.5249	NaN	23.6599	23.6894	24.6138	23.884	24.2136	23.724	23.5017	23.0331	22.7596	23.0515	23.5272	23.4002	23.3674	NaN	NaN	NaN	NaN	NaN	NaN	NaN	NaN	NaN
21.7033	21.0064	NaN	23.627	20.7328	23.1068	21.6614	22.1007	20.5187	20.7279	22.6546	21.1866	22.414	21.2602	NaN	21.391	20.775	20.9331	NaN	NaN	NaN	NaN	NaN	NaN	NaN	NaN	NaN	NaN	NaN	NaN	NaN	NaN	NaN	NaN	NaN	NaN	NaN	NaN	NaN	NaN	NaN	NaN	22.6365	23.4697	22.2101	22.9613	22.8977	22.2009	21.8459	22.6863
23.144	22.7921	NaN	NaN	23.4798	24.4476	23.2858	24.1896	23.0681	23.7675	24.2816	23.3878	24.0901	23.7259	24.118	23.7878	23.0323	23.8462	22.6898	23.5312	23.1852	23.2936	23.8027	23.449	23.8906	25.2684	24.2933	24.4325	23.8242	24.1479	24.0459	23.3488	23.5905	23.6751	23.1956	22.4688	23.9963	23.7937	23.4297	23.8783	23.7907	23.6452	23.8423	24.273	23.4106	23.7845	23.858	24.0182	23.8848	23.9811
24.7492	25.5535	25.9314	26.6138	25.355	26.1343	25.398	24.5208	24.635	24.8216	26.0885	24.7976	24.6175	25.3344	25.5981	25.08	25.3071	25.2345	25.1592	25.9928	25.5077	NaN	NaN	NaN	NaN	NaN	26.0626	NaN	NaN	NaN	25.1387	26.171	26.6971	NaN	25.4939	26.6768	25.2288	25.0332	24.4823	25.5338	NaN	NaN	24.2973	25.5826	24.4009	24.969	24.893	23.8678	24.5178	24.4286
NaN	NaN	NaN	NaN	NaN	NaN	NaN	NaN	NaN	23.3817	NaN	23.3359	NaN	NaN	NaN	NaN	NaN	NaN	22.2071	NaN	21.5325	22.5119	23.3987	23.4859	23.391	NaN	23.1327	24.3829	22.6604	22.5954	22.3422	23.2324	23.3055	23.3693	21.8166	NaN	21.3922	22.0255	23.3216	21.1777	23.382	22.8871	NaN	NaN	NaN	NaN	NaN	NaN	NaN	NaN
NaN	NaN	NaN	NaN	NaN	NaN	NaN	NaN	NaN	NaN	NaN	NaN	NaN	NaN	NaN	NaN	NaN	NaN	23.5254	NaN	22.115	22.7165	NaN	NaN	NaN	24.2979	24.5979	24.1644	24.5271	24.6505	24.1319	23.8096	23.9742	23.7878	23.8122	NaN	23.2465	23.7774	23.462	NaN	23.59	24.2138	NaN	NaN	21.542	NaN	NaN	23.4064	NaN	NaN
21.7296	22.2232	NaN	23.6503	21.9477	NaN	22.1477	23.2793	21.7268	22.9583	22.2062	22.993	21.5386	NaN	23.1576	21.8257	NaN	22.8244	NaN	NaN	22.4894	NaN	22.7893	NaN	23.7909	NaN	NaN	NaN	NaN	NaN	22.1008	23.3736	24.3522	23.5523	23.0398	NaN	22.6039	NaN	22.9105	24.5866	22.4321	NaN	22.6129	23.744	23.2862	22.8303	22.9452	NaN	NaN	22.5355
NaN	NaN	NaN	NaN	NaN	NaN	NaN	NaN	NaN	NaN	NaN	NaN	NaN	NaN	NaN	NaN	NaN	NaN	NaN	22.0586	NaN	NaN	NaN	NaN	NaN	NaN	22.4553	NaN	NaN	NaN	22.6212	NaN	22.2014	NaN	NaN	NaN	NaN	NaN	NaN	NaN	NaN	NaN	NaN	NaN	NaN	NaN	NaN	NaN	NaN	NaN
NaN	NaN	NaN	NaN	NaN	NaN	NaN	NaN	NaN	NaN	NaN	NaN	22.4374	NaN	NaN	22.6486	NaN	NaN	NaN	NaN	NaN	NaN	NaN	NaN	NaN	NaN	23.8194	NaN	NaN	NaN	NaN	NaN	NaN	NaN	NaN	NaN	NaN	NaN	NaN	23.1772	NaN	NaN	NaN	NaN	NaN	NaN	NaN	NaN	NaN	NaN
NaN	NaN	NaN	NaN	NaN	NaN	NaN	NaN	NaN	NaN	NaN	NaN	NaN	NaN	NaN	NaN	NaN	NaN	NaN	NaN	NaN	23.1519	NaN	23.1077	22.8063	NaN	NaN	NaN	NaN	NaN	NaN	NaN	NaN	NaN	NaN	NaN	NaN	NaN	NaN	NaN	NaN	NaN	NaN	NaN	NaN	NaN	NaN	NaN	NaN	NaN
25.1084	24.9366	NaN	NaN	24.8674	NaN	25.0364	NaN	NaN	NaN	24.6005	25.3878	25.0756	23.4951	22.5539	25.3742	25.1498	24.9469	24.2389	24.7492	23.9711	24.3949	23.8646	24.3854	23.644	23.7903	24.3097	24.24	24.3594	24.3537	24.4441	24.1897	24.6269	24.8471	24.0642	25.0303	24.0938	24.6046	24.4338	24.6835	24.7511	24.4531	NaN	NaN	24.9184	NaN	NaN	24.8337	NaN	24.3725
NaN	NaN	NaN	23.5704	NaN	NaN	NaN	19.448	NaN	NaN	NaN	21.7167	22.9111	22.3808	22.2982	NaN	22.1337	22.7375	NaN	NaN	NaN	NaN	NaN	NaN	NaN	NaN	NaN	NaN	NaN	22.939	NaN	NaN	NaN	NaN	NaN	NaN	NaN	NaN	NaN	NaN	NaN	NaN	NaN	25.2806	NaN	NaN	NaN	NaN	NaN	NaN
25.5233	NaN	26.6535	NaN	NaN	NaN	NaN	NaN	NaN	25.0121	24.9653	24.8881	24.9802	NaN	NaN	24.982	NaN	NaN	NaN	NaN	NaN	NaN	NaN	NaN	NaN	NaN	NaN	25.2635	24.8623	24.8267	NaN	NaN	23.5861	23.5916	23.8348	NaN	25.1536	NaN	NaN	NaN	NaN	NaN	26.2665	NaN	26.665	NaN	NaN	25.8342	NaN	NaN
27.0561	26.7582	25.6964	27.0307	26.7405	NaN	27.5244	26.9395	26.4105	26.5048	NaN	26.624	NaN	26.9048	27.0411	27.1065	26.6341	26.9704	25.7878	25.9103	25.0325	25.6838	25.9888	25.8824	25.8897	28.0917	25.8291	25.8787	25.7962	26.0511	25.4679	25.4695	25.7463	26.0153	25.3155	26.4771	25.0853	25.3026	24.7746	26.1908	26.1431	26.0714	25.9346	26.1899	25.6509	26.2319	26.1937	26.0068	26.5435	25.7937
23.3825	22.4534	24.2644	NaN	NaN	23.9934	23.65	23.3691	23.0493	21.5811	21.3527	21.8583	23.2143	NaN	23.0962	22.9238	22.7215	22.6973	NaN	NaN	24.3405	NaN	23.7866	NaN	NaN	NaN	NaN	NaN	NaN	NaN	NaN	NaN	NaN	NaN	23.2001	NaN	NaN	NaN	NaN	NaN	NaN	NaN	24.0519	25.0995	24.6259	21.519	24.976	23.6284	NaN	24.6249
25.4716	25.8563	25.6733	24.2806	25.2253	25.3108	25.7105	24.3998	25.4238	25.4919	26.7874	25.762	25.1468	25.0708	25.6072	25.2719	25.5215	25.465	25.4222	25.4538	25.949	25.8463	27.2512	26.2359	26.2939	25.6503	25.3498	26.6468	26.2132	26.3219	NaN	25.9562	25.6659	25.7571	25.4666	23.9145	25.8032	NaN	26.1217	25.4044	26.5218	25.8818	25.0775	25.0549	25.5948	25.9123	25.3076	25.2577	25.8687	25.0649
NaN	NaN	NaN	NaN	NaN	NaN	NaN	NaN	NaN	NaN	NaN	NaN	NaN	NaN	NaN	NaN	NaN	NaN	NaN	NaN	22.4238	22.3007	NaN	NaN	NaN	NaN	NaN	NaN	NaN	21.401	22.2138	22.8199	23.0496	23.5378	21.96	21.3162	NaN	21.8339	NaN	NaN	NaN	NaN	NaN	NaN	NaN	NaN	NaN	NaN	NaN	NaN
NaN	NaN	NaN	NaN	NaN	NaN	NaN	NaN	NaN	NaN	NaN	NaN	NaN	NaN	NaN	NaN	NaN	NaN	NaN	21.6493	21.5775	NaN	NaN	NaN	21.5315	NaN	NaN	NaN	NaN	NaN	NaN	NaN	NaN	NaN	21.9633	23.1596	NaN	22.4033	NaN	NaN	NaN	NaN	NaN	NaN	NaN	NaN	NaN	NaN	NaN	NaN
NaN	NaN	NaN	NaN	NaN	NaN	NaN	NaN	NaN	NaN	NaN	NaN	NaN	NaN	NaN	NaN	NaN	NaN	NaN	NaN	23.2106	NaN	NaN	23.1308	22.3819	NaN	NaN	22.3687	NaN	21.774	NaN	21.5412	NaN	NaN	NaN	NaN	22.0891	22.4107	21.8433	NaN	NaN	NaN	NaN	NaN	NaN	NaN	NaN	NaN	NaN	NaN
NaN	NaN	NaN	NaN	NaN	NaN	NaN	NaN	NaN	NaN	NaN	NaN	NaN	NaN	NaN	NaN	NaN	NaN	NaN	23.6124	22.8093	22.382	22.9017	23.1454	22.3174	NaN	22.2284	22.0419	22.1948	21.7316	23.0621	21.8259	22.2212	22.2739	22.8586	NaN	21.9798	21.8295	21.7003	23.2436	22.205	23.1323	NaN	NaN	NaN	NaN	NaN	NaN	NaN	NaN
21.7997	NaN	NaN	21.7924	NaN	NaN	NaN	NaN	NaN	20.3821	21.117	20.5568	21.2076	NaN	NaN	21.007	NaN	NaN	NaN	NaN	NaN	NaN	NaN	NaN	NaN	NaN	NaN	NaN	NaN	NaN	NaN	NaN	NaN	NaN	NaN	NaN	NaN	NaN	NaN	NaN	NaN	NaN	NaN	NaN	NaN	NaN	23.3009	NaN	NaN	NaN
NaN	NaN	23.4552	NaN	21.7989	24.3987	23.8179	22.7725	22.2474	21.3759	22.9412	22.1212	22.1846	21.8261	22.0239	21.26	22.0768	22.3718	NaN	NaN	NaN	NaN	NaN	NaN	NaN	NaN	NaN	NaN	NaN	NaN	NaN	NaN	NaN	NaN	NaN	NaN	NaN	NaN	NaN	NaN	NaN	NaN	NaN	NaN	NaN	23.651	NaN	22.8885	NaN	NaN
NaN	22.1124	NaN	23.1152	NaN	NaN	22.4449	NaN	NaN	22.5098	NaN	22.4557	NaN	22.6077	22.7037	22.2829	NaN	22.5902	NaN	NaN	NaN	NaN	NaN	NaN	NaN	NaN	NaN	NaN	NaN	NaN	NaN	NaN	NaN	NaN	NaN	NaN	NaN	NaN	NaN	NaN	NaN	NaN	NaN	23.7644	NaN	NaN	NaN	NaN	NaN	23.2865
25.8723	25.0137	24.9633	26.2666	24.9772	25.5826	26.3997	26.3346	25.0573	25.4393	27.3705	25.6139	NaN	25.7952	25.4873	25.1946	24.3858	24.8729	26.1891	21.4044	25.6854	25.7478	25.5153	25.5421	25.6448	26.5962	25.4857	25.0576	25.5488	25.361	25.9281	25.7453	25.9691	26.0615	25.9363	NaN	25.2756	25.499	24.7656	25.9806	25.5527	25.5182	24.6073	26.0044	24.5277	25.8144	25.5682	25.355	25.5009	25.0023
22.0853	21.9576	NaN	NaN	22.0875	NaN	22.3534	NaN	22.587	21.7277	NaN	22.0813	NaN	21.8096	NaN	22.776	22.6081	22.1446	NaN	NaN	23.5394	NaN	NaN	NaN	NaN	NaN	NaN	NaN	NaN	23.095	23.5888	NaN	23.4553	NaN	23.4853	NaN	NaN	NaN	NaN	23.2873	NaN	NaN	22.9725	23.2783	22.7162	NaN	22.9823	NaN	NaN	22.7878
23.0415	22.1813	23.4364	25.1179	22.4006	23.5187	23.6165	24.0659	21.9772	22.8888	25.76	23.1127	23.9897	23.4154	23.3517	24.251	22.3867	22.8519	NaN	24.0945	24.2909	23.6562	24.3402	23.0224	24.4242	23.9069	24.617	NaN	23.6077	NaN	23.7792	23.8356	24.1849	23.1589	23.6058	25.0834	24.2442	24.2414	23.3038	24.9729	NaN	NaN	22.4439	24.5294	22.4046	23.7111	23.6831	22.1799	22.4822	23.2254
18.8388	NaN	20.9658	23.2804	20.4355	21.4246	21.2763	22.0845	21.573	21.764	19.8489	20.0903	20.2566	20.6819	19.5931	20.6852	19.8025	21.6077	NaN	NaN	NaN	NaN	NaN	NaN	NaN	NaN	NaN	NaN	NaN	NaN	NaN	NaN	NaN	NaN	NaN	NaN	NaN	NaN	NaN	NaN	NaN	NaN	22.2124	21.1398	22.4576	22.449	NaN	22.2453	22.4	NaN
21.7778	20.2705	NaN	NaN	NaN	NaN	17.1548	21.1199	NaN	NaN	21.396	20.069	NaN	NaN	NaN	NaN	NaN	NaN	NaN	NaN	NaN	NaN	NaN	NaN	NaN	NaN	NaN	NaN	NaN	NaN	NaN	NaN	NaN	NaN	NaN	NaN	NaN	NaN	NaN	NaN	NaN	NaN	NaN	NaN	NaN	NaN	NaN	NaN	NaN	NaN
NaN	NaN	NaN	NaN	NaN	NaN	NaN	NaN	NaN	NaN	NaN	NaN	NaN	NaN	NaN	NaN	NaN	NaN	NaN	24.2335	21.4615	NaN	23.7712	NaN	NaN	NaN	24.1119	NaN	NaN	NaN	NaN	NaN	NaN	NaN	24.6118	23.5183	NaN	NaN	NaN	23.2791	NaN	NaN	NaN	NaN	NaN	NaN	NaN	NaN	NaN	NaN
21.299	NaN	NaN	NaN	NaN	NaN	NaN	NaN	NaN	NaN	22.9496	NaN	NaN	NaN	NaN	NaN	NaN	NaN	23.025	NaN	22.9972	23.1088	23.2413	23.6804	NaN	24.4613	23.5537	23.2466	23.224	23.1649	23.8387	23.3936	24.5604	NaN	23.8121	22.3945	22.8501	23.7209	22.8649	23.6094	22.8827	23.5426	NaN	NaN	NaN	NaN	NaN	NaN	NaN	NaN
NaN	20.43	NaN	NaN	NaN	NaN	22.2843	NaN	NaN	21.2572	NaN	NaN	NaN	NaN	NaN	NaN	NaN	NaN	NaN	NaN	NaN	NaN	NaN	NaN	NaN	NaN	NaN	NaN	NaN	NaN	NaN	NaN	NaN	NaN	NaN	NaN	NaN	NaN	NaN	NaN	NaN	NaN	21.8291	24.1897	NaN	23.5656	23.8461	21.8917	NaN	23.2138
22.0975	NaN	NaN	23.363	22.3006	19.5003	21.3885	22.5785	21.4879	22.1264	21.5784	21.9944	21.2914	21.8582	22.3264	21.6717	NaN	NaN	NaN	22.0189	21.6477	22.1695	NaN	21.8547	22.4476	NaN	23.7878	NaN	NaN	NaN	NaN	22.0714	22.9008	21.8146	22.8921	23.173	20.7965	22.6459	NaN	23.6443	23.0145	21.968	NaN	NaN	21.7409	21.4037	NaN	21.9257	NaN	NaN
NaN	NaN	NaN	NaN	NaN	NaN	NaN	NaN	NaN	NaN	NaN	NaN	NaN	NaN	NaN	NaN	NaN	NaN	23.2596	22.0458	NaN	NaN	22.4837	NaN	NaN	NaN	22.5453	22.1807	NaN	NaN	NaN	NaN	22.6177	NaN	22.6022	NaN	22.1963	22.5017	22.577	22.635	NaN	NaN	NaN	NaN	NaN	NaN	NaN	NaN	NaN	NaN
21.9047	21.3996	22.7325	23.5832	21.4081	NaN	21.6781	21.6875	21.6887	21.6167	NaN	21.8582	NaN	22.2006	22.1404	NaN	22.3332	22.337	NaN	NaN	NaN	NaN	NaN	NaN	NaN	NaN	NaN	NaN	NaN	NaN	NaN	NaN	NaN	NaN	NaN	NaN	NaN	NaN	NaN	NaN	NaN	NaN	22.6101	23.8678	23.1895	23.8227	23.8076	21.6868	NaN	22.8472
NaN	NaN	NaN	NaN	NaN	NaN	NaN	NaN	NaN	NaN	NaN	NaN	NaN	NaN	NaN	NaN	NaN	NaN	NaN	NaN	NaN	NaN	NaN	NaN	22.4165	NaN	23.3643	NaN	NaN	NaN	NaN	NaN	NaN	NaN	NaN	NaN	22.2868	NaN	NaN	NaN	NaN	NaN	NaN	NaN	NaN	NaN	NaN	NaN	NaN	NaN
20.9079	NaN	NaN	21.8157	NaN	NaN	NaN	NaN	NaN	22.7446	22.1253	NaN	NaN	22.6875	22.8431	22.6437	22.8705	23.0915	NaN	NaN	NaN	NaN	NaN	NaN	NaN	NaN	NaN	23.3728	23.2553	23.3885	24.3438	23.2723	22.9422	22.8429	22.918	NaN	22.9208	22.2516	23.2402	21.2394	23.706	23.9378	NaN	NaN	NaN	NaN	NaN	NaN	NaN	NaN
NaN	NaN	NaN	NaN	NaN	NaN	NaN	NaN	NaN	NaN	NaN	NaN	NaN	NaN	NaN	NaN	NaN	NaN	NaN	24.0195	NaN	NaN	NaN	NaN	23.705	NaN	NaN	24.5485	23.9869	23.9585	NaN	23.8484	24.1111	23.7353	22.9042	NaN	22.4417	22.3744	24.1361	NaN	24.3755	23.3817	NaN	NaN	NaN	NaN	NaN	NaN	NaN	NaN
NaN	NaN	NaN	NaN	NaN	NaN	NaN	NaN	NaN	NaN	NaN	NaN	NaN	NaN	NaN	NaN	NaN	NaN	23.2472	22.4692	23.0846	23.2485	22.87	23.3364	23.1188	23.6036	23.8271	23.6215	23.469	23.7998	23.548	23.2734	23.6982	23.5056	22.7977	23.2704	22.9446	23.0788	23.2489	23.4077	23.8635	23.6678	NaN	NaN	NaN	NaN	NaN	NaN	NaN	NaN
25.3681	24.4398	24.9209	25.1389	24.6306	25.3327	25.2224	25.2264	24.961	24.3786	25.2417	24.6904	25.55	24.7924	24.9912	25.3077	24.0928	23.909	23.8025	23.9955	24.5293	25.0166	24.0541	24.7885	24.2651	25.9693	23.8493	24.183	24.0859	23.9107	25.011	24.4501	24.7978	25.064	25.9982	25.932	25.5931	25.896	24.8693	24.6069	25.284	25.4678	24.9341	25.895	25.0161	25.911	25.5678	NaN	25.1658	25.3984
20.5595	NaN	NaN	22.5089	NaN	NaN	20.85	NaN	NaN	20.5232	22.3434	NaN	21.8922	NaN	NaN	20.8608	NaN	NaN	NaN	NaN	NaN	NaN	NaN	NaN	NaN	NaN	NaN	NaN	NaN	NaN	NaN	NaN	NaN	NaN	NaN	NaN	NaN	NaN	NaN	NaN	NaN	NaN	NaN	NaN	NaN	NaN	NaN	NaN	21.7832	NaN
23.1339	21.9229	NaN	23.208	22.2416	NaN	22.2342	22.2752	20.8049	22.0276	21.927	22.5589	22.7257	22.2177	22.1376	22.6964	22.7034	22.493	NaN	NaN	NaN	NaN	NaN	NaN	NaN	NaN	NaN	NaN	NaN	NaN	NaN	NaN	NaN	NaN	NaN	NaN	NaN	NaN	NaN	NaN	NaN	NaN	NaN	NaN	NaN	NaN	NaN	NaN	NaN	NaN
NaN	NaN	NaN	NaN	NaN	NaN	NaN	18.4332	NaN	NaN	NaN	NaN	NaN	NaN	NaN	NaN	NaN	NaN	21.7154	21.9914	20.8634	21.2185	20.3656	NaN	21.7868	NaN	21.8845	NaN	20.809	21.3932	21.4567	20.5593	21.2874	NaN	21.7959	22.3378	21.4205	21.6679	20.7989	22.2533	NaN	NaN	NaN	NaN	NaN	NaN	NaN	NaN	NaN	NaN
NaN	NaN	NaN	NaN	NaN	NaN	NaN	NaN	NaN	NaN	NaN	NaN	NaN	NaN	NaN	NaN	NaN	NaN	NaN	NaN	21.1715	22.2873	NaN	22.8799	21.8309	NaN	NaN	22.6087	22.7241	21.6333	NaN	22.1002	NaN	21.9236	NaN	NaN	NaN	NaN	22.4326	NaN	NaN	NaN	NaN	NaN	NaN	NaN	NaN	NaN	NaN	NaN
NaN	21.2784	NaN	22.19	21.1751	NaN	20.8655	NaN	20.7872	20.9911	18.9911	20.2718	19.3242	NaN	NaN	20.0402	20.5236	20.5193	NaN	NaN	NaN	NaN	NaN	NaN	NaN	NaN	NaN	NaN	NaN	NaN	NaN	NaN	NaN	NaN	NaN	NaN	NaN	NaN	NaN	NaN	NaN	NaN	NaN	NaN	NaN	NaN	NaN	NaN	22.615	NaN
NaN	21.3835	NaN	NaN	21.5994	NaN	NaN	25.5052	NaN	20.6489	23.891	19.572	22.7095	NaN	NaN	22.2989	NaN	NaN	NaN	NaN	NaN	NaN	NaN	NaN	NaN	NaN	NaN	NaN	NaN	NaN	NaN	NaN	NaN	NaN	NaN	NaN	NaN	NaN	NaN	NaN	NaN	NaN	NaN	24.7621	NaN	NaN	NaN	NaN	NaN	NaN
NaN	24.233	NaN	27.7501	21.3194	23.6213	21.2599	21.2907	21.4808	NaN	NaN	NaN	NaN	NaN	NaN	NaN	NaN	NaN	22.5129	NaN	23.7426	23.6211	NaN	NaN	23.5837	NaN	23.9025	NaN	NaN	NaN	NaN	23.507	NaN	NaN	NaN	NaN	NaN	NaN	NaN	NaN	NaN	NaN	21.9151	NaN	21.5283	28.8901	27.7204	27.7389	28.0712	22.3342
25.3462	NaN	NaN	NaN	NaN	NaN	NaN	NaN	NaN	NaN	26.0567	NaN	25.3614	25.1387	NaN	NaN	24.4517	NaN	24.4938	24.3209	23.6734	23.9297	23.6493	23.5597	23.2973	24.7947	24.7017	21.1742	23.8508	23.7429	24.3841	23.5569	24.1133	24.2822	24.8024	26.1934	24.2638	25.0338	25.1074	NaN	24.5181	24.561	NaN	NaN	NaN	NaN	NaN	NaN	NaN	NaN
NaN	NaN	NaN	NaN	NaN	NaN	NaN	NaN	NaN	NaN	NaN	NaN	NaN	NaN	NaN	NaN	NaN	NaN	NaN	21.7697	NaN	NaN	NaN	NaN	NaN	NaN	22.1844	NaN	22.0103	NaN	NaN	21.7226	21.9444	NaN	22.9661	23.2014	NaN	NaN	NaN	22.7516	NaN	NaN	NaN	NaN	NaN	NaN	NaN	NaN	NaN	NaN
21.6307	21.4008	NaN	24.0251	21.357	NaN	23.2997	22.9163	21.8996	NaN	23.1505	22.5503	22.3749	21.899	NaN	19.4882	NaN	NaN	22.6955	22.8807	22.7167	NaN	22.9361	NaN	22.0729	NaN	23.2106	NaN	21.7488	22.8216	NaN	NaN	NaN	NaN	NaN	NaN	NaN	NaN	22.8613	NaN	NaN	NaN	22.3442	23.2873	NaN	NaN	NaN	NaN	NaN	NaN
NaN	NaN	NaN	NaN	NaN	NaN	NaN	NaN	NaN	NaN	NaN	NaN	NaN	NaN	NaN	NaN	NaN	NaN	NaN	22.453	NaN	22.6073	NaN	NaN	NaN	NaN	NaN	NaN	NaN	NaN	22.4361	22.7244	22.6515	23.0342	NaN	NaN	NaN	NaN	NaN	NaN	NaN	NaN	NaN	NaN	NaN	NaN	NaN	NaN	NaN	NaN
NaN	NaN	NaN	NaN	NaN	NaN	NaN	NaN	NaN	NaN	NaN	NaN	NaN	NaN	NaN	NaN	NaN	NaN	NaN	NaN	21.8704	NaN	22.4943	NaN	NaN	NaN	22.4749	22.4632	22.6026	22.9342	21.6912	NaN	22.1381	NaN	21.3231	NaN	NaN	21.4162	NaN	NaN	NaN	NaN	NaN	NaN	NaN	NaN	NaN	NaN	NaN	NaN
NaN	NaN	NaN	NaN	NaN	NaN	NaN	NaN	NaN	NaN	NaN	NaN	NaN	NaN	NaN	NaN	NaN	NaN	NaN	NaN	NaN	22.0549	22.0025	21.7232	21.6762	NaN	22.5921	21.8177	22.2102	22.135	NaN	NaN	22.2097	NaN	21.5347	NaN	NaN	21.9566	NaN	21.5967	NaN	NaN	NaN	NaN	NaN	NaN	NaN	NaN	NaN	NaN
24.199	24.2945	25.2466	NaN	NaN	24.8367	24.8215	25.2632	NaN	24.2478	24.1717	24.0567	24.3901	24.1618	24.5589	24.5941	23.7565	NaN	23.7059	23.9568	24.9863	24.3411	24.4347	24.8292	24.4802	25.1787	24.3142	24.7033	24.1745	24.34	24.2473	23.8284	24.1166	23.7106	24.5944	25.3264	25.4237	24.6429	25.0427	24.2223	24.7497	24.8568	25.4536	25.3414	25.481	25.7889	25.3081	NaN	25.632	25.6905
NaN	NaN	NaN	NaN	NaN	NaN	NaN	NaN	NaN	NaN	NaN	NaN	NaN	NaN	NaN	NaN	NaN	NaN	22.2295	23.0438	NaN	NaN	22.6395	NaN	NaN	NaN	21.9366	NaN	NaN	NaN	22.5868	22.7891	22.5326	NaN	NaN	NaN	NaN	NaN	NaN	22.661	NaN	NaN	NaN	NaN	NaN	NaN	NaN	NaN	NaN	23.4505
NaN	NaN	NaN	NaN	NaN	NaN	NaN	NaN	NaN	NaN	NaN	NaN	NaN	NaN	NaN	NaN	NaN	NaN	NaN	NaN	NaN	NaN	21.796	NaN	NaN	NaN	NaN	NaN	NaN	NaN	NaN	NaN	21.5723	NaN	22.1722	NaN	22.2782	22.3491	NaN	NaN	22.429	NaN	NaN	NaN	NaN	NaN	NaN	NaN	NaN	NaN
27.9425	27.8423	28.2662	26.9635	27.5792	28.3946	28.09	24.3732	27.2458	27.7565	28.2235	27.7263	27.3158	28.0142	28.1404	27.3198	27.2784	27.4502	25.9718	27.0925	26.6499	26.9676	27.5592	27.1872	27.1004	28.0289	27.716	26.7893	26.9699	27.1258	27.2048	26.7232	26.4609	26.9875	27.5049	27.1131	27.211	27.6557	27.2584	27.2943	27.2212	27.6186	27.3437	27.1871	27.7099	27.7724	26.906	27.6087	27.894	27.2818
26.3291	25.6574	25.3416	25.8654	25.425	NaN	26.048	24.8403	25.2364	25.9606	27.8182	25.1319	26.2831	25.6249	25.8794	25.7489	25.6023	25.8522	24.8355	25.1117	25.6872	25.1064	26.4725	25.4608	25.8652	25.2522	25.7442	25.9749	26.3564	26.1382	25.1359	24.6249	24.4711	24.7636	25.5577	25.8949	26.2687	25.5902	25.5937	26.1145	25.6075	25.3122	22.2064	26.5774	23.3597	26.0206	26.2503	22.2667	25.476	26.1812
NaN	NaN	NaN	23.7859	NaN	NaN	23.4733	NaN	NaN	NaN	NaN	22.9859	22.4378	22.2449	NaN	22.6915	NaN	NaN	NaN	NaN	NaN	NaN	NaN	NaN	NaN	NaN	NaN	NaN	NaN	NaN	NaN	NaN	NaN	NaN	NaN	NaN	NaN	NaN	NaN	NaN	NaN	NaN	NaN	NaN	24.1788	NaN	NaN	23.0659	NaN	23.3512
24.268	24.1547	NaN	22.5473	24.3053	NaN	23.9403	24.3833	24.0769	24.8281	NaN	24.6788	NaN	24.4219	23.983	23.8187	24.8574	24.1411	23.1695	23.5787	22.9277	23.1209	23.7587	23.7371	24.1173	25.4907	24.1688	23.2444	23.7397	23.644	24.1636	22.8422	23.6759	23.5104	NaN	24.7191	23.7137	23.5201	23.1088	24.2933	24.3667	24.4341	NaN	NaN	NaN	NaN	NaN	NaN	NaN	NaN
NaN	NaN	NaN	NaN	NaN	NaN	NaN	NaN	NaN	NaN	NaN	NaN	NaN	NaN	NaN	NaN	NaN	NaN	NaN	21.7311	NaN	NaN	NaN	NaN	NaN	NaN	NaN	NaN	NaN	NaN	NaN	NaN	NaN	NaN	NaN	25.7835	NaN	NaN	NaN	NaN	NaN	NaN	NaN	NaN	NaN	NaN	NaN	NaN	NaN	NaN
NaN	22.2547	NaN	23.9068	NaN	NaN	21.3873	NaN	NaN	21.4692	NaN	21.589	NaN	NaN	23.021	NaN	22.1768	21.5476	NaN	NaN	NaN	21.8291	23.0517	NaN	22.4207	23.4038	NaN	22.9717	NaN	NaN	22.7482	NaN	NaN	NaN	22.7614	NaN	NaN	22.403	22.608	NaN	NaN	NaN	21.8872	22.6302	22.5163	23.1389	22.4177	22.0807	22.774	21.7417
NaN	25.9127	NaN	NaN	NaN	NaN	NaN	NaN	NaN	NaN	NaN	NaN	NaN	NaN	NaN	NaN	NaN	NaN	NaN	NaN	NaN	NaN	NaN	NaN	NaN	NaN	NaN	NaN	NaN	NaN	NaN	NaN	NaN	25.1998	25.2636	NaN	NaN	NaN	NaN	NaN	NaN	NaN	NaN	NaN	25.8751	26.5494	NaN	NaN	26.1555	NaN
25.6141	25.082	NaN	NaN	24.8048	NaN	NaN	NaN	NaN	24.5084	NaN	24.3015	25.1073	24.4353	24.6131	25.2708	24.5944	24.705	NaN	NaN	24.5242	24.5343	25.9201	24.0672	25.3328	NaN	NaN	25.1012	25.2348	24.8499	24.4757	NaN	NaN	23.9413	NaN	24.4142	25.1681	24.8875	24.7475	NaN	25.0098	24.0617	24.4837	NaN	24.6142	NaN	NaN	24.6049	24.7544	24.9643
NaN	NaN	NaN	NaN	NaN	NaN	NaN	NaN	NaN	NaN	NaN	NaN	NaN	NaN	NaN	NaN	NaN	NaN	NaN	NaN	22.9028	22.7511	NaN	23.2549	NaN	NaN	NaN	23.1158	23.3305	23.1987	22.9051	22.2115	22.6704	23.2331	22.9164	NaN	22.4266	22.418	22.4156	22.3409	23.2695	23.2202	NaN	NaN	NaN	NaN	NaN	NaN	NaN	NaN
23.6178	23.7731	NaN	NaN	24.4171	24.2787	24.295	24.8729	23.8675	24.2133	23.0418	23.7966	24.1272	24.2082	24.5827	23.4797	24.249	24.2747	23.2629	23.6838	23.0893	23.1912	23.6684	23.3635	23.7227	21.8876	23.5949	23.1791	23.8946	23.7049	23.6935	23.47	23.8011	23.5414	23.4663	23.0057	22.773	23.4415	22.9708	22.7994	23.4072	23.3301	NaN	NaN	NaN	NaN	NaN	NaN	23.0529	23.6988
NaN	NaN	NaN	NaN	NaN	NaN	NaN	NaN	NaN	NaN	NaN	NaN	NaN	NaN	NaN	NaN	NaN	NaN	21.2257	23.4713	NaN	21.9069	23.196	22.5637	21.8551	20.4365	25.5752	NaN	19.3695	24.4221	24.865	23.5222	24.1706	24.0506	24.9166	25.7355	24.5564	24.2271	23.217	25.3811	23.8414	23.6814	NaN	NaN	NaN	NaN	NaN	NaN	NaN	NaN
NaN	NaN	NaN	NaN	NaN	NaN	NaN	NaN	NaN	NaN	NaN	NaN	NaN	NaN	NaN	NaN	NaN	NaN	NaN	NaN	21.0498	21.948	22.6059	NaN	NaN	NaN	22.7625	21.845	22.2257	NaN	NaN	NaN	NaN	NaN	NaN	21.7537	NaN	NaN	NaN	NaN	NaN	NaN	NaN	NaN	NaN	NaN	NaN	NaN	NaN	NaN
22.3614	NaN	NaN	22.8699	21.517	NaN	21.5927	23.7559	19.3565	22.3588	24.4379	22.2119	22.5499	21.868	21.396	21.6189	21.4143	21.0718	NaN	NaN	NaN	NaN	NaN	NaN	NaN	NaN	NaN	NaN	NaN	NaN	NaN	NaN	NaN	NaN	23.0732	22.6052	NaN	NaN	NaN	24.1958	NaN	NaN	NaN	NaN	NaN	21.1469	NaN	NaN	NaN	NaN
28.9729	28.097	26.1845	NaN	28.5888	26.721	28.8792	28.3722	28.0555	28.4981	30.2838	28.8238	28.9269	28.9424	28.2717	29.1252	28.358	28.5524	28.4	28.1686	26.8841	27.3302	28.2973	26.706	27.7715	24.3645	27.9346	27.6204	27.6548	27.708	27.6248	27.2866	27.8782	27.4773	27.9617	30.0507	26.9304	27.136	19.1481	29.3324	27.8277	26.8541	26.9204	24.9281	25.9335	23.2514	24.4598	26.8089	26.5376	25.3913
19.5527	NaN	NaN	28.2395	NaN	NaN	NaN	26.2439	20.673	NaN	29.3221	20.7987	19.023	NaN	NaN	20.9307	NaN	21.0698	25.4733	24.8413	NaN	24.4724	NaN	23.9448	NaN	NaN	NaN	NaN	NaN	NaN	23.938	24.0676	24.3626	NaN	24.8023	NaN	NaN	24.6769	24.6242	26.0032	NaN	NaN	NaN	27.0514	26.3467	26.9304	22.5823	26.4864	26.7927	27.0338
24.4831	23.1073	22.8773	NaN	23.2708	23.894	24.0577	24.8743	23.244	23.4811	25.4064	23.5106	23.4647	24.1387	24.3288	23.9229	23.7862	23.752	25.6797	24.7419	25.3625	24.3127	24.273	NaN	NaN	NaN	24.616	24.5509	24.0525	24.664	24.0243	24.2291	24.5919	23.9434	23.6964	25.1138	24.4785	23.8261	23.3447	NaN	NaN	24.586	23.7197	24.3921	23.7414	24.8535	24.4289	23.8236	24.921	24.1794
26.3657	NaN	NaN	23.2845	NaN	NaN	26.5727	26.3958	24.5859	25.141	27.8732	25.2036	26.8262	NaN	25.5784	26.7976	25.0507	25.1569	27.2274	24.9402	25.506	24.4684	25.1885	23.5179	24.2712	NaN	25.5639	24.6709	24.6677	25.5661	23.9804	24.4316	25.5758	23.4311	24.2186	26.9045	26.2098	24.6254	25.4339	28.034	25.5129	NaN	24.6174	NaN	NaN	NaN	NaN	24.6529	24.286	NaN
NaN	NaN	NaN	NaN	NaN	NaN	NaN	NaN	NaN	NaN	NaN	NaN	NaN	NaN	NaN	NaN	NaN	NaN	17.9866	NaN	21.6363	22.2616	22.0161	22.4062	22.1118	NaN	NaN	21.2673	21.6554	NaN	NaN	18.1465	NaN	19.3297	18.6752	NaN	NaN	18.5618	19.775	NaN	NaN	NaN	NaN	NaN	NaN	NaN	NaN	NaN	NaN	NaN
NaN	NaN	NaN	NaN	NaN	NaN	NaN	NaN	NaN	NaN	NaN	NaN	NaN	NaN	NaN	NaN	NaN	NaN	NaN	NaN	NaN	NaN	20.6246	NaN	NaN	NaN	20.6708	NaN	NaN	NaN	NaN	NaN	NaN	NaN	20.6307	NaN	NaN	NaN	NaN	NaN	NaN	NaN	NaN	NaN	NaN	NaN	NaN	NaN	NaN	NaN
22.8802	NaN	NaN	NaN	22.3512	NaN	22.7199	22.9095	NaN	NaN	24.7006	22.8163	23.0756	22.7652	NaN	22.4005	22.1984	22.6848	23.5647	NaN	23.7215	NaN	NaN	NaN	NaN	NaN	22.7941	23.5555	NaN	NaN	NaN	NaN	NaN	NaN	NaN	NaN	NaN	NaN	NaN	NaN	NaN	NaN	23.1924	23.17	NaN	23.2056	NaN	NaN	23.2251	23.0912
28.0311	27.4907	28.4136	NaN	NaN	28.5835	28.2122	29.3723	27.005	27.6641	28.0164	27.4531	29.1753	28.0614	28.0513	28.8587	NaN	NaN	26.3152	26.355	26.659	25.869	25.5448	24.9481	25.4949	NaN	26.8359	25.4564	25.9789	26.1397	25.774	NaN	25.7556	25.2736	26.1712	25.7135	27.3113	26.8174	26.726	25.4596	26.3012	24.9559	NaN	26.7043	NaN	NaN	NaN	NaN	NaN	NaN
NaN	NaN	NaN	NaN	NaN	NaN	NaN	NaN	NaN	NaN	NaN	NaN	NaN	NaN	NaN	NaN	NaN	NaN	22.8249	22.5699	21.8284	21.8676	22.3186	22.3019	22.2659	NaN	22.8864	NaN	22.3099	22.3614	21.7576	22.5135	23.0125	22.808	22.5818	22.8697	22.0087	22.7252	22.0499	22.3211	22.7617	NaN	NaN	NaN	NaN	NaN	NaN	NaN	NaN	NaN
NaN	NaN	NaN	NaN	NaN	NaN	NaN	NaN	NaN	NaN	NaN	NaN	NaN	NaN	NaN	NaN	NaN	NaN	22.768	23.7494	24.4259	23.937	24.3863	24.6212	23.5003	25.7755	23.2908	24.3539	23.3562	23.2929	23.7861	24.4078	23.3813	24.0237	24.0498	23.9372	24.1154	24.5429	25.0863	23.8299	23.8142	24.2928	NaN	NaN	NaN	NaN	NaN	NaN	NaN	NaN
22.3297	22.6204	NaN	NaN	22.769	NaN	22.5255	21.7362	22.6893	22.8362	22.2276	22.6796	21.5244	22.7786	NaN	22.1111	22.7801	22.5356	NaN	25.0833	NaN	NaN	NaN	NaN	NaN	NaN	NaN	23.8268	NaN	NaN	NaN	NaN	NaN	NaN	25.0646	NaN	NaN	NaN	24.1718	NaN	NaN	NaN	22.8611	NaN	23.2115	NaN	NaN	22.6788	23.0321	NaN
25.7942	23.8333	NaN	NaN	24.4196	NaN	NaN	NaN	NaN	NaN	NaN	NaN	NaN	NaN	NaN	25.6873	NaN	23.9754	24.9218	24.2791	25.0756	24.6208	24.8431	NaN	24.8099	NaN	24.7936	24.3172	24.4398	24.6515	24.1553	NaN	NaN	NaN	24.0291	24.1017	24.7673	24.3996	24.5903	25.04	24.5613	24.1678	NaN	NaN	NaN	NaN	NaN	23.3152	NaN	25.1677
22.7609	22.7825	25.8786	24.9855	23.1908	25.6622	23.4417	24.4358	22.6939	23.0744	22.5992	22.8164	22.8555	22.9379	23.4817	22.2926	22.1416	22.5902	NaN	NaN	NaN	NaN	NaN	NaN	NaN	NaN	NaN	NaN	NaN	NaN	NaN	NaN	NaN	NaN	NaN	NaN	NaN	NaN	NaN	NaN	NaN	NaN	24.8365	24.3472	25.0903	26.2635	24.9765	24.9149	25.4909	24.9643
NaN	NaN	NaN	NaN	NaN	NaN	NaN	NaN	NaN	NaN	NaN	NaN	NaN	NaN	NaN	NaN	NaN	NaN	21.8238	21.804	22.9846	22.8233	22.2707	23.3079	22.296	23.3486	22.3954	23.2388	22.4182	21.9806	NaN	22.0464	21.4365	22.0652	NaN	NaN	23.0706	NaN	23.1313	21.7663	23.3301	23.7078	NaN	NaN	NaN	NaN	NaN	NaN	NaN	NaN
NaN	21.3516	NaN	NaN	NaN	NaN	NaN	NaN	NaN	NaN	22.5138	22.6878	NaN	21.7944	NaN	NaN	NaN	NaN	23.5759	24.0131	22.4324	NaN	NaN	NaN	NaN	NaN	NaN	NaN	NaN	NaN	23.9235	NaN	22.5672	NaN	NaN	24.0243	NaN	23.2908	NaN	24.6957	NaN	NaN	NaN	NaN	NaN	NaN	NaN	NaN	NaN	NaN
22.2389	NaN	NaN	NaN	NaN	NaN	NaN	NaN	NaN	23.6855	23.3904	NaN	NaN	NaN	NaN	NaN	NaN	NaN	23.0684	23.1499	22.9341	23.2935	22.1529	22.3565	21.6164	21.6621	22.2378	21.7597	NaN	21.5455	23.1499	23.1276	22.8777	23.3386	22.411	23.2829	22.5672	22.388	22.3267	NaN	22.5337	22.0849	NaN	NaN	NaN	NaN	NaN	NaN	NaN	NaN
NaN	NaN	NaN	NaN	NaN	NaN	NaN	NaN	NaN	NaN	NaN	NaN	NaN	NaN	NaN	NaN	NaN	NaN	23.1855	NaN	21.8627	21.6128	22.0601	21.8703	21.8719	NaN	23.1033	21.9037	22.5737	NaN	NaN	NaN	21.4767	22.7033	21.9422	NaN	23.302	NaN	22.4335	22.5772	NaN	NaN	NaN	NaN	NaN	NaN	NaN	NaN	NaN	NaN
25.8949	26.0376	26.5183	NaN	25.3888	25.5957	26.4454	25.2095	25.911	25.2341	26.3906	24.9419	25.4094	25.548	25.7231	25.4022	25.5013	25.3037	25.3702	25.2411	26.3164	25.7208	26.0147	25.4579	26.0712	26.2985	24.4339	26.8965	26.3089	25.4727	25.623	26.6424	25.2593	25.2541	NaN	25.6764	25.6859	25.1695	24.8368	25.1272	26.0917	25.9967	24.8097	25.41	25.3187	25.8897	25.0617	24.7415	25.1777	24.9543
23.9622	23.7814	NaN	24.0572	24.3395	21.9653	23.7799	24.2414	23.4659	NaN	NaN	NaN	24.5069	24.5304	24.4949	24.3868	24.0282	24.8038	24.9494	23.8147	NaN	NaN	NaN	24.1702	NaN	NaN	NaN	24.9808	25.0724	25.2603	24.6317	25.2213	25.5163	25.6264	25.5196	NaN	24.6579	24.7868	24.4874	NaN	25.1964	NaN	23.2717	23.3421	23.1942	23.1652	22.956	23.4149	23.5924	23.0861
21.2183	NaN	NaN	NaN	NaN	NaN	NaN	NaN	NaN	NaN	NaN	NaN	NaN	NaN	NaN	21.9022	22.3601	NaN	NaN	23.1849	21.4409	NaN	21.5827	NaN	19.6981	NaN	NaN	NaN	NaN	NaN	22.3184	NaN	NaN	22.6638	22.7913	23.0582	21.9595	22.427	NaN	22.856	NaN	NaN	22.9933	NaN	22.3228	NaN	NaN	22.4664	NaN	NaN
NaN	NaN	NaN	NaN	NaN	NaN	NaN	NaN	NaN	NaN	NaN	NaN	NaN	NaN	NaN	NaN	NaN	NaN	NaN	21.6656	NaN	NaN	NaN	NaN	NaN	NaN	22.4992	NaN	NaN	NaN	NaN	21.7079	21.3399	NaN	21.6494	NaN	NaN	NaN	NaN	NaN	NaN	NaN	NaN	NaN	NaN	NaN	NaN	NaN	NaN	NaN
NaN	22.4329	24.0022	NaN	23.3826	NaN	NaN	23.6775	NaN	NaN	NaN	NaN	22.7142	23.1878	23.309	NaN	22.1645	22.3248	NaN	NaN	NaN	NaN	NaN	NaN	NaN	NaN	NaN	NaN	NaN	NaN	NaN	NaN	NaN	NaN	NaN	NaN	NaN	NaN	NaN	NaN	NaN	NaN	NaN	NaN	NaN	NaN	23.2997	NaN	NaN	23.4893
24.4791	24.9734	24.9539	NaN	24.4994	24.6526	24.2927	27.3398	NaN	26.0088	NaN	NaN	NaN	26.1926	NaN	25.0193	25.4685	25.8031	NaN	24.8207	24.3092	25.9076	24.8408	25.4812	24.5344	NaN	20.6026	25.1025	25.2673	NaN	22.099	25.206	21.4919	24.9916	25.2792	NaN	24.7137	NaN	NaN	NaN	22.8839	NaN	NaN	22.4746	NaN	NaN	NaN	NaN	NaN	NaN
21.1181	21.8283	NaN	NaN	21.5939	20.3135	NaN	NaN	NaN	21.2982	NaN	21.166	22.6163	21.6388	21.0495	19.7237	21.7794	21.7272	NaN	NaN	22.7941	NaN	NaN	NaN	NaN	NaN	23.7755	NaN	NaN	NaN	NaN	NaN	24.059	22.1095	NaN	NaN	NaN	NaN	NaN	23.95	NaN	NaN	NaN	NaN	NaN	NaN	NaN	NaN	NaN	NaN
NaN	NaN	NaN	NaN	NaN	NaN	NaN	21.2608	NaN	20.8415	NaN	20.8787	NaN	20.175	NaN	NaN	NaN	20.5732	NaN	NaN	NaN	NaN	NaN	NaN	NaN	NaN	NaN	NaN	NaN	NaN	NaN	NaN	NaN	NaN	NaN	NaN	NaN	NaN	NaN	NaN	NaN	NaN	NaN	NaN	NaN	NaN	NaN	NaN	NaN	NaN
NaN	NaN	NaN	NaN	NaN	NaN	NaN	NaN	NaN	NaN	NaN	NaN	NaN	NaN	NaN	NaN	NaN	NaN	NaN	23.3875	NaN	24.0697	NaN	NaN	NaN	NaN	NaN	NaN	NaN	NaN	NaN	NaN	NaN	NaN	NaN	NaN	NaN	NaN	NaN	NaN	25.1627	25.7864	NaN	NaN	NaN	NaN	NaN	NaN	NaN	NaN
NaN	NaN	NaN	NaN	NaN	NaN	NaN	NaN	NaN	NaN	NaN	NaN	NaN	NaN	NaN	NaN	NaN	NaN	NaN	NaN	23.5785	NaN	22.4436	23.321	23.0083	NaN	NaN	21.9163	22.6946	21.9189	23.215	23.4225	23.0632	NaN	23.473	22.7771	NaN	NaN	NaN	NaN	NaN	23.6907	NaN	NaN	NaN	NaN	NaN	NaN	NaN	NaN
NaN	NaN	NaN	NaN	NaN	NaN	NaN	NaN	NaN	NaN	NaN	NaN	NaN	NaN	NaN	NaN	NaN	NaN	23.3745	23.3491	23.116	23.7317	22.8525	22.6392	NaN	NaN	21.4617	NaN	NaN	NaN	NaN	23.4031	23.1841	23.3801	22.1725	NaN	NaN	21.3589	22.0321	NaN	NaN	NaN	NaN	NaN	NaN	NaN	NaN	NaN	NaN	NaN
NaN	NaN	NaN	NaN	NaN	NaN	NaN	NaN	NaN	NaN	NaN	NaN	NaN	NaN	NaN	NaN	NaN	NaN	NaN	NaN	21.4818	NaN	NaN	NaN	NaN	NaN	NaN	21.9107	22.0611	21.5318	21.2852	21.5483	22.0108	22.3925	22.3703	NaN	22.1537	22.4238	NaN	21.5733	22.4585	NaN	NaN	NaN	NaN	NaN	NaN	NaN	NaN	NaN
NaN	NaN	NaN	NaN	NaN	NaN	NaN	NaN	NaN	NaN	NaN	NaN	NaN	NaN	NaN	NaN	NaN	NaN	NaN	NaN	NaN	NaN	23.6629	NaN	NaN	NaN	NaN	NaN	NaN	NaN	NaN	NaN	NaN	NaN	NaN	NaN	NaN	NaN	NaN	22.5838	NaN	NaN	NaN	NaN	NaN	NaN	NaN	NaN	NaN	NaN
NaN	NaN	NaN	NaN	NaN	NaN	NaN	NaN	NaN	21.9297	21.3985	22.8779	NaN	NaN	NaN	23.7474	NaN	NaN	NaN	NaN	NaN	23.562	NaN	23.4436	NaN	NaN	NaN	23.1164	22.7945	22.7305	23.6955	23.8301	24.2269	24.3726	NaN	NaN	23.0772	23.0304	NaN	23.2013	23.4519	23.5916	NaN	NaN	NaN	23.1452	22.9087	23.2279	23.5037	23.3874
27.0128	26.6337	27.2849	26.9149	26.7321	26.9625	26.7915	NaN	26.4389	26.7869	27.7308	26.6797	26.2351	26.7457	26.9695	26.4578	26.6535	26.8763	NaN	26.2376	25.5826	26.0145	27.0112	25.9555	26.669	25.7388	26.7654	27.0217	26.7214	26.5542	NaN	26.4265	26.5734	26.097	26.3103	26.9354	26.185	26.4125	26.2231	27.597	26.9451	25.5042	26.0543	25.971	26.5022	NaN	25.7085	26.1498	26.5404	22.6717
NaN	NaN	NaN	NaN	NaN	NaN	NaN	NaN	NaN	NaN	NaN	NaN	NaN	NaN	NaN	NaN	NaN	NaN	NaN	NaN	NaN	NaN	NaN	NaN	NaN	23.5808	NaN	NaN	NaN	NaN	NaN	NaN	NaN	NaN	NaN	NaN	NaN	NaN	NaN	NaN	NaN	NaN	NaN	NaN	NaN	NaN	NaN	NaN	NaN	NaN
26.09	26.1609	25.025	25.4274	25.1111	24.5571	26.5308	26.9748	NaN	NaN	26.7206	NaN	NaN	NaN	NaN	26.1803	26.0388	26.6427	24.631	24.6128	23.8606	23.9343	23.6898	24.4647	23.6582	25.8467	24.5971	24.1965	24.3144	24.1654	24.4433	24.2714	24.3843	24.3796	24.3916	25.6822	24.4519	24.6092	24.3112	25.4206	24.5315	24.5812	NaN	NaN	NaN	NaN	NaN	NaN	NaN	NaN
NaN	NaN	NaN	NaN	25.01	NaN	NaN	21.5541	23.1555	23.8462	20.1301	23.8214	NaN	24.5595	NaN	NaN	NaN	NaN	NaN	22.632	22.5212	22.6843	22.5384	23.2041	23.2009	NaN	23.602	24.0416	24.5373	24.3065	24.3375	23.8166	23.7338	23.5291	23.8181	23.7998	23.1998	23.2881	23.1954	22.3949	21.997	23.3073	24.6719	22.0299	24.1823	NaN	22.9377	24.1722	23.88	23.5103
NaN	NaN	NaN	NaN	NaN	NaN	NaN	NaN	NaN	NaN	NaN	NaN	NaN	NaN	NaN	NaN	NaN	NaN	NaN	NaN	NaN	NaN	NaN	NaN	NaN	NaN	NaN	NaN	NaN	NaN	NaN	NaN	NaN	NaN	NaN	NaN	NaN	22.1464	NaN	NaN	22.8745	22.7282	NaN	NaN	NaN	NaN	NaN	NaN	NaN	NaN
21.7291	NaN	NaN	NaN	22.3149	23.6847	NaN	21.9969	NaN	23.4896	NaN	23.3186	22.6698	22.6865	22.9718	21.1037	22.1044	22.3265	23.3208	NaN	NaN	NaN	22.3578	NaN	NaN	NaN	NaN	NaN	NaN	NaN	NaN	NaN	NaN	NaN	NaN	NaN	NaN	NaN	NaN	NaN	NaN	NaN	22.7073	NaN	23.3035	NaN	NaN	22.2971	NaN	NaN
NaN	NaN	NaN	NaN	NaN	NaN	NaN	NaN	NaN	NaN	NaN	NaN	NaN	NaN	NaN	NaN	NaN	NaN	NaN	NaN	22.1839	NaN	NaN	NaN	NaN	NaN	21.6807	NaN	21.5431	NaN	22.379	22.6884	21.8305	NaN	NaN	NaN	NaN	NaN	22.4988	NaN	NaN	NaN	NaN	NaN	NaN	NaN	NaN	NaN	NaN	NaN
NaN	21.366	23.1371	NaN	21.9514	NaN	NaN	23.4561	NaN	NaN	NaN	NaN	22.0073	NaN	NaN	NaN	NaN	21.7131	NaN	NaN	23.4527	NaN	NaN	23.6374	24.1156	NaN	NaN	NaN	NaN	NaN	NaN	24.083	NaN	NaN	24.5856	NaN	24.3248	24.2941	NaN	NaN	NaN	NaN	NaN	23.2067	NaN	NaN	NaN	NaN	NaN	NaN
NaN	NaN	24.0858	NaN	NaN	NaN	NaN	NaN	NaN	NaN	22.37	NaN	NaN	NaN	NaN	NaN	NaN	NaN	NaN	21.2597	NaN	NaN	NaN	NaN	NaN	NaN	21.2749	NaN	NaN	NaN	NaN	22.2383	22.9671	22.8586	21.9287	NaN	22.3309	NaN	NaN	NaN	21.9997	NaN	NaN	NaN	NaN	NaN	NaN	NaN	NaN	NaN
21.5821	NaN	23.6335	NaN	22.8951	24.1888	NaN	23.7949	NaN	22.2182	21.1378	21.7298	21.3026	22.3909	22.5016	21.4601	21.5105	22.345	NaN	NaN	NaN	NaN	NaN	NaN	NaN	NaN	NaN	NaN	NaN	NaN	NaN	NaN	NaN	NaN	NaN	NaN	NaN	NaN	NaN	NaN	NaN	NaN	23.1041	NaN	NaN	NaN	NaN	NaN	NaN	NaN
NaN	NaN	NaN	NaN	NaN	NaN	NaN	NaN	NaN	NaN	NaN	NaN	NaN	NaN	NaN	NaN	NaN	NaN	23.8444	23.7629	23.0211	23.2534	23.3994	23.0166	23.2223	23.0505	24.3431	22.3333	22.8979	NaN	24.0532	23.8121	23.43	24.0981	24.0397	25.2016	NaN	23.5369	22.9566	24.6019	NaN	NaN	NaN	NaN	NaN	NaN	NaN	NaN	NaN	NaN
22.1477	21.2826	21.9948	24.129	NaN	NaN	NaN	NaN	22.7773	21.5676	22.7432	21.8999	22.4186	NaN	21.1749	16.7862	21.6869	21.3195	NaN	22.6872	22.0123	21.3103	22.6318	NaN	22.1367	NaN	21.1011	NaN	NaN	NaN	NaN	NaN	NaN	NaN	NaN	NaN	NaN	NaN	NaN	NaN	NaN	NaN	22.4462	NaN	22.5517	23.1734	NaN	22.4201	22.1382	NaN
25.4174	25.137	NaN	25.8719	25.2332	NaN	25.6906	24.734	NaN	25.4467	20.8268	25.6811	25.1374	NaN	25.327	24.3408	25.0376	25.1173	24.6796	24.7708	23.7899	24.1278	24.5742	24.3775	24.9469	24.7686	24.8136	24.1365	24.5195	24.4982	23.707	23.7447	24.7323	24.5183	24.1725	25.5802	19.9319	24.2753	23.815	25.6646	24.2874	24.0446	24.4575	24.1195	24.6715	24.6717	25.1188	24.3545	NaN	24.1345
23.1739	22.8126	24.6608	24.7632	22.7356	NaN	23.3329	23.5645	22.3695	23.103	22.3113	NaN	22.497	NaN	22.9373	22.3553	22.079	NaN	NaN	NaN	NaN	NaN	NaN	NaN	NaN	NaN	NaN	NaN	NaN	NaN	NaN	NaN	NaN	NaN	NaN	NaN	NaN	NaN	NaN	NaN	NaN	NaN	23.7617	NaN	NaN	NaN	NaN	22.8337	NaN	23.0382
NaN	NaN	NaN	NaN	NaN	NaN	NaN	NaN	NaN	NaN	NaN	NaN	NaN	NaN	NaN	NaN	NaN	NaN	NaN	NaN	NaN	NaN	NaN	NaN	NaN	NaN	NaN	NaN	NaN	20.8127	22.3985	NaN	NaN	NaN	23.2303	22.7498	NaN	23.3788	NaN	NaN	21.957	NaN	NaN	NaN	NaN	NaN	NaN	NaN	NaN	NaN
26.9851	26.4807	26.203	27.5103	26.2057	27.0105	27.1233	NaN	26.056	26.5784	28.273	26.8132	27.046	26.769	26.5906	27.2926	25.9077	26.1878	27.2284	27.9347	27.2856	27.4911	27.1008	26.1395	26.8904	26.8793	27.3868	26.9302	27.2851	27.0976	27.5544	27.1811	27.1155	27.2429	27.7065	27.9111	26.9339	27.3977	26.8938	27.3687	26.533	26.1623	26.323	26.5389	26.0202	26.7481	26.2251	NaN	26.1373	25.9976
NaN	NaN	25.3095	NaN	NaN	NaN	NaN	NaN	NaN	NaN	NaN	NaN	NaN	25.8051	NaN	NaN	NaN	NaN	NaN	NaN	NaN	NaN	NaN	NaN	NaN	NaN	21.0904	NaN	NaN	NaN	NaN	27.9866	NaN	NaN	28.8597	NaN	21.7492	28.2143	NaN	NaN	22.0571	NaN	NaN	NaN	24.8977	NaN	NaN	NaN	NaN	NaN
27.7246	26.4383	NaN	25.159	27.0007	27.4744	27.0896	27.7895	NaN	27.0664	27.6727	26.4486	27.4167	NaN	26.869	27.1453	26.7672	26.8064	26.8278	27.4076	27.4598	27.2294	27.2083	27.282	27.2696	28.6889	27.7129	27.4403	27.2645	27.5859	27.6059	20.5685	27.0602	27.217	18.5067	27.508	28.0457	NaN	27.3725	27.807	27.952	27.8514	26.7966	26.2721	NaN	27.2498	26.0657	27.1499	27.0282	26.6619
NaN	NaN	NaN	NaN	NaN	NaN	NaN	NaN	NaN	NaN	NaN	NaN	NaN	NaN	NaN	NaN	NaN	NaN	22.2185	22.7047	23.3991	22.8246	23.0088	NaN	NaN	NaN	NaN	NaN	NaN	NaN	22.8183	22.5915	21.9775	22.4242	22.5121	NaN	22.4838	21.9659	22.3718	NaN	NaN	22.0702	NaN	NaN	NaN	NaN	NaN	NaN	NaN	NaN
NaN	NaN	NaN	NaN	NaN	NaN	NaN	NaN	NaN	NaN	22.8595	NaN	NaN	NaN	NaN	NaN	NaN	NaN	NaN	22.336	22.034	22.1343	22.2895	NaN	22.8065	NaN	23.3478	23.2005	23.2274	23.0586	22.5546	23.0165	22.95	22.2231	23.2501	NaN	22.3734	22.6954	22.9942	21.6782	NaN	NaN	NaN	NaN	NaN	NaN	NaN	NaN	NaN	NaN
22.8048	22.0801	NaN	NaN	NaN	24.0949	22.9985	23.7276	23.7589	23.431	23.4184	23.2082	23.8509	23.8686	23.9609	23.0251	23.33	23.4441	23.7628	22.9315	24.0626	23.9464	23.8289	24.0137	24.0062	23.9117	22.4285	NaN	NaN	NaN	23.869	NaN	NaN	NaN	23.1766	NaN	23.447	23.5097	23.982	22.896	23.7083	24.2125	NaN	NaN	NaN	NaN	NaN	NaN	NaN	NaN
NaN	NaN	NaN	NaN	NaN	NaN	NaN	NaN	NaN	NaN	NaN	NaN	NaN	NaN	NaN	NaN	NaN	NaN	NaN	NaN	22.0913	22.7032	23.0357	NaN	22.63	NaN	21.9914	21.773	NaN	21.8186	21.5946	21.6865	21.4633	22.1209	22.1363	NaN	23.1	22.6792	22.3318	NaN	NaN	NaN	NaN	NaN	NaN	NaN	NaN	NaN	NaN	NaN
26.2396	24.9216	25.3446	NaN	24.64	25.3277	26.3723	25.9319	NaN	24.5832	26.8461	24.959	25.9695	25.4785	25.5707	26.0571	24.9238	25.0762	25.5682	25.0166	26.0971	25.9384	25.9646	25.6421	26.5277	24.9146	24.3415	25.3229	25.8191	25.7641	24.6868	25.0274	24.5794	24.7871	24.5557	23.9482	25.1989	24.7392	24.8739	24.4246	25.6314	26.0322	24.7681	26.2866	24.8182	25.9247	25.5248	24.8435	25.304	25.3018
22.3646	23.2613	24.2583	NaN	22.8576	NaN	22.917	22.9834	23.2208	22.0061	22.1084	22.2292	NaN	22.0647	22.4223	22.3003	22.4794	22.5494	NaN	NaN	NaN	NaN	NaN	NaN	NaN	NaN	NaN	NaN	NaN	NaN	NaN	NaN	NaN	NaN	NaN	NaN	NaN	NaN	NaN	NaN	NaN	NaN	24.1584	NaN	24.2439	24.2641	23.7104	23.5686	24.857	23.6853
22.6784	23.4474	NaN	NaN	22.9546	24.0794	22.7104	NaN	23.041	23.7834	NaN	23.0791	NaN	22.6695	23.097	22.1584	23.1037	23.2005	NaN	NaN	NaN	NaN	NaN	NaN	NaN	NaN	NaN	NaN	NaN	NaN	NaN	NaN	NaN	NaN	NaN	NaN	NaN	NaN	NaN	NaN	NaN	NaN	22.7903	NaN	23.8579	NaN	NaN	NaN	NaN	NaN
NaN	NaN	NaN	NaN	NaN	NaN	NaN	NaN	NaN	NaN	NaN	NaN	NaN	NaN	NaN	NaN	NaN	NaN	22.9944	22.4863	20.3642	22.3947	NaN	NaN	NaN	NaN	NaN	NaN	21.0069	NaN	NaN	22.3861	23.0796	NaN	23.2405	NaN	NaN	21.5476	22.2744	NaN	NaN	NaN	NaN	NaN	NaN	NaN	NaN	NaN	NaN	NaN
NaN	20.5583	NaN	22.6397	NaN	NaN	24.2586	19.8943	23.7529	24.2386	24.8258	24.0957	23.6339	24.445	24.9205	23.453	NaN	NaN	NaN	NaN	NaN	NaN	NaN	NaN	NaN	NaN	23.9098	NaN	NaN	NaN	NaN	NaN	NaN	NaN	NaN	NaN	NaN	23.1694	NaN	NaN	NaN	NaN	24.7667	NaN	23.5535	NaN	NaN	24.7354	NaN	NaN
23.1759	23.4431	23.9969	NaN	23.0266	24.0782	23.8785	23.5203	23.3373	22.8008	23.8651	23.0147	23.1531	23.0579	23.1857	22.6268	22.9419	23.0642	NaN	NaN	24.6395	23.2731	24.3019	24.8477	NaN	NaN	NaN	23.7212	22.7848	23.065	NaN	23.2006	NaN	22.9828	NaN	NaN	23.6474	23.5037	23.6508	23.2346	23.6172	NaN	23.2773	24.83	23.6531	NaN	24.4054	23.4567	22.7865	23.9428
21.6531	NaN	25.1038	NaN	NaN	23.6866	NaN	23.9583	NaN	NaN	NaN	NaN	NaN	NaN	NaN	21.7463	NaN	NaN	NaN	NaN	NaN	NaN	NaN	NaN	NaN	NaN	NaN	NaN	NaN	NaN	NaN	NaN	NaN	NaN	NaN	NaN	NaN	NaN	NaN	NaN	NaN	NaN	NaN	NaN	NaN	NaN	NaN	NaN	25.7881	23.8743
25.1734	NaN	NaN	NaN	25.4071	NaN	25.3618	25.328	25.307	24.5596	24.8063	25.0037	NaN	25.1004	25.5513	24.2592	25.0423	25.2694	24.2836	24.0604	25.4396	NaN	25.3733	25.1689	25.0846	NaN	23.4207	25.1884	25.011	25.2693	24.5933	24.9695	23.8599	23.9842	24.1938	NaN	25.1657	24.3486	NaN	NaN	23.122	24.9892	22.4577	NaN	NaN	25.4828	25.6312	NaN	26.6224	25.515
NaN	NaN	NaN	NaN	NaN	NaN	NaN	NaN	NaN	23.2435	22.9277	23.2934	23.2377	22.9262	NaN	23.2268	NaN	23.1956	NaN	NaN	23.4483	NaN	23.0233	NaN	NaN	NaN	NaN	23.8104	23.1704	23.2739	22.971	NaN	22.8848	23.2251	22.8535	NaN	NaN	NaN	NaN	NaN	23.5824	23.5837	23.8027	NaN	24.2125	NaN	24.3125	24.0075	NaN	23.8846
NaN	NaN	NaN	NaN	NaN	NaN	NaN	NaN	NaN	NaN	NaN	NaN	NaN	NaN	NaN	NaN	NaN	NaN	21.4533	22.4139	NaN	NaN	NaN	NaN	NaN	NaN	23.7657	NaN	NaN	NaN	NaN	23.7519	NaN	NaN	NaN	NaN	21.8488	NaN	NaN	23.0394	22.8316	22.8976	NaN	NaN	NaN	NaN	NaN	NaN	NaN	NaN
NaN	NaN	NaN	NaN	NaN	NaN	NaN	NaN	NaN	NaN	NaN	NaN	NaN	NaN	NaN	NaN	NaN	NaN	NaN	NaN	22.4147	NaN	NaN	22.3438	22.4744	NaN	21.4584	22.5864	22.8087	23.0684	NaN	22.4225	21.6896	NaN	NaN	NaN	NaN	21.9937	22.7659	NaN	NaN	NaN	NaN	NaN	NaN	NaN	NaN	NaN	NaN	NaN
23.5131	24.42	26.3515	NaN	23.9346	25.9646	NaN	25.0726	23.7047	23.3472	23.4272	23.4625	23.4778	24.1262	23.9008	24.1327	23.8526	23.3827	NaN	24.1997	25.9284	24.2221	25.2314	NaN	25.0724	NaN	NaN	24.3651	24.9115	24.3116	24.5706	24.9502	NaN	23.6545	25.1191	25.2406	25.5544	25.8078	NaN	25.7312	NaN	NaN	24.368	24.0871	23.8135	25.5437	24.8725	22.4187	24.9771	24.4313
23.6507	24.0743	26.0382	25.9872	23.7028	25.7584	23.8003	NaN	23.7403	23.4133	23.0775	22.9171	24.8083	23.0259	23.7188	23.6808	23.2847	23.3012	NaN	NaN	NaN	NaN	NaN	NaN	NaN	NaN	NaN	NaN	NaN	NaN	NaN	25.1016	25.3898	24.1741	24.6406	24.2675	25.9246	25.6078	25.3037	24.7381	25.4483	25.4187	NaN	26.1729	22.19	26.1448	26.7405	NaN	25.6934	NaN
NaN	NaN	NaN	NaN	NaN	NaN	NaN	NaN	NaN	NaN	NaN	NaN	NaN	NaN	NaN	NaN	NaN	NaN	22.2386	22.2768	22.2785	22.3864	22.0626	22.5832	21.847	23.3896	23.1141	NaN	23.1403	23.1756	NaN	22.5352	23.5189	23.3362	23.667	22.363	22.6573	23.0739	22.4341	22.739	23.3715	23.3559	NaN	NaN	NaN	NaN	NaN	NaN	NaN	NaN
25.907	25.8412	25.9197	24.2709	26.0297	26.0693	NaN	27.7622	27.6492	26.1204	27.0263	26.0411	26.3271	26.3876	26.4543	26.167	25.9989	26.4389	26.1692	26.3212	24.7459	25.1569	24.7449	25.2181	25.4388	27.2794	25.9415	25.1077	25.0227	25.1356	25.5033	25.6745	26.1766	26.1214	24.6888	27.1275	25.2385	25.1964	24.8616	26.4756	25.7613	25.988	27.8269	27.9485	NaN	28.3375	NaN	28.0251	28.7651	NaN
24.4121	24.2362	25.3056	25.7338	24.1165	25.9092	24.8787	26.8281	24.0939	24.5325	26.4198	24.524	24.7556	24.7582	24.8594	24.4955	24.3253	24.7425	25.6	26.1203	25.3777	25.4635	25.6739	25.592	25.1367	26.6873	26.5503	25.4223	25.9547	26.0819	24.8363	26.255	25.6342	NaN	25.5767	26.5742	25.8398	25.5379	23.5919	26.5396	26.7018	26.7192	25.7693	26.7329	25.5558	27.2916	26.1888	25.4816	26.9223	25.7262
NaN	NaN	NaN	NaN	NaN	NaN	NaN	NaN	NaN	23.7113	NaN	25.4657	25.8187	25.518	25.3852	26.2257	NaN	NaN	24.1855	23.8264	24.2442	23.9451	24.3967	24.7742	25.0534	25.7864	23.247	24.3227	24.0917	24.0715	24.644	24.2066	23.7833	24.5503	23.6175	24.489	24.3468	23.8335	23.8699	24.4161	25.2114	25.486	25.1662	25.055	24.7286	25.0146	24.8445	NaN	NaN	NaN
NaN	23.1116	NaN	NaN	22.3888	NaN	NaN	NaN	NaN	23.7109	NaN	21.1426	NaN	NaN	21.7642	NaN	NaN	22.9298	NaN	NaN	NaN	NaN	NaN	NaN	NaN	NaN	NaN	NaN	NaN	NaN	NaN	NaN	NaN	NaN	NaN	NaN	NaN	NaN	NaN	NaN	NaN	NaN	NaN	NaN	NaN	NaN	NaN	23.2313	NaN	NaN
NaN	26.2915	25.2852	NaN	25.7847	NaN	NaN	NaN	NaN	NaN	26.7554	NaN	NaN	NaN	26.0756	NaN	26.3977	NaN	25.383	24.8633	25.8097	25.1757	25.6712	25.5404	21.0108	27.9481	24.5148	25.5574	24.9931	25.3034	25.2847	25.1755	24.5602	24.5859	24.5877	26.014	25.2503	24.7598	25.0075	25.5399	NaN	22.0392	25.8693	NaN	NaN	25.9112	NaN	25.8827	25.7474	NaN
NaN	NaN	NaN	NaN	NaN	NaN	NaN	NaN	NaN	NaN	NaN	NaN	NaN	NaN	NaN	NaN	NaN	NaN	NaN	NaN	22.7208	NaN	21.2314	NaN	NaN	NaN	20.1246	NaN	22.6441	22.7275	22.0843	22.6947	21.9694	NaN	22.2186	NaN	22.9797	22.2266	22.0369	NaN	NaN	NaN	NaN	NaN	NaN	NaN	NaN	NaN	NaN	NaN
21.8394	NaN	22.724	NaN	NaN	21.9425	22.6115	NaN	22.6337	21.7937	22.02	22.0875	NaN	22.433	22.2168	22.2619	23.1408	22.8706	24.2947	NaN	NaN	NaN	NaN	NaN	NaN	NaN	NaN	NaN	NaN	23.3269	NaN	NaN	NaN	NaN	NaN	NaN	NaN	NaN	NaN	NaN	NaN	NaN	21.9876	NaN	22.7479	NaN	NaN	22.4367	22.922	NaN
25.0131	25.7802	26.765	NaN	NaN	25.882	NaN	NaN	NaN	25.9976	24.9324	NaN	NaN	NaN	25.1345	NaN	NaN	NaN	NaN	24.6726	25.4645	NaN	25.5222	25.7026	26.1907	NaN	NaN	26.8114	26.6419	25.7211	25.411	25.8554	25.2438	NaN	NaN	NaN	26.0305	NaN	NaN	26.4837	NaN	NaN	NaN	26.2658	NaN	NaN	25.6922	NaN	NaN	NaN
28.1109	28.121	28.5241	NaN	27.2326	NaN	28.3739	28.3919	27.9778	28.3908	28.7074	28.1343	28.604	28.2793	28.2427	28.4825	27.902	28.3492	27.9564	28.1076	27.7918	27.5632	28.2074	28.1058	28.22	29.8156	28.5884	28.3608	28.4122	27.6764	27.4679	27.5531	27.0186	26.9702	28.0609	29.8137	27.7388	27.6721	27.7232	28.9655	28.415	28.5198	28.2449	28.4804	28.4917	29.1367	28.1151	28.3752	29.0834	28.273
21.8458	22.1303	NaN	NaN	21.3155	24.3707	23.0789	23.6777	NaN	21.2039	21.0304	21.5049	22.0694	21.6994	21.0015	22.0226	21.3143	21.7231	NaN	NaN	NaN	NaN	NaN	NaN	NaN	NaN	NaN	NaN	NaN	NaN	NaN	NaN	NaN	NaN	NaN	NaN	NaN	NaN	NaN	NaN	NaN	NaN	25.2572	23.7442	NaN	26.0971	NaN	22.8661	24.7686	NaN
24.4047	24.2076	25.3541	24.7919	23.9678	25.0416	24.6258	24.014	23.5055	23.5159	25.7662	23.7591	24.0785	24.0635	24.3875	24.0255	23.7818	24.3503	NaN	25.8039	25.9701	NaN	NaN	NaN	NaN	NaN	NaN	NaN	NaN	26.1235	NaN	25.6604	24.8151	NaN	NaN	NaN	24.7079	25.337	NaN	NaN	NaN	NaN	24.0796	26.0137	24.5431	25.8309	25.0524	24.0092	25.3295	24.7011
20.9713	23.2848	25.0587	NaN	22.0445	NaN	22.6286	23.0053	24.5155	NaN	19.244	22.339	21.3356	NaN	23.3503	21.9492	NaN	22.8069	NaN	NaN	NaN	NaN	NaN	NaN	NaN	NaN	NaN	NaN	NaN	NaN	NaN	NaN	NaN	NaN	NaN	NaN	NaN	NaN	NaN	NaN	NaN	NaN	26.1062	NaN	NaN	25.3422	22.4747	24.4304	26.2918	NaN
21.0021	23.5324	NaN	NaN	NaN	26.6935	22.4866	24.3328	NaN	22.3522	18.2525	NaN	21.5333	22.6572	NaN	21.9916	22.6492	NaN	NaN	NaN	NaN	NaN	NaN	NaN	NaN	NaN	NaN	NaN	NaN	NaN	NaN	NaN	NaN	NaN	NaN	NaN	NaN	NaN	NaN	NaN	NaN	NaN	27.2099	NaN	26.4375	NaN	23.1243	25.5314	NaN	NaN
NaN	21.2052	NaN	22.7003	21.1841	NaN	NaN	NaN	NaN	20.4344	20.6128	20.4266	21.0322	21.304	NaN	21.1375	21.1908	NaN	NaN	NaN	NaN	NaN	NaN	NaN	NaN	NaN	NaN	NaN	NaN	NaN	NaN	NaN	NaN	NaN	NaN	NaN	NaN	NaN	NaN	NaN	NaN	NaN	NaN	NaN	NaN	20.4196	NaN	20.8299	NaN	21.8736
NaN	25.1324	NaN	NaN	NaN	NaN	NaN	NaN	NaN	NaN	NaN	24.4395	NaN	NaN	NaN	NaN	NaN	NaN	24.1586	NaN	NaN	NaN	NaN	NaN	NaN	NaN	NaN	NaN	NaN	NaN	NaN	NaN	NaN	NaN	NaN	NaN	NaN	23.4032	NaN	NaN	NaN	NaN	26.0406	NaN	26.1779	NaN	26.0953	NaN	NaN	NaN
NaN	NaN	24.9918	NaN	NaN	24.8008	25.2775	NaN	NaN	NaN	NaN	NaN	NaN	NaN	24.5115	NaN	24.9209	NaN	NaN	22.707	25.1065	NaN	NaN	NaN	23.368	24.6778	21.332	23.1322	21.8042	NaN	22.9455	NaN	23.6466	NaN	21.7324	NaN	23.5751	NaN	22.2964	NaN	NaN	22.9266	NaN	24.9735	NaN	26.4437	NaN	26.0076	26.19	25.8892
NaN	NaN	NaN	NaN	NaN	NaN	NaN	NaN	NaN	NaN	NaN	NaN	NaN	NaN	NaN	NaN	NaN	NaN	23.8758	24.0359	24.606	24.4301	22.9272	24.0588	23.2416	26.0723	22.3595	23.5675	23.2987	23.4663	24.035	24.3812	23.8117	24.4655	22.9734	23.1965	23.3384	23.1559	22.781	22.0496	22.9986	23.4252	NaN	NaN	NaN	NaN	NaN	NaN	NaN	NaN
NaN	NaN	NaN	NaN	22.1531	NaN	NaN	NaN	NaN	22.0334	22.4095	NaN	NaN	NaN	NaN	22.22	22.279	NaN	NaN	NaN	NaN	NaN	NaN	NaN	NaN	NaN	NaN	NaN	NaN	NaN	NaN	NaN	NaN	NaN	NaN	NaN	NaN	NaN	NaN	NaN	NaN	NaN	22.0637	NaN	NaN	23.1191	NaN	21.747	22.377	NaN
NaN	NaN	24.2353	NaN	NaN	NaN	NaN	NaN	NaN	NaN	NaN	NaN	NaN	NaN	NaN	NaN	NaN	NaN	NaN	26.4451	NaN	NaN	25.8056	25.8524	NaN	27.8235	NaN	25.8401	NaN	NaN	NaN	NaN	NaN	NaN	NaN	27.6039	25.3678	25.1632	NaN	NaN	NaN	NaN	NaN	NaN	NaN	NaN	NaN	NaN	NaN	NaN
NaN	NaN	NaN	NaN	NaN	NaN	NaN	20.7052	NaN	NaN	20.5413	NaN	NaN	NaN	NaN	NaN	NaN	NaN	20.501	21.4881	NaN	NaN	NaN	NaN	NaN	NaN	21.2318	NaN	NaN	NaN	NaN	NaN	21.8497	19.703	20.7893	21.5006	NaN	NaN	NaN	21.5807	NaN	NaN	NaN	NaN	NaN	NaN	NaN	NaN	NaN	NaN
NaN	23.9966	NaN	NaN	NaN	NaN	NaN	NaN	NaN	NaN	25.4229	22.7868	NaN	NaN	NaN	NaN	NaN	NaN	22.9458	23.5627	NaN	NaN	NaN	24.0688	NaN	NaN	NaN	23.8868	23.9914	23.6855	NaN	23.2051	23.1609	23.4368	NaN	22.798	23.452	NaN	22.8195	NaN	NaN	NaN	NaN	24.361	NaN	NaN	24.4366	NaN	NaN	24.711
NaN	NaN	NaN	NaN	NaN	NaN	NaN	NaN	NaN	NaN	NaN	NaN	NaN	NaN	NaN	NaN	NaN	NaN	NaN	23.3114	NaN	NaN	NaN	NaN	NaN	NaN	NaN	NaN	NaN	22.6511	NaN	NaN	NaN	NaN	NaN	NaN	22.6169	NaN	23.1232	NaN	NaN	NaN	NaN	NaN	NaN	NaN	NaN	NaN	NaN	23.135
30.2295	29.5309	30.0357	NaN	29.3636	29.9655	30.211	29.3982	29.4837	30.144	30.7208	29.4655	30.0606	30.2795	30.4258	29.8223	29.5644	29.895	28.3992	28.6808	28.437	28.6523	29.9258	28.9119	29.6537	29.9985	30.5725	30.5173	29.6637	29.7468	29.7143	28.7675	28.66	28.6828	29.8844	30.6005	28.7234	28.6549	28.3837	30.1401	29.8054	29.5298	29.7517	22.5976	29.2714	29.655	29.5215	29.6141	29.7165	29.444
23.6165	22.7909	NaN	NaN	23.1436	NaN	NaN	NaN	20.178	23.184	24.7586	23.1	23.6308	23.8861	24.1131	23.9152	22.7949	23.5667	NaN	NaN	NaN	NaN	25.6626	NaN	NaN	25.8874	NaN	NaN	26.0673	25.8469	NaN	NaN	NaN	NaN	26.3447	27.2907	26.3351	26.333	NaN	NaN	NaN	NaN	23.8721	25.8844	24.1789	25.6836	25.9201	24.4035	25.6279	NaN
25.4911	24.1373	23.0646	24.8603	25.5327	NaN	25.8869	25.1669	NaN	24.0623	25.4658	25.3615	25.7912	25.7775	26.1738	NaN	25.664	26.1868	24.5812	24.8369	23.6705	23.6226	24.9052	24.0555	25.2988	24.0559	24.7156	24.2756	24.7862	24.7511	24.8992	24.0402	24.6366	24.848	25.2979	25.9762	24.354	24.3067	24.0792	25.8731	NaN	24.3936	24.5645	24.3608	23.7241	24.5641	NaN	25.1867	NaN	22.8962
NaN	NaN	NaN	NaN	NaN	NaN	NaN	NaN	NaN	NaN	NaN	23.2675	NaN	23.4211	NaN	NaN	NaN	NaN	NaN	NaN	23.9109	23.7765	24.3745	23.9993	24.0873	25.0589	24.2777	24.0095	24.0795	24.1358	24.4831	24.2448	23.8794	NaN	25.0177	NaN	24.1244	24.4603	24.6836	24.2474	23.9251	23.816	NaN	NaN	NaN	NaN	NaN	NaN	NaN	NaN
26.0942	26.0099	NaN	25.2281	25.7421	NaN	24.6022	24.3067	24.6017	25.3533	NaN	26.0754	25.8167	25.8634	24.8054	25.7094	25.3926	NaN	24.1576	24.4798	22.7775	23.0625	23.6015	22.5523	23.9614	21.3072	27.1763	23.2724	23.3151	23.783	24.3624	24.9343	26.7909	23.7676	25.3235	26.8276	23.8831	24.7814	24.0736	26.0221	23.6163	23.0113	24.1512	NaN	NaN	NaN	NaN	24.6585	NaN	NaN
NaN	NaN	22.8292	NaN	NaN	NaN	NaN	17.6469	20.2404	NaN	20.3021	NaN	20.8129	NaN	NaN	20.2428	21.0246	21.4697	NaN	NaN	NaN	NaN	NaN	NaN	NaN	NaN	NaN	NaN	NaN	NaN	NaN	NaN	NaN	NaN	NaN	NaN	NaN	NaN	NaN	NaN	NaN	NaN	NaN	NaN	NaN	NaN	NaN	20.6272	NaN	NaN
26.7319	NaN	NaN	NaN	NaN	NaN	NaN	NaN	NaN	NaN	NaN	NaN	NaN	NaN	NaN	NaN	NaN	NaN	23.8116	23.7073	25.8686	24.25	24.426	24.63	24.3181	21.5683	23.201	23.7456	24.2368	23.8362	22.5981	NaN	22.3944	22.4304	22.0318	22.3132	24.1351	23.7789	23.3631	22.0088	24.9469	25.3049	NaN	NaN	NaN	NaN	NaN	NaN	NaN	NaN
NaN	NaN	NaN	NaN	NaN	NaN	NaN	NaN	NaN	NaN	NaN	NaN	NaN	NaN	NaN	NaN	NaN	NaN	21.7497	23.8605	23.726	20.7341	21.7945	19.6991	16.7654	NaN	17.5288	NaN	NaN	NaN	NaN	18.4358	17.3968	NaN	20.6325	NaN	NaN	21.2493	21.0063	18.7418	21.5426	NaN	NaN	NaN	NaN	NaN	NaN	NaN	NaN	NaN
NaN	NaN	NaN	NaN	NaN	NaN	NaN	NaN	NaN	NaN	NaN	NaN	NaN	NaN	NaN	NaN	NaN	NaN	23.4126	22.9837	24.2403	23.7391	24.2621	24.6801	24.7793	NaN	23.7167	24.5921	24.7705	24.3165	22.6988	23.142	23.285	23.1636	22.5909	22.2433	24.1197	23.8598	24.9752	24.4564	25.2842	25.6441	NaN	NaN	NaN	NaN	NaN	NaN	NaN	NaN
NaN	22.0412	NaN	NaN	21.9735	NaN	NaN	22.7423	NaN	22.2204	21.3223	22.3881	21.0429	22.388	21.6004	NaN	22.3034	21.8508	NaN	NaN	NaN	NaN	NaN	NaN	NaN	NaN	NaN	NaN	NaN	NaN	NaN	NaN	NaN	NaN	NaN	NaN	NaN	NaN	NaN	NaN	NaN	NaN	NaN	NaN	NaN	NaN	NaN	NaN	NaN	NaN
NaN	NaN	NaN	NaN	NaN	NaN	NaN	NaN	NaN	NaN	NaN	NaN	NaN	NaN	NaN	NaN	NaN	NaN	NaN	NaN	NaN	NaN	22.7448	22.4399	NaN	NaN	NaN	21.5457	NaN	22.6151	NaN	NaN	NaN	23.5415	NaN	NaN	NaN	NaN	NaN	NaN	22.7546	22.6656	NaN	NaN	NaN	NaN	NaN	NaN	NaN	NaN
NaN	NaN	NaN	NaN	NaN	NaN	NaN	NaN	NaN	21.1081	NaN	NaN	NaN	23.0187	NaN	NaN	NaN	NaN	NaN	21.7726	22.2029	20.9459	22.0652	NaN	19.3382	NaN	21.0659	NaN	NaN	NaN	NaN	NaN	NaN	NaN	22.3739	NaN	NaN	21.7219	NaN	21.5326	NaN	NaN	NaN	NaN	NaN	NaN	NaN	NaN	NaN	NaN
NaN	NaN	NaN	NaN	NaN	NaN	NaN	NaN	NaN	NaN	NaN	NaN	NaN	NaN	NaN	NaN	NaN	NaN	NaN	NaN	NaN	NaN	22.0866	NaN	NaN	24.4765	23.1108	NaN	NaN	NaN	NaN	22.1609	22.6972	23.3272	22.0763	NaN	NaN	NaN	NaN	21.1957	NaN	NaN	NaN	NaN	NaN	NaN	NaN	NaN	NaN	NaN
22.3888	NaN	NaN	NaN	NaN	NaN	NaN	NaN	NaN	22.4151	NaN	22.1755	NaN	21.8382	NaN	22.3548	NaN	NaN	NaN	NaN	23.9008	NaN	NaN	NaN	23.32	NaN	NaN	23.3184	NaN	NaN	NaN	23.2971	NaN	NaN	22.805	NaN	23.6564	NaN	NaN	NaN	NaN	NaN	NaN	NaN	NaN	NaN	NaN	NaN	NaN	NaN
21.6998	21.9236	NaN	NaN	21.662	NaN	NaN	NaN	NaN	22.3619	NaN	22.5073	21.6425	22.188	21.8939	21.2259	22.0379	21.7984	NaN	NaN	NaN	NaN	NaN	NaN	NaN	NaN	NaN	NaN	NaN	NaN	NaN	NaN	NaN	NaN	NaN	NaN	NaN	NaN	NaN	NaN	NaN	NaN	22.1833	NaN	NaN	NaN	NaN	NaN	NaN	NaN
22.7249	22.9287	NaN	NaN	22.7279	NaN	NaN	NaN	NaN	22.3648	21.8861	22.5057	22.7402	22.6876	22.8561	22.4053	22.4004	22.7324	23.1765	23.1172	NaN	23.7641	23.9403	NaN	NaN	NaN	22.4937	NaN	NaN	NaN	NaN	NaN	NaN	NaN	23.7435	23.2753	NaN	23.608	23.4783	NaN	NaN	23.6459	NaN	NaN	NaN	24.2531	NaN	NaN	20.4234	NaN
NaN	NaN	NaN	NaN	20.5512	22.3509	NaN	NaN	22.1776	22.1082	NaN	NaN	NaN	22.1933	22.6168	NaN	22.2089	22.4854	NaN	NaN	NaN	NaN	NaN	NaN	NaN	NaN	NaN	NaN	NaN	NaN	NaN	NaN	NaN	NaN	NaN	NaN	NaN	NaN	NaN	NaN	NaN	NaN	22.8526	22.8589	22.5313	23.689	NaN	22.8155	NaN	NaN
23.1373	23.8682	NaN	23.4348	23.2767	24.027	23.9756	24.2401	23.3431	23.8559	24.796	23.9217	23.5148	23.6971	23.4055	22.9057	23.2984	23.2364	23.9148	24.8509	24.349	23.2498	24.5524	23.6516	NaN	23.7485	23.8183	24.3395	24.3223	24.3213	NaN	23.7702	24.3593	23.6023	24.3203	26.1385	24.6388	25.1948	25.4216	24.8676	24.4189	24.304	23.1886	25.6375	23.3341	24.244	26.109	23.4734	24.0052	26.2337
NaN	NaN	NaN	NaN	NaN	NaN	NaN	NaN	NaN	NaN	NaN	NaN	NaN	NaN	NaN	NaN	NaN	NaN	NaN	NaN	NaN	22.3903	NaN	22.977	22.4817	NaN	NaN	NaN	NaN	NaN	NaN	22.7768	NaN	23.1477	NaN	NaN	NaN	NaN	NaN	23.046	NaN	NaN	NaN	NaN	NaN	NaN	NaN	NaN	NaN	NaN
25.2677	NaN	NaN	NaN	NaN	26.1026	24.5667	NaN	NaN	24.5678	21.9765	23.8404	25.139	NaN	25.0673	24.6644	NaN	24.657	26.0423	NaN	NaN	26.792	25.7085	NaN	25.2408	NaN	NaN	NaN	26.7319	26.0646	NaN	NaN	NaN	27.257	NaN	NaN	NaN	NaN	NaN	NaN	NaN	27.8408	NaN	NaN	NaN	NaN	NaN	NaN	NaN	NaN
NaN	NaN	NaN	NaN	NaN	NaN	NaN	NaN	NaN	NaN	NaN	NaN	NaN	NaN	NaN	NaN	NaN	NaN	NaN	NaN	NaN	NaN	22.9102	22.844	NaN	NaN	22.8563	22.8426	23.138	22.8079	21.7961	21.6453	21.5919	22.1444	23.362	NaN	23.2346	23.2216	23.6336	23.4095	NaN	NaN	NaN	NaN	NaN	NaN	NaN	NaN	NaN	NaN
NaN	NaN	NaN	23.2655	21.754	NaN	NaN	NaN	NaN	NaN	21.3167	22.0827	NaN	NaN	NaN	23.3554	NaN	NaN	NaN	NaN	NaN	NaN	NaN	NaN	NaN	NaN	NaN	NaN	NaN	NaN	NaN	NaN	NaN	NaN	NaN	NaN	NaN	NaN	NaN	NaN	NaN	NaN	21.247	NaN	NaN	NaN	NaN	22.4127	NaN	NaN
NaN	NaN	NaN	NaN	NaN	NaN	NaN	NaN	NaN	NaN	NaN	NaN	NaN	NaN	NaN	NaN	NaN	NaN	NaN	23.3963	NaN	NaN	NaN	NaN	NaN	NaN	NaN	NaN	NaN	NaN	NaN	NaN	NaN	NaN	NaN	NaN	NaN	NaN	NaN	NaN	NaN	NaN	NaN	NaN	NaN	NaN	NaN	NaN	NaN	NaN
21.0051	22.4954	NaN	NaN	21.9307	23.6388	21.8842	NaN	20.2211	NaN	22.8764	22.782	22.6333	23.8265	24.0695	21.9904	23.0618	23.4568	NaN	NaN	NaN	NaN	NaN	NaN	NaN	NaN	NaN	NaN	NaN	NaN	NaN	NaN	NaN	NaN	NaN	NaN	NaN	NaN	NaN	NaN	NaN	NaN	NaN	NaN	23.2031	23.4373	NaN	NaN	23.6916	22.6923
23.9335	23.0123	25.2283	25.7307	23.5149	25.1519	24.5816	25.2696	23.5233	23.3429	24.6109	23.3358	24.1936	23.4558	23.8165	24.1252	23.2708	23.454	25.0088	25.3131	25.5047	24.9256	25.0716	24.6955	24.5834	24.9504	25.3246	24.9302	23.9371	24.775	24.7038	24.9132	24.9769	24.2429	25.5085	NaN	25.0832	NaN	25.4162	25.5193	23.6077	24.6692	25.2861	26.8375	25.3218	26.7071	26.4079	24.7347	25.4927	25.9172
NaN	NaN	NaN	NaN	NaN	NaN	NaN	NaN	NaN	NaN	NaN	NaN	NaN	NaN	NaN	NaN	NaN	NaN	22.9486	22.7702	NaN	21.9078	21.3277	21.8945	21.2499	NaN	21.5805	NaN	20.055	NaN	NaN	21.4121	22.3462	22.7039	22.371	23.8529	21.9519	22.4325	21.5949	NaN	NaN	NaN	NaN	NaN	NaN	NaN	NaN	NaN	NaN	NaN
NaN	NaN	NaN	NaN	NaN	NaN	NaN	NaN	NaN	NaN	NaN	NaN	NaN	NaN	NaN	NaN	NaN	NaN	NaN	NaN	NaN	NaN	22.4601	NaN	NaN	NaN	22.2624	NaN	NaN	NaN	22.6965	22.1465	NaN	22.6751	22.2739	22.5601	22.7847	22.3661	22.438	22.1058	NaN	22.323	NaN	NaN	NaN	NaN	NaN	NaN	NaN	NaN
NaN	NaN	NaN	NaN	NaN	NaN	NaN	NaN	NaN	NaN	NaN	NaN	NaN	NaN	NaN	NaN	NaN	NaN	23.8088	23.141	23.2596	23.3491	23.1172	23.8682	23.6476	NaN	23.5342	23.5046	23.2661	23.1645	NaN	NaN	NaN	23.2752	23.2006	NaN	23.5447	23.2835	21.9879	NaN	NaN	NaN	NaN	NaN	NaN	NaN	NaN	NaN	NaN	NaN
NaN	NaN	NaN	NaN	NaN	NaN	NaN	NaN	NaN	NaN	NaN	NaN	NaN	NaN	NaN	NaN	NaN	NaN	23.5461	21.5705	NaN	NaN	23.9559	24.4769	NaN	NaN	21.7817	NaN	24.1018	23.6975	NaN	NaN	NaN	NaN	NaN	NaN	23.6124	23.4808	NaN	NaN	NaN	NaN	NaN	NaN	NaN	NaN	NaN	NaN	NaN	NaN
23.8477	23.7075	NaN	NaN	NaN	NaN	NaN	NaN	NaN	24.4472	24.4242	24.0596	24.3054	24.5491	24.2906	24.1318	24.0874	NaN	23.4873	23.7562	22.7099	23.3151	22.9569	23.0111	22.851	22.98	23.8163	23.035	23.3712	23.1176	23.4366	22.9884	23.3715	23.1834	23.1841	23.1867	22.9447	23.319	23.1911	23.4231	23.3991	23.1269	22.0159	NaN	NaN	NaN	NaN	NaN	NaN	NaN
21.2009	NaN	NaN	NaN	NaN	NaN	NaN	NaN	NaN	23.1191	NaN	22.8999	NaN	NaN	NaN	NaN	NaN	NaN	NaN	22.8857	22.1054	22.3839	22.4616	NaN	22.5464	NaN	24.3286	24.282	23.3321	22.827	21.6531	NaN	21.8408	21.9074	23.1865	23.0436	22.2085	NaN	NaN	23.1835	21.4995	21.6946	NaN	NaN	NaN	NaN	NaN	NaN	NaN	NaN
NaN	NaN	NaN	26.1504	NaN	NaN	NaN	27.0368	25.0516	25.9578	28.0131	26.4628	26.0053	25.9707	25.8202	26.0495	NaN	25.8753	25.0026	24.4679	24.3394	24.1824	24.1414	23.9843	24.0123	NaN	24.1766	22.9328	23.673	23.402	25.4149	24.9773	25.4261	25.552	24.5177	24.9039	24.3971	24.5088	24.5183	26.0253	25.2915	25.2727	NaN	26.2008	NaN	26.0786	26.1038	25.6472	25.9668	24.9937
NaN	NaN	NaN	NaN	NaN	NaN	NaN	NaN	NaN	NaN	NaN	NaN	NaN	NaN	NaN	NaN	NaN	NaN	NaN	23.885	NaN	NaN	NaN	NaN	NaN	NaN	NaN	NaN	NaN	NaN	NaN	23.4893	24.1364	NaN	NaN	NaN	NaN	NaN	NaN	23.2173	NaN	NaN	NaN	NaN	NaN	NaN	NaN	NaN	NaN	NaN
NaN	NaN	NaN	NaN	NaN	NaN	NaN	NaN	NaN	NaN	NaN	NaN	NaN	NaN	NaN	NaN	NaN	NaN	23.1453	21.8346	23.558	22.7846	NaN	23.3983	23.5592	NaN	23.4031	23.7655	23.3051	24.0675	NaN	NaN	NaN	NaN	NaN	NaN	22.9641	NaN	22.6002	NaN	NaN	23.3089	NaN	NaN	NaN	NaN	NaN	NaN	NaN	NaN
23.001	22.5729	24.2598	24.5672	NaN	NaN	NaN	23.499	22.4456	23.3215	23.9557	22.6353	22.9511	23.0053	23.4342	22.2085	NaN	NaN	NaN	NaN	NaN	NaN	NaN	NaN	NaN	NaN	24.444	22.295	NaN	NaN	NaN	NaN	NaN	NaN	23.2997	NaN	NaN	23.4288	NaN	23.0888	NaN	NaN	23.1882	NaN	NaN	NaN	NaN	22.9609	NaN	NaN
NaN	NaN	NaN	NaN	NaN	NaN	NaN	NaN	NaN	NaN	NaN	NaN	NaN	NaN	NaN	NaN	NaN	NaN	NaN	23.2343	23.3499	23.5244	23.6947	23.8691	23.6267	NaN	22.7124	23.7005	23.6546	23.6216	23.4228	22.9673	23.1394	23.8376	23.7934	21.1012	22.9585	22.99	23.5515	21.8668	23.9111	24.184	NaN	NaN	NaN	NaN	NaN	NaN	NaN	NaN
NaN	NaN	NaN	NaN	NaN	NaN	NaN	NaN	NaN	NaN	NaN	NaN	NaN	NaN	NaN	NaN	NaN	NaN	NaN	22.2075	21.6968	22.2565	23.0597	22.3864	22.6973	NaN	22.7175	22.6071	NaN	NaN	23.0371	22.1952	NaN	NaN	23.2103	22.5426	22.3134	23.045	22.6189	22.3293	NaN	NaN	NaN	NaN	NaN	NaN	NaN	NaN	NaN	NaN
24.2987	NaN	NaN	NaN	NaN	NaN	NaN	23.9736	NaN	24.6694	NaN	23.96	NaN	NaN	NaN	NaN	NaN	NaN	NaN	NaN	NaN	NaN	NaN	NaN	NaN	NaN	NaN	NaN	NaN	NaN	NaN	NaN	NaN	NaN	NaN	NaN	NaN	NaN	NaN	NaN	NaN	NaN	NaN	NaN	NaN	24.5192	NaN	NaN	NaN	NaN
NaN	NaN	24.6676	26.3357	NaN	NaN	24.0624	NaN	NaN	24.5227	25.0751	24.2243	NaN	24.6344	24.8183	NaN	23.7028	NaN	NaN	NaN	NaN	NaN	NaN	NaN	NaN	NaN	NaN	NaN	NaN	NaN	NaN	NaN	NaN	NaN	NaN	NaN	NaN	NaN	NaN	NaN	NaN	NaN	NaN	NaN	NaN	NaN	NaN	NaN	NaN	NaN
15.9883	21.9328	NaN	22.6004	23.1215	25.6337	23.2523	24.1056	22.5002	21.9858	23.4588	22.8552	23.8477	22.2372	23.6922	23.5721	NaN	22.0338	NaN	NaN	NaN	NaN	NaN	NaN	NaN	NaN	NaN	NaN	NaN	NaN	NaN	NaN	NaN	NaN	NaN	NaN	NaN	NaN	NaN	NaN	NaN	NaN	23.7324	24.8058	NaN	NaN	25.0354	NaN	NaN	23.5462
NaN	NaN	NaN	NaN	NaN	NaN	NaN	NaN	NaN	NaN	NaN	NaN	NaN	NaN	NaN	NaN	NaN	NaN	NaN	NaN	NaN	NaN	23.0902	NaN	NaN	NaN	NaN	22.8433	22.8362	23.1584	NaN	NaN	22.2418	23.2477	NaN	NaN	NaN	22.8941	23.4336	NaN	NaN	NaN	NaN	NaN	NaN	NaN	NaN	NaN	NaN	NaN
27.3786	26.7101	26.3967	NaN	27.2261	26.5709	27.894	27.5002	27.0233	26.533	28.4072	26.4849	27.1688	27.2908	26.9687	27.44	26.7277	27.0855	26.3502	26.5511	25.9772	26.2197	26.9592	26.825	26.5089	28.4494	26.9357	26.9129	26.7543	26.3638	27.0594	26.1946	26.6191	26.9158	27.2804	28.0704	26.201	26.4348	26.0616	27.6636	27.1976	26.57	26.8314	26.6185	26.432	27.4774	26.707	26.7234	27.1577	26.5009
NaN	NaN	NaN	NaN	NaN	NaN	NaN	NaN	NaN	NaN	NaN	NaN	NaN	NaN	NaN	NaN	NaN	NaN	NaN	22.342	NaN	NaN	NaN	NaN	NaN	NaN	NaN	22.2967	22.7613	22.0076	NaN	NaN	21.883	NaN	22.3355	NaN	NaN	NaN	22.6257	NaN	NaN	NaN	NaN	NaN	NaN	NaN	NaN	NaN	NaN	NaN
NaN	NaN	NaN	NaN	NaN	NaN	NaN	NaN	NaN	NaN	NaN	NaN	NaN	NaN	NaN	NaN	NaN	NaN	NaN	NaN	22.5865	NaN	NaN	NaN	NaN	NaN	NaN	NaN	NaN	NaN	NaN	NaN	NaN	NaN	21.9751	NaN	NaN	NaN	21.8676	NaN	23.1235	21.7405	NaN	NaN	NaN	NaN	NaN	NaN	NaN	23.8752
NaN	NaN	NaN	NaN	NaN	NaN	NaN	25.2809	NaN	NaN	NaN	NaN	NaN	NaN	NaN	NaN	NaN	NaN	NaN	NaN	NaN	NaN	NaN	NaN	NaN	NaN	NaN	NaN	NaN	NaN	NaN	25.1703	NaN	NaN	NaN	NaN	NaN	NaN	NaN	NaN	25.5305	NaN	NaN	NaN	NaN	NaN	NaN	NaN	NaN	NaN
25.1831	NaN	NaN	21.9898	NaN	NaN	25.7218	NaN	23.6578	23.0341	23.5548	22.8355	NaN	NaN	NaN	25.0264	23.3341	NaN	NaN	NaN	25.3369	25.1221	NaN	NaN	NaN	NaN	NaN	NaN	24.7484	NaN	NaN	NaN	NaN	NaN	NaN	NaN	25.1288	NaN	NaN	NaN	NaN	NaN	NaN	25.7132	NaN	NaN	NaN	NaN	24.4198	NaN
NaN	NaN	NaN	NaN	NaN	NaN	NaN	NaN	NaN	NaN	NaN	NaN	NaN	NaN	NaN	NaN	NaN	NaN	NaN	23.5285	22.8098	22.9073	23.4516	23.3139	23.2651	NaN	NaN	23.4015	23.1467	23.049	NaN	23.2373	23.2689	23.4477	23.6822	23.6488	22.9855	23.2927	23.5764	NaN	23.4735	23.4331	NaN	NaN	NaN	NaN	NaN	NaN	NaN	NaN
NaN	NaN	NaN	NaN	NaN	NaN	NaN	NaN	NaN	NaN	NaN	NaN	NaN	NaN	NaN	NaN	NaN	NaN	23.2337	23.6699	22.7197	23.0423	24.3177	24.1929	23.2372	25.2623	23.9241	23.606	23.007	23.8139	23.6081	23.0397	23.0306	22.9879	23.6085	25.3993	22.6759	22.8998	23.0092	23.1371	NaN	23.8747	NaN	NaN	NaN	NaN	NaN	NaN	NaN	NaN
NaN	NaN	NaN	NaN	NaN	NaN	NaN	NaN	NaN	NaN	NaN	NaN	NaN	NaN	NaN	NaN	NaN	NaN	23.1203	22.198	23.3969	22.5602	22.8342	22.9402	22.716	NaN	22.2709	22.934	22.7294	NaN	22.7896	22.7655	22.2827	22.5621	22.4718	23.1766	23.4754	23.2625	22.7357	22.8094	23.3172	23.3625	NaN	NaN	NaN	NaN	NaN	NaN	NaN	NaN
25.6206	24.9597	26.1251	25.8721	25.8396	25.5536	25.7715	23.889	24.9542	26.0448	NaN	25.5738	25.1323	NaN	25.561	25.1757	25.0404	25.0016	23.2429	23.8641	NaN	NaN	NaN	NaN	NaN	26.5894	NaN	27.4051	27.1527	27.0905	26.798	26.6029	26.6707	26.6585	27.7107	27.864	NaN	27.0366	26.563	27.306	27.105	26.8294	24.5258	25.1601	25.0406	24.9319	24.7401	24.4169	24.7829	24.8643
NaN	NaN	NaN	NaN	NaN	NaN	NaN	NaN	NaN	NaN	NaN	NaN	NaN	NaN	NaN	NaN	NaN	NaN	NaN	NaN	23.3636	23.0412	23.2965	NaN	NaN	NaN	NaN	NaN	NaN	NaN	22.8075	22.941	NaN	NaN	NaN	NaN	22.2764	22.2271	NaN	NaN	NaN	NaN	NaN	NaN	NaN	NaN	NaN	NaN	NaN	NaN
NaN	NaN	NaN	NaN	NaN	NaN	NaN	24.7525	23.867	NaN	21.3434	NaN	23.5595	23.9264	24.4369	NaN	NaN	NaN	NaN	NaN	NaN	NaN	NaN	NaN	NaN	NaN	NaN	NaN	NaN	NaN	NaN	NaN	NaN	NaN	NaN	NaN	NaN	NaN	NaN	NaN	NaN	NaN	NaN	NaN	NaN	25.9372	NaN	24.7607	NaN	24.9852
26.2113	25.9126	NaN	27.2101	25.8684	26.3716	26.4525	26.209	25.4162	25.8728	28.1565	25.3074	26.0366	25.8819	25.8886	26.1303	25.2221	25.6679	26.8131	26.4028	25.1879	25.3373	21.7778	24.3158	26.1549	NaN	27.9633	24.1239	26.1228	25.9315	25.5453	26.3233	27.0972	24.6662	NaN	26.859	26.0154	22.6981	25.3456	26.7095	25.5062	24.4358	24.7232	24.8333	24.8488	24.4065	23.5015	24.3263	24.2657	NaN
NaN	NaN	NaN	NaN	NaN	NaN	NaN	NaN	NaN	NaN	NaN	NaN	NaN	NaN	NaN	NaN	NaN	NaN	22.1486	23.1874	NaN	23.2423	21.3795	NaN	NaN	NaN	NaN	NaN	NaN	NaN	22.7691	22.2911	NaN	23.2121	NaN	23.1278	NaN	NaN	NaN	NaN	NaN	NaN	NaN	NaN	NaN	NaN	NaN	NaN	NaN	NaN
NaN	NaN	NaN	NaN	NaN	NaN	NaN	NaN	NaN	NaN	NaN	NaN	NaN	NaN	NaN	NaN	NaN	NaN	NaN	22.3012	NaN	NaN	NaN	NaN	21.505	NaN	NaN	NaN	NaN	NaN	21.6686	NaN	21.6657	22.3805	NaN	NaN	NaN	NaN	NaN	NaN	NaN	NaN	NaN	NaN	NaN	NaN	NaN	NaN	NaN	NaN
24.3209	NaN	NaN	NaN	23.3473	24.3055	NaN	23.8388	NaN	24.5924	26.5315	24.3729	24.3714	24.4296	24.2515	24.3295	23.626	23.7983	23.9085	24.0104	23.4611	24.0064	24.4335	NaN	NaN	NaN	23.2594	22.9691	23.1761	23.5069	23.6509	24.1793	24.3546	24.8627	24.1343	23.7623	23.3735	24.1342	23.5831	23.5426	24.2574	24.0713	23.8394	24.5062	NaN	NaN	23.9681	NaN	NaN	NaN
NaN	NaN	NaN	NaN	NaN	NaN	21.3475	NaN	NaN	22.1729	22.5148	NaN	21.5612	NaN	21.9671	21.1965	NaN	22.0477	NaN	NaN	NaN	NaN	NaN	NaN	NaN	NaN	NaN	NaN	NaN	NaN	NaN	NaN	NaN	NaN	NaN	NaN	NaN	NaN	NaN	NaN	NaN	NaN	NaN	NaN	NaN	NaN	NaN	NaN	NaN	NaN
NaN	NaN	NaN	NaN	NaN	NaN	NaN	NaN	NaN	NaN	20.778	NaN	20.6407	NaN	NaN	NaN	NaN	NaN	NaN	NaN	21.1124	20.7418	NaN	NaN	NaN	NaN	NaN	NaN	NaN	NaN	NaN	NaN	NaN	NaN	21.659	22.7121	21.5255	22.2792	22.4315	22.2167	NaN	NaN	NaN	NaN	NaN	NaN	NaN	NaN	NaN	NaN
23.8998	NaN	23.9391	NaN	22.6158	NaN	23.3756	23.8153	23.3553	22.2088	23.6508	21.6967	NaN	22.8302	22.8265	NaN	23.2696	NaN	NaN	NaN	NaN	NaN	NaN	NaN	NaN	NaN	NaN	NaN	NaN	NaN	NaN	NaN	NaN	NaN	NaN	24.3655	NaN	NaN	NaN	NaN	NaN	NaN	24.2874	NaN	24.4204	NaN	NaN	24.2262	NaN	24.8458
24.2569	24.3305	NaN	NaN	24.0862	25.6302	NaN	23.7831	24.8096	NaN	22.9913	23.896	23.5272	23.9648	24.0613	23.6562	24.2294	24.1137	25.6531	NaN	26.7544	25.5877	NaN	25.8272	NaN	NaN	NaN	26.3604	NaN	26.2765	23.1399	23.5909	23.1936	22.9814	23.4457	NaN	NaN	23.5768	23.6944	NaN	NaN	24.9286	24.5334	24.7022	24.3983	24.7335	22.4176	23.6597	NaN	NaN
24.0299	22.4715	NaN	NaN	NaN	NaN	NaN	21.8522	NaN	NaN	NaN	NaN	23.8315	NaN	21.2678	NaN	21.305	22.0709	NaN	22.9014	22.6305	22.1336	22.648	23.1678	21.4103	23.52	22.1769	22.6926	21.6751	NaN	22.0734	22.2358	20.71	NaN	22.1859	22.5353	22.3926	21.7706	22.4094	22.4968	NaN	NaN	NaN	NaN	NaN	NaN	NaN	22.579	NaN	NaN
NaN	25.1385	25.2755	NaN	25.2479	25.2267	NaN	24.6487	25.864	NaN	NaN	NaN	25.3194	25.4124	25.5771	NaN	25.375	25.2723	22.704	NaN	23.3419	23.8567	24.4297	23.579	24.8866	NaN	24.2781	25.2244	25.3606	25.4873	24.752	24.317	24.4077	24.5857	24.5016	NaN	24.028	23.805	23.9331	NaN	24.7607	24.9603	25.1052	24.6362	24.987	24.848	NaN	25.6991	25.2734	25.23
NaN	NaN	NaN	NaN	NaN	NaN	NaN	NaN	NaN	NaN	NaN	NaN	NaN	NaN	NaN	NaN	NaN	NaN	NaN	NaN	NaN	NaN	NaN	NaN	22.3126	NaN	NaN	NaN	22.3766	22.1067	NaN	NaN	NaN	NaN	NaN	NaN	NaN	21.7447	NaN	NaN	NaN	NaN	NaN	NaN	NaN	NaN	NaN	NaN	25.4907	NaN
NaN	NaN	NaN	NaN	NaN	NaN	NaN	NaN	NaN	NaN	NaN	NaN	NaN	NaN	NaN	NaN	NaN	NaN	NaN	NaN	NaN	NaN	NaN	NaN	NaN	NaN	20.0952	NaN	NaN	NaN	20.7454	NaN	NaN	NaN	NaN	NaN	NaN	NaN	NaN	NaN	NaN	NaN	NaN	NaN	NaN	NaN	NaN	NaN	NaN	NaN
21.0696	NaN	NaN	23.7443	NaN	NaN	21.1311	22.5842	21.0307	21.6175	NaN	21.483	21.7684	21.5546	21.5106	21.9515	21.402	22.3619	22.6882	22.7643	22.7176	NaN	NaN	NaN	NaN	NaN	NaN	NaN	NaN	NaN	23.1395	22.866	NaN	NaN	NaN	NaN	23.2533	NaN	NaN	22.8022	NaN	NaN	20.6429	22.862	21.4857	22.6582	NaN	NaN	22.6435	22.1212
NaN	NaN	NaN	NaN	NaN	NaN	NaN	NaN	NaN	NaN	NaN	NaN	24.8944	NaN	NaN	NaN	NaN	NaN	24.5858	24.6108	23.2921	23.686	23.2911	23.3078	23.3439	24.6408	24.1616	22.8317	23.1909	23.6213	23.7137	23.283	23.6321	23.2845	23.6849	25.2267	22.9103	22.9983	22.3898	23.8062	23.4965	23.4496	NaN	NaN	NaN	NaN	NaN	NaN	NaN	NaN
NaN	NaN	NaN	NaN	NaN	NaN	NaN	NaN	NaN	NaN	NaN	NaN	NaN	NaN	NaN	NaN	NaN	NaN	23.7803	23.7298	22.9589	23.881	23.2996	23.4327	22.8333	NaN	22.114	23.4682	22.7389	22.4746	23.9957	24.0236	24.263	24.1386	23.4286	23.9939	22.4946	22.899	22.5142	22.5774	22.9797	NaN	NaN	NaN	NaN	NaN	NaN	NaN	NaN	NaN
NaN	NaN	NaN	NaN	NaN	NaN	NaN	NaN	NaN	NaN	23.0185	NaN	23.8161	24.0085	23.9768	NaN	NaN	NaN	NaN	NaN	NaN	NaN	NaN	NaN	NaN	NaN	22.8053	22.7263	NaN	23.0825	NaN	23.9659	24.0634	NaN	NaN	NaN	23.141	NaN	NaN	NaN	NaN	NaN	NaN	NaN	NaN	NaN	NaN	NaN	NaN	NaN
NaN	NaN	NaN	NaN	NaN	NaN	NaN	NaN	NaN	NaN	NaN	NaN	NaN	NaN	NaN	NaN	NaN	NaN	NaN	23.3666	23.335	23.9171	22.6231	22.0332	22.192	NaN	22.3567	NaN	22.8536	22.1023	23.19	23.9266	23.121	23.5355	22.8385	22.5691	23.1847	22.979	23.1071	NaN	22.6063	21.3562	NaN	NaN	NaN	NaN	NaN	NaN	NaN	NaN
NaN	NaN	NaN	NaN	NaN	NaN	NaN	NaN	NaN	NaN	NaN	NaN	NaN	NaN	NaN	NaN	NaN	NaN	NaN	22.1044	NaN	NaN	22.7179	NaN	23.0741	NaN	22.3191	22.3377	23.2433	22.8919	22.4686	22.1252	22.2904	22.2405	23.1644	NaN	22.7744	22.7315	22.9501	NaN	21.9343	NaN	NaN	NaN	NaN	NaN	NaN	NaN	NaN	NaN
21.8482	NaN	22.8877	NaN	NaN	24.2046	NaN	23.7165	22.3397	NaN	22.3465	20.9454	23.3569	NaN	NaN	22.3827	NaN	NaN	NaN	NaN	NaN	NaN	NaN	NaN	NaN	NaN	NaN	NaN	NaN	NaN	NaN	NaN	NaN	NaN	NaN	NaN	NaN	NaN	NaN	NaN	NaN	NaN	NaN	NaN	NaN	NaN	NaN	NaN	NaN	NaN
NaN	NaN	NaN	22.8696	22.1757	NaN	22.2052	23.9782	NaN	22.4544	22.6595	22.1681	22.1585	21.6922	22.1355	21.3675	22.243	22.4327	NaN	NaN	NaN	NaN	NaN	NaN	NaN	NaN	NaN	NaN	NaN	NaN	NaN	NaN	NaN	NaN	NaN	NaN	NaN	NaN	NaN	NaN	NaN	NaN	22.2472	23.045	NaN	NaN	NaN	NaN	NaN	NaN
NaN	NaN	NaN	NaN	NaN	NaN	NaN	NaN	NaN	NaN	NaN	NaN	NaN	NaN	NaN	NaN	NaN	NaN	NaN	22.9977	22.4668	22.9803	22.7429	22.3228	23.025	NaN	NaN	NaN	NaN	NaN	NaN	23.7192	NaN	NaN	22.3511	NaN	NaN	22.5721	22.7695	23.8395	23.1281	NaN	NaN	NaN	NaN	NaN	NaN	NaN	NaN	NaN
NaN	NaN	NaN	NaN	22.7049	NaN	NaN	NaN	NaN	23.3888	NaN	22.7579	NaN	23.2305	23.5171	22.2901	23.1758	23.0908	23.1949	23.4324	23.4333	23.9608	23.1872	NaN	23.473	NaN	23.5428	NaN	22.0832	22.7951	23.717	23.1746	23.3976	23.0308	23.2098	NaN	23.1449	23.2701	NaN	NaN	21.6177	NaN	23.1668	NaN	NaN	NaN	NaN	NaN	NaN	NaN
24.5442	25.5103	26.3002	NaN	24.8995	25.8817	25.2433	25.865	25.4035	24.7842	25.1257	24.6269	24.8035	25.1502	NaN	25.2427	24.7539	25.0144	26.3403	NaN	26.4032	26.2996	25.6137	26.4901	25.8193	27.5509	26.3323	NaN	NaN	NaN	25.8896	26.7925	25.972	26.3214	25.6945	NaN	NaN	26.1792	25.6579	25.9452	26.1412	26.5774	25.8902	26.2188	25.969	27.056	26.1762	26.4167	27.0935	26.0979
24.5707	25.2065	NaN	NaN	24.7193	25.432	24.8879	25.5071	24.8848	25.5958	27.51	25.5303	24.4366	25.526	25.7831	24.571	25.2833	25.2391	25.4145	24.1116	25.2466	24.804	NaN	25.006	25.743	NaN	26.0938	26.3409	25.7429	26.1093	25.2342	25.9673	25.3712	24.8977	NaN	25.512	25.9696	25.059	25.287	25.4478	25.4448	25.6373	25.5354	25.7547	25.4372	26.2187	25.1155	25.3572	26.4365	21.0928
23.7652	24.6171	23.6389	NaN	24.3081	NaN	NaN	NaN	22.2216	24.4832	21.8328	24.5051	24.2651	24.37	23.5559	23.9558	23.7081	24.8749	24.7168	NaN	24.7483	24.4739	24.395	25.2872	24.5439	27.1009	24.6704	25.0715	19.933	24.9623	23.9042	24.312	24.02	23.9741	23.4026	NaN	24.3033	24.0287	25.4058	24.8006	25.4317	25.5686	NaN	24.2988	NaN	NaN	NaN	NaN	NaN	24.5727
NaN	NaN	NaN	NaN	NaN	NaN	NaN	NaN	NaN	NaN	NaN	NaN	23.8376	23.3622	23.5179	24.1496	NaN	24.4141	23.2255	22.6439	23.4345	22.6565	24.2495	23.5034	23.6395	NaN	24.2498	NaN	NaN	NaN	NaN	NaN	NaN	NaN	NaN	NaN	NaN	22.2216	NaN	23.8201	23.7149	24.1587	23.0179	NaN	NaN	NaN	24.3102	22.9384	22.7082	23.9433
NaN	NaN	NaN	NaN	NaN	NaN	NaN	NaN	NaN	NaN	NaN	NaN	NaN	NaN	NaN	NaN	NaN	NaN	22.1529	NaN	23.7554	NaN	NaN	23.511	23.6227	NaN	21.5751	22.6309	NaN	21.7049	NaN	22.9792	NaN	NaN	NaN	NaN	NaN	NaN	NaN	NaN	NaN	NaN	NaN	NaN	NaN	NaN	NaN	NaN	NaN	NaN
NaN	20.907	23.0372	NaN	NaN	21.4998	NaN	22.0461	NaN	20.6607	NaN	21.1675	NaN	NaN	21.152	NaN	21.545	21.652	NaN	NaN	NaN	NaN	NaN	NaN	NaN	NaN	NaN	NaN	NaN	NaN	NaN	NaN	NaN	NaN	NaN	NaN	NaN	NaN	NaN	NaN	NaN	NaN	NaN	NaN	NaN	22.8621	NaN	NaN	NaN	NaN
NaN	NaN	NaN	NaN	NaN	NaN	NaN	NaN	NaN	NaN	NaN	NaN	NaN	NaN	NaN	NaN	NaN	NaN	NaN	NaN	NaN	NaN	NaN	NaN	23.4033	24.7735	22.9669	23.73	23.9539	23.5571	22.5261	22.5463	22.4552	22.8198	NaN	NaN	NaN	22.2586	23.6318	22.3042	23.9139	24.118	NaN	NaN	NaN	NaN	NaN	NaN	NaN	NaN
28.3296	28.112	NaN	NaN	28.2843	26.6674	28.1257	26.8141	28.0531	27.6461	28.983	27.8946	27.792	27.9702	27.7155	28.0716	28.0449	28.0427	28.0892	27.782	28.2733	27.6323	29.0491	28.042	28.7492	28.3833	28.3175	28.8454	28.686	28.7488	NaN	27.8061	27.9876	27.765	27.4077	28.3188	27.5222	27.396	27.3944	28.4005	28.4217	28.2879	27.3053	26.4396	27.5684	27.3962	26.6269	27.3849	27.6811	26.7251
NaN	NaN	NaN	NaN	NaN	NaN	NaN	NaN	NaN	NaN	NaN	NaN	NaN	NaN	NaN	NaN	NaN	NaN	23.1009	23.3395	22.1548	22.5267	24.6271	NaN	NaN	24.7064	NaN	NaN	NaN	NaN	NaN	NaN	NaN	NaN	24.189	24.6611	NaN	24.1793	NaN	23.9551	24.0108	NaN	NaN	NaN	NaN	NaN	NaN	NaN	NaN	NaN
NaN	23.9354	26.6854	24.3355	23.725	21.5745	23.8936	24.5754	NaN	23.4213	NaN	24.3344	24.8227	24.0053	NaN	NaN	NaN	NaN	NaN	NaN	NaN	NaN	NaN	NaN	NaN	NaN	NaN	NaN	NaN	NaN	NaN	NaN	NaN	NaN	NaN	NaN	NaN	NaN	NaN	NaN	NaN	NaN	23.6464	NaN	22.0392	23.4198	25.9754	NaN	24.1788	NaN
22.8819	23.1187	24.7466	24.2848	22.8907	24.975	NaN	24.8325	23.2885	24.0337	23.7241	23.7339	23.5109	24.3115	24.4962	22.7664	24.5375	24.6369	NaN	22.9187	23.2782	23.6753	22.6114	23.6743	22.7739	NaN	23.8999	20.3734	23.8738	24.0572	NaN	NaN	24.4227	25.2374	25.0835	24.9154	24.0895	24.7317	24.9519	25.7733	24.71	20.5379	NaN	NaN	NaN	23.1197	22.6227	20.8361	21.6715	NaN
NaN	NaN	NaN	NaN	NaN	NaN	NaN	NaN	NaN	NaN	NaN	NaN	NaN	NaN	NaN	NaN	NaN	NaN	NaN	NaN	NaN	NaN	NaN	NaN	NaN	NaN	NaN	22.3923	NaN	22.876	NaN	NaN	NaN	NaN	NaN	NaN	22.2151	22.5215	22.7729	NaN	23.0952	NaN	NaN	NaN	NaN	NaN	NaN	NaN	NaN	NaN
NaN	NaN	NaN	NaN	NaN	NaN	NaN	NaN	NaN	NaN	NaN	NaN	NaN	NaN	NaN	NaN	NaN	NaN	NaN	22.2102	23.7819	NaN	NaN	23.6406	23.3885	NaN	NaN	22.7637	NaN	NaN	NaN	NaN	NaN	NaN	NaN	NaN	NaN	NaN	NaN	22.5089	NaN	NaN	NaN	NaN	NaN	NaN	NaN	NaN	NaN	NaN
NaN	NaN	NaN	NaN	NaN	NaN	NaN	NaN	NaN	NaN	NaN	NaN	NaN	NaN	NaN	NaN	NaN	NaN	22.9785	NaN	NaN	23.9438	22.6057	NaN	NaN	24.8103	22.609	NaN	23.112	NaN	NaN	23.0834	23.2509	22.8529	NaN	NaN	NaN	NaN	NaN	NaN	23.6839	23.9087	NaN	NaN	NaN	NaN	NaN	NaN	NaN	NaN
NaN	21.8642	29.2093	NaN	28.0446	NaN	NaN	28.5388	NaN	22.7028	28.8601	28.5945	NaN	28.6436	NaN	27.946	28.569	28.9893	26.7475	25.8224	27.1205	27.4375	25.9949	26.6406	27.2667	27.6518	NaN	26.7608	27.6392	28.0845	27.4161	27.9389	27.2538	26.9214	NaN	27.5991	28.0313	27.8593	28.0189	27.9557	27.1376	27.8349	28.6869	29.2447	28.8272	NaN	28.6381	NaN	29.1723	28.3733
27.2977	NaN	26.8607	27.6436	26.3585	27.341	27.4986	25.8165	26.3016	27.3872	NaN	27.0293	26.9142	NaN	NaN	26.7812	NaN	27.395	25.7454	25.5167	26.2293	26.069	NaN	24.8293	26.3366	27.0714	26.1586	25.1897	26.302	26.3283	25.7354	26.2666	25.5426	25.3878	25.6481	26.4824	26.599	26.4538	26.5007	27.1978	NaN	26.2796	25.7998	NaN	26.1395	26.7814	26.6227	26.0912	NaN	25.9609
22.2153	22.1432	23.6687	NaN	22.2404	NaN	19.8465	23.0353	22.3805	22.4817	23.2147	21.7472	22.5204	22.4607	23.3594	22.0371	22.1826	22.3328	NaN	NaN	NaN	NaN	NaN	NaN	NaN	NaN	NaN	NaN	NaN	NaN	NaN	NaN	NaN	NaN	NaN	NaN	NaN	NaN	NaN	NaN	NaN	NaN	22.5252	23.8061	22.4782	23.7431	23.0803	22.5841	23.3069	23.2131
21.9358	21.2948	NaN	23.9652	21.2985	22.5895	22.1422	NaN	20.9557	22.0009	23.3074	21.772	21.9323	NaN	22.0205	22.2574	20.8696	21.089	NaN	NaN	NaN	NaN	NaN	NaN	NaN	NaN	NaN	NaN	NaN	NaN	NaN	NaN	NaN	NaN	NaN	NaN	NaN	NaN	NaN	NaN	NaN	NaN	NaN	NaN	NaN	NaN	NaN	NaN	NaN	NaN
23.8583	NaN	23.7972	NaN	22.6034	23.9343	24.1416	23.1784	NaN	22.5834	23.4482	22.7529	23.8272	NaN	NaN	24.3825	NaN	NaN	23.1024	22.5494	25.0611	24.2212	NaN	23.7776	24.6301	24.6292	NaN	23.688	22.566	NaN	NaN	NaN	22.9852	NaN	NaN	NaN	22.3448	NaN	NaN	NaN	23.3756	23.9863	23.7168	NaN	23.6952	24.5858	24.9725	23.1347	23.6708	24.4994
NaN	NaN	NaN	NaN	NaN	NaN	NaN	NaN	NaN	NaN	NaN	NaN	NaN	NaN	NaN	NaN	NaN	NaN	NaN	22.2699	NaN	NaN	20.5161	21.0325	NaN	NaN	NaN	NaN	20.7872	NaN	NaN	NaN	NaN	22.5055	NaN	21.4427	22.8275	22.88	21.4832	NaN	NaN	NaN	NaN	NaN	NaN	NaN	NaN	NaN	NaN	NaN
NaN	NaN	NaN	NaN	NaN	NaN	25.4236	NaN	NaN	25.676	27.0592	NaN	NaN	24.6084	NaN	NaN	NaN	NaN	NaN	21.8418	22.6914	NaN	NaN	NaN	23.0884	21.1376	25.7528	22.1584	22.7895	22.3827	22.2142	20.8081	23.5208	NaN	24.9318	NaN	23.3704	24.9299	22.2588	NaN	22.8033	NaN	NaN	22.9929	NaN	NaN	NaN	NaN	22.5121	23.0687
NaN	NaN	NaN	NaN	NaN	NaN	NaN	NaN	NaN	NaN	NaN	NaN	NaN	NaN	NaN	25.3545	NaN	NaN	NaN	21.9329	22.4049	NaN	22.6933	NaN	NaN	NaN	NaN	NaN	NaN	NaN	NaN	NaN	NaN	22.5509	NaN	NaN	21.776	22.0074	22.2612	NaN	23.2106	NaN	NaN	NaN	NaN	NaN	NaN	NaN	NaN	NaN
23.7321	23.7698	26.0772	26.1782	22.9527	25.9902	24.667	23.3681	23.3786	22.863	24.5606	22.6959	23.4841	23.0211	23.9912	23.922	23.2153	22.9602	NaN	NaN	NaN	NaN	NaN	NaN	NaN	NaN	NaN	NaN	NaN	NaN	NaN	NaN	NaN	NaN	NaN	NaN	NaN	24.6286	NaN	NaN	NaN	NaN	24.1406	26.3171	24.2872	25.5661	25.9618	23.9355	24.6641	25.5847
NaN	NaN	NaN	NaN	NaN	NaN	NaN	NaN	NaN	NaN	NaN	NaN	NaN	NaN	NaN	NaN	NaN	NaN	NaN	NaN	21.6972	21.5336	22.1093	NaN	21.9997	22.311	21.985	22.0324	21.9807	21.8151	22.4108	22.3532	22.1901	22.682	22.8313	22.6864	22.6769	22.5312	21.8529	21.1269	21.642	NaN	NaN	NaN	NaN	NaN	NaN	NaN	NaN	NaN
NaN	NaN	NaN	NaN	NaN	NaN	NaN	NaN	NaN	NaN	NaN	NaN	NaN	NaN	NaN	NaN	NaN	NaN	17.7581	NaN	19.9014	NaN	22.9252	22.9906	21.7323	21.6103	NaN	22.1865	22.2812	21.5486	19.7765	NaN	21.3742	17.1161	20.4114	22.8608	21.9173	20.1127	19.4786	NaN	20.9772	23.5973	NaN	NaN	NaN	NaN	NaN	NaN	NaN	NaN
NaN	NaN	NaN	NaN	NaN	NaN	NaN	NaN	NaN	NaN	NaN	NaN	NaN	NaN	NaN	NaN	NaN	NaN	22.3458	NaN	22.8197	22.475	22.8198	NaN	22.7966	NaN	NaN	23.1502	23.1487	23.1173	NaN	22.2136	NaN	NaN	20.1313	NaN	NaN	NaN	23.8068	NaN	23.3298	23.26	NaN	NaN	NaN	NaN	NaN	NaN	NaN	NaN
NaN	NaN	NaN	NaN	NaN	NaN	NaN	NaN	NaN	NaN	NaN	NaN	NaN	NaN	NaN	NaN	NaN	NaN	NaN	NaN	NaN	NaN	23.3332	NaN	23.4618	22.572	NaN	21.6587	22.695	NaN	NaN	NaN	NaN	NaN	23.5548	22.2694	24.6989	23.2602	23.7109	NaN	24.0588	NaN	NaN	NaN	NaN	NaN	NaN	NaN	NaN	NaN
NaN	NaN	NaN	NaN	NaN	NaN	NaN	24.3123	NaN	NaN	27.1997	NaN	NaN	NaN	NaN	NaN	NaN	NaN	22.3372	22.5505	NaN	22.8476	24.0858	22.6782	23.7831	21.4209	23.1453	23.5874	24.12	23.8462	23.1159	23.0929	22.6698	23.2176	23.8286	22.5594	24.0099	23.6815	23.482	22.6671	23.792	22.8384	NaN	23.3948	NaN	NaN	NaN	24.5025	NaN	NaN
23.6088	22.5125	NaN	NaN	22.3023	NaN	20.2671	NaN	NaN	23.3302	23.465	22.6316	24.2884	NaN	22.209	24.0652	22.0045	NaN	NaN	NaN	NaN	NaN	22.814	NaN	NaN	NaN	NaN	NaN	NaN	NaN	24.0716	23.2843	23.4345	24.1227	23.4883	NaN	23.7643	23.7386	NaN	NaN	NaN	NaN	NaN	NaN	NaN	NaN	NaN	NaN	NaN	NaN
24.7503	NaN	NaN	NaN	23.5489	NaN	23.6116	NaN	NaN	NaN	NaN	NaN	NaN	NaN	NaN	NaN	NaN	NaN	22.5981	23.2712	NaN	NaN	NaN	NaN	NaN	NaN	NaN	22.3763	22.2851	23.1468	22.8268	22.8558	23.0507	NaN	23.0636	NaN	22.8098	23.229	NaN	23.4349	NaN	NaN	NaN	23.796	NaN	23.6746	23.3697	23.9258	NaN	23.3002
24.9841	23.0637	NaN	NaN	24.9265	22.8421	22.0408	21.2864	NaN	25.7227	26.0694	25.5046	25.6048	25.3999	NaN	24.5217	24.9629	NaN	24.946	25.2445	20.3678	20.3032	25.4335	25.3109	21.2057	26.3286	26.1152	24.752	25.1591	25.5902	25.5976	23.812	23.1873	25.5819	25.5833	25.4918	25.2234	25.3223	25.1033	25.5673	20.6925	21.8976	25.1921	22.9856	NaN	NaN	NaN	NaN	24.8533	24.4328
24.2844	23.6857	NaN	NaN	NaN	25.4053	24.8721	23.441	23.2186	NaN	23.9714	NaN	24.7874	NaN	NaN	24.1471	NaN	22.6	NaN	NaN	NaN	NaN	NaN	NaN	NaN	NaN	NaN	NaN	NaN	NaN	NaN	NaN	NaN	NaN	NaN	NaN	23.9172	23.6483	24.0852	NaN	NaN	NaN	24.3103	25.9278	24.9265	25.1446	26.7477	25.1267	24.3398	26.7436
NaN	NaN	NaN	NaN	NaN	NaN	NaN	NaN	NaN	NaN	NaN	NaN	NaN	NaN	NaN	NaN	NaN	NaN	NaN	22.2901	20.2751	21.7703	NaN	21.9375	22.6256	NaN	22.4175	21.4451	21.5932	22.4406	22.5446	NaN	22.6304	22.5226	22.5702	NaN	NaN	22.2202	NaN	NaN	21.783	NaN	NaN	NaN	NaN	NaN	NaN	NaN	NaN	NaN
31.4551	NaN	32.4236	20.2101	24.9816	32.4239	24.9528	26.2163	24.3453	30.5744	30.7026	30.2002	31.444	24.8633	24.2618	31.2202	24.4047	25.3407	28.5495	28.9902	30.3111	28.6327	29.9935	29.0357	29.2596	29.8	29.7529	29.6028	28.6411	29.8078	28.4067	29.0874	29.1512	27.133	29.2908	30.8708	29.6579	29.4272	29.7384	30.5451	27.8362	29.2184	31.7983	31.9156	NaN	32.5064	31.7858	31.5957	NaN	31.9533
NaN	NaN	NaN	NaN	NaN	NaN	NaN	NaN	NaN	NaN	NaN	NaN	NaN	NaN	NaN	NaN	NaN	NaN	NaN	NaN	21.0583	NaN	20.3874	21.4301	NaN	NaN	NaN	21.5669	21.4814	21.8095	NaN	22.1168	NaN	NaN	NaN	NaN	NaN	21.4628	NaN	22.5537	NaN	NaN	NaN	NaN	NaN	NaN	NaN	NaN	NaN	NaN
NaN	NaN	NaN	NaN	NaN	NaN	NaN	NaN	NaN	21.2532	NaN	NaN	NaN	NaN	NaN	NaN	NaN	NaN	NaN	24.2116	NaN	22.4007	NaN	NaN	22.2674	NaN	24.5647	NaN	NaN	NaN	NaN	22.1919	22.385	NaN	NaN	NaN	NaN	22.0541	NaN	NaN	NaN	NaN	NaN	NaN	NaN	NaN	NaN	NaN	NaN	NaN
NaN	NaN	NaN	NaN	NaN	NaN	NaN	NaN	NaN	NaN	NaN	NaN	NaN	NaN	NaN	NaN	NaN	NaN	NaN	22.2508	NaN	NaN	22.968	NaN	NaN	NaN	NaN	23.0322	22.0062	NaN	NaN	NaN	NaN	23.0859	23.5032	22.07	22.5862	22.1398	NaN	NaN	NaN	NaN	NaN	NaN	NaN	NaN	NaN	NaN	NaN	NaN
NaN	NaN	NaN	NaN	NaN	NaN	NaN	NaN	NaN	NaN	NaN	NaN	NaN	NaN	NaN	NaN	NaN	NaN	NaN	NaN	22.2104	22.5581	21.9199	23.225	22.3873	NaN	NaN	NaN	22.7513	22.5367	NaN	NaN	NaN	NaN	22.103	NaN	21.5708	NaN	22.0199	NaN	NaN	NaN	NaN	NaN	NaN	NaN	NaN	NaN	NaN	NaN
25.1033	25.1933	NaN	22.7361	25.1871	NaN	21.8314	NaN	NaN	24.8028	23.8207	24.2516	25.2686	23.7569	24.9496	25.3825	24.2131	24.3486	NaN	NaN	24.8726	25.6917	24.5192	25.4315	24.293	25.8661	27.1422	25.1056	25.0338	24.9903	24.5643	24.6325	24.2611	25.062	25.7356	NaN	25.7458	NaN	NaN	28.491	25.3482	26.9	25.4231	26.9744	24.0682	26.3604	26.4381	25.792	25.2766	26.5356
25.2858	NaN	NaN	NaN	NaN	NaN	NaN	NaN	NaN	26.0579	26.2829	25.4327	25.9886	25.8936	25.8166	25.4562	25.7429	25.5149	23.7298	23.8531	23.0605	23.7122	23.3791	23.5471	23.115	24.6328	25.4842	24.4128	24.6732	24.8645	24.5179	24.3237	24.74	24.641	24.1147	24.6378	24.0174	23.6997	23.974	24.0702	24.3727	23.8406	25.4314	25.4551	25.2047	NaN	25.3015	NaN	NaN	24.7288
26.6755	26.3176	27.3837	20.8161	26.2364	26.817	26.0467	26.5826	25.9981	19.7947	NaN	21.6468	26.6725	NaN	26.0394	26.8992	26.5409	22.2841	24.7876	24.3123	24.9537	24.9435	23.9228	25.6401	24.2001	26.4457	25.1629	24.8003	24.4937	24.75	24.4728	24.8654	24.8799	25.4345	23.6755	23.9515	24.6754	24.0159	25.1119	23.5278	24.9603	25.4815	NaN	25.7867	NaN	NaN	NaN	27.0568	27.0611	26.2945
NaN	NaN	NaN	NaN	NaN	NaN	NaN	NaN	NaN	NaN	NaN	NaN	NaN	NaN	NaN	NaN	NaN	NaN	NaN	NaN	22.7224	22.4184	21.4403	22.4468	22.0696	NaN	NaN	NaN	NaN	NaN	NaN	NaN	NaN	NaN	NaN	NaN	NaN	21.3856	NaN	NaN	NaN	NaN	NaN	NaN	NaN	NaN	NaN	NaN	NaN	NaN
NaN	NaN	NaN	NaN	NaN	NaN	NaN	NaN	NaN	NaN	NaN	NaN	NaN	NaN	NaN	NaN	NaN	NaN	NaN	21.0479	NaN	NaN	21.1549	23.6794	21.8274	NaN	NaN	21.6099	22.1054	22.0801	21.4131	21.2668	22.0339	22.4792	21.9113	NaN	21.6543	NaN	NaN	21.6288	NaN	NaN	NaN	NaN	NaN	NaN	NaN	NaN	NaN	NaN
NaN	NaN	NaN	NaN	NaN	NaN	NaN	NaN	NaN	NaN	NaN	NaN	NaN	NaN	NaN	NaN	NaN	NaN	NaN	22.7433	NaN	NaN	NaN	NaN	22.9918	NaN	NaN	22.446	22.6696	23.1225	22.4343	NaN	22.2387	22.0316	NaN	22.5047	NaN	NaN	NaN	23.768	23.3749	NaN	NaN	NaN	NaN	NaN	NaN	NaN	NaN	NaN
NaN	NaN	NaN	NaN	NaN	NaN	NaN	NaN	NaN	NaN	NaN	NaN	NaN	NaN	NaN	NaN	NaN	NaN	NaN	NaN	NaN	NaN	NaN	NaN	NaN	NaN	NaN	NaN	NaN	23.0352	NaN	22.7517	22.3994	21.7729	24.0564	NaN	22.4589	22.9186	22.1194	21.5765	NaN	NaN	NaN	NaN	NaN	NaN	NaN	NaN	NaN	NaN
25.2684	23.4741	23.4414	26.6904	23.9935	24.4785	25.3739	25.8392	23.7371	23.9998	28.3992	24.3555	25.3722	24.469	23.6731	25.2293	23.5877	23.6145	27.193	26.1549	25.2241	24.7621	26.082	24.2257	24.841	24.6866	25.9511	22.4109	23.2001	23.0672	25.1057	24.639	24.6412	24.0288	25.0435	27.7775	24.7099	24.9567	24.7859	26.0439	24.1387	NaN	24.3495	25.3698	24.2435	24.2671	24.5918	24.0723	NaN	24.4633
NaN	NaN	NaN	NaN	NaN	NaN	NaN	NaN	NaN	NaN	NaN	NaN	NaN	NaN	NaN	NaN	NaN	NaN	NaN	NaN	22.8076	NaN	22.7176	22.1023	NaN	NaN	22.1605	NaN	NaN	NaN	23.2527	NaN	NaN	NaN	22.4045	NaN	22.9303	23.0944	NaN	NaN	NaN	NaN	NaN	NaN	NaN	NaN	NaN	NaN	NaN	NaN
NaN	NaN	NaN	NaN	NaN	NaN	NaN	NaN	NaN	NaN	NaN	NaN	NaN	NaN	NaN	NaN	NaN	NaN	21.9288	22.3144	21.7059	22.4611	22.9475	23.4631	22.6196	NaN	22.6084	22.653	22.8325	22.3233	22.3164	21.7916	22.3417	22.7501	22.4762	NaN	21.319	22.1321	22.35	20.9212	22.7906	22.7529	NaN	NaN	NaN	NaN	NaN	NaN	NaN	NaN
NaN	NaN	NaN	NaN	NaN	NaN	NaN	NaN	NaN	NaN	NaN	NaN	NaN	NaN	NaN	NaN	NaN	NaN	23.1925	24.2254	23.7354	23.6416	24.5723	25.0819	24.4891	26.0287	23.9887	23.8943	24.0736	23.3525	23.3902	22.8398	22.8569	23.8591	25.1691	23.7264	24.0211	24.0081	23.9535	23.9646	NaN	25.0904	NaN	NaN	NaN	NaN	NaN	NaN	NaN	NaN
24.1344	NaN	23.5045	NaN	NaN	NaN	24.4454	NaN	NaN	NaN	NaN	NaN	25.3738	NaN	NaN	25.9266	NaN	NaN	24.7449	23.2292	25.2526	24.8418	24.7305	24.3662	24.6845	NaN	24.3012	24.8541	24.3101	NaN	24.0406	24.6068	24.1125	20.3794	NaN	22.8772	24.6608	NaN	24.7419	NaN	24.925	24.3112	24.2831	24.2386	24.0327	23.9269	24.361	23.8959	NaN	24.2134
NaN	NaN	NaN	23.0525	NaN	NaN	NaN	NaN	NaN	NaN	NaN	NaN	NaN	NaN	NaN	NaN	NaN	NaN	NaN	22.3765	23.6374	22.8933	22.387	NaN	23.2349	NaN	NaN	23.2019	23.0275	NaN	22.5177	NaN	NaN	NaN	NaN	NaN	23.1115	22.4847	23.0059	22.7718	23.7684	NaN	NaN	NaN	NaN	NaN	NaN	NaN	NaN	NaN
22.1662	22.7189	24.328	NaN	23.0984	24.4883	21.841	22.9436	22.9886	21.6089	20.5212	21.4919	22.3679	22.6463	21.5209	22.6283	21.4525	21.2086	22.8343	NaN	25.2058	24.2442	23.6969	24.2826	24.2167	NaN	23.63	24.3327	NaN	23.6453	NaN	NaN	NaN	NaN	NaN	NaN	24.4307	23.7914	NaN	NaN	NaN	NaN	23.7902	22.9769	24.0067	24.3036	23.4152	23.63	23.9413	23.7536
25.5772	NaN	26.1768	24.6626	NaN	24.4933	NaN	24.2918	26.044	25.343	24.6438	25.2708	25.5863	24.9279	NaN	25.5856	24.6957	NaN	NaN	24.2069	24.2003	24.1909	23.7106	24.5104	23.9744	25.7061	24.6287	24.0469	23.5413	23.7387	25.2766	24.1969	23.7137	24.9017	24.905	24.1953	24.932	24.7529	24.8419	25.0281	24.3599	24.8023	NaN	25.7494	NaN	25.343	25.3604	NaN	NaN	25.2496
22.5628	22.4495	NaN	24.3524	22.6227	23.3036	23.6757	22.9571	NaN	22.5534	22.2445	22.2031	22.9977	22.8723	22.9398	22.721	22.5291	22.0796	22.9538	22.8337	23.152	22.1939	23.9508	22.9324	23.0476	24.3192	23.0384	22.8027	22.7767	23.2979	NaN	22.6319	NaN	23.0819	23.3207	22.7176	23.053	23.2649	22.6652	22.8454	22.354	NaN	23.1523	24.0188	22.8605	23.443	23.2915	22.2561	23.2654	23.3604
NaN	24.6011	26.0782	NaN	24.7894	25.7681	20.9893	25.1187	NaN	25.1927	25.2679	25.0123	24.4742	25.4719	NaN	24.8658	NaN	NaN	23.7936	23.3669	23.3823	23.4714	25.0606	25.1565	24.8117	26.3336	24.5748	25.1275	25.5509	24.871	23.0136	23.3423	23.2655	23.5636	23.4292	24.9151	23.9585	23.541	24.0424	24.0937	25.1462	25.0347	24.7419	25.2087	24.7912	NaN	25.1455	25.2116	25.1662	NaN
NaN	NaN	NaN	23.3194	NaN	NaN	19.8646	21.5182	NaN	NaN	NaN	23.1263	NaN	22.3393	23.0657	22.5203	NaN	NaN	22.0239	22.9355	21.7104	21.8169	21.6855	21.9696	21.7895	NaN	21.3388	19.6225	NaN	NaN	22.6645	22.286	22.2537	NaN	22.7603	NaN	21.3598	22.1009	NaN	22.7827	21.4408	NaN	NaN	NaN	NaN	NaN	NaN	22.8584	NaN	NaN
NaN	NaN	NaN	NaN	NaN	NaN	NaN	NaN	NaN	NaN	NaN	NaN	NaN	NaN	NaN	NaN	NaN	NaN	NaN	22.5837	21.3255	21.8948	21.8858	21.8974	22.288	NaN	23.231	21.4087	22.8407	23.3141	22.8456	NaN	NaN	22.9712	22.962	NaN	NaN	22.5473	21.9955	22.951	NaN	NaN	NaN	NaN	NaN	NaN	NaN	NaN	NaN	NaN
NaN	NaN	NaN	NaN	NaN	NaN	NaN	NaN	NaN	NaN	NaN	NaN	NaN	NaN	NaN	NaN	NaN	NaN	23.1004	24.5586	22.9467	23.1662	23.2521	23.1478	22.7962	NaN	23.0069	NaN	23.6043	23.3632	23.3309	23.297	22.3766	22.868	23.3805	23.7309	22.8146	22.9078	NaN	NaN	NaN	23.1562	NaN	NaN	NaN	NaN	NaN	NaN	NaN	NaN
22.8635	22.0992	NaN	23.2065	NaN	23.2708	NaN	22.7263	NaN	21.613	22.194	21.0954	22.8992	22.0599	22.356	NaN	NaN	22.2648	NaN	NaN	NaN	NaN	NaN	NaN	NaN	NaN	NaN	NaN	NaN	NaN	NaN	NaN	NaN	NaN	NaN	NaN	NaN	NaN	NaN	NaN	NaN	NaN	NaN	23.5844	NaN	NaN	22.9802	NaN	NaN	NaN
23.1642	NaN	NaN	NaN	NaN	NaN	23.6194	23.8481	23.4533	20.1268	23.5881	NaN	NaN	NaN	NaN	23.4547	NaN	NaN	NaN	NaN	NaN	NaN	NaN	NaN	NaN	NaN	NaN	NaN	NaN	NaN	NaN	NaN	NaN	NaN	NaN	NaN	NaN	NaN	NaN	NaN	NaN	NaN	22.9097	23.4181	22.8215	NaN	23.3424	23.2741	23.1444	23.3666
21.6303	23.0391	23.4224	NaN	22.112	22.6583	22.3768	23.0851	22.793	22.6466	NaN	22.4479	22.4373	22.3802	21.96	22.0097	22.1448	22.6789	NaN	NaN	NaN	NaN	NaN	NaN	NaN	NaN	NaN	NaN	NaN	NaN	NaN	NaN	NaN	NaN	NaN	NaN	NaN	NaN	NaN	NaN	NaN	NaN	23.3277	NaN	23.2603	NaN	23.474	23.9439	24.174	24.4458
NaN	NaN	NaN	NaN	NaN	NaN	NaN	NaN	NaN	NaN	NaN	NaN	NaN	NaN	NaN	NaN	NaN	NaN	NaN	22.7194	21.6446	22.1271	22.7462	21.8857	NaN	NaN	NaN	22.3268	22.3831	22.8789	NaN	21.8747	22.161	22.1054	22.9791	NaN	21.6102	22.2936	21.6072	NaN	NaN	NaN	NaN	NaN	NaN	NaN	NaN	NaN	NaN	NaN
NaN	NaN	NaN	NaN	NaN	NaN	NaN	NaN	NaN	NaN	NaN	NaN	NaN	NaN	NaN	NaN	NaN	NaN	NaN	NaN	21.9704	22.5696	NaN	NaN	NaN	NaN	NaN	NaN	22.7941	22.8079	22.2225	22.3893	21.8457	NaN	NaN	NaN	NaN	NaN	NaN	NaN	NaN	NaN	NaN	NaN	NaN	NaN	NaN	NaN	NaN	NaN
24.2741	24.4608	27.244	NaN	24.5058	26.6989	24.7361	25.6721	24.4231	24.8168	23.9227	23.9416	24.3262	24.1895	24.8867	24.0609	24.097	24.4683	25.9421	25.5923	26.4811	25.6203	26.0237	NaN	25.893	25.8333	27.1932	27.2331	NaN	26.4309	NaN	NaN	NaN	NaN	26.6295	26.2558	NaN	26.5726	26.6973	NaN	26.3097	26.7037	25.8328	27.1627	26.1214	27.408	26.6789	25.3694	26.7598	25.967
NaN	NaN	NaN	NaN	NaN	NaN	NaN	NaN	NaN	NaN	NaN	NaN	NaN	NaN	NaN	NaN	NaN	NaN	21.8904	NaN	NaN	NaN	NaN	NaN	20.6669	NaN	23.5438	NaN	NaN	NaN	NaN	NaN	22.9198	NaN	NaN	NaN	NaN	NaN	NaN	NaN	NaN	NaN	NaN	NaN	NaN	NaN	NaN	NaN	NaN	NaN
NaN	NaN	NaN	NaN	NaN	NaN	NaN	NaN	NaN	NaN	NaN	NaN	NaN	NaN	NaN	NaN	NaN	NaN	21.5547	23.1203	21.4604	21.6401	22.569	22.4831	22.1318	23.1215	22.2196	22.0968	22.5077	21.83	NaN	21.9556	22.4077	22.8399	NaN	22.8453	21.8151	22.1013	22.1368	21.7409	NaN	NaN	NaN	NaN	NaN	NaN	NaN	NaN	NaN	NaN
29.2847	NaN	NaN	NaN	NaN	NaN	NaN	NaN	28.921	NaN	NaN	NaN	NaN	29.6919	NaN	NaN	NaN	NaN	NaN	NaN	26.9618	26.9836	26.6254	26.284	26.8158	26.7301	20.4992	26.9728	27.1229	27.2827	NaN	NaN	NaN	NaN	27.0989	29.0279	27.445	27.4753	NaN	NaN	27.5197	26.7931	NaN	NaN	NaN	29.8414	28.8293	NaN	NaN	NaN
NaN	26.498	22.0254	28.1153	25.9739	27.7831	27.3362	26.8265	NaN	26.4341	29.1553	26.4104	26.8105	NaN	27.2197	26.6599	26.3442	26.6383	29.5618	29.9192	NaN	NaN	NaN	NaN	NaN	NaN	30.4063	NaN	NaN	NaN	28.6913	29.097	29.286	28.9452	NaN	23.2309	NaN	NaN	28.5941	30.6988	NaN	NaN	25.9694	27.5366	26.0305	21.7532	NaN	25.5226	26.8839	26.5565
22.7003	NaN	NaN	23.264	22.3875	23.4061	22.5156	NaN	NaN	22.4181	21.3913	22.0673	NaN	22.1514	22.6047	NaN	22.4149	22.6071	NaN	NaN	NaN	NaN	NaN	NaN	NaN	NaN	NaN	NaN	NaN	NaN	NaN	NaN	NaN	23.7797	NaN	NaN	NaN	NaN	NaN	NaN	24.5999	NaN	23.2187	22.9911	23.7095	NaN	NaN	22.5627	23.6484	NaN
22.8714	22.8458	22.1201	25.0743	NaN	24.551	23.6734	24.1348	22.9076	23.0899	23.6373	22.692	23.0744	23.4394	NaN	22.4745	NaN	23.3982	NaN	NaN	NaN	NaN	NaN	NaN	NaN	NaN	NaN	NaN	NaN	NaN	NaN	NaN	NaN	NaN	NaN	NaN	NaN	NaN	NaN	NaN	NaN	NaN	23.6702	23.7728	23.8557	NaN	23.2079	23.2201	23.9052	23.0594
NaN	NaN	NaN	NaN	NaN	NaN	NaN	NaN	NaN	NaN	NaN	NaN	NaN	NaN	NaN	NaN	NaN	NaN	NaN	NaN	22.5572	22.7936	NaN	NaN	NaN	NaN	NaN	NaN	NaN	NaN	NaN	22.5049	NaN	22.2773	NaN	NaN	NaN	NaN	NaN	NaN	NaN	NaN	NaN	NaN	NaN	NaN	NaN	NaN	NaN	NaN
NaN	NaN	NaN	NaN	NaN	NaN	NaN	NaN	NaN	NaN	23.8685	NaN	NaN	NaN	NaN	NaN	NaN	NaN	23.7778	23.5207	22.7546	23.1535	23.3108	22.9101	23.482	NaN	24.0821	23.0361	23.3784	23.7849	23.621	22.8864	23.6426	23.4799	23.7047	24.3063	22.8267	23.1287	22.726	23.5625	23.5754	22.5471	NaN	NaN	NaN	NaN	NaN	NaN	NaN	NaN
26.5982	26.5276	27.7295	NaN	26.4834	27.3657	27.8262	26.8343	26.5755	26.6701	28.3146	26.3235	26.9242	27.275	27.4777	26.9092	26.8067	27.2036	26.4077	26.4039	26.7012	26.7614	27.5277	27.1276	27.9839	28.3223	26.4156	27.4225	27.2633	27.2145	26.4464	26.3895	26.3898	26.4702	26.357	25.7097	26.4162	26.1292	26.5126	26.3188	27.375	27.6333	27.0083	27.6683	27.173	27.5393	26.9964	26.965	27.2232	26.7691
NaN	NaN	NaN	NaN	NaN	NaN	NaN	NaN	NaN	NaN	NaN	NaN	NaN	NaN	NaN	NaN	NaN	NaN	27.053	22.3182	22.8973	22.2033	22.5185	NaN	20.6425	23.1323	22.8511	26.4776	NaN	21.8329	NaN	NaN	NaN	NaN	NaN	NaN	NaN	21.1314	NaN	NaN	NaN	25.3725	NaN	NaN	NaN	NaN	NaN	NaN	NaN	NaN
NaN	25.356	NaN	NaN	25.505	NaN	NaN	NaN	NaN	25.7811	26.5218	26.1242	26.1103	25.5274	24.9958	26.5981	NaN	NaN	25.1624	25.2882	24.72	24.6173	25.5286	24.8966	25.3178	23.9588	25.0864	25.4518	25.146	24.9497	23.9153	24.4578	24.6695	24.6525	22.3849	25.8952	24.8203	23.1316	24.1611	25.3258	24.2342	24.2291	24.7952	23.9759	24.9941	24.0303	NaN	25.1332	NaN	24.5034
NaN	NaN	NaN	NaN	NaN	NaN	NaN	NaN	NaN	NaN	NaN	NaN	NaN	NaN	NaN	NaN	NaN	NaN	NaN	22.3773	21.4539	22.3499	22.0579	NaN	22.4944	NaN	24.2144	23.0345	23.6575	23.8779	23.0579	22.4573	22.3847	22.1925	22.2728	21.8235	22.21	22.3162	22.4348	21.6873	22.302	22.3737	NaN	NaN	NaN	NaN	NaN	NaN	NaN	NaN
22.9878	22.7357	22.4535	NaN	22.524	NaN	NaN	24.7528	22.7813	23.0313	22.688	22.8833	22.0717	22.8426	21.4764	22.2311	21.5635	NaN	NaN	23.3678	25.4499	23.8055	23.5296	24.2615	23.5259	NaN	NaN	24.0344	23.6079	24.4806	NaN	NaN	NaN	NaN	NaN	NaN	24.6437	NaN	NaN	NaN	NaN	NaN	NaN	NaN	NaN	23.2247	23.9073	23.7652	NaN	24.0635
21.583	NaN	NaN	23.3554	NaN	NaN	20.9816	21.9838	NaN	21.6433	22.5961	NaN	20.9614	21.1019	21.0458	21.2268	21.066	20.867	NaN	22.3452	21.3645	NaN	20.4687	NaN	21.3485	NaN	23.5082	NaN	NaN	21.2115	22.0604	21.5984	23.2732	21.8092	23.0849	23.8637	21.3086	22.3613	NaN	23.1255	NaN	NaN	NaN	NaN	NaN	NaN	NaN	NaN	NaN	NaN
NaN	22.1815	NaN	NaN	22.783	NaN	19.7059	NaN	NaN	NaN	19.7171	NaN	22.6179	NaN	22.2803	NaN	21.9682	NaN	22.3983	23.8287	NaN	24.37	24.5393	25.02	NaN	26.104	NaN	NaN	NaN	24.8461	NaN	NaN	NaN	23.9564	NaN	NaN	22.3377	NaN	25.051	22.2917	NaN	NaN	19.8103	NaN	NaN	22.1304	23.4362	22.6378	NaN	NaN
23.4674	NaN	NaN	NaN	NaN	NaN	NaN	NaN	NaN	NaN	NaN	NaN	NaN	21.3618	NaN	23.0318	NaN	23.6054	NaN	NaN	NaN	NaN	NaN	NaN	NaN	NaN	24.1364	25.207	24.6765	NaN	NaN	24.6062	24.2621	NaN	24.6083	22.6618	21.6587	25.0134	NaN	NaN	23.6864	NaN	18.7979	NaN	NaN	21.094	NaN	NaN	NaN	23.1372
NaN	NaN	NaN	NaN	NaN	NaN	NaN	NaN	NaN	NaN	NaN	NaN	NaN	NaN	NaN	NaN	NaN	NaN	22.1663	23.1827	24.1874	23.693	22.8454	23.6487	24.0603	22.5318	24.0806	23.6286	22.8313	23.3216	23.3114	21.2524	21.7085	23.4784	20.9054	24.7324	21.1265	21.3397	18.7461	20.4028	23.0681	25.7087	NaN	NaN	NaN	NaN	NaN	NaN	NaN	NaN
22.1502	22.7955	24.7995	NaN	22.1312	24.2193	23.5179	24.2183	22.8079	23.0698	23.6724	22.4305	23.1999	22.6127	23.049	22.3669	22.1388	22.4646	NaN	NaN	NaN	NaN	24.6162	NaN	NaN	NaN	25.1733	25.1914	NaN	NaN	NaN	NaN	NaN	NaN	24.0577	NaN	24.6453	23.9057	NaN	NaN	NaN	NaN	23.1367	24.808	23.6567	NaN	24.4841	23.3685	23.8594	23.6994
24.122	NaN	NaN	NaN	NaN	NaN	24.4505	NaN	24.0317	24.7969	NaN	NaN	NaN	NaN	25.3264	NaN	NaN	24.9668	NaN	NaN	NaN	NaN	NaN	NaN	NaN	NaN	NaN	NaN	NaN	NaN	NaN	NaN	NaN	NaN	NaN	NaN	NaN	NaN	NaN	NaN	NaN	NaN	NaN	NaN	NaN	NaN	NaN	NaN	NaN	NaN
NaN	NaN	NaN	NaN	NaN	NaN	NaN	NaN	NaN	NaN	NaN	NaN	NaN	NaN	NaN	NaN	NaN	NaN	NaN	NaN	NaN	NaN	21.6933	NaN	NaN	NaN	23.4245	21.6905	22.4063	21.9402	NaN	NaN	NaN	NaN	22.6065	NaN	22.2699	22.1622	22.3618	22.8035	NaN	NaN	NaN	NaN	NaN	NaN	NaN	NaN	NaN	NaN
24.6723	25.1779	25.123	24.6286	24.1419	24.3815	24.072	23.2944	23.4557	24.503	25.4115	25.2339	24.7999	NaN	23.7717	25.0158	23.6808	23.6449	25.0088	24.4998	25.2542	24.6814	25.2612	24.4634	25.188	25.7047	25.0965	24.8632	24.8018	25.1789	24.402	24.3074	24.3638	NaN	24.7985	25.6316	25.7888	25.0863	24.9246	24.4943	24.6091	24.9619	25.1	26.2326	26.2734	26.318	26.1216	25.5274	25.9405	25.6089
NaN	NaN	NaN	NaN	NaN	NaN	NaN	NaN	NaN	NaN	NaN	NaN	NaN	NaN	NaN	NaN	NaN	NaN	NaN	21.8381	NaN	NaN	NaN	NaN	NaN	NaN	NaN	NaN	NaN	NaN	NaN	NaN	NaN	NaN	NaN	NaN	NaN	NaN	NaN	21.7005	NaN	NaN	NaN	NaN	NaN	NaN	NaN	NaN	NaN	NaN
22.6957	NaN	NaN	NaN	22.3434	NaN	NaN	NaN	NaN	NaN	24.2787	NaN	24.4753	NaN	NaN	NaN	NaN	NaN	NaN	NaN	23.0924	NaN	NaN	NaN	NaN	NaN	NaN	NaN	NaN	NaN	NaN	NaN	NaN	NaN	NaN	NaN	NaN	NaN	26.5378	NaN	NaN	NaN	NaN	NaN	NaN	NaN	NaN	NaN	NaN	NaN
NaN	NaN	NaN	NaN	NaN	NaN	21.9248	22.086	24.0112	20.1969	NaN	22.1102	21.0691	21.7314	22.4655	21.8469	21.1586	NaN	NaN	NaN	NaN	NaN	NaN	NaN	NaN	NaN	NaN	NaN	NaN	NaN	NaN	NaN	23.0115	NaN	NaN	NaN	NaN	NaN	NaN	22.9079	NaN	NaN	24.7291	NaN	24.452	23.3957	22.5279	24.4203	24.0181	22.4235
NaN	NaN	NaN	NaN	NaN	NaN	NaN	NaN	NaN	NaN	NaN	NaN	NaN	NaN	NaN	NaN	NaN	NaN	NaN	NaN	NaN	NaN	NaN	NaN	NaN	NaN	NaN	NaN	NaN	NaN	21.3429	NaN	NaN	NaN	NaN	22.3983	NaN	NaN	NaN	21.8726	NaN	NaN	NaN	NaN	NaN	NaN	NaN	NaN	NaN	NaN
21.3468	22.1105	23.1288	NaN	22.5243	23.3018	22.4667	NaN	22.6633	21.8046	19.9737	21.7304	21.3317	22.5672	22.6727	21.6539	22.3704	22.17	22.7767	22.6243	23.298	22.7181	22.7146	22.4407	21.973	24.909	21.879	22.967	22.4228	22.7278	22.3012	NaN	22.1246	NaN	19.9031	22.5008	23.1428	NaN	23.4349	22.5424	NaN	23.582	NaN	NaN	23.1868	NaN	NaN	23.0662	22.5327	NaN
NaN	NaN	NaN	NaN	NaN	NaN	NaN	NaN	NaN	NaN	NaN	NaN	NaN	NaN	NaN	NaN	NaN	NaN	NaN	NaN	NaN	NaN	22.6289	23.7356	22.9298	23.664	23.1851	23.1824	23.4838	23.1906	NaN	NaN	NaN	NaN	NaN	22.3643	NaN	NaN	NaN	22.1689	NaN	NaN	NaN	NaN	NaN	NaN	NaN	NaN	NaN	NaN
22.7493	20.9652	NaN	23.8876	20.987	NaN	NaN	21.3241	NaN	NaN	22.3606	NaN	21.9627	20.5473	20.5097	22.8905	21.2096	20.7069	NaN	NaN	NaN	NaN	NaN	NaN	NaN	NaN	NaN	NaN	NaN	NaN	NaN	NaN	NaN	NaN	NaN	NaN	NaN	NaN	NaN	NaN	NaN	NaN	NaN	21.864	23.1507	NaN	22.8903	21.6267	NaN	23.0155
NaN	23.4203	NaN	NaN	NaN	NaN	NaN	NaN	NaN	NaN	23.4151	NaN	NaN	NaN	NaN	NaN	NaN	22.8816	23.5758	NaN	24.8108	23.2676	NaN	NaN	NaN	NaN	NaN	23.3593	23.0062	23.6705	NaN	NaN	NaN	NaN	22.0161	22.3881	23.9166	22.8433	NaN	NaN	NaN	NaN	NaN	NaN	24.2222	NaN	NaN	NaN	NaN	NaN
23.4338	24.4639	NaN	22.9011	24.1792	25.1634	NaN	23.8777	23.9538	24.6844	24.6899	23.8993	23.7918	24.1608	23.9131	22.9043	24.3607	24.7296	NaN	NaN	NaN	NaN	NaN	NaN	NaN	NaN	NaN	NaN	NaN	NaN	NaN	NaN	NaN	NaN	NaN	NaN	NaN	NaN	NaN	NaN	NaN	NaN	NaN	NaN	22.7107	NaN	NaN	24.1899	20.3427	23.3037
25.6994	NaN	27.7858	26.301	25.6508	27.5496	26.5043	27.5859	NaN	26.0586	25.3022	25.5751	25.7061	26.1328	26.3943	25.8273	25.8004	26.13	25.657	25.8913	26.7215	NaN	26.0544	26.4474	25.5572	27.7695	26.8671	26.5956	NaN	26.3164	25.8431	25.9072	NaN	25.5931	NaN	27.3599	27.0931	26.7451	26.8657	26.644	26.5052	27.1815	27.5342	28.1838	26.9487	28.5446	27.1412	27.479	28.406	NaN
NaN	NaN	NaN	NaN	NaN	NaN	NaN	NaN	NaN	NaN	NaN	NaN	NaN	NaN	NaN	NaN	NaN	NaN	23.6778	NaN	24.0014	NaN	24.4194	25.0386	NaN	NaN	24.7552	24.8905	24.782	19.8542	NaN	23.2247	23.1156	23.7191	NaN	23.5427	23.9846	NaN	24.2018	NaN	21.333	21.3328	NaN	NaN	NaN	NaN	NaN	NaN	NaN	NaN
23.0729	NaN	24.187	NaN	23.133	24.8387	NaN	NaN	22.8439	NaN	NaN	NaN	22.8466	23.2698	23.6604	NaN	23.5135	23.533	NaN	NaN	22.9373	22.3727	22.5576	NaN	22.6817	23.2912	22.8811	23.6707	NaN	23.2512	22.724	22.6145	NaN	22.7437	22.77	NaN	22.9658	23.0267	NaN	22.0604	23.2115	23.2313	23.5441	NaN	NaN	NaN	NaN	22.4741	NaN	NaN
24.8591	24.7986	NaN	23.6462	24.0658	26.1066	25.0488	25.3515	24.9199	24.4896	24.4074	24.6236	24.4734	24.341	24.8124	24.8486	24.6182	24.7969	24.3321	24.4088	24.0396	23.928	24.0497	24.2622	23.9795	24.5776	24.1243	24.3318	NaN	24.3736	23.9641	24.4396	23.8722	24.0486	24.3366	25.7034	24.6625	24.1736	24.2103	25.6871	24.5011	24.3722	24.6596	NaN	NaN	NaN	NaN	24.4363	25.6581	NaN
NaN	NaN	NaN	NaN	NaN	NaN	NaN	NaN	NaN	NaN	NaN	NaN	NaN	NaN	NaN	NaN	NaN	NaN	NaN	NaN	NaN	NaN	NaN	NaN	NaN	NaN	22.0623	NaN	22.5803	23.0585	23.3673	23.185	23.2619	21.7157	NaN	NaN	23.0626	NaN	23.3145	NaN	NaN	NaN	NaN	NaN	NaN	NaN	NaN	NaN	NaN	NaN
NaN	NaN	NaN	NaN	NaN	NaN	NaN	NaN	NaN	NaN	NaN	NaN	NaN	NaN	NaN	NaN	NaN	NaN	NaN	22.3833	22.5548	22.2329	21.4458	NaN	22.6451	NaN	NaN	NaN	23.0619	23.622	23.3715	22.9986	22.9074	NaN	NaN	22.6099	22.9757	NaN	23.5428	NaN	22.3835	22.4804	NaN	NaN	NaN	NaN	NaN	NaN	NaN	NaN
21.3721	21.3818	21.7421	23.7296	21.4303	NaN	22.0084	23.3852	21.3516	21.5954	22.6215	21.8423	22.084	21.7005	21.4864	21.2917	21.1553	22.0687	NaN	NaN	NaN	NaN	NaN	NaN	NaN	NaN	NaN	NaN	NaN	NaN	NaN	NaN	NaN	NaN	NaN	NaN	NaN	22.7428	NaN	22.1608	NaN	NaN	22.0081	NaN	22.0914	23.0205	NaN	22.0445	22.4765	NaN
NaN	NaN	NaN	NaN	NaN	NaN	NaN	NaN	20.2586	NaN	NaN	21.2099	NaN	NaN	NaN	NaN	NaN	18.8541	NaN	NaN	NaN	NaN	NaN	NaN	NaN	NaN	NaN	NaN	NaN	NaN	NaN	NaN	NaN	NaN	NaN	NaN	NaN	NaN	NaN	NaN	NaN	NaN	NaN	NaN	NaN	NaN	NaN	NaN	NaN	NaN
NaN	NaN	NaN	NaN	22.2213	NaN	NaN	NaN	NaN	NaN	NaN	24.7845	25.9149	NaN	22.5283	25.5474	22.3076	22.2398	NaN	24.0011	25.1783	25.2512	NaN	26.9229	27.1795	NaN	26.5808	NaN	26.8694	26.9811	25.2549	25.6956	25.064	25.847	20.0994	25.2742	25.9619	26.2784	NaN	NaN	27.1121	NaN	22.3224	25.971	25.0561	25.1001	25.3664	NaN	NaN	25.7723
NaN	NaN	27.039	NaN	27.6868	NaN	NaN	NaN	NaN	23.1501	27.6634	26.1399	27.3266	26.1747	27.6025	NaN	NaN	NaN	24.8186	24.7146	25.2168	25.4677	26.3497	26.7516	26.4598	NaN	26.3347	26.7806	26.1222	26.1429	24.9834	20.4508	21.3416	21.1335	26.6804	22.7389	25.3139	25.6138	26.7721	26.0284	25.8393	27.1191	24.7474	24.6861	NaN	NaN	NaN	25.078	NaN	25.6305
25.8328	NaN	NaN	NaN	NaN	NaN	25.1605	NaN	24.7064	26.614	25.0186	NaN	NaN	NaN	NaN	NaN	NaN	NaN	23.9332	23.7362	23.6438	24.4134	24.3357	NaN	24.8586	NaN	24.4156	24.4109	25.152	24.5276	20.0653	23.8013	23.6962	24.5534	23.8857	22.58	23.718	23.7532	25.3882	24.2156	25.7353	25.6313	25.1702	25.8417	24.9106	25.3345	NaN	NaN	24.7831	NaN
29.362	28.798	30.2088	NaN	28.5828	NaN	29.3434	29.6739	28.5826	NaN	29.0259	28.6408	29.4884	29.1096	29.3005	29.3909	28.6748	28.9603	30.4174	30.4792	31.1907	30.9983	30.0942	31.4357	31.2378	31.9606	30.4882	21.8684	30.758	22.0183	NaN	NaN	22.1111	30.5513	30.6163	31.4835	22.2106	30.8034	30.556	30.7136	30.8671	31.0812	29.4804	29.6435	28.8999	29.8943	29.5174	29.2125	29.8376	29.3696
20.727	NaN	NaN	NaN	NaN	NaN	20.3258	21.6464	21.6129	20.9133	20.2643	20.0162	NaN	21.474	21.5527	NaN	NaN	20.7184	NaN	NaN	NaN	NaN	NaN	NaN	NaN	NaN	NaN	NaN	NaN	NaN	NaN	NaN	NaN	NaN	NaN	NaN	NaN	NaN	NaN	NaN	NaN	NaN	22.4377	NaN	22.7783	NaN	NaN	22.5593	NaN	NaN
NaN	23.113	NaN	NaN	NaN	NaN	NaN	NaN	NaN	NaN	24.0788	NaN	23.4748	NaN	NaN	NaN	NaN	23.0555	24.6252	NaN	23.9508	24.5214	23.6364	NaN	NaN	24.933	24.247	24.094	NaN	NaN	24.5652	24.4937	25.0417	24.5331	24.2989	24.9077	23.333	24.0009	22.8652	NaN	24.1945	NaN	NaN	NaN	NaN	NaN	NaN	NaN	NaN	NaN
22.9804	23.0695	24.0681	27.9087	22.7209	NaN	NaN	23.7586	NaN	23.2602	22.1812	22.969	NaN	22.9883	23.6119	NaN	22.9176	22.8723	22.314	NaN	23.9094	23.7387	22.3442	23.4132	23.0536	23.6925	NaN	NaN	22.9957	22.232	23.3605	23.3348	23.0764	23.2556	22.524	NaN	23.4903	23.0882	22.8797	21.4581	22.5693	22.8469	NaN	NaN	NaN	NaN	NaN	NaN	NaN	NaN
23.3092	22.6962	NaN	25.1709	22.7911	24.401	24.0767	23.9232	22.6532	22.8434	23.8571	22.7392	23.5241	23.125	23.6238	23.6824	23.0329	23.1363	NaN	NaN	25.321	24.323	24.3629	24.8302	24.8002	NaN	NaN	24.5521	NaN	24.8163	24.8956	NaN	23.7127	NaN	NaN	NaN	24.3749	NaN	NaN	NaN	23.4799	NaN	23.9072	26.3441	24.4925	26.0814	25.8725	24.1912	24.9399	25.2871
NaN	NaN	NaN	NaN	NaN	NaN	NaN	NaN	NaN	NaN	NaN	NaN	NaN	NaN	NaN	NaN	NaN	NaN	24.9879	NaN	NaN	22.6958	NaN	23.2731	NaN	NaN	23.3311	23.4965	NaN	23.2675	24.6652	24.297	24.4	24.4693	24.1412	25.4089	24.4263	23.9261	23.537	24.6097	NaN	24.5868	NaN	NaN	NaN	NaN	NaN	NaN	NaN	NaN
NaN	NaN	NaN	24.5547	NaN	NaN	24.6024	NaN	23.0073	24.3623	25.2602	24.8734	24.8615	NaN	NaN	24.486	NaN	NaN	NaN	24.5781	23.7816	24.1454	23.8275	24.1303	24.0643	24.6306	NaN	24.1831	23.7097	NaN	24.5765	24.0126	NaN	24.3327	24.6717	23.2229	23.555	23.8327	23.2934	23.4272	23.9799	24.1781	NaN	NaN	NaN	NaN	NaN	25.0718	NaN	NaN
25.6834	NaN	24.6863	21.5714	25.2205	NaN	26.032	26.3477	22.8663	24.6971	26.4849	24.5647	25.9925	25.2189	25.2685	18.3616	24.3926	24.8949	25.3631	25.8409	24.4368	24.7721	23.4388	24.0211	24.1195	23.4071	24.4558	23.6886	23.9903	NaN	25.016	24.3182	25.1052	24.9387	24.354	NaN	23.8244	24.0334	NaN	24.224	24.2446	NaN	NaN	25.143	NaN	NaN	NaN	NaN	NaN	NaN
22.037	21.1775	23.0225	NaN	NaN	NaN	22.8109	23.1827	NaN	21.4593	22.8749	22.2657	22.6237	22.3314	22.2715	23.1215	21.9024	22.3783	NaN	NaN	NaN	NaN	NaN	NaN	NaN	NaN	NaN	NaN	NaN	NaN	NaN	NaN	NaN	NaN	NaN	NaN	NaN	NaN	NaN	NaN	NaN	NaN	NaN	NaN	NaN	NaN	23.2701	23.9583	NaN	NaN
23.8245	NaN	NaN	NaN	NaN	NaN	23.8458	23.5303	NaN	NaN	23.8131	22.8536	23.1036	NaN	NaN	22.9185	NaN	NaN	NaN	NaN	NaN	NaN	22.8009	NaN	NaN	NaN	NaN	NaN	NaN	NaN	23.3731	NaN	NaN	NaN	23.6542	NaN	24.4202	23.2218	23.0583	NaN	NaN	NaN	24.0626	NaN	24.0742	NaN	22.4968	23.8947	NaN	NaN
NaN	23.8227	23.8771	23.2461	23.6361	NaN	23.9454	22.7155	22.6428	23.6463	NaN	22.8389	NaN	23.0924	23.2864	23.3013	22.9277	21.7159	NaN	23.033	23.6545	23.1075	23.8156	NaN	23.6424	NaN	NaN	23.9524	23.5248	23.5062	23.1457	23.3528	NaN	22.1542	23.5662	NaN	24.2146	23.5045	23.4305	NaN	23.5862	NaN	23.5361	NaN	23.5273	24.5758	24.328	23.2382	23.8971	24.1897
NaN	NaN	NaN	NaN	NaN	NaN	NaN	NaN	NaN	NaN	NaN	NaN	NaN	NaN	NaN	NaN	NaN	NaN	NaN	25.4776	NaN	NaN	NaN	26.1745	NaN	NaN	NaN	25.5578	25.4845	25.5934	24.8838	25.3227	24.7724	24.0664	24.668	25.3969	26.0861	NaN	NaN	NaN	26.1129	26.5651	NaN	NaN	NaN	NaN	NaN	NaN	NaN	NaN
23.99	NaN	NaN	24.1378	22.2502	NaN	NaN	NaN	NaN	NaN	NaN	NaN	NaN	NaN	NaN	23.5731	NaN	NaN	24.823	23.6178	23.1068	23.1653	22.3284	NaN	22.7646	NaN	23.9407	22.269	22.2864	22.5274	23.3211	24.486	24.6411	21.9209	22.3038	23.4102	23.6019	23.6253	22.2134	23.1609	21.8962	NaN	NaN	NaN	NaN	NaN	NaN	NaN	NaN	NaN
25.3804	25.9431	24.766	26.3002	25.7487	24.7363	25.8852	25.1567	25.4036	25.8429	27.1968	25.6939	25.4832	25.8186	25.7974	25.5279	25.6871	25.7615	25.252	25.5937	24.8154	24.9791	26.1479	23.5546	25.6265	NaN	27.167	25.3113	26.22	25.7158	25.2649	26.5783	26.6312	23.9996	25.4673	24.5818	25.6652	25.465	24.707	25.3968	24.528	NaN	24.3075	24.4494	24.1319	24.0312	23.4908	24.4415	24.3858	22.6975
NaN	NaN	NaN	NaN	NaN	NaN	NaN	NaN	NaN	NaN	NaN	NaN	NaN	NaN	NaN	NaN	NaN	NaN	22.9055	21.9149	22.955	23.2945	22.408	23.525	23.0656	NaN	22.3119	23.224	23.2865	23.2631	22.1808	23.0763	23.0066	23.8501	22.0364	NaN	22.518	22.2519	22.7541	21.6053	24.1211	23.7043	NaN	NaN	NaN	NaN	NaN	NaN	NaN	NaN
22.8474	24.0037	26.0995	NaN	24.3513	25.5662	22.1077	25.6583	23.6643	24.3405	NaN	24.0645	NaN	25.0881	25.0181	22.2351	24.6032	23.8505	22.3489	20.9714	22.9273	23.3161	22.8574	25.0196	22.9737	NaN	23.6303	24.0921	22.4487	22.2436	NaN	NaN	NaN	23.3739	NaN	NaN	NaN	21.0395	22.9432	NaN	23.0267	23.4184	NaN	NaN	NaN	NaN	NaN	23.8762	NaN	NaN
26.8611	27.3406	28.4592	27.0989	26.9298	28.2687	27.1787	29.0757	27.5085	27.2858	24.7465	26.8365	27.0624	27.0338	26.6969	27.1481	27.449	27.4834	25.9597	25.1399	26.7644	26.7153	24.9979	27.1697	25.1767	25.8058	26.0263	26.0909	25.9042	25.5971	26.9891	27.2335	26.9409	27.0135	NaN	25.5581	27.2024	26.9265	27.2295	26.1515	27.119	27.662	NaN	NaN	NaN	NaN	NaN	NaN	NaN	NaN
NaN	NaN	NaN	NaN	NaN	NaN	NaN	NaN	NaN	NaN	NaN	NaN	NaN	NaN	NaN	NaN	NaN	NaN	NaN	NaN	22.1822	21.7407	21.713	NaN	NaN	NaN	20.3754	22.2125	21.8869	22.1837	21.4753	22.3573	21.8242	22.0256	NaN	NaN	22.4475	22.1382	NaN	NaN	22.7423	NaN	NaN	NaN	NaN	NaN	NaN	NaN	NaN	NaN
28.6067	27.6532	27.536	28.9023	27.7205	28.0336	29.0592	27.1845	27.5705	27.8236	30.209	28.0006	28.5172	28.3112	28.1911	28.5956	27.9781	28.2377	28.2012	28.0337	27.7859	27.9876	28.75	28.053	28.6446	28.0953	28.3607	28.1017	28.2087	28.4609	28.1277	28.054	27.6709	28.0923	28.2064	NaN	27.3027	27.7507	27.6365	28.6308	28.2572	27.9711	27.5008	27.9935	27.6357	28.0472	27.7498	27.1398	27.508	27.1944
23.17	22.853	NaN	NaN	22.4154	NaN	NaN	24.0311	24.0289	23.3836	23.4686	24.1766	23.8558	24.2976	NaN	23.9175	24.3209	24.9921	23.7855	NaN	24.5023	23.5677	24.2071	23.7652	24.0317	NaN	23.8267	24.0329	23.8163	24.3268	NaN	23.2206	23.0621	22.2492	NaN	NaN	22.5201	NaN	23.4631	22.7803	23.2743	23.754	25.2677	NaN	NaN	NaN	NaN	24.5509	NaN	NaN
NaN	NaN	NaN	NaN	NaN	NaN	NaN	NaN	NaN	NaN	NaN	NaN	NaN	NaN	NaN	NaN	NaN	NaN	22.5978	22.005	22.766	23.1627	NaN	NaN	NaN	NaN	NaN	NaN	NaN	NaN	22.3902	23.8551	23.3053	23.8451	NaN	NaN	NaN	21.3947	NaN	NaN	NaN	NaN	NaN	NaN	NaN	NaN	NaN	NaN	NaN	NaN
NaN	NaN	NaN	NaN	NaN	NaN	NaN	NaN	NaN	NaN	NaN	NaN	NaN	NaN	NaN	NaN	NaN	NaN	23.5665	23.3267	22.8087	22.8345	NaN	NaN	21.3139	NaN	21.7527	20.6268	21.555	22.2736	23.4836	23.1619	23.2562	22.8568	NaN	NaN	21.7078	NaN	21.985	NaN	NaN	NaN	NaN	NaN	NaN	NaN	NaN	NaN	NaN	NaN
NaN	NaN	NaN	23.1506	NaN	NaN	NaN	NaN	NaN	23.3872	NaN	22.9809	22.5999	23.0414	22.936	23.1976	23.0478	22.1641	23.9025	23.8924	23.3064	23.9748	NaN	NaN	NaN	NaN	21.452	NaN	21.3656	20.9425	23.8978	24.216	25.1298	24.3986	22.6705	NaN	NaN	22.5648	22.3647	22.7956	22.4143	NaN	NaN	23.8758	NaN	NaN	23.8126	NaN	23.8175	NaN
27.4046	NaN	NaN	24.0455	NaN	NaN	27.144	26.348	25.606	25.283	28.4468	26.2427	27.0729	NaN	26.4449	27.4197	26.0879	26.2096	26.5513	25.7001	25.8272	25.5052	26.5198	25.68	25.9382	26.539	25.9884	25.4641	25.4646	25.5184	25.4974	25.7589	25.5373	25.243	25.8526	27.4179	25.8762	25.7489	25.7541	26.7307	25.6944	25.584	25.7396	NaN	25.4872	26.4809	26.3772	25.2967	25.6653	26.0473
NaN	NaN	NaN	NaN	NaN	NaN	NaN	NaN	NaN	NaN	NaN	NaN	NaN	NaN	NaN	NaN	NaN	NaN	NaN	23.1323	22.966	NaN	NaN	NaN	22.9187	NaN	23.3277	23.2543	NaN	NaN	NaN	NaN	NaN	NaN	NaN	23.174	NaN	NaN	NaN	NaN	22.382	22.7454	NaN	NaN	NaN	NaN	NaN	NaN	NaN	NaN
22.3858	23.0851	24.8296	24.358	22.1696	25.1851	23.2769	24.4104	22.127	23.0985	23.7085	23.0693	23.4179	23.0805	23.4751	23.0495	22.546	23.0083	23.7142	23.6394	24.1945	NaN	23.4809	NaN	22.4368	23.189	24.5963	24.4428	NaN	24.515	23.6983	23.9473	24.7655	NaN	24.0222	24.2008	24.3447	24.3525	24.3825	NaN	NaN	NaN	24.0154	24.9577	24.1208	25.6923	24.6194	24.0443	25.2886	24.0328
27.2632	26.8541	27.2453	NaN	26.5983	27.0303	NaN	27.18	26.2718	27.1376	27.3449	26.3546	27.7208	27.3203	27.4638	27.2848	27.0976	27.3965	26.524	26.7988	26.8707	26.8285	26.2745	27.0669	27.3005	29.0832	26.9156	26.864	27.1174	26.7125	26.8154	25.9388	26.5567	26.2125	26.6379	27.2232	26.4653	26.1779	26.4434	27.339	26.2166	26.1742	26.3649	27.1034	25.5443	26.9502	26.7455	27.1627	27.1438	26.9921
22.8551	22.74	NaN	NaN	NaN	NaN	NaN	NaN	22.5662	NaN	23.7064	23.8431	22.9887	23.2269	NaN	23.199	23.0125	23.0718	NaN	NaN	NaN	NaN	NaN	NaN	NaN	NaN	NaN	NaN	NaN	NaN	NaN	NaN	NaN	NaN	NaN	NaN	NaN	NaN	NaN	NaN	NaN	NaN	21.8633	NaN	NaN	NaN	NaN	NaN	NaN	NaN
31.7423	30.8262	30.0735	31.001	30.6786	30.9464	31.2481	29.1003	29.9723	30.2624	33.3428	31.1828	30.8102	30.8493	31.3048	30.972	30.6657	30.9923	28.9128	28.8695	29.6976	29.4205	32.5524	29.2798	32.7157	29.1493	30.2019	31.5583	31.2473	31.3704	29.1073	29.8534	29.1029	28.8469	30.0014	30.8702	29.9377	29.6844	29.6069	31.0481	31.014	29.7873	29.235	30.1786	29.1381	29.5148	29.3955	29.217	29.5632	29.2578
21.2317	NaN	NaN	NaN	NaN	NaN	NaN	22.1594	NaN	21.6247	20.7278	21.3895	21.4311	21.9351	21.5486	20.2106	21.9723	21.577	23.2789	NaN	NaN	22.5872	NaN	NaN	NaN	NaN	21.4298	21.4056	21.4736	21.9613	NaN	22.2646	23.2885	NaN	NaN	NaN	21.5679	NaN	21.4252	NaN	22.0981	NaN	NaN	21.5238	NaN	NaN	NaN	NaN	NaN	NaN
NaN	NaN	NaN	NaN	NaN	NaN	NaN	NaN	NaN	NaN	NaN	NaN	NaN	NaN	NaN	NaN	NaN	NaN	24.5356	24.5872	23.8616	22.9249	NaN	NaN	NaN	23.8972	22.6096	NaN	NaN	NaN	NaN	NaN	NaN	NaN	21.7605	26.5587	NaN	NaN	NaN	20.291	NaN	21.975	NaN	NaN	NaN	NaN	NaN	NaN	NaN	NaN
20.1316	23.7997	NaN	NaN	23.4377	NaN	NaN	NaN	23.6614	22.3114	NaN	20.3232	NaN	24.0922	24.1023	NaN	22.6057	23.6043	NaN	NaN	24.1786	NaN	23.3156	NaN	NaN	NaN	NaN	NaN	NaN	NaN	NaN	NaN	NaN	NaN	NaN	26.9765	NaN	NaN	NaN	22.261	NaN	NaN	NaN	NaN	NaN	NaN	NaN	NaN	NaN	NaN
NaN	NaN	NaN	NaN	NaN	NaN	NaN	NaN	NaN	NaN	NaN	NaN	NaN	NaN	NaN	NaN	NaN	NaN	NaN	NaN	NaN	23.6775	21.2041	NaN	NaN	NaN	NaN	21.9569	NaN	21.4697	22.1896	NaN	21.918	22.5408	NaN	NaN	21.735	NaN	21.8838	NaN	21.1661	NaN	NaN	NaN	NaN	NaN	NaN	NaN	NaN	NaN
25.6439	25.6126	26.1718	27.1574	NaN	26.5173	25.6609	25.1001	25.385	25.4441	27.5728	25.5355	25.1328	25.6089	25.7711	25.6657	25.7248	25.8208	NaN	NaN	26	25.0503	26.1144	NaN	NaN	NaN	27.6204	25.5523	26.5691	26.8329	25.7779	26.3938	26.3571	23.9508	25.9055	26.5535	27.2413	27.1819	25.9702	27.1528	25.6533	NaN	24.9627	25.267	25.2626	25.8546	25.1758	25.0143	25.471	25.003
NaN	NaN	NaN	NaN	NaN	NaN	NaN	NaN	NaN	NaN	24.4253	23.2039	22.9827	21.8287	NaN	NaN	NaN	NaN	NaN	22.4602	NaN	23.7228	NaN	NaN	NaN	NaN	NaN	23.2887	NaN	22.7039	NaN	22.2394	22.9695	21.9885	NaN	25.2386	22.6547	22.9462	23.1331	23.7772	NaN	23.525	NaN	24.3682	25.2977	NaN	NaN	NaN	NaN	NaN
NaN	NaN	NaN	NaN	NaN	NaN	NaN	NaN	NaN	NaN	NaN	NaN	NaN	NaN	NaN	NaN	NaN	NaN	NaN	24.1181	22.9708	22.9949	23.2953	23.3427	22.9223	NaN	NaN	23.4809	23.514	23.6586	23.6123	NaN	NaN	23.9987	NaN	NaN	23.4225	NaN	23.5915	NaN	NaN	22.8762	NaN	NaN	NaN	NaN	NaN	NaN	NaN	NaN
NaN	NaN	NaN	NaN	NaN	NaN	NaN	NaN	NaN	NaN	NaN	NaN	NaN	NaN	NaN	NaN	NaN	NaN	24.0884	23.8327	24	23.955	23.9821	NaN	24.072	26.2283	23.9377	NaN	24.0998	23.8225	24.2135	24.108	24.0515	NaN	24.2908	28.5456	24.2416	24.3177	24.3915	24.3726	NaN	NaN	NaN	NaN	NaN	NaN	NaN	NaN	NaN	NaN
23.9357	NaN	NaN	NaN	NaN	NaN	23.8441	NaN	NaN	22.0387	NaN	NaN	23.034	NaN	NaN	NaN	NaN	NaN	NaN	NaN	NaN	NaN	NaN	NaN	NaN	NaN	NaN	NaN	NaN	NaN	NaN	NaN	NaN	NaN	22.4857	23.6079	22.9114	22.7536	22.7073	22.6698	NaN	NaN	NaN	NaN	NaN	NaN	NaN	NaN	NaN	NaN
NaN	22.8441	NaN	23.5442	23.0789	NaN	NaN	NaN	NaN	23.4322	24.252	23.2317	24.2223	23.0788	23.4335	24.5562	23.1367	23.3442	NaN	23.2877	23.6126	23.4288	23.3539	23.3476	23.4764	23.9596	23.3338	23.5229	23.3062	23.3685	23.4471	23.163	23.3282	23.5212	23.4233	23.0423	23.5132	23.5432	23.3949	NaN	23.7245	23.7613	24.0328	NaN	NaN	NaN	NaN	23.3338	NaN	NaN
NaN	NaN	NaN	NaN	NaN	NaN	21.1194	NaN	NaN	NaN	NaN	NaN	NaN	NaN	NaN	NaN	NaN	NaN	NaN	NaN	NaN	NaN	NaN	NaN	NaN	NaN	NaN	NaN	NaN	NaN	NaN	NaN	NaN	NaN	NaN	NaN	NaN	NaN	NaN	NaN	NaN	NaN	22.41	24.2891	NaN	23.7942	23.5685	NaN	23.0861	22.9511
NaN	24.1628	NaN	NaN	23.6931	NaN	NaN	24.399	23.9819	NaN	NaN	NaN	NaN	NaN	NaN	NaN	NaN	NaN	22.7092	21.7788	22.8967	NaN	23.011	23.4223	NaN	NaN	NaN	23.2072	22.8172	22.9992	22.8434	23.0054	22.7408	NaN	23.2283	NaN	23.1852	22.8604	23.3155	NaN	22.9854	24.0238	24.3891	NaN	25.0276	NaN	NaN	24.1992	25.2369	NaN
NaN	NaN	NaN	NaN	NaN	NaN	NaN	NaN	NaN	NaN	NaN	NaN	NaN	NaN	NaN	NaN	NaN	NaN	NaN	21.6581	NaN	NaN	NaN	NaN	NaN	NaN	NaN	20.8841	NaN	21.9685	NaN	22.4083	23.5059	NaN	NaN	NaN	NaN	NaN	21.1541	NaN	NaN	NaN	NaN	NaN	NaN	NaN	NaN	NaN	NaN	NaN
24.8555	24.1701	25.7217	NaN	24.0042	NaN	24.6591	NaN	NaN	23.5959	24.2107	23.9715	24.3704	23.7508	23.7551	24.565	23.8627	23.6963	NaN	NaN	NaN	NaN	NaN	NaN	NaN	25.1937	NaN	26.3274	25.598	25.461	25.938	26.0137	NaN	25.8559	25.6701	NaN	27.2413	25.8005	25.6534	NaN	NaN	25.3006	25.1844	26.9534	24.4436	27.0005	26.7327	25.5942	26.2346	26.4584
NaN	NaN	NaN	NaN	NaN	NaN	NaN	NaN	NaN	NaN	NaN	NaN	NaN	NaN	NaN	NaN	NaN	NaN	NaN	NaN	NaN	NaN	NaN	NaN	NaN	NaN	NaN	23.7973	22.9701	21.8259	22.4747	22.6208	22.453	NaN	22.3643	NaN	22.2055	NaN	NaN	NaN	NaN	NaN	NaN	NaN	NaN	NaN	NaN	NaN	NaN	NaN
NaN	NaN	NaN	NaN	NaN	NaN	NaN	NaN	NaN	NaN	NaN	NaN	NaN	NaN	NaN	NaN	NaN	NaN	22.9955	21.977	22.0663	22.8739	23.2468	22.9241	23.6944	NaN	23.9537	NaN	NaN	NaN	22.7853	NaN	NaN	22.1279	21.3126	21.3731	NaN	21.916	23.0835	22.343	23.0329	23.4163	NaN	NaN	NaN	NaN	NaN	NaN	NaN	NaN
23.1502	NaN	NaN	NaN	23.7219	NaN	24.3263	23.972	23.4853	NaN	NaN	NaN	NaN	NaN	NaN	23.0773	NaN	NaN	NaN	24.8029	23.4382	22.2529	NaN	NaN	NaN	25.0737	NaN	NaN	NaN	NaN	NaN	NaN	NaN	23.4312	NaN	27.1427	NaN	NaN	NaN	24.7459	NaN	NaN	NaN	22.5317	NaN	NaN	NaN	NaN	NaN	NaN
22.0883	23.1854	25.4412	21.6293	23.3856	25.9088	23.922	23.3501	24.2146	22.3584	24.0068	22.2369	22.9249	22.9303	24.0757	23.2935	23.1811	23.3508	NaN	NaN	NaN	NaN	NaN	NaN	NaN	NaN	NaN	NaN	NaN	NaN	NaN	NaN	NaN	NaN	NaN	NaN	NaN	NaN	NaN	NaN	NaN	NaN	24.4171	NaN	24.6024	24.8461	23.2798	24.4324	25.1217	23.6915
28.4476	28.2666	27.86	27.0741	29.0178	27.6767	27.8555	27.3179	28.4404	27.3058	27.1061	27.8845	27.1879	27.6081	27.6646	28.1143	28.2302	27.6218	27.736	27.7213	28.3939	28.0968	28.1038	28.3076	27.9261	25.5873	28.1017	28.2722	28.6253	28.724	28.9698	28.7475	28.338	28.7355	30.1647	29.5435	30.2441	30.1065	29.8127	29.6767	29.3189	29.5983	28.3547	27.9774	29.0352	28.7037	28.7902	28.2217	28.6081	28.0351
NaN	NaN	NaN	NaN	NaN	NaN	NaN	NaN	22.6739	NaN	NaN	21.7027	NaN	21.7703	NaN	24.0198	NaN	22.2453	NaN	NaN	NaN	NaN	NaN	NaN	NaN	NaN	NaN	NaN	NaN	NaN	NaN	NaN	NaN	NaN	NaN	24.1314	25.7241	NaN	NaN	NaN	NaN	NaN	24.3668	NaN	25.1565	NaN	23.7207	NaN	23.7059	NaN
NaN	NaN	NaN	NaN	NaN	NaN	NaN	NaN	NaN	23.8643	NaN	NaN	22.8208	23.8879	NaN	20.4776	NaN	NaN	NaN	NaN	NaN	NaN	NaN	NaN	NaN	NaN	NaN	NaN	NaN	NaN	NaN	NaN	NaN	NaN	NaN	NaN	NaN	NaN	NaN	NaN	NaN	NaN	NaN	NaN	NaN	23.8164	NaN	NaN	NaN	NaN
24.1153	24.3522	NaN	24.1929	24.2031	NaN	24.3167	24.9406	25.0593	24.1558	24.6865	24.3463	24.4681	23.8298	24.3153	24.5736	24.6974	24.4022	24.3651	24.4236	24.3758	24.1415	24.3521	24.0364	23.6006	25.0053	23.8191	24.4298	23.9984	24.3399	24.1747	24.423	23.6151	23.5812	23.8351	25.1229	24.9926	24.9662	25.0413	25.1166	24.3836	24.5791	23.8708	24.2311	24.7984	24.4105	24.122	24.2481	NaN	24.1623
NaN	24.0931	NaN	NaN	NaN	NaN	NaN	23.2342	NaN	23.2274	NaN	NaN	23.3016	NaN	NaN	NaN	NaN	NaN	23.0393	23.2122	22.8613	22.8381	23.012	22.842	22.7738	23.958	22.3976	22.5251	22.5594	22.5137	22.6012	22.9617	22.6618	22.3774	22.8729	NaN	23.6361	23.3767	23.2583	23.452	22.2268	22.7458	NaN	NaN	NaN	NaN	NaN	NaN	NaN	NaN
NaN	NaN	NaN	NaN	NaN	NaN	NaN	NaN	NaN	NaN	NaN	NaN	NaN	NaN	NaN	NaN	NaN	NaN	NaN	24.0999	NaN	NaN	23.7509	NaN	23.3018	24.2907	24.1635	NaN	NaN	24.699	NaN	NaN	NaN	NaN	24.4216	NaN	24.6279	24.1163	20.7792	NaN	23.6264	NaN	NaN	NaN	NaN	NaN	NaN	NaN	NaN	NaN
NaN	NaN	NaN	NaN	25.2705	NaN	NaN	NaN	NaN	NaN	NaN	23.7808	NaN	24.0745	NaN	23.0543	NaN	NaN	23.4957	23.2473	24.3304	24.0605	24.0511	24.0688	23.7786	25.3151	23.006	23.5888	23.0058	22.9743	23.8735	23.4708	23.3126	23.2437	23.0505	23.0682	23.6736	23.6756	23.4263	22.9393	23.4601	23.973	NaN	NaN	NaN	NaN	24.4739	23.4744	NaN	24.8634
NaN	NaN	NaN	NaN	NaN	NaN	NaN	NaN	NaN	NaN	NaN	NaN	NaN	NaN	NaN	NaN	NaN	NaN	NaN	22.2225	NaN	NaN	23.0229	22.6027	22.8407	NaN	NaN	NaN	NaN	NaN	NaN	NaN	22.4726	NaN	23.2715	21.7737	22.4449	22.6358	NaN	NaN	NaN	22.8212	NaN	NaN	NaN	NaN	NaN	NaN	NaN	NaN
22.0363	20.9683	23.4609	24.4167	20.9607	23.5887	22.9322	24.1235	20.999	21.7644	23.6281	21.564	23.0645	22.1847	22.3929	22.3631	20.7223	21.4416	NaN	NaN	NaN	NaN	NaN	NaN	NaN	NaN	NaN	NaN	NaN	NaN	NaN	NaN	NaN	NaN	NaN	NaN	NaN	NaN	NaN	NaN	NaN	NaN	23.025	25.1691	22.8941	24.7864	24.9557	22.9064	23.6596	24.2679
23.7982	NaN	24.7842	NaN	23.0168	NaN	24.2967	25.6689	20.7894	20.4804	23.0897	19.984	19.1007	20.4015	24.6374	NaN	24.4772	24.6189	NaN	NaN	NaN	NaN	NaN	NaN	NaN	NaN	NaN	NaN	NaN	NaN	NaN	NaN	NaN	NaN	NaN	NaN	NaN	NaN	NaN	NaN	NaN	NaN	22.4494	NaN	23.1353	NaN	NaN	22.6173	23.397	NaN
17.8932	22.515	25.0823	NaN	22.4057	24.5217	23.7158	23.7927	22.1572	22.2407	24.0821	22.0663	23.3148	23.3418	22.8061	22.7387	21.5327	21.0762	NaN	NaN	24.8774	NaN	NaN	NaN	NaN	NaN	NaN	NaN	NaN	NaN	NaN	NaN	NaN	NaN	NaN	NaN	NaN	NaN	NaN	NaN	NaN	NaN	NaN	26.6671	22.4162	25.7755	NaN	24.7815	24.7052	NaN
NaN	NaN	NaN	NaN	NaN	NaN	23.2517	23.5324	22.6195	NaN	24.3134	NaN	23.5168	23.4749	NaN	NaN	NaN	NaN	NaN	NaN	NaN	23.4841	23.1426	NaN	23.7644	NaN	NaN	NaN	NaN	NaN	NaN	24.0886	23.8982	NaN	23.1951	NaN	NaN	23.815	22.6561	NaN	NaN	NaN	22.7381	24.0742	NaN	NaN	NaN	23.0084	NaN	NaN
NaN	NaN	NaN	NaN	NaN	NaN	NaN	NaN	NaN	NaN	NaN	NaN	NaN	NaN	NaN	NaN	NaN	NaN	21.8524	21.9988	22.9358	23.0821	22.3035	23.85	23.1684	23.6257	22.2192	23.1984	22.9826	23.4483	22.9196	22.7925	22.376	22.6708	22.7107	NaN	23.1408	22.8976	22.575	21.3341	22.0145	22.8985	NaN	NaN	NaN	NaN	NaN	NaN	NaN	NaN
21.758	NaN	NaN	24.1487	21.8029	NaN	NaN	22.5985	NaN	22.6557	23.4576	20.0007	22.964	22.4401	22.3645	21.7158	21.3705	21.5656	NaN	22.4489	NaN	NaN	22.052	NaN	NaN	NaN	NaN	21.9264	22.1009	NaN	23.119	22.882	23.4706	23.346	23.1648	NaN	22.5437	22.8534	22.1777	22.556	22.6614	NaN	NaN	22.1837	NaN	NaN	NaN	NaN	NaN	NaN
21.6094	NaN	20.9713	NaN	NaN	21.796	21.3359	22.3038	20.3123	21.4709	22.7128	20.9178	21.0258	21.3539	22.1944	21.6128	20.3066	20.7855	NaN	NaN	NaN	NaN	NaN	NaN	NaN	NaN	NaN	NaN	NaN	NaN	NaN	NaN	NaN	NaN	NaN	NaN	NaN	NaN	NaN	NaN	NaN	NaN	19.6173	20.667	NaN	20.5236	21.2299	20.7849	20.701	NaN
NaN	NaN	NaN	NaN	NaN	NaN	NaN	NaN	NaN	NaN	NaN	NaN	NaN	NaN	NaN	NaN	NaN	NaN	NaN	NaN	NaN	NaN	23.634	NaN	NaN	NaN	NaN	23.023	23.4228	23.6929	22.4746	NaN	22.6619	22.57	23.3134	NaN	23.4202	23.498	23.5039	NaN	NaN	22.7564	NaN	NaN	NaN	NaN	NaN	NaN	NaN	NaN
NaN	NaN	NaN	NaN	NaN	NaN	NaN	NaN	NaN	NaN	NaN	NaN	NaN	NaN	NaN	NaN	NaN	NaN	23.6321	NaN	23.5703	23.5713	23.4643	23.7492	23.679	25.588	23.855	23.6828	23.6328	23.4055	23.737	23.3618	23.6052	24.066	23.4624	23.8563	23.5254	23.4926	23.7452	23.6935	24.3077	24.5341	NaN	NaN	NaN	NaN	NaN	NaN	NaN	NaN
NaN	NaN	NaN	NaN	NaN	NaN	NaN	NaN	NaN	NaN	NaN	NaN	NaN	NaN	NaN	NaN	NaN	NaN	24.5354	24.8361	23.6296	23.6651	23.6094	23.6524	NaN	NaN	23.1132	22.904	22.8842	23.1448	23.7442	23.4918	23.7202	23.9621	23.9488	25.7013	23.5038	23.6176	23.2886	21.4738	NaN	NaN	NaN	NaN	NaN	NaN	NaN	NaN	NaN	NaN
25.2543	23.2156	24.3817	24.5145	23.7286	25.0641	24.7456	24.8652	23.9988	23.6441	25.1557	23.4718	24.2932	24.0894	24.3194	23.6958	23.1395	23.5137	NaN	26.0735	24.8513	24.3029	26.3741	NaN	24.7867	NaN	NaN	NaN	24.9291	25.1059	NaN	25.3661	25.1811	NaN	25.6173	NaN	25.4521	25.2306	24.7194	25.6381	23.9521	NaN	23.7631	23.8987	23.5867	NaN	23.4119	23.6583	24.0506	23.3076
25.9235	25.655	NaN	NaN	25.8789	25.724	26.397	25.9903	26.1107	26.0519	25.9374	25.2579	26.0214	26.256	26.1411	25.6423	25.6282	25.761	24.9632	25.0758	25.2769	25.294	25.4877	25.6745	24.9294	26.0911	25.2127	25.5991	25.2813	25.5275	25.378	25.0446	24.8462	25.0953	25.1048	24.6733	25.2206	24.881	24.7066	24.8029	25.7132	25.975	25.9535	25.3839	26.0532	26.5416	25.2564	25.9067	25.9653	25.4717
24.6036	23.0144	NaN	NaN	NaN	NaN	25.3371	NaN	NaN	24.1758	26.4154	24.3784	25.7406	25.0882	NaN	25.8208	NaN	NaN	24.8831	25.3974	23.5971	23.9712	23.7003	22.8439	23.5868	NaN	25.9159	23.7951	24.1194	24.3693	24.5529	NaN	24.9071	23.8949	24.9848	25.4294	24.0648	24.5646	23.8522	NaN	23.6047	22.6997	24.0259	NaN	24.1694	NaN	NaN	24.2782	NaN	23.9904
22.6951	20.9729	22.0439	23.4177	NaN	21.5459	NaN	NaN	NaN	21.8691	22.3809	NaN	21.827	21.9804	22.0791	21.2803	21.2793	21.2117	23.3877	22.892	NaN	NaN	22.2689	22.0152	22.0932	NaN	21.6189	21.5348	21.934	22.1063	22.5053	NaN	22.3694	22.3501	21.9548	23.0421	22.4218	22.1146	21.8963	22.515	21.6112	22.063	NaN	NaN	NaN	NaN	NaN	NaN	22.1518	NaN
NaN	NaN	NaN	NaN	NaN	NaN	NaN	NaN	NaN	NaN	NaN	NaN	NaN	NaN	NaN	NaN	NaN	NaN	22.7427	23.0596	23.7958	23.578	23.5721	23.3048	23.2373	25.0134	22.4557	23.931	23.3806	23.5349	23.6378	23.8388	22.4512	22.7308	23.1325	23.1316	23.6259	23.3831	23.5598	NaN	NaN	NaN	NaN	NaN	NaN	NaN	NaN	NaN	NaN	NaN
NaN	NaN	NaN	NaN	NaN	NaN	NaN	NaN	NaN	NaN	NaN	NaN	NaN	NaN	NaN	NaN	NaN	NaN	21.7527	22.3738	NaN	22.6283	21.6141	NaN	22.565	NaN	20.7484	21.502	21.9297	21.5101	22.3677	22.7386	22.1365	22.4919	22.3574	23.031	22.6787	22.5037	22.3844	22.4927	21.9996	23.2469	NaN	NaN	NaN	NaN	NaN	NaN	NaN	NaN
NaN	NaN	NaN	NaN	NaN	NaN	NaN	NaN	NaN	NaN	NaN	NaN	NaN	NaN	NaN	NaN	NaN	NaN	NaN	22.933	21.7479	21.7721	22.716	21.8852	22.6906	20.9696	22.6713	21.944	22.0557	22.4927	22.8532	21.8596	22.2331	22.5213	22.9539	21.9523	21.9716	22.0823	21.6737	22.3955	22.4226	22.0074	NaN	NaN	NaN	NaN	NaN	NaN	NaN	NaN
NaN	NaN	NaN	NaN	NaN	NaN	NaN	NaN	NaN	NaN	NaN	NaN	NaN	NaN	NaN	NaN	NaN	NaN	NaN	22.3578	22.6864	NaN	21.9491	22.1831	23.0036	22.7724	NaN	22.6656	22.7444	22.2026	NaN	NaN	NaN	22.9963	21.6278	NaN	NaN	NaN	NaN	22.8664	NaN	22.9769	NaN	NaN	NaN	NaN	NaN	NaN	NaN	NaN
NaN	NaN	NaN	NaN	NaN	NaN	NaN	NaN	NaN	NaN	NaN	NaN	NaN	NaN	NaN	NaN	NaN	NaN	NaN	23.6867	24.9665	NaN	23.4612	NaN	NaN	25.4055	NaN	NaN	NaN	23.7339	23.4747	NaN	NaN	23.4894	22.3697	22.5772	NaN	23.582	NaN	23.2815	21.2696	21.0378	NaN	NaN	NaN	NaN	NaN	NaN	NaN	NaN
NaN	NaN	25.0756	NaN	NaN	NaN	NaN	NaN	23.5292	NaN	24.9586	NaN	NaN	23.7038	24.0109	NaN	20.3504	23.2834	NaN	NaN	NaN	NaN	NaN	NaN	NaN	NaN	NaN	NaN	NaN	NaN	NaN	NaN	NaN	NaN	NaN	NaN	NaN	NaN	NaN	NaN	NaN	NaN	24.6633	NaN	24.7981	NaN	25.9721	NaN	25.0116	26.2107
22.084	21.807	NaN	NaN	22.6779	22.4433	21.695	22.7934	21.7499	22.2258	22.2877	23.0077	22.7414	22.1522	22.5911	22.4867	NaN	NaN	NaN	NaN	NaN	NaN	NaN	NaN	NaN	NaN	NaN	NaN	23.9291	NaN	NaN	23.7512	23.3329	NaN	NaN	NaN	23.1244	NaN	23.3892	24.1257	NaN	NaN	NaN	23.77	23.285	23.3737	NaN	22.8943	23.1318	NaN
22.2108	NaN	NaN	NaN	NaN	NaN	NaN	23.8605	NaN	21.9448	22.5742	NaN	21.928	22.075	NaN	22.292	21.8543	NaN	NaN	NaN	NaN	NaN	NaN	NaN	NaN	NaN	NaN	NaN	NaN	NaN	NaN	NaN	NaN	NaN	NaN	NaN	NaN	NaN	NaN	NaN	NaN	NaN	NaN	NaN	NaN	NaN	NaN	NaN	NaN	NaN
NaN	NaN	NaN	NaN	NaN	NaN	NaN	NaN	NaN	NaN	NaN	NaN	NaN	NaN	NaN	NaN	NaN	NaN	22.1639	22.709	21.878	NaN	22.3763	22.5154	21.2285	NaN	22.8664	22.6563	22.4948	21.5903	22.3081	22.2491	22.2525	22.2198	21.8147	NaN	21.0232	21.6884	22.0437	21.1563	21.7566	21.8794	NaN	NaN	NaN	NaN	NaN	NaN	NaN	NaN
23.531	23.9885	25.147	25.5721	23.1394	25.4055	24.0986	23.7387	23.2125	NaN	NaN	23.8967	NaN	24.4671	24.6559	23.9967	23.7403	24.0994	NaN	NaN	NaN	NaN	NaN	NaN	NaN	NaN	NaN	NaN	NaN	NaN	NaN	NaN	NaN	NaN	NaN	NaN	NaN	NaN	NaN	NaN	NaN	NaN	23.7402	25.8786	24.1366	25.5145	24.935	24.0493	24.997	24.6405
24.5536	23.3507	23.4687	NaN	23.7326	25.134	NaN	24.1038	22.6836	23.4253	NaN	23.0541	24.2828	23.9616	23.992	23.6486	22.9781	23.3194	21.935	22.7955	22.1136	22.2682	23.3626	22.7511	23.2285	22.7685	22.6774	23.9603	23.9575	24.4387	24.3901	22.962	23.6209	23.5335	24.6091	25.4587	22.8402	23.6285	22.4627	25.2419	21.6931	23.1451	NaN	NaN	22.1911	22.6333	23.925	22.8037	NaN	23.7829
NaN	NaN	NaN	NaN	NaN	NaN	NaN	NaN	NaN	NaN	NaN	NaN	NaN	NaN	NaN	NaN	NaN	NaN	23.8327	23.6065	22.6277	22.53	22.2367	NaN	22.2179	23.1293	22.9776	21.741	21.8521	22.4869	23.3143	22.5329	22.8199	22.897	23.12	25.3857	22.765	23.0429	21.8834	24.3598	23.0468	22.4242	NaN	NaN	NaN	NaN	NaN	NaN	NaN	NaN
23.6781	NaN	22.6273	24.8571	23.3077	NaN	NaN	22.8643	NaN	NaN	23.12	23.1375	23.8822	23.5238	24.2052	23.4498	23.9312	NaN	23.2843	NaN	23.1541	23.9139	23.4681	23.9428	23.6038	21.9811	24.542	23.6759	23.6936	24.2416	24.1258	24.0952	23.987	23.6242	24.0344	NaN	23.2881	23.8299	23.767	23.9072	24.2826	23.4529	NaN	NaN	NaN	NaN	NaN	NaN	NaN	NaN
NaN	23.4228	NaN	NaN	24.2084	24.0803	NaN	NaN	23.8839	23.0834	24.4294	23.459	23.3531	23.4464	23.3661	23.9844	23.3494	23.1277	NaN	24.3864	24.8626	NaN	25.4517	23.9398	NaN	NaN	NaN	25.2185	NaN	24.3476	NaN	24.0935	24.0516	NaN	NaN	NaN	24.8922	NaN	25.0261	NaN	NaN	NaN	24.2803	24.8324	25.042	25.4419	NaN	24.2418	24.8586	24.7201
25.3512	24.2392	25.5062	27.2134	24.5137	25.2104	26.2297	25.3873	24.8587	24.3855	26.913	24.1418	25.0832	24.8722	25.253	25.525	24.0601	24.5862	25.6242	24.9123	24.9203	25.0676	25.4123	24.4216	25.4685	24.4197	24.5563	24.2118	24.6949	25.0665	25.0549	24.9568	24.9391	25.025	25.2199	26.3917	24.7813	25.0339	24.264	25.3018	24.7299	24.361	24.5287	26.1588	24.6083	25.1602	25.1864	24.6733	24.9455	24.9779
25.2745	24.2036	25.5761	27.0676	24.4788	25.274	26.1313	23.1182	24.8388	24.3716	26.6677	24.1311	25.0396	24.8339	25.2052	25.4513	24.0245	24.5482	25.6168	24.895	24.9191	25.0626	25.225	24.4389	25.2882	24.3306	24.5917	23.6796	24.6357	25.0089	25.0869	24.9849	24.9616	25.0474	25.2129	26.3661	24.8514	25.0988	24.3363	25.2815	24.7042	24.343	24.6551	26.2148	24.7345	25.3066	25.2586	24.7967	25.1004	25.0501
NaN	NaN	NaN	NaN	NaN	NaN	NaN	NaN	NaN	NaN	25.038	NaN	NaN	NaN	NaN	NaN	NaN	23.4411	24.1109	23.4967	22.4765	22.9954	23.0214	22.5887	23.3867	22.61	24.4172	22.4815	22.969	22.965	22.9868	23.1162	22.7863	25.2	22.8731	25.2072	22.5402	22.9844	22.7634	25.0551	23.1888	23.3113	NaN	NaN	NaN	NaN	NaN	NaN	NaN	NaN
21.5248	21.7319	NaN	NaN	NaN	NaN	22.2393	23.6866	NaN	22.2502	25.0946	22.5382	23.0695	23.2792	NaN	22.7929	NaN	NaN	NaN	24.7248	23.4384	24.0623	23.5411	23.0264	NaN	NaN	25.1732	22.5079	22.7675	23.5945	23.2787	23.1041	23.7868	23.6919	23.728	NaN	22.8912	23.6796	22.5713	NaN	23.7541	23.1534	NaN	23.4971	NaN	NaN	NaN	NaN	NaN	23.2936
25.1023	23.9193	23.2931	NaN	20.6878	24.2142	NaN	24.518	NaN	NaN	NaN	19.1797	24.7698	24.5929	23.8448	24.5358	NaN	22.8176	NaN	23.4623	24.559	NaN	23.4711	25.0713	23.7664	24.9387	NaN	23.8058	23.6926	23.8253	NaN	NaN	NaN	23.7008	22.8771	23.9415	23.1975	NaN	24.0465	22.7708	NaN	25.3986	NaN	NaN	NaN	NaN	22.4685	NaN	NaN	NaN
26.6024	23.971	25.8569	NaN	23.2629	24.7043	21.0315	25.0571	21.5649	NaN	26.862	23.2073	25.9656	NaN	22.9471	26.4977	23.8764	NaN	NaN	25.581	NaN	NaN	25.8396	NaN	NaN	27.1798	NaN	NaN	NaN	NaN	NaN	NaN	NaN	NaN	25.9883	NaN	NaN	NaN	NaN	NaN	26.0424	26.7614	NaN	26.4337	NaN	NaN	26.1626	NaN	NaN	21.4889
28.6293	NaN	NaN	21.0803	28.2316	29.249	28.9499	NaN	28.006	28.4275	29.881	28.3952	29.4461	28.8637	28.7404	29.0485	NaN	NaN	26.5758	30.0233	29.2976	29.0816	29.5837	22.8367	28.7277	NaN	30.1987	29.6931	NaN	29.3828	29.141	22.8884	23.3902	29.7499	NaN	NaN	NaN	30.0678	29.4727	30.6063	29.5617	NaN	28.888	29.3993	NaN	NaN	29.0663	NaN	NaN	NaN
29.1953	28.302	NaN	21.7841	28.6306	29.189	22.0958	29.5947	28.3447	NaN	31.0675	28.7081	29.8711	29.2758	29.1671	29.6002	NaN	NaN	29.5227	29.8877	NaN	28.9121	NaN	NaN	22.5009	30.6869	25.1814	29.7006	29.5693	29.3927	28.843	28.8936	28.965	29.4717	30.0486	31.9395	29.1673	22.7979	NaN	30.4975	29.4763	29.7585	NaN	29.3004	28.3315	22.9684	28.9223	28.5931	22.3238	28.9206
NaN	NaN	NaN	NaN	NaN	NaN	NaN	NaN	NaN	NaN	NaN	NaN	NaN	NaN	NaN	NaN	NaN	NaN	NaN	NaN	NaN	NaN	NaN	NaN	NaN	NaN	NaN	NaN	NaN	NaN	NaN	22.5494	23.5008	NaN	23.1635	NaN	23.1049	23.233	22.9582	NaN	23.1814	23.276	NaN	NaN	NaN	NaN	NaN	NaN	NaN	NaN
NaN	NaN	NaN	NaN	NaN	NaN	NaN	NaN	NaN	NaN	NaN	NaN	NaN	NaN	NaN	NaN	NaN	NaN	24.5082	24.36	NaN	24.1956	NaN	NaN	NaN	24.5868	23.3983	NaN	22.9695	23.1114	NaN	NaN	NaN	NaN	NaN	25.0304	NaN	22.5894	NaN	24.695	NaN	22.0926	NaN	NaN	NaN	NaN	NaN	NaN	NaN	NaN
25.0358	24.337	24.028	NaN	NaN	24.9506	25.0813	24.3785	24.6045	24.1254	NaN	24.1434	25.0872	25.0996	24.3495	24.9818	24.7447	24.2254	23.377	23.6353	24.1719	24.0717	24.1693	23.4088	23.8684	NaN	23.5652	24.7666	24.5763	24.5879	24.372	24.1938	24.3179	23.8864	23.8857	23.8321	24.2472	23.9794	23.9937	23.9555	23.995	23.8288	NaN	23.5285	NaN	NaN	22.7445	NaN	NaN	NaN
25.5854	24.8972	NaN	NaN	26.2297	NaN	25.3133	24.7172	NaN	23.7614	25.1612	24.8766	24.2881	24.4711	NaN	25.6651	24.9088	24.7428	24.5526	24.0206	25.3583	24.9991	25.3526	24.277	24.8017	NaN	25.0485	24.9149	25.3617	25.7673	24.1585	24.2024	NaN	NaN	24.5528	23.5033	24.5563	25.0966	24.882	25.086	25.1779	23.073	25.2014	23.8923	25.0151	24.4957	NaN	25.241	NaN	NaN
21.8843	21.4099	NaN	NaN	NaN	NaN	NaN	NaN	NaN	NaN	21.3733	22.0391	21.3442	NaN	21.4623	20.5723	21.7351	NaN	NaN	NaN	NaN	NaN	NaN	NaN	NaN	NaN	NaN	NaN	NaN	NaN	NaN	NaN	NaN	NaN	NaN	NaN	NaN	NaN	NaN	NaN	NaN	NaN	NaN	NaN	NaN	NaN	NaN	NaN	NaN	NaN
NaN	23.8066	NaN	NaN	22.9018	24.2541	23.0219	23.1404	22.6311	22.8224	NaN	22.5863	22.8252	NaN	NaN	22.4537	NaN	22.92	NaN	NaN	23.6196	NaN	NaN	NaN	NaN	NaN	NaN	NaN	NaN	NaN	NaN	NaN	NaN	NaN	NaN	NaN	NaN	NaN	NaN	NaN	NaN	NaN	23.346	24.8269	23.0334	24.8359	25.0017	NaN	NaN	24.51
24.752	23.9466	26.9928	NaN	24.0776	NaN	NaN	NaN	NaN	24.3412	NaN	23.9536	NaN	NaN	NaN	NaN	23.6617	23.9508	NaN	24.3996	NaN	NaN	NaN	24.4811	NaN	NaN	23.6703	24.9206	24.8142	25.0221	NaN	24.8509	24.2903	24.4076	24.5545	25.5224	NaN	24.0993	24.5428	24.6343	24.596	25.1477	23.9396	NaN	25.7109	27.0444	NaN	23.9894	26.2803	24.1762
NaN	NaN	NaN	NaN	NaN	NaN	NaN	NaN	NaN	22.2276	NaN	NaN	NaN	NaN	NaN	NaN	NaN	NaN	NaN	NaN	NaN	NaN	NaN	21.3817	NaN	NaN	NaN	22.7625	22.1273	NaN	NaN	21.4898	23.5871	NaN	22.0936	NaN	23.1503	NaN	NaN	24.5635	NaN	23.213	NaN	NaN	NaN	NaN	NaN	NaN	NaN	NaN
26.1648	25.2163	NaN	NaN	NaN	NaN	NaN	NaN	NaN	NaN	NaN	NaN	NaN	NaN	25.7477	26.2443	25.9098	25.9818	24.7102	24.8739	24.2591	24.518	23.8435	23.0482	23.451	NaN	23.7934	23.6159	23.555	23.9049	24.5353	24.8622	24.9549	24.5826	24.3944	23.5235	23.9322	23.693	23.6575	23.4171	23.5891	23.2363	NaN	NaN	NaN	NaN	NaN	NaN	NaN	NaN
25.8277	24.9586	25.1309	NaN	24.6791	25.2439	26.0249	24.6758	24.95	24.5634	26.7153	25.0742	25.6327	25.2848	25.5927	25.4347	25.0097	25.1552	24.664	25.0951	24.9083	25.7374	26.1241	23.7019	NaN	NaN	24.699	25.3763	25.9376	25.5522	24.9161	25.1968	24.2445	25.0272	25.3071	NaN	25.1066	25.0006	25.0592	24.6069	25.4427	24.6439	24.33	23.7188	24.0317	23.2659	23.2788	24.4732	24.5632	23.3604
22.632	NaN	NaN	NaN	22.4976	NaN	23.0626	23.4121	23.0962	22.412	22.3347	NaN	NaN	NaN	NaN	22.567	22.7717	22.8071	NaN	NaN	NaN	NaN	NaN	NaN	NaN	NaN	NaN	NaN	NaN	NaN	NaN	NaN	NaN	NaN	NaN	NaN	NaN	NaN	NaN	NaN	NaN	NaN	23.4916	NaN	NaN	NaN	NaN	23.489	NaN	NaN
21.9042	NaN	NaN	NaN	NaN	NaN	21.671	NaN	22.4652	NaN	NaN	NaN	NaN	NaN	22.899	22.0203	22.5526	22.5101	NaN	NaN	NaN	NaN	NaN	NaN	NaN	NaN	NaN	NaN	NaN	NaN	NaN	NaN	NaN	NaN	NaN	NaN	NaN	NaN	NaN	NaN	NaN	NaN	NaN	NaN	NaN	NaN	NaN	22.3357	NaN	NaN
NaN	NaN	NaN	NaN	NaN	NaN	NaN	NaN	NaN	NaN	NaN	NaN	NaN	NaN	NaN	NaN	NaN	NaN	21.4886	22.358	22.1539	22.2403	22.6509	NaN	22.7827	21.5992	22.7903	21.8011	22.1811	NaN	NaN	22.2762	22.3115	NaN	22.2817	22.2252	22.4122	22.5864	22.3622	22.5839	21.5693	22.1296	NaN	NaN	NaN	NaN	NaN	NaN	NaN	NaN
NaN	NaN	NaN	NaN	NaN	NaN	NaN	NaN	NaN	NaN	NaN	NaN	NaN	NaN	NaN	NaN	NaN	NaN	24.889	NaN	24.3378	25.1424	NaN	25.6929	NaN	NaN	NaN	NaN	NaN	25.0351	NaN	NaN	NaN	NaN	NaN	NaN	NaN	NaN	NaN	NaN	25.2185	25.5742	NaN	NaN	NaN	NaN	NaN	NaN	NaN	NaN
NaN	NaN	NaN	NaN	NaN	NaN	NaN	NaN	NaN	NaN	NaN	NaN	NaN	NaN	NaN	NaN	NaN	NaN	NaN	23.916	NaN	NaN	24.8454	NaN	25.1241	NaN	25.0157	25.1771	25.0516	NaN	23.8459	24.3024	NaN	24.865	23.9392	NaN	20.8255	NaN	21.4013	23.8034	NaN	NaN	NaN	NaN	NaN	NaN	NaN	NaN	NaN	NaN
NaN	NaN	NaN	NaN	NaN	NaN	NaN	NaN	NaN	NaN	NaN	NaN	NaN	NaN	NaN	NaN	NaN	NaN	NaN	NaN	21.4831	21.2655	NaN	NaN	NaN	NaN	22.3496	NaN	NaN	NaN	21.8013	NaN	NaN	22.2714	NaN	NaN	NaN	NaN	NaN	22.1432	22.4919	22.2606	NaN	NaN	NaN	NaN	NaN	NaN	NaN	NaN
NaN	22.5074	NaN	NaN	21.8472	23.0267	NaN	20.7176	22.49	22.5903	NaN	22.0542	20.5676	21.6843	22.0847	NaN	21.7039	22.1402	NaN	NaN	NaN	NaN	NaN	NaN	NaN	NaN	NaN	NaN	NaN	NaN	NaN	NaN	NaN	NaN	NaN	NaN	NaN	NaN	NaN	NaN	NaN	NaN	NaN	NaN	22.2932	23.1557	NaN	22.66	23.1437	NaN
NaN	NaN	NaN	NaN	NaN	NaN	NaN	NaN	NaN	NaN	NaN	NaN	NaN	NaN	NaN	NaN	NaN	NaN	23.7361	22.6822	23.4488	23.1164	22.6258	23.2894	23.356	24.4173	23.208	23.577	23.1326	22.558	23.409	23.5863	23.0126	23.6393	22.3681	22.6985	23.0766	22.8691	22.8935	23.2037	23.6339	24.4719	NaN	NaN	NaN	NaN	NaN	NaN	NaN	NaN
NaN	NaN	NaN	NaN	NaN	NaN	NaN	NaN	NaN	NaN	NaN	NaN	NaN	NaN	NaN	NaN	NaN	NaN	NaN	22.5766	NaN	NaN	22.2201	NaN	NaN	NaN	NaN	NaN	21.5696	NaN	NaN	NaN	NaN	22.547	22.3803	NaN	22.35	NaN	NaN	NaN	NaN	NaN	NaN	NaN	NaN	NaN	NaN	NaN	NaN	NaN
NaN	NaN	22.8645	NaN	21.1523	NaN	NaN	20.4112	NaN	20.4309	NaN	21.3968	NaN	21.6263	21.8712	NaN	NaN	20.4456	NaN	NaN	NaN	NaN	NaN	NaN	NaN	NaN	NaN	NaN	NaN	NaN	NaN	NaN	NaN	NaN	NaN	NaN	NaN	NaN	NaN	NaN	NaN	NaN	22.8501	NaN	NaN	NaN	NaN	22.3158	23.3179	NaN
26.2141	25.1172	25.5064	27.0569	25.2644	25.6932	26.2653	26.8406	24.7481	24.9972	27.7217	25.8672	26.2548	26.3912	26.4329	26.4378	25.9087	26.0334	25.9906	25.6216	25.2575	25.5021	25.8182	26.014	25.5621	26.8564	26.5237	25.6978	25.9126	26.3437	25.7743	25.634	NaN	25.9779	26.0553	27.6397	25.8798	26.0144	25.5722	26.3993	25.5863	26.0658	25.4399	26.1173	25.3906	26.5395	25.9595	25.6518	25.9433	25.7508
21.73	NaN	NaN	23.7448	NaN	NaN	20.6668	22.1596	21.4202	21.4533	21.5256	21.5067	21.2609	21.5194	21.6751	21.7191	21.3393	21.6885	NaN	NaN	NaN	NaN	NaN	NaN	NaN	NaN	NaN	NaN	NaN	NaN	NaN	NaN	NaN	NaN	NaN	NaN	NaN	NaN	NaN	NaN	NaN	NaN	NaN	NaN	NaN	NaN	NaN	NaN	NaN	22.2554
27.8932	NaN	25.5871	28.2054	26.9154	26.4215	27.6814	28.1626	NaN	27.0636	29.2156	26.8825	27.2572	27.5944	27.3292	27.0759	26.1441	26.7479	26.3117	27.0375	25.1142	25.6466	25.9595	25.8195	25.9401	26.6511	27.8444	25.6416	26.1532	26.5098	25.7708	25.4222	26.4842	26.1392	26.6321	28.2171	25.6884	26.4959	25.7796	28.1732	25.9789	25.8311	26.1543	27.1832	25.9606	26.2521	26.9462	26.8136	27.2106	26.7478
24.2932	23.7265	24.1715	24.9826	23.2814	NaN	24.4198	22.5117	23.321	24.15	NaN	24.5831	24.3424	24.2622	24.3884	24.6507	23.9398	23.9694	NaN	NaN	24.8155	NaN	25.2511	NaN	NaN	NaN	24.6964	25.7182	25.087	25.158	26.1035	25.0087	24.5875	NaN	24.9366	NaN	24.6959	23.8655	23.6413	NaN	NaN	NaN	23.8623	25.2094	24.2269	23.9542	24.6717	23.7876	24.0294	24.4131
NaN	NaN	NaN	NaN	NaN	NaN	NaN	NaN	NaN	NaN	NaN	NaN	NaN	NaN	NaN	NaN	NaN	NaN	NaN	24.5248	25.022	24.1336	24.9149	24.4178	22.7452	NaN	NaN	24.7244	24.2859	23.624	24.2242	24.8693	24.5086	24.5321	24.7105	25.0752	24.8162	23.8213	24.6666	24.2409	24.3525	24.9007	NaN	NaN	NaN	NaN	NaN	NaN	NaN	NaN
NaN	NaN	NaN	NaN	NaN	NaN	NaN	NaN	NaN	NaN	NaN	NaN	NaN	NaN	NaN	NaN	NaN	NaN	21.7384	22.0035	NaN	21.4752	21.414	21.2022	NaN	NaN	NaN	21.281	21.4622	NaN	NaN	NaN	21.5468	22.241	21.7475	NaN	21.4283	21.2151	NaN	22.0036	NaN	NaN	NaN	NaN	NaN	NaN	NaN	NaN	NaN	NaN
22.54	21.8296	23.2556	NaN	21.4985	22.2541	NaN	23.9285	23.3535	22.4342	21.038	21.4712	21.9121	21.9973	22.437	NaN	21.9096	21.6241	NaN	NaN	NaN	NaN	NaN	NaN	NaN	NaN	NaN	NaN	NaN	NaN	NaN	NaN	NaN	NaN	NaN	NaN	NaN	NaN	NaN	NaN	NaN	NaN	NaN	NaN	22.878	NaN	NaN	22.986	22.721	23.3509
NaN	NaN	NaN	NaN	NaN	NaN	NaN	NaN	NaN	NaN	NaN	NaN	NaN	NaN	NaN	NaN	NaN	NaN	NaN	NaN	NaN	21.215	NaN	21.1084	19.9999	NaN	21.4701	21.6313	NaN	22.1323	21.5697	NaN	21.9405	21.741	20.8102	NaN	21.4181	NaN	NaN	NaN	NaN	NaN	NaN	NaN	NaN	NaN	NaN	NaN	NaN	NaN
NaN	NaN	NaN	NaN	NaN	NaN	NaN	NaN	NaN	20.6987	NaN	20.5539	NaN	20.4651	20.9025	NaN	NaN	NaN	NaN	NaN	NaN	NaN	NaN	NaN	NaN	NaN	NaN	NaN	NaN	NaN	NaN	NaN	NaN	NaN	NaN	NaN	NaN	NaN	NaN	NaN	NaN	NaN	NaN	NaN	NaN	NaN	NaN	NaN	NaN	NaN
NaN	NaN	NaN	NaN	NaN	23.1851	NaN	NaN	NaN	NaN	NaN	NaN	NaN	NaN	NaN	NaN	NaN	NaN	NaN	22.6188	22.1333	21.5942	NaN	NaN	21.2113	NaN	22.0026	21.5602	21.7366	NaN	22.7274	NaN	NaN	NaN	22.3329	22.7977	22.3063	22.1081	21.999	22.2835	21.7381	NaN	NaN	24.3445	NaN	NaN	23.4569	21.7856	NaN	NaN
21.1738	NaN	22.1323	NaN	NaN	22.506	21.4134	22.3013	NaN	21.9848	23.5909	21.6744	21.9439	22.0788	NaN	NaN	NaN	NaN	NaN	NaN	NaN	NaN	NaN	NaN	NaN	NaN	NaN	NaN	NaN	NaN	NaN	NaN	NaN	NaN	NaN	NaN	NaN	NaN	NaN	NaN	NaN	NaN	21.4	23.4501	21.7258	22.7602	NaN	20.7616	22.3838	22.2651
25.0203	24.4326	26.59	NaN	24.0053	NaN	24.9274	25.2323	24.4379	24.5711	25.8218	25.0022	25.3748	24.7022	24.8113	25.0841	24.0077	24.0008	NaN	25.2341	25.3953	24.2955	25.6661	25.034	24.9574	NaN	26.1618	NaN	NaN	24.5618	25.0602	23.9533	NaN	23.3849	25.2371	25.4745	25.5939	25.3862	25.4192	25.3928	24.7866	NaN	25.5937	26.1642	25.4394	26.6713	NaN	NaN	26.155	26.2593
NaN	NaN	NaN	NaN	NaN	NaN	NaN	NaN	NaN	NaN	NaN	NaN	NaN	NaN	NaN	NaN	NaN	NaN	NaN	22.7044	NaN	22.2075	21.6915	NaN	NaN	NaN	22.7982	NaN	NaN	NaN	22.4541	22.4824	22.4143	22.9981	22.4194	23.47	22.372	22.8631	22.3583	23.4518	NaN	NaN	NaN	NaN	NaN	NaN	NaN	NaN	NaN	NaN
NaN	21.3768	NaN	NaN	20.7743	NaN	NaN	NaN	20.1538	20.4169	NaN	20.9942	NaN	NaN	21.3241	NaN	21.3487	21.2442	NaN	21.2208	NaN	NaN	20.4346	NaN	NaN	NaN	21.2518	NaN	NaN	NaN	NaN	21.6828	21.2072	NaN	NaN	NaN	NaN	21.0235	NaN	NaN	NaN	NaN	NaN	21.6723	NaN	NaN	NaN	NaN	NaN	21.5568
25.4172	24.5472	24.3655	25.7411	NaN	23.9415	25.3839	25.9673	24.2401	25.0546	26.1498	24.6606	25.8605	26.0469	25.987	25.1615	25.3047	25.3125	25.1791	25.6237	24.209	24.6313	24.9193	25.0167	24.4784	25.8202	26.0606	24.3834	24.7261	24.6643	24.6764	24.9082	24.6629	25.2141	25.3308	25.6468	24.9783	25.3033	25.2146	25.6937	25.0206	25.0155	25.5709	25.8904	25.2921	25.8927	25.4673	25.0938	25.8283	25.104
NaN	NaN	NaN	NaN	NaN	NaN	NaN	NaN	NaN	NaN	NaN	NaN	NaN	NaN	NaN	NaN	NaN	NaN	NaN	NaN	NaN	21.9991	21.7915	NaN	NaN	NaN	22.5912	NaN	NaN	NaN	NaN	20.6525	NaN	NaN	NaN	NaN	NaN	NaN	NaN	NaN	NaN	21.2247	NaN	NaN	NaN	NaN	NaN	NaN	NaN	NaN
NaN	NaN	NaN	NaN	27.1709	NaN	NaN	26.3349	NaN	NaN	NaN	NaN	NaN	NaN	NaN	28.926	NaN	NaN	24.9869	24.921	24.257	24.4607	24.3243	24.0417	25.825	26.2902	23.8644	25.3367	25.248	25.2702	24.5806	24.0188	24.563	24.4209	24.8179	NaN	24.396	24.5613	24.4563	26.2581	25.2248	24.6301	25.559	26.6394	25.768	25.4498	26.2877	25.8948	25.648	NaN
18.4175	20.898	NaN	21.8408	19.9299	NaN	NaN	22.2044	19.0678	NaN	20.2428	20.5764	NaN	NaN	NaN	NaN	NaN	NaN	NaN	NaN	NaN	NaN	NaN	NaN	NaN	NaN	NaN	NaN	NaN	NaN	NaN	NaN	NaN	NaN	NaN	NaN	NaN	NaN	NaN	NaN	NaN	NaN	NaN	NaN	NaN	NaN	NaN	NaN	NaN	NaN
NaN	NaN	NaN	NaN	NaN	NaN	NaN	NaN	NaN	NaN	NaN	NaN	NaN	NaN	NaN	NaN	NaN	NaN	23.1854	22.8695	23.7099	NaN	23.9726	23.5535	24.0183	22.1855	23.4888	24.2281	23.557	23.4238	23.4459	23.3023	23.1986	NaN	23.6843	23.6994	24.2571	NaN	24.1907	NaN	NaN	NaN	25.2768	NaN	NaN	NaN	NaN	NaN	NaN	NaN
24.3446	23.7368	25.1031	23.8496	22.7774	NaN	24.4272	24.1108	23.7342	23.412	NaN	23.0704	23.4691	NaN	23.3801	23.3533	23.4284	23.7319	NaN	25.384	24.6304	25.6296	25.6461	25.4302	NaN	25.8896	NaN	24.6614	24.6132	24.7358	NaN	24.2237	24.0629	24.2367	24.93	NaN	25.384	NaN	25.0208	NaN	24.7129	25.0373	24.296	24.9238	24.8979	NaN	24.5597	NaN	24.344	24.1975
NaN	NaN	NaN	NaN	NaN	NaN	NaN	NaN	NaN	NaN	NaN	NaN	NaN	NaN	NaN	NaN	NaN	NaN	22.2965	22.0464	NaN	21.0206	21.5953	NaN	NaN	NaN	23.8538	21.8107	22.3929	22.6442	22.8394	22.2388	22.6457	NaN	22.7328	25.1916	22.6418	22.8843	22.0933	24.0865	22.2351	22.1002	NaN	NaN	NaN	NaN	NaN	NaN	NaN	NaN
NaN	NaN	NaN	NaN	NaN	NaN	22.6199	NaN	21.8576	NaN	NaN	NaN	NaN	NaN	NaN	NaN	NaN	NaN	NaN	NaN	NaN	NaN	NaN	NaN	NaN	NaN	NaN	NaN	NaN	NaN	NaN	NaN	NaN	NaN	NaN	NaN	NaN	NaN	NaN	NaN	NaN	NaN	23.5465	24.0092	23.4808	NaN	NaN	NaN	23.123	NaN
NaN	NaN	NaN	NaN	NaN	NaN	NaN	22.6924	NaN	21.9048	21.2242	23.0937	NaN	22.1122	NaN	NaN	NaN	NaN	NaN	NaN	NaN	NaN	NaN	NaN	NaN	NaN	NaN	NaN	NaN	NaN	NaN	NaN	22.6396	NaN	20.9638	NaN	NaN	NaN	NaN	NaN	NaN	NaN	NaN	21.477	22.4354	22.1759	21.8478	NaN	21.7971	NaN
NaN	NaN	NaN	NaN	NaN	NaN	NaN	24.2394	25.1349	NaN	NaN	NaN	NaN	NaN	24.0426	NaN	NaN	NaN	NaN	23.3489	24.6898	24.6593	24.2238	24.0333	24.4134	NaN	NaN	24.6435	24.2705	24.0844	24.0608	24.5698	24.0543	24.3842	23.9532	NaN	24.2638	23.7681	24.3082	23.1535	24.0896	24.1207	24.8459	NaN	24.9638	NaN	NaN	NaN	NaN	NaN
27.5201	28.3073	29.5926	NaN	27.6563	22.8854	28.0436	28.88	NaN	27.4488	27.806	27.3232	28.221	26.9445	27.707	27.7344	27.5239	27.6949	28.1447	28.1894	29.7654	28.1381	28.2585	NaN	28.4586	28.8696	NaN	29.1408	28.0991	28.7122	27.2184	28.6116	27.9375	26.7209	27.1485	28.9232	29.3531	28.919	29.1358	29.0363	29.112	29.468	27.2322	29.23	25.2609	28.8953	28.979	28.2924	29.1285	29.071
22.412	21.9709	NaN	NaN	22.4323	NaN	21.0583	NaN	20.6602	NaN	NaN	21.3236	NaN	NaN	NaN	22.1249	21.7241	NaN	NaN	NaN	NaN	NaN	NaN	NaN	NaN	NaN	NaN	NaN	NaN	NaN	NaN	NaN	NaN	NaN	NaN	NaN	NaN	NaN	23.3759	NaN	NaN	NaN	NaN	NaN	NaN	NaN	NaN	NaN	NaN	NaN
NaN	NaN	NaN	NaN	NaN	NaN	NaN	NaN	NaN	NaN	NaN	NaN	NaN	NaN	NaN	NaN	NaN	NaN	22.6826	NaN	23.5386	22.5382	NaN	NaN	22.3985	NaN	NaN	23.1685	22.7435	23.0001	NaN	23.0145	22.6621	22.4795	NaN	NaN	22.9818	21.8724	NaN	NaN	NaN	23.3547	NaN	NaN	NaN	NaN	NaN	NaN	NaN	NaN
NaN	30.7882	31.5842	32.5201	20.3086	31.2073	32.0636	30.1889	NaN	28.924	31.9376	28.4824	NaN	29.0997	30.7078	NaN	30.0691	29.8914	28.2073	28.534	29.3239	28.4398	29.1535	28.0225	28.7993	28.6689	28.4549	28.8967	27.5963	28.6623	26.9829	27.6731	NaN	26.6077	NaN	29.7649	28.2553	28.6986	28.318	29.5475	NaN	28.9062	NaN	32.0779	29.1899	30.2042	NaN	29.5139	29.122	NaN
NaN	NaN	NaN	NaN	NaN	NaN	NaN	23.7718	NaN	22.2051	NaN	21.65	NaN	NaN	NaN	NaN	NaN	NaN	NaN	22.2468	NaN	NaN	21.6537	22.2726	NaN	NaN	NaN	NaN	NaN	NaN	NaN	21.3942	NaN	NaN	19.5622	NaN	NaN	NaN	22.2664	NaN	NaN	NaN	NaN	NaN	NaN	NaN	NaN	NaN	NaN	NaN
NaN	NaN	NaN	NaN	NaN	NaN	NaN	NaN	NaN	NaN	NaN	NaN	NaN	NaN	NaN	NaN	NaN	NaN	NaN	21.436	21.2047	NaN	NaN	NaN	NaN	NaN	21.1215	NaN	NaN	NaN	NaN	NaN	20.3911	NaN	20.8906	NaN	NaN	20.8693	NaN	21.6868	NaN	NaN	NaN	NaN	NaN	NaN	NaN	NaN	NaN	NaN
25.4725	24.1485	26.243	20.1567	24.8178	24.9483	25.7807	23.6639	23.6861	NaN	28.0272	NaN	24.6833	22.2661	24.6451	24.888	24.8454	24.3855	NaN	NaN	NaN	NaN	NaN	NaN	NaN	NaN	NaN	NaN	NaN	NaN	NaN	NaN	NaN	NaN	NaN	NaN	NaN	NaN	NaN	NaN	NaN	NaN	22.0659	27.0633	18.7932	24.9764	26.539	23.3723	24.0695	26.2368
NaN	27.4238	NaN	NaN	26.6629	NaN	NaN	NaN	NaN	27.0507	25.5223	26.0368	27.2334	NaN	26.5628	27.1088	NaN	26.3103	23.3362	22.7891	22.8031	23.4806	23.1331	24.9181	23.0368	23.3228	24.6794	24.8991	24.5169	23.9826	23.4783	23.7013	23.5571	24.3742	23.893	NaN	23.543	23.4044	24.8805	23.7744	24.8806	25.3321	NaN	NaN	NaN	NaN	NaN	NaN	NaN	NaN
NaN	22.3153	NaN	NaN	22.5568	NaN	23.4453	23.1688	22.226	22.4881	NaN	22.1672	NaN	22.8765	23.0765	NaN	21.6732	NaN	NaN	NaN	NaN	NaN	NaN	NaN	NaN	NaN	NaN	NaN	NaN	NaN	NaN	NaN	NaN	NaN	NaN	NaN	NaN	NaN	NaN	NaN	NaN	NaN	NaN	23.4829	NaN	NaN	22.8878	22.5499	NaN	NaN
NaN	NaN	NaN	NaN	NaN	NaN	NaN	NaN	NaN	NaN	NaN	NaN	NaN	NaN	NaN	NaN	NaN	NaN	NaN	22.1486	NaN	NaN	NaN	NaN	NaN	22.4098	NaN	19.9728	21.0451	NaN	21.6967	21.1066	NaN	22.3209	21.6672	NaN	NaN	21.3032	NaN	NaN	21.8334	NaN	NaN	NaN	NaN	NaN	NaN	NaN	NaN	NaN
NaN	28.9056	NaN	27.8365	NaN	NaN	NaN	NaN	NaN	NaN	NaN	NaN	NaN	NaN	NaN	27.8345	NaN	NaN	27.4632	27.7892	27.2814	27.0315	28.1341	21.035	19.7347	21.6252	NaN	20.1152	27.3868	27.2849	NaN	26.9295	26.8481	NaN	18.821	NaN	27.0516	27.2655	27.4634	28.6165	27.4299	19.6255	NaN	NaN	NaN	22.594	23.9875	27.3051	NaN	NaN
NaN	NaN	NaN	NaN	NaN	NaN	NaN	NaN	NaN	NaN	NaN	NaN	NaN	NaN	NaN	NaN	NaN	NaN	22.3624	21.9074	23.2926	22.2706	22.605	22.6052	22.4921	23.8045	22.237	23.8764	23.1365	23.6091	NaN	23.481	23.3901	23.3058	22.6132	23.1367	NaN	NaN	23.372	NaN	22.8233	23.348	NaN	NaN	NaN	NaN	NaN	NaN	NaN	NaN
NaN	NaN	NaN	NaN	NaN	NaN	NaN	NaN	NaN	NaN	23.4144	NaN	NaN	NaN	NaN	NaN	NaN	NaN	23.1037	23.2181	22.64	22.986	23.0515	22.9857	22.7308	23.4948	23.6833	22.4882	22.9568	22.8929	22.9849	22.7943	23.0253	23.2649	23.3857	23.5785	22.6214	22.8977	22.639	23.3185	23.0875	23.3347	NaN	NaN	NaN	NaN	NaN	NaN	NaN	23.5971
NaN	NaN	NaN	NaN	NaN	NaN	NaN	NaN	NaN	NaN	NaN	NaN	NaN	NaN	NaN	NaN	NaN	NaN	NaN	21.9758	NaN	NaN	21.9921	21.8063	NaN	NaN	NaN	22.6515	NaN	NaN	NaN	22.1029	NaN	NaN	22.139	NaN	21.7343	22.3601	22.2307	NaN	NaN	NaN	NaN	NaN	NaN	NaN	NaN	NaN	NaN	NaN
21.741	22.5003	22.6444	NaN	23.0997	NaN	21.721	21.4352	NaN	21.2503	21.9212	20.8332	21.7281	NaN	NaN	NaN	22.172	NaN	NaN	NaN	NaN	NaN	NaN	NaN	NaN	NaN	NaN	NaN	NaN	NaN	NaN	NaN	NaN	NaN	NaN	NaN	NaN	NaN	NaN	NaN	NaN	NaN	NaN	NaN	NaN	NaN	NaN	22.7082	21.219	NaN
NaN	24.8455	NaN	26.1546	NaN	25.3946	25.5806	25.611	24.8751	25.5862	26.9141	25.2439	26.1607	25.3209	25.2392	25.8566	24.5647	24.6767	24.9134	24.8792	24.4589	24.4122	25.2267	24.6863	24.7847	25.8574	25.1022	24.5235	24.7034	25.1039	24.898	24.6089	24.3462	24.5543	25.5564	26.6619	25.5034	25.4946	25.0829	25.6554	25.2216	25.2034	NaN	NaN	NaN	25.2891	NaN	25.2393	24.4731	NaN
NaN	NaN	NaN	NaN	NaN	NaN	NaN	NaN	NaN	NaN	NaN	NaN	NaN	NaN	NaN	NaN	NaN	NaN	NaN	23.9728	23.4873	23.6901	24.0046	23.5527	23.9716	23.1236	24.3024	23.944	24.1193	24.1244	24.2552	23.98	23.8103	24.1693	24.6999	20.8615	24.2815	24.585	24.3943	24.56	23.7032	23.4037	NaN	NaN	NaN	NaN	NaN	NaN	NaN	NaN
22.5336	NaN	22.636	23.7556	22.6319	23.5821	23.225	NaN	NaN	22.0895	23.2073	21.8502	23.0364	22.8734	22.7058	22.7287	21.7148	NaN	22.9964	22.8935	22.157	22.035	21.3085	21.9464	21.7259	23.3175	22.6943	21.7301	21.5231	22.2839	23.2455	22.7022	22.719	22.7918	22.8821	23.8988	22.7041	22.8581	22.0827	22.8644	22.2188	22.6487	NaN	23.6328	22.2573	NaN	23.042	21.2745	21.1931	22.9414
22.5245	23.0228	24.9218	NaN	NaN	24.7223	23.7701	24.4109	23.1423	NaN	23.8927	21.9553	23.5105	23.3384	23.8738	22.9719	23.1685	23.1747	NaN	NaN	NaN	NaN	NaN	NaN	NaN	NaN	NaN	NaN	NaN	NaN	NaN	NaN	NaN	NaN	NaN	NaN	NaN	NaN	NaN	NaN	NaN	NaN	NaN	NaN	NaN	22.9416	22.1787	NaN	NaN	NaN
22.1743	NaN	NaN	NaN	NaN	NaN	NaN	NaN	NaN	NaN	25.8137	23.7034	24.7393	25.3448	NaN	NaN	NaN	NaN	22.5871	24.6433	22.5756	NaN	23.0222	NaN	NaN	22.3737	25.4087	23.4645	23.6121	23.0872	NaN	24.2134	NaN	NaN	NaN	NaN	23.8814	NaN	NaN	NaN	NaN	23.1581	NaN	NaN	23.2536	22.4622	NaN	23.9321	NaN	NaN
25.4904	NaN	NaN	NaN	NaN	NaN	NaN	NaN	NaN	NaN	25.5149	NaN	NaN	NaN	NaN	NaN	NaN	NaN	24.4779	23.9562	23.5298	23.6623	23.6899	22.7918	23.6162	NaN	25.4069	24.7371	24.6311	24.9508	24.9435	24.4565	24.6657	24.6766	NaN	21.3283	24.2156	NaN	24.0763	NaN	24.3233	NaN	NaN	NaN	NaN	NaN	NaN	NaN	NaN	NaN
NaN	NaN	NaN	NaN	NaN	NaN	NaN	NaN	NaN	NaN	NaN	NaN	NaN	NaN	NaN	NaN	NaN	NaN	NaN	21.2687	22.4728	22.7439	22.6672	23.385	23.0455	22.8987	22.1867	22.6402	22.9611	22.7313	21.9503	21.9404	22.4318	22.6	21.9761	NaN	22.788	22.2532	22.6183	22.1535	23.441	23.7652	NaN	NaN	NaN	NaN	NaN	NaN	NaN	NaN
21.2009	22.2349	23.0429	NaN	21.4213	23.1967	21.9	22.0412	22.2102	21.909	21.6979	21.4598	21.506	21.5016	21.7509	21.2973	21.6432	21.8952	NaN	NaN	NaN	NaN	NaN	NaN	NaN	NaN	NaN	NaN	NaN	NaN	NaN	NaN	NaN	NaN	NaN	NaN	NaN	NaN	NaN	NaN	NaN	NaN	22.2111	NaN	22.289	22.8561	22.9406	22.9506	22.7075	22.7028
NaN	NaN	NaN	NaN	NaN	NaN	NaN	NaN	NaN	NaN	NaN	NaN	NaN	NaN	NaN	NaN	NaN	NaN	22.6317	22.1075	22.9019	22.9863	22.4356	21.9747	22.6361	NaN	21.4071	22.4686	22.0315	22.3329	23.1119	23.1696	22.6156	22.6928	22.3797	NaN	23.4064	23.3533	22.8802	22.17	22.4886	22.3921	NaN	NaN	NaN	NaN	NaN	NaN	NaN	NaN
23.015	NaN	NaN	NaN	22.8827	23.8159	NaN	NaN	NaN	NaN	NaN	NaN	23.3588	NaN	23.4153	23.2639	NaN	NaN	NaN	NaN	NaN	NaN	NaN	NaN	NaN	NaN	NaN	NaN	NaN	NaN	NaN	NaN	NaN	NaN	NaN	NaN	NaN	NaN	NaN	NaN	NaN	NaN	NaN	NaN	23.6931	24.6182	NaN	23.1365	NaN	NaN
23.5837	23.7482	NaN	24.008	23.3915	NaN	NaN	23.6454	23.5756	22.808	24.1519	22.8753	23.4765	22.9871	23.7442	23.4615	23.1322	23.0161	NaN	NaN	24.2658	NaN	NaN	NaN	25.175	NaN	NaN	NaN	NaN	24.6979	NaN	NaN	23.7147	NaN	24.6167	24.0101	23.7798	24.6743	24.8014	NaN	NaN	NaN	24.0881	NaN	24.4052	25.0858	25.2445	24.159	24.4305	24.4324
21.2466	NaN	NaN	NaN	NaN	NaN	NaN	NaN	NaN	20.9963	21.8873	21.2141	21.9606	20.906	21.4373	21.9295	NaN	NaN	NaN	NaN	NaN	NaN	NaN	NaN	NaN	NaN	NaN	NaN	NaN	NaN	NaN	NaN	NaN	NaN	NaN	NaN	NaN	NaN	NaN	NaN	NaN	NaN	22.1103	NaN	21.9026	22.226	NaN	22.6312	NaN	NaN
NaN	23.0584	NaN	NaN	23.1735	NaN	NaN	NaN	NaN	NaN	NaN	NaN	NaN	21.5781	NaN	22.0455	NaN	NaN	NaN	NaN	23.7886	NaN	NaN	NaN	NaN	NaN	NaN	NaN	NaN	21.5397	23.9743	20.3466	24.3608	NaN	NaN	NaN	NaN	NaN	NaN	20.9571	NaN	NaN	NaN	NaN	NaN	NaN	NaN	NaN	NaN	NaN
22.9065	NaN	NaN	23.3007	NaN	23.7383	NaN	23.639	NaN	NaN	23.2927	NaN	22.9305	NaN	NaN	NaN	NaN	NaN	NaN	NaN	NaN	NaN	NaN	24.4932	NaN	NaN	NaN	NaN	NaN	NaN	NaN	NaN	NaN	NaN	NaN	NaN	NaN	NaN	NaN	NaN	NaN	NaN	NaN	NaN	NaN	NaN	22.317	NaN	NaN	NaN
25.5225	25.4023	NaN	25.4801	NaN	NaN	NaN	NaN	25.018	NaN	25.9687	NaN	25.5248	NaN	NaN	NaN	NaN	NaN	23.4859	24.1306	24.1374	24.0042	23.1419	23.6789	23.2972	24.5125	24.5254	22.7614	23.1733	23.3637	23.8945	23.9024	24.302	23.8438	23.8033	NaN	23.9193	24.2922	23.5833	23.9703	22.9711	23.4737	25.6016	NaN	NaN	NaN	NaN	NaN	25.2222	25.3362
NaN	NaN	NaN	NaN	NaN	NaN	NaN	NaN	NaN	NaN	NaN	NaN	NaN	NaN	NaN	NaN	NaN	NaN	NaN	NaN	NaN	NaN	NaN	NaN	NaN	NaN	NaN	NaN	NaN	NaN	NaN	NaN	23.3728	23.0005	21.7127	NaN	22.6328	21.7315	21.6701	NaN	NaN	NaN	NaN	NaN	NaN	NaN	NaN	NaN	NaN	NaN
27.2053	25.2658	25.3695	25.8938	25.7046	26.1157	26.9354	25.0418	25.0466	25.236	28.264	25.4621	26.6272	25.8697	25.5912	26.9642	24.9914	25.159	26.1417	26.5569	26.1394	25.8718	27.1137	23.7775	26.4926	NaN	25.4939	25.668	25.7713	25.8216	26.1123	26.3227	25.8102	25.1716	26.3875	27.0043	26.312	25.8956	25.06	26.1311	25.3581	23.9086	25.202	26.1683	24.9151	25.3634	25.8704	25.3731	24.9546	25.8102
NaN	NaN	NaN	NaN	NaN	NaN	NaN	NaN	NaN	NaN	NaN	NaN	NaN	NaN	NaN	NaN	NaN	NaN	NaN	22.4684	NaN	NaN	NaN	NaN	NaN	NaN	20.5191	NaN	NaN	NaN	21.7978	21.5948	22.0399	NaN	21.584	22.174	22.1197	21.7314	NaN	NaN	21.961	NaN	NaN	NaN	NaN	NaN	NaN	NaN	NaN	NaN
NaN	24.0989	NaN	NaN	23.5427	NaN	NaN	NaN	NaN	24.5369	22.591	24.3734	NaN	NaN	NaN	NaN	24.088	24.212	NaN	NaN	NaN	NaN	NaN	NaN	NaN	NaN	NaN	NaN	NaN	NaN	NaN	NaN	NaN	NaN	NaN	NaN	NaN	NaN	NaN	NaN	NaN	NaN	NaN	NaN	NaN	NaN	NaN	NaN	25.4124	24.8288
20.9551	NaN	NaN	23.0139	22.0717	NaN	21.7844	22.6605	22.2083	23.9578	22.0763	23.0435	22.1804	NaN	NaN	21.3694	NaN	22.3059	NaN	22.8365	22.4338	NaN	NaN	NaN	NaN	NaN	24.1787	NaN	21.6112	NaN	21.5231	NaN	23.6701	NaN	NaN	22.9108	NaN	23.3508	NaN	NaN	NaN	NaN	22.5801	NaN	22.6903	NaN	NaN	NaN	NaN	22.6027
NaN	NaN	NaN	NaN	NaN	NaN	NaN	NaN	NaN	NaN	NaN	NaN	NaN	NaN	NaN	NaN	NaN	NaN	NaN	21.0227	22.977	22.7891	22.6014	23.1098	23.1043	NaN	22.3639	23.8135	NaN	23.7525	22.3376	NaN	22.4016	22.1772	22.6308	NaN	24.0788	23.0111	23.7935	22.2195	NaN	23.8097	NaN	NaN	NaN	NaN	NaN	NaN	NaN	NaN
22.9185	22.8129	21.5453	24.4609	23.1658	21.6076	22.7814	23.4194	21.7685	23.0539	24.0208	22.4177	22.6821	22.5379	22.9247	22.2085	22.6083	22.5456	NaN	NaN	NaN	NaN	NaN	NaN	NaN	NaN	NaN	NaN	NaN	NaN	NaN	NaN	NaN	NaN	23.7524	25.1699	NaN	23.0314	NaN	24.6246	NaN	NaN	22.073	23.0439	22.5437	NaN	NaN	21.8795	21.8829	NaN
22.8928	NaN	NaN	22.4728	22.6291	23.3037	22.8891	24.2472	22.3356	23.3309	24.2437	22.476	22.4556	22.3892	NaN	22.3483	22.1858	22.5622	NaN	NaN	NaN	NaN	NaN	NaN	NaN	NaN	NaN	NaN	NaN	NaN	NaN	NaN	NaN	NaN	NaN	NaN	NaN	NaN	NaN	NaN	NaN	NaN	22.6868	23.2183	22.9399	NaN	22.2063	21.5956	21.8404	21.8626
NaN	NaN	NaN	21.5457	23.1816	NaN	23.7054	NaN	NaN	NaN	24.4263	NaN	23.2697	23.4111	NaN	NaN	22.7411	NaN	NaN	NaN	NaN	NaN	NaN	NaN	NaN	NaN	NaN	NaN	NaN	NaN	NaN	NaN	NaN	NaN	NaN	NaN	NaN	NaN	NaN	NaN	NaN	NaN	NaN	NaN	NaN	NaN	21.8467	20.472	22.295	NaN
NaN	NaN	23.0689	NaN	NaN	23.7003	NaN	23.3201	22.8662	22.9836	24.1858	22.8967	22.52	23.2866	23.6521	NaN	22.2289	22.5061	NaN	NaN	NaN	NaN	NaN	NaN	22.6842	NaN	20.5008	NaN	NaN	NaN	NaN	NaN	22.0459	NaN	23.5053	NaN	NaN	23.3283	23.4206	NaN	NaN	NaN	22.5982	NaN	23.1564	21.3817	NaN	22.7656	NaN	23.1453
22.3835	NaN	NaN	NaN	NaN	NaN	23.344	20.9828	23.966	23.4943	NaN	NaN	21.5619	23.5897	24.255	21.8596	NaN	NaN	22.8083	23.016	23.7798	23.8225	24.2059	24.4824	24.3566	NaN	23.8267	NaN	24.5926	23.9893	23.795	NaN	NaN	NaN	24.253	23.5671	NaN	23.7637	NaN	23.2799	NaN	NaN	24.3048	NaN	24.3449	23.9772	23.3627	23.6485	23.4681	23.5142
NaN	NaN	NaN	NaN	NaN	NaN	NaN	NaN	NaN	NaN	NaN	NaN	NaN	NaN	NaN	NaN	NaN	NaN	NaN	NaN	NaN	NaN	24.815	NaN	NaN	NaN	NaN	24.3925	25.0332	NaN	NaN	NaN	NaN	24.7712	25.2694	NaN	NaN	24.8585	24.8526	NaN	25.1819	25.7009	NaN	NaN	NaN	NaN	NaN	NaN	NaN	NaN
NaN	NaN	NaN	NaN	NaN	NaN	NaN	NaN	NaN	NaN	NaN	NaN	NaN	NaN	NaN	NaN	NaN	NaN	22.3088	23.2011	21.9516	22.1903	23.2008	22.7963	23.9014	NaN	24.1568	NaN	NaN	NaN	23.099	NaN	23.3851	23.633	24.3849	23.9084	NaN	23.2452	22.3623	24.0334	23.9703	23.8989	NaN	NaN	NaN	NaN	NaN	NaN	NaN	NaN
NaN	25.6258	NaN	24.1462	NaN	NaN	NaN	NaN	NaN	NaN	26.9147	25.2019	25.6502	25.6773	NaN	26.5973	NaN	25.2	23.6417	23.5148	25.1642	24.6784	23.713	24.7239	25.0922	25.8064	25.0239	25.0425	24.2115	24.3117	24.0088	24.2213	24.3078	23.8916	24.9053	26.438	24.4437	25.0965	25.4492	27.1162	24.9285	24.7035	NaN	NaN	23.0588	NaN	NaN	NaN	NaN	23.3761
26.5717	21.7774	23.7211	NaN	26.4661	NaN	26.9361	NaN	NaN	21.7228	26.9042	26.2005	22.0437	NaN	NaN	26.813	21.9629	21.9546	23.6916	24.22	NaN	24.9625	25.2467	NaN	NaN	NaN	NaN	NaN	25.3256	NaN	NaN	NaN	NaN	24.4141	NaN	NaN	NaN	25.5572	NaN	24.6944	NaN	24.8474	27.0069	28.4801	22.7788	28.1949	NaN	NaN	27.5473	NaN
NaN	NaN	NaN	NaN	NaN	NaN	NaN	NaN	NaN	NaN	NaN	NaN	NaN	NaN	NaN	NaN	NaN	NaN	NaN	22.6252	NaN	NaN	NaN	NaN	NaN	NaN	22.0449	23.1321	22.8278	22.3745	NaN	NaN	NaN	22.8578	23.4647	NaN	NaN	22.7462	NaN	NaN	NaN	NaN	NaN	NaN	NaN	NaN	NaN	NaN	NaN	NaN
22.9153	NaN	22.5571	24.314	21.9215	NaN	22.9169	22.9496	NaN	22.899	24.0997	23.139	21.8952	22.618	22.9563	22.4296	21.5958	21.7251	23.5057	NaN	NaN	NaN	NaN	22.843	NaN	NaN	NaN	NaN	NaN	NaN	NaN	NaN	NaN	NaN	25.4475	NaN	24.3781	25.3313	NaN	NaN	24.6724	24.592	22.8298	NaN	NaN	NaN	NaN	NaN	NaN	21.8013
NaN	NaN	NaN	NaN	NaN	NaN	NaN	NaN	NaN	NaN	23.2459	NaN	21.9539	NaN	NaN	NaN	NaN	NaN	NaN	NaN	NaN	NaN	NaN	NaN	NaN	NaN	NaN	NaN	NaN	NaN	NaN	21.9811	22.776	NaN	NaN	23.3044	NaN	NaN	NaN	NaN	24.0662	NaN	21.5881	23.754	22.4528	23.3622	22.9851	22.4754	23.1979	23.2041
20.0037	21.3367	NaN	22.9789	20.6059	NaN	NaN	NaN	21.4491	21.3056	21.0994	21.4306	20.7351	20.9084	21.3155	20.6399	21.8076	21.6759	NaN	NaN	NaN	NaN	NaN	NaN	NaN	NaN	NaN	NaN	NaN	NaN	NaN	NaN	NaN	NaN	NaN	NaN	NaN	NaN	NaN	NaN	NaN	NaN	21.9174	NaN	22.3918	22.8606	NaN	21.481	22.2612	NaN
NaN	NaN	NaN	NaN	NaN	NaN	NaN	NaN	NaN	NaN	NaN	NaN	NaN	NaN	NaN	NaN	NaN	NaN	22.3094	21.0558	22.585	22.9445	24.2137	24.8332	NaN	NaN	25.1273	25.0852	25.2412	NaN	NaN	NaN	23.3507	NaN	NaN	NaN	23.7177	23.6511	25.1795	21.3344	25.0474	24.854	NaN	NaN	NaN	NaN	NaN	NaN	NaN	NaN
NaN	NaN	NaN	NaN	NaN	NaN	NaN	NaN	NaN	NaN	NaN	NaN	NaN	NaN	NaN	NaN	NaN	NaN	NaN	NaN	NaN	NaN	22.1523	22.9816	21.8437	NaN	22.045	NaN	NaN	NaN	NaN	21.1475	NaN	22.2111	22.2448	NaN	22.0578	NaN	22.3734	21.8339	NaN	NaN	NaN	NaN	NaN	NaN	NaN	NaN	NaN	NaN
NaN	NaN	NaN	NaN	NaN	NaN	NaN	NaN	NaN	NaN	NaN	NaN	NaN	NaN	NaN	NaN	NaN	NaN	NaN	NaN	NaN	NaN	NaN	NaN	NaN	NaN	NaN	22.9974	23.1731	23.4275	NaN	22.4194	NaN	NaN	23.6856	NaN	NaN	23.3952	23.0998	NaN	NaN	NaN	NaN	NaN	NaN	NaN	NaN	NaN	NaN	NaN
NaN	NaN	NaN	23.5854	NaN	NaN	NaN	NaN	NaN	18.566	NaN	21.4561	NaN	NaN	NaN	NaN	NaN	NaN	NaN	NaN	NaN	NaN	NaN	NaN	NaN	NaN	NaN	NaN	NaN	NaN	NaN	NaN	NaN	NaN	NaN	NaN	NaN	NaN	NaN	NaN	NaN	NaN	NaN	22.854	NaN	23.1551	NaN	NaN	NaN	NaN
22.5852	21.223	NaN	NaN	NaN	NaN	21.94	NaN	NaN	22.984	NaN	22.6328	21.8535	21.9684	22.5588	NaN	NaN	NaN	NaN	NaN	NaN	NaN	NaN	NaN	NaN	NaN	NaN	NaN	NaN	NaN	NaN	NaN	NaN	NaN	NaN	NaN	NaN	NaN	NaN	NaN	NaN	NaN	NaN	NaN	NaN	NaN	NaN	NaN	NaN	22.6635
23.9993	24.717	NaN	NaN	24.163	25.9678	NaN	24.1593	24.1518	24.6524	25.4448	24.37	23.6208	24.1953	24.0737	23.2433	23.865	23.6618	24.5828	24.3624	25.8129	25.3658	NaN	24.6497	24.4973	NaN	22.7632	24.7171	24.5764	24.2977	24.243	25.1335	24.4017	24.0132	23.4695	NaN	24.0049	23.7427	24.7236	24.2439	24.682	24.8829	24.1146	25.929	24.3102	24.0189	NaN	23.7154	24.2835	24.5589
23.9984	24.1093	24.1735	25.0721	24.2831	25.0248	NaN	NaN	NaN	24.1025	26.045	24.3594	24.213	23.9371	23.867	24.4006	22.3863	22.8159	24.6448	24.5967	23.2717	23.9361	24.0996	22.219	22.9183	NaN	24.2939	23.3753	23.6141	23.3608	23.8636	23.6571	24.24	23.423	24.2966	25.8278	24.0219	24.1176	23.1797	24.9989	24.0789	23.2608	23.3599	NaN	23.8552	23.1822	NaN	24.0917	23.5771	NaN
NaN	NaN	NaN	NaN	NaN	NaN	NaN	NaN	NaN	NaN	NaN	NaN	NaN	NaN	NaN	NaN	NaN	NaN	22.8704	NaN	NaN	22.8364	NaN	22.5387	NaN	NaN	NaN	NaN	NaN	NaN	NaN	NaN	NaN	23.297	NaN	NaN	NaN	NaN	NaN	NaN	NaN	NaN	NaN	NaN	NaN	NaN	NaN	NaN	NaN	NaN
NaN	NaN	NaN	NaN	NaN	NaN	NaN	NaN	NaN	NaN	23.6534	NaN	21.5145	NaN	NaN	21.1072	NaN	NaN	23.1379	20.2932	NaN	NaN	NaN	NaN	NaN	23.4864	22.6347	NaN	NaN	NaN	NaN	NaN	NaN	NaN	22.3735	23.5163	NaN	NaN	21.6572	22.8993	NaN	NaN	NaN	NaN	NaN	NaN	NaN	NaN	NaN	NaN
NaN	NaN	NaN	NaN	NaN	NaN	NaN	NaN	NaN	NaN	NaN	NaN	NaN	NaN	NaN	NaN	NaN	NaN	23.6275	23.4402	23.327	23.3514	NaN	NaN	NaN	NaN	23.1779	NaN	NaN	NaN	23.1217	NaN	NaN	NaN	22.4697	NaN	NaN	NaN	22.2872	22.4302	NaN	NaN	NaN	NaN	NaN	NaN	NaN	NaN	NaN	NaN
NaN	NaN	NaN	NaN	NaN	NaN	NaN	NaN	NaN	NaN	NaN	NaN	NaN	NaN	NaN	NaN	NaN	NaN	NaN	NaN	22.1827	22.4532	22.7335	22.4761	NaN	NaN	23.0392	22.0511	22.1885	NaN	NaN	22.989	NaN	23.1984	22.6038	NaN	NaN	NaN	22.7276	NaN	21.7441	NaN	NaN	NaN	NaN	NaN	NaN	NaN	NaN	NaN
23.1857	22.8553	NaN	NaN	23.1296	22.5683	NaN	24.0503	22.072	23.1114	25.029	22.9394	23.1293	22.9521	19.9247	22.7079	23.0073	23.2052	NaN	NaN	NaN	NaN	NaN	NaN	NaN	NaN	NaN	NaN	NaN	NaN	NaN	NaN	NaN	NaN	NaN	NaN	NaN	NaN	NaN	NaN	NaN	NaN	NaN	NaN	NaN	NaN	NaN	22.4906	NaN	NaN
NaN	22.512	NaN	NaN	21.9624	NaN	NaN	23.2054	22.5559	22.5677	NaN	21.8586	NaN	22.9005	23.278	NaN	NaN	22.5962	NaN	NaN	NaN	NaN	NaN	NaN	NaN	NaN	NaN	NaN	NaN	NaN	NaN	NaN	NaN	NaN	NaN	NaN	NaN	NaN	NaN	NaN	NaN	NaN	22.8056	NaN	23.1321	23.9984	NaN	23.2484	24.9151	NaN
27.1414	26.6469	26.7167	28.0362	26.5259	27.691	27.763	26.6816	26.0012	26.6431	29.4377	26.0898	27.0492	26.8568	27.0674	26.6449	26.4931	26.9495	25.6059	27.4444	27.2962	26.9442	28.1805	25.7954	27.737	NaN	28.6702	26.9771	27.1457	27.2573	26.9705	27.6987	27.4574	26.4589	27.2609	27.8387	26.7774	27.1068	NaN	NaN	22.9979	25.8859	25.9703	26.8229	25.5949	26.2827	25.8535	26.2776	25.9585	25.9668
27.1674	23.2533	23.9556	25.6613	23.0368	NaN	26.8716	24.3641	23.5826	NaN	26.4495	23.483	26.4068	NaN	NaN	27.0452	NaN	26.9024	25.6744	24.5403	23.6315	24.0863	NaN	NaN	24.2553	NaN	25.6476	24.7018	25.0895	25.5676	24.1005	25.9564	25.2887	25.3745	24.176	24.7293	24.7181	24.5192	24.3637	NaN	25.2439	23.0275	23.9559	25.6155	NaN	24.5217	NaN	NaN	26.4139	NaN
23.7288	NaN	NaN	NaN	NaN	NaN	NaN	NaN	NaN	NaN	NaN	NaN	22.3014	NaN	NaN	NaN	NaN	NaN	21.8151	NaN	22.8444	22.2554	21.7978	22.4847	22.9122	NaN	23.2186	22.9316	22.1777	21.8759	21.7579	23.3458	23.0493	NaN	22.6436	23.0289	23.2138	23.1593	23.147	24.1178	21.6181	21.7257	NaN	NaN	NaN	NaN	NaN	NaN	NaN	NaN
25.3839	NaN	NaN	NaN	NaN	NaN	NaN	NaN	21.5712	NaN	NaN	NaN	23.4473	NaN	NaN	NaN	NaN	NaN	22.7128	22.6731	25.0728	22.7778	23.4541	NaN	23.7351	NaN	24.1758	NaN	NaN	23.811	23.2594	NaN	23.6938	22.1277	23.7777	24.7835	24.7687	NaN	24.5372	NaN	NaN	NaN	NaN	NaN	NaN	NaN	23.9804	NaN	NaN	NaN
NaN	NaN	NaN	NaN	24.9296	NaN	NaN	NaN	NaN	25.194	24.7868	24.5336	NaN	24.7245	25.2069	NaN	NaN	25.3061	NaN	NaN	NaN	NaN	NaN	NaN	NaN	NaN	NaN	NaN	NaN	NaN	NaN	NaN	NaN	NaN	NaN	NaN	NaN	NaN	NaN	NaN	NaN	NaN	NaN	24.0501	NaN	NaN	NaN	NaN	NaN	NaN
26.2458	25.8233	NaN	NaN	26.3479	26.4174	26.5991	24.9251	25.4686	25.6835	26.999	25.6646	25.3047	25.5866	25.8316	25.6289	25.5885	26.0446	NaN	25.4801	26.6206	26.0595	NaN	NaN	26.6456	NaN	25.105	25.2259	24.7266	24.2791	25.0926	25.8551	25.6042	24.8303	25.6707	NaN	25.3134	26.0002	25.5473	26.9286	NaN	NaN	24.7821	NaN	25.4406	NaN	NaN	25.1635	NaN	25.6712
NaN	24.9645	24.2347	NaN	25.1258	NaN	NaN	NaN	NaN	25.0681	24.4826	24.7565	NaN	24.551	24.9576	NaN	24.5159	24.8927	NaN	NaN	NaN	NaN	NaN	NaN	NaN	NaN	NaN	NaN	NaN	NaN	NaN	NaN	NaN	NaN	NaN	NaN	25.3584	NaN	NaN	NaN	NaN	NaN	NaN	NaN	NaN	NaN	NaN	NaN	NaN	NaN
27.3491	26.9849	27.6181	28.7222	26.3685	28.2311	27.7674	26.2256	26.1689	19.7698	29.2978	26.1873	27.0501	26.9144	27.5049	27.1959	26.7997	27.0385	25.9191	26.3469	27.6211	26.6734	28.5588	25.1219	28.5552	NaN	27.7963	27.7954	28.0886	27.7625	26.5104	26.7574	27.0273	NaN	26.439	26.0685	27.4059	27.0018	26.6727	26.0423	26.967	NaN	25.8332	27.6249	26.0583	27.5063	26.7563	25.6128	26.74	26.5692
NaN	NaN	NaN	NaN	NaN	NaN	NaN	22.5695	NaN	NaN	NaN	NaN	NaN	NaN	NaN	NaN	NaN	NaN	NaN	21.0959	23.0605	22.7059	NaN	NaN	22.6525	NaN	23.6831	22.222	22.2948	NaN	NaN	NaN	23.6904	NaN	NaN	NaN	NaN	23.1124	NaN	NaN	NaN	NaN	NaN	23.823	23.3018	22.4921	NaN	NaN	NaN	NaN
NaN	23.5781	NaN	NaN	NaN	NaN	23.2289	NaN	22.8229	NaN	20.4045	NaN	NaN	NaN	NaN	NaN	NaN	NaN	NaN	22.5764	NaN	20.6425	NaN	NaN	22.5801	NaN	23.9478	NaN	NaN	NaN	NaN	21.7078	22.2449	21.8639	NaN	NaN	22.2763	NaN	NaN	23.4677	NaN	NaN	21.9382	NaN	23.7849	21.8284	NaN	NaN	NaN	NaN
23.4803	24.0747	24.6017	NaN	23.7046	24.1431	22.4408	22.8368	22.8231	24.0074	NaN	23.548	23.3728	23.5933	23.5128	23.1413	23.9315	23.8411	22.8386	22.3528	23.0321	23.8085	23.6029	23.6188	23.8082	NaN	22.3197	23.3708	23.0566	23.0805	22.2373	23.0241	23.4359	23.8644	22.2467	NaN	22.2044	22.627	22.6646	21.5648	23.3903	22.4812	NaN	NaN	NaN	NaN	NaN	NaN	NaN	NaN
21.8566	NaN	NaN	NaN	22.6177	NaN	NaN	NaN	NaN	22.5801	NaN	NaN	NaN	NaN	NaN	NaN	NaN	NaN	NaN	20.3571	20.8909	21.7122	21.459	22.6186	22.6658	NaN	NaN	21.7496	22.2072	21.185	NaN	NaN	21.0297	NaN	NaN	NaN	22.2117	22.1518	22.6629	NaN	NaN	NaN	NaN	NaN	NaN	NaN	NaN	NaN	NaN	NaN
NaN	NaN	NaN	NaN	NaN	NaN	NaN	NaN	NaN	NaN	NaN	NaN	NaN	NaN	NaN	NaN	NaN	NaN	24.8195	25.1973	25.0527	25.0634	24.4132	24.9604	24.8185	25.715	24.7764	24.9366	24.628	24.1495	24.6049	24.2198	24.8397	25.0812	25.1116	25.5846	24.7453	25.0639	24.9731	25.5875	26.0482	26.6885	NaN	NaN	NaN	NaN	NaN	NaN	NaN	NaN
NaN	NaN	NaN	NaN	NaN	NaN	NaN	NaN	NaN	NaN	NaN	NaN	NaN	NaN	NaN	NaN	NaN	NaN	24.6203	23.975	24.7027	24.1242	NaN	24.6325	24.3813	23.6021	NaN	19.7221	NaN	NaN	NaN	NaN	NaN	NaN	NaN	23.7354	24.553	24.0228	NaN	NaN	NaN	NaN	NaN	NaN	NaN	NaN	NaN	NaN	NaN	NaN
26.4839	NaN	26.1346	NaN	NaN	NaN	NaN	NaN	NaN	24.3568	27.6658	25.3219	26.4778	NaN	25.1913	26.5722	NaN	NaN	26.1232	24.6854	26.263	25.3965	25.4177	25.4604	25.8207	24.8579	25.5961	25.3268	NaN	24.6141	24.943	25.2875	25.2038	24.0303	23.8624	26.7271	26.1916	26.3038	NaN	27.2879	25.1384	25.7835	NaN	25.8359	NaN	25.9053	25.3256	NaN	NaN	25.3942
25.5281	24.877	26.2485	27.1256	24.9214	26.9857	25.916	27.2575	25.0857	25.3487	26.8692	25.6534	25.8717	25.6433	25.7353	25.6978	24.7161	25.1994	26.6038	27.2542	26.0105	25.156	26.5693	25.6943	25.6572	26.3504	27.6055	26.2645	25.9056	26.557	25.8614	25.8027	26.006	26.8751	26.7321	27.2008	26.6933	27.1027	27.2171	27.7816	NaN	NaN	26.0919	27.0417	26.2193	27.4321	26.8305	25.8661	27.095	26.1071
NaN	NaN	NaN	NaN	NaN	NaN	NaN	NaN	NaN	NaN	NaN	NaN	NaN	NaN	NaN	NaN	NaN	NaN	24.5655	24.5004	24.2495	24.2864	22.4267	22.4468	23.3177	NaN	22.7916	22.7032	23.1666	23.2424	24.5255	24.1743	24.3477	24.5753	18.7228	NaN	23.1091	NaN	23.5698	23.7447	24.0703	23.2898	NaN	NaN	NaN	NaN	NaN	NaN	NaN	NaN
23.2071	23.2858	NaN	24.647	22.7041	NaN	22.9266	23.8685	22.9296	22.6528	NaN	22.6712	22.5336	22.7592	23.2858	NaN	23.1747	23.2136	NaN	NaN	NaN	NaN	NaN	NaN	NaN	NaN	NaN	NaN	NaN	NaN	NaN	NaN	NaN	NaN	NaN	NaN	NaN	NaN	NaN	NaN	NaN	NaN	NaN	24.7823	NaN	23.8238	23.8752	22.6478	24.1312	23.2881
NaN	NaN	NaN	NaN	NaN	NaN	NaN	NaN	NaN	NaN	NaN	NaN	NaN	NaN	NaN	NaN	NaN	NaN	24.1055	NaN	NaN	NaN	NaN	NaN	NaN	NaN	NaN	NaN	NaN	21.1867	22.4181	20.7176	NaN	24.4646	NaN	NaN	NaN	21.5771	NaN	NaN	20.3264	NaN	NaN	NaN	NaN	NaN	NaN	NaN	NaN	NaN
25.4407	24.6776	NaN	25.4491	24.3595	25.7144	26.0421	NaN	24.7859	24.4501	25.2143	24.6622	24.8459	24.5995	NaN	25.766	25.2492	24.9318	24.4466	24.6524	25.4696	24.2692	NaN	24.6252	25.3135	NaN	24.8067	25.9197	NaN	25.3416	24.4609	24.4262	24.3419	23.7965	NaN	25.1885	25.4213	25.5891	25.5034	NaN	NaN	24.1661	24.6214	25.5193	NaN	NaN	25.1916	24.7051	25.4157	NaN
NaN	NaN	NaN	NaN	NaN	NaN	NaN	NaN	NaN	NaN	NaN	NaN	NaN	NaN	NaN	NaN	NaN	NaN	23.0104	21.7955	22.0671	21.3972	20.586	NaN	21.218	NaN	22.417	22.4507	21.7475	NaN	NaN	NaN	NaN	NaN	22.5138	NaN	20.8941	22.489	22.406	25.0158	NaN	NaN	NaN	NaN	NaN	NaN	NaN	NaN	NaN	NaN
NaN	NaN	NaN	NaN	NaN	NaN	NaN	NaN	NaN	NaN	NaN	NaN	NaN	NaN	NaN	NaN	NaN	NaN	NaN	22.1056	22.3229	22.235	22.3438	NaN	22.0671	NaN	21.3482	NaN	NaN	21.0797	21.2749	21.822	22.8335	22.6477	22.5571	25.0221	NaN	21.6453	22.0775	NaN	NaN	NaN	NaN	NaN	NaN	NaN	NaN	NaN	NaN	NaN
29.4167	29.2289	28.9252	NaN	28.9509	28.9951	29.9491	28.6504	29.4159	29.1353	30.0245	28.7636	29.2701	29.316	29.3832	29.199	29.3861	29.4189	28.8766	29.0469	28.3843	28.5777	29.5563	28.9035	29.5879	29.6792	28.9236	28.874	28.8157	28.9324	28.4231	28.3112	28.6987	28.6956	28.7577	29.7518	27.6419	28.3044	27.8577	29.8186	29.5847	29.5965	28.5757	28.816	28.7719	28.4255	28.5024	28.809	29.0215	28.1946
NaN	NaN	NaN	NaN	NaN	NaN	NaN	NaN	NaN	NaN	NaN	25.277	NaN	NaN	NaN	NaN	NaN	NaN	NaN	23.0039	NaN	22.5815	NaN	NaN	21.5548	NaN	NaN	NaN	22.3488	22.3276	23.0558	NaN	23.6871	NaN	NaN	NaN	22.1908	NaN	NaN	NaN	NaN	NaN	NaN	NaN	NaN	NaN	NaN	NaN	NaN	NaN
23.9967	23.0979	NaN	25.2741	22.8426	24.5513	23.279	25.3559	22.5514	NaN	26.2184	NaN	24.1232	23.8517	23.9216	23.8479	23.0057	23.5674	24.2845	NaN	24.9017	NaN	NaN	NaN	NaN	NaN	24.9784	NaN	NaN	NaN	NaN	24.3582	NaN	NaN	24.8067	27.658	24.1652	24.9398	NaN	27.837	NaN	NaN	22.6011	NaN	23.0529	NaN	NaN	22.7838	NaN	23.3722
NaN	NaN	NaN	NaN	NaN	NaN	NaN	NaN	NaN	NaN	NaN	NaN	NaN	NaN	NaN	NaN	NaN	NaN	NaN	22.9265	24.3469	NaN	NaN	NaN	NaN	NaN	NaN	NaN	NaN	21.7912	NaN	22.3901	NaN	NaN	NaN	NaN	NaN	21.908	NaN	NaN	NaN	NaN	NaN	NaN	NaN	NaN	NaN	NaN	NaN	NaN
24.7759	25.1436	22.3609	25.7361	24.9808	25.8554	24.0375	25.3323	24.2542	25.1784	26.8498	24.8102	24.9462	25.1314	NaN	24.7294	24.6645	25.317	NaN	NaN	NaN	NaN	NaN	NaN	NaN	NaN	NaN	NaN	NaN	NaN	NaN	NaN	NaN	NaN	NaN	NaN	NaN	NaN	NaN	26.1662	NaN	NaN	23.1055	21.9044	23.8397	NaN	21.4761	23.9522	20.0503	23.8703
NaN	NaN	NaN	NaN	NaN	NaN	NaN	NaN	23.5819	NaN	NaN	NaN	NaN	NaN	NaN	NaN	NaN	NaN	NaN	25.7967	NaN	NaN	NaN	NaN	NaN	NaN	NaN	25.8416	NaN	NaN	NaN	NaN	NaN	NaN	NaN	NaN	NaN	NaN	NaN	NaN	NaN	25.9513	NaN	NaN	27.3147	NaN	NaN	NaN	27.8605	NaN
27.814	NaN	NaN	26.392	27.2846	28.2244	26.1662	28.5048	26.4524	NaN	27.6138	27.2499	27.9046	27.1423	NaN	27.3166	26.7054	26.6308	26.5206	NaN	26.6338	26.394	25.8397	26.2041	25.1746	26.4079	27.0196	NaN	25.8046	26.1868	26.0303	27.0116	26.7784	25.5996	26.1022	26.8981	27.8808	27.3995	27.5279	26.4802	25.8863	NaN	27.618	NaN	NaN	28.812	NaN	27.8352	NaN	28.1345
NaN	NaN	NaN	NaN	22.2381	25.6425	NaN	NaN	NaN	22.0527	NaN	22.1299	NaN	21.6692	23.1679	22.9969	22.0224	22.5033	NaN	NaN	NaN	NaN	NaN	NaN	NaN	NaN	NaN	NaN	NaN	NaN	NaN	NaN	NaN	NaN	NaN	NaN	NaN	NaN	NaN	NaN	NaN	NaN	NaN	NaN	NaN	NaN	NaN	NaN	NaN	NaN
26.5829	26.1681	27.45	27.9564	26.0623	27.9146	27.3027	27.587	25.77	26.4904	27.7924	26.5043	26.8863	26.9678	27.2693	26.3969	26.3322	26.6724	27.5835	27.5068	27.8615	26.8091	27.9162	26.6347	27.4346	26.9628	28.1449	27.7089	26.5467	NaN	26.6587	27.494	27.3715	26.5274	27.5841	28.7937	27.4497	27.919	27.7052	29.3358	26.858	26.5838	26.8686	28.3236	27.0449	28.3116	27.7915	26.7602	27.8406	27.2682
NaN	NaN	NaN	NaN	NaN	NaN	NaN	NaN	NaN	NaN	NaN	NaN	NaN	NaN	NaN	NaN	NaN	NaN	23.6456	NaN	26.6441	25.4734	NaN	24.3155	25.5211	NaN	24.5754	26.2723	NaN	NaN	NaN	NaN	NaN	NaN	24.6709	26.4083	25.1102	25.0737	NaN	NaN	NaN	NaN	NaN	NaN	NaN	NaN	NaN	NaN	NaN	NaN
NaN	NaN	NaN	NaN	NaN	NaN	NaN	NaN	NaN	NaN	NaN	NaN	NaN	NaN	NaN	NaN	NaN	NaN	NaN	NaN	NaN	NaN	NaN	NaN	NaN	NaN	NaN	24.5098	23.9267	24.0345	22.2933	22.9863	22.1603	22.6721	NaN	NaN	NaN	NaN	23.1615	NaN	NaN	23.8648	NaN	NaN	NaN	NaN	NaN	NaN	NaN	NaN
NaN	NaN	NaN	NaN	NaN	NaN	NaN	22.6845	NaN	NaN	NaN	NaN	NaN	NaN	NaN	NaN	NaN	NaN	NaN	21.0347	23.0142	22.6523	NaN	NaN	22.5323	NaN	23.6283	22.1457	22.2132	NaN	NaN	NaN	23.645	NaN	NaN	NaN	NaN	23.0837	NaN	NaN	NaN	NaN	NaN	23.8738	23.3995	22.5817	NaN	NaN	NaN	NaN
NaN	23.6885	NaN	NaN	NaN	NaN	23.3401	NaN	22.9325	NaN	20.5324	NaN	NaN	NaN	NaN	NaN	NaN	NaN	NaN	22.4957	NaN	20.5658	NaN	NaN	22.5121	NaN	23.844	NaN	NaN	NaN	NaN	21.6308	22.1633	21.7826	NaN	NaN	22.1971	NaN	NaN	23.3936	NaN	NaN	22.0113	NaN	23.8528	21.8717	NaN	NaN	NaN	NaN
22.7662	NaN	23.9254	NaN	22.1844	24.0951	23.5293	24.2214	22.2436	22.0805	23.0982	22.0554	23.1047	22.7319	23.0938	22.5844	22.3563	22.859	NaN	NaN	23.7555	NaN	NaN	NaN	22.944	24.1114	NaN	24.6024	NaN	NaN	22.9764	23.7434	23.7832	NaN	24.2323	NaN	24.4217	24.4125	24.6531	24.1391	NaN	NaN	23.929	25.2185	23.5692	25.1696	24.9308	23.8536	24.5291	24.5856
NaN	24.6082	NaN	24.6367	25.1941	24.8854	25.2014	24.881	24.9096	24.9548	24.7494	NaN	25.0041	24.5559	24.8652	NaN	NaN	NaN	23.0457	24.6267	23.6298	23.9486	24.6971	24.0359	24.239	25.6287	24.8598	22.275	24.1019	24.0739	24.289	24.1939	24.3412	24.6089	25.4514	26.3924	24.0298	24.5852	24.3151	25.6204	23.903	24.2109	25.3274	23.4302	25.0308	NaN	23.5473	25.2291	NaN	24.6435
26.8979	26.8579	26.8034	27.2174	26.5028	27.1881	27.1763	25.7584	26.2886	26.3247	27.9245	26.3851	26.7242	26.856	27.026	26.6714	26.9335	26.4089	25.4631	25.9741	26.2883	26.7998	27.0557	26.6439	27.2022	26.9029	26.5116	27.0462	21.6124	26.9503	26.8146	26.6681	20.4005	27.1586	27.179	25.8391	26.6316	27.225	27.1504	26.8436	27.0647	26.9952	26.0316	27.1868	26.1643	26.6537	27.2075	26.0741	26.4183	26.7273
NaN	NaN	NaN	NaN	NaN	NaN	NaN	NaN	NaN	NaN	NaN	NaN	NaN	NaN	NaN	NaN	NaN	NaN	NaN	NaN	NaN	NaN	NaN	NaN	NaN	NaN	NaN	NaN	26.206	NaN	NaN	NaN	NaN	NaN	NaN	NaN	NaN	22.6052	NaN	NaN	NaN	NaN	NaN	NaN	NaN	NaN	26.2129	NaN	NaN	NaN
26.8145	25.6204	NaN	27.3121	26.2111	NaN	NaN	25.7643	25.3839	25.6311	27.7033	25.4492	26.1901	26.0309	26.4341	26.3829	NaN	25.7636	25.2287	25.9676	25.451	25.7126	26.3076	25.911	26.2885	26.7728	26.3267	25.9845	22.3076	25.9396	NaN	25.9694	26.2754	26.1643	26.2404	25.1937	NaN	26.0567	25.9466	26.3043	25.9655	25.9456	25.868	27.1152	25.756	23.3984	NaN	25.6847	25.406	26.1292
NaN	NaN	NaN	NaN	NaN	NaN	NaN	NaN	NaN	NaN	NaN	NaN	NaN	NaN	NaN	NaN	NaN	NaN	23.3348	25.5254	22.3664	22.5789	24.6879	22.84	22.1198	23.5103	26.1638	23.0021	23.8471	23.2684	24.3338	23.6726	23.5127	24.3227	25.2253	26.3694	22.8342	24.0118	23.7125	26.6844	22.6133	NaN	NaN	NaN	NaN	NaN	NaN	NaN	NaN	NaN
NaN	22.3257	22.5821	NaN	22.4641	22.4402	NaN	21.2212	21.8364	23.7345	NaN	20.9931	NaN	19.662	NaN	NaN	21.6328	21.7314	NaN	NaN	NaN	NaN	NaN	NaN	NaN	NaN	NaN	NaN	NaN	NaN	NaN	NaN	NaN	NaN	NaN	NaN	NaN	NaN	NaN	NaN	NaN	NaN	20.9678	NaN	21.9161	21.1231	NaN	22.1822	22.1378	NaN
NaN	NaN	NaN	NaN	NaN	NaN	NaN	NaN	NaN	NaN	NaN	NaN	NaN	NaN	NaN	NaN	NaN	NaN	20.8264	NaN	NaN	NaN	22.4778	21.5487	NaN	NaN	24.8147	21.4539	21.9805	22.327	22.6123	22.243	22.4026	22.3768	24.07	24.6523	22.4981	23.1056	22.344	23.9967	NaN	NaN	NaN	NaN	NaN	NaN	NaN	NaN	NaN	NaN
NaN	NaN	NaN	NaN	NaN	NaN	NaN	NaN	NaN	NaN	NaN	NaN	NaN	NaN	NaN	NaN	NaN	NaN	22.0653	NaN	NaN	NaN	NaN	NaN	NaN	NaN	NaN	23.0676	22.9508	NaN	NaN	NaN	NaN	23.3734	NaN	NaN	NaN	21.695	NaN	NaN	NaN	NaN	NaN	NaN	NaN	NaN	NaN	NaN	NaN	NaN
NaN	NaN	NaN	NaN	22.1214	23.1045	22.4926	22.3307	22.3503	NaN	NaN	NaN	24.5882	NaN	NaN	NaN	22.3031	NaN	NaN	NaN	NaN	NaN	NaN	NaN	NaN	NaN	NaN	NaN	NaN	NaN	NaN	NaN	NaN	NaN	NaN	NaN	NaN	NaN	NaN	NaN	NaN	NaN	NaN	NaN	NaN	NaN	NaN	NaN	NaN	NaN
21.9644	22.1658	NaN	24.0931	22.2792	23.0369	NaN	23.929	21.823	22.7224	24.4857	22.3816	22.1408	22.7718	22.956	22.0014	21.2397	21.8153	NaN	NaN	NaN	NaN	NaN	NaN	NaN	NaN	NaN	NaN	NaN	NaN	NaN	NaN	NaN	NaN	NaN	NaN	NaN	NaN	NaN	NaN	NaN	NaN	NaN	NaN	NaN	NaN	NaN	21.5372	NaN	NaN
NaN	NaN	NaN	NaN	NaN	NaN	NaN	NaN	NaN	NaN	NaN	NaN	NaN	NaN	NaN	NaN	NaN	NaN	25.0229	NaN	24.2117	NaN	24.2029	NaN	24.168	NaN	23.0506	NaN	NaN	24.0902	NaN	NaN	24.2484	NaN	23.9785	22.8407	23.7388	NaN	24.3888	24.9914	NaN	NaN	NaN	NaN	NaN	NaN	NaN	NaN	NaN	NaN
24.5002	24.4109	NaN	NaN	24.7965	NaN	NaN	NaN	NaN	24.6093	NaN	NaN	NaN	25.2192	24.7386	24.414	25.0045	25.2327	24.4874	23.5853	23.7817	23.751	23.8991	22.8629	23.7621	NaN	23.9302	21.1799	NaN	23.702	23.9504	23.9497	24.1935	24.3889	23.3008	23.0787	23.8454	23.2024	23.2342	23.6836	23.8569	23.4925	NaN	NaN	NaN	NaN	NaN	NaN	NaN	NaN
23.805	28.2489	28.1546	NaN	29.2435	28.0156	28.3853	27.6733	28.2687	28.7027	NaN	NaN	24.1427	29.387	29.2199	NaN	28.3412	28.2948	27.2725	28.3493	27.1248	27.5991	29.0283	27.9189	28.6644	29.1602	28.1622	27.9985	NaN	28.051	28.033	27.252	27.4895	NaN	28.1629	29.6038	26.6854	27.4201	27.0254	28.6563	27.7899	28.1662	27.4655	27.2997	27.3622	27.1458	26.9015	27.2858	27.5553	27.2353
NaN	21.913	22.8796	NaN	21.8616	22.7134	22.3499	22.4412	21.528	NaN	24.146	22.6338	23.0756	22.6132	22.3421	NaN	21.6307	22.4207	NaN	22.5319	22.8175	NaN	22.9989	NaN	NaN	22.8918	22.7988	NaN	20.8499	22.0913	NaN	NaN	21.6854	21.5207	NaN	23.6624	22.5779	NaN	NaN	NaN	NaN	NaN	22.6207	24.0842	22.6947	23.033	23.5258	22.5439	22.7585	23.3908
NaN	NaN	NaN	NaN	NaN	NaN	NaN	NaN	NaN	NaN	NaN	NaN	NaN	NaN	NaN	NaN	NaN	NaN	NaN	NaN	NaN	NaN	NaN	21.7872	NaN	22.0174	NaN	21.6735	21.6108	21.9332	NaN	23.1057	NaN	23.3595	22.4119	NaN	NaN	NaN	NaN	NaN	NaN	NaN	NaN	NaN	NaN	NaN	NaN	NaN	NaN	NaN
NaN	NaN	NaN	NaN	NaN	NaN	NaN	NaN	NaN	NaN	NaN	NaN	NaN	NaN	NaN	NaN	NaN	NaN	22.0947	NaN	NaN	NaN	NaN	NaN	NaN	NaN	21.2345	NaN	NaN	NaN	NaN	21.9882	22.3508	NaN	NaN	22.2816	NaN	NaN	NaN	NaN	22.4547	21.5728	NaN	NaN	NaN	NaN	NaN	NaN	NaN	NaN
NaN	NaN	NaN	NaN	NaN	NaN	NaN	NaN	NaN	NaN	NaN	NaN	NaN	NaN	NaN	NaN	NaN	NaN	21.9626	NaN	NaN	NaN	21.9483	NaN	NaN	NaN	NaN	NaN	NaN	NaN	NaN	21.2283	NaN	NaN	21.4115	NaN	NaN	21.8242	NaN	NaN	NaN	NaN	NaN	NaN	NaN	NaN	NaN	NaN	NaN	NaN
NaN	NaN	NaN	NaN	NaN	NaN	NaN	NaN	NaN	NaN	NaN	NaN	NaN	NaN	NaN	NaN	NaN	NaN	NaN	NaN	24.7489	22.6524	NaN	NaN	NaN	NaN	NaN	22.1531	NaN	NaN	NaN	NaN	NaN	NaN	NaN	NaN	NaN	NaN	NaN	NaN	NaN	NaN	NaN	NaN	NaN	NaN	NaN	NaN	NaN	NaN
NaN	NaN	NaN	NaN	NaN	NaN	NaN	NaN	NaN	NaN	NaN	NaN	NaN	NaN	NaN	NaN	NaN	NaN	23.5073	NaN	NaN	23.2213	NaN	NaN	NaN	22.902	NaN	NaN	NaN	NaN	NaN	NaN	NaN	NaN	NaN	NaN	NaN	NaN	NaN	NaN	NaN	NaN	NaN	NaN	NaN	NaN	NaN	NaN	NaN	NaN
25.1137	24.4448	23.5205	26.2964	24.6858	NaN	25.986	26.0257	NaN	25.5902	27.2598	25.4867	25.7234	25.7226	25.5147	25.4086	24.6002	25.041	25.1488	25.0281	24.3177	24.7033	24.577	24.1583	24.6839	24.5813	25.3787	24.0516	24.3956	24.862	24.7994	24.3668	24.7502	24.8669	25.217	26.4832	23.9385	24.5121	23.7108	25.9893	24.6873	24.4831	23.8521	24.7084	23.8297	24.1043	24.667	24.5895	24.2584	24.5452
NaN	NaN	NaN	NaN	NaN	NaN	NaN	NaN	NaN	NaN	NaN	NaN	NaN	NaN	NaN	NaN	NaN	NaN	NaN	NaN	NaN	NaN	21.4408	NaN	NaN	NaN	NaN	21.9947	21.2668	21.5305	NaN	NaN	21.4413	21.5721	22.6446	NaN	NaN	NaN	NaN	NaN	NaN	NaN	NaN	NaN	NaN	NaN	NaN	NaN	NaN	NaN
NaN	NaN	NaN	NaN	NaN	NaN	NaN	NaN	NaN	NaN	NaN	NaN	NaN	NaN	NaN	NaN	NaN	NaN	NaN	NaN	22.6429	22.8648	22.1105	23.5296	22.0678	NaN	21.0235	23.4179	22.1725	21.1511	21.8157	21.8347	22.4601	21.8921	21.9074	NaN	21.7588	21.6866	23.0294	NaN	23.0967	NaN	NaN	NaN	NaN	NaN	NaN	NaN	NaN	NaN
23.4525	24.9162	NaN	NaN	24.3648	NaN	NaN	NaN	NaN	24.75	20.6837	24.6559	NaN	24.9831	25.3426	NaN	25.1529	25.5093	23.2696	23.452	23.9011	24.3848	24.3213	24.1792	23.8478	23.4175	22.6009	24.0813	23.8411	23.9504	23.8275	24.0073	23.3944	23.8463	23.2613	NaN	23.566	23.4751	23.6808	23.5669	23.8706	24.1362	NaN	NaN	NaN	NaN	NaN	NaN	NaN	NaN
NaN	NaN	NaN	NaN	NaN	NaN	NaN	NaN	NaN	NaN	NaN	NaN	NaN	NaN	NaN	NaN	NaN	NaN	NaN	NaN	23.3828	23.0862	22.4465	22.7119	23.0231	NaN	22.5822	22.9141	22.7376	23.1286	23.1772	23.2932	22.4738	NaN	22.6155	NaN	23.4139	22.9954	23.8446	NaN	NaN	22.8185	NaN	NaN	NaN	NaN	NaN	NaN	NaN	NaN
22.4601	21.5585	NaN	20.6069	22.2355	NaN	22.0054	NaN	NaN	22.4695	22.3284	21.8948	22.6315	21.848	23.2482	22.9026	22.5802	22.7327	NaN	NaN	NaN	NaN	NaN	NaN	NaN	NaN	NaN	NaN	NaN	NaN	NaN	NaN	NaN	NaN	NaN	NaN	NaN	NaN	NaN	NaN	NaN	NaN	NaN	NaN	NaN	NaN	NaN	NaN	NaN	NaN
28.0939	28.3642	25.0458	22.6574	28.2648	24.9865	28.046	27.9808	27.7676	28.0166	23.6819	27.7648	27.9366	27.6752	28.5383	27.8858	28.4951	28.6162	26.087	25.5539	26.5416	26.1644	26.3361	27.1509	26.138	27.2089	26.0167	27.0346	26.834	26.5535	25.8619	26.7159	26.676	27.1334	26.3532	26.4616	26.8314	26.2552	26.7983	26.3366	27.413	27.737	24.8551	24.6204	NaN	24.6942	NaN	NaN	24.9504	24.1531
28.0616	27.3962	28.3659	NaN	28.2374	28.4034	28.021	28.788	27.6761	27.3968	28.3985	27.7	28.3174	28.0603	27.9723	28.155	27.2503	27.7632	27.1738	26.3015	27.2905	26.9194	27.0202	27.3614	26.8217	28.3566	27.3936	27.2793	26.8351	26.874	26.9841	26.8243	26.7288	26.7086	26.9901	28.1987	27.1567	27.1227	27.0664	27.4333	27.2736	27.7384	28.5583	NaN	28.0692	NaN	24.2809	28.2135	NaN	23.7798
NaN	NaN	NaN	NaN	NaN	NaN	NaN	NaN	NaN	NaN	NaN	NaN	NaN	NaN	NaN	NaN	NaN	NaN	22.161	22.0662	22.7665	22.604	22.822	23.4698	22.9536	NaN	NaN	23.2484	23.1322	NaN	22.3725	22.0555	22.5149	NaN	22.8194	NaN	22.3701	22.4593	23.1999	22.5058	23.384	24.211	NaN	NaN	NaN	NaN	NaN	NaN	NaN	NaN
NaN	25.7101	NaN	NaN	24.7713	NaN	NaN	NaN	NaN	26.3098	NaN	26.5665	NaN	26.5239	NaN	26.0828	25.9222	25.9666	24.8647	23.6538	21.1472	21.4886	24.3851	24.0908	21.5692	NaN	25.0789	24.7047	24.7138	24.7253	24.2159	24.0142	24.6937	23.8225	24.1974	25.148	24.4302	24.2502	24.7879	24.9252	24.3838	24.6763	NaN	NaN	NaN	26.9339	NaN	25.3862	NaN	NaN
NaN	NaN	NaN	NaN	NaN	NaN	NaN	NaN	NaN	NaN	NaN	NaN	NaN	NaN	NaN	NaN	NaN	NaN	22.7851	NaN	22.1742	22.6204	21.8796	22.5939	22.6964	NaN	22.8489	21.8843	21.7763	22.4328	NaN	21.0472	21.7648	21.8074	22.0224	NaN	21.7166	21.6489	NaN	22.379	21.948	NaN	NaN	NaN	NaN	NaN	NaN	NaN	NaN	NaN
NaN	NaN	NaN	26.6692	NaN	NaN	NaN	NaN	NaN	NaN	NaN	NaN	NaN	NaN	NaN	NaN	21.9188	NaN	24.0585	23.5412	24.3275	23.7673	22.7306	23.4097	22.809	23.527	22.2524	22.9741	22.8093	NaN	NaN	NaN	NaN	NaN	21.8395	22.1334	NaN	NaN	NaN	NaN	NaN	NaN	NaN	NaN	NaN	NaN	NaN	NaN	NaN	NaN
NaN	NaN	NaN	NaN	NaN	NaN	NaN	NaN	NaN	NaN	NaN	NaN	NaN	NaN	NaN	NaN	NaN	NaN	23.1158	23.0762	23.6242	23.0752	22.6099	23.3027	23.0726	25.4133	22.9468	23.0206	23.2325	23.1829	23.0782	22.8041	23.3	23.8957	24.0093	24.7295	24.063	23.8803	23.8745	23.9973	24.5354	24.9392	NaN	NaN	NaN	NaN	NaN	NaN	NaN	NaN
24.7288	24.3875	25.8545	24.3915	24.1994	NaN	25.7706	24.7818	24.7799	24.992	25.1045	25.1429	24.8065	25.0518	25.1891	24.7355	24.9841	25.0153	25.3098	NaN	NaN	26.1418	NaN	26.2666	26.6069	24.5482	NaN	26.9286	25.9456	26.7654	NaN	26.1614	25.9827	NaN	25.9644	26.9007	26.1284	26.0566	26.5815	NaN	25.3403	NaN	24.9168	26.924	25.8277	26.6066	26.5571	25.1177	26.2822	26.2043
NaN	NaN	NaN	NaN	NaN	NaN	NaN	NaN	NaN	NaN	NaN	NaN	NaN	NaN	NaN	NaN	NaN	NaN	23.2244	23.0874	NaN	22.6165	22.1039	NaN	22.2935	NaN	22.9715	NaN	NaN	NaN	NaN	NaN	NaN	22.7934	NaN	22.7069	NaN	NaN	NaN	NaN	NaN	22.7248	NaN	NaN	NaN	NaN	NaN	NaN	NaN	NaN
22.7443	NaN	NaN	24.1814	NaN	23.4298	22.7857	NaN	NaN	21.7367	22.9323	22.0966	22.3369	NaN	22.1683	22.5645	NaN	NaN	NaN	NaN	NaN	NaN	NaN	NaN	NaN	NaN	NaN	NaN	NaN	NaN	NaN	NaN	NaN	NaN	NaN	NaN	NaN	NaN	NaN	NaN	NaN	NaN	NaN	24.1002	NaN	NaN	24.0981	NaN	NaN	23.1371
NaN	NaN	NaN	NaN	NaN	NaN	NaN	NaN	NaN	NaN	NaN	NaN	NaN	NaN	NaN	NaN	NaN	NaN	NaN	NaN	NaN	NaN	NaN	NaN	NaN	NaN	NaN	NaN	23.3416	21.8161	22.6213	NaN	NaN	NaN	22.7205	NaN	NaN	NaN	NaN	NaN	23.0122	NaN	NaN	NaN	NaN	NaN	NaN	NaN	NaN	NaN
NaN	NaN	NaN	NaN	NaN	NaN	NaN	NaN	NaN	NaN	NaN	NaN	NaN	NaN	NaN	NaN	NaN	NaN	21.3904	NaN	21.6538	21.6823	21.0684	NaN	NaN	NaN	NaN	22.016	22.2352	21.3127	NaN	NaN	21.5795	NaN	NaN	NaN	NaN	21.5061	22.2914	NaN	NaN	NaN	NaN	NaN	NaN	NaN	NaN	NaN	NaN	NaN
27.2689	NaN	NaN	28.642	21.8821	NaN	28.2079	24.4071	NaN	27.8283	NaN	26.8378	27.2843	NaN	NaN	NaN	NaN	NaN	23.5636	24.2796	23.774	23.8193	24.2758	25.1092	23.4454	24.9323	24.4737	20.3822	24.2904	23.5335	23.6932	22.7265	23.1481	24.7314	23.6574	NaN	23.7642	23.9222	23.8523	18.9169	23.7114	24.8113	24.5899	24.3278	NaN	23.1122	NaN	25.6972	NaN	22.8275
24.1487	22.5346	NaN	NaN	NaN	NaN	22.8663	NaN	NaN	24.4669	23.4448	23.237	24.1401	NaN	20.5867	24.2583	24.1793	23.4494	24.0485	NaN	22.3275	22.6488	22.3932	24.6544	22.4264	24.5279	23.8213	22.9741	22.3543	22.4109	23.1928	NaN	22.0128	21.7656	20.1714	18.7456	NaN	21.4106	24.9431	23.3302	NaN	NaN	NaN	21.749	NaN	NaN	NaN	NaN	NaN	NaN
NaN	NaN	NaN	NaN	NaN	NaN	NaN	NaN	NaN	NaN	NaN	NaN	NaN	NaN	NaN	NaN	NaN	NaN	NaN	NaN	21.9708	22.1081	22.6356	21.4941	21.3242	NaN	NaN	21.8503	22.0693	21.8917	NaN	22.3466	21.7779	22.6546	22.6624	NaN	NaN	NaN	22.465	NaN	NaN	NaN	NaN	NaN	NaN	NaN	NaN	NaN	NaN	NaN
22.1226	22.4237	NaN	NaN	21.8633	NaN	NaN	22.8683	22.7556	21.9839	NaN	21.9563	NaN	NaN	22.7681	21.5036	22.4659	22.523	NaN	NaN	NaN	NaN	NaN	NaN	NaN	NaN	NaN	NaN	NaN	NaN	NaN	23.5707	24.0401	24.7379	22.2773	NaN	21.8514	NaN	NaN	NaN	22.9173	NaN	21.9174	23.3983	NaN	23.2594	NaN	22.7031	23.0128	23.0512
22.5705	22.926	24.0154	24.8324	22.511	NaN	23.8352	23.192	22.6414	23.1427	23.9929	22.74	22.2634	22.7797	NaN	22.0158	22.7103	23.1459	NaN	NaN	NaN	NaN	NaN	NaN	NaN	NaN	NaN	NaN	NaN	NaN	NaN	NaN	NaN	NaN	NaN	NaN	NaN	NaN	NaN	NaN	NaN	NaN	22.4301	23.3596	22.2851	24.1907	22.8223	21.6161	22.4972	22.8267
NaN	NaN	NaN	NaN	NaN	NaN	NaN	NaN	NaN	24.8084	23.2354	NaN	NaN	NaN	NaN	NaN	NaN	NaN	NaN	NaN	23.4666	23.989	22.9121	25.4381	NaN	25.5003	25.0813	23.563	23.5248	23.4349	24.3125	23.1926	22.9976	23.668	NaN	NaN	NaN	NaN	25.1091	NaN	NaN	NaN	NaN	NaN	NaN	NaN	NaN	NaN	NaN	NaN
NaN	NaN	NaN	NaN	NaN	NaN	NaN	NaN	NaN	NaN	NaN	NaN	NaN	NaN	NaN	NaN	NaN	NaN	NaN	NaN	NaN	NaN	NaN	22.0757	22.3094	NaN	21.9411	NaN	NaN	NaN	NaN	NaN	21.5472	22.9313	NaN	NaN	NaN	21.5114	NaN	NaN	NaN	NaN	NaN	NaN	NaN	NaN	NaN	NaN	NaN	NaN
NaN	NaN	NaN	NaN	NaN	NaN	NaN	NaN	NaN	NaN	NaN	NaN	NaN	NaN	NaN	NaN	NaN	NaN	NaN	NaN	21.7822	21.7835	20.5681	NaN	20.5114	NaN	20.605	21.6681	21.537	NaN	NaN	21.6814	21.4955	22.1679	21.3018	NaN	NaN	NaN	NaN	NaN	NaN	NaN	NaN	NaN	NaN	NaN	NaN	NaN	NaN	NaN
NaN	23.6069	24.0298	NaN	23.0692	NaN	NaN	23.7964	23.625	22.8248	NaN	23.3093	NaN	NaN	NaN	21.3913	23.1193	23.3184	NaN	NaN	NaN	NaN	NaN	NaN	NaN	NaN	NaN	NaN	NaN	NaN	NaN	NaN	NaN	NaN	NaN	NaN	NaN	NaN	NaN	NaN	NaN	NaN	NaN	NaN	23.9421	23.8786	NaN	NaN	23.4992	NaN
NaN	NaN	NaN	NaN	NaN	NaN	NaN	NaN	NaN	NaN	NaN	NaN	NaN	NaN	NaN	NaN	NaN	NaN	NaN	NaN	21.4603	22.0759	21.8534	22.3328	22.6853	NaN	NaN	22.0088	22.0527	21.7147	NaN	NaN	21.4754	22.3069	NaN	NaN	21.4756	NaN	21.8438	NaN	NaN	NaN	NaN	NaN	NaN	NaN	NaN	NaN	NaN	NaN
NaN	NaN	NaN	NaN	NaN	NaN	NaN	NaN	NaN	NaN	NaN	NaN	NaN	NaN	NaN	NaN	NaN	NaN	NaN	22.3011	21.9663	22.268	21.3759	NaN	NaN	NaN	20.1147	21.808	21.3169	NaN	NaN	21.4934	21.4161	22.2048	22.2408	NaN	21.9058	21.3201	22.3019	NaN	22.0525	NaN	NaN	NaN	NaN	NaN	NaN	NaN	NaN	NaN
23.1496	22.9193	NaN	NaN	22.9869	24.2199	22.5851	23.1149	22.8499	23.2202	22.3652	22.6794	23.2128	22.7255	22.6275	23.0008	22.813	23.008	NaN	NaN	23.0702	22.4639	NaN	NaN	22.43	NaN	NaN	23.4362	24.7909	24.4039	NaN	NaN	23.002	NaN	NaN	NaN	23.1109	23.0782	NaN	NaN	24.55	NaN	22.7137	NaN	NaN	NaN	21.8566	22.9223	NaN	NaN
23.5313	22.5587	NaN	NaN	22.622	23.345	23.8436	23.4444	NaN	NaN	NaN	NaN	NaN	NaN	22.3799	24.6173	22.41	22.8835	24.8371	25.0688	25.0376	25.2581	NaN	25.353	25.2325	NaN	25.1779	NaN	NaN	NaN	NaN	25.1539	NaN	NaN	NaN	25.516	NaN	25.2386	NaN	NaN	NaN	NaN	NaN	24.4843	NaN	23.7512	24.2843	NaN	NaN	24.3184
NaN	NaN	NaN	NaN	NaN	NaN	22.9826	NaN	NaN	NaN	NaN	NaN	NaN	NaN	NaN	NaN	NaN	NaN	21.7785	23.6415	22.975	23.3879	23.8403	NaN	23.5948	NaN	23.9241	NaN	NaN	NaN	23.5259	23.3925	23.5918	NaN	23.3929	NaN	22.4547	23.3435	23.2758	22.8324	23.3469	23.3809	NaN	23.7892	NaN	NaN	NaN	NaN	NaN	NaN
NaN	NaN	NaN	NaN	NaN	NaN	NaN	NaN	NaN	NaN	NaN	NaN	NaN	NaN	NaN	NaN	NaN	NaN	NaN	22.9326	NaN	22.2916	23.9735	23.5496	23.106	NaN	NaN	23.0533	23.3757	23.7854	23.5477	22.8173	23.0981	23.2027	23.4348	NaN	22.6907	23.0782	23.1529	NaN	23.2645	23.2055	NaN	NaN	NaN	NaN	NaN	NaN	NaN	NaN
NaN	NaN	NaN	NaN	NaN	NaN	NaN	NaN	NaN	NaN	NaN	NaN	NaN	NaN	NaN	NaN	NaN	NaN	24.2152	NaN	24.5804	24.1298	NaN	NaN	24.0068	26.0285	24.1376	NaN	23.9482	23.6555	NaN	23.41	23.575	24.1982	NaN	NaN	23.9012	23.7417	24.5144	NaN	NaN	25.1131	NaN	NaN	NaN	NaN	NaN	NaN	NaN	NaN
NaN	NaN	NaN	NaN	NaN	NaN	NaN	NaN	NaN	NaN	NaN	NaN	NaN	NaN	NaN	NaN	NaN	NaN	23.3317	22.7725	NaN	23.2786	22.304	23.3209	NaN	NaN	NaN	22.2984	22.3321	22.5599	NaN	23.5299	23.4199	23.5321	23.2824	22.481	NaN	23.4768	22.4678	22.6054	22.8931	22.8936	NaN	NaN	NaN	NaN	NaN	NaN	NaN	NaN
NaN	NaN	NaN	NaN	NaN	NaN	NaN	NaN	NaN	NaN	NaN	NaN	NaN	NaN	NaN	NaN	NaN	NaN	22.643	23.2643	NaN	NaN	22.1076	NaN	NaN	NaN	NaN	NaN	22.2861	NaN	NaN	22.2541	22.8885	23.6573	21.8951	NaN	21.5821	21.792	NaN	NaN	NaN	NaN	NaN	NaN	NaN	NaN	NaN	NaN	NaN	NaN
NaN	22.6056	NaN	NaN	22.234	23.9027	NaN	NaN	23.4124	NaN	NaN	22.4402	22.3633	22.0576	21.2597	21.3762	NaN	22.0661	NaN	NaN	NaN	NaN	NaN	NaN	NaN	NaN	NaN	NaN	NaN	NaN	NaN	NaN	NaN	NaN	NaN	NaN	NaN	NaN	NaN	NaN	NaN	NaN	NaN	NaN	NaN	NaN	NaN	NaN	NaN	22.5718
NaN	NaN	NaN	NaN	NaN	NaN	NaN	NaN	NaN	NaN	NaN	NaN	NaN	NaN	NaN	NaN	NaN	NaN	22.4269	22.0597	NaN	NaN	NaN	NaN	NaN	NaN	22.9969	21.7661	NaN	22.5559	NaN	22.233	NaN	NaN	21.4891	NaN	21.6234	21.698	NaN	22.3587	NaN	NaN	NaN	NaN	NaN	NaN	NaN	NaN	NaN	NaN
NaN	NaN	NaN	24.0826	NaN	24.466	22.5775	NaN	24.1616	NaN	23.1251	24.2004	NaN	22.9116	NaN	NaN	NaN	22.8503	24.5521	NaN	23.7915	24.0294	23.6154	23.8465	24.0567	NaN	24.8883	24.4902	24.5739	24.6514	23.175	23.3654	23.652	NaN	22.858	21.042	NaN	23.0453	23.4826	NaN	NaN	NaN	24.0154	NaN	NaN	NaN	NaN	NaN	24.2475	NaN
NaN	NaN	NaN	NaN	NaN	NaN	20.1619	NaN	21.9909	NaN	23.4576	22.3328	22.4618	22.7969	NaN	22.2669	NaN	NaN	23.3175	23.084	21.7116	22.3217	21.7722	22.1787	22.0756	22.8198	22.7582	21.1667	21.9456	22.092	22.0799	22.481	22.8261	22.7843	22.2707	23.6121	21.3092	21.7416	21.1095	23.063	21.6931	21.6809	NaN	22.928	NaN	22.1421	NaN	21.7777	NaN	22.8242
NaN	NaN	NaN	NaN	22.8448	23.3783	23.0363	NaN	NaN	NaN	NaN	NaN	NaN	NaN	NaN	NaN	NaN	NaN	NaN	NaN	NaN	NaN	NaN	NaN	NaN	NaN	NaN	22.746	21.5353	NaN	NaN	NaN	NaN	NaN	NaN	NaN	NaN	NaN	NaN	NaN	NaN	NaN	NaN	NaN	NaN	NaN	NaN	NaN	NaN	NaN
NaN	NaN	NaN	NaN	NaN	NaN	NaN	NaN	NaN	NaN	NaN	NaN	NaN	NaN	NaN	NaN	NaN	NaN	23.635	23.2517	23.0394	22.8449	23.2523	22.4433	22.1077	NaN	23.9466	23.0497	23.2022	23.5182	23.24	22.9723	23.4577	23.2947	22.9788	23.0924	23.1885	23.4146	23.1779	23.278	23.4683	23.4925	NaN	NaN	NaN	NaN	NaN	NaN	NaN	NaN
NaN	NaN	NaN	NaN	NaN	NaN	NaN	NaN	NaN	NaN	NaN	NaN	NaN	NaN	NaN	NaN	NaN	NaN	NaN	NaN	NaN	NaN	22.9496	NaN	22.8289	NaN	NaN	NaN	NaN	NaN	NaN	NaN	NaN	NaN	NaN	NaN	22.2839	21.7093	22.7189	NaN	23.0119	23.1154	NaN	NaN	NaN	NaN	NaN	NaN	NaN	NaN
NaN	NaN	NaN	NaN	NaN	NaN	NaN	NaN	NaN	NaN	NaN	NaN	NaN	NaN	NaN	NaN	NaN	NaN	25.3555	NaN	NaN	NaN	NaN	24.9109	NaN	24.6314	NaN	NaN	NaN	NaN	NaN	NaN	NaN	NaN	NaN	NaN	NaN	NaN	NaN	NaN	NaN	NaN	NaN	NaN	NaN	NaN	NaN	NaN	NaN	NaN
NaN	NaN	NaN	NaN	NaN	NaN	NaN	NaN	NaN	NaN	NaN	NaN	NaN	NaN	NaN	NaN	NaN	NaN	24.074	23.4122	23.5743	23.8343	22.9537	23.9827	23.3845	24.674	23.0519	NaN	23.5898	23.1419	23.7539	23.8863	24.0213	24.0986	23.2014	22.361	23.298	23.0923	NaN	23.5399	23.7586	23.807	NaN	NaN	NaN	NaN	NaN	NaN	NaN	NaN
22.4319	22.5114	22.7426	NaN	NaN	NaN	20.0749	NaN	NaN	22.1528	NaN	21.7299	NaN	21.7954	21.5135	22.8163	NaN	22.4206	NaN	23.1601	NaN	NaN	22.5264	NaN	NaN	NaN	NaN	21.5326	22.1716	21.9571	NaN	23.0362	22.9388	23.4855	22.502	NaN	22.7811	22.4269	22.4128	NaN	NaN	NaN	NaN	NaN	NaN	NaN	NaN	NaN	NaN	NaN
NaN	NaN	NaN	NaN	NaN	NaN	NaN	NaN	NaN	NaN	NaN	NaN	NaN	NaN	NaN	NaN	NaN	NaN	NaN	NaN	24.0853	23.9561	22.8201	NaN	24.6048	NaN	NaN	24.5883	24.2735	24.2924	NaN	NaN	NaN	NaN	NaN	NaN	23.3508	24.1868	25.0344	24.2741	24.611	24.9166	NaN	NaN	NaN	NaN	NaN	NaN	NaN	NaN
27.5071	NaN	NaN	22.1611	27.4331	NaN	28.0134	27.1802	24.3759	27.3308	23.1919	NaN	27.4059	27.7858	28.1345	27.1442	27.3094	27.5469	25.4183	25.8572	25.7316	25.6707	26.9122	26.2878	27.23	27.8847	25.8684	26.8049	26.5779	26.5025	25.851	25.7079	25.8091	26.1727	26.8451	26.2639	26.1832	26.0492	26.0833	26.799	27.414	27.6852	27.1923	27.443	26.7291	27.5534	27.0001	27.0909	27.13	27.1209
NaN	NaN	NaN	NaN	NaN	NaN	NaN	NaN	NaN	NaN	NaN	NaN	NaN	NaN	NaN	NaN	NaN	NaN	NaN	21.5776	NaN	NaN	NaN	22.961	NaN	NaN	22.4173	NaN	NaN	NaN	NaN	NaN	NaN	NaN	NaN	NaN	NaN	NaN	NaN	NaN	NaN	NaN	NaN	NaN	NaN	NaN	NaN	NaN	NaN	NaN
NaN	NaN	NaN	NaN	NaN	NaN	NaN	NaN	NaN	NaN	NaN	NaN	NaN	NaN	NaN	NaN	NaN	NaN	25.9153	25.3338	25.5916	25.209	23.8174	25.6585	25.5179	27.4703	24.9477	25.6184	24.9515	25.3009	NaN	25.5559	25.6858	25.6641	25.5329	27.0602	25.5964	25.4407	25.5591	27.1719	25.4611	25.7391	NaN	NaN	NaN	NaN	NaN	NaN	NaN	NaN
NaN	NaN	NaN	NaN	NaN	NaN	NaN	NaN	NaN	NaN	NaN	NaN	NaN	NaN	NaN	NaN	NaN	NaN	22.1087	23.4424	NaN	NaN	NaN	NaN	NaN	NaN	NaN	NaN	NaN	NaN	22.3661	22.1531	22.5891	22.438	20.7241	NaN	21.4255	22.2469	NaN	NaN	NaN	NaN	NaN	NaN	NaN	NaN	NaN	NaN	NaN	NaN
18.4733	NaN	NaN	NaN	NaN	NaN	19.657	NaN	NaN	NaN	NaN	NaN	NaN	22.8629	20.7987	23.4704	NaN	NaN	23.1691	21.9849	22.5255	23.1668	22.543	24.1251	23.4864	25.4003	23.4912	24.0306	20.9386	23.4518	23.1921	22.9314	22.6747	23.9663	20.3351	19.8117	20.7959	20.5222	22.1616	20.9337	22.8053	22.8962	NaN	NaN	NaN	NaN	NaN	NaN	NaN	NaN
25.1654	25.3531	25.3932	NaN	25.0122	25.3221	26.1014	25.8111	25.548	25.7525	25.3254	25.4398	25.2901	25.5338	25.5682	25.3386	25.2287	25.4403	NaN	NaN	20.3163	20.6257	25.659	26.009	25.8729	26.9803	25.5108	25.839	25.5275	25.7074	25.3883	NaN	25.475	25.9737	25.2439	25.9817	25.3706	25.2516	25.2945	25.6678	26.263	26.4091	NaN	NaN	NaN	NaN	NaN	NaN	NaN	NaN
NaN	NaN	NaN	26.8651	NaN	NaN	NaN	26.1584	25.9394	26.1207	27.4682	26.2175	26.326	26.6895	26.776	26.1959	26.4944	26.5327	25.4576	25.3935	24.8002	25.2578	25.6136	25.0286	25.824	26.0526	25.5653	25.3318	25.4285	25.7173	25.1488	25.2528	25.1863	25.4861	24.9018	NaN	24.7607	25.0213	24.6715	26.2383	25.7282	25.0403	25.6994	26.3293	25.5227	26.4268	25.4475	26.0323	26.4837	25.1245
28.0851	27.1057	26.6525	27.5444	26.8991	27.1199	28.2353	27.322	26.7875	26.8862	28.9967	27.435	27.9748	27.2873	27.7243	27.6257	27.025	27.3501	27.3295	27.9516	26.4962	26.938	26.9781	26.6794	26.8102	28.0974	27.3641	26.3679	26.7113	26.9449	27.1388	26.7701	27.1213	27.3731	27.1268	27.4573	26.4564	26.4534	26.152	26.9557	26.7213	26.5273	26.2767	27.4574	26.5105	27.7389	27.1394	27.1642	27.4863	26.7346
27.055	27.2374	26.4342	NaN	26.9275	27.0485	27.7208	27.4414	27.1048	27.0917	27.222	NaN	26.9295	26.9594	27.2564	27.3603	26.9948	27.2321	26.5972	26.483	26.4848	26.5457	27.4079	26.8631	27.0943	23.2794	26.7086	27.5872	NaN	27.5883	26.5825	26.8429	26.3257	26.253	26.5722	27.4007	27.2924	27.5586	27.1994	26.7408	26.8049	27.0979	NaN	26.9046	26.5351	26.3148	26.6319	26.6844	27.2167	26.6008
NaN	NaN	NaN	NaN	NaN	NaN	NaN	NaN	NaN	NaN	NaN	NaN	NaN	NaN	NaN	NaN	NaN	NaN	NaN	23.0527	NaN	NaN	NaN	23.3575	22.2939	NaN	22.6947	NaN	NaN	NaN	22.9078	NaN	22.9271	23.1988	22.8892	NaN	NaN	NaN	22.6443	22.3465	NaN	NaN	NaN	NaN	NaN	NaN	NaN	NaN	NaN	NaN
NaN	NaN	NaN	NaN	NaN	NaN	NaN	NaN	NaN	24.0285	NaN	24.4281	NaN	24.6847	24.5439	21.9994	24.6582	NaN	NaN	NaN	24.0703	23.4529	22.4151	23.8766	22.4539	NaN	23.3783	23.9154	22.5181	22.9317	23.8536	23.248	22.9238	22.6052	23.0673	NaN	NaN	23.5613	23.9799	NaN	NaN	NaN	NaN	NaN	NaN	NaN	NaN	NaN	NaN	NaN
NaN	23.2679	24.5802	NaN	23.2142	23.9625	23.3467	NaN	NaN	22.3916	NaN	22.2148	NaN	22.7131	22.7507	NaN	22.4327	23.1181	NaN	NaN	NaN	NaN	NaN	NaN	NaN	NaN	NaN	NaN	NaN	NaN	NaN	NaN	NaN	NaN	NaN	NaN	NaN	NaN	NaN	NaN	25.3477	24.7031	NaN	NaN	NaN	NaN	NaN	NaN	NaN	24.0996
21.2406	21.8003	22.975	NaN	21.6389	22.9614	22.6142	21.8827	22.2246	21.5816	NaN	21.6584	21.4282	21.6474	22.0458	20.158	21.4535	21.6225	NaN	NaN	NaN	NaN	NaN	NaN	NaN	NaN	NaN	NaN	NaN	NaN	NaN	NaN	NaN	NaN	NaN	NaN	NaN	NaN	NaN	NaN	NaN	NaN	22.95	22.8983	23.5216	23.4292	23.1842	22.6876	23.5188	22.9277
24.347	23.3248	NaN	24.3146	23.6837	NaN	23.9739	24.479	NaN	23.435	NaN	23.7148	23.603	23.8947	23.7289	23.5307	22.6909	23.2327	23.7671	24.6533	23.8835	23.994	24.6151	NaN	NaN	NaN	24.5627	23.7525	23.9199	24.0366	25.0713	23.9153	23.5111	23.7484	24.7106	25.3682	24.4362	24.3857	24.0555	24.1827	23.8937	24.186	NaN	NaN	NaN	NaN	NaN	NaN	NaN	24.2677
21.73	NaN	NaN	NaN	23.044	NaN	NaN	NaN	NaN	22.1889	NaN	22.8174	NaN	NaN	NaN	22.6424	21.9419	NaN	NaN	NaN	NaN	NaN	NaN	NaN	NaN	NaN	NaN	NaN	NaN	NaN	NaN	NaN	NaN	NaN	NaN	NaN	NaN	NaN	NaN	NaN	NaN	NaN	NaN	NaN	NaN	NaN	NaN	NaN	NaN	NaN
23.8836	23.2537	22.5888	25.1883	22.8177	NaN	24.1747	24.3777	22.6275	24.1152	NaN	23.5384	23.7812	24.1177	24.4258	24.1738	23.2159	23.2908	25.0602	25.3481	24.5809	24.3111	25.0331	23.7002	24.9009	NaN	25.2795	NaN	24.3895	24.42	NaN	24.5646	24.4834	24.8234	NaN	NaN	24.6135	24.8524	24.0198	26.0899	NaN	NaN	23.1431	24.7252	23.0457	23.6445	23.8571	23.2507	23.0803	23.7076
27.0642	27.2614	26.7661	27.2119	26.8627	27.0829	27.5787	25.1401	26.9548	26.5784	27.5088	26.5188	26.3485	26.2824	26.8076	26.8052	26.8507	26.9687	24.5662	24.3653	26.0492	25.82	28.4567	26.6777	27.9971	NaN	25.9214	27.3683	27.6207	27.7165	25.8733	26.0431	25.6347	25.9084	26.0552	24.7893	26.504	26.4933	27.2469	26.6398	27.0689	26.8583	25.9907	26.3266	26.2918	26.604	26.4719	26.0413	26.4328	26.2271
28.8484	28.7854	29.6483	NaN	28.3798	29.711	28.9729	28.1453	28.4469	28.3465	28.7792	28.3448	28.3861	28.5287	28.9029	28.371	28.4596	28.52	29.2494	29.3768	30.4747	30.1033	29.3013	29.0772	28.9246	28.0146	28.2038	29.1551	28.252	28.4094	29.1523	29.7119	29.0888	28.7268	28.7945	28.7657	28.997	28.9186	28.3636	28.5706	28.5949	28.8216	28.4542	29.6392	28.4595	29.3278	29.2989	28.4936	28.6257	29.2003
28.546	28.778	29.7938	29.5564	28.1766	29.6604	28.9027	28.1896	28.2707	28.4137	28.843	28.1177	28.4139	28.3187	28.8112	28.5985	28.5739	28.7656	26.6878	26.589	28.4627	27.0302	29.8099	28.8393	29.1052	27.6658	29.6276	28.9512	29.6611	29.6941	27.7773	26.9318	26.1864	26.3524	28.7058	28.6008	30.3754	28.8713	29.109	28.3416	29.2921	29.778	28.8513	29.4126	28.8768	29.5271	29.1268	28.7631	28.8508	29.4894
29.1827	29.3348	27.5549	NaN	28.9585	27.5867	28.539	27.0543	29.0765	28.8346	29.3051	28.8029	28.2042	29.2705	28.8779	28.9233	28.9529	28.792	28.9211	28.8001	29.7435	29.2165	29.5107	26.7066	28.6183	NaN	28.341	28.6422	28.8088	28.173	28.487	28.5344	27.9416	27.5984	28.4259	27.8267	28.5163	27.9951	27.8583	28.6957	28.4933	27.867	28.4354	25.8516	28.4941	26.7111	26.3469	28.1846	27.3749	26.5696
NaN	NaN	NaN	NaN	NaN	NaN	NaN	NaN	NaN	NaN	NaN	NaN	NaN	NaN	NaN	NaN	NaN	NaN	NaN	NaN	NaN	NaN	NaN	NaN	NaN	NaN	23.0486	24.0317	NaN	23.6737	NaN	NaN	21.9422	NaN	NaN	NaN	NaN	22.964	NaN	NaN	23.421	NaN	NaN	NaN	NaN	23.874	NaN	24.2987	NaN	24.2956
NaN	NaN	NaN	NaN	NaN	NaN	NaN	NaN	NaN	NaN	NaN	NaN	NaN	NaN	NaN	NaN	NaN	NaN	21.6602	NaN	21.569	22.0945	22.9603	NaN	NaN	24.6531	NaN	22.945	NaN	NaN	23.956	23.1542	NaN	23.4042	23.8907	23.2987	NaN	23.4366	22.9375	22.7356	NaN	NaN	NaN	NaN	NaN	NaN	NaN	NaN	NaN	NaN
31.6658	30.7795	30.1087	30.8867	30.632	30.9756	31.1587	29.1974	29.9364	30.2304	33.1503	31.1526	30.7581	30.8002	31.251	30.8978	30.6182	30.9434	28.9214	28.8743	29.7108	29.4328	32.4401	29.3074	32.6073	29.0963	30.2471	31.5363	31.2245	31.3477	29.1444	29.8882	29.1349	28.8787	30.0136	30.8651	30.0014	29.7453	29.6724	31.0494	31.0114	29.788	29.3058	30.2082	29.2098	29.6053	29.435	29.285	29.6569	29.2957
32.0107	30.7023	31.1194	NaN	NaN	30.9899	23.4209	30.5238	29.4158	30.0378	30.5963	30.1921	32.4814	29.7371	NaN	32.1656	30.5686	29.708	29.1758	28.722	28.7928	28.8799	28.0761	30.3949	27.9551	28.2424	29.3161	29.1147	28.4266	28.3883	28.6086	28.8126	28.3802	28.905	28.9941	27.8567	28.8439	28.7167	29.5933	29.3338	29.8137	30.6227	NaN	30.2538	NaN	NaN	30.1868	NaN	26.1076	26.2415
20.8023	23.894	26.3165	NaN	23.5855	25.0936	22.299	23.2823	23.8687	24.1198	21.3392	23.4494	21.0085	23.8663	23.8104	21.7606	23.8925	24.0984	NaN	NaN	NaN	NaN	NaN	NaN	NaN	NaN	NaN	NaN	NaN	NaN	NaN	NaN	NaN	NaN	NaN	NaN	NaN	NaN	NaN	NaN	NaN	NaN	24.1155	23.6579	24.005	24.2469	22.8522	24.3771	25.2271	23.0682
NaN	NaN	NaN	NaN	NaN	NaN	NaN	NaN	NaN	NaN	NaN	NaN	NaN	NaN	NaN	NaN	NaN	NaN	NaN	24.1073	NaN	24.7655	24.2767	NaN	NaN	NaN	NaN	NaN	NaN	NaN	NaN	24.1676	NaN	24.9565	NaN	NaN	NaN	NaN	24.3759	NaN	24.9833	24.9734	NaN	NaN	NaN	NaN	NaN	NaN	NaN	NaN
NaN	NaN	NaN	NaN	NaN	NaN	NaN	NaN	NaN	NaN	NaN	NaN	NaN	NaN	NaN	NaN	NaN	NaN	23.3	23.6455	24.2681	NaN	NaN	23.8419	23.1434	25.2004	22.2738	22.5906	22.801	22.5896	22.4148	23.74	23.5091	23.9292	22.8417	22.1028	22.9107	22.5957	22.123	22.7279	23.4992	24.1702	NaN	NaN	NaN	NaN	NaN	NaN	NaN	NaN
NaN	23.5002	NaN	NaN	NaN	NaN	NaN	NaN	NaN	NaN	NaN	21.6316	NaN	NaN	NaN	21.742	NaN	NaN	NaN	NaN	NaN	NaN	NaN	NaN	NaN	NaN	NaN	NaN	NaN	NaN	NaN	NaN	NaN	NaN	NaN	NaN	NaN	NaN	NaN	NaN	NaN	NaN	NaN	23.5711	23.6113	23.6031	23.4901	NaN	23.9614	23.4105
NaN	NaN	NaN	NaN	NaN	NaN	NaN	24.5634	NaN	NaN	NaN	NaN	NaN	NaN	NaN	NaN	NaN	24.2824	NaN	NaN	29.6709	NaN	NaN	NaN	NaN	NaN	NaN	NaN	NaN	NaN	NaN	NaN	NaN	NaN	NaN	NaN	NaN	NaN	21.6707	NaN	NaN	NaN	NaN	NaN	NaN	NaN	NaN	NaN	NaN	NaN
32.6222	24.8981	32.2826	32.8121	22.8984	32.1717	32.7864	31.0079	32.0375	24.2334	33.4935	24.3763	32.2762	24.0664	NaN	32.4897	NaN	22.6766	29.0864	28.0737	26.0862	29.4415	30.718	29.1323	30.8339	26.079	29.8082	31.1681	31.4277	31.6409	29.325	30.4709	29.2478	29.1975	30.3154	29.5072	30.7365	30.2155	30.5394	30.241	29.8272	30.091	31.969	31.9385	31.4874	31.4867	31.4632	31.7526	32.0758	31.8043
23.5648	23.7163	NaN	NaN	20.7816	24.3017	23.5734	24.532	22.866	23.198	23.1744	24.3028	22.4806	23.2537	23.0591	23.5316	22.4918	22.7742	NaN	23.6134	NaN	22.3473	23.2754	NaN	NaN	NaN	22.1639	NaN	NaN	NaN	NaN	24.183	22.7651	NaN	24.0731	NaN	NaN	NaN	NaN	NaN	NaN	NaN	24.292	NaN	24.8122	NaN	23.4992	23.7521	23.8837	NaN
23.2323	23.4777	23.4488	NaN	22.9405	23.2302	23.35	24.0385	23.2037	22.8171	23.8912	23.0202	22.6353	23.354	23.5737	22.7005	23.2945	23.5111	NaN	NaN	NaN	NaN	NaN	NaN	NaN	NaN	NaN	NaN	NaN	NaN	NaN	NaN	NaN	NaN	NaN	NaN	NaN	NaN	NaN	NaN	NaN	NaN	22.9831	NaN	22.3448	23.7358	NaN	22.4143	NaN	22.3091
NaN	NaN	NaN	NaN	NaN	NaN	NaN	NaN	NaN	NaN	NaN	NaN	NaN	NaN	NaN	NaN	NaN	NaN	NaN	21.9588	NaN	NaN	20.9527	NaN	NaN	NaN	22.1624	NaN	NaN	NaN	NaN	NaN	NaN	22.1048	NaN	NaN	NaN	NaN	21.2823	NaN	22.5014	NaN	NaN	NaN	NaN	NaN	NaN	NaN	NaN	NaN
NaN	20.321	NaN	23.2774	NaN	NaN	NaN	NaN	24.6554	25.6574	NaN	24.4823	22.3209	24.4565	25.3298	NaN	24.496	NaN	NaN	NaN	NaN	NaN	NaN	NaN	NaN	NaN	NaN	NaN	NaN	NaN	NaN	NaN	NaN	NaN	NaN	NaN	NaN	NaN	NaN	NaN	NaN	NaN	23.8694	24.5685	23.6377	24.2629	24.559	24.5074	25.4056	24.0771
27.7858	26.0106	26.4644	26.4618	26.7076	26.6808	27.9768	27.7035	26.2994	26.3718	28.6979	26.6958	27.8434	26.9393	26.9066	27.6797	26.1443	26.113	27.3498	27.3061	26.8446	27.228	27.1474	27.0897	27.3941	28.9473	27.7948	26.9481	27.3651	27.3993	27.6345	26.9561	27.5638	27.2684	28.0848	28.1293	26.7961	27.0983	26.6492	28.3892	27.7173	27.8323	26.568	27.4793	26.2549	26.7912	27.0151	26.9094	26.4091	27.0323
24.2299	23.8849	NaN	NaN	23.6047	NaN	24.4355	NaN	NaN	23.2214	24.3549	22.5389	25.0484	20.3316	23.8792	24.7973	20.7314	23.1104	NaN	NaN	NaN	NaN	NaN	NaN	NaN	NaN	NaN	NaN	NaN	NaN	NaN	NaN	NaN	NaN	NaN	NaN	NaN	NaN	NaN	NaN	NaN	NaN	22.7325	27.3867	24.0172	23.9591	27.8277	22.9194	22.633	28.1524
NaN	NaN	NaN	NaN	NaN	NaN	NaN	NaN	NaN	NaN	NaN	NaN	NaN	NaN	NaN	NaN	NaN	NaN	22.6876	NaN	21.9589	21.9445	NaN	NaN	21.7065	NaN	NaN	NaN	NaN	NaN	NaN	NaN	NaN	NaN	NaN	NaN	NaN	NaN	NaN	22.005	NaN	NaN	NaN	NaN	NaN	NaN	NaN	NaN	NaN	NaN
NaN	27.9295	28.7462	28.2788	28.7705	NaN	26.6041	NaN	27.723	25.6399	NaN	27.1196	29.0021	28.1844	NaN	28.8239	27.2887	27.3639	25.1814	NaN	27.0867	26.7225	25.7581	26.6009	26.9522	26.71	NaN	NaN	27.5091	26.8828	26.8811	27.2054	26.6329	25.8267	26.923	NaN	27.7888	27.8984	28.0634	NaN	26.7728	26.7443	NaN	26.5698	26.1623	NaN	NaN	26.8643	23.7706	27.2994
24.6366	24.9458	25.3157	24.6865	25.725	25.0998	25.4486	25.0471	24.6678	25.1371	26.882	24.708	25.0433	25.6833	26.0596	25.1746	24.9199	25.1287	24.7209	25.7106	25.4055	24.8415	27.085	NaN	26.295	NaN	26.3413	25.229	25.5474	25.76	25.6198	26.0318	26.1176	NaN	26.2656	25.3484	25.5711	25.6526	24.7912	26.8469	24.9032	23.6423	24.8636	23.3778	24.2316	24.0346	23.0872	24.9851	24.7424	22.915
NaN	27.8256	24.0123	28.5422	NaN	26.6933	29.163	28.7672	27.3962	28.9438	NaN	29.6094	29.2238	28.7467	28.5718	29.3914	27.8802	28.0864	27.2785	27.3147	26.7282	26.9573	26.7111	27.3132	26.8046	28.5694	27.7162	26.4432	26.9051	26.9474	27.2162	27.1744	27.2218	27.4018	27.2817	28.0956	27.1737	20.2291	27.1193	NaN	27.1587	27.3194	NaN	28.6244	28.4987	23.935	NaN	NaN	NaN	28.1163
NaN	NaN	NaN	NaN	NaN	NaN	NaN	NaN	NaN	NaN	NaN	NaN	NaN	NaN	NaN	NaN	NaN	NaN	25.1718	25.5858	24.1008	24.1199	22.8794	21.9699	22.1551	NaN	22.7748	23.1726	22.852	22.8392	24.4754	25.0443	25.0767	24.3346	23.7423	24.9244	23.4315	23.632	22.9929	24.3458	21.1266	22.6575	NaN	NaN	NaN	NaN	NaN	NaN	NaN	NaN
26.0986	NaN	25.5734	28.1405	25.1779	26.653	26.3627	25.5571	24.6466	25.6023	28.1175	26.3837	26.4527	25.9475	25.9752	26.6645	25.0408	25.1707	26.1781	26.1736	26.2524	25.8538	26.5706	NaN	26.2093	NaN	26.1846	24.6541	25.5072	25.7091	25.0151	25.422	25.3817	23.9288	25.2829	25.9128	25.8952	26.0868	25.0806	25.8729	24.5903	24.0568	NaN	26.7565	24.9314	25.7508	26.1038	25.06	25.1092	25.8689
25.772	24.9943	NaN	NaN	25.5283	NaN	24.7924	NaN	25.7261	24.5598	23.5513	25.5928	24.1799	24.7122	25.1569	24.6323	25.3986	24.6727	23.6364	24.4391	25.344	24.5615	23.9779	24.1785	24.0519	25.2728	24.396	24.1506	24.0537	24.4697	24.264	24.3211	23.2832	23.5189	23.5247	23.6558	24.1363	23.9734	24.6178	23.7188	23.3579	24.0006	NaN	NaN	NaN	NaN	NaN	NaN	NaN	NaN
21.445	NaN	NaN	23.6849	NaN	NaN	NaN	21.3777	NaN	NaN	22.1306	NaN	NaN	NaN	21.5825	NaN	NaN	NaN	NaN	24.4767	23.2812	23.5183	NaN	NaN	24.1691	21.3115	24.5455	23.8702	NaN	NaN	NaN	20.5246	NaN	NaN	24.4902	NaN	NaN	NaN	20.0774	23.9298	NaN	NaN	NaN	22.9688	NaN	NaN	22.1451	NaN	NaN	22.2969
NaN	NaN	NaN	NaN	NaN	NaN	NaN	NaN	NaN	NaN	NaN	NaN	21.973	22.3736	NaN	NaN	NaN	NaN	23.4551	NaN	NaN	NaN	23.6339	23.6435	NaN	23.7733	NaN	NaN	23.8247	23.8536	23.7963	23.2272	24.0087	23.9416	NaN	23.9929	22.8497	23.2888	NaN	NaN	NaN	NaN	NaN	NaN	NaN	NaN	NaN	NaN	NaN	NaN
NaN	NaN	NaN	NaN	NaN	NaN	NaN	NaN	NaN	NaN	NaN	NaN	NaN	NaN	NaN	NaN	NaN	NaN	NaN	21.9107	NaN	NaN	NaN	21.4325	NaN	NaN	22.1038	NaN	NaN	NaN	NaN	NaN	NaN	NaN	21.7572	21.243	NaN	21.7078	NaN	NaN	NaN	22.8519	NaN	NaN	NaN	NaN	NaN	NaN	NaN	NaN
21.9771	22.6602	NaN	24.3774	23.1273	NaN	22.3303	22.9814	21.2452	22.7142	22.1868	22.5571	21.4375	22.0189	22.2936	21.4838	NaN	21.8767	22.4307	23.3697	22.0836	22.2726	22.7042	22.4464	22.8733	NaN	23.6932	22.1728	23.0329	22.8188	23.1157	22.4453	23.0646	23.1871	23.4039	22.6625	22.2462	NaN	22.0633	22.9121	22.2171	NaN	NaN	NaN	NaN	NaN	NaN	21.642	NaN	NaN
NaN	23.8375	NaN	NaN	24.4653	NaN	NaN	NaN	NaN	NaN	NaN	NaN	NaN	NaN	NaN	NaN	NaN	NaN	NaN	NaN	NaN	NaN	NaN	NaN	NaN	NaN	NaN	NaN	NaN	NaN	NaN	NaN	NaN	NaN	NaN	NaN	NaN	NaN	NaN	NaN	NaN	NaN	25.0141	24.246	NaN	24.561	24.4803	NaN	23.5941	NaN
NaN	22.4483	23.4171	NaN	NaN	NaN	NaN	NaN	NaN	NaN	NaN	NaN	22.928	22.3906	22.642	23.2613	21.9807	22.2515	NaN	NaN	23.5827	23.8657	24.9344	NaN	24.3414	NaN	NaN	NaN	NaN	NaN	NaN	NaN	NaN	NaN	24.1101	NaN	NaN	23.6613	23.6638	NaN	NaN	NaN	23.3366	24.7474	23.7324	24.306	24.3995	23.5176	24.3776	23.934
24.2448	NaN	NaN	NaN	23.4646	NaN	NaN	NaN	23.8063	20.7621	24.3174	NaN	23.384	22.4396	22.294	23.8327	NaN	NaN	NaN	22.457	22.9007	21.2927	NaN	22.9722	20.3977	NaN	21.1041	23.2399	23.2898	23.1071	23.2898	23.1673	23.7652	20.3064	23.9652	25.1051	24.1709	24.7062	23.0515	25.908	23.2888	NaN	23.4488	NaN	23.6656	NaN	NaN	22.995	NaN	NaN
21.9919	21.5464	NaN	NaN	NaN	NaN	NaN	NaN	NaN	21.6727	23.6557	22.8603	22.6074	22.3729	22.2122	22.256	22.3388	21.6294	25.3835	24.8016	23.8268	23.3257	23.1914	NaN	NaN	NaN	22.4323	22.0414	NaN	22.8658	22.4551	23.9545	23.195	23.3837	21.339	NaN	22.2722	NaN	22.2153	NaN	NaN	NaN	22.2082	23.1601	NaN	23.7507	22.7962	21.8609	22.2113	22.9612
28.5707	28.3043	27.7759	29.02	29.0616	29.7376	28.7178	30.8325	27.4871	27.7247	28.9348	27.7055	29.2376	27.9561	22.6963	29.4939	NaN	NaN	26.5177	28.4295	28.101	27.5844	27.8284	27.3389	27.1864	28.1281	29.5031	27.6597	27.4476	27.6223	27.6541	27.7315	27.9534	26.9997	28.0482	30.345	27.9908	28.1827	27.7205	31.2267	27.2999	27.6491	28.0566	28.7561	27.8567	28.1574	28.5577	27.9683	28.7141	28.9264
NaN	21.4096	22.0936	NaN	21.7076	NaN	NaN	NaN	NaN	21.2666	22.4203	20.6931	21.9142	21.4566	21.3822	NaN	20.7656	21.2334	NaN	NaN	NaN	NaN	22.3836	NaN	21.9513	NaN	NaN	NaN	20.9846	NaN	NaN	21.1037	NaN	NaN	NaN	NaN	NaN	NaN	NaN	NaN	NaN	NaN	NaN	NaN	NaN	NaN	NaN	NaN	NaN	NaN
NaN	NaN	NaN	NaN	NaN	NaN	NaN	NaN	NaN	NaN	NaN	NaN	NaN	NaN	NaN	NaN	NaN	NaN	NaN	22.382	NaN	NaN	21.6702	NaN	NaN	22.2942	22.3573	21.5265	21.6985	21.4865	22.2192	22.0354	21.9894	22.2386	22.5366	NaN	21.2535	22.2048	21.6712	22.6785	21.8092	NaN	NaN	NaN	NaN	NaN	NaN	NaN	NaN	NaN
NaN	21.2858	22.9116	23.3656	NaN	NaN	NaN	NaN	NaN	20.6488	NaN	21.1648	NaN	20.7296	21.4044	20.9784	NaN	21.1214	NaN	NaN	NaN	NaN	NaN	NaN	NaN	NaN	NaN	NaN	NaN	NaN	NaN	NaN	NaN	NaN	NaN	NaN	NaN	NaN	NaN	NaN	NaN	NaN	22.7682	NaN	21.9954	NaN	NaN	NaN	NaN	NaN
20.6107	21.3442	NaN	24.0553	NaN	25.634	NaN	23.577	21.6588	21.5625	21.797	21.5334	22.4545	NaN	22.749	21.4903	NaN	NaN	NaN	NaN	NaN	NaN	NaN	NaN	NaN	NaN	NaN	NaN	NaN	NaN	NaN	NaN	NaN	NaN	NaN	NaN	NaN	NaN	NaN	NaN	NaN	NaN	23.0086	NaN	22.7989	24.0238	NaN	22.6855	23.9253	NaN
NaN	NaN	NaN	NaN	NaN	NaN	NaN	NaN	NaN	NaN	NaN	NaN	NaN	NaN	NaN	NaN	NaN	NaN	NaN	NaN	22.4588	NaN	NaN	NaN	22.0645	NaN	NaN	NaN	21.0764	NaN	NaN	NaN	NaN	22.0786	21.3309	NaN	21.6436	NaN	21.8395	NaN	NaN	NaN	NaN	NaN	NaN	NaN	NaN	NaN	NaN	NaN
NaN	NaN	NaN	NaN	NaN	NaN	NaN	NaN	NaN	NaN	NaN	NaN	NaN	NaN	NaN	NaN	NaN	NaN	NaN	NaN	22.6029	NaN	NaN	NaN	NaN	NaN	NaN	NaN	NaN	NaN	NaN	22.0981	22.3335	22.3139	22.7139	NaN	22.664	22.6968	22.1874	NaN	NaN	NaN	NaN	NaN	NaN	NaN	NaN	NaN	NaN	NaN
NaN	NaN	NaN	NaN	NaN	NaN	NaN	NaN	NaN	NaN	NaN	NaN	NaN	NaN	NaN	NaN	NaN	NaN	22.6579	23.3331	21.4572	22.274	22.7035	21.9559	22.954	NaN	23.7481	22.681	23.2582	23.028	23.2464	23.067	23.5345	22.9056	23.7453	23.8988	22.7968	23.1343	22.3299	23.1425	22.8499	21.7469	NaN	NaN	NaN	NaN	NaN	NaN	NaN	NaN
22.7485	23.2361	NaN	NaN	23.2931	NaN	22.9255	23.4459	22.9142	23.1924	23.3487	23.0671	22.8246	23.152	23.0899	23.3085	23.5249	NaN	NaN	NaN	NaN	NaN	NaN	NaN	NaN	NaN	NaN	NaN	NaN	NaN	NaN	NaN	NaN	NaN	NaN	NaN	NaN	NaN	NaN	NaN	NaN	NaN	NaN	NaN	NaN	NaN	NaN	21.9098	NaN	NaN
22.7245	NaN	NaN	NaN	23.3009	NaN	22.8811	23.6023	22.9332	NaN	23.1899	NaN	22.8245	23.1569	23.0845	23.2864	NaN	23.5335	NaN	NaN	NaN	NaN	NaN	NaN	NaN	NaN	NaN	NaN	NaN	NaN	NaN	NaN	NaN	NaN	NaN	NaN	NaN	NaN	NaN	NaN	NaN	NaN	NaN	NaN	NaN	NaN	NaN	22.0351	NaN	NaN
24.8216	24.181	24.5849	25.476	24.1706	NaN	25.2285	24.5304	24.1391	24.5761	26.9856	24.5567	25.1774	25.0481	25.2682	24.9505	NaN	25.1547	25.4554	24.9533	25.4626	25.6935	26.7695	NaN	NaN	NaN	25.3134	26.0702	26.2948	26.3361	24.8026	25.2875	25.2949	24.3988	24.5766	NaN	25.502	25.1221	25.1035	25.3697	25.9153	NaN	24.1878	25.304	24.4108	24.7491	24.4467	24.467	25.1053	24.4145
21.2205	21.7471	21.8327	NaN	21.0539	22.1274	22.6444	22.8924	NaN	21.7923	22.6734	21.8248	22.4866	21.5607	21.0881	22.2012	20.7729	21.1596	NaN	NaN	NaN	NaN	NaN	NaN	NaN	NaN	NaN	NaN	NaN	NaN	NaN	NaN	NaN	NaN	NaN	NaN	NaN	NaN	NaN	NaN	NaN	NaN	22.0936	22.3265	NaN	22.6422	NaN	22.167	22.7672	22.5233
NaN	NaN	NaN	NaN	NaN	NaN	NaN	NaN	NaN	20.476	22.5935	NaN	NaN	22.2016	22.3267	NaN	21.3661	22.0589	NaN	NaN	NaN	NaN	NaN	NaN	NaN	NaN	NaN	NaN	NaN	NaN	NaN	NaN	NaN	NaN	24.7735	NaN	NaN	22.837	NaN	NaN	25.3241	NaN	22.2117	NaN	20.5359	NaN	NaN	21.9364	NaN	NaN
20.7368	NaN	NaN	22.354	NaN	20.7349	21.0329	20.9727	20.2946	NaN	21.3411	20.9177	22.1689	21.6157	21.2028	21.0896	21.3723	21.5712	NaN	NaN	NaN	NaN	NaN	NaN	NaN	NaN	NaN	NaN	NaN	NaN	NaN	NaN	NaN	NaN	NaN	NaN	NaN	NaN	NaN	NaN	NaN	NaN	NaN	23.4475	NaN	22.9992	22.2792	NaN	NaN	NaN
NaN	NaN	NaN	NaN	NaN	NaN	NaN	NaN	NaN	NaN	NaN	NaN	NaN	NaN	NaN	NaN	NaN	NaN	24.2163	22.6999	NaN	23.0054	22.9004	NaN	23.1357	NaN	24.6993	20.3798	22.0698	NaN	NaN	23.7561	24.1484	NaN	NaN	22.9441	NaN	NaN	NaN	24.0021	22.2138	NaN	NaN	NaN	NaN	NaN	NaN	NaN	NaN	NaN
NaN	NaN	NaN	NaN	NaN	NaN	NaN	NaN	NaN	NaN	NaN	NaN	NaN	NaN	NaN	NaN	NaN	NaN	22.806	22.2499	22.7968	23.9541	21.6917	22.21	20.5791	NaN	NaN	23.0982	24.1105	23.0598	NaN	23.186	22.3872	22.8967	21.7704	NaN	21.9832	NaN	NaN	NaN	NaN	NaN	NaN	NaN	NaN	NaN	NaN	NaN	NaN	NaN
23.3904	23.1527	24.637	24.6499	23.9688	24.8528	25.1139	23.103	23.8992	24.3522	25.8525	23.1999	23.7247	24.1458	24.7289	23.5458	23.709	24.0865	24.3765	23.9548	24.9019	23.3072	25.1902	24.4912	26.2144	NaN	24.5149	23.8645	23.2636	23.7333	24.12	23.7612	23.062	NaN	24.0401	24.9738	25.4525	24.7058	24.5	24.5335	23.0277	22.9219	24.9523	25.2352	24.6383	25.3258	23.9498	NaN	25.0723	24.15
NaN	25.097	26.6595	27.6851	18.3675	25.5955	26.5353	25.3314	NaN	23.3965	25.4731	22.9821	NaN	NaN	25.3234	NaN	24.1147	24.739	NaN	NaN	NaN	NaN	NaN	NaN	NaN	NaN	NaN	NaN	NaN	NaN	NaN	NaN	NaN	NaN	NaN	NaN	NaN	NaN	NaN	NaN	NaN	NaN	NaN	28.314	NaN	26.5391	NaN	25.0379	25.4293	NaN
NaN	NaN	NaN	NaN	NaN	NaN	NaN	NaN	NaN	NaN	NaN	NaN	NaN	NaN	NaN	NaN	NaN	NaN	NaN	22.7114	22.6472	NaN	22.5607	NaN	21.0327	NaN	NaN	23.4776	NaN	22.5507	22.6776	23.0613	NaN	22.6145	22.495	NaN	22.4709	NaN	22.8736	NaN	22.5639	NaN	NaN	NaN	NaN	NaN	NaN	NaN	NaN	NaN
NaN	NaN	NaN	NaN	NaN	NaN	NaN	NaN	NaN	NaN	NaN	NaN	NaN	NaN	NaN	NaN	NaN	NaN	23.1367	23.7446	23.289	23.785	23.9374	24.1316	23.5702	23.824	23.6464	24.4839	24.0162	23.8827	24.1684	24.3299	24.1856	24.9059	24.8491	24.8237	24.4278	24.5003	24.3567	24.1831	23.7519	24.2315	NaN	NaN	NaN	NaN	NaN	NaN	NaN	NaN
NaN	NaN	NaN	NaN	NaN	NaN	NaN	NaN	NaN	NaN	NaN	NaN	NaN	NaN	NaN	NaN	NaN	NaN	NaN	22.1166	22.2866	NaN	21.314	NaN	21.2973	NaN	23.3957	21.555	NaN	22.1105	21.6277	NaN	NaN	20.9936	22.0497	NaN	21.535	22.3862	22.1819	NaN	NaN	NaN	NaN	NaN	NaN	NaN	NaN	NaN	NaN	NaN
NaN	NaN	NaN	NaN	NaN	NaN	NaN	NaN	23.6873	25.0315	24.4294	24.1278	NaN	NaN	25.1105	24.124	NaN	NaN	NaN	22.6834	22.8291	22.6204	22.5356	23.2724	24.0784	22.6094	24.7447	23.1639	23.4397	23.1874	22.9165	22.907	24.151	NaN	24.5876	NaN	23.6812	24.8507	NaN	NaN	23.3427	23.8625	NaN	NaN	24.0124	22.9352	NaN	NaN	NaN	NaN
NaN	NaN	NaN	NaN	NaN	NaN	NaN	NaN	NaN	NaN	NaN	NaN	NaN	NaN	NaN	NaN	NaN	NaN	NaN	23.2895	24.0214	24.0885	NaN	NaN	24.3027	NaN	23.1768	NaN	NaN	NaN	NaN	23.5656	23.8996	24.1564	NaN	NaN	23.316	23.2111	23.1276	23.3549	24.4108	24.6803	NaN	NaN	NaN	NaN	NaN	NaN	NaN	NaN
NaN	NaN	NaN	NaN	NaN	NaN	NaN	NaN	NaN	NaN	NaN	NaN	NaN	NaN	NaN	NaN	NaN	NaN	22.6825	23.1647	23.6009	NaN	23.3902	NaN	22.7619	NaN	NaN	23.6286	23.0914	22.9247	NaN	23.0735	22.7553	NaN	23.1692	22.8815	23.0917	23.5347	23.7399	NaN	23.1841	23.3764	NaN	NaN	NaN	NaN	NaN	NaN	NaN	NaN
NaN	NaN	NaN	NaN	21.299	NaN	NaN	NaN	NaN	NaN	NaN	NaN	NaN	NaN	NaN	NaN	NaN	NaN	22.0238	NaN	23.4569	NaN	21.967	22.8575	NaN	NaN	NaN	NaN	22.5966	22.6067	23.1733	23.7097	NaN	NaN	22.5587	NaN	22.2703	NaN	NaN	NaN	21.4616	NaN	NaN	NaN	NaN	NaN	NaN	NaN	NaN	NaN
21.5903	21.9198	22.6898	NaN	21.9907	22.8686	22.6195	22.1605	22.4328	21.9241	22.2593	21.4494	22.0449	22.0787	22.4163	21.6463	21.9391	22.3744	NaN	NaN	NaN	NaN	NaN	NaN	NaN	NaN	NaN	NaN	NaN	24.5655	NaN	NaN	NaN	NaN	NaN	NaN	NaN	NaN	NaN	NaN	NaN	NaN	NaN	23.1823	NaN	23.2805	22.9956	22.3718	22.9603	22.3799
NaN	NaN	NaN	NaN	NaN	NaN	NaN	NaN	NaN	NaN	NaN	NaN	NaN	NaN	NaN	NaN	NaN	NaN	NaN	22.4636	22.8702	22.0056	22.6683	NaN	21.7521	23.0021	22.7115	21.9322	NaN	NaN	22.5621	22.4112	21.8101	21.7588	22.5853	NaN	22.98	22.7386	22.8526	NaN	22.2948	22.6575	NaN	NaN	NaN	NaN	NaN	NaN	NaN	NaN
NaN	NaN	NaN	NaN	NaN	NaN	NaN	NaN	NaN	NaN	NaN	NaN	NaN	NaN	NaN	NaN	NaN	NaN	22.6288	22.7819	NaN	22.9844	22.8375	22.534	23.3541	NaN	22.4431	21.9436	NaN	21.0759	21.8971	21.9952	21.8955	22.3672	22.3562	23.7776	22.1097	21.9515	22.2978	24.3278	22.2582	NaN	NaN	NaN	NaN	NaN	NaN	NaN	NaN	NaN
NaN	NaN	NaN	NaN	NaN	NaN	NaN	NaN	NaN	NaN	NaN	NaN	NaN	NaN	NaN	NaN	NaN	NaN	23.2701	22.6383	NaN	22.3412	22.365	22.8247	NaN	21.109	22.6304	22.7187	22.6033	22.5573	NaN	22.6572	22.7894	NaN	NaN	22.4856	NaN	NaN	NaN	NaN	NaN	NaN	NaN	NaN	NaN	NaN	NaN	NaN	NaN	NaN
NaN	NaN	22.3014	NaN	NaN	NaN	NaN	NaN	NaN	NaN	NaN	NaN	NaN	NaN	NaN	NaN	NaN	NaN	NaN	NaN	21.4449	NaN	23.0846	21.1751	NaN	23.0228	22.9612	23.2987	23.2244	22.8846	NaN	NaN	NaN	22.9052	22.3234	NaN	21.8054	NaN	22.9769	22.649	23.1817	NaN	NaN	NaN	NaN	NaN	NaN	NaN	NaN	NaN
NaN	NaN	NaN	NaN	NaN	NaN	NaN	NaN	NaN	NaN	NaN	NaN	NaN	NaN	NaN	NaN	NaN	NaN	25.8732	26.5069	25.7814	25.5363	24.5282	25.0484	24.4005	25.6586	25.4893	22.1286	21.1642	21.3425	25.8819	21.6021	21.6105	21.954	NaN	26.2689	24.461	24.4425	NaN	25.4019	22.6515	25.1814	NaN	NaN	NaN	NaN	NaN	NaN	NaN	NaN
NaN	26.106	NaN	NaN	NaN	NaN	NaN	NaN	NaN	NaN	NaN	NaN	NaN	NaN	24.9204	NaN	NaN	NaN	NaN	NaN	25.6969	24.3021	24.7686	24.3987	NaN	26.1476	22.9877	24.7875	23.7107	24.1315	23.2988	24.0069	23.4078	23.0026	23.2221	24.0665	24.2234	24.2201	24.5841	NaN	24.797	24.8094	NaN	NaN	NaN	NaN	NaN	NaN	NaN	NaN
NaN	NaN	NaN	NaN	NaN	NaN	NaN	NaN	NaN	NaN	NaN	NaN	NaN	NaN	NaN	NaN	NaN	NaN	NaN	NaN	NaN	NaN	NaN	NaN	22.7107	NaN	NaN	NaN	NaN	NaN	20.8856	21.8397	21.179	NaN	22.5929	NaN	22.9685	22.5544	22.7736	NaN	22.5533	NaN	NaN	NaN	NaN	NaN	NaN	NaN	NaN	NaN
NaN	NaN	NaN	NaN	NaN	NaN	NaN	NaN	NaN	NaN	NaN	NaN	NaN	NaN	NaN	NaN	NaN	NaN	22.8494	22.5002	NaN	22.7607	NaN	NaN	23.3338	NaN	NaN	22.8474	23.8538	NaN	22.6288	21.879	23.4789	22.9029	22.219	NaN	21.946	22.7192	22.2742	20.601	NaN	NaN	NaN	NaN	NaN	NaN	NaN	NaN	NaN	NaN
27.7938	27.2609	27.7093	NaN	27.2945	27.4627	27.8462	27.1052	27.0526	27.2982	27.507	26.6053	27.5502	27.1869	27.5501	27.7198	27.2412	27.3085	26.2325	26.4521	26.5541	26.8654	27.1782	27.4637	27.3299	NaN	26.783	27.3294	27.3171	27.1486	26.4815	26.2975	26.1709	26.8533	26.713	26.1846	26.0941	26.0379	26.4646	25.8988	27.0644	27.3986	NaN	26.1603	25.183	NaN	26.309	26.9656	26.2782	26.5768
26.7677	NaN	NaN	25.6593	NaN	NaN	NaN	25.8643	NaN	NaN	NaN	NaN	NaN	NaN	NaN	NaN	NaN	NaN	22.18	23.2701	24.7074	23.6928	23.6395	24.3711	23.0031	23.3074	22.474	22.9839	23.1372	22.0305	22.2141	22.0508	22.7705	22.8085	22.7633	22.4438	22.4932	23.2229	23.3631	21.6669	NaN	22.8041	NaN	NaN	NaN	NaN	NaN	NaN	NaN	NaN
NaN	NaN	22.9946	23.884	23.5222	22.8034	NaN	23.8615	NaN	NaN	NaN	NaN	NaN	23.1225	NaN	22.4235	NaN	22.729	23.3076	24.0658	23.5107	24.1486	24.0008	NaN	24.4119	21.5678	24.3464	23.9003	NaN	NaN	NaN	NaN	NaN	NaN	NaN	24.8192	NaN	NaN	NaN	24.4313	20.0689	NaN	NaN	NaN	NaN	NaN	NaN	NaN	NaN	23.3763
NaN	NaN	NaN	NaN	NaN	NaN	NaN	NaN	NaN	NaN	NaN	NaN	NaN	NaN	NaN	NaN	NaN	NaN	NaN	21.6179	22.0987	NaN	22.387	NaN	NaN	NaN	NaN	20.8528	NaN	20.8644	NaN	NaN	NaN	NaN	NaN	22.3517	NaN	21.5965	NaN	22.5908	NaN	NaN	NaN	NaN	NaN	NaN	NaN	NaN	NaN	NaN
NaN	NaN	NaN	NaN	NaN	NaN	NaN	NaN	NaN	NaN	NaN	NaN	NaN	NaN	NaN	NaN	NaN	NaN	23.0816	23.1478	23.1795	19.7771	23.4556	23.2739	22.8873	21.6601	23.6011	22.5414	23.2243	22.8002	23.401	23.3206	23.2405	23.1133	22.6626	23.8352	22.4788	NaN	22.8401	22.6684	22.6555	22.9348	NaN	NaN	NaN	NaN	NaN	NaN	NaN	NaN
NaN	NaN	NaN	NaN	NaN	NaN	NaN	NaN	NaN	NaN	NaN	NaN	NaN	NaN	NaN	NaN	NaN	NaN	24.0514	23.582	NaN	NaN	NaN	NaN	23.9067	NaN	NaN	23.8748	NaN	NaN	23.862	23.083	23.247	NaN	NaN	NaN	23.5152	23.6668	NaN	24.8768	23.9447	23.6518	NaN	NaN	NaN	NaN	NaN	NaN	NaN	NaN
NaN	NaN	NaN	NaN	NaN	NaN	23.4722	NaN	NaN	NaN	21.5051	NaN	22.2683	22.669	NaN	21.9483	NaN	NaN	NaN	22.3808	24.2428	24.0296	NaN	NaN	23.1943	NaN	21.458	NaN	21.5857	NaN	NaN	NaN	NaN	NaN	NaN	NaN	23.7365	23.1656	23.1242	22.0437	NaN	NaN	NaN	NaN	NaN	NaN	NaN	NaN	NaN	NaN
26.5219	NaN	NaN	NaN	NaN	NaN	NaN	NaN	NaN	NaN	NaN	NaN	NaN	NaN	NaN	NaN	NaN	NaN	23.8481	23.7748	25.08	24.2584	24.4716	NaN	24.035	25.0208	23.5929	24.344	23.4938	23.4042	23.4372	23.755	23.4336	NaN	NaN	23.989	24.5342	23.7692	24.3032	23.7569	23.9363	24.8457	NaN	NaN	NaN	NaN	NaN	NaN	NaN	NaN
NaN	NaN	NaN	NaN	NaN	NaN	NaN	NaN	NaN	NaN	NaN	NaN	NaN	NaN	NaN	NaN	NaN	NaN	NaN	20.2001	NaN	NaN	NaN	NaN	NaN	NaN	NaN	NaN	NaN	NaN	NaN	NaN	NaN	23.322	22.7288	NaN	NaN	NaN	NaN	NaN	NaN	NaN	NaN	NaN	NaN	NaN	NaN	NaN	NaN	NaN
26.525	NaN	26.3547	26.4221	26.3056	NaN	26.1961	NaN	NaN	26.9907	27.8403	28.5505	26.4568	27.2617	26.9434	25.8445	25.6262	25.5614	26.0347	26.9946	25.9777	25.7745	25.7329	24.7519	25.6536	25.7397	25.2594	24.7874	24.9967	25.2861	26.0632	26.6902	26.8341	26.9734	27.1931	27.679	25.7003	26.9248	25.8016	27.3121	24.5631	25.5463	26.8785	25.8172	26.5778	22.5166	NaN	27.349	NaN	25.2502
NaN	NaN	NaN	NaN	NaN	NaN	NaN	NaN	NaN	NaN	NaN	NaN	NaN	NaN	NaN	NaN	NaN	NaN	NaN	NaN	21.8571	NaN	NaN	NaN	NaN	NaN	NaN	NaN	NaN	NaN	NaN	NaN	22.5828	22.7854	NaN	NaN	22.7433	22.7482	NaN	NaN	NaN	NaN	NaN	NaN	NaN	NaN	NaN	NaN	NaN	NaN
NaN	NaN	NaN	NaN	NaN	NaN	NaN	24.4982	NaN	NaN	NaN	NaN	24.2646	NaN	NaN	NaN	NaN	24.9515	NaN	22.2372	22.0891	22.9216	22.2029	22.4865	23.0477	NaN	21.8398	22.7827	22.3825	23.2555	NaN	22.9522	22.2385	22.7434	22.6388	NaN	NaN	22.5376	22.7976	NaN	NaN	NaN	NaN	NaN	NaN	25.5662	NaN	NaN	NaN	24.4075
23.6184	NaN	NaN	23.1111	NaN	NaN	22.9288	23.7328	NaN	22.6518	NaN	NaN	NaN	NaN	NaN	NaN	NaN	NaN	NaN	22.5534	22.7389	23.0359	NaN	NaN	NaN	NaN	NaN	21.9775	NaN	NaN	22.5492	21.9874	NaN	NaN	NaN	NaN	22.3549	22.0213	21.1954	NaN	NaN	NaN	NaN	NaN	NaN	NaN	NaN	NaN	NaN	NaN
NaN	NaN	NaN	NaN	NaN	NaN	NaN	21.7952	21.5509	22.2616	NaN	21.7082	NaN	NaN	NaN	NaN	NaN	NaN	NaN	21.7468	21.4024	NaN	NaN	NaN	NaN	NaN	NaN	NaN	NaN	NaN	NaN	NaN	19.8354	NaN	NaN	NaN	21.9169	NaN	NaN	NaN	NaN	NaN	NaN	NaN	NaN	NaN	NaN	NaN	NaN	NaN
NaN	NaN	NaN	NaN	NaN	NaN	NaN	NaN	NaN	NaN	NaN	NaN	NaN	NaN	NaN	NaN	NaN	NaN	NaN	NaN	22.1132	NaN	23.1447	22.7725	NaN	NaN	22.6981	22.861	23.4508	23.0027	22.0441	22.3766	22.4124	22.107	21.9251	NaN	21.9526	21.5267	22.8769	NaN	22.9495	22.7829	NaN	NaN	NaN	NaN	NaN	NaN	NaN	NaN
NaN	NaN	NaN	NaN	NaN	NaN	NaN	NaN	NaN	NaN	NaN	NaN	NaN	NaN	NaN	NaN	NaN	NaN	21.3201	23.6693	21.4813	22.5657	23.7488	22.0576	22.1225	NaN	24.1171	23.6286	23.555	23.3354	23.2152	22.751	22.8361	22.8958	NaN	22.7007	NaN	NaN	23.7778	22.8956	NaN	21.3464	NaN	NaN	NaN	NaN	NaN	NaN	NaN	NaN
NaN	NaN	NaN	NaN	NaN	NaN	NaN	21.8221	NaN	22.6859	NaN	20.4072	22.1049	NaN	NaN	NaN	23.3679	NaN	22.554	NaN	21.2144	NaN	22.0359	21.8374	22.8957	NaN	22.9466	21.3551	21.7886	22.4741	22.0842	21.8666	22.4389	22.3018	22.1225	22.2462	21.4456	22.5734	21.7563	22.193	21.9319	NaN	NaN	NaN	NaN	NaN	NaN	NaN	NaN	NaN
NaN	NaN	NaN	NaN	NaN	NaN	NaN	NaN	NaN	NaN	NaN	NaN	NaN	NaN	NaN	NaN	NaN	NaN	NaN	NaN	22.165	22.3168	NaN	NaN	NaN	NaN	NaN	22.773	22.4179	NaN	NaN	22.6311	22.8095	23.266	NaN	NaN	NaN	NaN	23.3873	NaN	NaN	NaN	NaN	NaN	NaN	NaN	NaN	NaN	NaN	NaN
NaN	NaN	NaN	NaN	NaN	NaN	NaN	NaN	NaN	NaN	NaN	NaN	NaN	NaN	NaN	NaN	NaN	NaN	21.3105	22.3241	22.9206	22.7015	21.8287	NaN	21.8172	NaN	NaN	22.5396	22.0405	22.3464	22.0567	22.2102	21.5158	NaN	22.1469	NaN	22.6137	22.4571	22.6712	NaN	NaN	NaN	NaN	NaN	NaN	NaN	NaN	NaN	NaN	NaN
NaN	NaN	NaN	NaN	NaN	NaN	NaN	NaN	NaN	NaN	NaN	NaN	NaN	NaN	NaN	NaN	NaN	NaN	NaN	22.5464	21.777	21.8465	21.7361	NaN	21.972	23.0008	21.6346	NaN	NaN	NaN	NaN	NaN	22.3	22.4237	23.4583	20.9471	NaN	NaN	NaN	NaN	NaN	NaN	NaN	NaN	NaN	NaN	NaN	NaN	NaN	NaN
23.8863	24.5163	NaN	NaN	NaN	24.6801	NaN	NaN	24.3536	NaN	NaN	NaN	NaN	NaN	24.8356	24.4763	24.5278	24.5602	23.7509	NaN	22.674	23.0774	NaN	22.6538	NaN	NaN	24.7458	24.1684	24.2456	23.7463	24.2426	24.5413	24.0545	NaN	NaN	23.1605	23.1282	23.346	23.5661	NaN	23.412	NaN	NaN	NaN	NaN	NaN	NaN	NaN	NaN	NaN
NaN	NaN	NaN	NaN	NaN	NaN	NaN	NaN	NaN	NaN	NaN	NaN	NaN	NaN	NaN	NaN	NaN	NaN	NaN	20.8121	20.7427	NaN	20.4854	21.0339	20.8448	NaN	21.5871	21.6164	NaN	NaN	NaN	NaN	20.5624	21.6712	21.1421	NaN	NaN	NaN	21.7009	NaN	NaN	NaN	NaN	NaN	NaN	NaN	NaN	NaN	NaN	NaN
NaN	NaN	NaN	NaN	NaN	NaN	NaN	NaN	NaN	NaN	NaN	NaN	NaN	NaN	NaN	NaN	NaN	NaN	NaN	22.58	23.3513	22.7478	23.1686	22.9881	21.5493	23.8402	22.4417	NaN	NaN	NaN	NaN	NaN	NaN	NaN	NaN	NaN	NaN	NaN	NaN	NaN	NaN	NaN	NaN	NaN	NaN	NaN	NaN	NaN	NaN	NaN
NaN	NaN	NaN	NaN	NaN	NaN	NaN	NaN	NaN	NaN	NaN	NaN	NaN	NaN	NaN	NaN	NaN	NaN	22.8262	NaN	23.0259	23.0094	22.2192	NaN	22.3603	NaN	NaN	23.2484	NaN	NaN	22.4471	22.7152	NaN	NaN	22.3054	NaN	NaN	NaN	23.0393	22.7872	23.201	23.6046	NaN	NaN	NaN	NaN	NaN	NaN	NaN	NaN
NaN	NaN	NaN	NaN	NaN	NaN	NaN	NaN	NaN	NaN	NaN	NaN	NaN	NaN	NaN	NaN	NaN	NaN	NaN	NaN	NaN	NaN	NaN	NaN	NaN	NaN	NaN	NaN	NaN	NaN	NaN	NaN	22.684	NaN	NaN	NaN	NaN	NaN	NaN	NaN	NaN	NaN	NaN	24.9019	NaN	20.4386	24.3767	19.8206	NaN	24.3367
29.1632	24.7334	NaN	26.1259	25.0988	22.6507	20.8684	NaN	NaN	NaN	26.462	NaN	NaN	23.3792	NaN	25.5542	NaN	NaN	23.4487	23.6281	24.721	23.6362	23.1372	24.1411	23.8823	24.3441	21.9637	22.8964	22.9563	23.0305	22.1378	NaN	NaN	22.374	22.5346	21.7329	21.268	22.8641	23.6841	NaN	NaN	24.646	NaN	25.4056	NaN	NaN	NaN	19.8714	NaN	NaN
NaN	NaN	NaN	26.3212	NaN	NaN	NaN	23.162	NaN	NaN	22.357	NaN	22.8969	NaN	NaN	NaN	NaN	NaN	NaN	NaN	22.0668	NaN	22.0013	NaN	NaN	NaN	23.0862	NaN	NaN	NaN	22.7614	NaN	NaN	NaN	NaN	23.6105	24.0329	NaN	NaN	NaN	NaN	NaN	NaN	NaN	NaN	NaN	NaN	NaN	NaN	NaN
24.0291	24.1648	23.392	25.6577	23.631	23.5781	24.1925	24.0389	23.2287	NaN	24.6805	23.5458	23.6664	23.9145	24.4072	23.2777	23.6324	24.0574	NaN	25.158	24.5429	NaN	NaN	NaN	NaN	NaN	NaN	NaN	NaN	NaN	NaN	24.3413	24.4315	NaN	NaN	NaN	25.0639	NaN	NaN	NaN	NaN	NaN	23.1475	25.1539	23.8468	NaN	23.884	23.3213	23.0492	23.7363
NaN	NaN	NaN	NaN	NaN	NaN	NaN	NaN	NaN	NaN	NaN	NaN	NaN	NaN	NaN	NaN	NaN	NaN	NaN	NaN	NaN	NaN	NaN	NaN	NaN	NaN	22.1982	22.1295	22.1456	22.5083	23.6072	22.8176	23.0789	23.7841	22.7265	NaN	22.7165	NaN	22.5057	NaN	22.4899	22.1131	NaN	NaN	NaN	NaN	NaN	NaN	NaN	NaN
NaN	NaN	NaN	24.1972	21.1737	23.8119	22.4235	NaN	22.7058	NaN	NaN	NaN	NaN	NaN	23.0286	NaN	21.9492	22.5454	NaN	NaN	NaN	NaN	NaN	NaN	NaN	NaN	NaN	NaN	NaN	NaN	NaN	NaN	NaN	NaN	NaN	NaN	NaN	NaN	NaN	NaN	NaN	NaN	21.9849	NaN	22.3284	NaN	NaN	22.8294	NaN	NaN
NaN	NaN	NaN	NaN	NaN	NaN	NaN	NaN	NaN	NaN	NaN	NaN	NaN	NaN	NaN	NaN	NaN	NaN	NaN	NaN	NaN	NaN	NaN	23.7464	23.1205	NaN	NaN	NaN	NaN	NaN	NaN	NaN	NaN	NaN	NaN	NaN	23.1008	NaN	NaN	NaN	23.767	NaN	NaN	NaN	NaN	NaN	NaN	NaN	NaN	NaN
NaN	NaN	NaN	NaN	NaN	NaN	NaN	NaN	NaN	NaN	NaN	NaN	NaN	NaN	NaN	NaN	NaN	NaN	NaN	21.4329	NaN	NaN	NaN	NaN	19.5609	22.8283	24.1032	NaN	NaN	NaN	NaN	NaN	21.8219	NaN	NaN	23.7289	NaN	22.3203	NaN	NaN	NaN	NaN	NaN	NaN	NaN	NaN	NaN	NaN	NaN	NaN
NaN	NaN	NaN	NaN	NaN	NaN	NaN	NaN	NaN	NaN	NaN	NaN	NaN	NaN	NaN	NaN	NaN	NaN	NaN	22.5389	NaN	22.6119	22.4708	22.8147	22.5518	NaN	NaN	22.6551	22.7908	22.494	22.7772	NaN	23.0476	22.8215	23.0809	NaN	22.4871	NaN	22.3019	NaN	NaN	NaN	NaN	NaN	NaN	NaN	NaN	NaN	NaN	NaN
22.0927	20.9836	23.6123	NaN	21.9336	22.4275	22.3134	23.5633	21.105	20.0717	20.9096	21.5981	21.4162	21.7596	21.9398	22.1707	20.7776	20.8719	NaN	NaN	NaN	NaN	NaN	NaN	NaN	NaN	NaN	NaN	NaN	NaN	NaN	NaN	NaN	NaN	NaN	NaN	NaN	NaN	NaN	NaN	NaN	NaN	23.434	24.2932	23.6716	NaN	24.5479	22.6157	NaN	24.3581
NaN	21.6546	23.5105	NaN	21.5304	23.6135	22.2144	22.0518	NaN	20.1061	23.481	20.9409	23.9061	21.0675	NaN	21.9731	20.8922	21.6231	NaN	NaN	NaN	NaN	NaN	NaN	NaN	NaN	NaN	NaN	NaN	NaN	NaN	NaN	NaN	NaN	NaN	NaN	NaN	NaN	NaN	NaN	NaN	NaN	22.8801	22.6652	22.6166	23.112	21.8396	21.9957	22.8839	21.6902
NaN	NaN	NaN	NaN	NaN	NaN	NaN	NaN	23.4657	23.4032	20.7006	23.1806	NaN	NaN	NaN	NaN	23.6692	NaN	NaN	NaN	22.6555	NaN	22.9573	NaN	22.8587	24.7823	NaN	NaN	22.3384	22.5733	NaN	23.1523	NaN	23.8426	NaN	NaN	23.7827	NaN	22.9105	22.6915	NaN	22.8818	NaN	NaN	NaN	24.2655	NaN	NaN	NaN	NaN
NaN	NaN	NaN	NaN	NaN	NaN	NaN	23.397	NaN	NaN	NaN	NaN	NaN	NaN	NaN	NaN	NaN	NaN	NaN	NaN	22.4684	NaN	22.6189	NaN	NaN	NaN	20.8788	21.9891	NaN	22.121	NaN	21.356	21.6496	NaN	NaN	NaN	NaN	21.2869	NaN	NaN	NaN	NaN	NaN	NaN	NaN	NaN	22.6652	NaN	22.789	NaN
NaN	23.6278	23.5722	24.1319	23.0322	24.4241	NaN	23.7251	NaN	23.573	24.7181	23.0821	24.3403	22.5053	23.0985	23.6436	NaN	22.1679	23.2584	23.8046	23.4107	23.7423	23.332	NaN	NaN	NaN	24.1367	NaN	NaN	24.0829	23.978	23.4976	24.1142	23.7387	24.5847	24.6132	24.4613	24.6875	NaN	23.94	NaN	23.2679	19.8896	NaN	NaN	NaN	NaN	NaN	NaN	NaN
23.8375	24.6476	25.3545	NaN	24.1846	NaN	23.8437	24.57	NaN	24.2828	24.6434	24.2465	NaN	23.8513	24.2778	NaN	23.3046	NaN	25.4001	25.5523	NaN	26.2952	NaN	26.1693	26.7294	NaN	26.0052	25.6618	NaN	NaN	25.011	NaN	NaN	NaN	24.2058	24.6728	NaN	25.453	NaN	NaN	NaN	NaN	24.3052	25.0797	24.268	NaN	24.5503	24.6702	NaN	NaN
NaN	NaN	NaN	NaN	NaN	NaN	21.7657	NaN	NaN	NaN	NaN	NaN	NaN	NaN	NaN	NaN	NaN	NaN	NaN	NaN	NaN	NaN	NaN	NaN	NaN	22.8454	NaN	NaN	NaN	NaN	NaN	20.7406	NaN	NaN	22.3302	NaN	NaN	NaN	NaN	23.9562	NaN	NaN	NaN	NaN	NaN	NaN	NaN	NaN	NaN	NaN
24.7506	23.5495	24.2113	NaN	23.1339	24.1752	24.9878	NaN	23.7404	NaN	NaN	NaN	NaN	23.0204	23.3057	23.8983	23.6142	23.4255	25.3291	25.3208	26.2385	25.0082	24.726	24.2429	NaN	24.6049	22.8239	NaN	NaN	NaN	NaN	25.1323	NaN	NaN	22.5796	NaN	23.6744	23.447	23.811	NaN	NaN	NaN	22.9116	23.4662	NaN	23.5851	NaN	23.7803	22.5144	25.3977
NaN	NaN	NaN	NaN	NaN	NaN	NaN	NaN	NaN	NaN	NaN	NaN	NaN	NaN	NaN	NaN	NaN	NaN	26.2079	25.7361	25.8313	25.937	NaN	25.0363	24.0293	26.1676	23.6863	24.5165	NaN	19.7233	24.6109	25.3624	20.263	25.5697	23.4331	NaN	19.8227	23.2952	23.4007	24.4651	24.8771	25.55	NaN	NaN	NaN	NaN	NaN	NaN	NaN	NaN
NaN	NaN	NaN	NaN	NaN	NaN	NaN	NaN	NaN	NaN	NaN	NaN	NaN	NaN	NaN	NaN	NaN	NaN	NaN	NaN	22.1066	22.4455	NaN	NaN	22.3725	NaN	NaN	22.0059	NaN	NaN	NaN	NaN	NaN	NaN	NaN	NaN	NaN	NaN	NaN	22.7169	NaN	NaN	NaN	NaN	NaN	NaN	NaN	NaN	NaN	NaN
24.6217	24.1807	NaN	25.6661	NaN	NaN	20.2332	NaN	20.4784	NaN	NaN	22.181	21.4443	21.4323	NaN	NaN	21.3868	NaN	NaN	NaN	NaN	NaN	NaN	NaN	NaN	NaN	NaN	NaN	NaN	NaN	NaN	NaN	NaN	NaN	NaN	22.9111	NaN	NaN	NaN	NaN	26.6385	NaN	NaN	NaN	NaN	NaN	NaN	NaN	NaN	NaN
NaN	NaN	NaN	NaN	NaN	NaN	NaN	NaN	NaN	NaN	NaN	NaN	NaN	NaN	NaN	NaN	NaN	NaN	NaN	NaN	21.9383	NaN	NaN	NaN	21.6647	NaN	21.3493	22.1974	22.3998	NaN	NaN	22.0559	22.1477	NaN	21.597	NaN	22.442	22.4567	22.7845	NaN	NaN	NaN	NaN	NaN	NaN	NaN	NaN	NaN	NaN	NaN
24.6053	NaN	24.835	23.5102	NaN	24.8292	24.5003	24.5805	24.0396	23.8396	23.6314	23.8876	23.9806	24.0823	24.639	23.7052	24.0212	24.5367	23.6056	23.8233	24.1698	24.2524	23.444	23.9014	23.9724	25.5591	23.3608	24.7508	24.2862	24.9618	24.4005	24.4799	23.9002	24.3567	23.4264	23.6207	23.7556	23.3074	23.7484	23.4434	24.2856	24.4461	24.3998	24.3402	24.4811	24.8118	24.2592	24.6894	24.5519	23.7843
NaN	NaN	NaN	NaN	NaN	NaN	NaN	NaN	NaN	NaN	NaN	NaN	NaN	NaN	NaN	NaN	NaN	NaN	21.81	NaN	NaN	20.8015	21.54	NaN	NaN	NaN	NaN	NaN	NaN	NaN	NaN	NaN	NaN	NaN	NaN	NaN	21.6562	NaN	NaN	NaN	NaN	NaN	NaN	NaN	NaN	NaN	NaN	NaN	NaN	NaN
23.6534	NaN	NaN	NaN	22.3501	23.7983	NaN	21.3457	NaN	21.1814	21.542	22.0835	23.2124	22.2045	22.4682	24.0933	22.4934	22.4849	NaN	NaN	26.5055	NaN	22.8897	NaN	22.2471	23.3678	NaN	23.1971	NaN	22.6949	23.2627	NaN	NaN	NaN	NaN	NaN	NaN	NaN	NaN	NaN	NaN	NaN	NaN	NaN	NaN	NaN	NaN	NaN	NaN	NaN
NaN	NaN	NaN	NaN	NaN	NaN	NaN	NaN	NaN	NaN	NaN	NaN	NaN	NaN	NaN	NaN	NaN	NaN	NaN	NaN	NaN	23.2216	NaN	NaN	NaN	NaN	NaN	21.952	NaN	21.5051	23.5432	23.9425	23.4289	23.6892	22.6826	NaN	22.3171	NaN	21.911	NaN	21.0176	20.5467	NaN	NaN	NaN	NaN	NaN	NaN	NaN	NaN
NaN	NaN	NaN	NaN	NaN	NaN	NaN	NaN	NaN	NaN	NaN	NaN	NaN	NaN	NaN	NaN	NaN	NaN	NaN	NaN	NaN	NaN	NaN	NaN	NaN	NaN	NaN	NaN	NaN	NaN	NaN	NaN	NaN	NaN	21.3374	NaN	22.2233	NaN	21.6734	24.3886	23.0372	NaN	NaN	NaN	NaN	NaN	NaN	NaN	NaN	NaN
NaN	NaN	NaN	NaN	NaN	NaN	NaN	NaN	NaN	NaN	NaN	NaN	NaN	NaN	NaN	NaN	NaN	NaN	23.516	NaN	NaN	NaN	NaN	21.29	NaN	NaN	22.8158	21.5043	22.2634	22.0078	NaN	22.4083	23.3356	22.6571	22.5262	NaN	22.0619	NaN	21.6786	22.3783	21.9027	20.347	NaN	NaN	NaN	NaN	NaN	NaN	NaN	NaN
23.9566	NaN	NaN	NaN	NaN	NaN	24.3144	NaN	NaN	NaN	23.5059	NaN	NaN	NaN	NaN	NaN	NaN	NaN	NaN	NaN	NaN	NaN	NaN	NaN	NaN	NaN	NaN	NaN	NaN	NaN	NaN	NaN	NaN	NaN	NaN	NaN	NaN	NaN	NaN	NaN	NaN	NaN	24.5183	NaN	NaN	25.2104	NaN	NaN	NaN	24.7294
NaN	NaN	NaN	NaN	NaN	NaN	NaN	NaN	NaN	NaN	NaN	NaN	NaN	NaN	NaN	NaN	NaN	NaN	NaN	23.9896	23.8925	NaN	NaN	NaN	NaN	NaN	NaN	NaN	NaN	23.0634	NaN	NaN	NaN	22.5225	23.5127	NaN	23.128	22.9897	NaN	NaN	NaN	NaN	NaN	NaN	NaN	NaN	NaN	NaN	NaN	NaN
21.5227	22.1283	22.9942	NaN	21.5732	23.5092	21.8645	23.2493	21.2332	21.5858	22.3855	22.06	22.2158	22.3817	22.6213	21.1986	21.65	21.7517	NaN	NaN	NaN	NaN	NaN	NaN	NaN	NaN	NaN	NaN	NaN	NaN	NaN	NaN	NaN	NaN	NaN	NaN	NaN	NaN	NaN	NaN	NaN	NaN	22.3152	NaN	22.4531	23.5877	19.1555	22.0357	23.0581	23.2826
NaN	NaN	NaN	NaN	NaN	NaN	NaN	NaN	NaN	NaN	NaN	NaN	NaN	NaN	NaN	NaN	NaN	NaN	22.5777	23.1229	NaN	NaN	23.3703	NaN	22.6299	NaN	23.6073	22.7412	NaN	NaN	22.7539	22.7028	20.6539	NaN	23.0526	23.0791	22.7947	22.8591	22.9541	NaN	NaN	20.5815	NaN	NaN	NaN	NaN	NaN	NaN	NaN	NaN
21.6417	NaN	NaN	23.1982	21.3193	NaN	20.8407	22.8042	NaN	22.0811	23.2486	22.3771	22.154	22.1026	22.0364	21.2995	NaN	NaN	NaN	NaN	NaN	NaN	NaN	NaN	NaN	NaN	NaN	NaN	NaN	NaN	NaN	NaN	NaN	NaN	NaN	NaN	NaN	NaN	NaN	NaN	NaN	NaN	NaN	23.0418	NaN	NaN	22.3526	21.7674	NaN	NaN
NaN	NaN	NaN	NaN	NaN	NaN	NaN	NaN	NaN	NaN	NaN	NaN	NaN	NaN	NaN	NaN	NaN	NaN	22.7998	23.0785	23.2782	23.1881	22.6378	23.1096	23.0074	23.2402	22.3724	23.4336	22.8796	NaN	23.3554	22.612	22.3967	22.8606	NaN	NaN	NaN	NaN	22.5983	NaN	22.8433	23.531	NaN	NaN	NaN	NaN	NaN	NaN	NaN	NaN
NaN	NaN	NaN	NaN	NaN	NaN	NaN	NaN	NaN	NaN	NaN	NaN	NaN	NaN	NaN	NaN	NaN	NaN	NaN	22.7591	22.1176	22.524	NaN	NaN	22.0879	NaN	23.7194	22.6077	23.0353	23.4445	NaN	NaN	23.1582	NaN	22.673	22.6542	NaN	22.9475	NaN	22.7026	23.5117	23.1859	NaN	NaN	NaN	NaN	NaN	NaN	NaN	NaN
NaN	NaN	NaN	NaN	NaN	NaN	NaN	NaN	NaN	NaN	NaN	NaN	NaN	NaN	NaN	NaN	NaN	NaN	NaN	22.4121	NaN	NaN	22.8162	NaN	NaN	NaN	NaN	NaN	NaN	NaN	NaN	NaN	NaN	NaN	NaN	NaN	NaN	NaN	NaN	NaN	NaN	NaN	NaN	NaN	NaN	NaN	NaN	NaN	NaN	NaN
26.8453	25.9837	26.7848	NaN	25.6051	26.9686	27.4969	25.9655	25.7845	25.7588	28.3914	26.1579	26.8754	26.4852	26.782	26.7957	26.0648	26.2227	NaN	NaN	NaN	NaN	NaN	27.4403	NaN	NaN	27.3481	28.1305	27.9421	27.9921	26.8443	27.3852	27.0928	27.0359	27.4162	NaN	27.6475	27.1581	26.9969	27.6285	27.9382	28.1021	25.9044	27.9401	25.8475	27.4253	27.5025	25.9172	27.0049	26.8749
21.8397	21.492	NaN	23.4682	NaN	NaN	21.985	22.8433	21.6392	NaN	22.2751	21.9008	21.6386	21.6203	22.2425	20.6526	21.7616	21.6995	NaN	NaN	NaN	NaN	NaN	NaN	NaN	NaN	NaN	NaN	NaN	NaN	NaN	NaN	NaN	NaN	NaN	NaN	NaN	NaN	NaN	NaN	NaN	NaN	21.4179	22.9869	NaN	NaN	NaN	22.8297	21.9115	NaN
NaN	NaN	NaN	NaN	NaN	NaN	NaN	NaN	NaN	NaN	NaN	NaN	NaN	NaN	NaN	NaN	NaN	NaN	NaN	NaN	NaN	22.591	22.1473	23.2366	22.7272	NaN	23.0896	22.4959	NaN	NaN	NaN	NaN	NaN	NaN	22.1977	24.0457	21.6217	22.0773	22.3788	21.8175	NaN	NaN	NaN	NaN	NaN	NaN	NaN	NaN	NaN	NaN
26.2122	25.8533	22.4917	27.2762	26.3551	25.8008	27.0656	26.6213	26.1912	26.331	27.774	26.4332	26.5508	26.6977	26.6593	26.3576	26.294	26.6679	25.8825	26.3706	25.6631	26.0182	25.7653	25.6768	26.0714	27.6382	25.7756	26.0036	25.7183	25.922	26.2306	26.0152	26.6459	26.4398	26.6046	26.4166	25.5665	25.6142	25.0953	26.0076	26.2677	26.1334	25.4431	25.4076	25.2388	25.8829	25.5247	25.7224	26.0887	25.1277
NaN	NaN	NaN	NaN	NaN	NaN	NaN	NaN	NaN	NaN	NaN	NaN	NaN	NaN	NaN	NaN	NaN	NaN	NaN	23.0063	22.2573	NaN	NaN	NaN	NaN	NaN	22.4578	NaN	NaN	NaN	NaN	NaN	NaN	NaN	22.7123	23.9264	NaN	22.5546	NaN	23.3943	NaN	NaN	NaN	NaN	NaN	NaN	NaN	NaN	NaN	NaN
NaN	NaN	NaN	NaN	NaN	NaN	NaN	NaN	NaN	NaN	NaN	NaN	NaN	NaN	NaN	NaN	NaN	NaN	NaN	NaN	22.4093	NaN	21.0866	22.575	22.9833	NaN	22.0332	23.0628	23.1098	22.904	NaN	NaN	NaN	NaN	NaN	NaN	23.0181	22.0761	NaN	NaN	NaN	NaN	NaN	NaN	NaN	NaN	NaN	NaN	NaN	NaN
20.4919	19.8605	NaN	23.1274	20.7652	23.5318	21.2348	22.7369	NaN	21.1734	22.968	22.1296	22.4946	22.2483	22.4533	21.5803	20.3055	20.7224	NaN	NaN	NaN	NaN	NaN	NaN	NaN	NaN	NaN	NaN	NaN	NaN	NaN	NaN	NaN	NaN	NaN	NaN	NaN	NaN	NaN	NaN	NaN	NaN	NaN	NaN	21.9222	22.5714	NaN	22.9926	22.592	NaN
23.3915	22.4805	NaN	NaN	NaN	NaN	23.4245	24.2773	NaN	23.3726	25.414	23.0829	NaN	23.8929	24.4332	24.3117	NaN	23.4876	23.7922	24.4493	24.9679	NaN	24.2833	NaN	NaN	NaN	23.5955	24.071	23.9086	24.4672	NaN	24.1472	24.5017	NaN	NaN	NaN	24.295	23.7812	23.9432	NaN	NaN	NaN	23.3095	24.142	23.3829	24.1276	24.1226	23.7892	24.1158	23.6434
23.435	23.3904	24.6666	NaN	24.082	24.1887	NaN	23.1314	23.744	24.0223	22.1775	22.5032	23.7163	NaN	NaN	23.3182	23.1315	23.1657	NaN	22.7909	23.8152	23.5547	23.7092	23.7101	22.8975	24.2811	23.1023	23.6086	NaN	23.5787	22.4221	23.0416	22.3496	22.4484	22.9509	NaN	24.1921	23.888	22.754	23.3876	23.3538	22.7557	NaN	NaN	NaN	NaN	NaN	NaN	NaN	NaN
22.3264	NaN	NaN	NaN	NaN	NaN	NaN	NaN	NaN	NaN	21.7039	NaN	NaN	NaN	NaN	NaN	NaN	NaN	NaN	NaN	NaN	23.405	NaN	NaN	NaN	NaN	NaN	NaN	NaN	NaN	NaN	NaN	NaN	NaN	NaN	NaN	23.6827	24.5237	24.0957	NaN	22.721	NaN	NaN	NaN	NaN	NaN	NaN	NaN	NaN	NaN
24.2396	23.6271	NaN	25.6695	24.266	NaN	25.6486	25.4905	24.1779	24.2542	25.9695	23.9313	24.5886	24.3315	24.5535	24.8	23.3347	24.0326	24.5976	24.414	23.6682	23.9692	23.4093	24.0423	23.5646	24.9553	24.7959	23.675	23.4606	24.2653	24.605	23.9048	23.3379	23.6385	24.2839	24.942	23.4244	24.1878	23.4369	24.7856	24.1839	24.2864	24.2923	24.4916	23.9365	24.3855	24.5872	24.3682	23.4867	23.8671
NaN	21.0935	22.2304	NaN	21.7434	21.6253	NaN	22.0441	21.6028	20.8773	NaN	20.9677	NaN	21.5703	21.0678	NaN	21.1764	21.3509	NaN	NaN	NaN	NaN	NaN	NaN	NaN	NaN	NaN	NaN	NaN	NaN	NaN	22.5917	22.1169	NaN	NaN	NaN	NaN	NaN	NaN	NaN	NaN	NaN	22.028	22.4454	21.5081	22.4893	22.5914	22.0408	22.0331	22.5782
NaN	NaN	NaN	NaN	NaN	NaN	NaN	NaN	NaN	NaN	NaN	NaN	NaN	NaN	NaN	NaN	NaN	NaN	22.2128	22.305	21.7356	22.037	21.0699	21.1013	21.0138	NaN	NaN	NaN	NaN	NaN	NaN	22.1269	22.3494	22.161	NaN	NaN	21.6976	NaN	NaN	NaN	NaN	NaN	NaN	NaN	NaN	NaN	NaN	NaN	NaN	NaN
NaN	NaN	NaN	NaN	NaN	NaN	NaN	NaN	NaN	NaN	NaN	NaN	NaN	NaN	NaN	NaN	NaN	NaN	NaN	NaN	NaN	NaN	NaN	NaN	NaN	NaN	23.3161	NaN	NaN	NaN	NaN	NaN	22.9667	NaN	NaN	25.8872	22.3279	23.7467	NaN	24.2237	NaN	NaN	NaN	NaN	NaN	NaN	NaN	NaN	NaN	NaN
22.1179	21.6324	22.9715	NaN	NaN	NaN	22.4349	NaN	NaN	NaN	21.3196	NaN	NaN	NaN	NaN	NaN	NaN	NaN	NaN	NaN	NaN	NaN	NaN	NaN	NaN	NaN	NaN	NaN	NaN	NaN	NaN	NaN	NaN	NaN	NaN	NaN	NaN	NaN	NaN	NaN	NaN	NaN	NaN	23.894	22.2714	23.3004	23.6087	NaN	23.2511	NaN
NaN	22.0899	NaN	NaN	22.3498	NaN	NaN	NaN	NaN	NaN	NaN	21.0993	NaN	NaN	NaN	22.3331	NaN	NaN	NaN	NaN	NaN	NaN	NaN	NaN	NaN	NaN	NaN	NaN	NaN	NaN	NaN	NaN	NaN	NaN	NaN	NaN	NaN	NaN	NaN	NaN	NaN	NaN	NaN	NaN	NaN	NaN	NaN	22.4063	NaN	NaN
25.6061	24.9958	25.373	NaN	NaN	25.3773	25.9558	26.6598	24.9421	25.582	26.8627	25.2436	26.1924	25.8128	25.8036	25.8732	25.1544	25.4034	26.0224	26.3172	25.6366	25.9056	25.9157	25.8809	26.3325	NaN	26.4163	25.7723	25.8542	26.2393	26.2565	25.5681	26.2515	26.2441	26.3136	26.5997	25.7632	25.8934	24.9597	26.3639	26.1613	26.0635	NaN	NaN	NaN	NaN	NaN	NaN	NaN	NaN
16.7125	NaN	NaN	22.6394	NaN	NaN	19.5439	20.3435	NaN	NaN	21.8635	NaN	20.4527	NaN	NaN	20.1333	NaN	NaN	21.3164	21.3424	NaN	NaN	19.9277	NaN	NaN	NaN	21.457	19.3481	NaN	NaN	NaN	NaN	20.0222	NaN	20.5863	22.6445	20.9647	20.8716	NaN	22.2055	NaN	NaN	NaN	21.8008	NaN	NaN	NaN	NaN	NaN	NaN
NaN	NaN	NaN	NaN	NaN	NaN	NaN	NaN	NaN	NaN	NaN	NaN	NaN	NaN	NaN	NaN	NaN	NaN	19.4206	22.4202	23.2395	23.1717	22.5245	23.21	22.4174	23.7106	21.5056	22.5114	NaN	22.1787	NaN	22.7373	22.7564	23.0557	22.5878	NaN	20.681	22.2356	22.3105	NaN	22.2976	22.6155	NaN	NaN	NaN	NaN	NaN	NaN	NaN	NaN
NaN	NaN	NaN	NaN	NaN	NaN	NaN	NaN	NaN	NaN	NaN	NaN	NaN	NaN	NaN	NaN	NaN	NaN	NaN	NaN	NaN	NaN	NaN	NaN	NaN	NaN	NaN	18.7862	22.9316	22.6347	23.8993	23.907	24.0076	24.7758	24.9836	24.8223	24.0696	23.844	24.032	24.8313	24.8476	25.3727	NaN	NaN	NaN	NaN	NaN	NaN	NaN	NaN
NaN	NaN	NaN	NaN	NaN	NaN	NaN	NaN	NaN	NaN	NaN	NaN	NaN	NaN	NaN	NaN	NaN	NaN	24.0303	NaN	24.2229	24.3023	25.0539	25.2774	24.8197	NaN	24.7052	24.4998	25.1158	24.9701	24.5653	24.0831	24.0407	24.0599	24.4639	25.256	24.5237	24.3631	24.23	24.6308	25.2586	25.1512	NaN	NaN	NaN	NaN	NaN	NaN	NaN	NaN
22.0546	21.9777	NaN	23.6124	22.4063	22.6787	22.0586	22.3189	21.1411	22.8503	23.1586	22.7356	22.5587	23.1144	23.165	21.7283	22.0964	22.4546	22.4622	22.8329	22.5777	22.3909	23.1813	22.7655	23.0128	23.9215	22.5131	21.3327	NaN	22.3793	23.0901	22.6333	22.0852	23.1408	23.5505	22.6543	23.0161	23.1486	22.6783	22.9834	22.8302	NaN	23.1651	NaN	23.0165	NaN	NaN	23.1541	NaN	NaN
26.6367	25.836	26.385	NaN	25.9116	26.4586	26.8275	27.2362	26.254	26.0831	NaN	25.9735	26.8545	26.3122	26.2895	27.0406	25.9309	25.8709	NaN	25.4853	26.5453	26.2882	25.2765	26.7502	25.8176	27.8185	25.9417	26.0471	25.8772	26.4975	26.2826	25.8522	25.4832	25.909	25.7595	25.9733	26.3347	25.9556	26.3718	25.2208	26.5971	26.9406	26.6672	26.3464	25.8017	27.1069	26.1854	26.4699	26.0359	25.8815
29.6565	NaN	NaN	NaN	NaN	NaN	28.0854	NaN	27.1639	NaN	28.832	NaN	NaN	NaN	25.6339	NaN	NaN	26.2507	25.8962	25.6073	26.0767	25.6824	26.4136	25.0829	26.1004	26.4545	25.9456	25.3413	25.4053	25.9386	26.0434	25.8013	24.9339	25.1456	25.5898	26.2782	26.0904	25.9574	25.7852	26.9389	25.4725	25.5373	26.0123	NaN	NaN	NaN	26.2705	26.4675	NaN	25.9995
24.2522	23.9054	25.0737	NaN	NaN	25.1632	23.9809	24.5238	24.1091	23.4999	22.8686	23.4444	24.4213	NaN	NaN	NaN	NaN	NaN	23.8741	24.5643	25.1896	24.6325	24.1149	24.552	NaN	26.3067	24.3622	NaN	24.5316	24.4732	24.4691	NaN	24.7429	24.8027	NaN	25.1352	25.0115	NaN	24.6929	NaN	23.3998	24.3999	NaN	25.5518	24.976	25.7994	25.0447	NaN	25.078	24.8907
25.0958	25.03	25.8608	26.7631	24.5724	25.1537	21.6407	23.7949	NaN	25.1545	27.2626	25.2208	25.27	25.1532	25.2752	24.543	24.1711	24.5494	NaN	25.2769	24.9195	24.8272	NaN	24.1882	26.2221	NaN	NaN	25.081	25.6	25.7867	25.8013	26.2093	25.7179	25.6317	26.4446	NaN	25.5736	25.6906	25.4152	26.0104	25.6481	25.3653	25.0267	25.8866	25.2891	25.152	NaN	25.5865	24.6189	NaN
23.2806	24.0052	24.6992	NaN	23.6079	24.4808	24.1027	24.0611	23.9121	24.1949	23.3451	24.0216	23.5303	24.1794	24.6967	23.1768	24.2197	24.5385	23.3565	22.8118	23.7778	24.0085	24.1977	23.9373	24.5452	NaN	22.7979	24.0393	24.1734	24.004	23.7819	23.951	23.9848	23.8801	23.3642	23.204	23.8092	23.5261	23.6919	NaN	24.4456	24.4318	24.0199	24.4732	23.7189	24.982	23.9963	23.9272	24.113	23.7374
NaN	NaN	NaN	NaN	NaN	NaN	NaN	NaN	NaN	NaN	NaN	NaN	NaN	NaN	NaN	NaN	NaN	NaN	22.0852	NaN	22.4622	NaN	NaN	NaN	NaN	NaN	NaN	NaN	NaN	NaN	NaN	NaN	NaN	22.6773	NaN	NaN	NaN	NaN	NaN	22.5908	NaN	NaN	NaN	NaN	NaN	NaN	NaN	NaN	NaN	NaN
29.4092	27.5692	28.6141	28.9236	28.4254	28.1756	29.3833	27.4638	27.5863	27.3914	30.85	27.5214	28.947	27.9926	28.5307	29.1298	28.2799	27.9579	28.0247	27.6611	28.7602	27.6652	29.7208	26.4692	29.3411	23.1247	28.4323	29.1241	29.1584	28.9174	27.6665	28.3293	27.63	26.5361	27.8096	28.3962	28.892	28.1317	27.9639	28.5057	28.6043	27.2877	27.5537	28.385	27.0632	27.6509	27.3514	27.3197	27.1965	27.0745
24.8919	NaN	NaN	NaN	NaN	29.0805	NaN	27.632	28.1435	28.2967	26.1324	NaN	NaN	NaN	28.1139	24.7381	NaN	NaN	NaN	NaN	NaN	NaN	NaN	NaN	NaN	NaN	NaN	NaN	NaN	NaN	NaN	NaN	NaN	NaN	NaN	NaN	NaN	NaN	NaN	NaN	NaN	NaN	NaN	26.5059	NaN	NaN	NaN	28.4665	NaN	NaN
NaN	NaN	NaN	NaN	NaN	NaN	NaN	NaN	NaN	NaN	NaN	NaN	NaN	NaN	NaN	NaN	NaN	NaN	NaN	23.8138	NaN	25.2394	23.911	NaN	NaN	NaN	23.6241	23.0749	NaN	NaN	22.6068	NaN	NaN	NaN	23.5471	NaN	23.3149	22.9233	23.1334	22.8812	24.6	NaN	NaN	NaN	NaN	NaN	NaN	NaN	NaN	NaN
24.8374	NaN	NaN	25.0618	22.3494	24.1893	NaN	NaN	24.734	NaN	NaN	NaN	NaN	24.8565	NaN	24.4535	NaN	NaN	22.5273	22.6293	23.0607	23.2806	23.2708	24.3187	23.5197	25.2371	23.9505	24.0651	24.0894	NaN	23.6226	NaN	23.7152	NaN	24.2515	NaN	23.8017	24.2091	24.5049	23.3547	NaN	NaN	23.6325	NaN	NaN	NaN	NaN	NaN	NaN	NaN
22.4637	NaN	NaN	NaN	NaN	NaN	NaN	23.1455	NaN	23.3186	24.5081	NaN	NaN	NaN	NaN	22.1824	NaN	NaN	21.7838	22.7519	22.4772	22.633	NaN	NaN	22.6301	NaN	24.4201	20.8897	20.6847	NaN	22.1963	22.2188	23.4024	NaN	22.6533	25.2233	22.5366	22.7227	NaN	24.4673	21.7328	NaN	23.0027	NaN	NaN	NaN	NaN	NaN	NaN	NaN
23.6125	23.2006	NaN	24.9008	23.0425	24.7707	24.4188	24.1754	22.6866	NaN	25.5052	23.3139	24.1401	23.7637	24.1577	24.2764	23.0564	23.5203	25.2703	24.4541	23.6768	NaN	NaN	NaN	NaN	NaN	26.3503	NaN	23.6783	22.6252	24.1508	24.9851	25.9852	23.9386	NaN	NaN	23.9075	24.7948	23.7162	NaN	NaN	NaN	NaN	24.1036	NaN	23.0903	NaN	23.54	NaN	NaN
NaN	NaN	25.2692	NaN	NaN	NaN	NaN	NaN	24.4152	NaN	26.1135	NaN	NaN	NaN	23.7046	NaN	NaN	NaN	22.8811	NaN	NaN	NaN	NaN	NaN	NaN	NaN	NaN	NaN	NaN	NaN	24.2107	24.5143	24.3213	NaN	NaN	NaN	25.2397	NaN	NaN	NaN	NaN	NaN	NaN	NaN	NaN	NaN	NaN	NaN	NaN	NaN
NaN	NaN	NaN	NaN	NaN	NaN	NaN	NaN	NaN	NaN	23.6779	NaN	NaN	NaN	NaN	NaN	NaN	NaN	23.3603	23.328	21.8233	22.1642	22.3015	20.8764	22.0716	NaN	23.612	21.93	20.9666	NaN	22.7336	22.7246	23.3518	21.668	22.8675	23.867	22.3494	22.7828	22.081	23.9427	22.0775	NaN	NaN	NaN	NaN	NaN	NaN	NaN	NaN	NaN
25.677	NaN	NaN	25.7504	24.8384	NaN	NaN	24.8397	23.9715	24.8033	NaN	NaN	NaN	24.7253	25.1908	25.7996	NaN	NaN	NaN	24.6571	23.9911	24.6284	24.9764	23.701	24.9266	NaN	25.0259	24.4105	24.3177	24.7165	24.2182	23.902	24.3901	24.1584	24.8835	NaN	23.9784	24.6192	24.0187	25.7949	24.4802	23.8532	24.0608	NaN	NaN	24.2892	NaN	24.4467	24.8962	24.6199
NaN	NaN	NaN	NaN	NaN	NaN	NaN	NaN	NaN	NaN	NaN	NaN	NaN	NaN	NaN	NaN	NaN	NaN	NaN	NaN	NaN	21.3507	NaN	NaN	21.6501	NaN	NaN	21.9086	NaN	NaN	NaN	22.0162	22.1695	NaN	NaN	NaN	21.9395	NaN	22.5408	NaN	21.9544	22.0836	NaN	NaN	NaN	NaN	NaN	NaN	NaN	NaN
NaN	NaN	NaN	NaN	NaN	NaN	24.1971	NaN	NaN	NaN	NaN	NaN	NaN	NaN	NaN	NaN	NaN	NaN	NaN	NaN	23.899	23.7382	23.4373	24.6441	23.7455	NaN	NaN	24.2392	23.8218	23.5238	NaN	23.3033	23.1327	23.7574	NaN	NaN	NaN	NaN	NaN	NaN	24.5345	24.5688	24.2773	24.0155	24.7013	23.0536	NaN	21.4179	NaN	NaN
NaN	NaN	NaN	NaN	NaN	NaN	NaN	NaN	NaN	NaN	NaN	NaN	NaN	NaN	NaN	NaN	NaN	NaN	NaN	NaN	23.2372	NaN	24.3866	24.1257	23.1859	NaN	25.7426	NaN	NaN	NaN	NaN	NaN	NaN	NaN	NaN	NaN	NaN	NaN	NaN	NaN	NaN	NaN	NaN	NaN	NaN	NaN	NaN	NaN	NaN	NaN
19.5681	23.2244	NaN	23.663	22.613	NaN	22.3526	22.9987	22.2982	22.2815	21.8896	20.8404	NaN	22.6625	NaN	22.9043	23.107	23.1691	NaN	NaN	NaN	NaN	NaN	NaN	NaN	NaN	NaN	NaN	NaN	NaN	NaN	NaN	NaN	NaN	NaN	NaN	NaN	NaN	NaN	NaN	NaN	NaN	23.0059	NaN	23.0681	23.7989	NaN	22.4494	23.0518	22.5827
NaN	NaN	NaN	NaN	NaN	NaN	NaN	NaN	NaN	NaN	NaN	NaN	NaN	NaN	NaN	NaN	NaN	NaN	26.2366	NaN	NaN	NaN	NaN	NaN	NaN	NaN	NaN	NaN	NaN	NaN	21.3964	NaN	NaN	26.5207	NaN	NaN	NaN	NaN	NaN	NaN	NaN	NaN	NaN	NaN	NaN	NaN	NaN	NaN	NaN	NaN
NaN	24.2563	25.0722	NaN	NaN	24.3062	NaN	23.8606	24.7996	23.0014	21.9902	NaN	24.6922	NaN	24.2561	NaN	24.2417	NaN	23.0064	23.123	24.2089	23.6634	24.1795	23.5882	23.7154	23.4926	22.3536	23.9699	23.8568	23.8825	23.002	23.232	NaN	22.8292	23.3113	NaN	23.5246	23.0535	23.7612	NaN	NaN	24.3191	NaN	23.9719	NaN	NaN	24.8024	NaN	NaN	25.6384
NaN	22.0772	22.9014	NaN	22.8788	NaN	20.9094	22.5146	NaN	22.7817	NaN	22.7604	21.8545	21.1034	NaN	NaN	23.2572	21.2164	NaN	NaN	NaN	NaN	NaN	NaN	NaN	NaN	NaN	NaN	NaN	NaN	NaN	NaN	NaN	NaN	NaN	NaN	NaN	NaN	NaN	NaN	NaN	NaN	22.7334	23.2633	NaN	21.8027	NaN	NaN	NaN	NaN
21.8912	NaN	NaN	NaN	NaN	NaN	NaN	NaN	NaN	NaN	24.0028	NaN	NaN	NaN	NaN	22.1963	NaN	NaN	NaN	NaN	NaN	NaN	NaN	NaN	NaN	NaN	NaN	NaN	NaN	NaN	NaN	NaN	NaN	NaN	NaN	NaN	NaN	NaN	NaN	NaN	NaN	NaN	NaN	NaN	NaN	NaN	NaN	NaN	NaN	NaN
NaN	NaN	NaN	21.3372	NaN	NaN	NaN	NaN	NaN	NaN	NaN	NaN	NaN	24.5097	NaN	NaN	NaN	NaN	NaN	24.9512	NaN	NaN	NaN	NaN	NaN	NaN	NaN	24.5662	NaN	NaN	NaN	NaN	NaN	NaN	NaN	NaN	NaN	NaN	NaN	NaN	24.8923	NaN	NaN	NaN	NaN	25.6726	NaN	NaN	NaN	NaN
23.2407	24.1629	NaN	NaN	24.5502	24.712	25.4218	25.0303	24.6732	24.6276	25.4415	24.8244	24.6626	NaN	24.4688	25.0391	24.5616	24.5847	NaN	NaN	24.5365	24.1207	24.7227	24.2962	24.3727	24.9042	24.7283	NaN	24.7884	24.8505	24.4527	24.5902	26.0562	24.9656	24.8677	23.0512	24.5633	24.5962	24.6977	23.1932	NaN	24.4086	24.8885	NaN	NaN	NaN	NaN	25.1521	25.5218	24.6838
NaN	NaN	NaN	NaN	24.7153	NaN	NaN	NaN	NaN	NaN	NaN	NaN	NaN	NaN	NaN	NaN	NaN	NaN	NaN	NaN	22.0924	NaN	23.3813	22.8766	22.8068	NaN	23.2525	22.6848	23.0758	23.1367	22.9498	22.247	22.524	23.1562	23.9977	NaN	22.7594	23.7016	23.7846	NaN	23.2551	23.0684	NaN	NaN	NaN	NaN	NaN	NaN	NaN	NaN
NaN	23.4655	NaN	NaN	23.7522	25.5935	24.1122	NaN	23.069	23.2185	NaN	23.2898	23.827	23.6603	24.1242	NaN	23.6458	23.6676	NaN	NaN	22.3539	22.8714	22.6278	23.385	23.0759	NaN	24.0316	23.7133	24.1881	24.5254	22.8578	22.6781	22.9133	23.0585	23.8507	NaN	23.7885	24.139	24.0298	23.8139	24.296	24.1025	NaN	NaN	NaN	NaN	NaN	NaN	NaN	NaN
NaN	NaN	NaN	23.0077	21.1349	NaN	20.8581	21.2718	NaN	22.7435	NaN	21.9039	20.0328	22.2776	21.7266	NaN	21.7298	NaN	NaN	NaN	NaN	NaN	NaN	NaN	NaN	NaN	NaN	NaN	NaN	NaN	NaN	NaN	NaN	NaN	NaN	NaN	NaN	NaN	NaN	NaN	NaN	NaN	21.0931	NaN	21.5918	NaN	NaN	22.1667	NaN	NaN
NaN	NaN	NaN	22.0809	NaN	NaN	NaN	NaN	NaN	NaN	18.6919	NaN	NaN	NaN	NaN	NaN	NaN	NaN	NaN	21.0415	NaN	NaN	NaN	21.5714	NaN	NaN	20.9373	NaN	21.4979	21.9103	NaN	21.2104	21.7086	21.9656	NaN	NaN	NaN	NaN	NaN	NaN	NaN	20.124	NaN	NaN	NaN	NaN	NaN	NaN	NaN	NaN
NaN	NaN	NaN	NaN	NaN	NaN	NaN	NaN	NaN	NaN	NaN	25.3688	25.1054	25.3797	NaN	NaN	NaN	25.4328	NaN	NaN	NaN	NaN	NaN	NaN	NaN	NaN	NaN	NaN	NaN	NaN	NaN	NaN	NaN	NaN	NaN	NaN	NaN	NaN	NaN	NaN	NaN	NaN	NaN	NaN	NaN	25.6732	NaN	NaN	NaN	25.1613
25.5083	NaN	NaN	NaN	NaN	NaN	25.5783	NaN	NaN	24.9083	27.4718	25.25	25.8609	25.5107	25.5598	26.1514	NaN	24.988	26.8018	26.4162	26.1699	NaN	26.3497	NaN	NaN	NaN	26.452	NaN	NaN	NaN	26.2634	25.892	26.1079	26.5364	NaN	NaN	25.3471	25.724	25.4797	26.9232	26.756	26.9908	NaN	NaN	NaN	NaN	NaN	NaN	NaN	NaN
NaN	NaN	NaN	NaN	NaN	NaN	NaN	NaN	NaN	NaN	NaN	NaN	NaN	NaN	NaN	NaN	NaN	NaN	25.6998	NaN	NaN	NaN	NaN	NaN	24.6156	25.0629	NaN	NaN	24.9426	NaN	NaN	24.8648	NaN	NaN	NaN	NaN	24.9522	NaN	NaN	NaN	25.831	NaN	NaN	NaN	NaN	NaN	NaN	NaN	NaN	NaN
24.5026	NaN	21.827	25.3402	24.036	23.4417	NaN	NaN	22.7335	NaN	NaN	23.9156	NaN	24.2504	NaN	24.8814	NaN	NaN	24.2906	20.8602	22.1349	22.8075	22.5898	NaN	NaN	21.1587	20.7997	23.0419	NaN	NaN	NaN	23.7836	24.2871	23.9675	24.0993	26.9879	NaN	23.862	NaN	NaN	NaN	NaN	NaN	NaN	NaN	NaN	NaN	NaN	23.9663	NaN
22.0478	NaN	NaN	NaN	21.7182	NaN	NaN	24.0181	21.7857	22.856	23.8458	23.1101	22.0157	22.5623	NaN	NaN	22.3398	22.1924	NaN	NaN	NaN	NaN	NaN	NaN	NaN	NaN	NaN	NaN	NaN	NaN	NaN	NaN	NaN	NaN	NaN	NaN	NaN	NaN	NaN	NaN	NaN	NaN	NaN	NaN	NaN	NaN	NaN	NaN	NaN	NaN
NaN	NaN	NaN	NaN	NaN	NaN	NaN	NaN	NaN	NaN	NaN	NaN	NaN	NaN	NaN	NaN	NaN	NaN	NaN	23.7401	23.7763	24.8461	NaN	21.7515	NaN	NaN	NaN	21.345	NaN	21.5512	22.9604	23.466	24.2599	24.3114	21.9067	NaN	NaN	NaN	NaN	21.5728	NaN	NaN	NaN	NaN	NaN	NaN	NaN	NaN	NaN	NaN
NaN	22.8081	NaN	24.7541	NaN	NaN	23.4401	23.5024	NaN	NaN	NaN	22.8701	23.5607	NaN	23.2466	NaN	NaN	23.0243	NaN	NaN	NaN	25.1554	25.5172	NaN	NaN	NaN	NaN	NaN	NaN	NaN	NaN	NaN	NaN	NaN	NaN	NaN	NaN	24.7679	24.6209	NaN	NaN	NaN	22.9907	24.7116	23.0807	NaN	24.1265	22.8334	23.0548	23.1701
NaN	22.7045	NaN	24.6591	22.5597	23.9488	NaN	23.2968	22.4103	23.5008	23.609	22.3764	23.0584	22.3363	22.9452	22.1833	23.1855	22.8702	NaN	NaN	NaN	NaN	NaN	NaN	NaN	NaN	NaN	NaN	NaN	NaN	NaN	NaN	NaN	NaN	NaN	NaN	NaN	NaN	NaN	NaN	NaN	NaN	23.2419	NaN	NaN	NaN	NaN	23.0246	NaN	NaN
29.1732	28.9115	29.1339	29.333	28.6598	NaN	29.502	29.7207	29.1264	28.9172	29.3682	29.0433	29.448	29.461	29.1065	29.6879	NaN	29.8607	NaN	29.238	28.4782	28.4256	28.6667	28.9559	28.439	29.1078	29.3361	28.9902	28.6439	28.6143	28.5088	28.6928	28.861	29.1268	28.3777	29.5385	27.9449	28.0458	28.2863	29.2151	28.8268	28.7707	28.7642	29.0137	27.7195	29.0511	28.8945	29.2626	29.4901	29.2629
NaN	NaN	NaN	NaN	NaN	NaN	NaN	NaN	NaN	NaN	NaN	NaN	NaN	NaN	NaN	NaN	NaN	NaN	NaN	NaN	NaN	NaN	22.4263	NaN	22.0854	NaN	21.0386	22.6263	22.9296	22.3532	NaN	22.4525	22.5151	22.6744	21.8528	NaN	22.1704	21.7273	21.7987	NaN	22.0706	NaN	NaN	NaN	NaN	NaN	NaN	NaN	NaN	NaN
NaN	NaN	NaN	NaN	NaN	NaN	NaN	NaN	NaN	NaN	NaN	NaN	NaN	NaN	NaN	NaN	NaN	NaN	NaN	NaN	NaN	NaN	21.787	22.1959	22.1987	NaN	NaN	21.5852	21.6256	22.0425	NaN	21.351	21.9095	22.9218	NaN	NaN	NaN	21.8435	NaN	21.3235	22.4372	22.0267	NaN	NaN	NaN	NaN	NaN	NaN	NaN	NaN
NaN	NaN	NaN	23.7076	24.1482	NaN	NaN	25.372	NaN	NaN	25.1099	23.6063	NaN	NaN	NaN	22.5957	23.2951	NaN	NaN	NaN	NaN	NaN	NaN	NaN	NaN	NaN	NaN	NaN	NaN	NaN	NaN	NaN	NaN	NaN	NaN	NaN	NaN	NaN	NaN	NaN	NaN	NaN	NaN	NaN	NaN	NaN	NaN	NaN	NaN	NaN
NaN	NaN	NaN	24.5709	NaN	NaN	NaN	24.0498	22.9338	NaN	24.4478	22.3132	23.0079	23.4404	NaN	NaN	23.6149	23.0613	23.1065	23.0611	21.3242	NaN	22.8909	21.8733	23.1009	NaN	25.3728	22.889	24.3094	23.5193	22.27	22.0275	22.633	22.3976	22.6518	24.5102	22.0401	22.3359	22.9529	24.6019	22.5485	22.6045	NaN	NaN	NaN	24.9036	NaN	23.3316	23.7402	NaN
NaN	26.048	NaN	NaN	26.8619	NaN	NaN	NaN	NaN	NaN	NaN	NaN	NaN	NaN	NaN	26.41	NaN	NaN	26.4413	NaN	NaN	27.1152	NaN	NaN	NaN	27.1003	27.4172	NaN	NaN	NaN	NaN	NaN	26.9237	26.9413	NaN	NaN	26.8825	NaN	NaN	26.346	NaN	NaN	NaN	NaN	NaN	NaN	NaN	NaN	NaN	NaN
26.3632	NaN	NaN	NaN	NaN	NaN	26.512	26.4198	25.8338	25.7688	27.0972	NaN	26.2023	26.0119	NaN	25.7543	NaN	25.7484	25.5991	25.7064	25.5774	25.5122	25.0234	24.9697	24.4023	25.4442	25.3708	24.9587	24.4799	24.6387	25.3836	25.2165	25.1572	24.9488	NaN	NaN	25.3352	24.9613	NaN	NaN	24.3246	NaN	25.2275	26.3631	NaN	NaN	26.7226	24.2243	NaN	26.9624
21.1855	22.0119	NaN	NaN	22.5139	NaN	21.21	NaN	21.9982	21.0563	NaN	22.1209	NaN	21.781	NaN	22.0313	21.9793	22.064	NaN	NaN	NaN	NaN	NaN	NaN	NaN	NaN	NaN	NaN	NaN	NaN	NaN	NaN	NaN	22.1484	NaN	NaN	NaN	NaN	NaN	NaN	NaN	NaN	22.3777	NaN	22.7445	22.4336	NaN	22.3719	NaN	NaN
NaN	NaN	NaN	NaN	NaN	NaN	NaN	NaN	NaN	NaN	NaN	NaN	NaN	NaN	NaN	NaN	NaN	NaN	22.5573	23.1152	22.5878	23.1456	23.2259	23.419	22.57	NaN	23.0702	22.9601	23.1072	22.8643	23.0257	22.3578	22.5644	23.395	23.2324	23.4656	22.174	22.3358	21.8221	22.0241	23.0435	23.4079	NaN	NaN	NaN	NaN	NaN	NaN	NaN	NaN
NaN	NaN	NaN	NaN	NaN	NaN	NaN	NaN	NaN	NaN	NaN	NaN	NaN	NaN	NaN	NaN	NaN	NaN	NaN	21.1742	22.584	22.796	23.8133	23.8804	23.1971	24.7125	24.6083	23.8374	23.8917	23.7987	NaN	22.7419	NaN	23.0194	23.1035	NaN	22.7199	23.115	24.0824	NaN	22.9905	23.3767	NaN	NaN	NaN	NaN	NaN	NaN	NaN	NaN
NaN	NaN	NaN	NaN	NaN	NaN	NaN	NaN	NaN	NaN	NaN	NaN	NaN	NaN	NaN	NaN	NaN	NaN	NaN	NaN	23.6677	23.0328	NaN	NaN	NaN	22.3673	NaN	NaN	NaN	NaN	22.578	NaN	NaN	NaN	NaN	NaN	NaN	NaN	NaN	NaN	NaN	NaN	NaN	NaN	NaN	NaN	NaN	NaN	NaN	NaN
NaN	NaN	NaN	NaN	NaN	NaN	NaN	NaN	NaN	NaN	NaN	NaN	NaN	NaN	NaN	NaN	22.0355	NaN	NaN	NaN	22.2558	NaN	NaN	22.7763	NaN	NaN	NaN	22.6641	22.3852	22.8298	NaN	22.1719	22.05	NaN	22.6658	NaN	21.7729	NaN	22.5483	NaN	NaN	NaN	NaN	NaN	NaN	NaN	NaN	NaN	NaN	NaN
NaN	NaN	NaN	NaN	NaN	NaN	NaN	NaN	NaN	NaN	NaN	NaN	NaN	NaN	NaN	NaN	22.2565	NaN	NaN	NaN	22.1222	NaN	NaN	22.6265	NaN	NaN	NaN	22.5059	22.2147	22.6699	NaN	22.0233	21.8921	NaN	22.5038	NaN	21.623	22.1718	22.3963	NaN	NaN	NaN	NaN	NaN	NaN	NaN	NaN	NaN	NaN	NaN
NaN	NaN	NaN	NaN	NaN	NaN	NaN	NaN	NaN	NaN	NaN	NaN	NaN	NaN	NaN	NaN	NaN	NaN	23.6252	23.543	24.6675	23.7608	NaN	NaN	23.4126	NaN	22.9784	21.9119	23.1085	22.7475	24.2764	NaN	NaN	NaN	NaN	NaN	21.9156	22.0483	22.8532	NaN	23.3454	NaN	NaN	NaN	NaN	NaN	NaN	NaN	NaN	NaN
26.037	25.169	24.5595	NaN	25.8	24.7937	26.1292	25.0811	25.672	NaN	NaN	26.0678	26.3625	NaN	25.7306	26.4005	25.8068	26.0076	25.4696	24.9944	25.2409	25.4134	25.6902	25.2693	25.5947	22.795	24.9189	25.5965	25.3296	25.1496	25.1948	25.3734	25.2668	25.5574	25.1095	24.6019	24.8155	24.7144	24.9836	24.9451	25.3666	25.3155	NaN	25.4973	25.2836	25.2106	25.3451	25.0053	24.8269	25.3481
25.6082	NaN	26.102	NaN	NaN	NaN	25.9783	NaN	25.8156	NaN	25.1972	25.0872	25.1122	20.45	25.6453	25.5992	26.0432	NaN	24.6511	24.3703	25.327	24.9816	24.7678	25.4254	25.512	25.1001	23.888	25.3192	25.0474	25.1302	24.4855	24.7971	24.38	25.2239	24.0779	23.7384	24.5513	24.1844	24.8095	23.8534	25.1584	25.8942	25.4178	26.2987	24.3911	26.3402	26.1852	25.7362	26.0399	25.8469
21.5163	22.4631	NaN	NaN	22.3812	NaN	NaN	NaN	NaN	22.3242	22.8623	22.9883	22.2109	NaN	22.4499	22.1556	22.7219	22.5228	NaN	NaN	NaN	NaN	NaN	NaN	NaN	NaN	NaN	NaN	NaN	NaN	NaN	NaN	NaN	NaN	NaN	NaN	NaN	NaN	NaN	NaN	NaN	NaN	NaN	NaN	NaN	NaN	NaN	NaN	NaN	NaN
NaN	NaN	NaN	NaN	NaN	NaN	NaN	NaN	NaN	NaN	NaN	NaN	NaN	NaN	NaN	NaN	NaN	NaN	24.0982	23.6332	24.4285	24.224	23.0746	24.4729	23.849	25.3754	23.2036	23.5689	22.8026	23.1809	23.2195	22.7164	22.7407	23.3845	25.1792	22.8617	21.8851	21.9157	22.4789	21.6102	NaN	24.425	NaN	NaN	NaN	NaN	NaN	NaN	NaN	NaN
NaN	NaN	NaN	NaN	NaN	NaN	NaN	NaN	NaN	NaN	NaN	NaN	NaN	NaN	NaN	NaN	NaN	NaN	23.4853	23.0519	22.6116	22.4498	21.9954	22.1572	21.8585	NaN	22.5573	NaN	22.0381	NaN	22.1035	22.0724	22.7317	22.8249	21.8649	NaN	21.6817	21.8851	22.1747	NaN	NaN	21.6787	NaN	NaN	NaN	NaN	NaN	NaN	NaN	NaN
NaN	NaN	NaN	NaN	NaN	NaN	NaN	NaN	NaN	NaN	NaN	NaN	NaN	NaN	NaN	NaN	NaN	NaN	23.3026	22.8284	NaN	NaN	NaN	NaN	NaN	NaN	NaN	21.7914	22.0399	22.2903	22.7107	21.9282	22.7445	22.5634	NaN	NaN	21.8458	22.179	22.0418	23.2971	21.8118	NaN	NaN	NaN	NaN	NaN	NaN	NaN	NaN	NaN
22.8848	22.8892	NaN	24.7142	23.1255	NaN	23.636	24.7227	23.8944	23.4003	NaN	23.7305	23.2869	24.132	24.5261	23.1048	24.6985	24.5594	24.4212	23.5853	23.6985	23.6186	23.5529	23.0874	23.8086	NaN	23.9303	23.2525	23.531	23.8056	23.18	23.8516	23.6253	22.9078	22.0148	22.6559	22.7935	22.9438	23.1603	23.3018	23.5192	22.8189	23.7359	23.5992	NaN	NaN	NaN	NaN	22.0513	NaN
27.9537	26.432	23.3078	26.8688	27.1607	NaN	27.9049	25.9422	26.6952	26.3578	NaN	27.3096	NaN	NaN	27.5389	28.0175	NaN	NaN	25.8272	25.6213	25.9225	26.0583	27.1901	26.1958	27.1682	27.7102	25.9486	26.8834	26.6341	26.6757	25.7977	25.9728	25.6881	25.7687	25.7419	NaN	25.6838	25.3974	26.1079	26.42	26.4473	26.692	26.1599	26.4383	24.6934	25.8868	NaN	26.1271	26.2232	26.3108
22.7353	22.2365	NaN	NaN	21.6762	23.7181	22.3579	23.216	22.0945	21.9232	21.7695	22.1239	22.8581	22.1252	21.4718	22.4337	21.575	21.7462	NaN	NaN	NaN	NaN	NaN	NaN	NaN	NaN	NaN	NaN	NaN	NaN	NaN	NaN	NaN	NaN	NaN	NaN	NaN	NaN	NaN	NaN	NaN	NaN	23.6264	23.8739	23.0894	22.8831	24.2972	23.1999	23.1122	24.1778
21.9895	NaN	NaN	23.3532	21.4536	NaN	21.52	23.9215	NaN	22.412	24.587	22.3215	22.9034	21.6243	22.3013	22.5431	NaN	NaN	NaN	NaN	NaN	NaN	NaN	NaN	23.9095	NaN	NaN	NaN	NaN	NaN	NaN	NaN	NaN	NaN	NaN	NaN	NaN	NaN	NaN	23.3939	NaN	22.8875	NaN	NaN	NaN	NaN	NaN	NaN	NaN	NaN
22.5564	22.6914	NaN	NaN	22.1479	NaN	23.4594	23.7073	23.1991	24.5018	23.1135	22.7568	22.1654	23.7939	NaN	21.7937	22.3023	22.4335	NaN	NaN	NaN	NaN	NaN	NaN	NaN	NaN	NaN	NaN	NaN	NaN	NaN	NaN	NaN	NaN	NaN	NaN	NaN	NaN	NaN	NaN	NaN	NaN	23.344	23.2775	23.0208	NaN	23.1825	22.5947	23.7257	23.1944
23.2445	NaN	NaN	NaN	NaN	NaN	24.5008	24.1718	24.1991	24.2144	NaN	24.2627	NaN	24.6268	NaN	23.4044	23.3148	23.6515	NaN	NaN	NaN	NaN	NaN	NaN	NaN	NaN	NaN	NaN	NaN	NaN	NaN	NaN	NaN	NaN	NaN	NaN	NaN	NaN	NaN	NaN	NaN	NaN	NaN	NaN	NaN	NaN	NaN	NaN	NaN	NaN
NaN	NaN	NaN	NaN	NaN	NaN	NaN	NaN	NaN	NaN	NaN	NaN	NaN	NaN	NaN	NaN	NaN	NaN	21.6999	22.2832	20.9911	21.6308	20.9547	NaN	22.0968	NaN	22.3094	21.4188	21.5773	22.2672	22.4165	21.4984	22.8659	22.2133	22.3968	22.3665	21.5197	22.3953	21.5729	22.7625	21.5489	NaN	NaN	NaN	NaN	NaN	NaN	NaN	NaN	NaN
24.9881	24.5525	NaN	25.4245	24.4095	NaN	24.3225	25.48	23.1253	25.0301	26.7624	24.9055	25.3571	24.9329	22.4155	25.1103	24.2518	24.5368	24.2268	24.1437	23.9112	23.6993	23.8272	24.2248	23.9607	25.4698	24.9994	23.8744	24.3653	24.3123	23.6477	24.0884	24.2871	23.8517	24.1224	24.7337	23.6094	24.2398	23.5637	25.1078	25.01	25.2289	23.7204	24.0935	NaN	23.8799	24.0401	24.0607	22.3263	24.2176
22.4151	NaN	23.5051	NaN	22.7936	23.4759	22.2424	23.5708	22.9019	22.9606	22.536	22.4384	22.7907	22.9658	23.4411	23.146	22.8146	22.4952	NaN	NaN	NaN	NaN	NaN	NaN	NaN	NaN	NaN	NaN	NaN	NaN	NaN	NaN	NaN	NaN	NaN	NaN	NaN	NaN	NaN	NaN	NaN	NaN	22.564	NaN	22.2269	NaN	NaN	NaN	NaN	NaN
NaN	NaN	NaN	26.1817	NaN	NaN	NaN	NaN	NaN	26.3671	26.5277	26.9151	26.5663	NaN	NaN	NaN	NaN	NaN	24.2294	24.4295	24.6323	24.5655	24.4438	24.3717	24.5348	24.0094	25.4669	24.7863	24.8186	24.9463	25.515	24.7907	24.6775	24.5319	25.0552	25.5892	25.3174	24.8228	24.8266	25.4581	25.4924	25.1238	NaN	NaN	NaN	NaN	NaN	NaN	NaN	NaN
NaN	NaN	NaN	NaN	NaN	NaN	NaN	NaN	NaN	NaN	NaN	NaN	NaN	NaN	NaN	NaN	NaN	NaN	NaN	NaN	NaN	22.4039	23.1001	NaN	21.2727	NaN	NaN	22.1917	22.7656	NaN	22.6674	23.0277	23.4442	23.0033	22.871	NaN	22.4658	NaN	22.4362	22.0892	21.7237	NaN	NaN	NaN	NaN	NaN	NaN	NaN	NaN	NaN
27.4595	26.747	NaN	NaN	26.9829	27.6374	27.8252	28.7058	27.4137	27.575	27.8017	26.7458	27.6538	27.7959	27.8962	27.301	26.8525	27.4312	26.742	27.3583	26.8743	27.0844	26.9373	27.5778	27.2622	28.8584	27.9752	27.3318	27.4951	27.5912	27.3777	26.6138	27.3264	27.2939	27.4448	27.8671	26.8224	NaN	26.6369	27.8793	27.4996	27.7404	27.8304	NaN	27.746	28.5237	NaN	NaN	28.2709	NaN
19.5056	22.2	24.2437	24.4102	22.0779	23.5305	NaN	23.0042	21.0724	22.4223	NaN	23.2903	NaN	22.6197	22.7748	NaN	21.9275	NaN	NaN	NaN	NaN	NaN	NaN	NaN	NaN	NaN	NaN	NaN	NaN	NaN	NaN	NaN	NaN	NaN	NaN	NaN	NaN	NaN	NaN	NaN	NaN	NaN	NaN	NaN	NaN	NaN	NaN	NaN	NaN	NaN
NaN	NaN	NaN	NaN	22.148	NaN	NaN	NaN	NaN	NaN	NaN	NaN	NaN	NaN	NaN	NaN	NaN	21.767	NaN	NaN	NaN	NaN	NaN	NaN	NaN	NaN	NaN	NaN	NaN	NaN	NaN	NaN	NaN	NaN	NaN	NaN	NaN	NaN	NaN	NaN	NaN	NaN	22.0337	22.1275	NaN	22.4387	22.7624	22.3043	21.6852	NaN
25.8557	24.7181	23.694	25.2147	24.569	24.3641	NaN	24.4812	24.3649	23.1105	25.7575	23.8606	25.3485	24.7489	25.0873	24.5276	24.9358	24.7833	24.7328	24.6711	24.1724	24.4351	24.9325	23.6173	24.5853	22.6094	25.2139	24.5182	24.959	24.8853	24.8236	24.6407	24.9139	24.2552	24.6095	25.1311	24.5361	24.8367	24.6912	25.3446	24.2998	23.6922	NaN	24.6028	24.538	24.0565	23.9591	24.7536	24.3067	24.2182
NaN	NaN	21.5595	24.1952	20.8774	NaN	21.3112	21.7995	19.7346	20.9926	22.4645	NaN	21.841	21.4254	NaN	NaN	NaN	20.3669	NaN	NaN	NaN	NaN	NaN	NaN	NaN	NaN	NaN	NaN	NaN	NaN	NaN	NaN	NaN	NaN	NaN	NaN	NaN	NaN	NaN	NaN	NaN	NaN	21.2887	NaN	21.4714	22.1102	NaN	21.3513	NaN	22.2552
NaN	NaN	NaN	NaN	NaN	NaN	NaN	NaN	NaN	NaN	NaN	NaN	NaN	NaN	NaN	NaN	NaN	NaN	NaN	NaN	NaN	NaN	NaN	NaN	21.5936	NaN	21.6073	NaN	NaN	NaN	NaN	NaN	21.2378	22.52	NaN	21.7819	NaN	22.4357	21.9193	22.7832	21.8359	NaN	NaN	NaN	NaN	NaN	NaN	NaN	NaN	NaN
23.5173	23.0615	NaN	NaN	NaN	NaN	23.575	24.0665	23.2295	NaN	22.6565	22.477	22.7642	23.0155	NaN	23.363	NaN	22.7948	NaN	NaN	NaN	NaN	NaN	NaN	NaN	NaN	NaN	NaN	NaN	NaN	NaN	NaN	NaN	NaN	NaN	NaN	NaN	NaN	NaN	NaN	NaN	NaN	23.5598	NaN	NaN	NaN	NaN	NaN	24.0269	23.6511
NaN	NaN	NaN	NaN	NaN	NaN	NaN	NaN	NaN	23.3665	23.4893	23.3246	NaN	NaN	NaN	NaN	20.5426	23.3652	NaN	24.121	NaN	23.1514	NaN	22.9986	NaN	NaN	24.8369	NaN	24.0136	24.0561	23.4681	23.3926	24.0017	NaN	24.0789	24.6796	23.2704	23.7422	NaN	24.5854	NaN	21.0252	NaN	NaN	NaN	NaN	NaN	22.1229	NaN	NaN
24.0962	NaN	NaN	19.3905	NaN	NaN	NaN	NaN	NaN	NaN	NaN	NaN	NaN	NaN	NaN	24.1204	NaN	NaN	NaN	NaN	NaN	NaN	21.5033	23.2811	23.2261	NaN	NaN	NaN	23.3095	NaN	NaN	NaN	NaN	NaN	NaN	NaN	23.2198	NaN	22.83	NaN	NaN	NaN	NaN	NaN	NaN	NaN	NaN	NaN	NaN	NaN
23.3831	23.6586	NaN	25.181	20.5056	NaN	24.1814	23.7769	23.6644	23.6363	23.8011	23.5073	23.8276	23.1202	22.9692	23.5736	23.0114	23.6874	NaN	NaN	24.1628	23.6943	23.8643	23.9167	23.7801	NaN	23.4473	24.551	NaN	24.0072	23.4329	24.3658	23.663	NaN	23.737	NaN	24.1787	23.7987	24.2268	NaN	NaN	NaN	24.4452	NaN	NaN	26.4	22.1805	24.4796	25.5134	NaN
23.4952	23.8515	NaN	24.9172	23.2278	NaN	22.845	24.2345	22.8985	23.2165	21.5433	23.4176	23.9711	22.7572	22.73	23.7168	23.2818	23.5026	25.1823	23.9688	24.3723	24.1166	22.9068	24.3582	23.0547	25.2588	24.3473	24.0838	NaN	NaN	24.3128	24.3641	NaN	23.3192	23.7116	NaN	NaN	NaN	NaN	NaN	24.1085	NaN	NaN	23.6907	NaN	NaN	23.7379	NaN	NaN	23.2277
23.9344	23.8371	25.7786	25.3188	24.1791	24.9513	24.3058	25.7316	24.002	23.7219	22.1616	23.4166	24.4633	NaN	23.5693	24.2864	23.346	23.4001	23.7345	22.8382	24.5393	25.4755	22.5619	25.4321	23.3476	24.9123	23.5161	23.4698	24.2288	24.2771	23.8354	NaN	NaN	NaN	23.9872	NaN	24.996	25.0638	NaN	NaN	25.2922	25.2097	NaN	NaN	NaN	24.0361	NaN	NaN	NaN	NaN
23.8255	22.7041	23.9649	NaN	23.4632	23.6037	24.1421	23.4422	22.9582	22.5435	25.255	22.5069	23.6295	23.172	23.4982	23.5715	22.1379	22.467	NaN	NaN	NaN	NaN	NaN	NaN	NaN	NaN	NaN	NaN	NaN	NaN	NaN	NaN	NaN	NaN	NaN	NaN	NaN	NaN	NaN	NaN	NaN	NaN	20.1964	24.1101	22.4384	23.1905	23.518	23.0453	23.2249	22.8404
NaN	NaN	NaN	NaN	NaN	NaN	NaN	NaN	NaN	NaN	NaN	NaN	NaN	NaN	NaN	NaN	NaN	NaN	NaN	NaN	21.6814	NaN	21.5607	NaN	NaN	NaN	21.5902	NaN	NaN	NaN	NaN	NaN	21.4498	NaN	NaN	NaN	NaN	NaN	NaN	NaN	NaN	26.6503	NaN	NaN	NaN	NaN	NaN	NaN	NaN	NaN
NaN	NaN	NaN	NaN	NaN	NaN	NaN	NaN	NaN	NaN	NaN	NaN	NaN	NaN	NaN	NaN	NaN	NaN	24.013	23.3352	23.4348	23.8936	23.7998	23.0269	23.2828	NaN	23.3037	23.7421	23.1416	23.27	24.0046	24.5692	24.1	23.5316	23.1484	NaN	23.5023	23.5491	23.9346	23.0626	23.4497	23.0348	NaN	NaN	NaN	NaN	NaN	NaN	NaN	NaN
NaN	22.5495	NaN	NaN	NaN	NaN	NaN	NaN	NaN	22.7644	NaN	21.0501	NaN	NaN	23.1704	NaN	22.7332	22.8051	NaN	NaN	NaN	NaN	NaN	NaN	NaN	NaN	NaN	NaN	NaN	NaN	NaN	22.3729	NaN	NaN	22.8067	NaN	22.4049	22.5578	22.4188	NaN	NaN	NaN	NaN	NaN	NaN	NaN	NaN	NaN	NaN	NaN
NaN	NaN	NaN	NaN	NaN	NaN	NaN	NaN	NaN	NaN	18.555	NaN	20.3256	NaN	NaN	NaN	NaN	NaN	NaN	21.2695	NaN	21.4393	NaN	NaN	NaN	NaN	NaN	NaN	NaN	NaN	NaN	NaN	20.7905	NaN	NaN	NaN	20.9184	21.3271	NaN	NaN	NaN	NaN	NaN	NaN	NaN	NaN	NaN	NaN	NaN	NaN
22.2679	NaN	NaN	NaN	21.5666	NaN	26.563	26.1496	25.6237	21.6603	25.5819	22.4771	21.8434	NaN	22.4433	NaN	NaN	22.4113	24.5385	24.6845	24.7524	24.6758	NaN	24.6933	NaN	NaN	NaN	24.6793	24.2435	24.0052	NaN	24.8337	24.4172	24.8799	24.4094	27.8187	24.8569	24.2646	24.326	NaN	NaN	24.8393	26.0589	26.0059	25.3357	NaN	23.7174	25.9275	24.0518	25.9589
20.9254	NaN	NaN	NaN	21.3011	NaN	NaN	NaN	NaN	21.7406	22.0542	20.4943	22.4057	21.2232	20.7133	21.4398	21.2539	21.708	NaN	NaN	NaN	NaN	NaN	NaN	NaN	NaN	NaN	NaN	NaN	NaN	NaN	NaN	NaN	NaN	NaN	NaN	NaN	NaN	NaN	NaN	NaN	NaN	22.9647	NaN	NaN	NaN	NaN	NaN	NaN	NaN
21.0113	22.337	23.6378	23.0576	22.0358	23.6494	23.0154	22.6941	NaN	18.2373	22.4441	21.2165	21.7633	21.2946	22.0431	22.9155	21.7001	22.0064	NaN	NaN	NaN	NaN	NaN	NaN	NaN	NaN	NaN	NaN	NaN	NaN	NaN	NaN	NaN	NaN	NaN	NaN	NaN	NaN	NaN	NaN	NaN	NaN	22.9854	23.7774	23.5392	24.5261	NaN	23.2047	22.5345	20.8337
NaN	NaN	NaN	NaN	NaN	NaN	26.1729	25.3139	24.9373	25.1537	27.779	25.3078	25.7429	25.3671	25.4079	25.8531	24.9501	NaN	NaN	25.6796	26.4618	NaN	NaN	23.797	NaN	NaN	NaN	25.6218	24.6321	25.5685	23.716	25.1354	25.2321	23.2069	NaN	25.4989	25.1654	24.8111	24.3527	NaN	NaN	NaN	NaN	24.6876	23.691	23.7235	24.1155	NaN	NaN	23.7641
NaN	NaN	NaN	NaN	NaN	NaN	NaN	NaN	NaN	NaN	NaN	NaN	NaN	NaN	NaN	NaN	NaN	NaN	22.3654	22.2597	21.5011	21.7055	21.8215	22.1259	22.3129	NaN	21.5016	22.2447	NaN	NaN	NaN	21.5395	22.0045	NaN	22.0788	NaN	21.6216	21.7412	21.6182	21.5709	NaN	NaN	NaN	NaN	NaN	NaN	NaN	NaN	NaN	NaN
18.535	NaN	NaN	NaN	NaN	NaN	24.1725	NaN	NaN	NaN	23.1509	22.4433	22.6772	NaN	NaN	22.8258	NaN	NaN	23.5669	23.3413	NaN	23.1802	23.3817	22.8591	22.1557	NaN	23.4434	NaN	23.2824	NaN	23.4212	23.124	NaN	23.2027	23.161	22.4843	23.0191	22.8395	22.7958	23.3731	NaN	NaN	NaN	NaN	NaN	23.6026	NaN	NaN	NaN	NaN
NaN	NaN	NaN	NaN	NaN	NaN	NaN	NaN	NaN	NaN	NaN	NaN	NaN	NaN	NaN	NaN	NaN	NaN	23.0365	23.8076	24.0544	24.0249	24.3354	24.6274	23.7229	25.3381	23.6028	23.7782	23.7644	23.576	24.5334	NaN	23.7904	24.2592	24.416	24.4833	23.3466	24.0962	23.8677	23.1541	24.5613	24.986	NaN	NaN	NaN	NaN	NaN	NaN	NaN	NaN
20.9295	NaN	NaN	23.3476	22.3368	NaN	22.1713	24.1864	19.2307	NaN	23.2622	NaN	22.8169	NaN	NaN	21.4854	NaN	NaN	NaN	NaN	NaN	NaN	NaN	NaN	NaN	NaN	NaN	NaN	NaN	NaN	NaN	NaN	NaN	NaN	NaN	NaN	NaN	NaN	NaN	NaN	NaN	NaN	NaN	NaN	23.0606	NaN	NaN	NaN	23.269	NaN
NaN	NaN	NaN	NaN	NaN	NaN	NaN	NaN	NaN	NaN	NaN	NaN	NaN	NaN	NaN	NaN	NaN	NaN	22.4357	23.3742	21.4851	21.6924	22.1424	NaN	21.7115	NaN	23.9533	22.1856	22.605	22.4778	22.9679	23.517	23.4212	22.222	23.5353	23.8998	22.279	22.9236	22.2504	23.1435	21.8582	NaN	NaN	NaN	NaN	NaN	NaN	NaN	NaN	NaN
NaN	NaN	NaN	23.068	NaN	NaN	NaN	23.2949	NaN	21.6176	NaN	21.6083	22.806	22.2784	22.776	NaN	NaN	22.5989	NaN	NaN	22.5233	22.7731	22.3164	22.4076	22.4433	NaN	NaN	22.7914	NaN	22.2834	22.8915	22.607	22.4701	NaN	NaN	NaN	22.8372	22.9909	NaN	NaN	NaN	NaN	NaN	NaN	NaN	NaN	NaN	NaN	NaN	NaN
NaN	22.0412	NaN	23.1914	22.2079	NaN	21.5841	23.2035	21.2302	22.4269	23.7888	22.4648	NaN	21.8522	22.5569	NaN	22.3689	22.1027	NaN	22.6455	21.9774	NaN	21.7615	22.1777	22.461	NaN	21.9256	22.5431	NaN	22.4921	21.6283	NaN	22.5595	22.6775	22.2828	24.3366	21.5136	22.3262	22.1123	23.8151	23.6214	23.5073	22.4262	NaN	NaN	NaN	NaN	NaN	NaN	21.9545
23.3128	23.1015	23.4911	24.9422	23.0754	25.0259	22.8692	NaN	22.6069	23.2143	24.8761	22.4467	23.28	23.3563	23.6241	23.0978	22.7557	22.8951	NaN	NaN	NaN	NaN	NaN	NaN	NaN	NaN	NaN	NaN	NaN	NaN	NaN	NaN	NaN	NaN	NaN	NaN	NaN	NaN	NaN	NaN	NaN	NaN	22.4507	21.2637	22.5947	NaN	21.9569	23.1123	22.5792	23.1619
NaN	NaN	NaN	NaN	NaN	NaN	NaN	NaN	NaN	NaN	NaN	NaN	NaN	NaN	NaN	NaN	NaN	NaN	NaN	22.0863	NaN	22.4836	NaN	22.949	22.2682	NaN	NaN	22.4644	22.4308	22.5615	NaN	22.4398	22.5962	22.7196	22.2092	NaN	NaN	22.171	NaN	NaN	NaN	23.1698	NaN	NaN	NaN	NaN	NaN	NaN	NaN	NaN
NaN	NaN	NaN	NaN	NaN	NaN	NaN	NaN	NaN	NaN	NaN	NaN	NaN	NaN	NaN	NaN	NaN	NaN	23.319	23.3967	22.7518	22.8299	22.6096	22.7418	22.3138	NaN	23.1273	22.8377	NaN	22.8673	22.4231	22.3406	NaN	NaN	21.8728	NaN	NaN	22.5301	NaN	22.3303	NaN	21.2485	NaN	NaN	NaN	NaN	NaN	NaN	NaN	NaN
21.9313	22.4694	NaN	24.5245	22.1539	21.3025	NaN	24.6638	22.5334	22.4931	22.9081	21.944	22.4743	22.1813	22.8244	22.4295	NaN	NaN	NaN	NaN	NaN	NaN	NaN	NaN	NaN	NaN	NaN	NaN	NaN	NaN	NaN	NaN	NaN	NaN	NaN	NaN	NaN	NaN	NaN	NaN	NaN	NaN	NaN	23.4846	23.4181	24.6905	NaN	23.1252	24.3817	NaN
25.4242	24.6119	NaN	25.9701	24.5614	26.0401	25.6056	26.5837	24.8016	24.3158	26.0776	25.475	25.6451	25.3692	25.5356	25.4464	25.0349	25.4084	25.2136	25.4567	25.7969	25.411	24.79	25.3041	24.7307	25.8509	25.14	25.3659	24.9322	25.5199	25.3143	25.6517	25.2854	24.805	NaN	25.6955	25.7562	25.0651	25.3426	25.2666	24.8837	25.5078	25.7832	26.7877	NaN	26.9829	26.4686	NaN	NaN	26.203
25.9176	25.7715	26.2856	25.8099	NaN	25.496	23.2595	25.5825	25.8867	NaN	NaN	NaN	NaN	NaN	NaN	NaN	25.768	NaN	23.4973	23.2072	23.9663	24.0486	23.8142	24.4256	23.8836	25.5351	23.065	23.777	23.9075	23.8337	22.8651	23.2845	22.8239	23.7032	22.5626	NaN	23.6349	22.9348	23.6276	22.7169	24.0969	24.8308	NaN	NaN	NaN	NaN	NaN	24.7358	NaN	NaN
23.9741	23.9079	NaN	24.5412	23.8374	24.4257	24.0667	24.8534	24.4926	24.555	24.2591	24.7394	24.3359	24.2091	24.4708	24.2913	24.3759	24.9504	24.5322	24.4519	23.382	24.0877	23.9778	NaN	23.8734	26.1195	24.5964	24.0504	24.1474	23.8053	24.0115	23.8276	23.9178	24.4191	24.0371	25.9132	23.502	24.0746	23.8361	25.6822	24.4591	24.2164	23.7111	24.1566	NaN	23.8718	24.1478	NaN	24.0627	23.8116
27.0599	26.4723	NaN	23.1789	26.4769	NaN	26.7603	26.9613	26.7432	NaN	26.9624	27.123	26.6329	NaN	26.8392	27.0854	NaN	27.1095	25.0917	24.7788	25.4788	25.4008	24.9613	25.2752	24.8766	25.5738	25.2363	25.5099	25.3424	25.2209	25.2214	19.8082	24.8515	24.8595	24.461	24.9959	26.0881	25.4857	25.8915	25.5434	25.5078	25.7515	26.7265	NaN	26.6446	NaN	NaN	26.8647	NaN	26.7313
21.2301	NaN	NaN	NaN	NaN	NaN	NaN	NaN	22.4543	21.4676	23.5334	22.1457	22.2477	21.6342	21.4766	22.2935	NaN	NaN	22.6726	22.0941	NaN	NaN	NaN	NaN	NaN	NaN	22.2524	NaN	NaN	NaN	NaN	NaN	NaN	NaN	NaN	NaN	22.4687	22.4859	NaN	23.1411	NaN	NaN	NaN	NaN	NaN	NaN	NaN	22.4723	NaN	NaN
NaN	NaN	NaN	NaN	NaN	NaN	NaN	NaN	NaN	23.1192	22.3858	23.2656	22.508	22.5761	NaN	NaN	NaN	NaN	NaN	22.3438	22.7396	NaN	22.1616	NaN	NaN	NaN	NaN	21.8598	22.6157	22.7139	22.1816	22.8339	23.0163	NaN	22.8357	NaN	23.6312	23.07	22.4531	NaN	22.1138	NaN	NaN	NaN	NaN	NaN	NaN	23.6575	NaN	NaN
NaN	NaN	NaN	NaN	NaN	NaN	NaN	NaN	NaN	22.2109	NaN	22.2162	NaN	22.1609	NaN	NaN	22.0968	NaN	21.8495	22.5079	23.2475	22.7663	22.4523	NaN	22.3765	NaN	NaN	NaN	NaN	NaN	22.5839	NaN	NaN	NaN	21.7834	NaN	NaN	22.7629	22.8549	NaN	NaN	NaN	NaN	NaN	NaN	NaN	NaN	NaN	NaN	NaN
NaN	NaN	NaN	NaN	NaN	NaN	NaN	NaN	NaN	NaN	NaN	NaN	NaN	NaN	NaN	NaN	NaN	NaN	NaN	24.094	23.5972	NaN	23.3348	NaN	NaN	NaN	22.4615	23.1938	22.9976	23.0571	23.1265	23.538	23.2857	23.4182	23.3147	23.8768	22.9761	23.2407	22.8527	NaN	NaN	23.3326	NaN	NaN	NaN	NaN	NaN	NaN	NaN	NaN
NaN	NaN	NaN	NaN	NaN	NaN	NaN	NaN	NaN	NaN	NaN	NaN	NaN	NaN	NaN	NaN	NaN	NaN	NaN	24.2087	23.7708	24.0365	23.6821	NaN	23.4652	NaN	24.2853	NaN	23.2514	NaN	NaN	23.8631	NaN	23.7465	22.9949	24.0853	22.9111	NaN	23.5616	NaN	NaN	NaN	NaN	NaN	NaN	NaN	NaN	NaN	NaN	NaN
NaN	NaN	25.939	NaN	NaN	NaN	25.7925	NaN	NaN	NaN	26.0056	NaN	NaN	NaN	NaN	26.4544	26.458	NaN	23.9381	24.0177	23.6912	NaN	23.2227	24.0771	23.573	25.0339	NaN	23.5972	NaN	22.3003	24.7319	24.5172	24.4644	24.7487	23.8581	NaN	23.7308	23.6796	NaN	23.887	24.6306	24.8284	NaN	25.3036	NaN	24.6898	25.1777	NaN	NaN	24.8924
NaN	26.1263	26.2868	21.9046	26.6609	25.6687	26.6144	25.0516	26.1473	NaN	26.7003	NaN	22.312	NaN	NaN	23.6863	26.4169	26.7129	22.9509	NaN	27.1545	NaN	21.9123	27.3216	27.683	NaN	NaN	27.3787	26.6749	26.6166	25.7997	26.1086	NaN	26.1286	26.0052	NaN	25.6725	25.6223	25.7491	24.2998	27.039	27.0119	25.51	NaN	25.4522	25.8639	NaN	25.4372	25.2459	NaN
NaN	NaN	NaN	NaN	NaN	NaN	NaN	24.5413	NaN	28.2145	29.0432	28.2056	NaN	27.8542	NaN	NaN	NaN	NaN	25.4434	25.3608	24.5221	24.5333	24.2369	NaN	24.3697	23.8572	25.71	23.0521	23.8908	24.0936	24.8029	25.1518	25.5155	24.866	25.01	26.4202	24.7906	25.3096	24.2632	25.6574	24.3242	24.1162	NaN	NaN	NaN	NaN	NaN	NaN	NaN	NaN
NaN	NaN	NaN	NaN	21.6048	NaN	NaN	23.5154	NaN	24.7215	23.8747	24.2352	24.961	24.4269	NaN	NaN	21.9646	21.452	26.6796	22.8741	22.0081	26.7111	20.6256	NaN	26.2359	22.0633	23.3328	NaN	NaN	NaN	NaN	21.8695	20.038	22.9799	20.4697	26.352	NaN	20.6778	NaN	22.3469	NaN	22.6259	NaN	26.6239	25.6422	NaN	25.9513	NaN	NaN	NaN
23.9711	NaN	NaN	NaN	NaN	NaN	25.0337	24.8422	24.0213	NaN	NaN	24.5527	NaN	NaN	24.9604	NaN	24.3829	24.3854	NaN	NaN	NaN	NaN	NaN	NaN	NaN	NaN	NaN	NaN	NaN	NaN	NaN	NaN	NaN	NaN	NaN	NaN	NaN	NaN	NaN	NaN	NaN	NaN	NaN	NaN	25.3014	NaN	NaN	NaN	NaN	NaN
NaN	NaN	NaN	NaN	NaN	NaN	24.7576	NaN	NaN	23.7969	25.0727	23.6363	25.025	23.7897	24.102	23.8515	NaN	NaN	24.7442	24.3749	23.97	24.1662	22.9101	NaN	23.5597	NaN	25.3285	22.1717	23.3043	23.3164	22.9316	24.3912	24.8922	NaN	NaN	24.6052	23.3066	23.6418	22.1869	24.668	23.5913	NaN	NaN	NaN	NaN	NaN	NaN	NaN	NaN	NaN
27.1347	25.8832	28.5651	26.9081	26.5052	28.9829	27.0935	28.0298	26.6642	25.9578	26.3886	26.1834	26.534	26.1385	26.6675	26.6648	25.6773	26.0394	NaN	NaN	28.5043	27.7211	27.9905	27.2006	27.6539	27.8899	28.7941	28.6166	26.8095	27.776	27.5662	27.8149	28.0474	24.42	27.7198	28.7075	27.787	27.7167	27.5234	29.3559	27.2732	27.7729	26.2696	28.0448	26.0223	27.7568	27.2235	26.8778	27.0882	27.6499
NaN	NaN	NaN	NaN	NaN	NaN	NaN	NaN	NaN	NaN	NaN	NaN	NaN	NaN	NaN	NaN	NaN	NaN	NaN	22.3817	21.5291	NaN	21.6802	NaN	NaN	NaN	NaN	22.5905	NaN	22.1193	NaN	NaN	NaN	NaN	NaN	NaN	NaN	NaN	NaN	NaN	NaN	NaN	NaN	NaN	NaN	NaN	NaN	NaN	NaN	NaN
NaN	NaN	NaN	NaN	NaN	NaN	NaN	NaN	NaN	NaN	NaN	NaN	NaN	NaN	NaN	NaN	NaN	NaN	22.3119	NaN	NaN	22.6323	22.5745	23.1979	NaN	NaN	NaN	NaN	NaN	NaN	NaN	NaN	NaN	NaN	NaN	NaN	22.3653	NaN	NaN	NaN	NaN	NaN	NaN	NaN	NaN	NaN	NaN	NaN	NaN	NaN
NaN	NaN	NaN	NaN	NaN	NaN	NaN	NaN	NaN	NaN	NaN	NaN	NaN	NaN	NaN	NaN	NaN	NaN	NaN	24.2845	NaN	21.7053	22.6394	NaN	NaN	NaN	NaN	21.8965	21.9905	NaN	22.1848	23.1477	22.8152	23.1746	22.0327	23.5164	NaN	NaN	NaN	21.2311	NaN	NaN	NaN	NaN	NaN	NaN	NaN	NaN	NaN	NaN
21.6479	21.0729	NaN	NaN	NaN	NaN	22.3801	20.8215	21.4487	NaN	NaN	22.2137	NaN	22.9746	22.8231	22.3967	21.4861	21.7192	NaN	NaN	NaN	NaN	NaN	NaN	NaN	NaN	NaN	NaN	NaN	NaN	NaN	NaN	NaN	NaN	NaN	NaN	NaN	NaN	NaN	NaN	NaN	NaN	NaN	24.1062	22.8116	NaN	24.3538	22.8888	NaN	NaN
NaN	NaN	NaN	NaN	NaN	NaN	NaN	24.2242	NaN	NaN	22.3006	NaN	NaN	NaN	NaN	NaN	NaN	NaN	22.6595	22.874	23.8967	22.9675	23.573	23.2754	23.2527	24.2837	23.2729	23.3899	NaN	NaN	NaN	NaN	NaN	NaN	NaN	NaN	23.9953	NaN	NaN	22.5686	NaN	23.7468	23.9854	NaN	NaN	NaN	NaN	NaN	NaN	24.591
NaN	NaN	NaN	NaN	NaN	NaN	NaN	NaN	NaN	NaN	NaN	NaN	NaN	NaN	NaN	NaN	NaN	NaN	21.6274	22.7378	23.3913	23.0345	23.1901	23.5842	23.3802	23.8367	22.7563	23.0217	NaN	23.0883	23.3158	22.2216	22.2421	22.7063	22.8414	23.131	22.9387	22.7458	22.946	22.5119	22.7822	22.8718	NaN	NaN	NaN	NaN	NaN	NaN	NaN	NaN
NaN	NaN	NaN	NaN	NaN	NaN	NaN	NaN	NaN	NaN	NaN	NaN	NaN	NaN	NaN	NaN	NaN	NaN	22.918	23.1545	22.1975	22.4622	22.9944	23.3927	22.6296	NaN	22.0784	22.5274	23.1124	NaN	NaN	NaN	NaN	NaN	22.6942	NaN	NaN	NaN	NaN	NaN	NaN	NaN	NaN	NaN	NaN	NaN	NaN	NaN	NaN	NaN
26.5079	26.9295	28.231	27.1644	26.5823	28.7188	27.3321	27.8539	27.1109	26.5435	26.9266	26.7206	26.9486	26.6597	26.9674	26.619	26.6129	26.7021	26.2752	27.3471	27.3145	26.9755	27.6665	26.9549	26.6621	27.6802	27.0878	27.3	27.1264	27.1453	27.2314	27.5653	26.7887	26.7224	27.5748	28.1356	27.9208	27.6195	27.7665	27.6648	26.9938	27.2408	27.1585	28.0215	27.8073	28.4076	27.8004	26.9815	27.9272	27.4854
NaN	NaN	24.0474	NaN	22.7962	25.0796	23.6792	23.0155	23.5933	NaN	NaN	NaN	NaN	23.6717	23.7475	NaN	23.5185	23.8528	NaN	NaN	23.625	23.8285	22.764	23.3563	23.5427	NaN	NaN	23.5	24.1759	23.0708	NaN	NaN	NaN	24.356	NaN	NaN	NaN	23.3888	22.7012	NaN	23.7128	NaN	NaN	NaN	NaN	23.7149	NaN	NaN	NaN	NaN
23.7697	24.3376	25.3931	NaN	24.3856	25.4085	24.008	26.1994	24.4329	24.355	24.848	24.5744	23.5995	24.6066	24.5041	24.1253	24.2097	24.4276	25.1237	24.0089	26.3459	NaN	23.98	NaN	NaN	NaN	24.4671	24.9998	24.669	24.9974	NaN	25.519	NaN	NaN	NaN	24.4093	25.8232	25.4792	NaN	NaN	24.7715	25.3775	25.5345	NaN	25.6758	NaN	NaN	26.0584	26.5436	NaN
NaN	NaN	24.8691	24.9015	23.8052	24.1831	23.7407	24.2858	NaN	23.0125	24.7793	22.9902	NaN	21.9989	NaN	23.4795	NaN	22.9552	NaN	22.6269	22.9054	23.1484	22.2411	22.8273	NaN	NaN	22.1509	22.8656	22.7248	23.1926	NaN	22.5272	NaN	22.8442	22.3322	NaN	23.0133	NaN	22.8933	22.7382	23.3366	NaN	NaN	23.0513	NaN	22.3722	24.0648	NaN	NaN	NaN
27.8987	27.9203	26.4108	28.6786	NaN	NaN	28.5601	27.2167	26.917	28.2597	29.9095	27.9343	27.9347	28.1978	28.4822	28.0629	27.6581	28.1509	26.0063	27.2143	26.1477	26.6393	27.6164	26.4483	27.8461	26.8473	27.8505	26.727	27.193	27.0844	26.5158	26.7241	27.2589	26.6861	27.574	28.2815	26.3842	26.8718	26.0546	28.5616	26.4134	25.8629	26.4457	27.3291	26.2696	26.3364	26.6068	26.4951	26.7561	26.3378
NaN	NaN	NaN	NaN	NaN	NaN	NaN	NaN	NaN	NaN	NaN	NaN	NaN	NaN	NaN	NaN	NaN	NaN	21.9769	NaN	22.2595	22.4201	22.4734	NaN	23.3354	NaN	23.0618	22.3301	22.2721	NaN	20.6379	22.2249	22.1827	NaN	NaN	NaN	22.7559	23.1275	22.3554	24.0184	23.0349	22.5941	NaN	NaN	NaN	NaN	NaN	NaN	NaN	NaN
23.989	25.9076	NaN	NaN	NaN	NaN	NaN	NaN	26.3935	NaN	23.7848	22.0385	NaN	25.2416	NaN	24.8799	NaN	NaN	NaN	27.325	NaN	NaN	NaN	NaN	23.1363	NaN	26.0562	NaN	NaN	NaN	NaN	NaN	NaN	NaN	NaN	NaN	27.2125	NaN	NaN	26.1269	NaN	NaN	26.0915	NaN	NaN	NaN	NaN	NaN	NaN	27.4093
NaN	24.8993	NaN	NaN	24.233	NaN	25.2675	26.3132	25.647	NaN	22.9292	24.0233	23.7698	25.1398	25.0732	24.4531	24.5849	24.5132	24.2643	26.6222	25.6419	24.6591	24.3541	NaN	NaN	24.5416	24.2604	NaN	23.8793	24.2585	25.2602	24.2949	24.2638	24.9827	25.8823	NaN	25.788	25.8737	24.133	24.6964	NaN	NaN	24.9881	NaN	NaN	NaN	25.782	22.5379	NaN	26.05
NaN	NaN	NaN	NaN	NaN	NaN	NaN	NaN	NaN	23.0607	24.7332	22.9808	23.6859	23.2828	NaN	23.3638	22.914	22.8591	26.2222	25.9596	24.9412	25.309	23.1555	NaN	22.9691	NaN	NaN	NaN	NaN	NaN	25.3869	25.1386	25.5786	25.5913	23.6146	24.2324	NaN	NaN	NaN	22.7946	NaN	NaN	NaN	NaN	23.0415	23.5241	23.6059	23.3212	23.353	23.5649
23.6371	NaN	NaN	25.1817	24.7256	NaN	NaN	NaN	NaN	NaN	24.1223	24.5075	NaN	24.4785	NaN	NaN	NaN	NaN	NaN	NaN	NaN	NaN	NaN	NaN	NaN	NaN	NaN	NaN	NaN	NaN	NaN	NaN	NaN	NaN	NaN	NaN	NaN	NaN	NaN	NaN	NaN	NaN	25.3678	NaN	NaN	NaN	NaN	NaN	NaN	NaN
NaN	NaN	NaN	NaN	24.6559	NaN	24.7159	NaN	NaN	NaN	24.2062	25.1199	NaN	NaN	24.7703	NaN	25.351	25.1601	NaN	NaN	NaN	NaN	NaN	NaN	NaN	NaN	NaN	NaN	NaN	NaN	NaN	NaN	NaN	NaN	NaN	NaN	NaN	NaN	NaN	NaN	NaN	NaN	NaN	NaN	NaN	NaN	NaN	NaN	NaN	NaN
NaN	23.2601	NaN	NaN	23.0112	NaN	NaN	NaN	23.4474	NaN	NaN	NaN	24.5095	22.4623	23.0057	NaN	23.1187	NaN	NaN	NaN	NaN	NaN	NaN	NaN	NaN	NaN	NaN	NaN	NaN	NaN	NaN	NaN	NaN	NaN	NaN	NaN	NaN	NaN	NaN	NaN	NaN	NaN	NaN	NaN	NaN	NaN	NaN	NaN	NaN	NaN
NaN	22.7516	NaN	23.5933	NaN	24.8722	NaN	NaN	NaN	20.3951	16.8431	NaN	21.9563	NaN	NaN	20.0658	23.1632	23.224	NaN	NaN	NaN	NaN	NaN	NaN	NaN	NaN	NaN	NaN	NaN	NaN	NaN	NaN	NaN	NaN	NaN	NaN	NaN	NaN	NaN	NaN	NaN	NaN	21.2914	22.3729	NaN	NaN	NaN	NaN	NaN	22.3566
NaN	NaN	NaN	NaN	NaN	NaN	NaN	NaN	NaN	NaN	NaN	NaN	NaN	NaN	NaN	NaN	NaN	NaN	NaN	22.9977	21.6848	22.4316	NaN	21.7738	23.041	NaN	22.8507	21.7494	22.7035	22.9028	22.9569	21.6469	22.2152	21.9584	22.7501	23.312	22.1144	22.4158	21.9134	22.8153	21.468	21.2067	NaN	NaN	NaN	NaN	NaN	NaN	NaN	NaN
NaN	NaN	NaN	NaN	NaN	NaN	NaN	NaN	NaN	NaN	NaN	NaN	NaN	NaN	NaN	NaN	NaN	NaN	23.6869	NaN	22.9283	23.208	23.9009	25.3638	NaN	23.0742	NaN	23.0935	NaN	NaN	23.5088	23.273	23.7862	23.7052	NaN	NaN	23.8344	23.3009	22.6906	NaN	24.1929	NaN	NaN	NaN	NaN	NaN	NaN	NaN	NaN	NaN
NaN	NaN	NaN	21.8489	NaN	NaN	NaN	NaN	NaN	22.369	NaN	22.5451	NaN	NaN	21.9091	21.2163	NaN	NaN	NaN	22.8834	NaN	NaN	NaN	NaN	NaN	NaN	NaN	22.9502	22.9413	NaN	NaN	NaN	NaN	NaN	NaN	NaN	NaN	NaN	NaN	NaN	23.1288	22.9514	NaN	NaN	NaN	NaN	NaN	NaN	NaN	NaN
21.2424	21.41	21.9897	23.3625	21.5177	22.439	21.3787	21.5416	NaN	20.8183	21.0911	20.1704	20.9133	20.7892	21.5429	NaN	21.3433	NaN	NaN	NaN	NaN	NaN	NaN	NaN	NaN	NaN	NaN	NaN	NaN	NaN	NaN	NaN	NaN	NaN	NaN	NaN	NaN	NaN	NaN	NaN	NaN	NaN	21.5369	NaN	21.9627	NaN	NaN	21.4988	21.6122	NaN
22.014	20.7079	NaN	22.9187	20.8946	21.7633	21.1543	NaN	NaN	NaN	21.9614	19.8413	22.0357	20.9092	21.0563	19.6864	19.7218	NaN	NaN	NaN	NaN	NaN	NaN	NaN	NaN	NaN	NaN	NaN	NaN	NaN	NaN	NaN	NaN	NaN	NaN	NaN	NaN	NaN	NaN	NaN	NaN	NaN	NaN	23.0901	NaN	22.1799	22.7798	20.8937	22.0651	22.2238
NaN	NaN	NaN	NaN	NaN	NaN	NaN	NaN	23.5746	NaN	NaN	NaN	NaN	NaN	NaN	NaN	NaN	NaN	NaN	NaN	NaN	NaN	NaN	NaN	NaN	NaN	NaN	NaN	NaN	NaN	NaN	NaN	NaN	NaN	NaN	NaN	NaN	22.1488	NaN	NaN	NaN	NaN	23.6784	NaN	NaN	NaN	NaN	23.1114	23.8987	NaN
NaN	NaN	NaN	NaN	NaN	NaN	NaN	NaN	NaN	NaN	NaN	NaN	NaN	NaN	NaN	27.5876	NaN	NaN	NaN	28.2391	NaN	NaN	NaN	NaN	NaN	29.439	NaN	NaN	NaN	20.9122	NaN	NaN	NaN	20.7996	19.9307	NaN	20.8366	20.2793	21.7288	NaN	NaN	NaN	NaN	NaN	NaN	NaN	NaN	NaN	NaN	NaN
NaN	NaN	NaN	NaN	NaN	NaN	NaN	NaN	NaN	NaN	NaN	NaN	NaN	NaN	NaN	NaN	NaN	NaN	24.6517	24.6466	25.8986	25.7402	NaN	NaN	NaN	NaN	NaN	NaN	NaN	NaN	24.762	24.5482	24.7999	25.1533	NaN	NaN	21.6911	21.6469	NaN	NaN	NaN	NaN	NaN	NaN	NaN	NaN	NaN	NaN	NaN	NaN
NaN	NaN	24.8878	NaN	NaN	NaN	24.22	NaN	NaN	23.6323	24.1092	NaN	24.2341	23.4146	NaN	24.5266	23.3266	NaN	NaN	21.173	23.2646	20.7744	22.6714	22.5358	NaN	NaN	23.0297	22.6082	22.2311	22.518	NaN	23.9383	24.5431	23.8023	24.4657	25.5457	24.3252	24.8083	23.7889	25.5547	22.6201	22.866	23.6803	24.1054	23.56	25.1507	23.2465	23.9713	22.7725	23.324
23.2952	23.3776	NaN	NaN	NaN	NaN	24.3982	23.9264	23.8059	23.5121	23.8698	NaN	23.4995	NaN	NaN	23.9389	23.065	23.2365	NaN	NaN	NaN	NaN	26.4851	NaN	NaN	NaN	NaN	NaN	NaN	NaN	NaN	NaN	NaN	NaN	26.5069	NaN	NaN	NaN	NaN	27.1614	NaN	NaN	NaN	NaN	NaN	NaN	25.5019	NaN	NaN	25.9867
21.9166	NaN	NaN	NaN	21.4166	NaN	23.06	NaN	NaN	NaN	NaN	21.5275	NaN	NaN	22.4152	21.8248	21.1868	21.8138	NaN	NaN	24.9371	NaN	NaN	22.5312	23.7234	NaN	NaN	NaN	NaN	NaN	NaN	NaN	NaN	NaN	NaN	NaN	NaN	NaN	NaN	NaN	22.7662	NaN	NaN	23.1043	22.7009	NaN	NaN	NaN	NaN	22.7598
NaN	NaN	NaN	NaN	23.5801	24.2282	NaN	23.0479	NaN	NaN	NaN	NaN	NaN	NaN	NaN	NaN	NaN	NaN	23.7636	24.1221	NaN	23.6857	22.2345	NaN	NaN	22.6691	22.4126	22.8533	23.3748	23.2475	23.5167	23.4237	22.2891	22.375	22.3604	NaN	21.7596	21.8252	22.5536	22.3231	NaN	22.2594	23.4986	NaN	NaN	NaN	23.9027	23.576	NaN	NaN
24.6811	23.0849	NaN	NaN	22.8715	NaN	26.0712	23.6456	23.6525	NaN	25.5698	24.2703	24.3609	23.3725	23.5203	24.6387	23.2194	23.1711	24.1112	NaN	25.6504	25.0525	25.0738	24.5873	23.6346	NaN	NaN	24.1042	23.9521	23.8925	24.4916	24.8402	24.2671	24.7049	24.5464	23.9338	24.6309	24.334	24.0918	24.1623	23.154	23.8762	24.6453	25.2808	24.0277	24.7348	25.5773	24.616	24.5017	25.6773
26.7228	NaN	NaN	NaN	NaN	NaN	NaN	NaN	NaN	24.0015	26.6551	23.8332	24.1184	NaN	24.2548	24.0933	24.9149	24.6863	25.6757	25.4151	24.8126	24.3155	24.4049	25.3116	23.68	26.68	24.806	24.5163	24.4467	24.2933	24.6171	24.3292	24.0453	24.7158	25.0389	26.3962	NaN	24.8206	25.1543	25.7523	NaN	NaN	NaN	26.8151	NaN	NaN	26.4789	NaN	NaN	NaN
30.0277	28.2309	28.3955	27.2345	28.7795	28.4097	26.7781	28.4004	NaN	27.5274	28.4198	28.0321	30.7865	30.3988	30.0246	31.0131	28.5374	28.9823	28.4046	28.9093	27.8544	27.9052	29.5352	28.4612	28.9742	29.7435	29.6124	29.2391	29.7252	28.8296	28.6276	27.9348	28.3508	28.57	29.1733	29.3387	27.8268	28.0981	28.1744	30.1276	28.5716	28.6009	28.7552	28.8508	27.5702	28.2561	28.4421	28.368	28.2103	28.5988
22.9521	23.1339	NaN	NaN	NaN	NaN	NaN	NaN	NaN	22.3446	21.541	22.4415	23.1748	NaN	NaN	23.2721	NaN	23.1421	NaN	NaN	NaN	NaN	NaN	25.7938	NaN	NaN	NaN	NaN	NaN	NaN	NaN	NaN	NaN	25.1029	25.0019	NaN	NaN	NaN	24.8135	NaN	25.6195	NaN	NaN	NaN	NaN	NaN	NaN	NaN	NaN	NaN
24.0096	24.0455	26.6752	25.731	23.6237	27.0773	24.3468	26.2755	NaN	23.6772	24.5551	23.4992	24.3898	23.7025	23.6423	24.474	25.8502	NaN	NaN	NaN	27.0174	NaN	NaN	NaN	NaN	23.9491	NaN	NaN	25.1423	NaN	25.4556	25.5129	NaN	24.7485	25.5933	25.4669	26.7557	NaN	NaN	NaN	NaN	NaN	25.6018	NaN	NaN	NaN	NaN	25.6377	NaN	25.9149
24.2247	23.1968	24.491	24.7459	23.857	24.2772	NaN	24.0612	23.1083	23.5168	24.708	23.3352	24.2401	23.7501	24.1064	23.8635	23.0479	23.0377	NaN	NaN	NaN	NaN	NaN	NaN	NaN	NaN	NaN	NaN	NaN	NaN	NaN	NaN	NaN	NaN	NaN	NaN	NaN	NaN	NaN	NaN	NaN	NaN	23.9018	24.0472	23.2681	23.4443	21.9693	23.6589	23.5568	23.7471
NaN	NaN	30.3346	30.8269	NaN	NaN	NaN	NaN	NaN	NaN	28.6411	NaN	NaN	NaN	NaN	NaN	NaN	NaN	24.1288	24.4299	26.8002	NaN	NaN	NaN	NaN	26.5996	NaN	NaN	NaN	NaN	NaN	NaN	NaN	NaN	NaN	NaN	25.9543	NaN	24.5048	25.4613	NaN	NaN	26.6696	29.644	24.5278	28.9087	27.5446	26.1003	27.783	27.3136
NaN	NaN	24.4165	NaN	NaN	NaN	25.344	23.0536	NaN	NaN	NaN	NaN	NaN	NaN	23.5298	22.5616	NaN	21.9248	NaN	NaN	NaN	NaN	NaN	NaN	NaN	NaN	NaN	NaN	NaN	NaN	NaN	NaN	NaN	NaN	NaN	NaN	NaN	NaN	NaN	NaN	NaN	NaN	22.3746	22.6506	NaN	23.459	25.9566	22.8149	22.4266	NaN
NaN	26.5276	NaN	NaN	NaN	NaN	NaN	NaN	NaN	NaN	NaN	NaN	NaN	NaN	NaN	NaN	24.7563	24.3881	24.7074	NaN	25.4229	24.639	NaN	25.2776	24.6765	NaN	25.0473	25.7176	25.2009	25.0644	25.1933	25.1178	24.6036	25.1176	25.4265	25.6945	25.6635	NaN	26.0473	25.3005	26.0378	26.4061	NaN	28.0795	24.8868	NaN	NaN	NaN	NaN	27.9941
22.1612	22.6346	NaN	23.4055	NaN	NaN	27.5856	NaN	21.6246	NaN	NaN	20.277	23.1656	22.2588	NaN	22.3322	NaN	NaN	NaN	NaN	NaN	NaN	22.959	NaN	NaN	NaN	22.931	23.059	23.217	23.3238	NaN	23.122	23.1453	20.1232	NaN	NaN	21.4645	23.126	23.1308	NaN	NaN	NaN	NaN	NaN	NaN	NaN	NaN	23.1347	NaN	NaN
22.579	24.7264	27.8025	26.0571	20.5985	27.9247	23.9814	26.7103	24.5649	24.9372	24.1591	24.3843	22.8743	25.5306	26.3709	21.9771	24.8696	24.0096	24.7633	23.5395	24.0127	23.5121	NaN	NaN	NaN	24.825	23.658	25.2015	24.88	25.1868	24.6554	24.686	24.5163	25.2074	22.3134	24.888	23.7391	23.51	24.4284	26.1501	25.19	24.5211	24.9356	26.0873	24.4603	24.4437	24.6595	23.3372	25.605	24.5621
NaN	NaN	NaN	NaN	NaN	NaN	NaN	NaN	NaN	NaN	NaN	NaN	NaN	NaN	NaN	NaN	NaN	NaN	NaN	22.0531	NaN	NaN	21.4581	21.7006	21.5601	NaN	22.9315	NaN	22.0048	21.8661	NaN	22.1394	22.391	22.3263	22.3976	22.6281	22.2336	22.8279	22.4911	23.738	22.075	NaN	NaN	NaN	NaN	NaN	NaN	NaN	NaN	NaN
24.7969	23.0299	NaN	25.6254	23.6395	NaN	25.2539	24.7496	23.4431	23.8251	NaN	24.3193	25.3297	24.8307	25.1251	25.2381	23.8725	24.3283	24.9111	24.7439	24.543	24.7197	25.5157	NaN	24.9392	23.788	25.1486	NaN	NaN	NaN	25.1345	NaN	NaN	NaN	25.1688	NaN	NaN	25.2823	NaN	22.0373	NaN	NaN	NaN	24.4497	NaN	NaN	NaN	NaN	NaN	NaN
NaN	NaN	NaN	NaN	NaN	NaN	NaN	NaN	NaN	NaN	NaN	NaN	NaN	NaN	NaN	NaN	NaN	NaN	NaN	NaN	NaN	NaN	23.1254	NaN	NaN	NaN	NaN	NaN	NaN	NaN	NaN	NaN	NaN	NaN	23.1082	NaN	22.2029	22.5193	23.0387	NaN	23.1139	NaN	NaN	NaN	NaN	NaN	NaN	NaN	NaN	NaN
NaN	NaN	NaN	NaN	NaN	NaN	NaN	NaN	NaN	24.0504	NaN	23.9715	24.0608	23.9084	23.4421	NaN	22.8717	NaN	24.2627	23.754	23.1294	23.9955	23.7142	21.8251	23.4398	NaN	24.176	23.8222	23.975	NaN	23.559	23.8041	24.2252	23.4832	23.2504	24.1625	24.192	24.1503	23.5212	24.3489	23.9398	22.7854	NaN	NaN	NaN	NaN	NaN	NaN	NaN	NaN
21.0381	22.0728	NaN	NaN	NaN	21.9143	NaN	21.5991	NaN	20.7124	21.5489	NaN	22.1041	21.2183	20.8716	21.9084	21.5	NaN	NaN	NaN	NaN	NaN	NaN	NaN	NaN	NaN	NaN	NaN	NaN	NaN	NaN	NaN	NaN	NaN	NaN	NaN	NaN	NaN	NaN	NaN	NaN	NaN	NaN	NaN	NaN	NaN	NaN	NaN	NaN	NaN
NaN	NaN	NaN	NaN	NaN	NaN	NaN	NaN	NaN	NaN	NaN	NaN	NaN	NaN	NaN	NaN	NaN	NaN	NaN	NaN	NaN	NaN	NaN	NaN	25.9333	NaN	24.732	25.2143	25.2985	NaN	23.3145	NaN	24.5876	NaN	22.8705	NaN	24.5577	NaN	24.5588	NaN	NaN	NaN	NaN	NaN	NaN	NaN	NaN	NaN	NaN	NaN
NaN	NaN	NaN	NaN	27.4234	NaN	NaN	NaN	NaN	NaN	NaN	NaN	NaN	26.9706	NaN	28.4674	NaN	NaN	NaN	24.3755	26.1062	25.2366	25.6091	NaN	27.182	27.6097	25.071	NaN	24.2045	24.6172	NaN	24.0191	24.658	NaN	24.5944	23.2826	NaN	24.2562	25.1336	NaN	25.2647	25.9611	27.4177	NaN	24.1093	26.689	25.6867	27.2609	26.358	26.9268
NaN	NaN	NaN	NaN	NaN	NaN	NaN	NaN	NaN	NaN	NaN	NaN	NaN	NaN	NaN	NaN	NaN	NaN	25.5186	21.9939	22.2822	22.3473	NaN	22.4317	21.9533	NaN	21.9103	23.1778	NaN	NaN	NaN	NaN	22.9	20.6726	NaN	NaN	NaN	NaN	22.3461	NaN	NaN	23.3263	NaN	NaN	NaN	NaN	NaN	NaN	NaN	NaN
NaN	NaN	NaN	NaN	NaN	NaN	NaN	NaN	NaN	NaN	NaN	NaN	NaN	NaN	NaN	NaN	NaN	NaN	NaN	NaN	NaN	NaN	NaN	23.0536	NaN	NaN	22.9486	NaN	NaN	NaN	NaN	NaN	NaN	NaN	NaN	NaN	NaN	NaN	NaN	NaN	24.2314	23.5872	NaN	NaN	NaN	NaN	NaN	NaN	NaN	NaN
24.8204	23.0475	NaN	25.6512	23.6572	NaN	25.2788	24.7395	23.4588	23.8402	NaN	24.3342	25.3482	24.8489	25.1434	25.261	23.8906	24.3465	24.9038	24.736	24.5348	24.7109	25.5282	NaN	24.9515	23.7936	25.1318	NaN	NaN	NaN	25.1216	NaN	NaN	NaN	25.1595	NaN	NaN	25.2647	NaN	22.0305	NaN	NaN	NaN	24.4483	NaN	NaN	NaN	NaN	NaN	NaN
NaN	NaN	NaN	NaN	NaN	NaN	NaN	NaN	NaN	NaN	NaN	NaN	NaN	NaN	NaN	NaN	NaN	NaN	23.1344	22.8024	22.4654	22.2549	22.1667	21.8197	21.1481	NaN	20.9259	22.3441	22.1684	22.2279	22.6297	22.6715	21.8795	21.8333	21.7432	NaN	21.3897	21.0999	22.0589	21.3474	NaN	NaN	NaN	NaN	NaN	NaN	NaN	NaN	NaN	NaN
22.2377	NaN	NaN	NaN	22.6845	NaN	NaN	NaN	NaN	23.6675	22.8774	NaN	22.1705	22.4211	NaN	21.7306	NaN	NaN	NaN	23.5829	NaN	NaN	NaN	NaN	NaN	NaN	NaN	NaN	NaN	NaN	NaN	NaN	NaN	NaN	NaN	NaN	NaN	NaN	NaN	NaN	NaN	NaN	NaN	NaN	23.074	NaN	NaN	NaN	NaN	NaN
22.3522	NaN	NaN	NaN	22.7695	NaN	NaN	NaN	NaN	23.7388	23.0985	NaN	22.2596	22.5084	NaN	21.8424	NaN	NaN	NaN	23.5474	NaN	NaN	NaN	NaN	NaN	NaN	NaN	NaN	NaN	NaN	NaN	NaN	NaN	NaN	NaN	NaN	NaN	NaN	NaN	NaN	NaN	NaN	NaN	NaN	23.0363	NaN	NaN	NaN	NaN	NaN
NaN	22.4051	NaN	NaN	NaN	22.489	NaN	NaN	NaN	NaN	19.5022	21.7979	22.2279	20.2838	22.0187	20.9186	NaN	NaN	NaN	NaN	NaN	NaN	NaN	NaN	NaN	NaN	NaN	NaN	NaN	NaN	NaN	NaN	NaN	NaN	NaN	NaN	NaN	NaN	NaN	NaN	NaN	NaN	NaN	NaN	NaN	NaN	NaN	NaN	NaN	NaN
NaN	NaN	NaN	NaN	NaN	NaN	NaN	NaN	NaN	NaN	NaN	NaN	NaN	NaN	NaN	NaN	NaN	NaN	NaN	22.2819	22.4062	21.226	21.1152	NaN	21.3631	NaN	20.7894	22.2512	21.9155	21.86	NaN	22.4303	22.0457	NaN	22.2702	22.1313	22.586	22.3587	22.0565	21.9917	NaN	21.087	NaN	NaN	NaN	NaN	NaN	NaN	NaN	NaN
NaN	NaN	NaN	NaN	NaN	NaN	NaN	NaN	NaN	NaN	NaN	NaN	NaN	NaN	NaN	NaN	NaN	NaN	NaN	NaN	NaN	21.3171	21.872	NaN	NaN	NaN	NaN	22.2733	21.75	NaN	23.0428	22.3664	NaN	22.5653	23.3122	NaN	22.9592	22.2307	22.3567	NaN	NaN	21.2582	NaN	NaN	NaN	NaN	NaN	NaN	NaN	NaN
NaN	NaN	23.8904	NaN	22.4844	23.9951	23.3386	23.957	22.5731	22.6308	NaN	20.1803	22.3922	23.2844	23.1836	NaN	NaN	22.6919	23.7453	NaN	23.5873	23.737	24.3726	NaN	23.7651	NaN	NaN	23.2095	23.7806	23.312	NaN	NaN	24.0746	NaN	NaN	NaN	NaN	NaN	NaN	NaN	23.533	NaN	22.3436	NaN	22.9976	24.3273	23.4814	23.3263	23.3463	23.3193
NaN	NaN	NaN	NaN	NaN	NaN	NaN	NaN	NaN	NaN	NaN	NaN	NaN	NaN	NaN	NaN	NaN	NaN	24.9646	NaN	NaN	NaN	NaN	24.7913	NaN	25.1143	25.205	NaN	23.5642	NaN	NaN	NaN	NaN	NaN	NaN	NaN	NaN	NaN	NaN	NaN	NaN	NaN	NaN	NaN	NaN	NaN	NaN	NaN	NaN	NaN
23.3316	22.4147	25.7063	NaN	21.68	25.0608	23.6464	23.6005	22.3838	24.0072	23.3096	24.1833	25.3135	24.3135	24.7493	23.4924	22.9638	23.1971	NaN	NaN	NaN	NaN	NaN	NaN	NaN	NaN	NaN	NaN	NaN	NaN	NaN	NaN	NaN	NaN	NaN	NaN	NaN	NaN	NaN	NaN	NaN	NaN	25.0734	27.1271	25.642	26.4328	27.8428	NaN	26.1191	NaN
NaN	NaN	NaN	NaN	NaN	NaN	NaN	NaN	NaN	NaN	NaN	NaN	NaN	NaN	NaN	NaN	NaN	NaN	NaN	NaN	NaN	NaN	NaN	NaN	NaN	NaN	NaN	23.3299	22.4773	22.2225	22.28	21.4851	NaN	NaN	22.0002	NaN	22.5088	22.3765	22.5165	NaN	NaN	NaN	NaN	NaN	NaN	NaN	NaN	NaN	NaN	NaN
NaN	NaN	NaN	NaN	NaN	NaN	NaN	NaN	NaN	NaN	NaN	NaN	NaN	NaN	NaN	NaN	NaN	NaN	NaN	NaN	NaN	21.6521	NaN	22.2334	21.8402	NaN	22.2772	NaN	NaN	NaN	NaN	NaN	NaN	NaN	22.2757	NaN	22.4649	22.141	23.1581	NaN	NaN	NaN	NaN	NaN	NaN	NaN	NaN	NaN	NaN	NaN
27.2971	26.5554	NaN	NaN	NaN	26.6873	27.4284	27.8046	26.8003	27.0542	28.1542	26.4488	27.5164	NaN	NaN	27.538	NaN	NaN	25.5335	24.9973	26.2499	26.0653	26.9692	25.9658	26.9384	NaN	26.0367	26.1554	26.1456	26.3539	25.6969	25.0053	25.0547	NaN	25.5006	25.1419	25.5372	25.4175	25.6918	25.1778	26.8427	26.4044	25.4115	24.8174	NaN	NaN	24.8204	26.0758	25.0532	NaN
22.6578	22.5778	NaN	NaN	21.9942	NaN	NaN	NaN	NaN	NaN	20.5886	22.1478	NaN	22.4239	23.0328	NaN	22.4606	23.0952	22.9044	22.5617	23.5818	23.4223	23.0087	23.7694	22.9869	NaN	22.0631	22.7788	22.8333	22.5597	23.349	22.8897	22.7563	23.5382	22.5564	NaN	23.0631	22.719	NaN	NaN	23.4034	23.6306	NaN	NaN	NaN	NaN	NaN	NaN	NaN	NaN
NaN	NaN	NaN	NaN	NaN	NaN	NaN	NaN	27.3682	NaN	NaN	NaN	NaN	NaN	NaN	NaN	NaN	NaN	NaN	NaN	NaN	NaN	25.394	NaN	NaN	NaN	NaN	NaN	24.9568	NaN	NaN	24.9157	24.7649	NaN	23.8487	NaN	NaN	NaN	24.4451	NaN	NaN	NaN	NaN	NaN	NaN	NaN	NaN	NaN	NaN	NaN
NaN	NaN	NaN	NaN	NaN	NaN	NaN	NaN	NaN	NaN	NaN	NaN	26.9815	NaN	NaN	NaN	NaN	26.3149	25.3255	NaN	NaN	NaN	NaN	NaN	NaN	NaN	NaN	26.6987	NaN	25.5817	24.9566	NaN	NaN	NaN	NaN	NaN	25.4791	NaN	NaN	NaN	NaN	NaN	NaN	NaN	NaN	NaN	NaN	27.167	27.434	NaN
NaN	NaN	NaN	NaN	NaN	NaN	NaN	NaN	NaN	NaN	NaN	NaN	NaN	NaN	NaN	NaN	NaN	NaN	NaN	NaN	NaN	NaN	23.8906	22.4813	21.2978	NaN	23.9185	22.6678	23.4395	NaN	22.2442	NaN	NaN	NaN	22.7624	NaN	NaN	21.6567	22.2558	22.4681	NaN	NaN	NaN	NaN	NaN	NaN	NaN	NaN	NaN	NaN
23.6679	24.0495	25.9156	NaN	24.2413	25.5088	NaN	24.0781	NaN	NaN	NaN	NaN	NaN	24.2777	NaN	NaN	23.2217	NaN	NaN	NaN	NaN	NaN	NaN	NaN	NaN	NaN	NaN	NaN	NaN	NaN	NaN	NaN	NaN	NaN	NaN	NaN	NaN	NaN	NaN	NaN	NaN	NaN	NaN	NaN	NaN	NaN	NaN	23.0215	NaN	NaN
24.9072	23.566	24.3723	23.4163	21.9578	NaN	24.2044	24.0337	22.9374	NaN	23.5587	NaN	23.8264	NaN	NaN	23.4727	23.1399	22.9417	21.1635	22.5469	23.8279	NaN	23.5586	23.285	23.6708	24.3817	22.6751	24.1457	NaN	NaN	23.2419	23.4473	NaN	NaN	NaN	NaN	23.6086	23.4133	23.4171	NaN	23.3996	NaN	NaN	NaN	NaN	NaN	26.4893	NaN	NaN	NaN
NaN	NaN	29.5011	NaN	28.2099	NaN	28.3893	NaN	NaN	NaN	28.0222	23.3087	29.8491	NaN	NaN	NaN	NaN	NaN	25.8701	25.674	26.232	25.946	24.9827	27.2251	24.7606	28.2261	25.8529	25.4183	25.758	25.282	25.7227	25.3678	25.0327	25.9701	25.9822	25.9349	26.5916	26.003	26.6227	25.4897	26.6268	27.3149	NaN	28.4327	24.5312	NaN	28.2947	NaN	NaN	NaN
28.3723	27.4627	27.4756	27.9859	27.6286	27.8498	28.3971	26.7779	27.3729	27.4224	29.6905	27.406	27.7956	27.7523	28.0987	28.2032	27.8143	27.9534	27.3008	26.6914	26.1768	26.5946	29.6052	25.1269	27.7456	NaN	28.3863	27.8558	28.4466	28.284	27.2882	27.8429	27.4337	27.2747	28.272	26.0182	27.3724	27.2906	27.6322	26.9709	27.4359	25.1786	26.3272	25.3254	25.5731	25.1471	24.6113	26.2629	26.1479	24.7896
NaN	NaN	NaN	NaN	NaN	NaN	NaN	23.8334	23.4313	21.948	22.8519	NaN	21.5425	23.4779	24.0601	23.6388	NaN	24.0858	NaN	NaN	NaN	NaN	NaN	26.4319	25.9202	NaN	NaN	26.7457	26.428	26.2446	25.7196	25.9945	NaN	NaN	NaN	NaN	NaN	NaN	26.0306	NaN	26.3284	26.6327	NaN	NaN	NaN	NaN	NaN	NaN	NaN	NaN
NaN	NaN	24.2572	NaN	NaN	24.0933	NaN	NaN	NaN	NaN	NaN	23.7403	NaN	NaN	NaN	NaN	NaN	NaN	NaN	NaN	NaN	NaN	NaN	NaN	NaN	NaN	NaN	NaN	NaN	NaN	NaN	NaN	NaN	NaN	NaN	NaN	NaN	24.5163	NaN	NaN	23.909	NaN	NaN	NaN	NaN	NaN	NaN	NaN	NaN	NaN
NaN	NaN	NaN	NaN	NaN	24.5539	NaN	23.4049	23.2801	NaN	NaN	NaN	NaN	NaN	24.0363	NaN	NaN	NaN	23.7475	23.8884	NaN	NaN	NaN	NaN	NaN	24.8247	NaN	NaN	NaN	NaN	NaN	NaN	NaN	NaN	NaN	NaN	NaN	NaN	NaN	NaN	NaN	24.4732	23.3856	NaN	23.4743	24.2415	NaN	23.1536	23.4749	23.6727
NaN	NaN	NaN	NaN	NaN	NaN	NaN	NaN	NaN	NaN	NaN	NaN	NaN	NaN	NaN	NaN	NaN	NaN	23.1093	NaN	22.3633	22.3481	NaN	NaN	21.5632	NaN	NaN	NaN	21.5638	21.5846	23.3005	22.8483	22.101	NaN	NaN	NaN	NaN	NaN	NaN	NaN	NaN	NaN	NaN	NaN	NaN	NaN	NaN	NaN	NaN	NaN
NaN	NaN	NaN	NaN	NaN	NaN	NaN	NaN	NaN	NaN	NaN	NaN	NaN	NaN	NaN	NaN	NaN	NaN	NaN	NaN	NaN	NaN	NaN	NaN	NaN	NaN	NaN	NaN	21.8753	21.9127	23.0047	22.4611	22.4625	NaN	NaN	NaN	NaN	NaN	NaN	NaN	NaN	NaN	NaN	NaN	NaN	NaN	NaN	NaN	NaN	NaN
NaN	NaN	NaN	NaN	NaN	NaN	NaN	NaN	NaN	NaN	NaN	NaN	NaN	NaN	NaN	NaN	NaN	NaN	NaN	23.019	21.5556	NaN	NaN	NaN	NaN	NaN	NaN	NaN	21.4858	NaN	NaN	NaN	22.2901	22.4554	NaN	NaN	22.3262	NaN	NaN	NaN	NaN	22.2267	NaN	NaN	NaN	NaN	NaN	NaN	NaN	NaN
NaN	NaN	NaN	NaN	NaN	NaN	NaN	20.9242	NaN	NaN	NaN	NaN	NaN	NaN	NaN	NaN	NaN	NaN	24.6735	24.4399	21.6411	22.4208	24.2242	NaN	21.891	22.8162	25.202	22.7104	23.6687	23.5856	23.8148	24.4751	20.4895	22.7769	24.9859	24.5954	20.272	23.8436	23.0712	24.364	22.6979	NaN	NaN	NaN	NaN	NaN	NaN	NaN	NaN	NaN
NaN	NaN	NaN	NaN	NaN	NaN	NaN	NaN	NaN	NaN	23.8788	NaN	NaN	NaN	NaN	NaN	NaN	NaN	22.9075	25.3642	NaN	NaN	24.364	NaN	NaN	NaN	25.9044	22.2981	NaN	NaN	NaN	NaN	25.5948	NaN	25.4219	24.9049	NaN	NaN	NaN	NaN	NaN	NaN	NaN	NaN	NaN	NaN	NaN	NaN	NaN	NaN
23.1714	NaN	NaN	NaN	NaN	NaN	NaN	NaN	22.4322	NaN	23.9834	NaN	24.407	NaN	NaN	23.6158	NaN	NaN	NaN	NaN	NaN	NaN	NaN	NaN	NaN	NaN	21.8518	23.6052	NaN	NaN	NaN	NaN	NaN	NaN	20.8507	NaN	22.1971	21.4458	22.3161	21.8632	NaN	NaN	23.6973	NaN	NaN	NaN	24.8055	NaN	NaN	NaN
NaN	21.8433	22.4914	NaN	NaN	NaN	22.7727	NaN	NaN	NaN	22.4121	21.8416	21.7578	22.3233	22.7207	21.4539	21.8089	22.1274	NaN	NaN	NaN	NaN	NaN	NaN	NaN	NaN	NaN	NaN	NaN	NaN	NaN	NaN	NaN	NaN	NaN	NaN	NaN	NaN	NaN	NaN	NaN	NaN	22.3263	23.7428	22.7091	NaN	23.5203	22.4859	23.1885	23.1402
22.1561	22.1255	23.3477	23.8881	22.5839	NaN	22.5164	22.3112	22.4304	22.8785	22.7815	22.1989	22.452	22.7181	23.2558	21.9056	22.7869	22.9055	NaN	NaN	NaN	22.9699	NaN	NaN	NaN	NaN	22.835	NaN	NaN	NaN	NaN	20.6761	23.3886	23.4092	NaN	23.952	23.2563	23.4871	22.5681	NaN	22.7385	NaN	NaN	23.0342	22.6012	21.943	22.6008	22.5215	22.6903	22.4622
NaN	NaN	NaN	NaN	NaN	NaN	NaN	NaN	NaN	NaN	NaN	NaN	NaN	NaN	NaN	NaN	NaN	NaN	21.1134	23.6852	NaN	22.8539	22.7002	NaN	NaN	NaN	22.7519	22.1186	22.3123	22.1208	22.4125	23.0586	22.7947	22.6712	23.4649	NaN	22.0034	22.5903	22.1874	21.938	NaN	NaN	NaN	NaN	NaN	NaN	NaN	NaN	NaN	NaN
23.4638	22.2679	22.968	NaN	22.7517	NaN	20.3539	23.3193	22.4401	22.3194	25.144	22.4641	23.1738	22.911	NaN	22.8803	21.9433	22.0314	24.1583	NaN	NaN	23.5478	NaN	23.4931	23.8154	24.2628	23.5005	22.6705	23.0827	23.0874	22.6414	NaN	NaN	NaN	22.987	25.7467	22.7087	NaN	22.5358	25.9269	23.8299	23.6146	NaN	22.6602	NaN	NaN	22.9141	NaN	NaN	23.9263
NaN	NaN	NaN	NaN	24.2589	24.014	24.5662	NaN	24.1064	24.0997	24.4912	24.6758	25.1868	NaN	23.6493	25.1106	24.8425	NaN	24.658	24.6401	24.5521	24.1758	NaN	24.0357	24.0436	24.9061	NaN	NaN	24.3533	24.904	24.5513	24.57	24.3111	24.571	24.0212	25.4658	25.007	24.1711	24.6255	25.0306	NaN	NaN	23.7842	NaN	NaN	NaN	NaN	23.4705	NaN	NaN
NaN	NaN	NaN	NaN	NaN	24.0084	NaN	NaN	NaN	NaN	NaN	NaN	NaN	NaN	NaN	NaN	NaN	NaN	NaN	NaN	NaN	23.9153	NaN	NaN	23.9655	NaN	23.5743	NaN	23.8729	24.674	24.0168	24.3567	24.2536	NaN	NaN	NaN	24.5761	23.8319	24.2168	23.366	24.4299	24.2287	NaN	NaN	NaN	NaN	NaN	NaN	NaN	NaN
NaN	NaN	NaN	NaN	NaN	NaN	NaN	NaN	NaN	NaN	NaN	NaN	NaN	NaN	NaN	NaN	NaN	NaN	22.6558	22.8564	21.3569	22.0777	21.6028	NaN	21.5529	NaN	21.8769	NaN	21.9535	NaN	NaN	NaN	NaN	NaN	NaN	21.9386	NaN	NaN	NaN	NaN	NaN	NaN	NaN	NaN	NaN	NaN	NaN	NaN	NaN	NaN
NaN	NaN	NaN	NaN	NaN	NaN	NaN	25.4912	NaN	NaN	25.9218	NaN	25.189	24.9825	NaN	NaN	NaN	NaN	NaN	NaN	NaN	NaN	NaN	NaN	NaN	NaN	NaN	NaN	NaN	NaN	NaN	NaN	NaN	NaN	NaN	NaN	NaN	NaN	NaN	NaN	NaN	NaN	25.1872	25.7192	NaN	26.5817	26.0082	NaN	26.2231	25.8676
NaN	NaN	NaN	NaN	NaN	NaN	NaN	NaN	NaN	NaN	NaN	NaN	NaN	NaN	NaN	NaN	NaN	NaN	24.0991	23.5213	22.4015	22.9359	22.5235	23.1589	22.7688	24.9395	23.3196	22.5357	22.6361	23.0553	22.8139	22.8823	23.3008	23.4452	22.8327	25.0456	22.2067	22.6458	22.2374	24.5269	23.5558	23.1302	NaN	NaN	NaN	NaN	NaN	NaN	NaN	NaN
NaN	NaN	NaN	NaN	NaN	NaN	NaN	NaN	NaN	NaN	NaN	NaN	NaN	NaN	NaN	NaN	NaN	NaN	21.9697	NaN	NaN	21.3401	NaN	NaN	NaN	22.9248	NaN	NaN	NaN	NaN	NaN	NaN	22.1414	NaN	22.298	NaN	NaN	22.0124	NaN	22.9118	NaN	NaN	NaN	NaN	NaN	NaN	NaN	NaN	NaN	NaN
NaN	22.2139	NaN	NaN	NaN	NaN	NaN	NaN	NaN	21.5001	NaN	22.4905	21.1986	22.691	22.0247	20.9266	22.2404	22.289	23.0174	NaN	20.6124	21.8759	21.5481	21.8135	21.7001	NaN	24.9103	21.5435	21.9396	21.841	22.3186	NaN	21.5008	22.2822	22.2598	22.9128	21.279	21.7156	22.3913	23.3347	20.8515	20.7647	21.5171	NaN	NaN	NaN	NaN	NaN	NaN	NaN
NaN	NaN	NaN	NaN	NaN	NaN	NaN	NaN	NaN	NaN	NaN	NaN	NaN	NaN	NaN	NaN	NaN	NaN	NaN	NaN	NaN	NaN	NaN	NaN	NaN	NaN	22.2185	NaN	NaN	NaN	20.3421	NaN	21.4653	NaN	22.3859	22.5518	NaN	NaN	NaN	22.2543	NaN	NaN	NaN	NaN	NaN	NaN	NaN	NaN	NaN	NaN
22.249	21.7165	NaN	NaN	NaN	NaN	NaN	24.7619	21.2376	22.4136	NaN	23.3008	22.433	18.0172	NaN	22.2428	21.5447	20.5394	20.8596	23.6653	21.8473	NaN	NaN	18.1317	NaN	NaN	NaN	18.71	18.9829	NaN	NaN	NaN	NaN	22.0605	20.0053	19.9842	21.0704	20.0897	19.9474	NaN	18.7117	20.8966	NaN	NaN	NaN	NaN	NaN	NaN	NaN	NaN
21.5625	20.7413	NaN	23.9147	20.6493	NaN	21.8095	22.9778	NaN	21.2279	23.4983	20.4793	21.6957	21.4412	21.3976	21.0181	20.6261	21.0638	NaN	NaN	22.396	21.3219	NaN	NaN	NaN	NaN	21.6364	NaN	NaN	NaN	21.6587	NaN	19.7827	NaN	NaN	23.6397	21.6376	21.332	NaN	21.9574	NaN	NaN	NaN	22.663	NaN	NaN	NaN	20.5245	NaN	21.6155
23.8311	24.323	NaN	NaN	NaN	NaN	24.7755	NaN	24.9284	24.4693	24.2853	23.8006	24.282	24.2101	24.3166	23.5671	24.5993	23.8744	23.4405	24.2384	24.5169	23.8412	24.7228	24.9443	23.9776	25.65	25.1789	21.2237	22.184	NaN	24.0998	24.3872	24.2145	23.8276	25.421	25.6426	22.3781	25.0305	25.4925	25.261	24.2526	24.6544	24.8173	25.0029	25.1365	NaN	24.8944	25.3255	25.2707	24.7714
NaN	NaN	25.2323	NaN	NaN	NaN	NaN	NaN	NaN	NaN	NaN	NaN	NaN	NaN	NaN	NaN	NaN	NaN	NaN	NaN	21.706	NaN	NaN	NaN	22.2854	NaN	22.5043	NaN	NaN	NaN	22.264	21.903	22.8182	22.0613	22.3765	NaN	22.1868	22.6666	NaN	23.6208	21.9808	NaN	NaN	NaN	NaN	NaN	NaN	NaN	NaN	NaN
NaN	NaN	NaN	NaN	NaN	NaN	NaN	NaN	NaN	NaN	NaN	NaN	NaN	NaN	NaN	NaN	NaN	NaN	NaN	NaN	23.7896	23.4792	NaN	NaN	23.686	NaN	NaN	NaN	23.0509	NaN	NaN	NaN	NaN	NaN	25.2971	25.2685	NaN	NaN	24.0285	NaN	NaN	NaN	NaN	NaN	NaN	NaN	NaN	NaN	NaN	NaN
22.919	NaN	24.3843	NaN	24.0379	24.8943	23.8886	24.4925	24.2675	23.7546	NaN	23.4045	23.1764	24.4034	24.4873	23.4197	23.6447	23.8645	25.1472	24.7581	NaN	20.5377	24.9614	20.9154	NaN	24.2102	25.3735	24.2798	24.4014	24.5075	24.9067	24.2802	24.4453	24.4643	24.2442	NaN	24.2408	23.9261	23.7921	NaN	24.8103	24.8809	23.8577	NaN	23.7627	24.2169	NaN	23.9524	24.0194	NaN
NaN	NaN	NaN	NaN	NaN	NaN	NaN	NaN	NaN	NaN	NaN	NaN	NaN	NaN	NaN	NaN	NaN	NaN	NaN	NaN	NaN	NaN	NaN	NaN	NaN	NaN	NaN	22.2801	22.9892	23.2688	NaN	23.5093	23.6583	NaN	NaN	NaN	NaN	NaN	NaN	NaN	NaN	NaN	NaN	22.8502	NaN	NaN	NaN	NaN	NaN	NaN
NaN	NaN	NaN	NaN	NaN	NaN	NaN	NaN	NaN	NaN	NaN	NaN	NaN	NaN	NaN	NaN	NaN	NaN	22.8756	21.7941	23.4562	NaN	22.7575	23.6581	23.0049	NaN	21.4105	22.1511	22.5174	22.05	21.8628	22.1131	22.1676	21.6397	21.7797	NaN	22.2472	22.013	22.2883	20.7248	22.8795	22.5542	NaN	NaN	NaN	NaN	NaN	NaN	NaN	NaN
28.3162	NaN	28.9705	27.7927	28.3503	30.2403	28.5089	NaN	27.895	NaN	29.2415	23.4998	NaN	NaN	NaN	28.5674	NaN	NaN	25.7212	25.2242	25.8441	25.8872	26.1941	25.5973	26.1162	27.544	27.2649	27.6067	27.4529	27.524	26.9449	26.8697	26.5877	26.276	26.497	27.43	26.8762	26.4822	26.9603	27.0079	26.9157	26.6078	28.9136	28.424	28.5843	29.2163	27.9952	28.903	28.8346	27.7131
22.9231	NaN	NaN	NaN	NaN	NaN	NaN	NaN	NaN	24.2347	23.0632	24.0359	23.5166	23.8587	23.9482	22.8185	NaN	NaN	23.1528	23.1714	23.5305	23.8735	22.2447	24.0492	23.0185	NaN	23.9027	23.1991	23.6423	23.3755	22.8588	22.3396	22.795	23.4142	23.5057	21.1883	22.889	22.5256	23.4548	21.7798	24.3068	23.6049	NaN	NaN	NaN	24.4798	NaN	NaN	NaN	NaN
22.7207	NaN	NaN	24.9675	22.4703	23.7023	NaN	23.5315	NaN	22.7328	24.4183	22.3328	22.7528	22.8912	23.0001	22.7532	NaN	22.4623	NaN	23.2881	22.938	22.7989	NaN	NaN	NaN	NaN	23.5603	NaN	NaN	NaN	NaN	22.7125	22.461	23.1079	23.2246	23.4987	NaN	22.8738	NaN	NaN	NaN	NaN	NaN	NaN	NaN	NaN	NaN	23.1217	NaN	23.2347
23.1527	NaN	24.5555	NaN	NaN	NaN	23.4708	NaN	NaN	NaN	NaN	22.1896	23.3277	NaN	NaN	22.4203	NaN	NaN	NaN	21.72	22.9415	22.2869	21.688	23.2046	21.7062	NaN	21.9307	22.3655	22.8298	22.8161	22.8185	21.963	22.7424	22.8395	22.6059	NaN	22.6019	21.9074	NaN	NaN	NaN	NaN	NaN	NaN	NaN	NaN	NaN	NaN	NaN	NaN
NaN	NaN	NaN	NaN	NaN	NaN	NaN	NaN	NaN	25.3206	NaN	24.6283	NaN	25.424	NaN	24.8796	NaN	NaN	21.8641	NaN	22.8028	22.8976	23.3763	23.2203	24.6939	NaN	23.622	24.2916	24.8424	24.0754	24.0806	22.8593	23.0594	23.9092	23.8853	23.7534	23.233	22.7308	23.5135	23.0937	23.9495	23.832	23.6661	NaN	23.8033	24.2262	24.7789	NaN	23.9366	23.9313
24.0214	24.0214	25.3245	NaN	23.7547	22.3405	24.062	24.592	24.0647	24.5426	23.5929	23.7909	24.0734	24.4052	24.5304	23.4071	23.8965	24.1399	25.8878	NaN	26.2412	26.6421	NaN	27.2297	26.6179	NaN	27.2679	NaN	NaN	26.8488	NaN	NaN	NaN	26.5141	NaN	NaN	NaN	25.6117	NaN	NaN	NaN	25.9911	24.7796	NaN	24.5633	25.4034	24.7202	24.8317	25.1941	24.9606
21.247	22.1618	22.7337	NaN	21.2991	NaN	21.9603	NaN	21.9058	22.3529	NaN	21.975	NaN	NaN	21.8029	NaN	21.8906	21.7783	NaN	NaN	23.0124	NaN	NaN	NaN	NaN	NaN	NaN	23.3333	22.9448	23.169	NaN	NaN	NaN	NaN	NaN	NaN	NaN	NaN	NaN	NaN	NaN	22.6751	NaN	NaN	NaN	NaN	NaN	NaN	NaN	NaN
23.1606	22.5923	23.2947	24.0918	22.605	NaN	22.0161	22.55	21.9552	NaN	23.2195	23.063	22.4685	22.6701	23.8311	23.26	NaN	NaN	NaN	NaN	23.1027	21.627	23.4796	NaN	NaN	NaN	22.7917	24.1545	23.8732	NaN	23.4564	NaN	22.6474	NaN	23.1159	NaN	23.2482	23.2089	23.4953	NaN	23.72	NaN	23.3289	24.086	23.4459	23.4483	NaN	22.9443	23.407	23.5916
NaN	21.9488	23.3195	26.8947	NaN	NaN	26.1353	NaN	24.8247	NaN	26.4748	19.9312	NaN	NaN	NaN	NaN	NaN	NaN	26.1775	NaN	NaN	26.0964	26.1479	25.6105	NaN	26.2775	26.5954	25.4279	NaN	NaN	26.3622	NaN	26.2757	NaN	26.6545	23.5629	NaN	NaN	26.3481	NaN	25.7647	26.0028	25.5516	26.7785	25.6648	26.6672	26.4207	25.1279	25.7535	25.9705
NaN	NaN	NaN	NaN	23.2125	NaN	NaN	23.401	NaN	23.3873	22.9263	23.3044	NaN	23.1517	20.9789	NaN	22.2821	NaN	NaN	NaN	NaN	NaN	NaN	NaN	NaN	NaN	NaN	NaN	NaN	NaN	NaN	NaN	NaN	NaN	NaN	NaN	NaN	NaN	NaN	NaN	NaN	NaN	NaN	NaN	21.9881	NaN	NaN	22.3174	NaN	NaN
NaN	25.0499	25.7192	23.5093	24.8339	25.4094	NaN	25.1738	NaN	24.5581	25.3288	24.3844	25.192	24.906	25.0736	24.4707	24.2184	24.4776	NaN	25.1916	23.9898	23.7219	24.3542	23.2626	23.6978	NaN	23.942	24.6793	23.8808	23.8946	NaN	23.706	23.8768	23.95	24.2885	NaN	24.3736	24.3215	24.5487	24.1591	NaN	NaN	NaN	NaN	NaN	NaN	NaN	NaN	NaN	NaN
NaN	NaN	NaN	NaN	NaN	NaN	NaN	NaN	NaN	NaN	NaN	NaN	NaN	NaN	NaN	NaN	NaN	NaN	24.0555	24.1257	23.1553	23.2019	23.1104	22.835	23.4428	23.6425	24.8171	23.046	23.2136	23.9443	23.7913	23.8358	23.9459	22.8086	23.9911	24.4069	23.1051	23.9957	24.2345	25.4239	23.8231	23.3517	NaN	NaN	NaN	NaN	NaN	NaN	NaN	NaN
22.299	NaN	NaN	24.3142	NaN	NaN	NaN	NaN	23.8396	NaN	NaN	23.5912	22.6	NaN	23.5764	NaN	NaN	NaN	NaN	23.8466	23.4265	22.9425	23.5113	22.6123	22.9088	NaN	22.7339	NaN	NaN	23.1359	23.3785	23.4739	23.6104	23.3533	23.9526	NaN	23.7155	24.0802	23.0145	23.6872	NaN	NaN	23.7822	23.5582	NaN	23.0397	24.9095	NaN	NaN	NaN
27.4672	26.123	NaN	27.5015	26.3204	25.3235	26.2263	NaN	NaN	NaN	NaN	NaN	26.0972	24.692	26.2303	27.5741	25.9676	20.4748	25.2638	24.6392	26.1807	25.4888	24.5911	25.5448	25.4976	26.091	23.1547	24.029	24.5698	24.421	22.734	22.8349	23.0683	23.8697	23.1426	21.8824	22.0355	24.042	23.5845	20.4473	22.669	25.7383	NaN	25.5195	NaN	NaN	25.1783	NaN	NaN	25.4366
NaN	NaN	NaN	NaN	NaN	NaN	NaN	NaN	NaN	NaN	NaN	NaN	NaN	NaN	NaN	NaN	NaN	NaN	NaN	NaN	23.3093	NaN	NaN	NaN	NaN	NaN	NaN	22.399	21.3149	21.2237	NaN	23.1971	22.8199	22.9753	22.3641	22.0659	21.8269	21.8382	21.3877	NaN	NaN	NaN	NaN	NaN	NaN	NaN	NaN	NaN	NaN	NaN
23.6103	22.8928	24.3538	25.0623	23.3747	24.5555	24.0439	23.5669	22.9244	23.2364	24.4338	23.525	23.6873	NaN	23.83	NaN	23.4184	23.4627	23.572	24.2099	24.2451	23.3215	24.4026	NaN	23.3078	NaN	22.8106	23.2872	23.5456	23.5902	23.3835	23.4156	23.5486	23.6166	23.5114	23.7201	23.6079	22.8614	23.8016	23.4265	NaN	NaN	NaN	NaN	24.2117	24.7039	NaN	23.3203	24.2512	24.2315
NaN	NaN	NaN	NaN	NaN	NaN	NaN	NaN	NaN	NaN	NaN	NaN	NaN	NaN	NaN	NaN	NaN	NaN	NaN	24.9913	24.0637	23.9372	NaN	NaN	NaN	NaN	24.7675	NaN	NaN	NaN	NaN	24.5182	24.3503	24.6608	NaN	NaN	NaN	NaN	NaN	24.938	NaN	NaN	NaN	NaN	NaN	NaN	NaN	NaN	NaN	NaN
NaN	25.144	25.7003	NaN	24.9098	25.4065	25.4232	NaN	24.4907	24.5465	23.9995	24.6073	25.1701	24.5741	24.6572	25.9135	25.4417	24.9424	24.5169	23.8485	25.0267	NaN	23.8771	25.5885	24.0518	26.7853	23.8827	24.5716	24.2593	24.2954	24.8975	NaN	24.4799	25.2607	25.4331	24.6294	25.3583	25.2356	25.0547	24.4228	25.5414	26.09	NaN	NaN	NaN	NaN	25.866	NaN	NaN	NaN
NaN	NaN	NaN	NaN	NaN	NaN	NaN	NaN	NaN	NaN	NaN	NaN	NaN	NaN	NaN	NaN	NaN	NaN	21.7278	23.6818	23.148	22.7588	23.7641	NaN	22.6544	23.6432	21.3263	22.8906	22.4295	22.1886	NaN	NaN	NaN	22.9706	23.0214	20.1978	20.8784	22.6818	23.4276	19.6561	20.5608	NaN	NaN	NaN	NaN	NaN	NaN	NaN	NaN	NaN
NaN	NaN	NaN	NaN	NaN	NaN	NaN	NaN	NaN	NaN	NaN	NaN	NaN	NaN	NaN	NaN	NaN	NaN	NaN	21.5657	NaN	20.8563	21.7329	22.0752	21.4379	NaN	22.2186	22.5885	22.7754	22.7679	22.7794	22.4546	22.7868	22.9839	22.4963	NaN	21.856	21.9629	22.1033	NaN	21.4871	22.1644	NaN	NaN	NaN	NaN	NaN	NaN	NaN	NaN
22.4245	NaN	NaN	NaN	NaN	NaN	NaN	20.326	21.6797	NaN	23.7969	NaN	21.7967	NaN	NaN	23.433	NaN	NaN	NaN	NaN	24.1657	NaN	20.8685	21.6468	NaN	NaN	NaN	23.5942	23.0152	21.9572	NaN	22.0036	22.0546	22.103	22.7166	22.5842	22.2481	22.8156	22.6346	23.2681	NaN	NaN	NaN	NaN	NaN	NaN	NaN	NaN	NaN	NaN
29.8324	28.2318	29.1545	27.2329	28.7742	NaN	29.1398	29.3916	28.2816	28.6252	30.0871	28.7726	29.2467	29.0786	29.1315	29.2628	28.3567	28.656	27.8005	27.8961	27.8911	28.0904	28.3001	28.1937	28.6308	29.0276	28.5332	28.5181	28.319	28.4281	28.0109	27.9713	27.9676	28.0041	28.5079	29.237	28.3381	28.3216	28.2792	28.8011	28.8667	28.7578	28.5897	28.7952	27.9492	28.7878	28.3086	28.4166	NaN	28.4412
NaN	NaN	NaN	NaN	NaN	NaN	NaN	NaN	NaN	NaN	NaN	NaN	NaN	NaN	NaN	NaN	NaN	NaN	NaN	NaN	23.4795	25.0813	NaN	24.0764	23.5465	24.1896	NaN	24.1599	23.8206	NaN	NaN	22.9723	NaN	NaN	NaN	NaN	NaN	NaN	NaN	NaN	NaN	24.3363	NaN	NaN	NaN	NaN	NaN	NaN	NaN	NaN
28.2882	27.3992	28.6988	NaN	26.0868	28.8281	27.4645	28.3069	27.0715	27.111	27.7298	27.169	28.1387	27.8179	27.5989	28.3236	27.5553	28.0143	27.8408	27.2184	30.1309	28.7751	29.3252	28.9753	29.0481	27.3892	29.0104	28.7331	27.0764	27.7683	27.0027	27.5977	27.3534	25.8048	21.3912	28.9529	27.7687	27.0651	26.7662	28.5241	27.7565	28.7246	27.4924	28.775	27.2808	28.4793	28.4593	27.7117	28.5898	28.1379
NaN	NaN	NaN	NaN	NaN	NaN	NaN	NaN	NaN	NaN	NaN	NaN	NaN	NaN	NaN	NaN	NaN	NaN	NaN	NaN	22.4889	NaN	NaN	22.1627	22.0574	NaN	NaN	NaN	NaN	NaN	NaN	NaN	NaN	NaN	22.7526	NaN	NaN	NaN	NaN	NaN	NaN	NaN	NaN	NaN	NaN	NaN	NaN	NaN	NaN	NaN
24.1479	NaN	NaN	NaN	NaN	NaN	NaN	25.9722	NaN	NaN	26.4976	NaN	NaN	23.4848	NaN	NaN	NaN	NaN	NaN	NaN	NaN	NaN	NaN	NaN	NaN	NaN	NaN	NaN	NaN	NaN	NaN	NaN	NaN	NaN	NaN	NaN	NaN	NaN	NaN	NaN	NaN	NaN	NaN	28.4212	NaN	25.3347	NaN	NaN	NaN	NaN
NaN	NaN	NaN	NaN	NaN	NaN	NaN	NaN	NaN	NaN	NaN	NaN	NaN	NaN	NaN	NaN	NaN	NaN	22.3374	NaN	NaN	NaN	21.9618	NaN	NaN	NaN	23.2163	23.376	22.9288	23.4096	23.3014	23.4806	NaN	22.7349	23.2362	24.8986	24.3041	23.663	23.4072	NaN	22.7611	21.986	NaN	NaN	NaN	NaN	NaN	NaN	NaN	NaN
24.4298	24.5661	NaN	NaN	24.403	NaN	24.4856	23.8689	25.2297	23.8854	NaN	23.9329	23.8511	24.7645	24.2162	24.0762	24.7068	24.9356	24.1387	23.7208	24.1499	23.9109	23.934	23.3485	24.549	NaN	24.0416	23.4327	23.9888	24.4364	24.3968	23.6726	23.758	24.7336	22.7579	NaN	23.9328	23.6838	23.0552	23.4336	24.9413	23.7165	24.3627	NaN	24.7771	NaN	NaN	24.5079	24.4282	NaN
26.4839	25.3916	25.4772	NaN	25.5848	25.7147	26.3931	26.3191	25.6628	25.0896	25.4748	21.1597	26.5894	25.913	25.2543	26.7536	25.1578	25.6567	26.7128	24.9413	27.8166	26.268	26.2433	26.6624	26.2864	26.3562	25.948	26.5701	25.576	26.4004	25.6102	25.9644	25.9389	24.5951	24.5674	26.2907	25.8778	26.5023	25.8358	25.732	26.0522	26.7922	26.3898	26.6028	25.2602	26.7357	26.8897	26.4027	26.3451	26.5756
NaN	22.2931	23.8247	NaN	22.7343	23.9042	23.4424	23.7808	NaN	22.3707	24.5222	22.6239	23.1787	NaN	23.6346	22.8571	22.4418	22.9503	NaN	NaN	NaN	NaN	NaN	NaN	NaN	NaN	NaN	NaN	NaN	NaN	NaN	NaN	NaN	NaN	NaN	NaN	NaN	NaN	NaN	NaN	NaN	NaN	23.0536	24.7668	23.1696	24.4426	24.2721	22.9822	23.4931	23.7845
24.3655	NaN	23.9069	NaN	NaN	NaN	23.8498	23.7287	NaN	21.5307	24.7574	NaN	24.1171	NaN	NaN	24.2034	NaN	NaN	23.3073	24.1341	24.0975	24.2811	24.5443	23.6867	24.401	24.9829	23.2699	NaN	NaN	NaN	NaN	23.4881	NaN	23.4944	23.2998	NaN	23.3308	23.2074	23.3679	23.6641	NaN	24.3443	23.3361	24.3809	23.5953	23.719	24.3149	23.3354	23.508	23.9859
NaN	NaN	NaN	NaN	22.3651	24.6947	23.5941	22.1209	NaN	22.4666	26.6687	22.7212	NaN	25.0136	25.2045	NaN	24.7149	24.7626	24.4623	NaN	23.3418	23.7646	23.3974	23.6833	23.544	25.0458	23.7068	23.0902	23.3888	23.6172	23.6225	23.4205	23.2866	23.8618	23.5473	NaN	23.4925	23.6159	23.4111	24.133	24.1842	23.8895	NaN	NaN	NaN	NaN	NaN	NaN	NaN	NaN
NaN	NaN	NaN	NaN	NaN	NaN	NaN	NaN	NaN	23.6572	24.4459	23.6446	23.8042	23.5244	22.396	NaN	22.8792	NaN	NaN	NaN	NaN	NaN	NaN	NaN	NaN	NaN	23.2705	NaN	NaN	NaN	NaN	23.9496	NaN	NaN	23.3833	NaN	23.877	23.7458	24.4155	NaN	NaN	NaN	23.731	NaN	NaN	NaN	NaN	NaN	NaN	NaN
23.2965	22.6461	NaN	23.6856	23.6346	NaN	24.259	23.2983	NaN	22.5369	23.6152	NaN	NaN	22.7522	23.5373	22.8966	23.155	23.34	23.4809	23.3165	24.5046	23.6509	24.3451	23.0462	24.4929	NaN	23.4798	NaN	23.3192	23.3878	NaN	23.2925	23.1557	NaN	NaN	NaN	NaN	22.9314	22.9909	NaN	NaN	NaN	23.8354	25.2792	24.3408	24.5798	24.3951	23.6002	23.6676	24.2426
23.4081	NaN	24.3995	24.4778	23.102	24.6337	NaN	NaN	22.2291	22.9113	24.9943	22.8447	NaN	22.9218	23.399	23.5166	22.0125	22.5061	NaN	NaN	NaN	NaN	NaN	NaN	NaN	NaN	NaN	NaN	NaN	NaN	NaN	NaN	NaN	NaN	NaN	NaN	NaN	NaN	NaN	NaN	NaN	NaN	NaN	25.9898	NaN	NaN	25.467	23.9	NaN	25.142
NaN	22.8167	22.7075	NaN	22.8754	21.9262	NaN	NaN	NaN	23.6637	NaN	NaN	NaN	NaN	21.9568	NaN	21.4957	NaN	NaN	NaN	NaN	NaN	NaN	NaN	NaN	NaN	NaN	NaN	NaN	NaN	NaN	NaN	NaN	NaN	NaN	NaN	NaN	NaN	NaN	NaN	NaN	NaN	22.872	NaN	23.3199	NaN	NaN	24.5326	22.9355	NaN
NaN	NaN	NaN	NaN	NaN	NaN	NaN	NaN	NaN	NaN	NaN	NaN	NaN	NaN	NaN	NaN	NaN	NaN	NaN	NaN	NaN	NaN	NaN	NaN	NaN	NaN	21.821	NaN	23.0949	22.6905	22.461	22.7002	22.108	22.0609	21.8302	NaN	NaN	NaN	NaN	22.6199	NaN	NaN	NaN	NaN	NaN	NaN	NaN	NaN	NaN	NaN
NaN	NaN	27.3471	NaN	NaN	26.9642	NaN	27.1829	NaN	26.3469	27.8671	25.4365	27.2168	NaN	NaN	26.7761	NaN	NaN	24.8937	24.9761	24.7209	25.2391	25.3104	26.5135	25.028	NaN	25.6267	25.6976	24.9644	25.1107	24.3885	24.8411	NaN	NaN	NaN	NaN	23.9636	24.0575	NaN	24.5329	25.9289	25.7403	NaN	25.804	NaN	NaN	NaN	NaN	NaN	NaN
NaN	22.8375	NaN	23.9499	NaN	NaN	23.12	NaN	NaN	23.8679	23.3984	22.7628	23.3119	23.4647	24.1072	22.8837	22.8868	23.3347	NaN	NaN	23.0274	23.1854	NaN	24.1884	23.4558	NaN	24.6772	NaN	24.0804	NaN	23.7653	NaN	24.1395	NaN	24.3334	NaN	NaN	24.5953	NaN	NaN	NaN	NaN	23.5562	NaN	NaN	NaN	24.313	NaN	NaN	23.6745
NaN	NaN	27.1149	25.859	25.1285	NaN	27.4592	22.6945	NaN	24.5477	22.7014	24.4695	NaN	NaN	27.2491	NaN	26.1695	NaN	25.2229	25.3573	NaN	25.7795	26.4848	25.6094	26.459	27.4026	25.3851	26.0253	25.9936	26.0015	25.8771	25.3136	25.1894	25.3382	25.0561	25.5985	25.0611	24.6137	24.7501	25.5312	25.9599	26.0611	26.0583	26.8262	NaN	26.7139	26.371	NaN	26.2583	26.1843
24.7379	24.1932	NaN	NaN	24.4732	NaN	25.9635	25.5607	NaN	NaN	24.1701	NaN	24.8274	24.573	24.5302	24.5491	NaN	24.4344	23.986	22.6769	24.1968	24.4872	23.2893	24.8442	23.7288	25.0937	NaN	24.23	NaN	NaN	24.1546	NaN	NaN	24.2614	NaN	NaN	NaN	24.2773	24.1907	NaN	24.1466	NaN	NaN	NaN	NaN	NaN	NaN	27.1658	NaN	NaN
NaN	27.1949	26.8966	NaN	26.9828	27.1171	28.9616	27.3018	27.2951	26.9425	30.0582	26.9518	27.751	NaN	NaN	NaN	NaN	NaN	26.7148	NaN	27.0484	26.5054	27.0302	26.2812	26.9847	NaN	25.102	26.2348	25.6364	25.8859	26.3335	26.6642	26.4017	26.3741	26.1121	27.2861	26.322	26.4023	25.5878	26.5045	27.4608	27.7448	27.0392	28.0638	26.6584	27.6378	27.7185	26.9925	26.9328	27.2484
23.0532	22.8128	23.7698	NaN	21.2107	NaN	NaN	22.8782	NaN	NaN	NaN	22.5278	22.934	22.387	22.7837	21.1882	21.6958	22.5571	NaN	NaN	NaN	NaN	NaN	NaN	NaN	NaN	NaN	NaN	NaN	NaN	NaN	NaN	NaN	NaN	NaN	NaN	NaN	NaN	NaN	NaN	NaN	NaN	NaN	NaN	NaN	NaN	NaN	NaN	NaN	NaN
NaN	24.9636	25.2512	NaN	24.8112	25.0685	24.918	24.0073	24.8317	25.3864	24.5362	25.4164	NaN	25.1315	25.327	NaN	24.9321	25.1885	NaN	26.3351	26.196	25.716	25.7465	25.0255	25.616	26.7811	25.5921	26.0199	25.4578	25.4111	NaN	25.2332	24.6718	24.495	24.9563	23.2522	24.7976	21.437	24.6118	24.5525	25.1562	25.2777	25.0175	NaN	25.2619	25.4685	24.6367	25.4716	25.3578	NaN
23.8775	23.9176	NaN	NaN	NaN	24.3039	NaN	NaN	NaN	24.3369	NaN	24.0172	24.1975	23.9307	NaN	24.0117	NaN	24.1477	NaN	NaN	NaN	25.708	NaN	NaN	NaN	NaN	NaN	NaN	NaN	NaN	25.4533	25.366	25.1811	NaN	NaN	24.9332	25.6217	NaN	25.5511	NaN	NaN	NaN	NaN	NaN	22.915	25.3615	NaN	24.2264	NaN	NaN
20.9613	NaN	23.0858	NaN	21.513	22.832	NaN	NaN	NaN	20.8688	19.4128	21.8176	20.9592	21.6782	22.3157	21.497	22.0671	22.1796	NaN	NaN	NaN	NaN	NaN	NaN	NaN	NaN	NaN	NaN	NaN	NaN	NaN	NaN	NaN	NaN	NaN	NaN	NaN	NaN	NaN	NaN	NaN	NaN	NaN	NaN	NaN	NaN	NaN	22.8213	NaN	NaN
NaN	NaN	NaN	24.0081	NaN	NaN	NaN	22.316	NaN	NaN	NaN	NaN	NaN	NaN	22.3386	22.552	NaN	NaN	22.8906	22.8998	NaN	22.7535	NaN	NaN	NaN	NaN	NaN	NaN	NaN	NaN	NaN	22.8128	21.9774	NaN	NaN	NaN	NaN	NaN	NaN	NaN	NaN	NaN	22.7269	NaN	NaN	23.6924	NaN	22.122	NaN	NaN
26.6191	NaN	23.1605	26.0477	NaN	NaN	NaN	27.8431	NaN	NaN	20.3423	NaN	NaN	NaN	NaN	26.1306	NaN	NaN	23.3571	23.1909	23.7964	23.5531	23.4907	23.3299	22.5505	24.2204	23.3918	22.7588	22.4905	22.8545	23.538	23.1793	NaN	NaN	23.5818	24.1892	NaN	23.5168	23.1764	22.4831	22.4749	22.9686	NaN	27.4487	22.2018	NaN	27.4067	23.2527	NaN	27.2491
NaN	NaN	NaN	NaN	NaN	NaN	NaN	21.8713	NaN	NaN	NaN	NaN	NaN	NaN	NaN	NaN	NaN	NaN	22.8947	NaN	NaN	NaN	NaN	NaN	NaN	NaN	NaN	NaN	NaN	22.4918	22.2699	20.396	21.5722	NaN	NaN	NaN	21.7281	NaN	NaN	NaN	NaN	NaN	NaN	23.8919	21.7073	NaN	NaN	NaN	22.5309	NaN
22.8658	23.3608	24.6347	22.0809	23.5549	21.0471	23.8206	22.4965	NaN	22.5215	23.2153	22.3932	22.5408	22.7212	23.1618	22.434	23.0168	22.8576	NaN	NaN	NaN	NaN	NaN	NaN	NaN	NaN	NaN	NaN	NaN	NaN	NaN	NaN	NaN	NaN	NaN	NaN	NaN	NaN	NaN	NaN	NaN	NaN	23.2268	24.2185	23.6713	24.2407	23.9554	23.2421	24.0551	23.6077
19.4918	20.8844	21.303	NaN	20.1648	24.4203	NaN	NaN	23.5833	20.5567	NaN	NaN	NaN	20.3284	NaN	NaN	NaN	NaN	NaN	NaN	NaN	NaN	NaN	NaN	NaN	NaN	NaN	NaN	NaN	NaN	NaN	NaN	NaN	NaN	NaN	NaN	NaN	NaN	NaN	NaN	NaN	NaN	22.489	NaN	20.7522	21.6655	NaN	23.5495	24.9233	21.9847
22.3836	21.1347	22.8806	22.6003	22.1693	23.7212	22.9855	24.2606	21.45	22.1056	24.1251	22.1521	23.5656	22.5232	22.6284	22.8443	21.3396	22.0245	NaN	NaN	NaN	NaN	NaN	NaN	NaN	NaN	NaN	NaN	NaN	NaN	NaN	NaN	NaN	NaN	NaN	NaN	NaN	NaN	NaN	NaN	NaN	NaN	22.6561	24.7859	23.116	24.9156	24.368	23.3507	24.7586	23.8403
22.9563	22.5151	NaN	NaN	22.7621	NaN	22.3911	22.1897	23.5689	NaN	20.193	21.919	21.3484	21.6745	NaN	NaN	22.1521	NaN	NaN	NaN	NaN	NaN	NaN	NaN	NaN	NaN	NaN	NaN	NaN	NaN	NaN	NaN	NaN	NaN	NaN	NaN	NaN	NaN	NaN	NaN	NaN	NaN	NaN	NaN	NaN	NaN	NaN	NaN	NaN	NaN
25.5069	NaN	NaN	NaN	24.2783	NaN	24.4684	NaN	25.2436	NaN	NaN	24.8238	25.2651	NaN	NaN	26.3507	23.9058	23.3962	24.15	23.8291	25.0957	24.1981	24.0686	24.5348	23.7383	NaN	23.3448	24.035	23.8292	24.3977	23.9561	24.3708	23.8985	23.7051	23.7852	23.4333	24.8981	24.1854	24.5448	23.2914	24.5835	24.6341	NaN	NaN	NaN	NaN	NaN	NaN	NaN	NaN
28.7507	29.1657	28.0391	30.9093	27.8245	28.1259	29.009	29.1547	28.8433	28.3313	29.0088	28.7727	29.1116	28.8151	28.6186	30.05	28.9351	28.9494	29.6995	29.1904	28.9506	28.815	28.8636	28.886	27.8764	30.2635	29.0746	28.425	28.5437	28.3945	28.9823	29.0854	28.962	29.0178	28.6747	30.5193	28.5784	28.9019	28.4192	29.5681	29.1931	28.924	28.3399	28.5497	28.4553	29.3398	28.8433	29.1978	28.6208	28.8807
NaN	NaN	NaN	NaN	NaN	NaN	NaN	NaN	NaN	NaN	NaN	NaN	NaN	NaN	NaN	29.0069	NaN	NaN	23.649	NaN	23.4981	24.2864	23.8778	26.649	24.6196	NaN	23.7047	25.8677	24.4184	24.0479	NaN	23.0441	23.0759	24.0383	22.6842	NaN	22.013	22.2459	23.9326	22.2416	24.2482	24.7582	NaN	NaN	NaN	NaN	NaN	NaN	NaN	NaN
23.1854	23.6827	25.8322	23.7179	23.3856	24.8153	23.5061	24.3798	22.7704	23.6319	22.899	22.8143	23.8916	22.389	23.6883	NaN	23.2557	23.0869	NaN	26.177	NaN	NaN	NaN	NaN	NaN	NaN	NaN	NaN	NaN	NaN	26.0124	NaN	NaN	NaN	NaN	NaN	NaN	NaN	NaN	NaN	NaN	27.8599	NaN	23.8482	NaN	NaN	23.4543	22.6256	NaN	23.8533
NaN	NaN	NaN	NaN	21.1956	NaN	21.2461	21.7352	21.5493	21.727	NaN	22.3494	21.9311	22.8227	22.0398	21.2671	NaN	NaN	NaN	NaN	NaN	NaN	NaN	NaN	NaN	NaN	NaN	NaN	NaN	NaN	NaN	NaN	NaN	NaN	NaN	NaN	NaN	NaN	NaN	NaN	NaN	NaN	NaN	NaN	NaN	NaN	NaN	22.6308	NaN	NaN
28.9167	28.0076	27.886	29.0018	28.0734	28.4547	29.0417	28.0278	NaN	28.3485	30.3524	28.3284	28.5211	28.5664	28.7354	28.392	28.1839	28.5908	27.6558	27.4729	27.079	27.1377	28.9103	26.8065	28.8195	27.14	28.2813	28.6556	28.4888	28.3114	27.2299	27.5131	27.3605	26.6322	27.6718	28.0969	27.887	27.8192	27.6469	28.6687	28.3018	27.239	27.5798	27.5673	27.5599	27.6076	26.9762	27.8901	27.8139	26.7222
NaN	NaN	NaN	NaN	NaN	NaN	NaN	NaN	NaN	NaN	NaN	NaN	NaN	NaN	NaN	NaN	NaN	NaN	21.1772	21.7278	23.4503	22.9191	NaN	NaN	NaN	NaN	NaN	NaN	NaN	NaN	NaN	22.2015	NaN	NaN	NaN	NaN	22.5105	21.695	NaN	NaN	NaN	NaN	NaN	NaN	NaN	NaN	NaN	NaN	NaN	NaN
25.5611	27.496	27.2852	23.8154	28.3386	27.4813	28.5014	28.0833	27.3431	28.3719	29.3746	28.4318	27.7917	29.2448	29.0854	28.3801	28.4363	28.9815	28.131	28.2968	27.4275	27.5802	28.4811	27.5202	28.3203	26.2938	27.5734	27.9573	27.6591	27.502	27.4342	27.5187	18.2581	27.5472	NaN	28.9431	26.964	27.2777	26.6504	28.7338	28.3391	28.2424	26.5779	25.8467	26.8397	25.8671	25.9899	27.6376	26.4468	26.2766
NaN	NaN	NaN	NaN	NaN	NaN	NaN	NaN	NaN	NaN	NaN	22.9757	NaN	NaN	NaN	NaN	NaN	NaN	NaN	NaN	NaN	22.313	NaN	NaN	NaN	NaN	NaN	NaN	NaN	NaN	NaN	NaN	NaN	NaN	23.0049	NaN	23.7096	NaN	NaN	NaN	NaN	NaN	NaN	NaN	NaN	NaN	NaN	NaN	NaN	NaN
24.0784	23.9565	NaN	NaN	24.442	23.4582	NaN	NaN	NaN	NaN	NaN	24.2487	23.5563	NaN	23.9604	24.2138	NaN	24.277	23.6802	23.5764	24.2411	24.1998	24.7943	24.0044	NaN	25.2392	NaN	23.9634	NaN	23.8212	24.0804	23.8809	23.3139	23.5549	NaN	23.7044	23.681	23.8106	23.9534	24.0148	NaN	23.1371	NaN	NaN	24.567	NaN	23.9115	NaN	NaN	NaN
NaN	NaN	NaN	NaN	NaN	NaN	NaN	NaN	NaN	NaN	NaN	NaN	NaN	NaN	NaN	NaN	NaN	NaN	NaN	NaN	NaN	NaN	NaN	NaN	NaN	NaN	22.4136	22.1013	NaN	NaN	NaN	22.0255	NaN	NaN	22.5272	23.0428	22.5876	22.1628	22.1703	22.8328	NaN	NaN	NaN	NaN	NaN	NaN	NaN	NaN	NaN	NaN
NaN	NaN	NaN	NaN	NaN	NaN	NaN	NaN	NaN	NaN	NaN	NaN	NaN	NaN	NaN	NaN	NaN	NaN	NaN	NaN	21.8679	22.419	22.056	NaN	21.7808	NaN	21.9387	22.1718	22.926	23.3059	21.7802	22.7981	23.3619	21.754	22.3148	NaN	21.7191	21.7814	21.7278	21.3065	22.1814	NaN	NaN	NaN	NaN	NaN	NaN	NaN	NaN	NaN
21.5313	20.7071	NaN	NaN	20.575	21.9898	21.5212	22.7683	20.0726	NaN	20.503	20.549	NaN	20.8179	19.893	22.0613	19.5318	20.4161	NaN	NaN	NaN	NaN	NaN	NaN	NaN	NaN	NaN	NaN	NaN	NaN	NaN	NaN	NaN	NaN	NaN	NaN	NaN	NaN	NaN	NaN	NaN	NaN	22.0216	23.8221	22.0017	23.1689	23.7837	21.8527	22.627	22.8694
NaN	NaN	NaN	NaN	NaN	NaN	NaN	NaN	NaN	NaN	NaN	NaN	NaN	NaN	NaN	NaN	NaN	NaN	NaN	NaN	22.1906	21.8655	22.3425	NaN	21.685	NaN	21.9028	NaN	21.846	22.3895	23.7467	22.8038	22.6888	22.8827	23.1733	NaN	22.7405	22.8975	22.8285	NaN	23.311	22.8629	NaN	NaN	NaN	NaN	NaN	NaN	NaN	NaN
25.0373	24.4771	24.8174	NaN	25.1588	24.8008	23.8995	24.7528	NaN	24.3884	24.5407	24.9257	NaN	NaN	24.2706	NaN	NaN	NaN	23.3217	23.4474	24.0658	24.3067	23.6597	24.6172	24.3419	25.5252	22.8993	24.1624	24.0788	23.5797	21.4047	NaN	23.2127	NaN	22.7857	22.3707	NaN	23.3174	23.9946	NaN	24.0778	24.575	NaN	NaN	NaN	NaN	NaN	NaN	NaN	NaN
NaN	NaN	NaN	NaN	NaN	NaN	23.5719	NaN	NaN	NaN	NaN	NaN	NaN	NaN	NaN	NaN	NaN	NaN	21.6435	NaN	21.8071	21.6749	22.1348	22.8466	22.3967	23.2099	22.9199	21.7495	22.3638	22.0238	23.0927	22.3102	22.844	22.5788	22.8782	22.3358	21.9844	22.6276	21.7165	21.6149	22.5122	22.7116	NaN	NaN	NaN	NaN	NaN	23.2209	NaN	NaN
NaN	NaN	NaN	NaN	NaN	NaN	NaN	NaN	NaN	NaN	24.873	NaN	23.4261	NaN	NaN	NaN	NaN	NaN	NaN	NaN	NaN	NaN	NaN	NaN	NaN	NaN	NaN	NaN	NaN	NaN	NaN	NaN	NaN	NaN	NaN	NaN	NaN	NaN	NaN	NaN	NaN	NaN	21.6898	NaN	21.982	NaN	23.7131	22.2651	22.633	22.9434
22.7428	23.0389	NaN	NaN	23.3871	23.0336	21.3692	22.4773	22.3936	23.0919	NaN	22.8304	22.2074	22.4032	22.3321	23.7361	22.0072	22.5277	NaN	NaN	NaN	NaN	NaN	NaN	NaN	NaN	NaN	NaN	NaN	NaN	NaN	NaN	NaN	NaN	NaN	NaN	NaN	NaN	NaN	NaN	NaN	NaN	23.2231	NaN	22.7188	NaN	NaN	22.5152	21.3559	NaN
22.1962	22.7315	23.9639	23.223	22.6168	23.8989	22.819	22.9456	22.8361	22.6347	22.8432	22.3185	21.7956	22.2855	23.1396	22.0482	22.6082	22.8844	NaN	NaN	NaN	NaN	NaN	NaN	NaN	NaN	NaN	NaN	NaN	NaN	NaN	NaN	NaN	NaN	NaN	NaN	NaN	NaN	NaN	NaN	NaN	NaN	23.4053	24.3088	23.504	23.6407	23.0297	NaN	24.4079	22.6552
NaN	NaN	NaN	NaN	NaN	NaN	NaN	NaN	NaN	NaN	NaN	NaN	NaN	NaN	NaN	NaN	NaN	NaN	22.6405	21.4585	22.3421	22.6309	21.6452	22.6131	22.4533	22.3871	21.6713	23.1122	22.5376	21.8566	21.6595	22.6717	22.1899	22.3834	21.2773	21.9756	22.1577	21.7621	21.9872	21.8421	22.5741	23.1391	NaN	NaN	NaN	NaN	NaN	NaN	NaN	NaN
NaN	NaN	NaN	NaN	NaN	NaN	NaN	NaN	NaN	NaN	NaN	NaN	NaN	NaN	NaN	NaN	NaN	NaN	NaN	NaN	NaN	NaN	NaN	NaN	NaN	NaN	NaN	NaN	21.2474	21.3391	22.6918	22.6614	22.5405	NaN	22.6707	NaN	NaN	NaN	NaN	NaN	NaN	NaN	NaN	NaN	NaN	NaN	NaN	NaN	NaN	NaN
22.33	22.5021	NaN	NaN	NaN	NaN	21.7847	22.8002	NaN	22.9303	23.7914	22.7835	22.2017	22.8541	22.8135	21.725	21.5987	22.3884	NaN	24.8949	24.1539	24.4617	NaN	23.4464	NaN	NaN	23.7988	NaN	NaN	NaN	NaN	NaN	NaN	NaN	NaN	NaN	NaN	NaN	NaN	NaN	NaN	NaN	NaN	NaN	NaN	NaN	NaN	22.1391	NaN	NaN
NaN	NaN	NaN	NaN	NaN	NaN	NaN	NaN	NaN	NaN	NaN	NaN	NaN	NaN	NaN	NaN	NaN	NaN	NaN	22.3363	21.8844	NaN	22.2007	NaN	NaN	NaN	22.0034	22.6455	22.0676	NaN	NaN	22.3502	22.2566	NaN	NaN	22.1485	21.8538	NaN	NaN	NaN	22.1212	21.8868	NaN	NaN	NaN	NaN	NaN	NaN	NaN	NaN
NaN	22.1594	NaN	22.9958	NaN	NaN	NaN	NaN	NaN	NaN	NaN	NaN	NaN	NaN	NaN	NaN	NaN	NaN	23.3377	22.6558	23.0192	23.0522	22.3619	22.9912	22.1942	23.8576	21.5659	22.0078	22.738	22.7006	23.1175	22.3779	22.5826	NaN	NaN	23.942	21.9345	21.7855	21.5503	21.5079	21.9026	22.3648	20.2868	NaN	NaN	NaN	23.5074	NaN	NaN	NaN
22.0627	21.6903	NaN	22.6898	22.4013	21.9858	21.4515	23.1141	21.8543	21.8767	NaN	21.9515	NaN	22.0893	22.1882	22.0099	21.8794	21.683	NaN	NaN	NaN	NaN	NaN	NaN	NaN	NaN	NaN	NaN	NaN	NaN	NaN	NaN	NaN	NaN	NaN	NaN	NaN	NaN	NaN	NaN	NaN	NaN	NaN	NaN	NaN	NaN	NaN	NaN	NaN	NaN
NaN	NaN	NaN	NaN	NaN	NaN	NaN	NaN	NaN	NaN	NaN	NaN	NaN	NaN	NaN	NaN	NaN	NaN	NaN	NaN	23.0214	23.0244	22.745	23.3503	23.134	NaN	22.9308	NaN	22.8229	22.7082	NaN	22.4097	22.9114	23.1847	NaN	NaN	22.402	22.6902	NaN	NaN	23.5357	23.7312	NaN	NaN	NaN	NaN	NaN	NaN	NaN	NaN
NaN	NaN	NaN	NaN	NaN	NaN	NaN	NaN	NaN	NaN	NaN	NaN	NaN	NaN	NaN	NaN	NaN	NaN	NaN	NaN	NaN	NaN	NaN	NaN	22.449	NaN	NaN	22.0179	21.9622	21.1903	22.1607	NaN	22.0346	NaN	22.4328	NaN	21.7815	22.7218	21.5115	NaN	NaN	NaN	NaN	NaN	NaN	NaN	NaN	NaN	NaN	NaN
25.9458	24.7145	NaN	NaN	24.7587	NaN	NaN	NaN	NaN	24.0288	25.7317	24.1207	25.8462	24.6698	NaN	25.4632	NaN	24.9435	23.865	23.1795	24.996	24.8445	24.2871	24.9716	25.054	NaN	23.4541	24.8333	24.5377	24.6473	24.3595	24.3507	24.0239	23.8842	24.8291	NaN	NaN	24.2738	24.804	23.8923	25.0572	25.4613	NaN	25.7083	24.4521	24.7788	25.2653	24.8323	24.3884	25.3711
NaN	NaN	NaN	NaN	NaN	NaN	NaN	NaN	NaN	NaN	NaN	NaN	NaN	NaN	NaN	NaN	NaN	NaN	21.9621	21.2421	22.3925	22.6305	22.2082	23.4955	22.855	NaN	NaN	22.9835	22.687	22.5998	NaN	NaN	21.713	22.1254	21.6033	NaN	22.7562	23.2291	22.6124	NaN	23.3927	23.8197	NaN	NaN	NaN	NaN	NaN	NaN	NaN	NaN
NaN	NaN	NaN	NaN	NaN	NaN	NaN	NaN	NaN	NaN	NaN	NaN	NaN	NaN	NaN	NaN	NaN	NaN	NaN	22.2925	NaN	NaN	NaN	NaN	NaN	NaN	NaN	NaN	21.8236	22.4865	NaN	22.6822	NaN	NaN	NaN	NaN	22.9585	23.1951	NaN	23.0227	NaN	NaN	NaN	NaN	NaN	NaN	NaN	NaN	NaN	NaN
NaN	23.676	NaN	NaN	NaN	NaN	NaN	NaN	NaN	NaN	NaN	NaN	24.6146	NaN	23.9194	NaN	24.1329	NaN	23.0644	23.1449	22.9858	22.3647	24.1418	22.5184	23.4422	23.6608	24.1434	22.8065	NaN	23.7004	23.6482	23.1186	23.3627	NaN	23.6734	NaN	24.1939	23.3936	24.1655	NaN	23.3159	23.5757	24.3883	NaN	24.3837	24.584	NaN	24.717	NaN	NaN
21.9133	21.2412	NaN	NaN	NaN	NaN	NaN	NaN	NaN	21.6388	21.5948	21.1588	22.3262	21.6843	NaN	22.3179	22.2374	NaN	NaN	NaN	NaN	NaN	NaN	NaN	NaN	NaN	NaN	NaN	NaN	NaN	NaN	NaN	NaN	NaN	NaN	NaN	NaN	NaN	NaN	NaN	NaN	NaN	NaN	NaN	NaN	NaN	NaN	NaN	NaN	NaN
23.2263	NaN	23.8914	NaN	NaN	23.4855	23.5805	NaN	NaN	23.1948	23.9455	21.7278	NaN	NaN	22.8177	NaN	22.5662	22.9847	NaN	NaN	NaN	NaN	NaN	NaN	NaN	NaN	NaN	NaN	NaN	NaN	NaN	NaN	22.8908	NaN	NaN	NaN	23.9458	NaN	NaN	NaN	NaN	NaN	22.7	NaN	23.1793	24.1583	NaN	23.2089	NaN	22.961
22.5408	22.6527	NaN	24.6259	22.3589	NaN	NaN	NaN	NaN	23.1869	NaN	NaN	NaN	22.4177	23.2056	22.5158	21.9818	22.5077	NaN	NaN	NaN	NaN	NaN	NaN	NaN	NaN	NaN	NaN	NaN	NaN	NaN	NaN	NaN	NaN	NaN	NaN	NaN	NaN	NaN	NaN	NaN	NaN	22.759	24.1579	22.3194	23.5795	NaN	22.382	NaN	NaN
23.5239	NaN	NaN	NaN	NaN	NaN	NaN	NaN	NaN	NaN	NaN	NaN	NaN	NaN	NaN	NaN	NaN	NaN	25.4395	NaN	NaN	NaN	19.2016	NaN	NaN	NaN	NaN	NaN	NaN	NaN	NaN	NaN	NaN	NaN	NaN	23.0123	NaN	NaN	NaN	22.5706	NaN	NaN	NaN	NaN	NaN	NaN	NaN	NaN	NaN	NaN
NaN	24.2679	NaN	NaN	24.0216	23.615	NaN	NaN	NaN	23.6183	23.5269	23.3951	NaN	23.3928	23.4455	23.3569	23.4289	24.2937	24.098	NaN	23.5481	23.6914	23.2714	23.5866	23.5083	NaN	22.8171	23.619	23.5152	23.2652	22.591	23.0422	22.987	23.4335	22.8629	23.0551	23.1918	22.8132	23.6269	22.2943	23.5441	23.3817	NaN	23.518	NaN	NaN	NaN	NaN	NaN	NaN
23.5043	23.8434	24.2622	NaN	23.8073	24.3841	24.0794	23.392	23.6891	23.6036	23.3354	23.3895	23.1461	23.5656	23.8036	23.3293	23.5994	24.0039	23.2472	22.7793	23.8218	23.9044	23.7577	24.7727	24.8037	24.7031	23.6978	24.3319	24.2091	23.4093	23.132	23.1198	23.3777	24.1919	23.1779	22.5452	23.4689	23.749	23.6667	22.6507	24.9034	24.8732	24.1033	NaN	23.4633	24.2095	23.8895	23.8737	23.7162	24.1273
NaN	NaN	NaN	NaN	NaN	NaN	NaN	NaN	NaN	NaN	NaN	NaN	NaN	NaN	NaN	NaN	NaN	NaN	NaN	NaN	NaN	22.3823	22.9063	NaN	NaN	NaN	22.7267	22.7725	22.8007	23.2117	23.1831	NaN	22.4431	NaN	23.2086	23.8367	23.4939	NaN	NaN	NaN	NaN	NaN	NaN	NaN	NaN	NaN	NaN	NaN	NaN	NaN
25.8913	NaN	NaN	NaN	NaN	NaN	NaN	NaN	23.5146	25.5931	NaN	25.5104	25.4456	NaN	NaN	24.7312	NaN	23.1582	24.1749	24.2359	23.9749	23.9648	24.3425	24.4405	24.4773	25.2539	23.9812	23.6338	24.1964	24.3016	24.7231	24.0361	24.3039	24.4177	24.7427	24.9233	24.5297	24.7752	24.0688	24.6782	24.9179	25.0357	NaN	NaN	NaN	NaN	24.2483	NaN	NaN	24.8479
31.2857	30.6936	29.8916	29.9352	30.8127	30.2566	31.4663	29.7137	30.9315	31.5033	31.8745	30.3843	30.8572	31.0907	30.8432	30.9745	30.9573	30.8053	30.7665	30.0108	30.5021	30.1074	30.9705	30.2844	31.5707	27.3764	30.7119	30.1372	30.6165	30.3697	29.0565	29.6243	30.1554	30.2638	29.4167	29.9075	29.8135	29.6826	28.8496	30.3377	30.8574	30.6107	29.6174	28.4199	29.097	28.6531	28.641	30.0489	29.3062	29.5667
23.869	22.6301	NaN	21.5853	23.3682	NaN	NaN	NaN	22.947	22.6458	24.2817	23.6132	23.435	23.4214	21.7835	24.3444	23.286	23.1974	NaN	21.6103	22.8753	21.1094	22.578	22.3547	22.1974	NaN	22.7745	22.8543	24.2552	22.646	22.5821	22.3264	21.768	22.7953	23.0163	25.1646	21.6453	22.3848	23.4203	24.8717	23.3883	24.0021	20.1066	NaN	22.6082	21.0536	NaN	23.2867	NaN	22.1636
NaN	NaN	NaN	NaN	NaN	NaN	NaN	NaN	NaN	NaN	NaN	NaN	NaN	NaN	NaN	NaN	NaN	NaN	25.9701	26.8158	NaN	NaN	NaN	26.4038	26.4279	NaN	26.0549	NaN	NaN	NaN	NaN	NaN	NaN	NaN	26.2021	20.2212	25.2401	25.7168	NaN	NaN	26.5562	NaN	NaN	NaN	NaN	NaN	NaN	NaN	NaN	NaN
NaN	NaN	NaN	NaN	NaN	NaN	NaN	NaN	NaN	NaN	NaN	NaN	NaN	NaN	NaN	NaN	NaN	NaN	NaN	NaN	NaN	NaN	NaN	NaN	NaN	NaN	21.0455	NaN	NaN	NaN	NaN	NaN	NaN	NaN	NaN	NaN	NaN	NaN	NaN	22.1059	NaN	NaN	NaN	NaN	NaN	NaN	NaN	NaN	NaN	NaN
23.8379	22.3044	NaN	23.0748	22.2749	NaN	20.3803	24.0449	NaN	NaN	NaN	22.9928	24.7104	23.1407	NaN	23.3275	NaN	22.5131	22.8276	22.8176	22.9197	23.2063	22.5124	22.69	23.255	22.336	23.1706	22.62	22.7023	22.1281	22.0399	21.7914	22.7247	NaN	22.0356	25.2642	21.8388	22.3635	22.2277	25.185	22.8304	22.864	NaN	NaN	NaN	NaN	NaN	21.8973	NaN	NaN
NaN	21.1033	22.8536	NaN	NaN	23.173	NaN	NaN	23.1462	21.6907	NaN	21.1992	NaN	21.3158	22.5121	NaN	NaN	21.4827	NaN	NaN	NaN	NaN	NaN	NaN	NaN	NaN	NaN	NaN	NaN	NaN	NaN	NaN	NaN	NaN	NaN	NaN	NaN	NaN	NaN	NaN	NaN	NaN	22.626	NaN	22.5272	NaN	NaN	NaN	23.0956	NaN
21.4149	23.5294	22.3669	NaN	20.7376	23.3405	22.6504	22.878	22.7367	23.228	18.6382	22.5927	22.7024	23.2294	23.9137	21.6105	NaN	23.4953	NaN	NaN	NaN	NaN	NaN	NaN	NaN	NaN	NaN	NaN	NaN	NaN	NaN	NaN	NaN	NaN	NaN	NaN	NaN	NaN	NaN	NaN	NaN	NaN	23.4232	NaN	23.5067	24.3651	23.2388	23.4108	24.1816	NaN
24.5419	24.3571	NaN	23.6225	23.7954	NaN	24.6035	NaN	NaN	23.996	NaN	24.5174	NaN	24.1385	24.4522	24.5815	23.9355	24.1558	26.1161	26.5913	22.7868	23.3022	25.924	23.2877	22.4832	NaN	27.498	NaN	NaN	NaN	NaN	NaN	NaN	NaN	23.1775	26.586	23.1447	26.987	NaN	27.1084	NaN	NaN	NaN	NaN	NaN	NaN	NaN	NaN	NaN	NaN
NaN	24.2038	NaN	23.5675	NaN	NaN	NaN	NaN	NaN	24.8416	22.9813	24.1004	23.6709	23.7704	23.921	NaN	NaN	NaN	24.513	24.3684	23.8149	24.3467	23.5343	24.6898	23.5918	24.7406	24.4012	24.5697	24.6527	24.0928	NaN	NaN	24.4377	NaN	NaN	23.7709	NaN	NaN	NaN	NaN	NaN	NaN	NaN	NaN	NaN	NaN	NaN	NaN	NaN	NaN
26.6886	26.5178	22.1966	27.1783	NaN	NaN	27.1747	27.9953	26.5237	27.1134	NaN	27.159	26.7931	NaN	27.4195	26.5443	26.6362	26.973	26.3016	26.0203	25.2557	25.7025	25.2815	25.8443	25.7752	27.1051	26.7083	23.6046	25.7168	25.8364	25.7836	25.3356	25.8047	25.4416	25.8379	27.7536	25.7544	25.7129	25.6879	27.0989	26.1974	26.0831	26.3441	26.7466	NaN	27.22	26.5412	26.5138	NaN	25.9409
25.6997	25.6925	26.0626	NaN	26.0998	25.354	26.4917	25.9789	26.0876	25.6681	27.1005	25.8274	25.3968	25.917	26.0146	25.7591	NaN	26.4377	24.529	24.531	24.4345	24.8825	25.3418	25.3896	25.2395	25.656	25.1763	25.5863	25.3435	25.0453	24.9497	24.7522	26.1371	25.244	25.3545	25.849	24.4762	24.6265	24.7454	25.4203	25.4857	25.5328	25.7663	NaN	25.8673	NaN	NaN	25.8603	22.1155	NaN
NaN	NaN	NaN	NaN	NaN	NaN	NaN	NaN	NaN	NaN	NaN	NaN	NaN	NaN	NaN	NaN	NaN	NaN	NaN	NaN	NaN	22.843	NaN	NaN	NaN	NaN	22.556	NaN	NaN	NaN	NaN	NaN	22.805	NaN	NaN	NaN	22.923	NaN	NaN	NaN	NaN	NaN	NaN	NaN	NaN	NaN	NaN	NaN	NaN	NaN
23.197	NaN	23.3118	23.5323	22.7993	NaN	24.0877	25.4597	NaN	23.3177	24.4068	23.1508	23.7531	23.8383	23.5229	23.4052	23.0494	23.0922	23.9407	23.8372	23.5963	23.1842	NaN	NaN	22.4393	NaN	24.8247	NaN	NaN	22.3266	NaN	22.8403	NaN	NaN	23.0949	24.176	23.6878	24.0268	NaN	23.9593	NaN	NaN	NaN	NaN	NaN	NaN	NaN	NaN	NaN	NaN
26.1026	26.5377	NaN	24.0019	26.4792	NaN	26.9342	27.6149	26.7558	26.3015	25.5855	25.6367	26.4194	25.3728	26.5053	26.2628	26.2809	26.1448	26.0696	26.4379	27.0226	26.936	25.8451	27.7104	NaN	28.017	26.3178	26.3774	26.1569	26.21	25.8306	26.4371	26.048	26.4728	25.5329	25.9712	26.1896	26.246	26.6122	25.5183	NaN	27.6281	25.5358	27.4552	25.1439	NaN	27.314	26.2612	NaN	27.2391
22.1108	23.3791	NaN	NaN	22.9365	NaN	22.8474	NaN	23.4848	NaN	20.5891	NaN	21.4062	21.9795	22.7879	22.2016	NaN	NaN	NaN	NaN	NaN	NaN	NaN	NaN	NaN	NaN	NaN	NaN	NaN	NaN	NaN	NaN	NaN	NaN	NaN	NaN	NaN	NaN	NaN	NaN	NaN	NaN	NaN	NaN	NaN	NaN	NaN	23.8717	NaN	NaN
NaN	23.1558	24.0731	NaN	22.8897	24.0718	24.063	23.8507	23.3503	NaN	NaN	NaN	NaN	NaN	NaN	NaN	22.4431	23.2774	NaN	NaN	NaN	NaN	NaN	NaN	NaN	NaN	NaN	NaN	NaN	NaN	NaN	NaN	NaN	NaN	NaN	NaN	NaN	NaN	NaN	NaN	NaN	NaN	23.1173	NaN	23.4869	24.1705	23.7531	NaN	NaN	NaN
NaN	NaN	NaN	NaN	NaN	NaN	NaN	NaN	NaN	NaN	NaN	NaN	NaN	NaN	NaN	NaN	NaN	NaN	NaN	22.6609	NaN	NaN	22.4029	NaN	NaN	NaN	23.9203	23.1993	NaN	23.4485	23.686	NaN	23.6839	NaN	23.1133	NaN	NaN	NaN	23.1127	NaN	NaN	NaN	NaN	NaN	NaN	NaN	NaN	NaN	NaN	NaN
20.7706	22.8366	NaN	NaN	22.3428	NaN	NaN	NaN	22.7901	23.2437	NaN	23.3697	NaN	NaN	21.736	NaN	22.8753	22.1651	NaN	22.473	NaN	NaN	22.7312	NaN	NaN	NaN	23.6767	21.8374	23.1192	22.5588	NaN	22.4625	22.4237	NaN	22.8917	23.9104	22.0348	23.2296	23.0764	NaN	23.3194	NaN	NaN	NaN	NaN	NaN	NaN	NaN	NaN	NaN
23.3896	23.8182	23.8891	NaN	24.3878	NaN	24.0654	24.5088	24.7236	24.8058	23.5659	24.3125	23.8306	24.3028	23.7886	24.0858	24.151	24.1404	24.4851	NaN	NaN	NaN	25.1436	NaN	24.4954	NaN	26.2579	NaN	NaN	25.0872	24.4262	25.1838	24.6057	NaN	25.191	26.6421	25.8695	25.7127	25.6936	26.7432	25.0367	NaN	24.2104	NaN	NaN	NaN	NaN	23.6048	NaN	NaN
NaN	NaN	NaN	NaN	NaN	NaN	NaN	NaN	NaN	NaN	NaN	NaN	NaN	NaN	NaN	NaN	NaN	NaN	NaN	23.8971	NaN	23.114	22.9358	NaN	22.8858	23.125	NaN	22.5805	22.7154	22.886	NaN	23.0717	22.8541	23.4002	NaN	NaN	23.1567	23.4342	NaN	23.5841	23.0899	22.7682	NaN	NaN	NaN	NaN	NaN	NaN	NaN	NaN
21.7949	23.3499	25.5625	23.7389	23.2023	NaN	23.0391	24.2198	23.3003	23.2262	21.3164	22.8618	22.2463	22.7751	NaN	22.0329	23.1269	23.5525	NaN	NaN	NaN	NaN	NaN	NaN	NaN	NaN	NaN	NaN	NaN	NaN	NaN	NaN	NaN	NaN	NaN	NaN	NaN	NaN	NaN	NaN	NaN	NaN	24.3988	24.7901	24.8346	26.4858	24.9638	24.0613	25.6543	24.3313
21.3096	30.7023	31.2806	26.5396	24.1405	31.4799	32.5289	30.3647	30.6571	30.7425	33.7456	30.6167	31.8762	NaN	22.6048	NaN	21.9633	NaN	30.1252	29.7535	30.2793	29.5015	31.0262	27.9127	30.8873	29.113	29.5627	29.4863	29.2706	30.3719	29.3648	29.4833	28.2172	27.5296	27.3194	28.3096	28.3507	28.2747	27.3409	28.8097	22.6376	28.3661	29.8763	31.1289	29.6041	30.3672	31.0832	30.3016	30.2625	30.9661
NaN	NaN	NaN	NaN	NaN	NaN	NaN	NaN	NaN	NaN	NaN	NaN	NaN	NaN	NaN	NaN	NaN	NaN	NaN	21.6236	21.5915	NaN	22.35	22.1854	22.0978	NaN	22.4794	NaN	21.1317	NaN	NaN	21.6444	22.2658	NaN	22.3836	22.2615	22.0723	22.3275	NaN	NaN	NaN	NaN	NaN	NaN	NaN	NaN	NaN	NaN	NaN	NaN
18.648	18.2089	25.0301	25.0639	23.2016	26.2113	24.873	26.429	24.0736	23.4281	19.7959	24.8139	NaN	25.2033	25.5051	24.886	24.5569	24.9037	NaN	NaN	NaN	NaN	NaN	NaN	25.1295	25.8151	26.547	25.1135	NaN	25.1177	24.2273	24.4002	NaN	NaN	23.5314	25.8079	24.2546	21.3473	NaN	25.3038	23.9003	24.2977	24.1499	25.0974	24.5899	24.7585	24.4062	25.213	24.9467	NaN
NaN	NaN	NaN	NaN	NaN	NaN	NaN	NaN	NaN	NaN	NaN	NaN	NaN	NaN	NaN	NaN	NaN	NaN	NaN	NaN	NaN	21.4183	NaN	22.0946	22.1204	22.4058	22.3856	22.0028	21.9465	22.0972	22.007	NaN	21.8402	NaN	22.5502	NaN	21.9725	21.8121	22.1506	22.3405	22.7099	22.6893	NaN	NaN	NaN	NaN	NaN	NaN	NaN	NaN
23.3594	23.2922	NaN	24.6249	23.0665	26.3275	21.974	24.4139	20.7792	23.7075	23.171	23.0518	22.9109	23.4167	23.9119	22.2626	23.1709	23.4768	NaN	NaN	NaN	NaN	24.0584	NaN	NaN	NaN	27.8703	NaN	NaN	NaN	NaN	26.5989	NaN	NaN	NaN	NaN	NaN	NaN	NaN	NaN	NaN	NaN	25.1313	24.9553	25.7267	26.5911	25.5666	24.6531	25.7863	24.7605
NaN	NaN	NaN	NaN	NaN	NaN	NaN	NaN	NaN	NaN	NaN	NaN	NaN	NaN	NaN	NaN	NaN	NaN	23.1192	20.3973	NaN	NaN	22.6148	22.0911	NaN	NaN	NaN	22.1133	21.4384	22.7472	22.3357	22.1287	22.7207	NaN	22.5318	NaN	22.6216	23.0251	22.3156	NaN	NaN	22.4406	NaN	NaN	NaN	NaN	NaN	NaN	NaN	NaN
22.3414	22.6594	24.4949	24.8673	22.1048	24.3004	19.4291	23.7825	22.6827	21.6166	23.1233	21.9102	22.3925	22.3639	21.8966	NaN	NaN	22.5497	NaN	NaN	NaN	NaN	NaN	NaN	NaN	NaN	NaN	NaN	NaN	NaN	NaN	NaN	NaN	NaN	NaN	NaN	NaN	NaN	NaN	NaN	NaN	NaN	23.9376	NaN	24.2137	25.4787	NaN	23.8586	25.1567	24.5462
NaN	NaN	NaN	NaN	NaN	NaN	25.3311	NaN	NaN	22.6791	23.45	22.6038	NaN	22.8278	NaN	NaN	NaN	NaN	23.7492	23.2023	23.9691	22.9353	22.0704	22.6569	21.1033	NaN	NaN	NaN	NaN	NaN	NaN	NaN	NaN	NaN	NaN	NaN	NaN	NaN	NaN	NaN	NaN	NaN	23.6412	NaN	23.2214	NaN	NaN	NaN	NaN	24.688
NaN	NaN	NaN	NaN	NaN	NaN	NaN	NaN	NaN	NaN	NaN	NaN	NaN	NaN	NaN	NaN	NaN	NaN	26.4628	25.5618	23.2267	22.9244	23.6441	22.7855	22.5699	22.7436	24.7135	23.141	23.2181	23.7475	24.0288	23.6985	24.066	24.3513	23.1134	25.2556	23.0489	22.4261	23.4108	24.8781	24.3115	23.7615	NaN	NaN	NaN	NaN	NaN	NaN	NaN	NaN
NaN	NaN	NaN	NaN	NaN	NaN	NaN	NaN	NaN	NaN	NaN	NaN	NaN	NaN	NaN	NaN	NaN	NaN	22.4029	22.4395	21.6129	22.1667	23.3656	23.756	23.0018	25.3266	23.6455	23.9148	23.6754	23.9222	22.3274	22.6419	22.169	22.5918	22.0042	22.3674	21.8116	21.9431	23.2445	22.2539	22.8544	23.2181	NaN	NaN	NaN	NaN	NaN	NaN	NaN	NaN
NaN	NaN	NaN	NaN	NaN	NaN	NaN	NaN	NaN	NaN	NaN	NaN	NaN	NaN	NaN	NaN	NaN	NaN	NaN	23.4149	23.2272	23.1731	21.714	21.9821	NaN	NaN	NaN	NaN	NaN	NaN	NaN	NaN	NaN	NaN	NaN	NaN	NaN	NaN	NaN	NaN	NaN	NaN	NaN	NaN	NaN	NaN	NaN	NaN	NaN	NaN
NaN	20.8119	NaN	24.8135	23.5546	NaN	24.1262	23.975	23.8589	NaN	NaN	NaN	NaN	NaN	NaN	NaN	NaN	NaN	20.5674	25.3025	NaN	NaN	NaN	20.9375	NaN	23.9585	NaN	23.8895	24.5816	24.6892	NaN	NaN	24.9855	NaN	24.3695	25.8104	24.17	24.4464	23.8469	21.4006	24.6423	24.142	NaN	24.0471	23.7307	23.4878	23.7992	NaN	23.7731	23.7109
NaN	NaN	NaN	NaN	NaN	NaN	NaN	22.6967	NaN	22.7771	22.9479	22.8412	22.5583	NaN	22.9208	21.6578	NaN	22.3624	NaN	NaN	NaN	NaN	NaN	NaN	NaN	NaN	NaN	NaN	NaN	NaN	NaN	NaN	NaN	NaN	NaN	NaN	NaN	NaN	NaN	NaN	NaN	NaN	NaN	NaN	NaN	NaN	NaN	NaN	NaN	NaN
26.2135	25.2821	26.5004	23.975	25.3685	26.2788	26.3464	25.0608	24.9171	24.7395	26.9288	25.2185	25.59	24.6385	24.8112	25.5891	25.0329	24.9798	25.417	25.2117	26.6178	25.7404	26.948	24.7935	26.3309	NaN	24.7248	26.367	25.7358	26.2109	24.6538	25.7963	25.2577	24.8803	25.261	25.9796	25.7014	25.6674	25.4121	25.8309	24.896	24.2758	24.6221	26.0997	24.9312	26.0441	26.4309	24.3898	24.8993	25.895
22.7934	23.1795	24.4166	NaN	22.9488	24.0407	24.0654	22.6369	22.7755	22.174	22.4302	22.0806	22.9989	22.7278	23.0819	22.7692	22.4861	22.7514	NaN	NaN	NaN	NaN	NaN	NaN	NaN	NaN	NaN	NaN	NaN	NaN	NaN	NaN	NaN	NaN	NaN	NaN	NaN	NaN	NaN	NaN	NaN	NaN	23.6712	24.1918	24.2932	24.91	26.1213	23.5695	24.5296	25.768
NaN	NaN	NaN	NaN	NaN	NaN	NaN	NaN	NaN	NaN	NaN	NaN	NaN	NaN	NaN	NaN	NaN	NaN	NaN	NaN	23.7506	21.9603	NaN	NaN	NaN	NaN	NaN	22.7219	NaN	NaN	NaN	NaN	22.135	22.1825	23.0525	NaN	22.4223	22.6938	23.0046	22.9557	NaN	NaN	NaN	NaN	NaN	NaN	NaN	NaN	NaN	NaN
NaN	NaN	NaN	24.2628	NaN	NaN	23.2195	24.5003	NaN	NaN	23.5703	NaN	NaN	22.8839	NaN	NaN	NaN	NaN	NaN	NaN	NaN	NaN	NaN	NaN	NaN	NaN	NaN	NaN	NaN	NaN	NaN	NaN	NaN	NaN	NaN	24.4318	NaN	NaN	NaN	NaN	NaN	NaN	NaN	NaN	NaN	NaN	NaN	NaN	NaN	NaN
NaN	25.089	NaN	25.8072	25.4396	25.0697	NaN	25.5808	25.4296	25.7921	26.3758	25.7204	NaN	25.9495	25.8865	NaN	25.3744	25.8933	24.8426	25.3901	24.35	25.1048	25.2306	24.6919	24.8153	24.8194	24.9935	24.5651	24.6165	24.6456	24.6511	24.6529	24.9643	25.2807	24.9479	25.3821	24.4629	24.4565	24.2861	25.152	25.157	24.8759	24.8071	25.0605	24.8643	25.2456	NaN	24.9737	25.4514	NaN
NaN	NaN	NaN	NaN	NaN	NaN	NaN	NaN	NaN	NaN	NaN	NaN	NaN	NaN	NaN	NaN	NaN	NaN	NaN	NaN	23.38	22.3603	22.1965	21.8064	NaN	NaN	NaN	22.7875	NaN	NaN	NaN	NaN	NaN	NaN	NaN	NaN	NaN	NaN	NaN	NaN	NaN	NaN	NaN	NaN	NaN	NaN	NaN	NaN	NaN	NaN
NaN	NaN	NaN	NaN	NaN	NaN	NaN	NaN	NaN	NaN	NaN	NaN	NaN	NaN	NaN	NaN	NaN	NaN	NaN	22.1385	NaN	NaN	NaN	22.6182	22.7572	NaN	NaN	NaN	NaN	20.4038	24.4112	23.9483	23.8877	24.0098	24.4821	22.1648	NaN	23.9267	NaN	22.8245	23.135	23.3071	NaN	NaN	NaN	NaN	NaN	NaN	NaN	NaN
24.8662	25.4752	NaN	NaN	25.6704	24.5143	25.3694	24.875	25.0587	NaN	NaN	NaN	NaN	NaN	NaN	25.4489	NaN	NaN	24.6987	25.4326	24.4326	24.6701	24.3796	24.7802	24.4074	NaN	25.8727	25.2891	25.0255	25.4176	26.1348	24.757	25.3033	25.3688	25.8613	NaN	NaN	24.6824	24.9201	25.2655	24.1891	25.1262	25.2427	NaN	25.594	24.8119	NaN	25.2839	24.762	25.1145
22.5531	NaN	NaN	23.6539	22.797	NaN	NaN	24.1675	NaN	23.6262	22.7881	NaN	NaN	23.0661	NaN	NaN	NaN	NaN	NaN	NaN	NaN	NaN	NaN	NaN	NaN	NaN	NaN	NaN	NaN	NaN	NaN	NaN	NaN	NaN	NaN	NaN	NaN	NaN	NaN	NaN	NaN	NaN	NaN	NaN	NaN	NaN	NaN	NaN	NaN	NaN
25.5804	25.2833	25.3796	26.7778	25.4479	26.1681	26.3765	25.3858	25.0001	25.9687	27.7889	25.4035	25.4007	25.8855	25.998	25.3375	25.4965	25.6614	26.7114	26.7053	24.9705	25.4601	25.9577	NaN	25.864	23.7301	27.0948	24.3936	24.9581	23.163	25.6432	26.0021	26.3692	25.5373	25.9425	26.8941	24.619	25.7696	24.8244	26.4526	24.6812	23.9696	24.748	25.1698	24.7726	24.4305	24.3859	24.7059	24.6315	24.0423
NaN	NaN	NaN	NaN	NaN	NaN	NaN	NaN	NaN	NaN	NaN	NaN	NaN	NaN	NaN	NaN	NaN	NaN	NaN	22.4389	22.7712	NaN	22.9144	NaN	23.0826	NaN	22.3469	NaN	NaN	NaN	NaN	NaN	NaN	NaN	22.0798	NaN	NaN	21.9852	22.3819	NaN	22.751	22.8204	NaN	NaN	NaN	NaN	NaN	NaN	NaN	NaN
NaN	NaN	NaN	NaN	NaN	NaN	NaN	NaN	NaN	NaN	NaN	NaN	NaN	NaN	NaN	NaN	NaN	NaN	NaN	NaN	NaN	NaN	23.0557	22.4189	NaN	NaN	21.7033	21.1221	NaN	NaN	NaN	21.9634	21.4021	NaN	21.084	NaN	NaN	21.0266	NaN	NaN	NaN	NaN	NaN	NaN	NaN	NaN	NaN	NaN	NaN	NaN
NaN	NaN	NaN	NaN	NaN	NaN	NaN	NaN	NaN	23.6118	22.1916	22.8649	23.2619	NaN	NaN	22.9634	NaN	NaN	22.4935	22.2215	22.5768	NaN	NaN	NaN	NaN	NaN	22.11	NaN	NaN	NaN	NaN	22.8557	NaN	22.6835	NaN	NaN	NaN	NaN	23.519	NaN	NaN	NaN	NaN	NaN	NaN	NaN	NaN	NaN	NaN	NaN
NaN	NaN	25.5086	NaN	NaN	NaN	24.5467	NaN	23.8932	NaN	24.4405	NaN	NaN	NaN	NaN	NaN	NaN	NaN	23.9492	23.995	25.004	23.8418	23.3113	23.2386	23.0801	NaN	21.6301	22.7291	22.323	22.7255	23.6486	24.0675	23.3083	23.3243	22.8966	NaN	23.4486	22.6465	23.4121	22.0809	23.0838	23.6148	24.5798	25.1039	24.6391	NaN	NaN	24.4169	24.4757	24.997
22.8726	NaN	23.4177	NaN	23.034	22.875	23.2453	22.9945	22.6016	21.1456	22.037	21.7925	22.1344	22.2387	23.4617	22.3567	22.3936	22.1573	NaN	23.5547	24.1796	23.4728	22.9247	NaN	22.6775	23.7434	21.5823	23.1091	22.3071	22.6711	23.7782	23.6175	23.6185	23.2393	22.5404	23.3524	23.3649	22.9551	23.3694	NaN	NaN	NaN	23.3068	23.9273	23.5961	24.0416	23.7999	23.648	23.2474	23.7901
NaN	NaN	NaN	NaN	NaN	NaN	26.724	26.4661	NaN	NaN	NaN	NaN	NaN	NaN	NaN	NaN	NaN	NaN	24.1669	23.5431	24.0227	23.8587	24.0391	24.8918	24.6003	NaN	24.0728	24.2882	24.2682	24.0506	23.512	23.8592	23.8806	24.0961	24.1362	NaN	23.9271	24.114	24.2917	24.3819	24.9615	24.7852	NaN	NaN	NaN	23.6836	24.5888	NaN	NaN	NaN
25.0379	24.1144	23.4326	NaN	24.8594	24.7139	24.1035	24.5929	23.8388	24.5643	26.1685	24.5197	24.6926	NaN	NaN	23.2742	NaN	NaN	NaN	24.9816	23.694	23.813	24.9806	22.7778	24.9789	NaN	25.4089	NaN	NaN	25.0434	24.34	23.5503	NaN	21.5393	24.5327	25.9416	NaN	24.0372	23.9104	25.1379	24.1836	22.9421	24.1248	23.092	24.0402	NaN	NaN	23.9788	24.0191	NaN
21.6833	NaN	NaN	23.0467	23.1305	NaN	23.1955	23.7989	23.8079	23.3194	19.0263	23.5693	23.6287	23.4015	23.1293	23.6843	23.2625	23.2642	NaN	24.9161	21.0768	NaN	NaN	NaN	NaN	NaN	NaN	NaN	NaN	23.8506	24.4313	24.8106	25.297	NaN	25.1131	NaN	NaN	23.4416	22.8801	NaN	NaN	NaN	22.4503	22.7967	21.567	21.9772	22.8143	20.1281	21.6006	22.5166
NaN	NaN	23.0291	26.4244	NaN	NaN	NaN	NaN	NaN	NaN	NaN	NaN	25.3133	NaN	NaN	NaN	NaN	NaN	NaN	NaN	NaN	NaN	NaN	NaN	NaN	NaN	NaN	NaN	NaN	24.8358	NaN	NaN	NaN	NaN	NaN	NaN	NaN	25.3062	NaN	NaN	NaN	NaN	NaN	25.2197	NaN	NaN	NaN	NaN	NaN	NaN
NaN	22.2486	NaN	NaN	NaN	NaN	22.5855	NaN	NaN	22.5691	24.3652	NaN	23.3285	22.5329	NaN	NaN	NaN	NaN	25.2493	25.4269	23.3044	23.3634	21.5831	NaN	22.1935	NaN	25.6026	NaN	22.2787	21.6566	22.96	23.2546	23.6147	22.8812	22.6476	25.3294	22.8661	23.326	23.0469	NaN	21.9651	NaN	NaN	NaN	NaN	NaN	NaN	NaN	NaN	NaN
25.4594	24.5428	25.8644	27.3038	24.4254	25.7593	26.0614	26.749	NaN	24.5602	27.7069	25.0273	26.0421	25.2461	25.5177	26.0486	24.7141	25.0412	26.0446	25.7639	25.5485	NaN	24.8205	NaN	25.0457	NaN	27.2607	NaN	NaN	NaN	25.0164	25.6841	26.1517	NaN	25.7855	26.908	25.3624	26.2107	24.9115	26.5443	24.3869	NaN	24.9247	25.9153	24.8616	25.5747	25.0778	25.0471	25.0258	24.5747
22.8906	22.2162	NaN	NaN	22.4927	24.3888	NaN	25.3274	22.3433	22.8679	23.7699	22.4302	23.7829	22.7696	22.9303	23.4184	21.9942	22.4564	NaN	23.6334	24.4636	23.1986	22.691	NaN	NaN	NaN	NaN	NaN	NaN	NaN	23.188	NaN	NaN	NaN	NaN	NaN	NaN	24.0377	NaN	NaN	NaN	NaN	NaN	NaN	NaN	NaN	NaN	24.031	NaN	NaN
NaN	NaN	NaN	NaN	24.682	NaN	NaN	NaN	NaN	23.8099	NaN	23.1981	24.7108	NaN	24.3717	24.8887	NaN	22.4737	NaN	NaN	NaN	NaN	NaN	NaN	NaN	NaN	NaN	NaN	NaN	NaN	NaN	NaN	NaN	NaN	NaN	NaN	NaN	NaN	NaN	NaN	NaN	NaN	NaN	NaN	NaN	NaN	NaN	NaN	NaN	NaN
NaN	NaN	NaN	NaN	NaN	NaN	NaN	24.8668	24.4221	NaN	25.3141	NaN	NaN	24.2925	NaN	NaN	24.3324	NaN	NaN	NaN	NaN	NaN	NaN	NaN	NaN	NaN	NaN	NaN	NaN	NaN	NaN	NaN	NaN	NaN	NaN	NaN	NaN	NaN	NaN	NaN	NaN	NaN	25.3285	NaN	24.9932	NaN	25.4831	NaN	NaN	NaN
23.0549	22.5852	NaN	NaN	22.2202	NaN	NaN	22.3527	NaN	22.4378	23.6476	22.424	22.026	22.3654	22.3556	22.6187	21.5857	21.7808	NaN	NaN	NaN	NaN	NaN	NaN	NaN	NaN	NaN	NaN	NaN	NaN	NaN	NaN	NaN	NaN	NaN	NaN	NaN	NaN	NaN	NaN	NaN	NaN	23.0728	NaN	23.1907	23.1067	NaN	22.9193	23.4422	23.7801
21.8424	22.8206	24.1303	NaN	22.7873	24.1508	NaN	NaN	21.7906	22.3519	22.1746	21.456	22.8591	23.1592	22.7946	23.2124	22.3121	22.4897	24.5691	25.0476	24.875	24.6968	NaN	NaN	25.2113	NaN	NaN	NaN	NaN	NaN	NaN	NaN	NaN	NaN	NaN	NaN	NaN	22.7518	NaN	NaN	NaN	25.6725	23.1909	NaN	22.7986	24.2451	23.6719	22.9946	23.3538	NaN
NaN	NaN	NaN	NaN	NaN	NaN	NaN	NaN	NaN	NaN	NaN	NaN	NaN	NaN	NaN	NaN	NaN	NaN	23.2554	NaN	21.4496	22.3461	23.3396	NaN	NaN	23.3776	25.4104	23.8979	25.0167	24.5157	24.8843	24.0923	NaN	24.6798	24.5311	NaN	24.4397	24.9194	23.8027	25.8206	23.9813	24.364	NaN	NaN	NaN	NaN	NaN	NaN	NaN	NaN
23.1143	23.1366	24.3443	NaN	23.3688	24.5934	23.5288	NaN	23.3967	23.0232	NaN	22.5846	22.1815	23.9077	24.0275	22.0274	22.8549	23.273	NaN	NaN	NaN	NaN	NaN	NaN	NaN	NaN	NaN	NaN	NaN	NaN	NaN	NaN	NaN	NaN	NaN	NaN	NaN	NaN	NaN	NaN	NaN	NaN	23.4351	NaN	23.562	24.7388	NaN	23.3854	24.5534	24.306
23.7359	NaN	23.6536	24.3545	22.8545	NaN	19.7324	23.3713	22.8265	22.8738	24.4316	23.0953	23.23	22.2927	22.5989	23.0879	NaN	22.0594	NaN	NaN	23.888	24.4236	NaN	NaN	NaN	NaN	23.4902	NaN	NaN	NaN	23.6257	24.3805	24.3019	NaN	NaN	NaN	NaN	NaN	NaN	NaN	NaN	NaN	22.368	21.8918	21.7443	NaN	NaN	22.2154	22.0753	21.5837
23.189	22.92	23.1342	24.5903	22.6749	22.9025	23.635	23.2118	21.14	23.0468	24.3443	22.5309	23.6698	23.3583	23.4021	23.1656	NaN	22.8647	24.7848	24.0716	NaN	NaN	NaN	NaN	NaN	NaN	24.8911	NaN	NaN	23.2755	21.896	23.9844	24.5333	23.7453	23.6387	23.911	23.4457	NaN	NaN	23.4116	NaN	NaN	22.7131	NaN	22.5541	NaN	NaN	22.7783	NaN	23.0037
21.8074	NaN	NaN	22.8176	21.5011	NaN	21.7895	20.9821	NaN	21.7014	NaN	21.9225	22.1939	21.3143	NaN	21.8848	21.4147	22.038	NaN	NaN	NaN	NaN	NaN	NaN	NaN	23.9466	NaN	NaN	NaN	NaN	NaN	NaN	NaN	NaN	NaN	NaN	NaN	NaN	NaN	NaN	NaN	NaN	NaN	NaN	NaN	NaN	NaN	NaN	22.7759	NaN
NaN	NaN	NaN	NaN	NaN	NaN	NaN	NaN	NaN	NaN	NaN	NaN	NaN	NaN	NaN	NaN	NaN	NaN	NaN	22.4935	NaN	NaN	21.2463	21.7032	21.8312	NaN	22.941	NaN	21.8246	22.3472	22.6925	NaN	NaN	NaN	21.9525	NaN	NaN	21.4086	NaN	NaN	NaN	NaN	NaN	NaN	NaN	NaN	NaN	NaN	NaN	NaN
NaN	NaN	NaN	NaN	NaN	NaN	NaN	NaN	NaN	NaN	NaN	NaN	NaN	NaN	NaN	NaN	NaN	NaN	24.8263	24.4062	25.5588	25.0443	25.0463	25.4189	24.9226	25.8576	NaN	24.9571	24.6643	24.3371	24.6384	24.8821	24.388	24.868	24.0518	24.9524	24.8937	24.749	25.1237	24.4181	25.049	25.7747	NaN	NaN	NaN	NaN	NaN	NaN	NaN	NaN
NaN	23.0526	NaN	NaN	NaN	NaN	NaN	24.1636	22.4868	NaN	NaN	NaN	NaN	21.3291	NaN	NaN	NaN	NaN	NaN	NaN	NaN	NaN	NaN	NaN	NaN	NaN	NaN	NaN	NaN	NaN	NaN	NaN	NaN	NaN	NaN	NaN	NaN	NaN	NaN	NaN	NaN	NaN	NaN	NaN	NaN	NaN	NaN	NaN	NaN	NaN
NaN	NaN	NaN	NaN	NaN	NaN	NaN	NaN	NaN	NaN	NaN	NaN	NaN	NaN	NaN	NaN	NaN	NaN	21.4034	21.817	NaN	NaN	NaN	NaN	NaN	NaN	22.5523	NaN	NaN	NaN	NaN	NaN	22.5923	21.0048	21.3803	22.9677	NaN	NaN	NaN	NaN	NaN	NaN	NaN	NaN	NaN	NaN	NaN	NaN	NaN	NaN
26.8646	NaN	NaN	26.4996	NaN	NaN	NaN	NaN	NaN	NaN	NaN	NaN	NaN	NaN	NaN	27.1771	NaN	NaN	25.0645	24.7919	24.437	24.7308	24.5034	24.3292	24.7568	24.863	24.633	24.3248	24.5774	24.4011	24.8736	24.3914	24.4257	24.4751	24.1506	24.9444	24.466	24.2857	24.7385	24.9354	24.7334	24.6984	25.8975	NaN	25.3391	26.144	NaN	26.1052	26.2222	25.9705
NaN	NaN	NaN	NaN	NaN	NaN	NaN	NaN	NaN	NaN	NaN	NaN	NaN	NaN	NaN	NaN	NaN	NaN	NaN	22.4439	NaN	NaN	NaN	NaN	NaN	NaN	NaN	NaN	22.3044	22.2574	NaN	22.202	NaN	22.4394	NaN	NaN	NaN	21.5218	NaN	NaN	NaN	NaN	NaN	NaN	NaN	NaN	24.7071	NaN	NaN	NaN
20.0004	21.52	NaN	NaN	21.3361	NaN	NaN	21.6781	NaN	21.6509	NaN	NaN	20.4823	NaN	21.0146	NaN	21.9564	22.3223	NaN	NaN	NaN	NaN	NaN	NaN	NaN	NaN	NaN	NaN	NaN	NaN	NaN	NaN	NaN	NaN	NaN	NaN	NaN	NaN	NaN	NaN	NaN	NaN	NaN	NaN	NaN	NaN	NaN	22.947	NaN	NaN
20.9755	NaN	NaN	NaN	20.6645	NaN	NaN	21.7814	NaN	21.364	21.0201	NaN	21.275	NaN	NaN	20.906	NaN	20.6787	NaN	NaN	NaN	NaN	NaN	NaN	NaN	NaN	NaN	NaN	NaN	NaN	NaN	NaN	NaN	NaN	NaN	NaN	NaN	NaN	NaN	NaN	NaN	NaN	NaN	NaN	NaN	NaN	NaN	20.9988	NaN	NaN
NaN	NaN	NaN	NaN	NaN	NaN	NaN	NaN	NaN	NaN	NaN	NaN	NaN	NaN	NaN	NaN	NaN	NaN	20.5244	21.341	NaN	21.2027	21.6017	NaN	21.5634	NaN	NaN	22.6806	NaN	21.0456	22.4189	21.75	22.0422	NaN	22.8787	NaN	22.376	22.1784	22.6631	NaN	21.9173	NaN	NaN	NaN	NaN	NaN	NaN	NaN	NaN	NaN
NaN	NaN	NaN	NaN	NaN	NaN	NaN	NaN	NaN	NaN	NaN	NaN	NaN	NaN	NaN	NaN	NaN	NaN	22.3094	22.6651	22.6656	22.6632	22.0852	22.6562	22.5452	23.7964	21.8924	22.2527	21.8861	21.6938	23.6631	22.195	23.1498	23.345	23.1684	NaN	22.6294	22.7324	21.775	22.1274	22.7893	23.2272	NaN	NaN	NaN	NaN	NaN	NaN	NaN	NaN
23.8386	20.3507	22.8164	NaN	21.5187	22.8127	24.1497	21.5061	NaN	NaN	22.3973	21.3067	20.5785	23.0541	NaN	20.0162	NaN	NaN	NaN	NaN	NaN	NaN	NaN	NaN	NaN	NaN	NaN	NaN	NaN	NaN	NaN	NaN	NaN	NaN	NaN	NaN	NaN	NaN	NaN	NaN	NaN	NaN	24.2701	24.7283	24.1373	25.6364	25.7535	NaN	25.0594	NaN
NaN	NaN	NaN	26.0945	NaN	NaN	NaN	25.9487	NaN	NaN	26.8919	25.9658	NaN	26.0118	25.791	NaN	NaN	23.738	24.4719	24.7361	23.8559	24.0772	24.1062	24.348	24.579	25.2915	24.9617	24.8662	24.7676	24.8059	24.5605	24.5272	24.8777	20.0801	24.783	25.2544	24.5737	24.767	24.6424	NaN	24.5167	24.4653	NaN	25.8764	NaN	NaN	25.7136	25.8242	NaN	NaN
NaN	NaN	NaN	NaN	NaN	NaN	NaN	NaN	NaN	NaN	NaN	NaN	NaN	NaN	NaN	NaN	NaN	NaN	NaN	NaN	NaN	NaN	22.7648	22.5419	NaN	NaN	22.5789	22.049	22.2955	21.4937	NaN	NaN	NaN	NaN	NaN	NaN	NaN	NaN	22.187	NaN	NaN	NaN	NaN	NaN	NaN	NaN	NaN	NaN	NaN	NaN
24.4522	NaN	NaN	NaN	NaN	NaN	NaN	NaN	NaN	23.9842	NaN	23.902	24.6793	24.3287	24.4041	24.6194	24.0205	24.2079	26.0686	NaN	25.5255	NaN	25.127	25.4485	25.6815	NaN	27.2935	25.4356	25.9398	26.0107	NaN	NaN	NaN	NaN	NaN	24.8346	NaN	25.5055	NaN	24.7976	NaN	NaN	NaN	NaN	NaN	NaN	NaN	NaN	NaN	NaN
22.291	21.8236	22.7979	23.4432	21.7317	22.1344	NaN	NaN	NaN	22.6297	NaN	22.8529	22.7888	23.1932	23.469	22.6403	22.6594	23.012	NaN	NaN	NaN	NaN	NaN	NaN	NaN	NaN	NaN	NaN	NaN	NaN	NaN	NaN	NaN	NaN	NaN	24.6132	NaN	NaN	NaN	NaN	NaN	NaN	NaN	NaN	NaN	NaN	NaN	NaN	NaN	NaN
NaN	NaN	NaN	NaN	NaN	NaN	NaN	NaN	NaN	NaN	NaN	NaN	NaN	NaN	NaN	NaN	NaN	NaN	NaN	22.0503	NaN	NaN	20.2452	20.0925	NaN	NaN	21.2279	NaN	NaN	21.7041	NaN	20.4085	21.4994	NaN	NaN	NaN	NaN	NaN	21.1091	NaN	NaN	NaN	NaN	NaN	NaN	NaN	NaN	NaN	NaN	NaN
NaN	NaN	NaN	NaN	NaN	22.5054	22.6121	21.6237	22.2318	NaN	NaN	NaN	NaN	22.7675	NaN	NaN	22.9747	NaN	NaN	NaN	NaN	NaN	NaN	NaN	NaN	NaN	NaN	NaN	NaN	NaN	NaN	NaN	NaN	NaN	NaN	NaN	NaN	NaN	NaN	NaN	NaN	NaN	NaN	NaN	22.9303	NaN	22.973	22.4193	NaN	NaN
24.3885	23.5159	NaN	NaN	24.0038	23.719	NaN	25.0971	NaN	24.6645	27.171	24.6751	NaN	24.3685	23.1356	NaN	NaN	23.6617	NaN	22.7995	23.161	NaN	NaN	NaN	NaN	NaN	NaN	NaN	NaN	NaN	23.8318	24.431	24.8456	24.1251	23.3711	NaN	NaN	23.7164	23.2665	24.2162	25.0746	NaN	NaN	NaN	NaN	NaN	NaN	NaN	NaN	NaN
NaN	NaN	NaN	NaN	NaN	NaN	NaN	NaN	NaN	NaN	NaN	NaN	NaN	NaN	NaN	NaN	NaN	NaN	NaN	NaN	NaN	NaN	NaN	NaN	NaN	NaN	NaN	NaN	NaN	NaN	22.0768	22.143	22.9163	22.6699	NaN	NaN	21.3003	NaN	NaN	NaN	NaN	NaN	NaN	NaN	NaN	NaN	NaN	NaN	NaN	NaN
21.218	22.1814	NaN	NaN	NaN	NaN	21.1383	23.1194	NaN	22.5006	21.0118	22.0493	22.1165	22.2834	22.6688	20.9484	21.9364	22.5644	NaN	NaN	NaN	NaN	NaN	NaN	NaN	NaN	NaN	NaN	NaN	NaN	NaN	NaN	NaN	NaN	NaN	NaN	NaN	NaN	NaN	NaN	NaN	NaN	NaN	NaN	NaN	NaN	NaN	23.7348	NaN	NaN
23.0787	NaN	NaN	NaN	NaN	NaN	NaN	23.1562	NaN	23.5759	NaN	23.2313	23.1716	23.0192	23.9199	22.6092	23.2533	23.1531	22.9186	22.8958	22.7818	22.2314	23.4834	22.4425	23.3929	NaN	NaN	NaN	23.742	22.6387	NaN	23.3823	23.3601	23.6453	NaN	NaN	22.7699	NaN	23.6937	NaN	NaN	NaN	22.9073	24.1223	23.1061	NaN	23.5434	23.2073	22.8251	23.5137
22.5004	22.8148	NaN	NaN	NaN	21.9128	NaN	21.5101	NaN	22.926	NaN	NaN	23.4183	23.0571	22.8094	23.3806	NaN	NaN	24.869	NaN	24.1292	24.5172	23.1265	NaN	23.8875	24.4374	23.806	NaN	23.3741	23.0822	NaN	24.1093	24.7316	24.9661	24.3534	NaN	NaN	24.2283	NaN	24.4248	24.2438	24.3579	NaN	NaN	NaN	NaN	NaN	NaN	NaN	NaN
24.9801	24.2791	24.5767	25.455	24.2526	24.8955	25.008	24.9101	24.0405	23.148	24.8301	22.7278	25.1977	23.9893	23.8898	25.3951	23.3766	NaN	25.3995	24.3998	26.2939	25.2497	24.6351	24.6412	25.0654	NaN	23.5219	24.7365	24.7759	24.5374	NaN	24.7053	24.8408	23.6454	NaN	NaN	24.9828	24.6565	NaN	NaN	25.1399	25.0815	21.8955	23.5699	NaN	NaN	23.493	22.9603	NaN	23.962
23.9534	23.5236	23.8542	NaN	23.1213	23.7375	23.9708	22.965	23.09	22.7216	24.2408	22.8047	23.895	23.3602	22.9882	24.3963	23.9125	23.1548	25.3512	24.6694	25.0744	NaN	24.563	24.0836	24.3731	NaN	NaN	NaN	NaN	NaN	NaN	24.4746	NaN	24.4487	24.6745	NaN	24.4063	23.9944	24.4255	NaN	23.8665	24.4267	23.2183	NaN	22.8267	23.9619	NaN	23.9965	23.7598	NaN
NaN	NaN	NaN	NaN	NaN	NaN	NaN	NaN	NaN	NaN	23.0651	NaN	22.2736	22.3114	NaN	22.4295	22.8726	NaN	NaN	21.7022	NaN	NaN	21.5534	NaN	20.8434	NaN	NaN	NaN	NaN	NaN	22.5273	22.4195	22.7311	NaN	22.5791	NaN	22.5506	23.084	21.7642	22.8642	NaN	NaN	NaN	23.8645	NaN	NaN	NaN	21.2208	NaN	22.4484
NaN	NaN	NaN	NaN	NaN	NaN	NaN	NaN	NaN	NaN	NaN	NaN	NaN	NaN	NaN	NaN	NaN	NaN	NaN	NaN	NaN	NaN	NaN	NaN	NaN	NaN	NaN	22.3779	22.2829	22.7599	NaN	22.559	NaN	NaN	NaN	NaN	22.8275	22.5263	22.5303	NaN	22.8845	22.6797	NaN	NaN	NaN	NaN	NaN	NaN	NaN	NaN
NaN	NaN	NaN	NaN	NaN	NaN	NaN	NaN	NaN	NaN	NaN	NaN	NaN	NaN	NaN	NaN	NaN	NaN	22.4422	21.8269	23.08	23.4375	22.0408	NaN	NaN	NaN	NaN	NaN	NaN	NaN	NaN	NaN	NaN	NaN	NaN	NaN	NaN	NaN	NaN	22.4296	NaN	NaN	NaN	NaN	NaN	NaN	NaN	NaN	NaN	NaN
NaN	NaN	NaN	NaN	NaN	NaN	NaN	NaN	NaN	NaN	NaN	NaN	NaN	NaN	NaN	NaN	NaN	NaN	NaN	NaN	NaN	22.0277	NaN	NaN	21.854	NaN	NaN	NaN	22.5936	22.2136	NaN	NaN	NaN	NaN	NaN	NaN	23.3215	NaN	NaN	NaN	NaN	NaN	NaN	NaN	NaN	NaN	NaN	NaN	NaN	NaN
21.8849	NaN	NaN	NaN	NaN	NaN	NaN	22.6735	NaN	22.8323	23.0099	22.1458	22.2852	22.7784	22.9508	21.1214	22.3918	22.1045	NaN	22.8475	22.0748	22.5449	22.9984	NaN	21.9953	NaN	24.6017	NaN	23.6171	NaN	NaN	NaN	NaN	NaN	22.7773	NaN	NaN	NaN	22.6478	NaN	NaN	NaN	NaN	NaN	NaN	NaN	NaN	NaN	NaN	NaN
24.1763	24.3178	24.8754	NaN	24.9462	21.8963	NaN	23.506	NaN	24.4219	NaN	24.0152	NaN	24.3624	24.2961	23.8216	24.1626	23.8325	22.5244	NaN	23.4279	NaN	22.3303	NaN	22.4761	NaN	NaN	24.0918	24.0257	23.6432	23.7581	23.8419	23.6671	23.8003	23.4351	NaN	23.1129	22.6657	23.2956	NaN	23.3011	23.2889	NaN	NaN	NaN	NaN	NaN	NaN	NaN	NaN
23.5313	NaN	NaN	24.0286	22.735	NaN	22.6246	NaN	NaN	24.2772	23.1123	23.7004	23.4456	23.1748	NaN	22.7547	NaN	23.186	22.5194	22.923	22.8057	23.4953	22.4933	22.1599	21.7918	NaN	23.0028	22.721	23.1612	22.5099	23.4758	23.7558	23.1479	22.9514	22.8768	23.7029	23.3839	23.3086	23.2631	22.7573	22.4576	22.5551	NaN	23.9909	24.3084	24.7466	NaN	24.1062	NaN	23.6346
NaN	NaN	NaN	NaN	NaN	NaN	NaN	NaN	NaN	NaN	NaN	NaN	NaN	NaN	NaN	NaN	NaN	NaN	NaN	NaN	NaN	21.0625	21.0807	21.6514	20.9871	NaN	21.3656	22.6515	22.3682	22.7229	21.6491	21.8986	22.0966	22.5949	22.9357	NaN	21.732	21.686	21.9585	NaN	NaN	NaN	NaN	NaN	NaN	NaN	NaN	NaN	NaN	NaN
NaN	NaN	NaN	NaN	NaN	NaN	NaN	24.1233	NaN	NaN	24.0111	NaN	24.3887	22.9357	NaN	23.9916	NaN	NaN	NaN	24.1204	22.9312	22.8505	23.4463	23.3726	23.0614	NaN	23.7222	NaN	NaN	NaN	22.6688	22.7847	23.3293	23.5149	23.6292	NaN	23.4719	23.3337	22.6833	23.639	22.9461	23.3389	NaN	NaN	NaN	NaN	NaN	NaN	NaN	NaN
NaN	NaN	NaN	NaN	NaN	NaN	NaN	NaN	NaN	NaN	NaN	NaN	NaN	NaN	NaN	NaN	NaN	NaN	23.8722	23.5719	NaN	NaN	NaN	NaN	NaN	NaN	20.6941	NaN	21.4401	NaN	NaN	NaN	22.6346	NaN	NaN	NaN	NaN	NaN	NaN	NaN	NaN	NaN	NaN	NaN	NaN	NaN	NaN	NaN	NaN	NaN
NaN	NaN	NaN	NaN	NaN	NaN	NaN	NaN	NaN	NaN	NaN	NaN	NaN	NaN	NaN	NaN	NaN	NaN	NaN	NaN	NaN	NaN	NaN	NaN	NaN	NaN	NaN	NaN	NaN	NaN	22.693	22.1259	23.1309	22.8585	22.508	NaN	22.3534	22.6514	21.3267	NaN	NaN	NaN	NaN	NaN	NaN	NaN	NaN	NaN	NaN	NaN
NaN	NaN	NaN	NaN	NaN	NaN	NaN	NaN	NaN	NaN	NaN	NaN	NaN	NaN	NaN	NaN	NaN	NaN	NaN	23.1541	NaN	NaN	NaN	NaN	NaN	NaN	22.4358	NaN	NaN	NaN	NaN	21.9244	22.1573	NaN	23.0296	NaN	22.2676	22.4282	22.1451	NaN	NaN	NaN	NaN	NaN	NaN	NaN	NaN	NaN	NaN	NaN
23.1161	22.5826	NaN	NaN	23.0525	NaN	24.0725	NaN	23.0671	NaN	NaN	22.0111	NaN	NaN	22.7542	22.8747	22.0362	22.7108	NaN	NaN	NaN	NaN	NaN	NaN	NaN	NaN	NaN	NaN	NaN	NaN	NaN	NaN	NaN	NaN	NaN	NaN	NaN	NaN	NaN	NaN	NaN	NaN	NaN	NaN	23.9274	24.8941	24.2224	23.7637	23.6835	24.0887
26.1875	25.8877	26.9174	25.2665	25.7002	26.4574	25.9691	26.1403	NaN	21.3729	24.9653	24.7004	26.4316	24.2132	25.5359	26.2024	25.4205	25.0387	NaN	24.3734	25.2201	25.7425	24.114	26.5834	24.5465	25.2098	25.0812	25.3363	24.8125	NaN	24.7968	25.167	25.0484	25.8774	25.0562	NaN	24.9572	25.3083	25.8697	23.6727	25.3469	26.0437	NaN	26.7416	NaN	NaN	26.6481	23.6338	NaN	26.5981
NaN	NaN	NaN	NaN	NaN	NaN	NaN	NaN	NaN	NaN	NaN	NaN	NaN	NaN	NaN	NaN	NaN	NaN	23.0539	NaN	NaN	NaN	NaN	NaN	NaN	NaN	NaN	22.5674	NaN	NaN	NaN	22.3812	22.2535	NaN	NaN	NaN	NaN	NaN	NaN	NaN	NaN	23.5651	NaN	NaN	NaN	NaN	NaN	NaN	NaN	NaN
NaN	NaN	NaN	NaN	NaN	NaN	NaN	NaN	NaN	NaN	NaN	NaN	NaN	NaN	NaN	NaN	NaN	NaN	NaN	NaN	NaN	NaN	NaN	NaN	NaN	NaN	NaN	NaN	23.4823	NaN	NaN	NaN	NaN	NaN	NaN	NaN	23.1937	NaN	NaN	NaN	23.281	NaN	NaN	NaN	NaN	NaN	NaN	NaN	NaN	NaN
23.547	NaN	24.4351	NaN	NaN	NaN	NaN	23.685	NaN	23.1072	24.1124	23.5718	23.5464	23.5761	23.3703	23.9308	23.2667	23.1552	NaN	NaN	24.8259	NaN	23.6773	NaN	NaN	NaN	NaN	24.2927	NaN	NaN	NaN	22.8867	NaN	NaN	NaN	NaN	NaN	23.4037	NaN	NaN	NaN	NaN	24.3008	24.2591	24.6422	NaN	24.6812	24.3612	24.6525	24.499
NaN	NaN	NaN	NaN	NaN	NaN	25.6322	24.7449	NaN	24.6895	NaN	NaN	NaN	NaN	NaN	NaN	NaN	NaN	NaN	22.0216	22.9177	NaN	23.2948	NaN	23.3958	NaN	21.6772	NaN	NaN	NaN	NaN	NaN	22.3405	NaN	NaN	NaN	22.9356	22.7244	22.6539	NaN	NaN	NaN	NaN	NaN	25.4451	NaN	NaN	NaN	24.958	NaN
23.4426	24.2396	24.6649	NaN	23.9236	NaN	23.283	25.027	23.9573	NaN	24.03	24.0016	23.423	NaN	NaN	NaN	NaN	NaN	23.4551	22.0135	24.7379	23.5973	23.9093	NaN	23.4992	NaN	23.386	NaN	NaN	22.7189	NaN	NaN	NaN	NaN	NaN	23.3668	NaN	24.799	NaN	23.0016	NaN	23.4026	NaN	NaN	NaN	NaN	NaN	NaN	NaN	24.6876
21.531	21.7248	NaN	NaN	22.2759	NaN	NaN	22.5868	21.6879	22.9692	22.1841	22.5582	21.7085	NaN	21.1916	21.7496	21.7068	21.5204	NaN	NaN	NaN	NaN	NaN	NaN	NaN	NaN	NaN	NaN	NaN	NaN	NaN	NaN	NaN	NaN	NaN	NaN	NaN	NaN	NaN	NaN	NaN	NaN	NaN	NaN	NaN	NaN	NaN	20.0434	NaN	NaN
NaN	NaN	NaN	NaN	NaN	NaN	NaN	NaN	NaN	NaN	NaN	NaN	NaN	NaN	NaN	NaN	NaN	NaN	NaN	22.3296	22.3851	22.467	22.4761	23.2641	21.98	22.9395	22.7805	23.2581	23.1017	23.0624	NaN	22.7737	22.4637	23.5427	22.6515	22.1144	NaN	22.4469	22.9863	NaN	23.0204	23.2345	NaN	NaN	NaN	NaN	NaN	NaN	NaN	NaN
NaN	NaN	NaN	NaN	NaN	NaN	NaN	NaN	NaN	NaN	NaN	NaN	NaN	NaN	NaN	NaN	NaN	NaN	21.7117	20.8032	21.8134	21.9005	22.4122	23.1313	22.1991	22.404	22.1615	23.5299	23.1086	22.9944	22.2394	22.4034	22.3697	23.0744	23.4512	22.0442	22.8404	22.8456	23.3542	22.2902	23.5048	23.59	NaN	NaN	NaN	NaN	NaN	NaN	NaN	NaN
27.4634	27.2528	NaN	28.1306	27.1703	28.3384	NaN	26.4298	26.7913	27.1439	29.6871	26.6699	27.0532	27.4846	27.4603	27.724	NaN	26.447	27.5244	27.0568	27.5683	27.0639	NaN	26.5997	28.6939	28.8817	27.6313	NaN	27.4572	27.3768	26.9161	27.27	26.8593	26.3108	27.6497	NaN	27.8692	NaN	27.2423	27.9065	27.6984	27.4798	26.2581	26.9576	26.2022	26.6886	NaN	NaN	26.3162	26.396
26.3458	25.3194	26.7743	NaN	24.9397	26.2443	25.7946	25.1581	25.0297	24.8864	25.2505	25.0871	25.4004	25.2607	25.3296	25.5646	24.8687	25.0083	23.5209	23.771	26.3424	24.9659	25.8543	25.9445	25.8865	25.8293	24.8909	26.1402	25.4239	25.6944	24.2408	24.5072	23.7684	23.6968	24.5881	24.0212	25.5985	25.5603	25.5299	24.5002	25.7846	26.0466	26.4797	NaN	26.9745	NaN	NaN	NaN	NaN	25.9039
NaN	21.846	23.5556	23.4976	22.8152	NaN	22.7991	23.6882	NaN	NaN	23.0758	23.056	22.8128	22.9004	23.4625	21.7771	NaN	NaN	NaN	24.0042	NaN	21.6897	23.1153	NaN	22.5631	NaN	23.8444	NaN	21.1468	22.3207	23.2944	22.4547	22.6227	NaN	23.6107	24.8312	23.0517	23.4946	22.6982	24.1274	NaN	NaN	23.6766	23.7206	NaN	24.9247	NaN	NaN	NaN	23.9996
NaN	NaN	NaN	NaN	NaN	NaN	NaN	NaN	NaN	NaN	NaN	NaN	NaN	NaN	NaN	NaN	NaN	NaN	22.2461	NaN	NaN	23.1203	23.3231	23.849	23.4059	NaN	21.9209	23.937	23.0046	NaN	22.5517	NaN	NaN	NaN	22.2891	NaN	NaN	22.7145	NaN	NaN	24.5292	NaN	NaN	NaN	NaN	NaN	NaN	NaN	NaN	NaN
NaN	NaN	NaN	NaN	NaN	NaN	NaN	NaN	NaN	NaN	NaN	NaN	NaN	NaN	NaN	NaN	NaN	NaN	23.0175	23.0197	NaN	23.5965	23.914	24.7379	NaN	NaN	23.0894	23.7114	23.6137	22.9195	NaN	NaN	22.1155	23.1722	22.7877	NaN	21.8098	NaN	23.0387	21.1912	NaN	24.0064	NaN	NaN	NaN	NaN	NaN	NaN	NaN	NaN
24.2985	23.8775	NaN	NaN	24.5239	NaN	NaN	24.5242	24.2511	25.2676	27.0685	21.0817	24.5822	24.973	NaN	24.4192	24.045	24.2613	NaN	NaN	NaN	NaN	NaN	NaN	NaN	NaN	NaN	NaN	NaN	NaN	NaN	NaN	NaN	NaN	NaN	NaN	NaN	NaN	NaN	NaN	NaN	NaN	NaN	NaN	NaN	NaN	NaN	NaN	NaN	NaN
NaN	NaN	NaN	NaN	NaN	NaN	22.6868	23.5186	NaN	21.5974	25.6623	21.6234	NaN	21.6918	21.4303	NaN	NaN	NaN	NaN	23.6446	22.9394	22.103	NaN	22.5548	22.2348	NaN	NaN	NaN	NaN	NaN	24.3503	22.42	NaN	NaN	NaN	NaN	23.5885	23.1775	NaN	NaN	21.9049	NaN	NaN	NaN	NaN	NaN	NaN	NaN	NaN	25.1969
23.8795	23.7935	NaN	NaN	23.6618	NaN	24.3043	NaN	23.7492	23.2124	23.5223	23.4278	23.9241	23.5633	23.9963	23.934	NaN	NaN	NaN	NaN	NaN	NaN	NaN	NaN	NaN	NaN	NaN	NaN	NaN	NaN	NaN	NaN	NaN	NaN	NaN	NaN	NaN	NaN	NaN	NaN	NaN	NaN	24.754	NaN	25.366	26.3542	NaN	24.8907	NaN	NaN
NaN	NaN	NaN	NaN	NaN	NaN	NaN	23.6778	NaN	NaN	NaN	22.1164	21.2592	21.734	NaN	NaN	NaN	NaN	NaN	NaN	NaN	NaN	NaN	NaN	NaN	NaN	NaN	NaN	NaN	NaN	NaN	NaN	NaN	NaN	NaN	NaN	NaN	NaN	NaN	NaN	NaN	NaN	21.9734	NaN	NaN	NaN	NaN	NaN	22.8657	NaN
NaN	NaN	NaN	21.9214	NaN	NaN	NaN	NaN	21.0307	NaN	NaN	NaN	NaN	NaN	NaN	NaN	NaN	NaN	NaN	NaN	NaN	NaN	NaN	NaN	NaN	NaN	NaN	NaN	NaN	NaN	NaN	NaN	NaN	NaN	NaN	NaN	NaN	NaN	NaN	NaN	NaN	NaN	20.6591	NaN	NaN	NaN	NaN	20.887	22.2316	NaN
20.8992	NaN	NaN	NaN	NaN	NaN	NaN	21.2852	NaN	NaN	23.5045	21.5205	22.2058	NaN	NaN	22.3186	NaN	NaN	NaN	22.5718	21.6091	21.9882	NaN	NaN	NaN	NaN	NaN	NaN	NaN	22.7728	21.7945	21.9951	NaN	21.909	21.4392	NaN	21.8571	21.7097	21.9509	NaN	NaN	NaN	NaN	22.8601	NaN	NaN	NaN	22.3969	NaN	NaN
NaN	NaN	NaN	NaN	NaN	NaN	NaN	NaN	NaN	NaN	NaN	NaN	NaN	NaN	NaN	NaN	NaN	NaN	NaN	NaN	22.8997	NaN	NaN	NaN	NaN	NaN	NaN	23.9422	NaN	NaN	22.9641	22.9538	22.9878	NaN	23.0945	NaN	22.8379	22.7102	NaN	22.174	23.1208	NaN	NaN	NaN	NaN	NaN	NaN	NaN	NaN	NaN
25.4291	23.7781	24.3458	25.9996	23.9616	25.4833	25.7469	NaN	23.427	24.7459	27.373	24.5596	25.6751	24.7562	24.6019	25.8892	23.1702	NaN	25.6178	24.8388	24.0553	24.3269	24.043	24.0863	24.0723	NaN	25.4477	NaN	24.3465	24.397	24.6626	24.2314	24.6344	24.4534	24.7666	25.7026	24.6689	25.2208	23.9816	25.3633	24.5989	24.2925	NaN	26.2556	NaN	NaN	25.7766	24.8105	24.9366	24.5587
NaN	NaN	NaN	NaN	NaN	NaN	NaN	NaN	NaN	NaN	NaN	NaN	NaN	NaN	NaN	NaN	NaN	NaN	23.4883	NaN	NaN	22.5735	22.2964	NaN	21.5518	NaN	23.5129	21.3184	21.8528	NaN	22.4451	NaN	22.1255	NaN	NaN	NaN	22.2761	22.3573	22.2007	NaN	NaN	NaN	NaN	NaN	NaN	NaN	NaN	NaN	NaN	NaN
NaN	NaN	NaN	NaN	NaN	NaN	NaN	25.8003	20.4343	23.2392	NaN	23.1559	21.3025	NaN	21.7607	25.0958	22.3666	22.0829	23.3717	23.4979	NaN	NaN	23.4361	NaN	NaN	NaN	22.9403	NaN	NaN	NaN	24.2454	NaN	NaN	NaN	24.3485	NaN	24.2278	NaN	NaN	NaN	NaN	NaN	NaN	NaN	NaN	NaN	NaN	NaN	NaN	NaN
24.8409	NaN	NaN	NaN	NaN	NaN	26.8302	26.4526	NaN	23.0266	NaN	NaN	24.4645	NaN	NaN	24.6227	NaN	NaN	22.7192	NaN	23.8899	23.8931	24.0578	24.4499	23.7431	25.5059	23.2281	23.909	23.8302	23.2749	23.5204	24.1073	23.2583	23.7391	23.4812	NaN	23.8296	23.853	24.1965	NaN	24.548	25.0594	NaN	NaN	NaN	NaN	26.6207	NaN	24.676	NaN
NaN	22.071	NaN	NaN	21.464	NaN	NaN	NaN	22.8138	22.4875	22.8642	21.2898	21.546	NaN	NaN	NaN	22.534	21.3026	NaN	NaN	NaN	NaN	NaN	NaN	NaN	NaN	NaN	NaN	NaN	NaN	NaN	NaN	NaN	NaN	NaN	NaN	NaN	NaN	NaN	NaN	NaN	NaN	NaN	NaN	22.7178	23.7264	NaN	22.2483	23.0931	NaN
NaN	NaN	NaN	NaN	NaN	NaN	NaN	NaN	NaN	NaN	NaN	NaN	NaN	NaN	NaN	NaN	NaN	NaN	NaN	24.2738	23.4858	23.937	NaN	NaN	23.7278	NaN	NaN	23.0319	23.1666	23.6672	24.1675	23.2185	23.6677	23.8474	24.2051	25.0497	24.2569	24.1335	23.563	NaN	23.6986	23.5192	NaN	NaN	NaN	NaN	NaN	NaN	NaN	NaN
NaN	NaN	NaN	NaN	NaN	NaN	NaN	NaN	NaN	NaN	NaN	NaN	NaN	NaN	NaN	NaN	NaN	NaN	NaN	23.3429	NaN	22.8163	22.8888	NaN	NaN	NaN	22.7976	23.9405	24.0554	23.4807	22.9374	23.6033	23.67	23.7061	NaN	NaN	22.9078	22.6938	22.8887	NaN	NaN	NaN	NaN	NaN	NaN	NaN	NaN	NaN	NaN	NaN
27.1863	27.0756	27.8326	NaN	26.8092	27.7683	29.1493	28.119	27.8331	26.5746	29.6128	25.8512	27.5885	26.9031	27.3948	26.914	26.5403	27.0876	27.1742	26.8648	27.8911	27.6398	28.2485	27.585	29.0401	NaN	27.7095	27.7827	27.6442	27.6304	26.9055	26.9085	27.264	26.851	26.8223	27.926	27.7028	26.9244	26.6451	27.3431	28.2088	27.8345	26.8109	30.7044	26.2673	27.6581	NaN	27.6834	27.0908	29.9996
21.7466	22.0723	23.9138	NaN	21.7289	NaN	22.7301	22.4723	21.7818	22.1631	NaN	21.9863	22.3498	22.6057	22.963	22.1456	21.996	22.6239	NaN	NaN	NaN	NaN	NaN	NaN	NaN	NaN	NaN	NaN	NaN	NaN	NaN	NaN	NaN	NaN	NaN	NaN	NaN	NaN	NaN	NaN	NaN	NaN	22.9414	24.2398	NaN	NaN	23.9114	NaN	NaN	23.6848
26.9048	26.0527	NaN	NaN	25.9346	NaN	NaN	NaN	26.5182	26.0578	27.9748	25.2365	NaN	26.2243	26.9321	21.5826	NaN	26.4089	27.5529	28.2599	22.6192	22.6517	23.6902	NaN	NaN	NaN	NaN	28.7031	27.9496	28.4328	27.1043	NaN	27.5026	NaN	27.4756	29.2256	28.0497	27.6735	27.4058	28.3238	27.4538	27.9187	27.1098	27.4824	26.7764	27.8568	27.0219	NaN	27.5662	27.2374
NaN	NaN	NaN	NaN	NaN	NaN	NaN	NaN	NaN	NaN	NaN	NaN	NaN	NaN	NaN	NaN	NaN	NaN	22.3243	22.2417	22.3399	22.0859	21.7221	22.7795	22.0678	NaN	21.2476	22.0037	22.031	22.1437	22.9859	21.755	21.7828	22.3509	24.2041	23.7588	21.7424	21.4152	NaN	NaN	22.6199	24.6202	NaN	NaN	NaN	NaN	NaN	NaN	NaN	NaN
NaN	NaN	NaN	NaN	NaN	NaN	NaN	NaN	NaN	NaN	NaN	NaN	NaN	NaN	NaN	NaN	NaN	NaN	23.1014	22.6555	NaN	NaN	NaN	NaN	NaN	NaN	23.6405	24.1181	19.8862	23.9704	23.1038	NaN	NaN	23.1733	NaN	22.9037	22.5237	NaN	23.2086	NaN	NaN	NaN	NaN	NaN	NaN	NaN	NaN	NaN	NaN	NaN
NaN	20.7445	NaN	NaN	NaN	NaN	21.9875	21.7083	21.7201	NaN	21.8564	19.6987	22.6537	19.9917	NaN	21.7418	NaN	19.1287	NaN	NaN	NaN	NaN	NaN	NaN	NaN	NaN	NaN	NaN	NaN	NaN	NaN	NaN	NaN	NaN	NaN	NaN	NaN	NaN	NaN	NaN	NaN	NaN	23.0642	NaN	NaN	22.0193	NaN	23.0139	22.822	NaN
22.0743	21.0978	23.212	23.9911	22.3976	23.2607	21.4959	22.1421	22.9473	22.3307	23.1201	NaN	22.5382	22.4063	NaN	22.4442	22.4403	22.3663	NaN	NaN	NaN	NaN	NaN	NaN	NaN	NaN	NaN	NaN	NaN	NaN	NaN	NaN	NaN	NaN	NaN	NaN	NaN	NaN	NaN	NaN	NaN	NaN	23.859	NaN	24.1683	22.5043	NaN	24.3173	24.1681	23.7974
24.7512	NaN	NaN	NaN	NaN	NaN	NaN	NaN	NaN	NaN	NaN	NaN	NaN	NaN	NaN	NaN	NaN	NaN	23.4648	23.7812	23.1932	NaN	NaN	NaN	NaN	NaN	NaN	22.9703	24.4131	NaN	23.74	23.2234	23.6802	22.0607	23.8167	23.0529	23.055	23.0476	NaN	23.7995	NaN	NaN	NaN	NaN	NaN	NaN	NaN	NaN	NaN	NaN
NaN	NaN	NaN	NaN	NaN	NaN	NaN	NaN	NaN	NaN	NaN	NaN	NaN	NaN	NaN	NaN	NaN	NaN	NaN	22.8333	22.518	NaN	22.9357	23.0881	22.4368	NaN	23.116	NaN	22.985	NaN	NaN	NaN	22.8313	23.1879	23.1325	NaN	NaN	NaN	22.9073	22.5784	NaN	21.8063	NaN	NaN	NaN	NaN	NaN	NaN	NaN	NaN
24.0669	24.0837	23.0469	24.902	25.7124	NaN	24.3397	25.6213	24.2501	NaN	23.8257	21.0413	24.504	24.5503	24.8026	24.3026	NaN	24.5973	NaN	NaN	22.054	NaN	22.8696	NaN	28.9739	NaN	21.8242	22.3058	NaN	22.0763	24.1615	24.3497	NaN	23.2158	29.7587	24.8468	24.2588	24.1034	24.5886	23.3494	23.3426	23.9536	24.244	24.9067	24.5311	24.9135	NaN	23.9795	24.6931	23.726
25.3265	20.7456	22.7469	25.0382	NaN	26.213	25.2916	25.3662	24.0203	24.3685	25.984	24.9235	24.9604	24.8008	NaN	19.1198	NaN	20.3254	NaN	NaN	NaN	NaN	25.9793	NaN	25.1321	NaN	NaN	NaN	25.0073	NaN	25.5068	NaN	NaN	25.1454	25.6524	26.323	NaN	25.5815	NaN	26.0166	NaN	NaN	24.3679	26.2097	24.7268	25.5205	25.4699	24.2993	25.2629	NaN
29.0981	28.3639	NaN	NaN	28.4447	NaN	NaN	NaN	NaN	28.9596	NaN	29.7269	29.6616	29.3623	24.2647	23.4676	23.3262	NaN	NaN	24.9907	30.4217	29.9552	NaN	29.3428	NaN	NaN	NaN	NaN	NaN	NaN	NaN	24.7304	29.5155	NaN	NaN	NaN	25.5137	29.9174	NaN	NaN	NaN	NaN	29.13	30.6132	NaN	NaN	NaN	29.1897	29.8872	NaN
23.0028	NaN	29.8537	NaN	22.5201	25.6533	29.907	NaN	NaN	NaN	NaN	NaN	20.9025	NaN	29.911	30.1721	29.2424	NaN	29.8002	NaN	NaN	NaN	30.1198	NaN	NaN	30.5553	30.2293	29.5109	29.0842	29.3739	NaN	30.5215	21.7855	28.9763	NaN	31.403	29.7993	NaN	21.9771	NaN	NaN	22.09	NaN	NaN	29.5879	30.2676	30.1303	NaN	NaN	29.8794
25.3601	23.402	NaN	NaN	23.7106	NaN	24.5646	24.4479	22.7386	19.7051	25.9028	18.5785	25.0066	18.2651	24.034	25.2829	23.665	23.2068	23.3485	22.6431	23.2301	22.7929	22.2006	23.0856	21.161	23.2738	21.0166	21.2331	20.9314	20.648	NaN	21.0871	21.3272	21.7429	22.0577	22.3454	22.2481	22.0536	21.6905	21.0614	22.6394	23.2841	NaN	25.486	NaN	NaN	25.3497	NaN	NaN	NaN
NaN	NaN	NaN	NaN	NaN	NaN	NaN	NaN	NaN	NaN	NaN	NaN	NaN	NaN	NaN	NaN	NaN	NaN	NaN	NaN	NaN	NaN	NaN	NaN	NaN	NaN	NaN	NaN	NaN	NaN	NaN	24.5692	22.0526	NaN	NaN	NaN	NaN	24.9786	NaN	NaN	NaN	NaN	NaN	NaN	NaN	NaN	NaN	NaN	NaN	NaN
NaN	NaN	NaN	NaN	NaN	NaN	NaN	NaN	NaN	NaN	NaN	NaN	NaN	NaN	NaN	23.5748	NaN	NaN	25.1448	24.4357	23.53	23.9611	23.7462	23.7666	23.9389	24.0853	24.5974	23.3858	23.3427	24.1346	24.0266	23.4542	23.783	23.9794	23.9955	25.9303	23.577	23.9254	23.1757	25.6072	24.196	24.0408	NaN	24.6162	NaN	NaN	NaN	NaN	NaN	NaN
NaN	NaN	NaN	NaN	NaN	NaN	NaN	NaN	NaN	NaN	NaN	NaN	NaN	NaN	NaN	NaN	NaN	NaN	25.7055	25.5435	21.183	24.4828	24.5358	21.4791	NaN	NaN	21.5523	24.4666	NaN	NaN	NaN	21.0935	24.3393	NaN	24.6257	26.4885	24.1482	NaN	NaN	NaN	NaN	NaN	NaN	NaN	NaN	NaN	NaN	NaN	NaN	NaN
26.6195	25.8529	26.9012	NaN	25.9464	27.1278	26.9756	27.2559	26.0728	25.1525	25.9459	25.7396	26.3912	26.0988	26.1386	26.6848	25.9928	26.3274	26.4742	26.7488	27.2656	26.3948	26.2177	26.6216	25.7167	28.2504	26.8065	26.6534	25.7793	26.3155	26.7591	26.7299	26.3478	26.4427	26.4512	27.2783	27.0281	26.8102	26.6226	26.5969	26.8691	27.1533	27.1757	27.8357	26.5534	28.1599	27.6374	27.082	26.7633	27.3067
28.7851	NaN	NaN	28.8413	27.2269	NaN	23.2461	NaN	22.0901	29.0612	NaN	NaN	NaN	NaN	NaN	NaN	NaN	NaN	NaN	25.0207	24.8501	24.7348	24.2441	27.7244	23.72	25.637	25.1132	24.7345	24.0934	23.8316	24.4442	23.8734	24.1083	25.1193	23.83	20.224	22.4037	23.7637	25.0753	21.3205	24.2557	25.5617	NaN	NaN	NaN	NaN	NaN	NaN	NaN	NaN
26.7882	NaN	NaN	NaN	NaN	NaN	NaN	NaN	NaN	26.2588	NaN	26.8414	26.3438	NaN	25.7555	NaN	NaN	NaN	25.6097	NaN	25.1432	24.4741	25.6745	24.5034	25.1622	NaN	25.7538	23.8889	25.0938	25.4163	NaN	24.8185	24.3418	NaN	24.7717	26.9478	NaN	25.4917	25.0844	26.2972	24.8098	24.2888	NaN	25.0189	25.9411	NaN	24.812	NaN	25.5476	NaN
25.9896	NaN	29.3279	NaN	NaN	NaN	26.9206	28.7427	26.3454	27.3333	25.9453	27.9566	27.0812	27.7118	29.4912	26.9247	26.931	27.2408	25.5054	26.8476	26.6131	25.603	26.1003	25.9667	NaN	NaN	26.632	26.5444	26.5199	NaN	26.395	NaN	NaN	NaN	22.8421	27.0786	NaN	NaN	23.3208	NaN	26.0818	26.184	NaN	NaN	NaN	NaN	NaN	28.3909	NaN	28.8622
26.327	24.3333	23.5285	25.4662	NaN	NaN	25.7351	25.8783	NaN	24.9367	27.8713	25.22	25.8628	25.3574	NaN	26.5901	NaN	NaN	25.0479	24.8535	25.4459	NaN	24.9119	NaN	NaN	24.3109	25.1006	24.7844	24.5164	25.0359	NaN	24.56	24.7531	24.6942	25.1829	24.839	24.6744	24.9586	24.9683	25.6738	25.3959	NaN	NaN	NaN	NaN	NaN	NaN	NaN	22.013	NaN
30.8162	28.9452	29.1251	30.418	29.4071	29.6428	30.7722	29.8223	29.14	28.5799	NaN	29.2956	30.3625	29.7045	30.0495	30.9184	29.3133	29.4252	29.409	29.3604	29.3955	29.1076	30.3259	29.0216	29.9719	30.8546	29.2832	29.5055	29.3644	29.2401	29.195	28.6807	28.6228	28.3047	29.12	31.0122	29.0597	29.0949	28.9965	30.1099	29.5614	29.5756	28.9152	29.3037	28.8593	28.8466	29.091	28.9651	28.864	28.9374
30.0078	30.52	29.9574	NaN	29.6729	29.8383	30.3732	28.7731	29.5347	30.3402	31.117	30.7578	30.3101	30.41	30.2576	30.5781	30.3004	30.3535	28.9981	29.37	29.6726	29.4293	31.2791	30.0637	31.2334	28.1493	30.0249	30.3087	30.197	30.0601	28.5184	29.035	28.9323	28.9237	29.4678	31.0925	29.1966	29.0654	29.8075	30.4897	30.4369	30.4191	29.4271	28.2258	29.089	28.0935	27.978	29.4999	28.8377	28.4294
26.3503	25.3985	NaN	26.599	26.2032	24.8133	NaN	25.8173	25.9403	25.6526	26.9642	26.1119	26.2822	26.232	26.0347	27.0146	26.2552	25.5122	NaN	25.4022	25.7145	25.3	NaN	24.4946	25.4875	25.1783	25.2774	25.3246	24.6201	24.975	25.3979	25.692	26.1306	25.2099	26.6028	27.4877	25.9859	27.065	25.975	27.2419	24.8549	25.1291	NaN	NaN	NaN	24.3784	NaN	NaN	NaN	NaN
NaN	27.1244	25.9467	26.8594	NaN	25.8894	NaN	NaN	NaN	NaN	28.336	NaN	NaN	NaN	NaN	NaN	26.7073	26.2197	24.8598	25.1922	25.1802	24.9201	24.9765	NaN	25.715	25.268	24.5349	23.8107	23.7857	24.0312	24.5193	24.6705	NaN	24.663	26.1535	27.4425	26.1844	26.6775	NaN	27.1627	25.1283	25.279	26.8319	25.8684	26.8391	NaN	25.9434	27.1106	26.3533	26.4455
NaN	NaN	NaN	NaN	22.2808	NaN	NaN	NaN	22.7766	NaN	NaN	20.8812	NaN	NaN	NaN	NaN	NaN	NaN	22.5224	22.6294	22.698	NaN	23.0864	23.0023	NaN	22.1139	23.7153	22.0358	22.7378	22.7399	22.8034	22.5779	23.0063	23.0536	23.1605	22.8948	22.0718	22.3365	22.2178	NaN	23.2153	NaN	NaN	NaN	NaN	NaN	NaN	21.8676	NaN	21.8773
NaN	NaN	NaN	NaN	NaN	NaN	NaN	NaN	NaN	NaN	NaN	NaN	NaN	NaN	NaN	NaN	NaN	NaN	NaN	22.8744	NaN	NaN	NaN	NaN	NaN	NaN	22.5918	NaN	NaN	NaN	NaN	NaN	NaN	NaN	22.9795	23.4476	NaN	22.8325	NaN	NaN	NaN	NaN	NaN	NaN	NaN	NaN	NaN	NaN	NaN	NaN
NaN	NaN	23.6248	23.6222	NaN	23.4572	NaN	24.015	22.3282	NaN	21.6835	21.9813	21.4787	22.194	22.2936	21.2178	NaN	NaN	NaN	NaN	NaN	NaN	NaN	NaN	NaN	NaN	22.7342	NaN	NaN	NaN	NaN	NaN	NaN	NaN	NaN	NaN	22.9513	NaN	NaN	NaN	NaN	NaN	NaN	NaN	NaN	NaN	NaN	NaN	NaN	NaN
21.6397	NaN	NaN	23.0571	NaN	NaN	20.4509	NaN	NaN	NaN	22.1958	NaN	20.8566	NaN	NaN	NaN	NaN	NaN	22.8905	22.8329	21.9465	NaN	21.756	NaN	NaN	NaN	21.8735	NaN	NaN	NaN	NaN	22.2496	21.97	NaN	NaN	24.2416	NaN	NaN	NaN	NaN	NaN	NaN	NaN	NaN	NaN	NaN	NaN	NaN	NaN	NaN
NaN	NaN	NaN	NaN	NaN	NaN	NaN	NaN	NaN	NaN	NaN	NaN	NaN	NaN	NaN	NaN	NaN	NaN	NaN	NaN	NaN	22.4247	21.2267	NaN	21.8789	NaN	21.64	NaN	NaN	NaN	22.4393	NaN	NaN	NaN	22.3699	NaN	NaN	22.0155	NaN	NaN	NaN	NaN	NaN	NaN	NaN	NaN	NaN	NaN	NaN	NaN
NaN	NaN	NaN	NaN	NaN	NaN	NaN	NaN	NaN	NaN	NaN	NaN	NaN	NaN	NaN	NaN	NaN	NaN	22.9112	23.5867	22.1727	22.6331	22.869	NaN	22.3294	NaN	23.5409	22.4648	22.6588	22.1815	23.2187	22.7467	22.3974	22.0924	22.843	22.5928	21.9224	22.2628	21.9351	22.7578	22.2055	NaN	NaN	NaN	NaN	NaN	NaN	NaN	NaN	NaN
24.6822	23.8085	23.6971	NaN	23.9573	23.413	24.6382	24.6907	NaN	23.528	24.9506	23.67	24.5993	24.6077	24.1979	24.3279	23.7796	23.9301	23.7094	24.2931	22.4009	NaN	24.9638	NaN	22.6451	NaN	24.8327	23.7628	24.0001	24.1235	23.5347	25.3842	25.2462	23.228	24.452	NaN	24.5406	24.2608	23.6161	23.5774	NaN	NaN	22.4961	NaN	22.5461	NaN	NaN	22.4168	23.2231	NaN
35.0404	33.3664	34.6509	NaN	34.1664	34.5343	34.4916	34.68	33.9479	24.1223	22.1801	24.7309	25.6332	25.6722	34.074	25.5598	33.7566	34.1318	30.0607	29.704	30.9204	29.8503	29.1658	29.7184	28.2547	30.6504	29.7437	29.0154	27.7481	28.4035	29.7212	29.581	29.1769	28.4431	30.021	30.4651	29.3256	28.9197	28.8103	30.117	28.5713	29.372	34.7176	33.9061	NaN	27.2407	33.8909	27.0607	26.4497	24.9705
[truncated: 20,853 more rows]
[truncated: 133 more columns]
