# Supplementary material for: Glucose-regulated and drug-perturbed phosphoproteome reveals molecular mechanisms controlling insulin secretion
Source: Nat Commun. 2016 Nov 14;7:13250. doi: 10.1038/ncomms13250 (PMC5114537; doi:10.1038/ncomms13250)
Supplement: Supplementary Data 4 — Summary of the ANOVA significant drug and glucose-regulated phosphoproteomes [file ncomms13250-s6.xlsx]

## Sheet: ANOVA significant phospho.
		Glibenclamide - Phosphopeptide Intensity (log2)									ATP - Phosphopeptide Intensity (log2)									SB216763 - Phosphopeptide Intensity (log2)												8-bromo-cAMP - Phosphopeptide Intensity (log2)												Carbarchol - Phosphopeptide Intensity (log2)
LG 10' + Glibe_1_1	LG 10' + Glibe_1_2	LG 10' + Glibe_1_3	HG 10' + Glibe_1_1	HG 10' + Glibe_1_2	HG 10' + Glibe_1_3	HG 30' + Glibe_1_1	HG 30' + Glibe_1_2	HG 30' + Glibe_1_3	LG 10' + ATP_1_1	LG 10' + ATP_1_2	LG 10' + ATP_1_3	HG 10' + ATP_1_1	HG 10' + ATP_1_2	HG 10' + ATP_1_3	HG 30' + ATP_1_1	HG 30' + ATP_1_2	HG 30' + ATP_1_3	LG 10' + SB_2_1	LG 10' + SB_2_2	LG 10' + SB_2_3	LG 10' + SB_2_4	HG 10' + SB_2_1	HG 10' + SB_2_2	HG 10' + SB_2_3	HG 10' + SB_2_4	HG 30' + SB_2_1	HG 30' + SB_2_2	HG 30' + SB_2_3	HG 30' + SB_2_4	LG 10' + cAMP_2_1	LG 10' + cAMP_2_2	LG 10' + cAMP_2_3	LG 10' + cAMP_2_4	HG 10' + cAMP_2_1	HG 10' + cAMP_2_2	HG 10' + cAMP_2_3	HG 10' + cAMP_2_4	HG 30' + cAMP_2_1	HG 30' + cAMP_2_2	HG 30' + cAMP_2_3	HG 30' + cAMP_2_4	LG 10' + Carbachol_1_1	LG 10' + Carbachol_1_2	LG 10' + Carbachol_1_3	HG 10' + Carbachol_1_1	HG 10' + Carbachol_1_2	HG 10' + Carbachol_1_3	HG 30' + Carbachol_1_1	HG 30' + Carbachol_1_2
NaN	NaN	NaN	NaN	NaN	NaN	NaN	NaN	NaN	29.0482	NaN	NaN	NaN	NaN	29.373	29.7613	NaN	NaN	26.0718	25.992	25.7727	25.4387	26.8857	26.4959	27.1634	28.2727	26.0048	24.8368	24.0969	24.4003	26.0537	24.325	24.3259	24.2422	25.1905	27.8675	24.9946	24.416	24.8474	28.8746	26.0269	26.8096	28.5538	27.7472	NaN	NaN	NaN	29.3005	NaN	NaN
NaN	NaN	NaN	NaN	NaN	NaN	NaN	NaN	NaN	NaN	NaN	NaN	NaN	NaN	NaN	NaN	NaN	NaN	22.4192	NaN	NaN	NaN	23.5039	24.3	24.0828	25.6638	22.0501	22.8581	22.5899	21.9696	22.3393	22.7444	22.1597	22.6998	22.2466	NaN	22.615	21.8077	22.4127	NaN	22.6896	22.749	NaN	NaN	NaN	NaN	NaN	NaN	NaN	NaN
22.5759	22.5574	25.2977	NaN	22.75	24.368	23.3449	22.5059	23.0873	22.0464	NaN	21.6648	22.0322	22.7994	23.3565	22.3786	22.3122	22.6215	NaN	NaN	NaN	NaN	NaN	NaN	NaN	NaN	NaN	NaN	NaN	NaN	NaN	NaN	NaN	NaN	NaN	NaN	NaN	NaN	NaN	NaN	NaN	NaN	23.8415	23.6528	NaN	25.0326	24.0482	23.7184	24.7585	24.3567
NaN	NaN	NaN	NaN	NaN	NaN	NaN	NaN	NaN	27.4792	27.4183	27.3425	27.3728	27.6699	27.7001	27.6776	NaN	NaN	25.0352	24.8662	24.567	24.6373	24.9936	25.2012	25.1286	26.6346	25.8117	26.003	25.5692	25.7107	25.7517	25.7303	25.8764	25.9375	26.0018	26.6987	25.3571	25.3156	25.5788	25.8093	25.8192	26.2242	NaN	26.4573	NaN	NaN	26.5805	NaN	NaN	26.6564
23.9204	24.7124	NaN	NaN	23.5732	NaN	NaN	24.3881	24.2746	NaN	NaN	NaN	NaN	23.8349	NaN	NaN	24.2638	NaN	NaN	NaN	NaN	NaN	NaN	NaN	NaN	NaN	NaN	NaN	NaN	NaN	NaN	NaN	NaN	NaN	NaN	NaN	NaN	NaN	NaN	NaN	NaN	NaN	23.641	26.3771	NaN	24.9312	26.2342	23.8234	24.0274	NaN
27.1247	26.7008	28.7681	NaN	26.5848	28.2155	26.9037	26.9768	26.2077	26.6663	26.6144	26.3086	27.2134	26.9605	27.4864	27.0347	26.9645	27.1256	26.2107	26.958	27.9019	26.8939	27.6897	NaN	27.8098	27.7679	27.6297	28.2415	27.763	27.6868	26.3607	27.269	26.4819	26.3473	26.9807	NaN	27.7863	27.0242	27.6995	27.3713	27.0198	27.5908	27.6229	28.8259	27.9846	29.4847	28.7627	27.3075	28.5838	28.3905
27.338	26.6703	26.0657	28.3455	26.643	NaN	27.8122	27.3612	26.3482	27.0198	29.5153	27.1796	27.0857	27.5894	27.372	NaN	NaN	27.2912	26.3804	26.4245	25.7748	26.1543	26.6418	25.9996	27.0916	26.3382	27.5436	26.1333	26.5267	26.6646	25.9781	26.1864	26.6963	26.0677	26.298	27.7101	25.5482	25.9835	25.5353	27.943	25.8143	25.5551	25.7216	27.1728	26.0906	26.3575	26.5153	26.0128	26.3339	26.3118
26.3472	26.0025	24.6085	25.7477	25.5019	25.6279	25.9302	26.2432	25.6827	25.9111	26.3051	25.7692	25.9761	25.9305	NaN	25.8412	26.0294	26.2635	25.9541	25.8726	24.8023	25.4622	25.0849	24.4394	25.0725	25.3223	25.5422	24.1001	24.277	24.6971	25.0827	24.8633	25.536	25.3763	24.9596	25.7377	24.4723	24.8141	23.9084	25.4854	24.7537	24.2087	NaN	24.5487	24.8036	NaN	NaN	24.6392	25.0687	NaN
23.2806	23.596	25.85	25.6683	23.1744	25.4728	24.1339	24.2378	23.4773	23.167	23.8545	23.2192	23.2208	22.7719	23.67	23.3316	23.5191	23.7634	NaN	NaN	NaN	NaN	NaN	NaN	NaN	NaN	NaN	26.5032	NaN	NaN	NaN	NaN	NaN	NaN	NaN	NaN	NaN	25.6986	25.9632	NaN	NaN	NaN	25.3592	26.2406	25.8092	27.2911	26.5293	25.1061	26.6032	25.9652
NaN	NaN	29.9499	27.852	NaN	NaN	NaN	NaN	27.959	28.7824	NaN	27.8185	29.9989	NaN	28.8049	29.563	NaN	NaN	26.4465	26.6231	26.3623	26.61	25.4827	27.3748	25.2603	28.1088	25.8689	25.6381	25.7816	25.3833	25.7865	25.7706	25.6608	26.6529	26.9956	25.5539	26.9172	26.1108	26.3806	26.0584	27.164	27.65	NaN	28.8985	NaN	NaN	28.7657	NaN	NaN	25.8388
22.4058	21.4003	22.7709	NaN	21.5777	22.9553	21.9883	22.3365	20.8888	20.9039	22.6329	21.2075	22.1426	22.0467	22.2053	21.789	21.1661	21.4489	NaN	NaN	NaN	NaN	NaN	NaN	NaN	NaN	NaN	NaN	NaN	NaN	NaN	NaN	NaN	NaN	NaN	NaN	23.3617	NaN	NaN	NaN	NaN	25.017	22.4745	23.1833	21.716	NaN	22.9921	22.2871	NaN	23.1263
21.6281	NaN	NaN	23.4907	21.6438	22.0895	23.7827	21.9034	NaN	NaN	21.69	NaN	22.298	20.803	21.7438	23.5624	21.4282	21.2426	NaN	NaN	NaN	NaN	NaN	NaN	25.3449	NaN	NaN	NaN	25.851	NaN	NaN	NaN	NaN	24.0877	NaN	NaN	NaN	NaN	NaN	NaN	25.4806	24.6167	NaN	NaN	NaN	NaN	NaN	NaN	NaN	NaN
NaN	NaN	NaN	NaN	NaN	NaN	NaN	NaN	NaN	NaN	NaN	NaN	NaN	NaN	NaN	NaN	NaN	NaN	NaN	NaN	21.9102	NaN	22.774	22.6732	21.8305	NaN	25.0555	NaN	NaN	24.0112	24.8755	NaN	24.3125	NaN	23.4756	26.0408	24.7641	NaN	23.6326	24.9551	NaN	22.8421	NaN	NaN	NaN	NaN	NaN	NaN	NaN	NaN
NaN	NaN	NaN	NaN	NaN	NaN	NaN	NaN	NaN	NaN	NaN	NaN	NaN	NaN	NaN	NaN	NaN	NaN	NaN	22.9851	23.4887	22.8434	23.9982	23.2135	23.4705	24.5586	NaN	NaN	NaN	NaN	23.3522	NaN	22.7323	NaN	NaN	24.0317	23.2893	23.4022	24.0453	NaN	23.101	NaN	NaN	NaN	NaN	NaN	NaN	NaN	NaN	NaN
26.8644	26.3505	29.1264	NaN	NaN	28.8999	27.1104	28.4839	25.4939	25.3566	25.7423	25.2796	27.0327	25.1184	25.9471	26.6727	25.093	24.9169	26.8802	26.4667	28.15	26.5002	26.4431	26.5033	25.594	26.1411	26.7163	26.6912	25.4179	25.5814	25.9214	26.5861	26.8459	25.4108	26.6618	27.0407	27.5842	27.6485	27.2202	26.6404	NaN	26.7401	27.094	30.3727	NaN	NaN	29.3347	27.697	27.9443	29.1771
NaN	22.4698	24.3032	NaN	NaN	23.7453	23.2624	22.9732	22.2603	21.9941	23.8241	21.7744	22.771	22.5466	23.0042	22.9587	21.4567	21.9946	NaN	NaN	NaN	NaN	NaN	NaN	NaN	NaN	NaN	NaN	NaN	NaN	NaN	NaN	NaN	NaN	NaN	NaN	NaN	NaN	NaN	NaN	NaN	NaN	22.6488	24.1738	22.8166	24.163	23.578	22.7939	23.3482	23.515
27.0959	25.8828	25.129	NaN	25.988	25.5462	26.7326	25.5511	25.7628	25.7182	28.2325	NaN	NaN	NaN	NaN	NaN	NaN	NaN	NaN	24.7939	24.7083	NaN	NaN	25.4254	25.621	26.5083	25.1789	25.4385	25.027	25.6053	24.7379	NaN	24.67	24.9829	24.7748	25.0325	24.6477	24.9393	25.6178	25.9978	25.7937	NaN	24.6192	25.4646	24.5861	25.7261	NaN	24.6151	NaN	25.1469
NaN	NaN	NaN	NaN	NaN	NaN	NaN	NaN	NaN	NaN	NaN	NaN	NaN	NaN	NaN	NaN	24.6961	NaN	23.9534	23.8188	24.3018	23.7964	23.6042	23.9101	23.6921	NaN	23.9057	24.3127	23.7435	23.8507	23.0091	NaN	23.0609	23.3314	23.1066	NaN	NaN	23.0962	23.4277	23.5291	23.8271	24.0498	NaN	NaN	NaN	NaN	NaN	NaN	NaN	NaN
NaN	NaN	NaN	NaN	NaN	NaN	NaN	NaN	NaN	NaN	NaN	NaN	NaN	NaN	NaN	NaN	NaN	NaN	NaN	22.4869	22.1716	21.8658	22.2049	22.3661	22.2673	23.4747	23.089	23.1938	22.9325	23.1235	23.5076	22.9398	23.6604	23.6553	24.0735	24.1789	22.5123	23.1364	23.3259	22.983	NaN	NaN	NaN	NaN	NaN	NaN	NaN	NaN	NaN	NaN
26.7096	25.4001	NaN	NaN	26.2368	NaN	NaN	27.0244	25.9811	NaN	26.0588	NaN	25.4808	25.8288	25.3218	25.942	25.4149	25.5382	24.7276	NaN	26.0045	25.594	24.1913	24.833	25.3425	NaN	25.2656	26.0028	24.8996	25.0699	23.9863	24.4087	24.4205	NaN	25.3519	24.9664	25.4945	25.3902	25.3115	23.1239	24.8248	24.5552	NaN	NaN	NaN	NaN	NaN	NaN	NaN	NaN
27.1837	NaN	NaN	NaN	NaN	NaN	NaN	NaN	NaN	NaN	26.5943	26.6048	26.5767	NaN	26.9109	26.8202	26.8164	21.4597	NaN	NaN	28.6216	NaN	NaN	27.6597	27.5084	28.3802	NaN	28.5495	28.552	27.9837	26.3178	26.5249	25.7563	25.6403	NaN	NaN	28.4089	NaN	NaN	NaN	26.3487	26.8489	28.4319	26.2068	NaN	NaN	27.3044	28.3917	27.2479	27.4929
NaN	26.7803	NaN	NaN	27.3277	NaN	NaN	26.6785	27.1145	26.2696	NaN	NaN	NaN	26.6968	NaN	NaN	NaN	26.2358	NaN	NaN	NaN	27.6271	NaN	NaN	NaN	28.0885	NaN	NaN	NaN	NaN	27.2658	27.7755	27.2685	26.975	28.5064	NaN	NaN	28.1906	28.3562	NaN	28.0109	29.2321	NaN	26.7714	27.8537	26.8503	NaN	NaN	NaN	NaN
NaN	21.553	23.6448	NaN	21.6172	24.0898	23.1218	23.3299	21.8546	21.0439	22.6494	22.5485	22.8723	21.8974	22.2862	22.8867	20.8523	NaN	NaN	NaN	NaN	NaN	NaN	NaN	NaN	NaN	NaN	NaN	NaN	NaN	NaN	NaN	NaN	NaN	NaN	NaN	NaN	NaN	NaN	NaN	NaN	NaN	23.4899	NaN	23.6833	23.6656	NaN	24.3398	23.5906	NaN
NaN	23.4214	NaN	NaN	NaN	21.3921	22.271	22.9091	23.8247	23.9853	NaN	23.9041	23.3272	24.0637	23.6342	22.8795	NaN	23.8421	NaN	NaN	NaN	NaN	24.3956	NaN	NaN	NaN	25.823	23.1337	NaN	NaN	NaN	NaN	NaN	NaN	NaN	NaN	NaN	NaN	NaN	NaN	NaN	NaN	NaN	NaN	NaN	NaN	NaN	20.5552	NaN	NaN
22.7794	NaN	NaN	NaN	NaN	NaN	NaN	NaN	NaN	NaN	NaN	25.4586	23.3617	25.5484	25.3942	22.6651	22.0762	NaN	22.5377	NaN	22.8806	NaN	22.9693	22.8885	23.2662	NaN	22.829	23.4287	23.6106	23.3739	22.1923	22.9529	22.2543	22.871	22.8467	NaN	23.5942	23.0524	24.228	NaN	24.1369	NaN	NaN	NaN	25.5342	NaN	NaN	24.1673	24.3166	NaN
27.1042	26.6664	26.6734	25.8964	26.2977	NaN	26.5589	25.4548	26.3351	26.9952	28.0763	27.0476	26.8034	27.1006	27.2264	26.668	26.6952	27.1302	25.8199	25.6223	25.0353	26.1981	27.1091	25.1403	27.4945	NaN	27.0154	27.882	27.9523	27.9742	26.7323	27.0032	27.1611	26.1832	26.1461	26.2496	26.3015	26.0845	25.876	26.7129	26.4268	25.6994	26.2453	26.3613	26.3158	26.717	26.0341	26.4882	26.9205	25.6863
NaN	23.441	NaN	NaN	NaN	NaN	NaN	NaN	NaN	23.5549	NaN	22.819	23.9784	23.3384	NaN	NaN	23.7726	23.6252	23.1317	23.2869	24.0975	24.1917	23.0672	23.9717	22.8724	22.7611	22.1811	NaN	NaN	NaN	NaN	NaN	23.6289	NaN	NaN	NaN	23.0319	NaN	NaN	NaN	23.8296	NaN	NaN	NaN	NaN	23.7308	NaN	23.2866	NaN	24.7336
NaN	NaN	NaN	NaN	NaN	NaN	NaN	NaN	NaN	NaN	NaN	NaN	NaN	NaN	23.4498	NaN	NaN	NaN	NaN	23.5796	23.495	23.9829	22.7053	23.104	22.8508	NaN	23.3758	23.7081	23.0144	23.1466	NaN	NaN	22.6412	22.9716	NaN	NaN	NaN	22.4475	22.249	NaN	22.5792	22.7816	NaN	NaN	NaN	NaN	NaN	NaN	NaN	NaN
NaN	NaN	NaN	NaN	NaN	NaN	NaN	NaN	NaN	NaN	NaN	NaN	NaN	NaN	NaN	NaN	NaN	NaN	22.5139	NaN	22.4317	22.5616	22.6261	22.2888	22.6677	NaN	22.842	23.0396	22.9676	22.8293	22.7146	22.369	22.491	22.7688	22.8724	22.6036	23.0748	23.1485	23.0777	22.6644	NaN	NaN	NaN	NaN	NaN	NaN	NaN	NaN	NaN	NaN
23.6381	22.9772	24.1196	NaN	22.864	NaN	NaN	NaN	NaN	NaN	NaN	NaN	23.3078	22.2941	23.0532	23.8242	22.5796	22.9224	NaN	NaN	25.3755	NaN	NaN	NaN	NaN	25.1186	NaN	NaN	NaN	NaN	NaN	NaN	NaN	NaN	NaN	NaN	NaN	NaN	NaN	NaN	NaN	NaN	21.4214	NaN	NaN	23.5294	24.7284	NaN	22.6459	24.4839
NaN	NaN	NaN	NaN	NaN	NaN	NaN	NaN	NaN	NaN	NaN	NaN	NaN	NaN	NaN	NaN	NaN	NaN	NaN	23.0861	23.1302	22.5578	23.3915	23.0373	22.8046	23.7053	22.8034	22.7206	22.6283	22.9899	23.7362	23.4301	22.8919	23.1021	23.1881	NaN	23.3562	24.2671	23.3245	NaN	NaN	23.9978	NaN	NaN	NaN	NaN	NaN	NaN	NaN	NaN
25.3484	25.0963	NaN	NaN	25.4345	NaN	25.5216	25.6635	NaN	25.1794	24.4511	25.4426	25.2008	25.4498	25.0986	25.2249	25.4306	25.4047	25.0638	25.2663	25.8572	24.9947	25.3336	25.5469	NaN	26.8573	25.7653	25.662	25.115	25.4936	24.3892	25.3735	24.9815	24.4066	24.959	26.0195	25.9493	25.5694	25.5173	25.5212	24.8101	26.0249	NaN	25.2709	26.6542	26.5081	25.5746	26.0086	26.0295	NaN
21.4094	21.9803	NaN	NaN	NaN	NaN	NaN	NaN	NaN	21.7773	21.9594	NaN	21.7244	20.8027	NaN	21.9705	NaN	NaN	NaN	NaN	NaN	NaN	NaN	NaN	21.5095	NaN	NaN	22.1261	NaN	NaN	NaN	NaN	NaN	NaN	NaN	NaN	NaN	NaN	NaN	NaN	NaN	NaN	NaN	NaN	NaN	NaN	23.1978	23.3286	NaN	23.7076
26.1049	25.5898	26.7217	NaN	NaN	26.5715	23.8823	NaN	23.412	25.0278	21.3547	25.4219	25.981	NaN	NaN	NaN	21.6175	25.787	25.6771	NaN	26.5915	25.9181	26.1747	26.1503	26.4609	27.4301	25.3867	26.1477	25.8883	25.7469	25.4682	25.8943	25.3565	25.1831	NaN	NaN	26.1033	25.487	25.5752	NaN	25.9102	NaN	26.3326	27.63	26.4804	27.2769	27.3309	26.1647	NaN	26.8541
23.0721	23.0652	25.7295	NaN	22.6266	24.499	23.5511	23.559	23.1272	16.9903	21.8187	22.4779	23.3286	22.414	22.6157	22.7826	22.3785	22.6214	NaN	NaN	NaN	NaN	23.5124	24.7185	NaN	NaN	NaN	25.0728	NaN	NaN	NaN	24.3897	NaN	22.5887	NaN	NaN	NaN	NaN	24.8725	NaN	24.1494	23.5109	24.1356	24.8935	22.5527	23.691	24.8462	24.6081	24.5086	24.8413
NaN	NaN	NaN	NaN	NaN	NaN	NaN	NaN	NaN	NaN	18.9899	NaN	NaN	NaN	NaN	NaN	NaN	NaN	NaN	NaN	NaN	NaN	NaN	NaN	NaN	NaN	NaN	NaN	NaN	NaN	NaN	NaN	NaN	NaN	NaN	NaN	NaN	NaN	NaN	NaN	NaN	NaN	NaN	NaN	20.92	NaN	NaN	21.0065	NaN	NaN
21.7033	21.0064	NaN	23.627	20.7328	23.1068	21.6614	22.1007	20.5187	20.7279	22.6546	21.1866	22.414	21.2602	NaN	21.391	20.775	20.9331	NaN	NaN	NaN	NaN	NaN	NaN	NaN	NaN	NaN	NaN	NaN	NaN	NaN	NaN	NaN	NaN	NaN	NaN	NaN	NaN	NaN	NaN	NaN	NaN	22.6365	23.4697	22.2101	22.9613	22.8977	22.2009	21.8459	22.6863
NaN	NaN	NaN	NaN	NaN	NaN	NaN	NaN	NaN	NaN	NaN	NaN	NaN	NaN	NaN	NaN	NaN	NaN	23.5254	NaN	22.115	22.7165	NaN	NaN	NaN	24.2979	24.5979	24.1644	24.5271	24.6505	24.1319	23.8096	23.9742	23.7878	23.8122	NaN	23.2465	23.7774	23.462	NaN	23.59	24.2138	NaN	NaN	21.542	NaN	NaN	23.4064	NaN	NaN
27.0561	26.7582	25.6964	27.0307	26.7405	NaN	27.5244	26.9395	26.4105	26.5048	NaN	26.624	NaN	26.9048	27.0411	27.1065	26.6341	26.9704	25.7878	25.9103	25.0325	25.6838	25.9888	25.8824	25.8897	28.0917	25.8291	25.8787	25.7962	26.0511	25.4679	25.4695	25.7463	26.0153	25.3155	26.4771	25.0853	25.3026	24.7746	26.1908	26.1431	26.0714	25.9346	26.1899	25.6509	26.2319	26.1937	26.0068	26.5435	25.7937
23.3825	22.4534	24.2644	NaN	NaN	23.9934	23.65	23.3691	23.0493	21.5811	21.3527	21.8583	23.2143	NaN	23.0962	22.9238	22.7215	22.6973	NaN	NaN	24.3405	NaN	23.7866	NaN	NaN	NaN	NaN	NaN	NaN	NaN	NaN	NaN	NaN	NaN	23.2001	NaN	NaN	NaN	NaN	NaN	NaN	NaN	24.0519	25.0995	24.6259	21.519	24.976	23.6284	NaN	24.6249
NaN	22.1124	NaN	23.1152	NaN	NaN	22.4449	NaN	NaN	22.5098	NaN	22.4557	NaN	22.6077	22.7037	22.2829	NaN	22.5902	NaN	NaN	NaN	NaN	NaN	NaN	NaN	NaN	NaN	NaN	NaN	NaN	NaN	NaN	NaN	NaN	NaN	NaN	NaN	NaN	NaN	NaN	NaN	NaN	NaN	23.7644	NaN	NaN	NaN	NaN	NaN	23.2865
22.0853	21.9576	NaN	NaN	22.0875	NaN	22.3534	NaN	22.587	21.7277	NaN	22.0813	NaN	21.8096	NaN	22.776	22.6081	22.1446	NaN	NaN	23.5394	NaN	NaN	NaN	NaN	NaN	NaN	NaN	NaN	23.095	23.5888	NaN	23.4553	NaN	23.4853	NaN	NaN	NaN	NaN	23.2873	NaN	NaN	22.9725	23.2783	22.7162	NaN	22.9823	NaN	NaN	22.7878
21.299	NaN	NaN	NaN	NaN	NaN	NaN	NaN	NaN	NaN	22.9496	NaN	NaN	NaN	NaN	NaN	NaN	NaN	23.025	NaN	22.9972	23.1088	23.2413	23.6804	NaN	24.4613	23.5537	23.2466	23.224	23.1649	23.8387	23.3936	24.5604	NaN	23.8121	22.3945	22.8501	23.7209	22.8649	23.6094	22.8827	23.5426	NaN	NaN	NaN	NaN	NaN	NaN	NaN	NaN
NaN	NaN	NaN	NaN	NaN	NaN	NaN	NaN	NaN	NaN	NaN	NaN	NaN	NaN	NaN	NaN	NaN	NaN	NaN	24.0195	NaN	NaN	NaN	NaN	23.705	NaN	NaN	24.5485	23.9869	23.9585	NaN	23.8484	24.1111	23.7353	22.9042	NaN	22.4417	22.3744	24.1361	NaN	24.3755	23.3817	NaN	NaN	NaN	NaN	NaN	NaN	NaN	NaN
25.3681	24.4398	24.9209	25.1389	24.6306	25.3327	25.2224	25.2264	24.961	24.3786	25.2417	24.6904	25.55	24.7924	24.9912	25.3077	24.0928	23.909	23.8025	23.9955	24.5293	25.0166	24.0541	24.7885	24.2651	25.9693	23.8493	24.183	24.0859	23.9107	25.011	24.4501	24.7978	25.064	25.9982	25.932	25.5931	25.896	24.8693	24.6069	25.284	25.4678	24.9341	25.895	25.0161	25.911	25.5678	NaN	25.1658	25.3984
NaN	24.233	NaN	27.7501	21.3194	23.6213	21.2599	21.2907	21.4808	NaN	NaN	NaN	NaN	NaN	NaN	NaN	NaN	NaN	22.5129	NaN	23.7426	23.6211	NaN	NaN	23.5837	NaN	23.9025	NaN	NaN	NaN	NaN	23.507	NaN	NaN	NaN	NaN	NaN	NaN	NaN	NaN	NaN	NaN	21.9151	NaN	21.5283	28.8901	27.7204	27.7389	28.0712	22.3342
NaN	NaN	NaN	NaN	NaN	NaN	NaN	NaN	NaN	NaN	NaN	NaN	NaN	NaN	NaN	NaN	NaN	NaN	NaN	NaN	21.8704	NaN	22.4943	NaN	NaN	NaN	22.4749	22.4632	22.6026	22.9342	21.6912	NaN	22.1381	NaN	21.3231	NaN	NaN	21.4162	NaN	NaN	NaN	NaN	NaN	NaN	NaN	NaN	NaN	NaN	NaN	NaN
24.199	24.2945	25.2466	NaN	NaN	24.8367	24.8215	25.2632	NaN	24.2478	24.1717	24.0567	24.3901	24.1618	24.5589	24.5941	23.7565	NaN	23.7059	23.9568	24.9863	24.3411	24.4347	24.8292	24.4802	25.1787	24.3142	24.7033	24.1745	24.34	24.2473	23.8284	24.1166	23.7106	24.5944	25.3264	25.4237	24.6429	25.0427	24.2223	24.7497	24.8568	25.4536	25.3414	25.481	25.7889	25.3081	NaN	25.632	25.6905
NaN	NaN	NaN	NaN	NaN	NaN	NaN	NaN	NaN	NaN	NaN	NaN	NaN	NaN	NaN	NaN	NaN	NaN	22.2295	23.0438	NaN	NaN	22.6395	NaN	NaN	NaN	21.9366	NaN	NaN	NaN	22.5868	22.7891	22.5326	NaN	NaN	NaN	NaN	NaN	NaN	22.661	NaN	NaN	NaN	NaN	NaN	NaN	NaN	NaN	NaN	23.4505
25.6141	25.082	NaN	NaN	24.8048	NaN	NaN	NaN	NaN	24.5084	NaN	24.3015	25.1073	24.4353	24.6131	25.2708	24.5944	24.705	NaN	NaN	24.5242	24.5343	25.9201	24.0672	25.3328	NaN	NaN	25.1012	25.2348	24.8499	24.4757	NaN	NaN	23.9413	NaN	24.4142	25.1681	24.8875	24.7475	NaN	25.0098	24.0617	24.4837	NaN	24.6142	NaN	NaN	24.6049	24.7544	24.9643
23.6178	23.7731	NaN	NaN	24.4171	24.2787	24.295	24.8729	23.8675	24.2133	23.0418	23.7966	24.1272	24.2082	24.5827	23.4797	24.249	24.2747	23.2629	23.6838	23.0893	23.1912	23.6684	23.3635	23.7227	21.8876	23.5949	23.1791	23.8946	23.7049	23.6935	23.47	23.8011	23.5414	23.4663	23.0057	22.773	23.4415	22.9708	22.7994	23.4072	23.3301	NaN	NaN	NaN	NaN	NaN	NaN	23.0529	23.6988
NaN	NaN	NaN	NaN	NaN	NaN	NaN	NaN	NaN	NaN	NaN	NaN	NaN	NaN	NaN	NaN	NaN	NaN	21.2257	23.4713	NaN	21.9069	23.196	22.5637	21.8551	20.4365	25.5752	NaN	19.3695	24.4221	24.865	23.5222	24.1706	24.0506	24.9166	25.7355	24.5564	24.2271	23.217	25.3811	23.8414	23.6814	NaN	NaN	NaN	NaN	NaN	NaN	NaN	NaN
28.9729	28.097	26.1845	NaN	28.5888	26.721	28.8792	28.3722	28.0555	28.4981	30.2838	28.8238	28.9269	28.9424	28.2717	29.1252	28.358	28.5524	28.4	28.1686	26.8841	27.3302	28.2973	26.706	27.7715	24.3645	27.9346	27.6204	27.6548	27.708	27.6248	27.2866	27.8782	27.4773	27.9617	30.0507	26.9304	27.136	19.1481	29.3324	27.8277	26.8541	26.9204	24.9281	25.9335	23.2514	24.4598	26.8089	26.5376	25.3913
24.4831	23.1073	22.8773	NaN	23.2708	23.894	24.0577	24.8743	23.244	23.4811	25.4064	23.5106	23.4647	24.1387	24.3288	23.9229	23.7862	23.752	25.6797	24.7419	25.3625	24.3127	24.273	NaN	NaN	NaN	24.616	24.5509	24.0525	24.664	24.0243	24.2291	24.5919	23.9434	23.6964	25.1138	24.4785	23.8261	23.3447	NaN	NaN	24.586	23.7197	24.3921	23.7414	24.8535	24.4289	23.8236	24.921	24.1794
NaN	NaN	NaN	NaN	NaN	NaN	NaN	NaN	NaN	NaN	NaN	NaN	NaN	NaN	NaN	NaN	NaN	NaN	17.9866	NaN	21.6363	22.2616	22.0161	22.4062	22.1118	NaN	NaN	21.2673	21.6554	NaN	NaN	18.1465	NaN	19.3297	18.6752	NaN	NaN	18.5618	19.775	NaN	NaN	NaN	NaN	NaN	NaN	NaN	NaN	NaN	NaN	NaN
28.0311	27.4907	28.4136	NaN	NaN	28.5835	28.2122	29.3723	27.005	27.6641	28.0164	27.4531	29.1753	28.0614	28.0513	28.8587	NaN	NaN	26.3152	26.355	26.659	25.869	25.5448	24.9481	25.4949	NaN	26.8359	25.4564	25.9789	26.1397	25.774	NaN	25.7556	25.2736	26.1712	25.7135	27.3113	26.8174	26.726	25.4596	26.3012	24.9559	NaN	26.7043	NaN	NaN	NaN	NaN	NaN	NaN
22.3297	22.6204	NaN	NaN	22.769	NaN	22.5255	21.7362	22.6893	22.8362	22.2276	22.6796	21.5244	22.7786	NaN	22.1111	22.7801	22.5356	NaN	25.0833	NaN	NaN	NaN	NaN	NaN	NaN	NaN	23.8268	NaN	NaN	NaN	NaN	NaN	NaN	25.0646	NaN	NaN	NaN	24.1718	NaN	NaN	NaN	22.8611	NaN	23.2115	NaN	NaN	22.6788	23.0321	NaN
22.7609	22.7825	25.8786	24.9855	23.1908	25.6622	23.4417	24.4358	22.6939	23.0744	22.5992	22.8164	22.8555	22.9379	23.4817	22.2926	22.1416	22.5902	NaN	NaN	NaN	NaN	NaN	NaN	NaN	NaN	NaN	NaN	NaN	NaN	NaN	NaN	NaN	NaN	NaN	NaN	NaN	NaN	NaN	NaN	NaN	NaN	24.8365	24.3472	25.0903	26.2635	24.9765	24.9149	25.4909	24.9643
25.8949	26.0376	26.5183	NaN	25.3888	25.5957	26.4454	25.2095	25.911	25.2341	26.3906	24.9419	25.4094	25.548	25.7231	25.4022	25.5013	25.3037	25.3702	25.2411	26.3164	25.7208	26.0147	25.4579	26.0712	26.2985	24.4339	26.8965	26.3089	25.4727	25.623	26.6424	25.2593	25.2541	NaN	25.6764	25.6859	25.1695	24.8368	25.1272	26.0917	25.9967	24.8097	25.41	25.3187	25.8897	25.0617	24.7415	25.1777	24.9543
23.9622	23.7814	NaN	24.0572	24.3395	21.9653	23.7799	24.2414	23.4659	NaN	NaN	NaN	24.5069	24.5304	24.4949	24.3868	24.0282	24.8038	24.9494	23.8147	NaN	NaN	NaN	24.1702	NaN	NaN	NaN	24.9808	25.0724	25.2603	24.6317	25.2213	25.5163	25.6264	25.5196	NaN	24.6579	24.7868	24.4874	NaN	25.1964	NaN	23.2717	23.3421	23.1942	23.1652	22.956	23.4149	23.5924	23.0861
21.1181	21.8283	NaN	NaN	21.5939	20.3135	NaN	NaN	NaN	21.2982	NaN	21.166	22.6163	21.6388	21.0495	19.7237	21.7794	21.7272	NaN	NaN	22.7941	NaN	NaN	NaN	NaN	NaN	23.7755	NaN	NaN	NaN	NaN	NaN	24.059	22.1095	NaN	NaN	NaN	NaN	NaN	23.95	NaN	NaN	NaN	NaN	NaN	NaN	NaN	NaN	NaN	NaN
NaN	NaN	NaN	NaN	NaN	NaN	NaN	NaN	NaN	NaN	NaN	NaN	NaN	NaN	NaN	NaN	NaN	NaN	NaN	23.3875	NaN	24.0697	NaN	NaN	NaN	NaN	NaN	NaN	NaN	NaN	NaN	NaN	NaN	NaN	NaN	NaN	NaN	NaN	NaN	NaN	25.1627	25.7864	NaN	NaN	NaN	NaN	NaN	NaN	NaN	NaN
NaN	NaN	NaN	NaN	NaN	NaN	NaN	NaN	NaN	21.9297	21.3985	22.8779	NaN	NaN	NaN	23.7474	NaN	NaN	NaN	NaN	NaN	23.562	NaN	23.4436	NaN	NaN	NaN	23.1164	22.7945	22.7305	23.6955	23.8301	24.2269	24.3726	NaN	NaN	23.0772	23.0304	NaN	23.2013	23.4519	23.5916	NaN	NaN	NaN	23.1452	22.9087	23.2279	23.5037	23.3874
27.0128	26.6337	27.2849	26.9149	26.7321	26.9625	26.7915	NaN	26.4389	26.7869	27.7308	26.6797	26.2351	26.7457	26.9695	26.4578	26.6535	26.8763	NaN	26.2376	25.5826	26.0145	27.0112	25.9555	26.669	25.7388	26.7654	27.0217	26.7214	26.5542	NaN	26.4265	26.5734	26.097	26.3103	26.9354	26.185	26.4125	26.2231	27.597	26.9451	25.5042	26.0543	25.971	26.5022	NaN	25.7085	26.1498	26.5404	22.6717
26.09	26.1609	25.025	25.4274	25.1111	24.5571	26.5308	26.9748	NaN	NaN	26.7206	NaN	NaN	NaN	NaN	26.1803	26.0388	26.6427	24.631	24.6128	23.8606	23.9343	23.6898	24.4647	23.6582	25.8467	24.5971	24.1965	24.3144	24.1654	24.4433	24.2714	24.3843	24.3796	24.3916	25.6822	24.4519	24.6092	24.3112	25.4206	24.5315	24.5812	NaN	NaN	NaN	NaN	NaN	NaN	NaN	NaN
NaN	21.366	23.1371	NaN	21.9514	NaN	NaN	23.4561	NaN	NaN	NaN	NaN	22.0073	NaN	NaN	NaN	NaN	21.7131	NaN	NaN	23.4527	NaN	NaN	23.6374	24.1156	NaN	NaN	NaN	NaN	NaN	NaN	24.083	NaN	NaN	24.5856	NaN	24.3248	24.2941	NaN	NaN	NaN	NaN	NaN	23.2067	NaN	NaN	NaN	NaN	NaN	NaN
NaN	NaN	24.0858	NaN	NaN	NaN	NaN	NaN	NaN	NaN	22.37	NaN	NaN	NaN	NaN	NaN	NaN	NaN	NaN	21.2597	NaN	NaN	NaN	NaN	NaN	NaN	21.2749	NaN	NaN	NaN	NaN	22.2383	22.9671	22.8586	21.9287	NaN	22.3309	NaN	NaN	NaN	21.9997	NaN	NaN	NaN	NaN	NaN	NaN	NaN	NaN	NaN
21.5821	NaN	23.6335	NaN	22.8951	24.1888	NaN	23.7949	NaN	22.2182	21.1378	21.7298	21.3026	22.3909	22.5016	21.4601	21.5105	22.345	NaN	NaN	NaN	NaN	NaN	NaN	NaN	NaN	NaN	NaN	NaN	NaN	NaN	NaN	NaN	NaN	NaN	NaN	NaN	NaN	NaN	NaN	NaN	NaN	23.1041	NaN	NaN	NaN	NaN	NaN	NaN	NaN
NaN	NaN	NaN	NaN	NaN	NaN	NaN	NaN	NaN	NaN	NaN	NaN	NaN	NaN	NaN	NaN	NaN	NaN	NaN	NaN	NaN	NaN	NaN	NaN	NaN	NaN	NaN	NaN	NaN	20.8127	22.3985	NaN	NaN	NaN	23.2303	22.7498	NaN	23.3788	NaN	NaN	21.957	NaN	NaN	NaN	NaN	NaN	NaN	NaN	NaN	NaN
26.9851	26.4807	26.203	27.5103	26.2057	27.0105	27.1233	NaN	26.056	26.5784	28.273	26.8132	27.046	26.769	26.5906	27.2926	25.9077	26.1878	27.2284	27.9347	27.2856	27.4911	27.1008	26.1395	26.8904	26.8793	27.3868	26.9302	27.2851	27.0976	27.5544	27.1811	27.1155	27.2429	27.7065	27.9111	26.9339	27.3977	26.8938	27.3687	26.533	26.1623	26.323	26.5389	26.0202	26.7481	26.2251	NaN	26.1373	25.9976
26.2396	24.9216	25.3446	NaN	24.64	25.3277	26.3723	25.9319	NaN	24.5832	26.8461	24.959	25.9695	25.4785	25.5707	26.0571	24.9238	25.0762	25.5682	25.0166	26.0971	25.9384	25.9646	25.6421	26.5277	24.9146	24.3415	25.3229	25.8191	25.7641	24.6868	25.0274	24.5794	24.7871	24.5557	23.9482	25.1989	24.7392	24.8739	24.4246	25.6314	26.0322	24.7681	26.2866	24.8182	25.9247	25.5248	24.8435	25.304	25.3018
22.3646	23.2613	24.2583	NaN	22.8576	NaN	22.917	22.9834	23.2208	22.0061	22.1084	22.2292	NaN	22.0647	22.4223	22.3003	22.4794	22.5494	NaN	NaN	NaN	NaN	NaN	NaN	NaN	NaN	NaN	NaN	NaN	NaN	NaN	NaN	NaN	NaN	NaN	NaN	NaN	NaN	NaN	NaN	NaN	NaN	24.1584	NaN	24.2439	24.2641	23.7104	23.5686	24.857	23.6853
23.1759	23.4431	23.9969	NaN	23.0266	24.0782	23.8785	23.5203	23.3373	22.8008	23.8651	23.0147	23.1531	23.0579	23.1857	22.6268	22.9419	23.0642	NaN	NaN	24.6395	23.2731	24.3019	24.8477	NaN	NaN	NaN	23.7212	22.7848	23.065	NaN	23.2006	NaN	22.9828	NaN	NaN	23.6474	23.5037	23.6508	23.2346	23.6172	NaN	23.2773	24.83	23.6531	NaN	24.4054	23.4567	22.7865	23.9428
NaN	NaN	NaN	NaN	NaN	NaN	NaN	NaN	NaN	23.2435	22.9277	23.2934	23.2377	22.9262	NaN	23.2268	NaN	23.1956	NaN	NaN	23.4483	NaN	23.0233	NaN	NaN	NaN	NaN	23.8104	23.1704	23.2739	22.971	NaN	22.8848	23.2251	22.8535	NaN	NaN	NaN	NaN	NaN	23.5824	23.5837	23.8027	NaN	24.2125	NaN	24.3125	24.0075	NaN	23.8846
23.5131	24.42	26.3515	NaN	23.9346	25.9646	NaN	25.0726	23.7047	23.3472	23.4272	23.4625	23.4778	24.1262	23.9008	24.1327	23.8526	23.3827	NaN	24.1997	25.9284	24.2221	25.2314	NaN	25.0724	NaN	NaN	24.3651	24.9115	24.3116	24.5706	24.9502	NaN	23.6545	25.1191	25.2406	25.5544	25.8078	NaN	25.7312	NaN	NaN	24.368	24.0871	23.8135	25.5437	24.8725	22.4187	24.9771	24.4313
23.6507	24.0743	26.0382	25.9872	23.7028	25.7584	23.8003	NaN	23.7403	23.4133	23.0775	22.9171	24.8083	23.0259	23.7188	23.6808	23.2847	23.3012	NaN	NaN	NaN	NaN	NaN	NaN	NaN	NaN	NaN	NaN	NaN	NaN	NaN	25.1016	25.3898	24.1741	24.6406	24.2675	25.9246	25.6078	25.3037	24.7381	25.4483	25.4187	NaN	26.1729	22.19	26.1448	26.7405	NaN	25.6934	NaN
25.907	25.8412	25.9197	24.2709	26.0297	26.0693	NaN	27.7622	27.6492	26.1204	27.0263	26.0411	26.3271	26.3876	26.4543	26.167	25.9989	26.4389	26.1692	26.3212	24.7459	25.1569	24.7449	25.2181	25.4388	27.2794	25.9415	25.1077	25.0227	25.1356	25.5033	25.6745	26.1766	26.1214	24.6888	27.1275	25.2385	25.1964	24.8616	26.4756	25.7613	25.988	27.8269	27.9485	NaN	28.3375	NaN	28.0251	28.7651	NaN
24.4121	24.2362	25.3056	25.7338	24.1165	25.9092	24.8787	26.8281	24.0939	24.5325	26.4198	24.524	24.7556	24.7582	24.8594	24.4955	24.3253	24.7425	25.6	26.1203	25.3777	25.4635	25.6739	25.592	25.1367	26.6873	26.5503	25.4223	25.9547	26.0819	24.8363	26.255	25.6342	NaN	25.5767	26.5742	25.8398	25.5379	23.5919	26.5396	26.7018	26.7192	25.7693	26.7329	25.5558	27.2916	26.1888	25.4816	26.9223	25.7262
NaN	NaN	NaN	NaN	NaN	NaN	NaN	NaN	NaN	23.7113	NaN	25.4657	25.8187	25.518	25.3852	26.2257	NaN	NaN	24.1855	23.8264	24.2442	23.9451	24.3967	24.7742	25.0534	25.7864	23.247	24.3227	24.0917	24.0715	24.644	24.2066	23.7833	24.5503	23.6175	24.489	24.3468	23.8335	23.8699	24.4161	25.2114	25.486	25.1662	25.055	24.7286	25.0146	24.8445	NaN	NaN	NaN
21.8394	NaN	22.724	NaN	NaN	21.9425	22.6115	NaN	22.6337	21.7937	22.02	22.0875	NaN	22.433	22.2168	22.2619	23.1408	22.8706	24.2947	NaN	NaN	NaN	NaN	NaN	NaN	NaN	NaN	NaN	NaN	23.3269	NaN	NaN	NaN	NaN	NaN	NaN	NaN	NaN	NaN	NaN	NaN	NaN	21.9876	NaN	22.7479	NaN	NaN	22.4367	22.922	NaN
21.8458	22.1303	NaN	NaN	21.3155	24.3707	23.0789	23.6777	NaN	21.2039	21.0304	21.5049	22.0694	21.6994	21.0015	22.0226	21.3143	21.7231	NaN	NaN	NaN	NaN	NaN	NaN	NaN	NaN	NaN	NaN	NaN	NaN	NaN	NaN	NaN	NaN	NaN	NaN	NaN	NaN	NaN	NaN	NaN	NaN	25.2572	23.7442	NaN	26.0971	NaN	22.8661	24.7686	NaN
20.9713	23.2848	25.0587	NaN	22.0445	NaN	22.6286	23.0053	24.5155	NaN	19.244	22.339	21.3356	NaN	23.3503	21.9492	NaN	22.8069	NaN	NaN	NaN	NaN	NaN	NaN	NaN	NaN	NaN	NaN	NaN	NaN	NaN	NaN	NaN	NaN	NaN	NaN	NaN	NaN	NaN	NaN	NaN	NaN	26.1062	NaN	NaN	25.3422	22.4747	24.4304	26.2918	NaN
21.0021	23.5324	NaN	NaN	NaN	26.6935	22.4866	24.3328	NaN	22.3522	18.2525	NaN	21.5333	22.6572	NaN	21.9916	22.6492	NaN	NaN	NaN	NaN	NaN	NaN	NaN	NaN	NaN	NaN	NaN	NaN	NaN	NaN	NaN	NaN	NaN	NaN	NaN	NaN	NaN	NaN	NaN	NaN	NaN	27.2099	NaN	26.4375	NaN	23.1243	25.5314	NaN	NaN
NaN	NaN	24.9918	NaN	NaN	24.8008	25.2775	NaN	NaN	NaN	NaN	NaN	NaN	NaN	24.5115	NaN	24.9209	NaN	NaN	22.707	25.1065	NaN	NaN	NaN	23.368	24.6778	21.332	23.1322	21.8042	NaN	22.9455	NaN	23.6466	NaN	21.7324	NaN	23.5751	NaN	22.2964	NaN	NaN	22.9266	NaN	24.9735	NaN	26.4437	NaN	26.0076	26.19	25.8892
NaN	23.9966	NaN	NaN	NaN	NaN	NaN	NaN	NaN	NaN	25.4229	22.7868	NaN	NaN	NaN	NaN	NaN	NaN	22.9458	23.5627	NaN	NaN	NaN	24.0688	NaN	NaN	NaN	23.8868	23.9914	23.6855	NaN	23.2051	23.1609	23.4368	NaN	22.798	23.452	NaN	22.8195	NaN	NaN	NaN	NaN	24.361	NaN	NaN	24.4366	NaN	NaN	24.711
23.6165	22.7909	NaN	NaN	23.1436	NaN	NaN	NaN	20.178	23.184	24.7586	23.1	23.6308	23.8861	24.1131	23.9152	22.7949	23.5667	NaN	NaN	NaN	NaN	25.6626	NaN	NaN	25.8874	NaN	NaN	26.0673	25.8469	NaN	NaN	NaN	NaN	26.3447	27.2907	26.3351	26.333	NaN	NaN	NaN	NaN	23.8721	25.8844	24.1789	25.6836	25.9201	24.4035	25.6279	NaN
25.4911	24.1373	23.0646	24.8603	25.5327	NaN	25.8869	25.1669	NaN	24.0623	25.4658	25.3615	25.7912	25.7775	26.1738	NaN	25.664	26.1868	24.5812	24.8369	23.6705	23.6226	24.9052	24.0555	25.2988	24.0559	24.7156	24.2756	24.7862	24.7511	24.8992	24.0402	24.6366	24.848	25.2979	25.9762	24.354	24.3067	24.0792	25.8731	NaN	24.3936	24.5645	24.3608	23.7241	24.5641	NaN	25.1867	NaN	22.8962
26.7319	NaN	NaN	NaN	NaN	NaN	NaN	NaN	NaN	NaN	NaN	NaN	NaN	NaN	NaN	NaN	NaN	NaN	23.8116	23.7073	25.8686	24.25	24.426	24.63	24.3181	21.5683	23.201	23.7456	24.2368	23.8362	22.5981	NaN	22.3944	22.4304	22.0318	22.3132	24.1351	23.7789	23.3631	22.0088	24.9469	25.3049	NaN	NaN	NaN	NaN	NaN	NaN	NaN	NaN
NaN	NaN	NaN	NaN	NaN	NaN	NaN	NaN	NaN	NaN	NaN	NaN	NaN	NaN	NaN	NaN	NaN	NaN	21.7497	23.8605	23.726	20.7341	21.7945	19.6991	16.7654	NaN	17.5288	NaN	NaN	NaN	NaN	18.4358	17.3968	NaN	20.6325	NaN	NaN	21.2493	21.0063	18.7418	21.5426	NaN	NaN	NaN	NaN	NaN	NaN	NaN	NaN	NaN
21.6998	21.9236	NaN	NaN	21.662	NaN	NaN	NaN	NaN	22.3619	NaN	22.5073	21.6425	22.188	21.8939	21.2259	22.0379	21.7984	NaN	NaN	NaN	NaN	NaN	NaN	NaN	NaN	NaN	NaN	NaN	NaN	NaN	NaN	NaN	NaN	NaN	NaN	NaN	NaN	NaN	NaN	NaN	NaN	22.1833	NaN	NaN	NaN	NaN	NaN	NaN	NaN
NaN	NaN	NaN	NaN	20.5512	22.3509	NaN	NaN	22.1776	22.1082	NaN	NaN	NaN	22.1933	22.6168	NaN	22.2089	22.4854	NaN	NaN	NaN	NaN	NaN	NaN	NaN	NaN	NaN	NaN	NaN	NaN	NaN	NaN	NaN	NaN	NaN	NaN	NaN	NaN	NaN	NaN	NaN	NaN	22.8526	22.8589	22.5313	23.689	NaN	22.8155	NaN	NaN
25.2677	NaN	NaN	NaN	NaN	26.1026	24.5667	NaN	NaN	24.5678	21.9765	23.8404	25.139	NaN	25.0673	24.6644	NaN	24.657	26.0423	NaN	NaN	26.792	25.7085	NaN	25.2408	NaN	NaN	NaN	26.7319	26.0646	NaN	NaN	NaN	27.257	NaN	NaN	NaN	NaN	NaN	NaN	NaN	27.8408	NaN	NaN	NaN	NaN	NaN	NaN	NaN	NaN
23.9335	23.0123	25.2283	25.7307	23.5149	25.1519	24.5816	25.2696	23.5233	23.3429	24.6109	23.3358	24.1936	23.4558	23.8165	24.1252	23.2708	23.454	25.0088	25.3131	25.5047	24.9256	25.0716	24.6955	24.5834	24.9504	25.3246	24.9302	23.9371	24.775	24.7038	24.9132	24.9769	24.2429	25.5085	NaN	25.0832	NaN	25.4162	25.5193	23.6077	24.6692	25.2861	26.8375	25.3218	26.7071	26.4079	24.7347	25.4927	25.9172
NaN	NaN	NaN	26.1504	NaN	NaN	NaN	27.0368	25.0516	25.9578	28.0131	26.4628	26.0053	25.9707	25.8202	26.0495	NaN	25.8753	25.0026	24.4679	24.3394	24.1824	24.1414	23.9843	24.0123	NaN	24.1766	22.9328	23.673	23.402	25.4149	24.9773	25.4261	25.552	24.5177	24.9039	24.3971	24.5088	24.5183	26.0253	25.2915	25.2727	NaN	26.2008	NaN	26.0786	26.1038	25.6472	25.9668	24.9937
NaN	NaN	NaN	NaN	NaN	NaN	NaN	NaN	NaN	NaN	NaN	NaN	NaN	NaN	NaN	NaN	NaN	NaN	23.1453	21.8346	23.558	22.7846	NaN	23.3983	23.5592	NaN	23.4031	23.7655	23.3051	24.0675	NaN	NaN	NaN	NaN	NaN	NaN	22.9641	NaN	22.6002	NaN	NaN	23.3089	NaN	NaN	NaN	NaN	NaN	NaN	NaN	NaN
NaN	NaN	NaN	NaN	NaN	NaN	NaN	NaN	NaN	NaN	NaN	NaN	NaN	NaN	NaN	NaN	NaN	NaN	NaN	NaN	NaN	NaN	23.0902	NaN	NaN	NaN	NaN	22.8433	22.8362	23.1584	NaN	NaN	22.2418	23.2477	NaN	NaN	NaN	22.8941	23.4336	NaN	NaN	NaN	NaN	NaN	NaN	NaN	NaN	NaN	NaN	NaN
25.6206	24.9597	26.1251	25.8721	25.8396	25.5536	25.7715	23.889	24.9542	26.0448	NaN	25.5738	25.1323	NaN	25.561	25.1757	25.0404	25.0016	23.2429	23.8641	NaN	NaN	NaN	NaN	NaN	26.5894	NaN	27.4051	27.1527	27.0905	26.798	26.6029	26.6707	26.6585	27.7107	27.864	NaN	27.0366	26.563	27.306	27.105	26.8294	24.5258	25.1601	25.0406	24.9319	24.7401	24.4169	24.7829	24.8643
NaN	NaN	NaN	NaN	NaN	NaN	21.3475	NaN	NaN	22.1729	22.5148	NaN	21.5612	NaN	21.9671	21.1965	NaN	22.0477	NaN	NaN	NaN	NaN	NaN	NaN	NaN	NaN	NaN	NaN	NaN	NaN	NaN	NaN	NaN	NaN	NaN	NaN	NaN	NaN	NaN	NaN	NaN	NaN	NaN	NaN	NaN	NaN	NaN	NaN	NaN	NaN
NaN	NaN	NaN	NaN	NaN	NaN	NaN	NaN	NaN	NaN	20.778	NaN	20.6407	NaN	NaN	NaN	NaN	NaN	NaN	NaN	21.1124	20.7418	NaN	NaN	NaN	NaN	NaN	NaN	NaN	NaN	NaN	NaN	NaN	NaN	21.659	22.7121	21.5255	22.2792	22.4315	22.2167	NaN	NaN	NaN	NaN	NaN	NaN	NaN	NaN	NaN	NaN
23.8998	NaN	23.9391	NaN	22.6158	NaN	23.3756	23.8153	23.3553	22.2088	23.6508	21.6967	NaN	22.8302	22.8265	NaN	23.2696	NaN	NaN	NaN	NaN	NaN	NaN	NaN	NaN	NaN	NaN	NaN	NaN	NaN	NaN	NaN	NaN	NaN	NaN	24.3655	NaN	NaN	NaN	NaN	NaN	NaN	24.2874	NaN	24.4204	NaN	NaN	24.2262	NaN	24.8458
24.2569	24.3305	NaN	NaN	24.0862	25.6302	NaN	23.7831	24.8096	NaN	22.9913	23.896	23.5272	23.9648	24.0613	23.6562	24.2294	24.1137	25.6531	NaN	26.7544	25.5877	NaN	25.8272	NaN	NaN	NaN	26.3604	NaN	26.2765	23.1399	23.5909	23.1936	22.9814	23.4457	NaN	NaN	23.5768	23.6944	NaN	NaN	24.9286	24.5334	24.7022	24.3983	24.7335	22.4176	23.6597	NaN	NaN
NaN	25.1385	25.2755	NaN	25.2479	25.2267	NaN	24.6487	25.864	NaN	NaN	NaN	25.3194	25.4124	25.5771	NaN	25.375	25.2723	22.704	NaN	23.3419	23.8567	24.4297	23.579	24.8866	NaN	24.2781	25.2244	25.3606	25.4873	24.752	24.317	24.4077	24.5857	24.5016	NaN	24.028	23.805	23.9331	NaN	24.7607	24.9603	25.1052	24.6362	24.987	24.848	NaN	25.6991	25.2734	25.23
NaN	NaN	NaN	NaN	NaN	NaN	NaN	NaN	NaN	NaN	NaN	NaN	NaN	NaN	NaN	NaN	NaN	NaN	23.7803	23.7298	22.9589	23.881	23.2996	23.4327	22.8333	NaN	22.114	23.4682	22.7389	22.4746	23.9957	24.0236	24.263	24.1386	23.4286	23.9939	22.4946	22.899	22.5142	22.5774	22.9797	NaN	NaN	NaN	NaN	NaN	NaN	NaN	NaN	NaN
NaN	NaN	NaN	NaN	NaN	NaN	NaN	NaN	NaN	NaN	NaN	NaN	NaN	NaN	NaN	NaN	NaN	NaN	NaN	22.9977	22.4668	22.9803	22.7429	22.3228	23.025	NaN	NaN	NaN	NaN	NaN	NaN	23.7192	NaN	NaN	22.3511	NaN	NaN	22.5721	22.7695	23.8395	23.1281	NaN	NaN	NaN	NaN	NaN	NaN	NaN	NaN	NaN
24.5442	25.5103	26.3002	NaN	24.8995	25.8817	25.2433	25.865	25.4035	24.7842	25.1257	24.6269	24.8035	25.1502	NaN	25.2427	24.7539	25.0144	26.3403	NaN	26.4032	26.2996	25.6137	26.4901	25.8193	27.5509	26.3323	NaN	NaN	NaN	25.8896	26.7925	25.972	26.3214	25.6945	NaN	NaN	26.1792	25.6579	25.9452	26.1412	26.5774	25.8902	26.2188	25.969	27.056	26.1762	26.4167	27.0935	26.0979
28.3296	28.112	NaN	NaN	28.2843	26.6674	28.1257	26.8141	28.0531	27.6461	28.983	27.8946	27.792	27.9702	27.7155	28.0716	28.0449	28.0427	28.0892	27.782	28.2733	27.6323	29.0491	28.042	28.7492	28.3833	28.3175	28.8454	28.686	28.7488	NaN	27.8061	27.9876	27.765	27.4077	28.3188	27.5222	27.396	27.3944	28.4005	28.4217	28.2879	27.3053	26.4396	27.5684	27.3962	26.6269	27.3849	27.6811	26.7251
22.8819	23.1187	24.7466	24.2848	22.8907	24.975	NaN	24.8325	23.2885	24.0337	23.7241	23.7339	23.5109	24.3115	24.4962	22.7664	24.5375	24.6369	NaN	22.9187	23.2782	23.6753	22.6114	23.6743	22.7739	NaN	23.8999	20.3734	23.8738	24.0572	NaN	NaN	24.4227	25.2374	25.0835	24.9154	24.0895	24.7317	24.9519	25.7733	24.71	20.5379	NaN	NaN	NaN	23.1197	22.6227	20.8361	21.6715	NaN
27.2977	NaN	26.8607	27.6436	26.3585	27.341	27.4986	25.8165	26.3016	27.3872	NaN	27.0293	26.9142	NaN	NaN	26.7812	NaN	27.395	25.7454	25.5167	26.2293	26.069	NaN	24.8293	26.3366	27.0714	26.1586	25.1897	26.302	26.3283	25.7354	26.2666	25.5426	25.3878	25.6481	26.4824	26.599	26.4538	26.5007	27.1978	NaN	26.2796	25.7998	NaN	26.1395	26.7814	26.6227	26.0912	NaN	25.9609
23.7321	23.7698	26.0772	26.1782	22.9527	25.9902	24.667	23.3681	23.3786	22.863	24.5606	22.6959	23.4841	23.0211	23.9912	23.922	23.2153	22.9602	NaN	NaN	NaN	NaN	NaN	NaN	NaN	NaN	NaN	NaN	NaN	NaN	NaN	NaN	NaN	NaN	NaN	NaN	NaN	24.6286	NaN	NaN	NaN	NaN	24.1406	26.3171	24.2872	25.5661	25.9618	23.9355	24.6641	25.5847
NaN	NaN	NaN	NaN	NaN	NaN	NaN	NaN	NaN	NaN	NaN	NaN	NaN	NaN	NaN	NaN	NaN	NaN	17.7581	NaN	19.9014	NaN	22.9252	22.9906	21.7323	21.6103	NaN	22.1865	22.2812	21.5486	19.7765	NaN	21.3742	17.1161	20.4114	22.8608	21.9173	20.1127	19.4786	NaN	20.9772	23.5973	NaN	NaN	NaN	NaN	NaN	NaN	NaN	NaN
NaN	NaN	NaN	NaN	NaN	NaN	NaN	24.3123	NaN	NaN	27.1997	NaN	NaN	NaN	NaN	NaN	NaN	NaN	22.3372	22.5505	NaN	22.8476	24.0858	22.6782	23.7831	21.4209	23.1453	23.5874	24.12	23.8462	23.1159	23.0929	22.6698	23.2176	23.8286	22.5594	24.0099	23.6815	23.482	22.6671	23.792	22.8384	NaN	23.3948	NaN	NaN	NaN	24.5025	NaN	NaN
23.6088	22.5125	NaN	NaN	22.3023	NaN	20.2671	NaN	NaN	23.3302	23.465	22.6316	24.2884	NaN	22.209	24.0652	22.0045	NaN	NaN	NaN	NaN	NaN	22.814	NaN	NaN	NaN	NaN	NaN	NaN	NaN	24.0716	23.2843	23.4345	24.1227	23.4883	NaN	23.7643	23.7386	NaN	NaN	NaN	NaN	NaN	NaN	NaN	NaN	NaN	NaN	NaN	NaN
24.2844	23.6857	NaN	NaN	NaN	25.4053	24.8721	23.441	23.2186	NaN	23.9714	NaN	24.7874	NaN	NaN	24.1471	NaN	22.6	NaN	NaN	NaN	NaN	NaN	NaN	NaN	NaN	NaN	NaN	NaN	NaN	NaN	NaN	NaN	NaN	NaN	NaN	23.9172	23.6483	24.0852	NaN	NaN	NaN	24.3103	25.9278	24.9265	25.1446	26.7477	25.1267	24.3398	26.7436
25.1033	25.1933	NaN	22.7361	25.1871	NaN	21.8314	NaN	NaN	24.8028	23.8207	24.2516	25.2686	23.7569	24.9496	25.3825	24.2131	24.3486	NaN	NaN	24.8726	25.6917	24.5192	25.4315	24.293	25.8661	27.1422	25.1056	25.0338	24.9903	24.5643	24.6325	24.2611	25.062	25.7356	NaN	25.7458	NaN	NaN	28.491	25.3482	26.9	25.4231	26.9744	24.0682	26.3604	26.4381	25.792	25.2766	26.5356
25.2858	NaN	NaN	NaN	NaN	NaN	NaN	NaN	NaN	26.0579	26.2829	25.4327	25.9886	25.8936	25.8166	25.4562	25.7429	25.5149	23.7298	23.8531	23.0605	23.7122	23.3791	23.5471	23.115	24.6328	25.4842	24.4128	24.6732	24.8645	24.5179	24.3237	24.74	24.641	24.1147	24.6378	24.0174	23.6997	23.974	24.0702	24.3727	23.8406	25.4314	25.4551	25.2047	NaN	25.3015	NaN	NaN	24.7288
22.1662	22.7189	24.328	NaN	23.0984	24.4883	21.841	22.9436	22.9886	21.6089	20.5212	21.4919	22.3679	22.6463	21.5209	22.6283	21.4525	21.2086	22.8343	NaN	25.2058	24.2442	23.6969	24.2826	24.2167	NaN	23.63	24.3327	NaN	23.6453	NaN	NaN	NaN	NaN	NaN	NaN	24.4307	23.7914	NaN	NaN	NaN	NaN	23.7902	22.9769	24.0067	24.3036	23.4152	23.63	23.9413	23.7536
25.5772	NaN	26.1768	24.6626	NaN	24.4933	NaN	24.2918	26.044	25.343	24.6438	25.2708	25.5863	24.9279	NaN	25.5856	24.6957	NaN	NaN	24.2069	24.2003	24.1909	23.7106	24.5104	23.9744	25.7061	24.6287	24.0469	23.5413	23.7387	25.2766	24.1969	23.7137	24.9017	24.905	24.1953	24.932	24.7529	24.8419	25.0281	24.3599	24.8023	NaN	25.7494	NaN	25.343	25.3604	NaN	NaN	25.2496
21.6303	23.0391	23.4224	NaN	22.112	22.6583	22.3768	23.0851	22.793	22.6466	NaN	22.4479	22.4373	22.3802	21.96	22.0097	22.1448	22.6789	NaN	NaN	NaN	NaN	NaN	NaN	NaN	NaN	NaN	NaN	NaN	NaN	NaN	NaN	NaN	NaN	NaN	NaN	NaN	NaN	NaN	NaN	NaN	NaN	23.3277	NaN	23.2603	NaN	23.474	23.9439	24.174	24.4458
24.2741	24.4608	27.244	NaN	24.5058	26.6989	24.7361	25.6721	24.4231	24.8168	23.9227	23.9416	24.3262	24.1895	24.8867	24.0609	24.097	24.4683	25.9421	25.5923	26.4811	25.6203	26.0237	NaN	25.893	25.8333	27.1932	27.2331	NaN	26.4309	NaN	NaN	NaN	NaN	26.6295	26.2558	NaN	26.5726	26.6973	NaN	26.3097	26.7037	25.8328	27.1627	26.1214	27.408	26.6789	25.3694	26.7598	25.967
22.7003	NaN	NaN	23.264	22.3875	23.4061	22.5156	NaN	NaN	22.4181	21.3913	22.0673	NaN	22.1514	22.6047	NaN	22.4149	22.6071	NaN	NaN	NaN	NaN	NaN	NaN	NaN	NaN	NaN	NaN	NaN	NaN	NaN	NaN	NaN	23.7797	NaN	NaN	NaN	NaN	NaN	NaN	24.5999	NaN	23.2187	22.9911	23.7095	NaN	NaN	22.5627	23.6484	NaN
26.5982	26.5276	27.7295	NaN	26.4834	27.3657	27.8262	26.8343	26.5755	26.6701	28.3146	26.3235	26.9242	27.275	27.4777	26.9092	26.8067	27.2036	26.4077	26.4039	26.7012	26.7614	27.5277	27.1276	27.9839	28.3223	26.4156	27.4225	27.2633	27.2145	26.4464	26.3895	26.3898	26.4702	26.357	25.7097	26.4162	26.1292	26.5126	26.3188	27.375	27.6333	27.0083	27.6683	27.173	27.5393	26.9964	26.965	27.2232	26.7691
NaN	25.356	NaN	NaN	25.505	NaN	NaN	NaN	NaN	25.7811	26.5218	26.1242	26.1103	25.5274	24.9958	26.5981	NaN	NaN	25.1624	25.2882	24.72	24.6173	25.5286	24.8966	25.3178	23.9588	25.0864	25.4518	25.146	24.9497	23.9153	24.4578	24.6695	24.6525	22.3849	25.8952	24.8203	23.1316	24.1611	25.3258	24.2342	24.2291	24.7952	23.9759	24.9941	24.0303	NaN	25.1332	NaN	24.5034
22.9878	22.7357	22.4535	NaN	22.524	NaN	NaN	24.7528	22.7813	23.0313	22.688	22.8833	22.0717	22.8426	21.4764	22.2311	21.5635	NaN	NaN	23.3678	25.4499	23.8055	23.5296	24.2615	23.5259	NaN	NaN	24.0344	23.6079	24.4806	NaN	NaN	NaN	NaN	NaN	NaN	24.6437	NaN	NaN	NaN	NaN	NaN	NaN	NaN	NaN	23.2247	23.9073	23.7652	NaN	24.0635
NaN	22.1815	NaN	NaN	22.783	NaN	19.7059	NaN	NaN	NaN	19.7171	NaN	22.6179	NaN	22.2803	NaN	21.9682	NaN	22.3983	23.8287	NaN	24.37	24.5393	25.02	NaN	26.104	NaN	NaN	NaN	24.8461	NaN	NaN	NaN	23.9564	NaN	NaN	22.3377	NaN	25.051	22.2917	NaN	NaN	19.8103	NaN	NaN	22.1304	23.4362	22.6378	NaN	NaN
22.1502	22.7955	24.7995	NaN	22.1312	24.2193	23.5179	24.2183	22.8079	23.0698	23.6724	22.4305	23.1999	22.6127	23.049	22.3669	22.1388	22.4646	NaN	NaN	NaN	NaN	24.6162	NaN	NaN	NaN	25.1733	25.1914	NaN	NaN	NaN	NaN	NaN	NaN	24.0577	NaN	24.6453	23.9057	NaN	NaN	NaN	NaN	23.1367	24.808	23.6567	NaN	24.4841	23.3685	23.8594	23.6994
24.6723	25.1779	25.123	24.6286	24.1419	24.3815	24.072	23.2944	23.4557	24.503	25.4115	25.2339	24.7999	NaN	23.7717	25.0158	23.6808	23.6449	25.0088	24.4998	25.2542	24.6814	25.2612	24.4634	25.188	25.7047	25.0965	24.8632	24.8018	25.1789	24.402	24.3074	24.3638	NaN	24.7985	25.6316	25.7888	25.0863	24.9246	24.4943	24.6091	24.9619	25.1	26.2326	26.2734	26.318	26.1216	25.5274	25.9405	25.6089
22.6957	NaN	NaN	NaN	22.3434	NaN	NaN	NaN	NaN	NaN	24.2787	NaN	24.4753	NaN	NaN	NaN	NaN	NaN	NaN	NaN	23.0924	NaN	NaN	NaN	NaN	NaN	NaN	NaN	NaN	NaN	NaN	NaN	NaN	NaN	NaN	NaN	NaN	NaN	26.5378	NaN	NaN	NaN	NaN	NaN	NaN	NaN	NaN	NaN	NaN	NaN
NaN	NaN	NaN	NaN	NaN	NaN	21.9248	22.086	24.0112	20.1969	NaN	22.1102	21.0691	21.7314	22.4655	21.8469	21.1586	NaN	NaN	NaN	NaN	NaN	NaN	NaN	NaN	NaN	NaN	NaN	NaN	NaN	NaN	NaN	23.0115	NaN	NaN	NaN	NaN	NaN	NaN	22.9079	NaN	NaN	24.7291	NaN	24.452	23.3957	22.5279	24.4203	24.0181	22.4235
21.3468	22.1105	23.1288	NaN	22.5243	23.3018	22.4667	NaN	22.6633	21.8046	19.9737	21.7304	21.3317	22.5672	22.6727	21.6539	22.3704	22.17	22.7767	22.6243	23.298	22.7181	22.7146	22.4407	21.973	24.909	21.879	22.967	22.4228	22.7278	22.3012	NaN	22.1246	NaN	19.9031	22.5008	23.1428	NaN	23.4349	22.5424	NaN	23.582	NaN	NaN	23.1868	NaN	NaN	23.0662	22.5327	NaN
25.6994	NaN	27.7858	26.301	25.6508	27.5496	26.5043	27.5859	NaN	26.0586	25.3022	25.5751	25.7061	26.1328	26.3943	25.8273	25.8004	26.13	25.657	25.8913	26.7215	NaN	26.0544	26.4474	25.5572	27.7695	26.8671	26.5956	NaN	26.3164	25.8431	25.9072	NaN	25.5931	NaN	27.3599	27.0931	26.7451	26.8657	26.644	26.5052	27.1815	27.5342	28.1838	26.9487	28.5446	27.1412	27.479	28.406	NaN
24.8591	24.7986	NaN	23.6462	24.0658	26.1066	25.0488	25.3515	24.9199	24.4896	24.4074	24.6236	24.4734	24.341	24.8124	24.8486	24.6182	24.7969	24.3321	24.4088	24.0396	23.928	24.0497	24.2622	23.9795	24.5776	24.1243	24.3318	NaN	24.3736	23.9641	24.4396	23.8722	24.0486	24.3366	25.7034	24.6625	24.1736	24.2103	25.6871	24.5011	24.3722	24.6596	NaN	NaN	NaN	NaN	24.4363	25.6581	NaN
25.8328	NaN	NaN	NaN	NaN	NaN	25.1605	NaN	24.7064	26.614	25.0186	NaN	NaN	NaN	NaN	NaN	NaN	NaN	23.9332	23.7362	23.6438	24.4134	24.3357	NaN	24.8586	NaN	24.4156	24.4109	25.152	24.5276	20.0653	23.8013	23.6962	24.5534	23.8857	22.58	23.718	23.7532	25.3882	24.2156	25.7353	25.6313	25.1702	25.8417	24.9106	25.3345	NaN	NaN	24.7831	NaN
20.727	NaN	NaN	NaN	NaN	NaN	20.3258	21.6464	21.6129	20.9133	20.2643	20.0162	NaN	21.474	21.5527	NaN	NaN	20.7184	NaN	NaN	NaN	NaN	NaN	NaN	NaN	NaN	NaN	NaN	NaN	NaN	NaN	NaN	NaN	NaN	NaN	NaN	NaN	NaN	NaN	NaN	NaN	NaN	22.4377	NaN	22.7783	NaN	NaN	22.5593	NaN	NaN
23.3092	22.6962	NaN	25.1709	22.7911	24.401	24.0767	23.9232	22.6532	22.8434	23.8571	22.7392	23.5241	23.125	23.6238	23.6824	23.0329	23.1363	NaN	NaN	25.321	24.323	24.3629	24.8302	24.8002	NaN	NaN	24.5521	NaN	24.8163	24.8956	NaN	23.7127	NaN	NaN	NaN	24.3749	NaN	NaN	NaN	23.4799	NaN	23.9072	26.3441	24.4925	26.0814	25.8725	24.1912	24.9399	25.2871
NaN	NaN	NaN	NaN	NaN	NaN	NaN	NaN	NaN	NaN	NaN	NaN	NaN	NaN	NaN	NaN	NaN	NaN	24.9879	NaN	NaN	22.6958	NaN	23.2731	NaN	NaN	23.3311	23.4965	NaN	23.2675	24.6652	24.297	24.4	24.4693	24.1412	25.4089	24.4263	23.9261	23.537	24.6097	NaN	24.5868	NaN	NaN	NaN	NaN	NaN	NaN	NaN	NaN
22.037	21.1775	23.0225	NaN	NaN	NaN	22.8109	23.1827	NaN	21.4593	22.8749	22.2657	22.6237	22.3314	22.2715	23.1215	21.9024	22.3783	NaN	NaN	NaN	NaN	NaN	NaN	NaN	NaN	NaN	NaN	NaN	NaN	NaN	NaN	NaN	NaN	NaN	NaN	NaN	NaN	NaN	NaN	NaN	NaN	NaN	NaN	NaN	NaN	23.2701	23.9583	NaN	NaN
23.8245	NaN	NaN	NaN	NaN	NaN	23.8458	23.5303	NaN	NaN	23.8131	22.8536	23.1036	NaN	NaN	22.9185	NaN	NaN	NaN	NaN	NaN	NaN	22.8009	NaN	NaN	NaN	NaN	NaN	NaN	NaN	23.3731	NaN	NaN	NaN	23.6542	NaN	24.4202	23.2218	23.0583	NaN	NaN	NaN	24.0626	NaN	24.0742	NaN	22.4968	23.8947	NaN	NaN
NaN	23.8227	23.8771	23.2461	23.6361	NaN	23.9454	22.7155	22.6428	23.6463	NaN	22.8389	NaN	23.0924	23.2864	23.3013	22.9277	21.7159	NaN	23.033	23.6545	23.1075	23.8156	NaN	23.6424	NaN	NaN	23.9524	23.5248	23.5062	23.1457	23.3528	NaN	22.1542	23.5662	NaN	24.2146	23.5045	23.4305	NaN	23.5862	NaN	23.5361	NaN	23.5273	24.5758	24.328	23.2382	23.8971	24.1897
NaN	NaN	NaN	NaN	NaN	NaN	NaN	NaN	NaN	NaN	NaN	NaN	NaN	NaN	NaN	NaN	NaN	NaN	NaN	25.4776	NaN	NaN	NaN	26.1745	NaN	NaN	NaN	25.5578	25.4845	25.5934	24.8838	25.3227	24.7724	24.0664	24.668	25.3969	26.0861	NaN	NaN	NaN	26.1129	26.5651	NaN	NaN	NaN	NaN	NaN	NaN	NaN	NaN
25.3804	25.9431	24.766	26.3002	25.7487	24.7363	25.8852	25.1567	25.4036	25.8429	27.1968	25.6939	25.4832	25.8186	25.7974	25.5279	25.6871	25.7615	25.252	25.5937	24.8154	24.9791	26.1479	23.5546	25.6265	NaN	27.167	25.3113	26.22	25.7158	25.2649	26.5783	26.6312	23.9996	25.4673	24.5818	25.6652	25.465	24.707	25.3968	24.528	NaN	24.3075	24.4494	24.1319	24.0312	23.4908	24.4415	24.3858	22.6975
26.8611	27.3406	28.4592	27.0989	26.9298	28.2687	27.1787	29.0757	27.5085	27.2858	24.7465	26.8365	27.0624	27.0338	26.6969	27.1481	27.449	27.4834	25.9597	25.1399	26.7644	26.7153	24.9979	27.1697	25.1767	25.8058	26.0263	26.0909	25.9042	25.5971	26.9891	27.2335	26.9409	27.0135	NaN	25.5581	27.2024	26.9265	27.2295	26.1515	27.119	27.662	NaN	NaN	NaN	NaN	NaN	NaN	NaN	NaN
28.6067	27.6532	27.536	28.9023	27.7205	28.0336	29.0592	27.1845	27.5705	27.8236	30.209	28.0006	28.5172	28.3112	28.1911	28.5956	27.9781	28.2377	28.2012	28.0337	27.7859	27.9876	28.75	28.053	28.6446	28.0953	28.3607	28.1017	28.2087	28.4609	28.1277	28.054	27.6709	28.0923	28.2064	NaN	27.3027	27.7507	27.6365	28.6308	28.2572	27.9711	27.5008	27.9935	27.6357	28.0472	27.7498	27.1398	27.508	27.1944
23.17	22.853	NaN	NaN	22.4154	NaN	NaN	24.0311	24.0289	23.3836	23.4686	24.1766	23.8558	24.2976	NaN	23.9175	24.3209	24.9921	23.7855	NaN	24.5023	23.5677	24.2071	23.7652	24.0317	NaN	23.8267	24.0329	23.8163	24.3268	NaN	23.2206	23.0621	22.2492	NaN	NaN	22.5201	NaN	23.4631	22.7803	23.2743	23.754	25.2677	NaN	NaN	NaN	NaN	24.5509	NaN	NaN
22.3858	23.0851	24.8296	24.358	22.1696	25.1851	23.2769	24.4104	22.127	23.0985	23.7085	23.0693	23.4179	23.0805	23.4751	23.0495	22.546	23.0083	23.7142	23.6394	24.1945	NaN	23.4809	NaN	22.4368	23.189	24.5963	24.4428	NaN	24.515	23.6983	23.9473	24.7655	NaN	24.0222	24.2008	24.3447	24.3525	24.3825	NaN	NaN	NaN	24.0154	24.9577	24.1208	25.6923	24.6194	24.0443	25.2886	24.0328
31.7423	30.8262	30.0735	31.001	30.6786	30.9464	31.2481	29.1003	29.9723	30.2624	33.3428	31.1828	30.8102	30.8493	31.3048	30.972	30.6657	30.9923	28.9128	28.8695	29.6976	29.4205	32.5524	29.2798	32.7157	29.1493	30.2019	31.5583	31.2473	31.3704	29.1073	29.8534	29.1029	28.8469	30.0014	30.8702	29.9377	29.6844	29.6069	31.0481	31.014	29.7873	29.235	30.1786	29.1381	29.5148	29.3955	29.217	29.5632	29.2578
NaN	24.1628	NaN	NaN	23.6931	NaN	NaN	24.399	23.9819	NaN	NaN	NaN	NaN	NaN	NaN	NaN	NaN	NaN	22.7092	21.7788	22.8967	NaN	23.011	23.4223	NaN	NaN	NaN	23.2072	22.8172	22.9992	22.8434	23.0054	22.7408	NaN	23.2283	NaN	23.1852	22.8604	23.3155	NaN	22.9854	24.0238	24.3891	NaN	25.0276	NaN	NaN	24.1992	25.2369	NaN
24.8555	24.1701	25.7217	NaN	24.0042	NaN	24.6591	NaN	NaN	23.5959	24.2107	23.9715	24.3704	23.7508	23.7551	24.565	23.8627	23.6963	NaN	NaN	NaN	NaN	NaN	NaN	NaN	25.1937	NaN	26.3274	25.598	25.461	25.938	26.0137	NaN	25.8559	25.6701	NaN	27.2413	25.8005	25.6534	NaN	NaN	25.3006	25.1844	26.9534	24.4436	27.0005	26.7327	25.5942	26.2346	26.4584
NaN	NaN	NaN	NaN	NaN	NaN	NaN	NaN	NaN	NaN	NaN	NaN	NaN	NaN	NaN	NaN	NaN	NaN	22.9955	21.977	22.0663	22.8739	23.2468	22.9241	23.6944	NaN	23.9537	NaN	NaN	NaN	22.7853	NaN	NaN	22.1279	21.3126	21.3731	NaN	21.916	23.0835	22.343	23.0329	23.4163	NaN	NaN	NaN	NaN	NaN	NaN	NaN	NaN
28.4476	28.2666	27.86	27.0741	29.0178	27.6767	27.8555	27.3179	28.4404	27.3058	27.1061	27.8845	27.1879	27.6081	27.6646	28.1143	28.2302	27.6218	27.736	27.7213	28.3939	28.0968	28.1038	28.3076	27.9261	25.5873	28.1017	28.2722	28.6253	28.724	28.9698	28.7475	28.338	28.7355	30.1647	29.5435	30.2441	30.1065	29.8127	29.6767	29.3189	29.5983	28.3547	27.9774	29.0352	28.7037	28.7902	28.2217	28.6081	28.0351
24.1153	24.3522	NaN	24.1929	24.2031	NaN	24.3167	24.9406	25.0593	24.1558	24.6865	24.3463	24.4681	23.8298	24.3153	24.5736	24.6974	24.4022	24.3651	24.4236	24.3758	24.1415	24.3521	24.0364	23.6006	25.0053	23.8191	24.4298	23.9984	24.3399	24.1747	24.423	23.6151	23.5812	23.8351	25.1229	24.9926	24.9662	25.0413	25.1166	24.3836	24.5791	23.8708	24.2311	24.7984	24.4105	24.122	24.2481	NaN	24.1623
NaN	NaN	NaN	NaN	25.2705	NaN	NaN	NaN	NaN	NaN	NaN	23.7808	NaN	24.0745	NaN	23.0543	NaN	NaN	23.4957	23.2473	24.3304	24.0605	24.0511	24.0688	23.7786	25.3151	23.006	23.5888	23.0058	22.9743	23.8735	23.4708	23.3126	23.2437	23.0505	23.0682	23.6736	23.6756	23.4263	22.9393	23.4601	23.973	NaN	NaN	NaN	NaN	24.4739	23.4744	NaN	24.8634
22.0363	20.9683	23.4609	24.4167	20.9607	23.5887	22.9322	24.1235	20.999	21.7644	23.6281	21.564	23.0645	22.1847	22.3929	22.3631	20.7223	21.4416	NaN	NaN	NaN	NaN	NaN	NaN	NaN	NaN	NaN	NaN	NaN	NaN	NaN	NaN	NaN	NaN	NaN	NaN	NaN	NaN	NaN	NaN	NaN	NaN	23.025	25.1691	22.8941	24.7864	24.9557	22.9064	23.6596	24.2679
17.8932	22.515	25.0823	NaN	22.4057	24.5217	23.7158	23.7927	22.1572	22.2407	24.0821	22.0663	23.3148	23.3418	22.8061	22.7387	21.5327	21.0762	NaN	NaN	24.8774	NaN	NaN	NaN	NaN	NaN	NaN	NaN	NaN	NaN	NaN	NaN	NaN	NaN	NaN	NaN	NaN	NaN	NaN	NaN	NaN	NaN	NaN	26.6671	22.4162	25.7755	NaN	24.7815	24.7052	NaN
NaN	NaN	NaN	NaN	NaN	NaN	NaN	NaN	NaN	NaN	NaN	NaN	NaN	NaN	NaN	NaN	NaN	NaN	21.8524	21.9988	22.9358	23.0821	22.3035	23.85	23.1684	23.6257	22.2192	23.1984	22.9826	23.4483	22.9196	22.7925	22.376	22.6708	22.7107	NaN	23.1408	22.8976	22.575	21.3341	22.0145	22.8985	NaN	NaN	NaN	NaN	NaN	NaN	NaN	NaN
25.9235	25.655	NaN	NaN	25.8789	25.724	26.397	25.9903	26.1107	26.0519	25.9374	25.2579	26.0214	26.256	26.1411	25.6423	25.6282	25.761	24.9632	25.0758	25.2769	25.294	25.4877	25.6745	24.9294	26.0911	25.2127	25.5991	25.2813	25.5275	25.378	25.0446	24.8462	25.0953	25.1048	24.6733	25.2206	24.881	24.7066	24.8029	25.7132	25.975	25.9535	25.3839	26.0532	26.5416	25.2564	25.9067	25.9653	25.4717
22.084	21.807	NaN	NaN	22.6779	22.4433	21.695	22.7934	21.7499	22.2258	22.2877	23.0077	22.7414	22.1522	22.5911	22.4867	NaN	NaN	NaN	NaN	NaN	NaN	NaN	NaN	NaN	NaN	NaN	NaN	23.9291	NaN	NaN	23.7512	23.3329	NaN	NaN	NaN	23.1244	NaN	23.3892	24.1257	NaN	NaN	NaN	23.77	23.285	23.3737	NaN	22.8943	23.1318	NaN
NaN	NaN	NaN	NaN	NaN	NaN	NaN	NaN	NaN	NaN	NaN	NaN	NaN	NaN	NaN	NaN	NaN	NaN	22.1639	22.709	21.878	NaN	22.3763	22.5154	21.2285	NaN	22.8664	22.6563	22.4948	21.5903	22.3081	22.2491	22.2525	22.2198	21.8147	NaN	21.0232	21.6884	22.0437	21.1563	21.7566	21.8794	NaN	NaN	NaN	NaN	NaN	NaN	NaN	NaN
23.531	23.9885	25.147	25.5721	23.1394	25.4055	24.0986	23.7387	23.2125	NaN	NaN	23.8967	NaN	24.4671	24.6559	23.9967	23.7403	24.0994	NaN	NaN	NaN	NaN	NaN	NaN	NaN	NaN	NaN	NaN	NaN	NaN	NaN	NaN	NaN	NaN	NaN	NaN	NaN	NaN	NaN	NaN	NaN	NaN	23.7402	25.8786	24.1366	25.5145	24.935	24.0493	24.997	24.6405
NaN	23.4228	NaN	NaN	24.2084	24.0803	NaN	NaN	23.8839	23.0834	24.4294	23.459	23.3531	23.4464	23.3661	23.9844	23.3494	23.1277	NaN	24.3864	24.8626	NaN	25.4517	23.9398	NaN	NaN	NaN	25.2185	NaN	24.3476	NaN	24.0935	24.0516	NaN	NaN	NaN	24.8922	NaN	25.0261	NaN	NaN	NaN	24.2803	24.8324	25.042	25.4419	NaN	24.2418	24.8586	24.7201
25.0358	24.337	24.028	NaN	NaN	24.9506	25.0813	24.3785	24.6045	24.1254	NaN	24.1434	25.0872	25.0996	24.3495	24.9818	24.7447	24.2254	23.377	23.6353	24.1719	24.0717	24.1693	23.4088	23.8684	NaN	23.5652	24.7666	24.5763	24.5879	24.372	24.1938	24.3179	23.8864	23.8857	23.8321	24.2472	23.9794	23.9937	23.9555	23.995	23.8288	NaN	23.5285	NaN	NaN	22.7445	NaN	NaN	NaN
25.5854	24.8972	NaN	NaN	26.2297	NaN	25.3133	24.7172	NaN	23.7614	25.1612	24.8766	24.2881	24.4711	NaN	25.6651	24.9088	24.7428	24.5526	24.0206	25.3583	24.9991	25.3526	24.277	24.8017	NaN	25.0485	24.9149	25.3617	25.7673	24.1585	24.2024	NaN	NaN	24.5528	23.5033	24.5563	25.0966	24.882	25.086	25.1779	23.073	25.2014	23.8923	25.0151	24.4957	NaN	25.241	NaN	NaN
NaN	23.8066	NaN	NaN	22.9018	24.2541	23.0219	23.1404	22.6311	22.8224	NaN	22.5863	22.8252	NaN	NaN	22.4537	NaN	22.92	NaN	NaN	23.6196	NaN	NaN	NaN	NaN	NaN	NaN	NaN	NaN	NaN	NaN	NaN	NaN	NaN	NaN	NaN	NaN	NaN	NaN	NaN	NaN	NaN	23.346	24.8269	23.0334	24.8359	25.0017	NaN	NaN	24.51
24.752	23.9466	26.9928	NaN	24.0776	NaN	NaN	NaN	NaN	24.3412	NaN	23.9536	NaN	NaN	NaN	NaN	23.6617	23.9508	NaN	24.3996	NaN	NaN	NaN	24.4811	NaN	NaN	23.6703	24.9206	24.8142	25.0221	NaN	24.8509	24.2903	24.4076	24.5545	25.5224	NaN	24.0993	24.5428	24.6343	24.596	25.1477	23.9396	NaN	25.7109	27.0444	NaN	23.9894	26.2803	24.1762
26.1648	25.2163	NaN	NaN	NaN	NaN	NaN	NaN	NaN	NaN	NaN	NaN	NaN	NaN	25.7477	26.2443	25.9098	25.9818	24.7102	24.8739	24.2591	24.518	23.8435	23.0482	23.451	NaN	23.7934	23.6159	23.555	23.9049	24.5353	24.8622	24.9549	24.5826	24.3944	23.5235	23.9322	23.693	23.6575	23.4171	23.5891	23.2363	NaN	NaN	NaN	NaN	NaN	NaN	NaN	NaN
25.8277	24.9586	25.1309	NaN	24.6791	25.2439	26.0249	24.6758	24.95	24.5634	26.7153	25.0742	25.6327	25.2848	25.5927	25.4347	25.0097	25.1552	24.664	25.0951	24.9083	25.7374	26.1241	23.7019	NaN	NaN	24.699	25.3763	25.9376	25.5522	24.9161	25.1968	24.2445	25.0272	25.3071	NaN	25.1066	25.0006	25.0592	24.6069	25.4427	24.6439	24.33	23.7188	24.0317	23.2659	23.2788	24.4732	24.5632	23.3604
NaN	NaN	22.8645	NaN	21.1523	NaN	NaN	20.4112	NaN	20.4309	NaN	21.3968	NaN	21.6263	21.8712	NaN	NaN	20.4456	NaN	NaN	NaN	NaN	NaN	NaN	NaN	NaN	NaN	NaN	NaN	NaN	NaN	NaN	NaN	NaN	NaN	NaN	NaN	NaN	NaN	NaN	NaN	NaN	22.8501	NaN	NaN	NaN	NaN	22.3158	23.3179	NaN
NaN	NaN	NaN	NaN	NaN	NaN	NaN	NaN	NaN	NaN	NaN	NaN	NaN	NaN	NaN	NaN	NaN	NaN	21.7384	22.0035	NaN	21.4752	21.414	21.2022	NaN	NaN	NaN	21.281	21.4622	NaN	NaN	NaN	21.5468	22.241	21.7475	NaN	21.4283	21.2151	NaN	22.0036	NaN	NaN	NaN	NaN	NaN	NaN	NaN	NaN	NaN	NaN
22.54	21.8296	23.2556	NaN	21.4985	22.2541	NaN	23.9285	23.3535	22.4342	21.038	21.4712	21.9121	21.9973	22.437	NaN	21.9096	21.6241	NaN	NaN	NaN	NaN	NaN	NaN	NaN	NaN	NaN	NaN	NaN	NaN	NaN	NaN	NaN	NaN	NaN	NaN	NaN	NaN	NaN	NaN	NaN	NaN	NaN	NaN	22.878	NaN	NaN	22.986	22.721	23.3509
NaN	NaN	NaN	NaN	NaN	NaN	NaN	NaN	NaN	20.6987	NaN	20.5539	NaN	20.4651	20.9025	NaN	NaN	NaN	NaN	NaN	NaN	NaN	NaN	NaN	NaN	NaN	NaN	NaN	NaN	NaN	NaN	NaN	NaN	NaN	NaN	NaN	NaN	NaN	NaN	NaN	NaN	NaN	NaN	NaN	NaN	NaN	NaN	NaN	NaN	NaN
NaN	NaN	NaN	NaN	NaN	23.1851	NaN	NaN	NaN	NaN	NaN	NaN	NaN	NaN	NaN	NaN	NaN	NaN	NaN	22.6188	22.1333	21.5942	NaN	NaN	21.2113	NaN	22.0026	21.5602	21.7366	NaN	22.7274	NaN	NaN	NaN	22.3329	22.7977	22.3063	22.1081	21.999	22.2835	21.7381	NaN	NaN	24.3445	NaN	NaN	23.4569	21.7856	NaN	NaN
25.0203	24.4326	26.59	NaN	24.0053	NaN	24.9274	25.2323	24.4379	24.5711	25.8218	25.0022	25.3748	24.7022	24.8113	25.0841	24.0077	24.0008	NaN	25.2341	25.3953	24.2955	25.6661	25.034	24.9574	NaN	26.1618	NaN	NaN	24.5618	25.0602	23.9533	NaN	23.3849	25.2371	25.4745	25.5939	25.3862	25.4192	25.3928	24.7866	NaN	25.5937	26.1642	25.4394	26.6713	NaN	NaN	26.155	26.2593
NaN	NaN	NaN	NaN	27.1709	NaN	NaN	26.3349	NaN	NaN	NaN	NaN	NaN	NaN	NaN	28.926	NaN	NaN	24.9869	24.921	24.257	24.4607	24.3243	24.0417	25.825	26.2902	23.8644	25.3367	25.248	25.2702	24.5806	24.0188	24.563	24.4209	24.8179	NaN	24.396	24.5613	24.4563	26.2581	25.2248	24.6301	25.559	26.6394	25.768	25.4498	26.2877	25.8948	25.648	NaN
NaN	NaN	NaN	NaN	NaN	NaN	NaN	NaN	NaN	NaN	NaN	NaN	NaN	NaN	NaN	NaN	NaN	NaN	23.1854	22.8695	23.7099	NaN	23.9726	23.5535	24.0183	22.1855	23.4888	24.2281	23.557	23.4238	23.4459	23.3023	23.1986	NaN	23.6843	23.6994	24.2571	NaN	24.1907	NaN	NaN	NaN	25.2768	NaN	NaN	NaN	NaN	NaN	NaN	NaN
24.3446	23.7368	25.1031	23.8496	22.7774	NaN	24.4272	24.1108	23.7342	23.412	NaN	23.0704	23.4691	NaN	23.3801	23.3533	23.4284	23.7319	NaN	25.384	24.6304	25.6296	25.6461	25.4302	NaN	25.8896	NaN	24.6614	24.6132	24.7358	NaN	24.2237	24.0629	24.2367	24.93	NaN	25.384	NaN	25.0208	NaN	24.7129	25.0373	24.296	24.9238	24.8979	NaN	24.5597	NaN	24.344	24.1975
NaN	NaN	NaN	NaN	NaN	NaN	NaN	NaN	NaN	NaN	NaN	NaN	NaN	NaN	NaN	NaN	NaN	NaN	22.2965	22.0464	NaN	21.0206	21.5953	NaN	NaN	NaN	23.8538	21.8107	22.3929	22.6442	22.8394	22.2388	22.6457	NaN	22.7328	25.1916	22.6418	22.8843	22.0933	24.0865	22.2351	22.1002	NaN	NaN	NaN	NaN	NaN	NaN	NaN	NaN
NaN	30.7882	31.5842	32.5201	20.3086	31.2073	32.0636	30.1889	NaN	28.924	31.9376	28.4824	NaN	29.0997	30.7078	NaN	30.0691	29.8914	28.2073	28.534	29.3239	28.4398	29.1535	28.0225	28.7993	28.6689	28.4549	28.8967	27.5963	28.6623	26.9829	27.6731	NaN	26.6077	NaN	29.7649	28.2553	28.6986	28.318	29.5475	NaN	28.9062	NaN	32.0779	29.1899	30.2042	NaN	29.5139	29.122	NaN
NaN	27.4238	NaN	NaN	26.6629	NaN	NaN	NaN	NaN	27.0507	25.5223	26.0368	27.2334	NaN	26.5628	27.1088	NaN	26.3103	23.3362	22.7891	22.8031	23.4806	23.1331	24.9181	23.0368	23.3228	24.6794	24.8991	24.5169	23.9826	23.4783	23.7013	23.5571	24.3742	23.893	NaN	23.543	23.4044	24.8805	23.7744	24.8806	25.3321	NaN	NaN	NaN	NaN	NaN	NaN	NaN	NaN
NaN	NaN	NaN	NaN	NaN	NaN	NaN	NaN	NaN	NaN	NaN	NaN	NaN	NaN	NaN	NaN	NaN	NaN	22.3624	21.9074	23.2926	22.2706	22.605	22.6052	22.4921	23.8045	22.237	23.8764	23.1365	23.6091	NaN	23.481	23.3901	23.3058	22.6132	23.1367	NaN	NaN	23.372	NaN	22.8233	23.348	NaN	NaN	NaN	NaN	NaN	NaN	NaN	NaN
21.741	22.5003	22.6444	NaN	23.0997	NaN	21.721	21.4352	NaN	21.2503	21.9212	20.8332	21.7281	NaN	NaN	NaN	22.172	NaN	NaN	NaN	NaN	NaN	NaN	NaN	NaN	NaN	NaN	NaN	NaN	NaN	NaN	NaN	NaN	NaN	NaN	NaN	NaN	NaN	NaN	NaN	NaN	NaN	NaN	NaN	NaN	NaN	NaN	22.7082	21.219	NaN
21.2009	22.2349	23.0429	NaN	21.4213	23.1967	21.9	22.0412	22.2102	21.909	21.6979	21.4598	21.506	21.5016	21.7509	21.2973	21.6432	21.8952	NaN	NaN	NaN	NaN	NaN	NaN	NaN	NaN	NaN	NaN	NaN	NaN	NaN	NaN	NaN	NaN	NaN	NaN	NaN	NaN	NaN	NaN	NaN	NaN	22.2111	NaN	22.289	22.8561	22.9406	22.9506	22.7075	22.7028
23.5837	23.7482	NaN	24.008	23.3915	NaN	NaN	23.6454	23.5756	22.808	24.1519	22.8753	23.4765	22.9871	23.7442	23.4615	23.1322	23.0161	NaN	NaN	24.2658	NaN	NaN	NaN	25.175	NaN	NaN	NaN	NaN	24.6979	NaN	NaN	23.7147	NaN	24.6167	24.0101	23.7798	24.6743	24.8014	NaN	NaN	NaN	24.0881	NaN	24.4052	25.0858	25.2445	24.159	24.4305	24.4324
21.2466	NaN	NaN	NaN	NaN	NaN	NaN	NaN	NaN	20.9963	21.8873	21.2141	21.9606	20.906	21.4373	21.9295	NaN	NaN	NaN	NaN	NaN	NaN	NaN	NaN	NaN	NaN	NaN	NaN	NaN	NaN	NaN	NaN	NaN	NaN	NaN	NaN	NaN	NaN	NaN	NaN	NaN	NaN	22.1103	NaN	21.9026	22.226	NaN	22.6312	NaN	NaN
25.5225	25.4023	NaN	25.4801	NaN	NaN	NaN	NaN	25.018	NaN	25.9687	NaN	25.5248	NaN	NaN	NaN	NaN	NaN	23.4859	24.1306	24.1374	24.0042	23.1419	23.6789	23.2972	24.5125	24.5254	22.7614	23.1733	23.3637	23.8945	23.9024	24.302	23.8438	23.8033	NaN	23.9193	24.2922	23.5833	23.9703	22.9711	23.4737	25.6016	NaN	NaN	NaN	NaN	NaN	25.2222	25.3362
22.9185	22.8129	21.5453	24.4609	23.1658	21.6076	22.7814	23.4194	21.7685	23.0539	24.0208	22.4177	22.6821	22.5379	22.9247	22.2085	22.6083	22.5456	NaN	NaN	NaN	NaN	NaN	NaN	NaN	NaN	NaN	NaN	NaN	NaN	NaN	NaN	NaN	NaN	23.7524	25.1699	NaN	23.0314	NaN	24.6246	NaN	NaN	22.073	23.0439	22.5437	NaN	NaN	21.8795	21.8829	NaN
22.3835	NaN	NaN	NaN	NaN	NaN	23.344	20.9828	23.966	23.4943	NaN	NaN	21.5619	23.5897	24.255	21.8596	NaN	NaN	22.8083	23.016	23.7798	23.8225	24.2059	24.4824	24.3566	NaN	23.8267	NaN	24.5926	23.9893	23.795	NaN	NaN	NaN	24.253	23.5671	NaN	23.7637	NaN	23.2799	NaN	NaN	24.3048	NaN	24.3449	23.9772	23.3627	23.6485	23.4681	23.5142
NaN	25.6258	NaN	24.1462	NaN	NaN	NaN	NaN	NaN	NaN	26.9147	25.2019	25.6502	25.6773	NaN	26.5973	NaN	25.2	23.6417	23.5148	25.1642	24.6784	23.713	24.7239	25.0922	25.8064	25.0239	25.0425	24.2115	24.3117	24.0088	24.2213	24.3078	23.8916	24.9053	26.438	24.4437	25.0965	25.4492	27.1162	24.9285	24.7035	NaN	NaN	23.0588	NaN	NaN	NaN	NaN	23.3761
NaN	NaN	NaN	NaN	NaN	NaN	NaN	NaN	NaN	NaN	NaN	NaN	NaN	NaN	NaN	NaN	NaN	NaN	NaN	22.6252	NaN	NaN	NaN	NaN	NaN	NaN	22.0449	23.1321	22.8278	22.3745	NaN	NaN	NaN	22.8578	23.4647	NaN	NaN	22.7462	NaN	NaN	NaN	NaN	NaN	NaN	NaN	NaN	NaN	NaN	NaN	NaN
22.9153	NaN	22.5571	24.314	21.9215	NaN	22.9169	22.9496	NaN	22.899	24.0997	23.139	21.8952	22.618	22.9563	22.4296	21.5958	21.7251	23.5057	NaN	NaN	NaN	NaN	22.843	NaN	NaN	NaN	NaN	NaN	NaN	NaN	NaN	NaN	NaN	25.4475	NaN	24.3781	25.3313	NaN	NaN	24.6724	24.592	22.8298	NaN	NaN	NaN	NaN	NaN	NaN	21.8013
23.9993	24.717	NaN	NaN	24.163	25.9678	NaN	24.1593	24.1518	24.6524	25.4448	24.37	23.6208	24.1953	24.0737	23.2433	23.865	23.6618	24.5828	24.3624	25.8129	25.3658	NaN	24.6497	24.4973	NaN	22.7632	24.7171	24.5764	24.2977	24.243	25.1335	24.4017	24.0132	23.4695	NaN	24.0049	23.7427	24.7236	24.2439	24.682	24.8829	24.1146	25.929	24.3102	24.0189	NaN	23.7154	24.2835	24.5589
27.1674	23.2533	23.9556	25.6613	23.0368	NaN	26.8716	24.3641	23.5826	NaN	26.4495	23.483	26.4068	NaN	NaN	27.0452	NaN	26.9024	25.6744	24.5403	23.6315	24.0863	NaN	NaN	24.2553	NaN	25.6476	24.7018	25.0895	25.5676	24.1005	25.9564	25.2887	25.3745	24.176	24.7293	24.7181	24.5192	24.3637	NaN	25.2439	23.0275	23.9559	25.6155	NaN	24.5217	NaN	NaN	26.4139	NaN
26.2458	25.8233	NaN	NaN	26.3479	26.4174	26.5991	24.9251	25.4686	25.6835	26.999	25.6646	25.3047	25.5866	25.8316	25.6289	25.5885	26.0446	NaN	25.4801	26.6206	26.0595	NaN	NaN	26.6456	NaN	25.105	25.2259	24.7266	24.2791	25.0926	25.8551	25.6042	24.8303	25.6707	NaN	25.3134	26.0002	25.5473	26.9286	NaN	NaN	24.7821	NaN	25.4406	NaN	NaN	25.1635	NaN	25.6712
23.4803	24.0747	24.6017	NaN	23.7046	24.1431	22.4408	22.8368	22.8231	24.0074	NaN	23.548	23.3728	23.5933	23.5128	23.1413	23.9315	23.8411	22.8386	22.3528	23.0321	23.8085	23.6029	23.6188	23.8082	NaN	22.3197	23.3708	23.0566	23.0805	22.2373	23.0241	23.4359	23.8644	22.2467	NaN	22.2044	22.627	22.6646	21.5648	23.3903	22.4812	NaN	NaN	NaN	NaN	NaN	NaN	NaN	NaN
23.2071	23.2858	NaN	24.647	22.7041	NaN	22.9266	23.8685	22.9296	22.6528	NaN	22.6712	22.5336	22.7592	23.2858	NaN	23.1747	23.2136	NaN	NaN	NaN	NaN	NaN	NaN	NaN	NaN	NaN	NaN	NaN	NaN	NaN	NaN	NaN	NaN	NaN	NaN	NaN	NaN	NaN	NaN	NaN	NaN	NaN	24.7823	NaN	23.8238	23.8752	22.6478	24.1312	23.2881
29.4167	29.2289	28.9252	NaN	28.9509	28.9951	29.9491	28.6504	29.4159	29.1353	30.0245	28.7636	29.2701	29.316	29.3832	29.199	29.3861	29.4189	28.8766	29.0469	28.3843	28.5777	29.5563	28.9035	29.5879	29.6792	28.9236	28.874	28.8157	28.9324	28.4231	28.3112	28.6987	28.6956	28.7577	29.7518	27.6419	28.3044	27.8577	29.8186	29.5847	29.5965	28.5757	28.816	28.7719	28.4255	28.5024	28.809	29.0215	28.1946
24.7759	25.1436	22.3609	25.7361	24.9808	25.8554	24.0375	25.3323	24.2542	25.1784	26.8498	24.8102	24.9462	25.1314	NaN	24.7294	24.6645	25.317	NaN	NaN	NaN	NaN	NaN	NaN	NaN	NaN	NaN	NaN	NaN	NaN	NaN	NaN	NaN	NaN	NaN	NaN	NaN	NaN	NaN	26.1662	NaN	NaN	23.1055	21.9044	23.8397	NaN	21.4761	23.9522	20.0503	23.8703
NaN	NaN	NaN	NaN	NaN	NaN	NaN	NaN	NaN	NaN	NaN	NaN	NaN	NaN	NaN	NaN	NaN	NaN	NaN	NaN	NaN	NaN	NaN	NaN	NaN	NaN	NaN	24.5098	23.9267	24.0345	22.2933	22.9863	22.1603	22.6721	NaN	NaN	NaN	NaN	23.1615	NaN	NaN	23.8648	NaN	NaN	NaN	NaN	NaN	NaN	NaN	NaN
22.7662	NaN	23.9254	NaN	22.1844	24.0951	23.5293	24.2214	22.2436	22.0805	23.0982	22.0554	23.1047	22.7319	23.0938	22.5844	22.3563	22.859	NaN	NaN	23.7555	NaN	NaN	NaN	22.944	24.1114	NaN	24.6024	NaN	NaN	22.9764	23.7434	23.7832	NaN	24.2323	NaN	24.4217	24.4125	24.6531	24.1391	NaN	NaN	23.929	25.2185	23.5692	25.1696	24.9308	23.8536	24.5291	24.5856
24.5002	24.4109	NaN	NaN	24.7965	NaN	NaN	NaN	NaN	24.6093	NaN	NaN	NaN	25.2192	24.7386	24.414	25.0045	25.2327	24.4874	23.5853	23.7817	23.751	23.8991	22.8629	23.7621	NaN	23.9302	21.1799	NaN	23.702	23.9504	23.9497	24.1935	24.3889	23.3008	23.0787	23.8454	23.2024	23.2342	23.6836	23.8569	23.4925	NaN	NaN	NaN	NaN	NaN	NaN	NaN	NaN
NaN	NaN	NaN	NaN	NaN	NaN	NaN	NaN	NaN	NaN	NaN	NaN	NaN	NaN	NaN	NaN	NaN	NaN	NaN	NaN	NaN	NaN	NaN	21.7872	NaN	22.0174	NaN	21.6735	21.6108	21.9332	NaN	23.1057	NaN	23.3595	22.4119	NaN	NaN	NaN	NaN	NaN	NaN	NaN	NaN	NaN	NaN	NaN	NaN	NaN	NaN	NaN
28.0616	27.3962	28.3659	NaN	28.2374	28.4034	28.021	28.788	27.6761	27.3968	28.3985	27.7	28.3174	28.0603	27.9723	28.155	27.2503	27.7632	27.1738	26.3015	27.2905	26.9194	27.0202	27.3614	26.8217	28.3566	27.3936	27.2793	26.8351	26.874	26.9841	26.8243	26.7288	26.7086	26.9901	28.1987	27.1567	27.1227	27.0664	27.4333	27.2736	27.7384	28.5583	NaN	28.0692	NaN	24.2809	28.2135	NaN	23.7798
NaN	25.7101	NaN	NaN	24.7713	NaN	NaN	NaN	NaN	26.3098	NaN	26.5665	NaN	26.5239	NaN	26.0828	25.9222	25.9666	24.8647	23.6538	21.1472	21.4886	24.3851	24.0908	21.5692	NaN	25.0789	24.7047	24.7138	24.7253	24.2159	24.0142	24.6937	23.8225	24.1974	25.148	24.4302	24.2502	24.7879	24.9252	24.3838	24.6763	NaN	NaN	NaN	26.9339	NaN	25.3862	NaN	NaN
NaN	NaN	NaN	NaN	NaN	NaN	NaN	NaN	NaN	NaN	NaN	NaN	NaN	NaN	NaN	NaN	NaN	NaN	22.7851	NaN	22.1742	22.6204	21.8796	22.5939	22.6964	NaN	22.8489	21.8843	21.7763	22.4328	NaN	21.0472	21.7648	21.8074	22.0224	NaN	21.7166	21.6489	NaN	22.379	21.948	NaN	NaN	NaN	NaN	NaN	NaN	NaN	NaN	NaN
24.7288	24.3875	25.8545	24.3915	24.1994	NaN	25.7706	24.7818	24.7799	24.992	25.1045	25.1429	24.8065	25.0518	25.1891	24.7355	24.9841	25.0153	25.3098	NaN	NaN	26.1418	NaN	26.2666	26.6069	24.5482	NaN	26.9286	25.9456	26.7654	NaN	26.1614	25.9827	NaN	25.9644	26.9007	26.1284	26.0566	26.5815	NaN	25.3403	NaN	24.9168	26.924	25.8277	26.6066	26.5571	25.1177	26.2822	26.2043
27.2689	NaN	NaN	28.642	21.8821	NaN	28.2079	24.4071	NaN	27.8283	NaN	26.8378	27.2843	NaN	NaN	NaN	NaN	NaN	23.5636	24.2796	23.774	23.8193	24.2758	25.1092	23.4454	24.9323	24.4737	20.3822	24.2904	23.5335	23.6932	22.7265	23.1481	24.7314	23.6574	NaN	23.7642	23.9222	23.8523	18.9169	23.7114	24.8113	24.5899	24.3278	NaN	23.1122	NaN	25.6972	NaN	22.8275
23.5313	22.5587	NaN	NaN	22.622	23.345	23.8436	23.4444	NaN	NaN	NaN	NaN	NaN	NaN	22.3799	24.6173	22.41	22.8835	24.8371	25.0688	25.0376	25.2581	NaN	25.353	25.2325	NaN	25.1779	NaN	NaN	NaN	NaN	25.1539	NaN	NaN	NaN	25.516	NaN	25.2386	NaN	NaN	NaN	NaN	NaN	24.4843	NaN	23.7512	24.2843	NaN	NaN	24.3184
NaN	NaN	NaN	NaN	NaN	NaN	NaN	NaN	NaN	NaN	NaN	NaN	NaN	NaN	NaN	NaN	NaN	NaN	NaN	22.9326	NaN	22.2916	23.9735	23.5496	23.106	NaN	NaN	23.0533	23.3757	23.7854	23.5477	22.8173	23.0981	23.2027	23.4348	NaN	22.6907	23.0782	23.1529	NaN	23.2645	23.2055	NaN	NaN	NaN	NaN	NaN	NaN	NaN	NaN
NaN	NaN	NaN	24.0826	NaN	24.466	22.5775	NaN	24.1616	NaN	23.1251	24.2004	NaN	22.9116	NaN	NaN	NaN	22.8503	24.5521	NaN	23.7915	24.0294	23.6154	23.8465	24.0567	NaN	24.8883	24.4902	24.5739	24.6514	23.175	23.3654	23.652	NaN	22.858	21.042	NaN	23.0453	23.4826	NaN	NaN	NaN	24.0154	NaN	NaN	NaN	NaN	NaN	24.2475	NaN
18.4733	NaN	NaN	NaN	NaN	NaN	19.657	NaN	NaN	NaN	NaN	NaN	NaN	22.8629	20.7987	23.4704	NaN	NaN	23.1691	21.9849	22.5255	23.1668	22.543	24.1251	23.4864	25.4003	23.4912	24.0306	20.9386	23.4518	23.1921	22.9314	22.6747	23.9663	20.3351	19.8117	20.7959	20.5222	22.1616	20.9337	22.8053	22.8962	NaN	NaN	NaN	NaN	NaN	NaN	NaN	NaN
NaN	NaN	NaN	26.8651	NaN	NaN	NaN	26.1584	25.9394	26.1207	27.4682	26.2175	26.326	26.6895	26.776	26.1959	26.4944	26.5327	25.4576	25.3935	24.8002	25.2578	25.6136	25.0286	25.824	26.0526	25.5653	25.3318	25.4285	25.7173	25.1488	25.2528	25.1863	25.4861	24.9018	NaN	24.7607	25.0213	24.6715	26.2383	25.7282	25.0403	25.6994	26.3293	25.5227	26.4268	25.4475	26.0323	26.4837	25.1245
27.055	27.2374	26.4342	NaN	26.9275	27.0485	27.7208	27.4414	27.1048	27.0917	27.222	NaN	26.9295	26.9594	27.2564	27.3603	26.9948	27.2321	26.5972	26.483	26.4848	26.5457	27.4079	26.8631	27.0943	23.2794	26.7086	27.5872	NaN	27.5883	26.5825	26.8429	26.3257	26.253	26.5722	27.4007	27.2924	27.5586	27.1994	26.7408	26.8049	27.0979	NaN	26.9046	26.5351	26.3148	26.6319	26.6844	27.2167	26.6008
NaN	23.2679	24.5802	NaN	23.2142	23.9625	23.3467	NaN	NaN	22.3916	NaN	22.2148	NaN	22.7131	22.7507	NaN	22.4327	23.1181	NaN	NaN	NaN	NaN	NaN	NaN	NaN	NaN	NaN	NaN	NaN	NaN	NaN	NaN	NaN	NaN	NaN	NaN	NaN	NaN	NaN	NaN	25.3477	24.7031	NaN	NaN	NaN	NaN	NaN	NaN	NaN	24.0996
21.2406	21.8003	22.975	NaN	21.6389	22.9614	22.6142	21.8827	22.2246	21.5816	NaN	21.6584	21.4282	21.6474	22.0458	20.158	21.4535	21.6225	NaN	NaN	NaN	NaN	NaN	NaN	NaN	NaN	NaN	NaN	NaN	NaN	NaN	NaN	NaN	NaN	NaN	NaN	NaN	NaN	NaN	NaN	NaN	NaN	22.95	22.8983	23.5216	23.4292	23.1842	22.6876	23.5188	22.9277
24.347	23.3248	NaN	24.3146	23.6837	NaN	23.9739	24.479	NaN	23.435	NaN	23.7148	23.603	23.8947	23.7289	23.5307	22.6909	23.2327	23.7671	24.6533	23.8835	23.994	24.6151	NaN	NaN	NaN	24.5627	23.7525	23.9199	24.0366	25.0713	23.9153	23.5111	23.7484	24.7106	25.3682	24.4362	24.3857	24.0555	24.1827	23.8937	24.186	NaN	NaN	NaN	NaN	NaN	NaN	NaN	24.2677
23.8836	23.2537	22.5888	25.1883	22.8177	NaN	24.1747	24.3777	22.6275	24.1152	NaN	23.5384	23.7812	24.1177	24.4258	24.1738	23.2159	23.2908	25.0602	25.3481	24.5809	24.3111	25.0331	23.7002	24.9009	NaN	25.2795	NaN	24.3895	24.42	NaN	24.5646	24.4834	24.8234	NaN	NaN	24.6135	24.8524	24.0198	26.0899	NaN	NaN	23.1431	24.7252	23.0457	23.6445	23.8571	23.2507	23.0803	23.7076
29.1827	29.3348	27.5549	NaN	28.9585	27.5867	28.539	27.0543	29.0765	28.8346	29.3051	28.8029	28.2042	29.2705	28.8779	28.9233	28.9529	28.792	28.9211	28.8001	29.7435	29.2165	29.5107	26.7066	28.6183	NaN	28.341	28.6422	28.8088	28.173	28.487	28.5344	27.9416	27.5984	28.4259	27.8267	28.5163	27.9951	27.8583	28.6957	28.4933	27.867	28.4354	25.8516	28.4941	26.7111	26.3469	28.1846	27.3749	26.5696
NaN	NaN	NaN	NaN	NaN	NaN	NaN	NaN	NaN	NaN	NaN	NaN	NaN	NaN	NaN	NaN	NaN	NaN	NaN	NaN	NaN	NaN	NaN	NaN	NaN	NaN	23.0486	24.0317	NaN	23.6737	NaN	NaN	21.9422	NaN	NaN	NaN	NaN	22.964	NaN	NaN	23.421	NaN	NaN	NaN	NaN	23.874	NaN	24.2987	NaN	24.2956
31.6658	30.7795	30.1087	30.8867	30.632	30.9756	31.1587	29.1974	29.9364	30.2304	33.1503	31.1526	30.7581	30.8002	31.251	30.8978	30.6182	30.9434	28.9214	28.8743	29.7108	29.4328	32.4401	29.3074	32.6073	29.0963	30.2471	31.5363	31.2245	31.3477	29.1444	29.8882	29.1349	28.8787	30.0136	30.8651	30.0014	29.7453	29.6724	31.0494	31.0114	29.788	29.3058	30.2082	29.2098	29.6053	29.435	29.285	29.6569	29.2957
20.8023	23.894	26.3165	NaN	23.5855	25.0936	22.299	23.2823	23.8687	24.1198	21.3392	23.4494	21.0085	23.8663	23.8104	21.7606	23.8925	24.0984	NaN	NaN	NaN	NaN	NaN	NaN	NaN	NaN	NaN	NaN	NaN	NaN	NaN	NaN	NaN	NaN	NaN	NaN	NaN	NaN	NaN	NaN	NaN	NaN	24.1155	23.6579	24.005	24.2469	22.8522	24.3771	25.2271	23.0682
NaN	NaN	NaN	NaN	NaN	NaN	NaN	NaN	NaN	NaN	NaN	NaN	NaN	NaN	NaN	NaN	NaN	NaN	23.3	23.6455	24.2681	NaN	NaN	23.8419	23.1434	25.2004	22.2738	22.5906	22.801	22.5896	22.4148	23.74	23.5091	23.9292	22.8417	22.1028	22.9107	22.5957	22.123	22.7279	23.4992	24.1702	NaN	NaN	NaN	NaN	NaN	NaN	NaN	NaN
NaN	23.5002	NaN	NaN	NaN	NaN	NaN	NaN	NaN	NaN	NaN	21.6316	NaN	NaN	NaN	21.742	NaN	NaN	NaN	NaN	NaN	NaN	NaN	NaN	NaN	NaN	NaN	NaN	NaN	NaN	NaN	NaN	NaN	NaN	NaN	NaN	NaN	NaN	NaN	NaN	NaN	NaN	NaN	23.5711	23.6113	23.6031	23.4901	NaN	23.9614	23.4105
NaN	27.9295	28.7462	28.2788	28.7705	NaN	26.6041	NaN	27.723	25.6399	NaN	27.1196	29.0021	28.1844	NaN	28.8239	27.2887	27.3639	25.1814	NaN	27.0867	26.7225	25.7581	26.6009	26.9522	26.71	NaN	NaN	27.5091	26.8828	26.8811	27.2054	26.6329	25.8267	26.923	NaN	27.7888	27.8984	28.0634	NaN	26.7728	26.7443	NaN	26.5698	26.1623	NaN	NaN	26.8643	23.7706	27.2994
24.6366	24.9458	25.3157	24.6865	25.725	25.0998	25.4486	25.0471	24.6678	25.1371	26.882	24.708	25.0433	25.6833	26.0596	25.1746	24.9199	25.1287	24.7209	25.7106	25.4055	24.8415	27.085	NaN	26.295	NaN	26.3413	25.229	25.5474	25.76	25.6198	26.0318	26.1176	NaN	26.2656	25.3484	25.5711	25.6526	24.7912	26.8469	24.9032	23.6423	24.8636	23.3778	24.2316	24.0346	23.0872	24.9851	24.7424	22.915
25.772	24.9943	NaN	NaN	25.5283	NaN	24.7924	NaN	25.7261	24.5598	23.5513	25.5928	24.1799	24.7122	25.1569	24.6323	25.3986	24.6727	23.6364	24.4391	25.344	24.5615	23.9779	24.1785	24.0519	25.2728	24.396	24.1506	24.0537	24.4697	24.264	24.3211	23.2832	23.5189	23.5247	23.6558	24.1363	23.9734	24.6178	23.7188	23.3579	24.0006	NaN	NaN	NaN	NaN	NaN	NaN	NaN	NaN
NaN	22.4483	23.4171	NaN	NaN	NaN	NaN	NaN	NaN	NaN	NaN	NaN	22.928	22.3906	22.642	23.2613	21.9807	22.2515	NaN	NaN	23.5827	23.8657	24.9344	NaN	24.3414	NaN	NaN	NaN	NaN	NaN	NaN	NaN	NaN	NaN	24.1101	NaN	NaN	23.6613	23.6638	NaN	NaN	NaN	23.3366	24.7474	23.7324	24.306	24.3995	23.5176	24.3776	23.934
22.7485	23.2361	NaN	NaN	23.2931	NaN	22.9255	23.4459	22.9142	23.1924	23.3487	23.0671	22.8246	23.152	23.0899	23.3085	23.5249	NaN	NaN	NaN	NaN	NaN	NaN	NaN	NaN	NaN	NaN	NaN	NaN	NaN	NaN	NaN	NaN	NaN	NaN	NaN	NaN	NaN	NaN	NaN	NaN	NaN	NaN	NaN	NaN	NaN	NaN	21.9098	NaN	NaN
22.7245	NaN	NaN	NaN	23.3009	NaN	22.8811	23.6023	22.9332	NaN	23.1899	NaN	22.8245	23.1569	23.0845	23.2864	NaN	23.5335	NaN	NaN	NaN	NaN	NaN	NaN	NaN	NaN	NaN	NaN	NaN	NaN	NaN	NaN	NaN	NaN	NaN	NaN	NaN	NaN	NaN	NaN	NaN	NaN	NaN	NaN	NaN	NaN	NaN	22.0351	NaN	NaN
24.8216	24.181	24.5849	25.476	24.1706	NaN	25.2285	24.5304	24.1391	24.5761	26.9856	24.5567	25.1774	25.0481	25.2682	24.9505	NaN	25.1547	25.4554	24.9533	25.4626	25.6935	26.7695	NaN	NaN	NaN	25.3134	26.0702	26.2948	26.3361	24.8026	25.2875	25.2949	24.3988	24.5766	NaN	25.502	25.1221	25.1035	25.3697	25.9153	NaN	24.1878	25.304	24.4108	24.7491	24.4467	24.467	25.1053	24.4145
NaN	NaN	NaN	NaN	NaN	NaN	NaN	NaN	NaN	20.476	22.5935	NaN	NaN	22.2016	22.3267	NaN	21.3661	22.0589	NaN	NaN	NaN	NaN	NaN	NaN	NaN	NaN	NaN	NaN	NaN	NaN	NaN	NaN	NaN	NaN	24.7735	NaN	NaN	22.837	NaN	NaN	25.3241	NaN	22.2117	NaN	20.5359	NaN	NaN	21.9364	NaN	NaN
20.7368	NaN	NaN	22.354	NaN	20.7349	21.0329	20.9727	20.2946	NaN	21.3411	20.9177	22.1689	21.6157	21.2028	21.0896	21.3723	21.5712	NaN	NaN	NaN	NaN	NaN	NaN	NaN	NaN	NaN	NaN	NaN	NaN	NaN	NaN	NaN	NaN	NaN	NaN	NaN	NaN	NaN	NaN	NaN	NaN	NaN	23.4475	NaN	22.9992	22.2792	NaN	NaN	NaN
NaN	NaN	NaN	NaN	NaN	NaN	NaN	NaN	NaN	NaN	NaN	NaN	NaN	NaN	NaN	NaN	NaN	NaN	23.1367	23.7446	23.289	23.785	23.9374	24.1316	23.5702	23.824	23.6464	24.4839	24.0162	23.8827	24.1684	24.3299	24.1856	24.9059	24.8491	24.8237	24.4278	24.5003	24.3567	24.1831	23.7519	24.2315	NaN	NaN	NaN	NaN	NaN	NaN	NaN	NaN
21.5903	21.9198	22.6898	NaN	21.9907	22.8686	22.6195	22.1605	22.4328	21.9241	22.2593	21.4494	22.0449	22.0787	22.4163	21.6463	21.9391	22.3744	NaN	NaN	NaN	NaN	NaN	NaN	NaN	NaN	NaN	NaN	NaN	24.5655	NaN	NaN	NaN	NaN	NaN	NaN	NaN	NaN	NaN	NaN	NaN	NaN	NaN	23.1823	NaN	23.2805	22.9956	22.3718	22.9603	22.3799
NaN	NaN	NaN	NaN	NaN	NaN	NaN	NaN	NaN	NaN	NaN	NaN	NaN	NaN	NaN	NaN	NaN	NaN	23.2701	22.6383	NaN	22.3412	22.365	22.8247	NaN	21.109	22.6304	22.7187	22.6033	22.5573	NaN	22.6572	22.7894	NaN	NaN	22.4856	NaN	NaN	NaN	NaN	NaN	NaN	NaN	NaN	NaN	NaN	NaN	NaN	NaN	NaN
NaN	NaN	22.3014	NaN	NaN	NaN	NaN	NaN	NaN	NaN	NaN	NaN	NaN	NaN	NaN	NaN	NaN	NaN	NaN	NaN	21.4449	NaN	23.0846	21.1751	NaN	23.0228	22.9612	23.2987	23.2244	22.8846	NaN	NaN	NaN	22.9052	22.3234	NaN	21.8054	NaN	22.9769	22.649	23.1817	NaN	NaN	NaN	NaN	NaN	NaN	NaN	NaN	NaN
NaN	NaN	NaN	NaN	NaN	NaN	NaN	NaN	NaN	NaN	NaN	NaN	NaN	NaN	NaN	NaN	NaN	NaN	22.8494	22.5002	NaN	22.7607	NaN	NaN	23.3338	NaN	NaN	22.8474	23.8538	NaN	22.6288	21.879	23.4789	22.9029	22.219	NaN	21.946	22.7192	22.2742	20.601	NaN	NaN	NaN	NaN	NaN	NaN	NaN	NaN	NaN	NaN
27.7938	27.2609	27.7093	NaN	27.2945	27.4627	27.8462	27.1052	27.0526	27.2982	27.507	26.6053	27.5502	27.1869	27.5501	27.7198	27.2412	27.3085	26.2325	26.4521	26.5541	26.8654	27.1782	27.4637	27.3299	NaN	26.783	27.3294	27.3171	27.1486	26.4815	26.2975	26.1709	26.8533	26.713	26.1846	26.0941	26.0379	26.4646	25.8988	27.0644	27.3986	NaN	26.1603	25.183	NaN	26.309	26.9656	26.2782	26.5768
26.7677	NaN	NaN	25.6593	NaN	NaN	NaN	25.8643	NaN	NaN	NaN	NaN	NaN	NaN	NaN	NaN	NaN	NaN	22.18	23.2701	24.7074	23.6928	23.6395	24.3711	23.0031	23.3074	22.474	22.9839	23.1372	22.0305	22.2141	22.0508	22.7705	22.8085	22.7633	22.4438	22.4932	23.2229	23.3631	21.6669	NaN	22.8041	NaN	NaN	NaN	NaN	NaN	NaN	NaN	NaN
NaN	NaN	NaN	NaN	NaN	NaN	NaN	24.4982	NaN	NaN	NaN	NaN	24.2646	NaN	NaN	NaN	NaN	24.9515	NaN	22.2372	22.0891	22.9216	22.2029	22.4865	23.0477	NaN	21.8398	22.7827	22.3825	23.2555	NaN	22.9522	22.2385	22.7434	22.6388	NaN	NaN	22.5376	22.7976	NaN	NaN	NaN	NaN	NaN	NaN	25.5662	NaN	NaN	NaN	24.4075
23.6184	NaN	NaN	23.1111	NaN	NaN	22.9288	23.7328	NaN	22.6518	NaN	NaN	NaN	NaN	NaN	NaN	NaN	NaN	NaN	22.5534	22.7389	23.0359	NaN	NaN	NaN	NaN	NaN	21.9775	NaN	NaN	22.5492	21.9874	NaN	NaN	NaN	NaN	22.3549	22.0213	21.1954	NaN	NaN	NaN	NaN	NaN	NaN	NaN	NaN	NaN	NaN	NaN
NaN	NaN	NaN	NaN	NaN	NaN	NaN	NaN	NaN	NaN	NaN	NaN	NaN	NaN	NaN	NaN	NaN	NaN	NaN	NaN	22.1132	NaN	23.1447	22.7725	NaN	NaN	22.6981	22.861	23.4508	23.0027	22.0441	22.3766	22.4124	22.107	21.9251	NaN	21.9526	21.5267	22.8769	NaN	22.9495	22.7829	NaN	NaN	NaN	NaN	NaN	NaN	NaN	NaN
NaN	NaN	NaN	NaN	NaN	NaN	NaN	NaN	NaN	NaN	NaN	NaN	NaN	NaN	NaN	NaN	NaN	NaN	NaN	22.5464	21.777	21.8465	21.7361	NaN	21.972	23.0008	21.6346	NaN	NaN	NaN	NaN	NaN	22.3	22.4237	23.4583	20.9471	NaN	NaN	NaN	NaN	NaN	NaN	NaN	NaN	NaN	NaN	NaN	NaN	NaN	NaN
23.8863	24.5163	NaN	NaN	NaN	24.6801	NaN	NaN	24.3536	NaN	NaN	NaN	NaN	NaN	24.8356	24.4763	24.5278	24.5602	23.7509	NaN	22.674	23.0774	NaN	22.6538	NaN	NaN	24.7458	24.1684	24.2456	23.7463	24.2426	24.5413	24.0545	NaN	NaN	23.1605	23.1282	23.346	23.5661	NaN	23.412	NaN	NaN	NaN	NaN	NaN	NaN	NaN	NaN	NaN
22.0927	20.9836	23.6123	NaN	21.9336	22.4275	22.3134	23.5633	21.105	20.0717	20.9096	21.5981	21.4162	21.7596	21.9398	22.1707	20.7776	20.8719	NaN	NaN	NaN	NaN	NaN	NaN	NaN	NaN	NaN	NaN	NaN	NaN	NaN	NaN	NaN	NaN	NaN	NaN	NaN	NaN	NaN	NaN	NaN	NaN	23.434	24.2932	23.6716	NaN	24.5479	22.6157	NaN	24.3581
NaN	23.6278	23.5722	24.1319	23.0322	24.4241	NaN	23.7251	NaN	23.573	24.7181	23.0821	24.3403	22.5053	23.0985	23.6436	NaN	22.1679	23.2584	23.8046	23.4107	23.7423	23.332	NaN	NaN	NaN	24.1367	NaN	NaN	24.0829	23.978	23.4976	24.1142	23.7387	24.5847	24.6132	24.4613	24.6875	NaN	23.94	NaN	23.2679	19.8896	NaN	NaN	NaN	NaN	NaN	NaN	NaN
23.8375	24.6476	25.3545	NaN	24.1846	NaN	23.8437	24.57	NaN	24.2828	24.6434	24.2465	NaN	23.8513	24.2778	NaN	23.3046	NaN	25.4001	25.5523	NaN	26.2952	NaN	26.1693	26.7294	NaN	26.0052	25.6618	NaN	NaN	25.011	NaN	NaN	NaN	24.2058	24.6728	NaN	25.453	NaN	NaN	NaN	NaN	24.3052	25.0797	24.268	NaN	24.5503	24.6702	NaN	NaN
24.7506	23.5495	24.2113	NaN	23.1339	24.1752	24.9878	NaN	23.7404	NaN	NaN	NaN	NaN	23.0204	23.3057	23.8983	23.6142	23.4255	25.3291	25.3208	26.2385	25.0082	24.726	24.2429	NaN	24.6049	22.8239	NaN	NaN	NaN	NaN	25.1323	NaN	NaN	22.5796	NaN	23.6744	23.447	23.811	NaN	NaN	NaN	22.9116	23.4662	NaN	23.5851	NaN	23.7803	22.5144	25.3977
26.8453	25.9837	26.7848	NaN	25.6051	26.9686	27.4969	25.9655	25.7845	25.7588	28.3914	26.1579	26.8754	26.4852	26.782	26.7957	26.0648	26.2227	NaN	NaN	NaN	NaN	NaN	27.4403	NaN	NaN	27.3481	28.1305	27.9421	27.9921	26.8443	27.3852	27.0928	27.0359	27.4162	NaN	27.6475	27.1581	26.9969	27.6285	27.9382	28.1021	25.9044	27.9401	25.8475	27.4253	27.5025	25.9172	27.0049	26.8749
NaN	NaN	NaN	NaN	NaN	NaN	NaN	NaN	NaN	NaN	NaN	NaN	NaN	NaN	NaN	NaN	NaN	NaN	NaN	NaN	NaN	22.591	22.1473	23.2366	22.7272	NaN	23.0896	22.4959	NaN	NaN	NaN	NaN	NaN	NaN	22.1977	24.0457	21.6217	22.0773	22.3788	21.8175	NaN	NaN	NaN	NaN	NaN	NaN	NaN	NaN	NaN	NaN
NaN	21.0935	22.2304	NaN	21.7434	21.6253	NaN	22.0441	21.6028	20.8773	NaN	20.9677	NaN	21.5703	21.0678	NaN	21.1764	21.3509	NaN	NaN	NaN	NaN	NaN	NaN	NaN	NaN	NaN	NaN	NaN	NaN	NaN	22.5917	22.1169	NaN	NaN	NaN	NaN	NaN	NaN	NaN	NaN	NaN	22.028	22.4454	21.5081	22.4893	22.5914	22.0408	22.0331	22.5782
NaN	NaN	NaN	NaN	NaN	NaN	NaN	NaN	NaN	NaN	NaN	NaN	NaN	NaN	NaN	NaN	NaN	NaN	22.2128	22.305	21.7356	22.037	21.0699	21.1013	21.0138	NaN	NaN	NaN	NaN	NaN	NaN	22.1269	22.3494	22.161	NaN	NaN	21.6976	NaN	NaN	NaN	NaN	NaN	NaN	NaN	NaN	NaN	NaN	NaN	NaN	NaN
NaN	NaN	NaN	NaN	NaN	NaN	NaN	NaN	NaN	NaN	NaN	NaN	NaN	NaN	NaN	NaN	NaN	NaN	NaN	NaN	NaN	NaN	NaN	NaN	NaN	NaN	NaN	18.7862	22.9316	22.6347	23.8993	23.907	24.0076	24.7758	24.9836	24.8223	24.0696	23.844	24.032	24.8313	24.8476	25.3727	NaN	NaN	NaN	NaN	NaN	NaN	NaN	NaN
22.0546	21.9777	NaN	23.6124	22.4063	22.6787	22.0586	22.3189	21.1411	22.8503	23.1586	22.7356	22.5587	23.1144	23.165	21.7283	22.0964	22.4546	22.4622	22.8329	22.5777	22.3909	23.1813	22.7655	23.0128	23.9215	22.5131	21.3327	NaN	22.3793	23.0901	22.6333	22.0852	23.1408	23.5505	22.6543	23.0161	23.1486	22.6783	22.9834	22.8302	NaN	23.1651	NaN	23.0165	NaN	NaN	23.1541	NaN	NaN
29.6565	NaN	NaN	NaN	NaN	NaN	28.0854	NaN	27.1639	NaN	28.832	NaN	NaN	NaN	25.6339	NaN	NaN	26.2507	25.8962	25.6073	26.0767	25.6824	26.4136	25.0829	26.1004	26.4545	25.9456	25.3413	25.4053	25.9386	26.0434	25.8013	24.9339	25.1456	25.5898	26.2782	26.0904	25.9574	25.7852	26.9389	25.4725	25.5373	26.0123	NaN	NaN	NaN	26.2705	26.4675	NaN	25.9995
24.2522	23.9054	25.0737	NaN	NaN	25.1632	23.9809	24.5238	24.1091	23.4999	22.8686	23.4444	24.4213	NaN	NaN	NaN	NaN	NaN	23.8741	24.5643	25.1896	24.6325	24.1149	24.552	NaN	26.3067	24.3622	NaN	24.5316	24.4732	24.4691	NaN	24.7429	24.8027	NaN	25.1352	25.0115	NaN	24.6929	NaN	23.3998	24.3999	NaN	25.5518	24.976	25.7994	25.0447	NaN	25.078	24.8907
25.0958	25.03	25.8608	26.7631	24.5724	25.1537	21.6407	23.7949	NaN	25.1545	27.2626	25.2208	25.27	25.1532	25.2752	24.543	24.1711	24.5494	NaN	25.2769	24.9195	24.8272	NaN	24.1882	26.2221	NaN	NaN	25.081	25.6	25.7867	25.8013	26.2093	25.7179	25.6317	26.4446	NaN	25.5736	25.6906	25.4152	26.0104	25.6481	25.3653	25.0267	25.8866	25.2891	25.152	NaN	25.5865	24.6189	NaN
24.8374	NaN	NaN	25.0618	22.3494	24.1893	NaN	NaN	24.734	NaN	NaN	NaN	NaN	24.8565	NaN	24.4535	NaN	NaN	22.5273	22.6293	23.0607	23.2806	23.2708	24.3187	23.5197	25.2371	23.9505	24.0651	24.0894	NaN	23.6226	NaN	23.7152	NaN	24.2515	NaN	23.8017	24.2091	24.5049	23.3547	NaN	NaN	23.6325	NaN	NaN	NaN	NaN	NaN	NaN	NaN
NaN	24.2563	25.0722	NaN	NaN	24.3062	NaN	23.8606	24.7996	23.0014	21.9902	NaN	24.6922	NaN	24.2561	NaN	24.2417	NaN	23.0064	23.123	24.2089	23.6634	24.1795	23.5882	23.7154	23.4926	22.3536	23.9699	23.8568	23.8825	23.002	23.232	NaN	22.8292	23.3113	NaN	23.5246	23.0535	23.7612	NaN	NaN	24.3191	NaN	23.9719	NaN	NaN	24.8024	NaN	NaN	25.6384
NaN	NaN	NaN	NaN	NaN	NaN	NaN	NaN	NaN	NaN	NaN	25.3688	25.1054	25.3797	NaN	NaN	NaN	25.4328	NaN	NaN	NaN	NaN	NaN	NaN	NaN	NaN	NaN	NaN	NaN	NaN	NaN	NaN	NaN	NaN	NaN	NaN	NaN	NaN	NaN	NaN	NaN	NaN	NaN	NaN	NaN	25.6732	NaN	NaN	NaN	25.1613
24.5026	NaN	21.827	25.3402	24.036	23.4417	NaN	NaN	22.7335	NaN	NaN	23.9156	NaN	24.2504	NaN	24.8814	NaN	NaN	24.2906	20.8602	22.1349	22.8075	22.5898	NaN	NaN	21.1587	20.7997	23.0419	NaN	NaN	NaN	23.7836	24.2871	23.9675	24.0993	26.9879	NaN	23.862	NaN	NaN	NaN	NaN	NaN	NaN	NaN	NaN	NaN	NaN	23.9663	NaN
NaN	22.8081	NaN	24.7541	NaN	NaN	23.4401	23.5024	NaN	NaN	NaN	22.8701	23.5607	NaN	23.2466	NaN	NaN	23.0243	NaN	NaN	NaN	25.1554	25.5172	NaN	NaN	NaN	NaN	NaN	NaN	NaN	NaN	NaN	NaN	NaN	NaN	NaN	NaN	24.7679	24.6209	NaN	NaN	NaN	22.9907	24.7116	23.0807	NaN	24.1265	22.8334	23.0548	23.1701
NaN	22.7045	NaN	24.6591	22.5597	23.9488	NaN	23.2968	22.4103	23.5008	23.609	22.3764	23.0584	22.3363	22.9452	22.1833	23.1855	22.8702	NaN	NaN	NaN	NaN	NaN	NaN	NaN	NaN	NaN	NaN	NaN	NaN	NaN	NaN	NaN	NaN	NaN	NaN	NaN	NaN	NaN	NaN	NaN	NaN	23.2419	NaN	NaN	NaN	NaN	23.0246	NaN	NaN
29.1732	28.9115	29.1339	29.333	28.6598	NaN	29.502	29.7207	29.1264	28.9172	29.3682	29.0433	29.448	29.461	29.1065	29.6879	NaN	29.8607	NaN	29.238	28.4782	28.4256	28.6667	28.9559	28.439	29.1078	29.3361	28.9902	28.6439	28.6143	28.5088	28.6928	28.861	29.1268	28.3777	29.5385	27.9449	28.0458	28.2863	29.2151	28.8268	28.7707	28.7642	29.0137	27.7195	29.0511	28.8945	29.2626	29.4901	29.2629
26.3632	NaN	NaN	NaN	NaN	NaN	26.512	26.4198	25.8338	25.7688	27.0972	NaN	26.2023	26.0119	NaN	25.7543	NaN	25.7484	25.5991	25.7064	25.5774	25.5122	25.0234	24.9697	24.4023	25.4442	25.3708	24.9587	24.4799	24.6387	25.3836	25.2165	25.1572	24.9488	NaN	NaN	25.3352	24.9613	NaN	NaN	24.3246	NaN	25.2275	26.3631	NaN	NaN	26.7226	24.2243	NaN	26.9624
21.1855	22.0119	NaN	NaN	22.5139	NaN	21.21	NaN	21.9982	21.0563	NaN	22.1209	NaN	21.781	NaN	22.0313	21.9793	22.064	NaN	NaN	NaN	NaN	NaN	NaN	NaN	NaN	NaN	NaN	NaN	NaN	NaN	NaN	NaN	22.1484	NaN	NaN	NaN	NaN	NaN	NaN	NaN	NaN	22.3777	NaN	22.7445	22.4336	NaN	22.3719	NaN	NaN
NaN	NaN	NaN	NaN	NaN	NaN	NaN	NaN	NaN	NaN	NaN	NaN	NaN	NaN	NaN	NaN	NaN	NaN	NaN	21.1742	22.584	22.796	23.8133	23.8804	23.1971	24.7125	24.6083	23.8374	23.8917	23.7987	NaN	22.7419	NaN	23.0194	23.1035	NaN	22.7199	23.115	24.0824	NaN	22.9905	23.3767	NaN	NaN	NaN	NaN	NaN	NaN	NaN	NaN
26.037	25.169	24.5595	NaN	25.8	24.7937	26.1292	25.0811	25.672	NaN	NaN	26.0678	26.3625	NaN	25.7306	26.4005	25.8068	26.0076	25.4696	24.9944	25.2409	25.4134	25.6902	25.2693	25.5947	22.795	24.9189	25.5965	25.3296	25.1496	25.1948	25.3734	25.2668	25.5574	25.1095	24.6019	24.8155	24.7144	24.9836	24.9451	25.3666	25.3155	NaN	25.4973	25.2836	25.2106	25.3451	25.0053	24.8269	25.3481
25.6082	NaN	26.102	NaN	NaN	NaN	25.9783	NaN	25.8156	NaN	25.1972	25.0872	25.1122	20.45	25.6453	25.5992	26.0432	NaN	24.6511	24.3703	25.327	24.9816	24.7678	25.4254	25.512	25.1001	23.888	25.3192	25.0474	25.1302	24.4855	24.7971	24.38	25.2239	24.0779	23.7384	24.5513	24.1844	24.8095	23.8534	25.1584	25.8942	25.4178	26.2987	24.3911	26.3402	26.1852	25.7362	26.0399	25.8469
22.8848	22.8892	NaN	24.7142	23.1255	NaN	23.636	24.7227	23.8944	23.4003	NaN	23.7305	23.2869	24.132	24.5261	23.1048	24.6985	24.5594	24.4212	23.5853	23.6985	23.6186	23.5529	23.0874	23.8086	NaN	23.9303	23.2525	23.531	23.8056	23.18	23.8516	23.6253	22.9078	22.0148	22.6559	22.7935	22.9438	23.1603	23.3018	23.5192	22.8189	23.7359	23.5992	NaN	NaN	NaN	NaN	22.0513	NaN
27.9537	26.432	23.3078	26.8688	27.1607	NaN	27.9049	25.9422	26.6952	26.3578	NaN	27.3096	NaN	NaN	27.5389	28.0175	NaN	NaN	25.8272	25.6213	25.9225	26.0583	27.1901	26.1958	27.1682	27.7102	25.9486	26.8834	26.6341	26.6757	25.7977	25.9728	25.6881	25.7687	25.7419	NaN	25.6838	25.3974	26.1079	26.42	26.4473	26.692	26.1599	26.4383	24.6934	25.8868	NaN	26.1271	26.2232	26.3108
22.7353	22.2365	NaN	NaN	21.6762	23.7181	22.3579	23.216	22.0945	21.9232	21.7695	22.1239	22.8581	22.1252	21.4718	22.4337	21.575	21.7462	NaN	NaN	NaN	NaN	NaN	NaN	NaN	NaN	NaN	NaN	NaN	NaN	NaN	NaN	NaN	NaN	NaN	NaN	NaN	NaN	NaN	NaN	NaN	NaN	23.6264	23.8739	23.0894	22.8831	24.2972	23.1999	23.1122	24.1778
NaN	NaN	NaN	26.1817	NaN	NaN	NaN	NaN	NaN	26.3671	26.5277	26.9151	26.5663	NaN	NaN	NaN	NaN	NaN	24.2294	24.4295	24.6323	24.5655	24.4438	24.3717	24.5348	24.0094	25.4669	24.7863	24.8186	24.9463	25.515	24.7907	24.6775	24.5319	25.0552	25.5892	25.3174	24.8228	24.8266	25.4581	25.4924	25.1238	NaN	NaN	NaN	NaN	NaN	NaN	NaN	NaN
23.5173	23.0615	NaN	NaN	NaN	NaN	23.575	24.0665	23.2295	NaN	22.6565	22.477	22.7642	23.0155	NaN	23.363	NaN	22.7948	NaN	NaN	NaN	NaN	NaN	NaN	NaN	NaN	NaN	NaN	NaN	NaN	NaN	NaN	NaN	NaN	NaN	NaN	NaN	NaN	NaN	NaN	NaN	NaN	23.5598	NaN	NaN	NaN	NaN	NaN	24.0269	23.6511
NaN	NaN	NaN	NaN	NaN	NaN	NaN	NaN	NaN	NaN	NaN	NaN	NaN	NaN	NaN	NaN	NaN	NaN	24.013	23.3352	23.4348	23.8936	23.7998	23.0269	23.2828	NaN	23.3037	23.7421	23.1416	23.27	24.0046	24.5692	24.1	23.5316	23.1484	NaN	23.5023	23.5491	23.9346	23.0626	23.4497	23.0348	NaN	NaN	NaN	NaN	NaN	NaN	NaN	NaN
20.9254	NaN	NaN	NaN	21.3011	NaN	NaN	NaN	NaN	21.7406	22.0542	20.4943	22.4057	21.2232	20.7133	21.4398	21.2539	21.708	NaN	NaN	NaN	NaN	NaN	NaN	NaN	NaN	NaN	NaN	NaN	NaN	NaN	NaN	NaN	NaN	NaN	NaN	NaN	NaN	NaN	NaN	NaN	NaN	22.9647	NaN	NaN	NaN	NaN	NaN	NaN	NaN
NaN	NaN	NaN	NaN	NaN	NaN	26.1729	25.3139	24.9373	25.1537	27.779	25.3078	25.7429	25.3671	25.4079	25.8531	24.9501	NaN	NaN	25.6796	26.4618	NaN	NaN	23.797	NaN	NaN	NaN	25.6218	24.6321	25.5685	23.716	25.1354	25.2321	23.2069	NaN	25.4989	25.1654	24.8111	24.3527	NaN	NaN	NaN	NaN	24.6876	23.691	23.7235	24.1155	NaN	NaN	23.7641
18.535	NaN	NaN	NaN	NaN	NaN	24.1725	NaN	NaN	NaN	23.1509	22.4433	22.6772	NaN	NaN	22.8258	NaN	NaN	23.5669	23.3413	NaN	23.1802	23.3817	22.8591	22.1557	NaN	23.4434	NaN	23.2824	NaN	23.4212	23.124	NaN	23.2027	23.161	22.4843	23.0191	22.8395	22.7958	23.3731	NaN	NaN	NaN	NaN	NaN	23.6026	NaN	NaN	NaN	NaN
NaN	NaN	NaN	NaN	NaN	NaN	NaN	NaN	NaN	NaN	NaN	NaN	NaN	NaN	NaN	NaN	NaN	NaN	23.319	23.3967	22.7518	22.8299	22.6096	22.7418	22.3138	NaN	23.1273	22.8377	NaN	22.8673	22.4231	22.3406	NaN	NaN	21.8728	NaN	NaN	22.5301	NaN	22.3303	NaN	21.2485	NaN	NaN	NaN	NaN	NaN	NaN	NaN	NaN
25.4242	24.6119	NaN	25.9701	24.5614	26.0401	25.6056	26.5837	24.8016	24.3158	26.0776	25.475	25.6451	25.3692	25.5356	25.4464	25.0349	25.4084	25.2136	25.4567	25.7969	25.411	24.79	25.3041	24.7307	25.8509	25.14	25.3659	24.9322	25.5199	25.3143	25.6517	25.2854	24.805	NaN	25.6955	25.7562	25.0651	25.3426	25.2666	24.8837	25.5078	25.7832	26.7877	NaN	26.9829	26.4686	NaN	NaN	26.203
25.9176	25.7715	26.2856	25.8099	NaN	25.496	23.2595	25.5825	25.8867	NaN	NaN	NaN	NaN	NaN	NaN	NaN	25.768	NaN	23.4973	23.2072	23.9663	24.0486	23.8142	24.4256	23.8836	25.5351	23.065	23.777	23.9075	23.8337	22.8651	23.2845	22.8239	23.7032	22.5626	NaN	23.6349	22.9348	23.6276	22.7169	24.0969	24.8308	NaN	NaN	NaN	NaN	NaN	24.7358	NaN	NaN
27.0599	26.4723	NaN	23.1789	26.4769	NaN	26.7603	26.9613	26.7432	NaN	26.9624	27.123	26.6329	NaN	26.8392	27.0854	NaN	27.1095	25.0917	24.7788	25.4788	25.4008	24.9613	25.2752	24.8766	25.5738	25.2363	25.5099	25.3424	25.2209	25.2214	19.8082	24.8515	24.8595	24.461	24.9959	26.0881	25.4857	25.8915	25.5434	25.5078	25.7515	26.7265	NaN	26.6446	NaN	NaN	26.8647	NaN	26.7313
NaN	NaN	25.939	NaN	NaN	NaN	25.7925	NaN	NaN	NaN	26.0056	NaN	NaN	NaN	NaN	26.4544	26.458	NaN	23.9381	24.0177	23.6912	NaN	23.2227	24.0771	23.573	25.0339	NaN	23.5972	NaN	22.3003	24.7319	24.5172	24.4644	24.7487	23.8581	NaN	23.7308	23.6796	NaN	23.887	24.6306	24.8284	NaN	25.3036	NaN	24.6898	25.1777	NaN	NaN	24.8924
NaN	NaN	NaN	NaN	NaN	NaN	NaN	24.5413	NaN	28.2145	29.0432	28.2056	NaN	27.8542	NaN	NaN	NaN	NaN	25.4434	25.3608	24.5221	24.5333	24.2369	NaN	24.3697	23.8572	25.71	23.0521	23.8908	24.0936	24.8029	25.1518	25.5155	24.866	25.01	26.4202	24.7906	25.3096	24.2632	25.6574	24.3242	24.1162	NaN	NaN	NaN	NaN	NaN	NaN	NaN	NaN
NaN	NaN	NaN	NaN	21.6048	NaN	NaN	23.5154	NaN	24.7215	23.8747	24.2352	24.961	24.4269	NaN	NaN	21.9646	21.452	26.6796	22.8741	22.0081	26.7111	20.6256	NaN	26.2359	22.0633	23.3328	NaN	NaN	NaN	NaN	21.8695	20.038	22.9799	20.4697	26.352	NaN	20.6778	NaN	22.3469	NaN	22.6259	NaN	26.6239	25.6422	NaN	25.9513	NaN	NaN	NaN
27.1347	25.8832	28.5651	26.9081	26.5052	28.9829	27.0935	28.0298	26.6642	25.9578	26.3886	26.1834	26.534	26.1385	26.6675	26.6648	25.6773	26.0394	NaN	NaN	28.5043	27.7211	27.9905	27.2006	27.6539	27.8899	28.7941	28.6166	26.8095	27.776	27.5662	27.8149	28.0474	24.42	27.7198	28.7075	27.787	27.7167	27.5234	29.3559	27.2732	27.7729	26.2696	28.0448	26.0223	27.7568	27.2235	26.8778	27.0882	27.6499
NaN	NaN	NaN	NaN	NaN	NaN	NaN	NaN	NaN	NaN	NaN	NaN	NaN	NaN	NaN	NaN	NaN	NaN	22.3119	NaN	NaN	22.6323	22.5745	23.1979	NaN	NaN	NaN	NaN	NaN	NaN	NaN	NaN	NaN	NaN	NaN	NaN	22.3653	NaN	NaN	NaN	NaN	NaN	NaN	NaN	NaN	NaN	NaN	NaN	NaN	NaN
21.6479	21.0729	NaN	NaN	NaN	NaN	22.3801	20.8215	21.4487	NaN	NaN	22.2137	NaN	22.9746	22.8231	22.3967	21.4861	21.7192	NaN	NaN	NaN	NaN	NaN	NaN	NaN	NaN	NaN	NaN	NaN	NaN	NaN	NaN	NaN	NaN	NaN	NaN	NaN	NaN	NaN	NaN	NaN	NaN	NaN	24.1062	22.8116	NaN	24.3538	22.8888	NaN	NaN
NaN	NaN	NaN	NaN	NaN	NaN	NaN	24.2242	NaN	NaN	22.3006	NaN	NaN	NaN	NaN	NaN	NaN	NaN	22.6595	22.874	23.8967	22.9675	23.573	23.2754	23.2527	24.2837	23.2729	23.3899	NaN	NaN	NaN	NaN	NaN	NaN	NaN	NaN	23.9953	NaN	NaN	22.5686	NaN	23.7468	23.9854	NaN	NaN	NaN	NaN	NaN	NaN	24.591
26.5079	26.9295	28.231	27.1644	26.5823	28.7188	27.3321	27.8539	27.1109	26.5435	26.9266	26.7206	26.9486	26.6597	26.9674	26.619	26.6129	26.7021	26.2752	27.3471	27.3145	26.9755	27.6665	26.9549	26.6621	27.6802	27.0878	27.3	27.1264	27.1453	27.2314	27.5653	26.7887	26.7224	27.5748	28.1356	27.9208	27.6195	27.7665	27.6648	26.9938	27.2408	27.1585	28.0215	27.8073	28.4076	27.8004	26.9815	27.9272	27.4854
NaN	NaN	24.8691	24.9015	23.8052	24.1831	23.7407	24.2858	NaN	23.0125	24.7793	22.9902	NaN	21.9989	NaN	23.4795	NaN	22.9552	NaN	22.6269	22.9054	23.1484	22.2411	22.8273	NaN	NaN	22.1509	22.8656	22.7248	23.1926	NaN	22.5272	NaN	22.8442	22.3322	NaN	23.0133	NaN	22.8933	22.7382	23.3366	NaN	NaN	23.0513	NaN	22.3722	24.0648	NaN	NaN	NaN
27.8987	27.9203	26.4108	28.6786	NaN	NaN	28.5601	27.2167	26.917	28.2597	29.9095	27.9343	27.9347	28.1978	28.4822	28.0629	27.6581	28.1509	26.0063	27.2143	26.1477	26.6393	27.6164	26.4483	27.8461	26.8473	27.8505	26.727	27.193	27.0844	26.5158	26.7241	27.2589	26.6861	27.574	28.2815	26.3842	26.8718	26.0546	28.5616	26.4134	25.8629	26.4457	27.3291	26.2696	26.3364	26.6068	26.4951	26.7561	26.3378
NaN	24.8993	NaN	NaN	24.233	NaN	25.2675	26.3132	25.647	NaN	22.9292	24.0233	23.7698	25.1398	25.0732	24.4531	24.5849	24.5132	24.2643	26.6222	25.6419	24.6591	24.3541	NaN	NaN	24.5416	24.2604	NaN	23.8793	24.2585	25.2602	24.2949	24.2638	24.9827	25.8823	NaN	25.788	25.8737	24.133	24.6964	NaN	NaN	24.9881	NaN	NaN	NaN	25.782	22.5379	NaN	26.05
NaN	NaN	NaN	NaN	NaN	NaN	NaN	NaN	NaN	23.0607	24.7332	22.9808	23.6859	23.2828	NaN	23.3638	22.914	22.8591	26.2222	25.9596	24.9412	25.309	23.1555	NaN	22.9691	NaN	NaN	NaN	NaN	NaN	25.3869	25.1386	25.5786	25.5913	23.6146	24.2324	NaN	NaN	NaN	22.7946	NaN	NaN	NaN	NaN	23.0415	23.5241	23.6059	23.3212	23.353	23.5649
21.2424	21.41	21.9897	23.3625	21.5177	22.439	21.3787	21.5416	NaN	20.8183	21.0911	20.1704	20.9133	20.7892	21.5429	NaN	21.3433	NaN	NaN	NaN	NaN	NaN	NaN	NaN	NaN	NaN	NaN	NaN	NaN	NaN	NaN	NaN	NaN	NaN	NaN	NaN	NaN	NaN	NaN	NaN	NaN	NaN	21.5369	NaN	21.9627	NaN	NaN	21.4988	21.6122	NaN
NaN	NaN	NaN	NaN	NaN	NaN	NaN	NaN	23.5746	NaN	NaN	NaN	NaN	NaN	NaN	NaN	NaN	NaN	NaN	NaN	NaN	NaN	NaN	NaN	NaN	NaN	NaN	NaN	NaN	NaN	NaN	NaN	NaN	NaN	NaN	NaN	NaN	22.1488	NaN	NaN	NaN	NaN	23.6784	NaN	NaN	NaN	NaN	23.1114	23.8987	NaN
NaN	NaN	NaN	NaN	NaN	NaN	NaN	NaN	NaN	NaN	NaN	NaN	NaN	NaN	NaN	27.5876	NaN	NaN	NaN	28.2391	NaN	NaN	NaN	NaN	NaN	29.439	NaN	NaN	NaN	20.9122	NaN	NaN	NaN	20.7996	19.9307	NaN	20.8366	20.2793	21.7288	NaN	NaN	NaN	NaN	NaN	NaN	NaN	NaN	NaN	NaN	NaN
NaN	NaN	24.8878	NaN	NaN	NaN	24.22	NaN	NaN	23.6323	24.1092	NaN	24.2341	23.4146	NaN	24.5266	23.3266	NaN	NaN	21.173	23.2646	20.7744	22.6714	22.5358	NaN	NaN	23.0297	22.6082	22.2311	22.518	NaN	23.9383	24.5431	23.8023	24.4657	25.5457	24.3252	24.8083	23.7889	25.5547	22.6201	22.866	23.6803	24.1054	23.56	25.1507	23.2465	23.9713	22.7725	23.324
23.2952	23.3776	NaN	NaN	NaN	NaN	24.3982	23.9264	23.8059	23.5121	23.8698	NaN	23.4995	NaN	NaN	23.9389	23.065	23.2365	NaN	NaN	NaN	NaN	26.4851	NaN	NaN	NaN	NaN	NaN	NaN	NaN	NaN	NaN	NaN	NaN	26.5069	NaN	NaN	NaN	NaN	27.1614	NaN	NaN	NaN	NaN	NaN	NaN	25.5019	NaN	NaN	25.9867
NaN	NaN	NaN	NaN	23.5801	24.2282	NaN	23.0479	NaN	NaN	NaN	NaN	NaN	NaN	NaN	NaN	NaN	NaN	23.7636	24.1221	NaN	23.6857	22.2345	NaN	NaN	22.6691	22.4126	22.8533	23.3748	23.2475	23.5167	23.4237	22.2891	22.375	22.3604	NaN	21.7596	21.8252	22.5536	22.3231	NaN	22.2594	23.4986	NaN	NaN	NaN	23.9027	23.576	NaN	NaN
26.7228	NaN	NaN	NaN	NaN	NaN	NaN	NaN	NaN	24.0015	26.6551	23.8332	24.1184	NaN	24.2548	24.0933	24.9149	24.6863	25.6757	25.4151	24.8126	24.3155	24.4049	25.3116	23.68	26.68	24.806	24.5163	24.4467	24.2933	24.6171	24.3292	24.0453	24.7158	25.0389	26.3962	NaN	24.8206	25.1543	25.7523	NaN	NaN	NaN	26.8151	NaN	NaN	26.4789	NaN	NaN	NaN
22.9521	23.1339	NaN	NaN	NaN	NaN	NaN	NaN	NaN	22.3446	21.541	22.4415	23.1748	NaN	NaN	23.2721	NaN	23.1421	NaN	NaN	NaN	NaN	NaN	25.7938	NaN	NaN	NaN	NaN	NaN	NaN	NaN	NaN	NaN	25.1029	25.0019	NaN	NaN	NaN	24.8135	NaN	25.6195	NaN	NaN	NaN	NaN	NaN	NaN	NaN	NaN	NaN
NaN	NaN	30.3346	30.8269	NaN	NaN	NaN	NaN	NaN	NaN	28.6411	NaN	NaN	NaN	NaN	NaN	NaN	NaN	24.1288	24.4299	26.8002	NaN	NaN	NaN	NaN	26.5996	NaN	NaN	NaN	NaN	NaN	NaN	NaN	NaN	NaN	NaN	25.9543	NaN	24.5048	25.4613	NaN	NaN	26.6696	29.644	24.5278	28.9087	27.5446	26.1003	27.783	27.3136
NaN	26.5276	NaN	NaN	NaN	NaN	NaN	NaN	NaN	NaN	NaN	NaN	NaN	NaN	NaN	NaN	24.7563	24.3881	24.7074	NaN	25.4229	24.639	NaN	25.2776	24.6765	NaN	25.0473	25.7176	25.2009	25.0644	25.1933	25.1178	24.6036	25.1176	25.4265	25.6945	25.6635	NaN	26.0473	25.3005	26.0378	26.4061	NaN	28.0795	24.8868	NaN	NaN	NaN	NaN	27.9941
21.0381	22.0728	NaN	NaN	NaN	21.9143	NaN	21.5991	NaN	20.7124	21.5489	NaN	22.1041	21.2183	20.8716	21.9084	21.5	NaN	NaN	NaN	NaN	NaN	NaN	NaN	NaN	NaN	NaN	NaN	NaN	NaN	NaN	NaN	NaN	NaN	NaN	NaN	NaN	NaN	NaN	NaN	NaN	NaN	NaN	NaN	NaN	NaN	NaN	NaN	NaN	NaN
NaN	NaN	NaN	NaN	NaN	NaN	NaN	NaN	NaN	NaN	NaN	NaN	NaN	NaN	NaN	NaN	NaN	NaN	NaN	NaN	NaN	NaN	NaN	23.0536	NaN	NaN	22.9486	NaN	NaN	NaN	NaN	NaN	NaN	NaN	NaN	NaN	NaN	NaN	NaN	NaN	24.2314	23.5872	NaN	NaN	NaN	NaN	NaN	NaN	NaN	NaN
NaN	NaN	NaN	NaN	NaN	NaN	NaN	NaN	NaN	NaN	NaN	NaN	NaN	NaN	NaN	NaN	NaN	NaN	23.1344	22.8024	22.4654	22.2549	22.1667	21.8197	21.1481	NaN	20.9259	22.3441	22.1684	22.2279	22.6297	22.6715	21.8795	21.8333	21.7432	NaN	21.3897	21.0999	22.0589	21.3474	NaN	NaN	NaN	NaN	NaN	NaN	NaN	NaN	NaN	NaN
27.2971	26.5554	NaN	NaN	NaN	26.6873	27.4284	27.8046	26.8003	27.0542	28.1542	26.4488	27.5164	NaN	NaN	27.538	NaN	NaN	25.5335	24.9973	26.2499	26.0653	26.9692	25.9658	26.9384	NaN	26.0367	26.1554	26.1456	26.3539	25.6969	25.0053	25.0547	NaN	25.5006	25.1419	25.5372	25.4175	25.6918	25.1778	26.8427	26.4044	25.4115	24.8174	NaN	NaN	24.8204	26.0758	25.0532	NaN
NaN	NaN	NaN	NaN	NaN	NaN	NaN	NaN	NaN	NaN	NaN	NaN	NaN	NaN	NaN	NaN	NaN	NaN	NaN	NaN	NaN	NaN	23.8906	22.4813	21.2978	NaN	23.9185	22.6678	23.4395	NaN	22.2442	NaN	NaN	NaN	22.7624	NaN	NaN	21.6567	22.2558	22.4681	NaN	NaN	NaN	NaN	NaN	NaN	NaN	NaN	NaN	NaN
24.9072	23.566	24.3723	23.4163	21.9578	NaN	24.2044	24.0337	22.9374	NaN	23.5587	NaN	23.8264	NaN	NaN	23.4727	23.1399	22.9417	21.1635	22.5469	23.8279	NaN	23.5586	23.285	23.6708	24.3817	22.6751	24.1457	NaN	NaN	23.2419	23.4473	NaN	NaN	NaN	NaN	23.6086	23.4133	23.4171	NaN	23.3996	NaN	NaN	NaN	NaN	NaN	26.4893	NaN	NaN	NaN
NaN	NaN	29.5011	NaN	28.2099	NaN	28.3893	NaN	NaN	NaN	28.0222	23.3087	29.8491	NaN	NaN	NaN	NaN	NaN	25.8701	25.674	26.232	25.946	24.9827	27.2251	24.7606	28.2261	25.8529	25.4183	25.758	25.282	25.7227	25.3678	25.0327	25.9701	25.9822	25.9349	26.5916	26.003	26.6227	25.4897	26.6268	27.3149	NaN	28.4327	24.5312	NaN	28.2947	NaN	NaN	NaN
28.3723	27.4627	27.4756	27.9859	27.6286	27.8498	28.3971	26.7779	27.3729	27.4224	29.6905	27.406	27.7956	27.7523	28.0987	28.2032	27.8143	27.9534	27.3008	26.6914	26.1768	26.5946	29.6052	25.1269	27.7456	NaN	28.3863	27.8558	28.4466	28.284	27.2882	27.8429	27.4337	27.2747	28.272	26.0182	27.3724	27.2906	27.6322	26.9709	27.4359	25.1786	26.3272	25.3254	25.5731	25.1471	24.6113	26.2629	26.1479	24.7896
NaN	NaN	NaN	NaN	NaN	NaN	NaN	23.8334	23.4313	21.948	22.8519	NaN	21.5425	23.4779	24.0601	23.6388	NaN	24.0858	NaN	NaN	NaN	NaN	NaN	26.4319	25.9202	NaN	NaN	26.7457	26.428	26.2446	25.7196	25.9945	NaN	NaN	NaN	NaN	NaN	NaN	26.0306	NaN	26.3284	26.6327	NaN	NaN	NaN	NaN	NaN	NaN	NaN	NaN
23.1714	NaN	NaN	NaN	NaN	NaN	NaN	NaN	22.4322	NaN	23.9834	NaN	24.407	NaN	NaN	23.6158	NaN	NaN	NaN	NaN	NaN	NaN	NaN	NaN	NaN	NaN	21.8518	23.6052	NaN	NaN	NaN	NaN	NaN	NaN	20.8507	NaN	22.1971	21.4458	22.3161	21.8632	NaN	NaN	23.6973	NaN	NaN	NaN	24.8055	NaN	NaN	NaN
NaN	21.8433	22.4914	NaN	NaN	NaN	22.7727	NaN	NaN	NaN	22.4121	21.8416	21.7578	22.3233	22.7207	21.4539	21.8089	22.1274	NaN	NaN	NaN	NaN	NaN	NaN	NaN	NaN	NaN	NaN	NaN	NaN	NaN	NaN	NaN	NaN	NaN	NaN	NaN	NaN	NaN	NaN	NaN	NaN	22.3263	23.7428	22.7091	NaN	23.5203	22.4859	23.1885	23.1402
NaN	NaN	NaN	NaN	NaN	NaN	NaN	25.4912	NaN	NaN	25.9218	NaN	25.189	24.9825	NaN	NaN	NaN	NaN	NaN	NaN	NaN	NaN	NaN	NaN	NaN	NaN	NaN	NaN	NaN	NaN	NaN	NaN	NaN	NaN	NaN	NaN	NaN	NaN	NaN	NaN	NaN	NaN	25.1872	25.7192	NaN	26.5817	26.0082	NaN	26.2231	25.8676
22.249	21.7165	NaN	NaN	NaN	NaN	NaN	24.7619	21.2376	22.4136	NaN	23.3008	22.433	18.0172	NaN	22.2428	21.5447	20.5394	20.8596	23.6653	21.8473	NaN	NaN	18.1317	NaN	NaN	NaN	18.71	18.9829	NaN	NaN	NaN	NaN	22.0605	20.0053	19.9842	21.0704	20.0897	19.9474	NaN	18.7117	20.8966	NaN	NaN	NaN	NaN	NaN	NaN	NaN	NaN
NaN	NaN	NaN	NaN	NaN	NaN	NaN	NaN	NaN	NaN	NaN	NaN	NaN	NaN	NaN	NaN	NaN	NaN	NaN	NaN	NaN	NaN	NaN	NaN	NaN	NaN	NaN	22.2801	22.9892	23.2688	NaN	23.5093	23.6583	NaN	NaN	NaN	NaN	NaN	NaN	NaN	NaN	NaN	NaN	22.8502	NaN	NaN	NaN	NaN	NaN	NaN
28.3162	NaN	28.9705	27.7927	28.3503	30.2403	28.5089	NaN	27.895	NaN	29.2415	23.4998	NaN	NaN	NaN	28.5674	NaN	NaN	25.7212	25.2242	25.8441	25.8872	26.1941	25.5973	26.1162	27.544	27.2649	27.6067	27.4529	27.524	26.9449	26.8697	26.5877	26.276	26.497	27.43	26.8762	26.4822	26.9603	27.0079	26.9157	26.6078	28.9136	28.424	28.5843	29.2163	27.9952	28.903	28.8346	27.7131
22.9231	NaN	NaN	NaN	NaN	NaN	NaN	NaN	NaN	24.2347	23.0632	24.0359	23.5166	23.8587	23.9482	22.8185	NaN	NaN	23.1528	23.1714	23.5305	23.8735	22.2447	24.0492	23.0185	NaN	23.9027	23.1991	23.6423	23.3755	22.8588	22.3396	22.795	23.4142	23.5057	21.1883	22.889	22.5256	23.4548	21.7798	24.3068	23.6049	NaN	NaN	NaN	24.4798	NaN	NaN	NaN	NaN
NaN	NaN	NaN	NaN	NaN	NaN	NaN	NaN	NaN	25.3206	NaN	24.6283	NaN	25.424	NaN	24.8796	NaN	NaN	21.8641	NaN	22.8028	22.8976	23.3763	23.2203	24.6939	NaN	23.622	24.2916	24.8424	24.0754	24.0806	22.8593	23.0594	23.9092	23.8853	23.7534	23.233	22.7308	23.5135	23.0937	23.9495	23.832	23.6661	NaN	23.8033	24.2262	24.7789	NaN	23.9366	23.9313
24.0214	24.0214	25.3245	NaN	23.7547	22.3405	24.062	24.592	24.0647	24.5426	23.5929	23.7909	24.0734	24.4052	24.5304	23.4071	23.8965	24.1399	25.8878	NaN	26.2412	26.6421	NaN	27.2297	26.6179	NaN	27.2679	NaN	NaN	26.8488	NaN	NaN	NaN	26.5141	NaN	NaN	NaN	25.6117	NaN	NaN	NaN	25.9911	24.7796	NaN	24.5633	25.4034	24.7202	24.8317	25.1941	24.9606
21.247	22.1618	22.7337	NaN	21.2991	NaN	21.9603	NaN	21.9058	22.3529	NaN	21.975	NaN	NaN	21.8029	NaN	21.8906	21.7783	NaN	NaN	23.0124	NaN	NaN	NaN	NaN	NaN	NaN	23.3333	22.9448	23.169	NaN	NaN	NaN	NaN	NaN	NaN	NaN	NaN	NaN	NaN	NaN	22.6751	NaN	NaN	NaN	NaN	NaN	NaN	NaN	NaN
NaN	25.0499	25.7192	23.5093	24.8339	25.4094	NaN	25.1738	NaN	24.5581	25.3288	24.3844	25.192	24.906	25.0736	24.4707	24.2184	24.4776	NaN	25.1916	23.9898	23.7219	24.3542	23.2626	23.6978	NaN	23.942	24.6793	23.8808	23.8946	NaN	23.706	23.8768	23.95	24.2885	NaN	24.3736	24.3215	24.5487	24.1591	NaN	NaN	NaN	NaN	NaN	NaN	NaN	NaN	NaN	NaN
22.299	NaN	NaN	24.3142	NaN	NaN	NaN	NaN	23.8396	NaN	NaN	23.5912	22.6	NaN	23.5764	NaN	NaN	NaN	NaN	23.8466	23.4265	22.9425	23.5113	22.6123	22.9088	NaN	22.7339	NaN	NaN	23.1359	23.3785	23.4739	23.6104	23.3533	23.9526	NaN	23.7155	24.0802	23.0145	23.6872	NaN	NaN	23.7822	23.5582	NaN	23.0397	24.9095	NaN	NaN	NaN
27.4672	26.123	NaN	27.5015	26.3204	25.3235	26.2263	NaN	NaN	NaN	NaN	NaN	26.0972	24.692	26.2303	27.5741	25.9676	20.4748	25.2638	24.6392	26.1807	25.4888	24.5911	25.5448	25.4976	26.091	23.1547	24.029	24.5698	24.421	22.734	22.8349	23.0683	23.8697	23.1426	21.8824	22.0355	24.042	23.5845	20.4473	22.669	25.7383	NaN	25.5195	NaN	NaN	25.1783	NaN	NaN	25.4366
NaN	NaN	NaN	NaN	NaN	NaN	NaN	NaN	NaN	NaN	NaN	NaN	NaN	NaN	NaN	NaN	NaN	NaN	21.7278	23.6818	23.148	22.7588	23.7641	NaN	22.6544	23.6432	21.3263	22.8906	22.4295	22.1886	NaN	NaN	NaN	22.9706	23.0214	20.1978	20.8784	22.6818	23.4276	19.6561	20.5608	NaN	NaN	NaN	NaN	NaN	NaN	NaN	NaN	NaN
29.8324	28.2318	29.1545	27.2329	28.7742	NaN	29.1398	29.3916	28.2816	28.6252	30.0871	28.7726	29.2467	29.0786	29.1315	29.2628	28.3567	28.656	27.8005	27.8961	27.8911	28.0904	28.3001	28.1937	28.6308	29.0276	28.5332	28.5181	28.319	28.4281	28.0109	27.9713	27.9676	28.0041	28.5079	29.237	28.3381	28.3216	28.2792	28.8011	28.8667	28.7578	28.5897	28.7952	27.9492	28.7878	28.3086	28.4166	NaN	28.4412
NaN	NaN	NaN	NaN	NaN	NaN	NaN	NaN	NaN	NaN	NaN	NaN	NaN	NaN	NaN	NaN	NaN	NaN	22.3374	NaN	NaN	NaN	21.9618	NaN	NaN	NaN	23.2163	23.376	22.9288	23.4096	23.3014	23.4806	NaN	22.7349	23.2362	24.8986	24.3041	23.663	23.4072	NaN	22.7611	21.986	NaN	NaN	NaN	NaN	NaN	NaN	NaN	NaN
24.4298	24.5661	NaN	NaN	24.403	NaN	24.4856	23.8689	25.2297	23.8854	NaN	23.9329	23.8511	24.7645	24.2162	24.0762	24.7068	24.9356	24.1387	23.7208	24.1499	23.9109	23.934	23.3485	24.549	NaN	24.0416	23.4327	23.9888	24.4364	24.3968	23.6726	23.758	24.7336	22.7579	NaN	23.9328	23.6838	23.0552	23.4336	24.9413	23.7165	24.3627	NaN	24.7771	NaN	NaN	24.5079	24.4282	NaN
26.4839	25.3916	25.4772	NaN	25.5848	25.7147	26.3931	26.3191	25.6628	25.0896	25.4748	21.1597	26.5894	25.913	25.2543	26.7536	25.1578	25.6567	26.7128	24.9413	27.8166	26.268	26.2433	26.6624	26.2864	26.3562	25.948	26.5701	25.576	26.4004	25.6102	25.9644	25.9389	24.5951	24.5674	26.2907	25.8778	26.5023	25.8358	25.732	26.0522	26.7922	26.3898	26.6028	25.2602	26.7357	26.8897	26.4027	26.3451	26.5756
23.2965	22.6461	NaN	23.6856	23.6346	NaN	24.259	23.2983	NaN	22.5369	23.6152	NaN	NaN	22.7522	23.5373	22.8966	23.155	23.34	23.4809	23.3165	24.5046	23.6509	24.3451	23.0462	24.4929	NaN	23.4798	NaN	23.3192	23.3878	NaN	23.2925	23.1557	NaN	NaN	NaN	NaN	22.9314	22.9909	NaN	NaN	NaN	23.8354	25.2792	24.3408	24.5798	24.3951	23.6002	23.6676	24.2426
NaN	NaN	27.3471	NaN	NaN	26.9642	NaN	27.1829	NaN	26.3469	27.8671	25.4365	27.2168	NaN	NaN	26.7761	NaN	NaN	24.8937	24.9761	24.7209	25.2391	25.3104	26.5135	25.028	NaN	25.6267	25.6976	24.9644	25.1107	24.3885	24.8411	NaN	NaN	NaN	NaN	23.9636	24.0575	NaN	24.5329	25.9289	25.7403	NaN	25.804	NaN	NaN	NaN	NaN	NaN	NaN
NaN	22.8375	NaN	23.9499	NaN	NaN	23.12	NaN	NaN	23.8679	23.3984	22.7628	23.3119	23.4647	24.1072	22.8837	22.8868	23.3347	NaN	NaN	23.0274	23.1854	NaN	24.1884	23.4558	NaN	24.6772	NaN	24.0804	NaN	23.7653	NaN	24.1395	NaN	24.3334	NaN	NaN	24.5953	NaN	NaN	NaN	NaN	23.5562	NaN	NaN	NaN	24.313	NaN	NaN	23.6745
NaN	NaN	27.1149	25.859	25.1285	NaN	27.4592	22.6945	NaN	24.5477	22.7014	24.4695	NaN	NaN	27.2491	NaN	26.1695	NaN	25.2229	25.3573	NaN	25.7795	26.4848	25.6094	26.459	27.4026	25.3851	26.0253	25.9936	26.0015	25.8771	25.3136	25.1894	25.3382	25.0561	25.5985	25.0611	24.6137	24.7501	25.5312	25.9599	26.0611	26.0583	26.8262	NaN	26.7139	26.371	NaN	26.2583	26.1843
NaN	27.1949	26.8966	NaN	26.9828	27.1171	28.9616	27.3018	27.2951	26.9425	30.0582	26.9518	27.751	NaN	NaN	NaN	NaN	NaN	26.7148	NaN	27.0484	26.5054	27.0302	26.2812	26.9847	NaN	25.102	26.2348	25.6364	25.8859	26.3335	26.6642	26.4017	26.3741	26.1121	27.2861	26.322	26.4023	25.5878	26.5045	27.4608	27.7448	27.0392	28.0638	26.6584	27.6378	27.7185	26.9925	26.9328	27.2484
NaN	24.9636	25.2512	NaN	24.8112	25.0685	24.918	24.0073	24.8317	25.3864	24.5362	25.4164	NaN	25.1315	25.327	NaN	24.9321	25.1885	NaN	26.3351	26.196	25.716	25.7465	25.0255	25.616	26.7811	25.5921	26.0199	25.4578	25.4111	NaN	25.2332	24.6718	24.495	24.9563	23.2522	24.7976	21.437	24.6118	24.5525	25.1562	25.2777	25.0175	NaN	25.2619	25.4685	24.6367	25.4716	25.3578	NaN
26.6191	NaN	23.1605	26.0477	NaN	NaN	NaN	27.8431	NaN	NaN	20.3423	NaN	NaN	NaN	NaN	26.1306	NaN	NaN	23.3571	23.1909	23.7964	23.5531	23.4907	23.3299	22.5505	24.2204	23.3918	22.7588	22.4905	22.8545	23.538	23.1793	NaN	NaN	23.5818	24.1892	NaN	23.5168	23.1764	22.4831	22.4749	22.9686	NaN	27.4487	22.2018	NaN	27.4067	23.2527	NaN	27.2491
22.8658	23.3608	24.6347	22.0809	23.5549	21.0471	23.8206	22.4965	NaN	22.5215	23.2153	22.3932	22.5408	22.7212	23.1618	22.434	23.0168	22.8576	NaN	NaN	NaN	NaN	NaN	NaN	NaN	NaN	NaN	NaN	NaN	NaN	NaN	NaN	NaN	NaN	NaN	NaN	NaN	NaN	NaN	NaN	NaN	NaN	23.2268	24.2185	23.6713	24.2407	23.9554	23.2421	24.0551	23.6077
22.3836	21.1347	22.8806	22.6003	22.1693	23.7212	22.9855	24.2606	21.45	22.1056	24.1251	22.1521	23.5656	22.5232	22.6284	22.8443	21.3396	22.0245	NaN	NaN	NaN	NaN	NaN	NaN	NaN	NaN	NaN	NaN	NaN	NaN	NaN	NaN	NaN	NaN	NaN	NaN	NaN	NaN	NaN	NaN	NaN	NaN	22.6561	24.7859	23.116	24.9156	24.368	23.3507	24.7586	23.8403
22.9563	22.5151	NaN	NaN	22.7621	NaN	22.3911	22.1897	23.5689	NaN	20.193	21.919	21.3484	21.6745	NaN	NaN	22.1521	NaN	NaN	NaN	NaN	NaN	NaN	NaN	NaN	NaN	NaN	NaN	NaN	NaN	NaN	NaN	NaN	NaN	NaN	NaN	NaN	NaN	NaN	NaN	NaN	NaN	NaN	NaN	NaN	NaN	NaN	NaN	NaN	NaN
28.7507	29.1657	28.0391	30.9093	27.8245	28.1259	29.009	29.1547	28.8433	28.3313	29.0088	28.7727	29.1116	28.8151	28.6186	30.05	28.9351	28.9494	29.6995	29.1904	28.9506	28.815	28.8636	28.886	27.8764	30.2635	29.0746	28.425	28.5437	28.3945	28.9823	29.0854	28.962	29.0178	28.6747	30.5193	28.5784	28.9019	28.4192	29.5681	29.1931	28.924	28.3399	28.5497	28.4553	29.3398	28.8433	29.1978	28.6208	28.8807
23.1854	23.6827	25.8322	23.7179	23.3856	24.8153	23.5061	24.3798	22.7704	23.6319	22.899	22.8143	23.8916	22.389	23.6883	NaN	23.2557	23.0869	NaN	26.177	NaN	NaN	NaN	NaN	NaN	NaN	NaN	NaN	NaN	NaN	26.0124	NaN	NaN	NaN	NaN	NaN	NaN	NaN	NaN	NaN	NaN	27.8599	NaN	23.8482	NaN	NaN	23.4543	22.6256	NaN	23.8533
28.9167	28.0076	27.886	29.0018	28.0734	28.4547	29.0417	28.0278	NaN	28.3485	30.3524	28.3284	28.5211	28.5664	28.7354	28.392	28.1839	28.5908	27.6558	27.4729	27.079	27.1377	28.9103	26.8065	28.8195	27.14	28.2813	28.6556	28.4888	28.3114	27.2299	27.5131	27.3605	26.6322	27.6718	28.0969	27.887	27.8192	27.6469	28.6687	28.3018	27.239	27.5798	27.5673	27.5599	27.6076	26.9762	27.8901	27.8139	26.7222
24.0784	23.9565	NaN	NaN	24.442	23.4582	NaN	NaN	NaN	NaN	NaN	24.2487	23.5563	NaN	23.9604	24.2138	NaN	24.277	23.6802	23.5764	24.2411	24.1998	24.7943	24.0044	NaN	25.2392	NaN	23.9634	NaN	23.8212	24.0804	23.8809	23.3139	23.5549	NaN	23.7044	23.681	23.8106	23.9534	24.0148	NaN	23.1371	NaN	NaN	24.567	NaN	23.9115	NaN	NaN	NaN
21.5313	20.7071	NaN	NaN	20.575	21.9898	21.5212	22.7683	20.0726	NaN	20.503	20.549	NaN	20.8179	19.893	22.0613	19.5318	20.4161	NaN	NaN	NaN	NaN	NaN	NaN	NaN	NaN	NaN	NaN	NaN	NaN	NaN	NaN	NaN	NaN	NaN	NaN	NaN	NaN	NaN	NaN	NaN	NaN	22.0216	23.8221	22.0017	23.1689	23.7837	21.8527	22.627	22.8694
NaN	NaN	NaN	NaN	NaN	NaN	NaN	NaN	NaN	NaN	NaN	NaN	NaN	NaN	NaN	NaN	NaN	NaN	NaN	NaN	22.1906	21.8655	22.3425	NaN	21.685	NaN	21.9028	NaN	21.846	22.3895	23.7467	22.8038	22.6888	22.8827	23.1733	NaN	22.7405	22.8975	22.8285	NaN	23.311	22.8629	NaN	NaN	NaN	NaN	NaN	NaN	NaN	NaN
25.0373	24.4771	24.8174	NaN	25.1588	24.8008	23.8995	24.7528	NaN	24.3884	24.5407	24.9257	NaN	NaN	24.2706	NaN	NaN	NaN	23.3217	23.4474	24.0658	24.3067	23.6597	24.6172	24.3419	25.5252	22.8993	24.1624	24.0788	23.5797	21.4047	NaN	23.2127	NaN	22.7857	22.3707	NaN	23.3174	23.9946	NaN	24.0778	24.575	NaN	NaN	NaN	NaN	NaN	NaN	NaN	NaN
22.1962	22.7315	23.9639	23.223	22.6168	23.8989	22.819	22.9456	22.8361	22.6347	22.8432	22.3185	21.7956	22.2855	23.1396	22.0482	22.6082	22.8844	NaN	NaN	NaN	NaN	NaN	NaN	NaN	NaN	NaN	NaN	NaN	NaN	NaN	NaN	NaN	NaN	NaN	NaN	NaN	NaN	NaN	NaN	NaN	NaN	23.4053	24.3088	23.504	23.6407	23.0297	NaN	24.4079	22.6552
22.33	22.5021	NaN	NaN	NaN	NaN	21.7847	22.8002	NaN	22.9303	23.7914	22.7835	22.2017	22.8541	22.8135	21.725	21.5987	22.3884	NaN	24.8949	24.1539	24.4617	NaN	23.4464	NaN	NaN	23.7988	NaN	NaN	NaN	NaN	NaN	NaN	NaN	NaN	NaN	NaN	NaN	NaN	NaN	NaN	NaN	NaN	NaN	NaN	NaN	NaN	22.1391	NaN	NaN
NaN	23.676	NaN	NaN	NaN	NaN	NaN	NaN	NaN	NaN	NaN	NaN	24.6146	NaN	23.9194	NaN	24.1329	NaN	23.0644	23.1449	22.9858	22.3647	24.1418	22.5184	23.4422	23.6608	24.1434	22.8065	NaN	23.7004	23.6482	23.1186	23.3627	NaN	23.6734	NaN	24.1939	23.3936	24.1655	NaN	23.3159	23.5757	24.3883	NaN	24.3837	24.584	NaN	24.717	NaN	NaN
NaN	24.2679	NaN	NaN	24.0216	23.615	NaN	NaN	NaN	23.6183	23.5269	23.3951	NaN	23.3928	23.4455	23.3569	23.4289	24.2937	24.098	NaN	23.5481	23.6914	23.2714	23.5866	23.5083	NaN	22.8171	23.619	23.5152	23.2652	22.591	23.0422	22.987	23.4335	22.8629	23.0551	23.1918	22.8132	23.6269	22.2943	23.5441	23.3817	NaN	23.518	NaN	NaN	NaN	NaN	NaN	NaN
31.2857	30.6936	29.8916	29.9352	30.8127	30.2566	31.4663	29.7137	30.9315	31.5033	31.8745	30.3843	30.8572	31.0907	30.8432	30.9745	30.9573	30.8053	30.7665	30.0108	30.5021	30.1074	30.9705	30.2844	31.5707	27.3764	30.7119	30.1372	30.6165	30.3697	29.0565	29.6243	30.1554	30.2638	29.4167	29.9075	29.8135	29.6826	28.8496	30.3377	30.8574	30.6107	29.6174	28.4199	29.097	28.6531	28.641	30.0489	29.3062	29.5667
23.869	22.6301	NaN	21.5853	23.3682	NaN	NaN	NaN	22.947	22.6458	24.2817	23.6132	23.435	23.4214	21.7835	24.3444	23.286	23.1974	NaN	21.6103	22.8753	21.1094	22.578	22.3547	22.1974	NaN	22.7745	22.8543	24.2552	22.646	22.5821	22.3264	21.768	22.7953	23.0163	25.1646	21.6453	22.3848	23.4203	24.8717	23.3883	24.0021	20.1066	NaN	22.6082	21.0536	NaN	23.2867	NaN	22.1636
25.6997	25.6925	26.0626	NaN	26.0998	25.354	26.4917	25.9789	26.0876	25.6681	27.1005	25.8274	25.3968	25.917	26.0146	25.7591	NaN	26.4377	24.529	24.531	24.4345	24.8825	25.3418	25.3896	25.2395	25.656	25.1763	25.5863	25.3435	25.0453	24.9497	24.7522	26.1371	25.244	25.3545	25.849	24.4762	24.6265	24.7454	25.4203	25.4857	25.5328	25.7663	NaN	25.8673	NaN	NaN	25.8603	22.1155	NaN
22.1108	23.3791	NaN	NaN	22.9365	NaN	22.8474	NaN	23.4848	NaN	20.5891	NaN	21.4062	21.9795	22.7879	22.2016	NaN	NaN	NaN	NaN	NaN	NaN	NaN	NaN	NaN	NaN	NaN	NaN	NaN	NaN	NaN	NaN	NaN	NaN	NaN	NaN	NaN	NaN	NaN	NaN	NaN	NaN	NaN	NaN	NaN	NaN	NaN	23.8717	NaN	NaN
NaN	NaN	NaN	NaN	NaN	NaN	NaN	NaN	NaN	NaN	NaN	NaN	NaN	NaN	NaN	NaN	NaN	NaN	NaN	22.6609	NaN	NaN	22.4029	NaN	NaN	NaN	23.9203	23.1993	NaN	23.4485	23.686	NaN	23.6839	NaN	23.1133	NaN	NaN	NaN	23.1127	NaN	NaN	NaN	NaN	NaN	NaN	NaN	NaN	NaN	NaN	NaN
23.3896	23.8182	23.8891	NaN	24.3878	NaN	24.0654	24.5088	24.7236	24.8058	23.5659	24.3125	23.8306	24.3028	23.7886	24.0858	24.151	24.1404	24.4851	NaN	NaN	NaN	25.1436	NaN	24.4954	NaN	26.2579	NaN	NaN	25.0872	24.4262	25.1838	24.6057	NaN	25.191	26.6421	25.8695	25.7127	25.6936	26.7432	25.0367	NaN	24.2104	NaN	NaN	NaN	NaN	23.6048	NaN	NaN
21.7949	23.3499	25.5625	23.7389	23.2023	NaN	23.0391	24.2198	23.3003	23.2262	21.3164	22.8618	22.2463	22.7751	NaN	22.0329	23.1269	23.5525	NaN	NaN	NaN	NaN	NaN	NaN	NaN	NaN	NaN	NaN	NaN	NaN	NaN	NaN	NaN	NaN	NaN	NaN	NaN	NaN	NaN	NaN	NaN	NaN	24.3988	24.7901	24.8346	26.4858	24.9638	24.0613	25.6543	24.3313
23.3594	23.2922	NaN	24.6249	23.0665	26.3275	21.974	24.4139	20.7792	23.7075	23.171	23.0518	22.9109	23.4167	23.9119	22.2626	23.1709	23.4768	NaN	NaN	NaN	NaN	24.0584	NaN	NaN	NaN	27.8703	NaN	NaN	NaN	NaN	26.5989	NaN	NaN	NaN	NaN	NaN	NaN	NaN	NaN	NaN	NaN	25.1313	24.9553	25.7267	26.5911	25.5666	24.6531	25.7863	24.7605
22.3414	22.6594	24.4949	24.8673	22.1048	24.3004	19.4291	23.7825	22.6827	21.6166	23.1233	21.9102	22.3925	22.3639	21.8966	NaN	NaN	22.5497	NaN	NaN	NaN	NaN	NaN	NaN	NaN	NaN	NaN	NaN	NaN	NaN	NaN	NaN	NaN	NaN	NaN	NaN	NaN	NaN	NaN	NaN	NaN	NaN	23.9376	NaN	24.2137	25.4787	NaN	23.8586	25.1567	24.5462
NaN	NaN	NaN	NaN	NaN	NaN	NaN	NaN	NaN	NaN	NaN	NaN	NaN	NaN	NaN	NaN	NaN	NaN	22.4029	22.4395	21.6129	22.1667	23.3656	23.756	23.0018	25.3266	23.6455	23.9148	23.6754	23.9222	22.3274	22.6419	22.169	22.5918	22.0042	22.3674	21.8116	21.9431	23.2445	22.2539	22.8544	23.2181	NaN	NaN	NaN	NaN	NaN	NaN	NaN	NaN
26.2135	25.2821	26.5004	23.975	25.3685	26.2788	26.3464	25.0608	24.9171	24.7395	26.9288	25.2185	25.59	24.6385	24.8112	25.5891	25.0329	24.9798	25.417	25.2117	26.6178	25.7404	26.948	24.7935	26.3309	NaN	24.7248	26.367	25.7358	26.2109	24.6538	25.7963	25.2577	24.8803	25.261	25.9796	25.7014	25.6674	25.4121	25.8309	24.896	24.2758	24.6221	26.0997	24.9312	26.0441	26.4309	24.3898	24.8993	25.895
22.7934	23.1795	24.4166	NaN	22.9488	24.0407	24.0654	22.6369	22.7755	22.174	22.4302	22.0806	22.9989	22.7278	23.0819	22.7692	22.4861	22.7514	NaN	NaN	NaN	NaN	NaN	NaN	NaN	NaN	NaN	NaN	NaN	NaN	NaN	NaN	NaN	NaN	NaN	NaN	NaN	NaN	NaN	NaN	NaN	NaN	23.6712	24.1918	24.2932	24.91	26.1213	23.5695	24.5296	25.768
NaN	25.089	NaN	25.8072	25.4396	25.0697	NaN	25.5808	25.4296	25.7921	26.3758	25.7204	NaN	25.9495	25.8865	NaN	25.3744	25.8933	24.8426	25.3901	24.35	25.1048	25.2306	24.6919	24.8153	24.8194	24.9935	24.5651	24.6165	24.6456	24.6511	24.6529	24.9643	25.2807	24.9479	25.3821	24.4629	24.4565	24.2861	25.152	25.157	24.8759	24.8071	25.0605	24.8643	25.2456	NaN	24.9737	25.4514	NaN
NaN	NaN	NaN	NaN	NaN	NaN	NaN	NaN	NaN	NaN	NaN	NaN	NaN	NaN	NaN	NaN	NaN	NaN	NaN	22.1385	NaN	NaN	NaN	22.6182	22.7572	NaN	NaN	NaN	NaN	20.4038	24.4112	23.9483	23.8877	24.0098	24.4821	22.1648	NaN	23.9267	NaN	22.8245	23.135	23.3071	NaN	NaN	NaN	NaN	NaN	NaN	NaN	NaN
NaN	NaN	25.5086	NaN	NaN	NaN	24.5467	NaN	23.8932	NaN	24.4405	NaN	NaN	NaN	NaN	NaN	NaN	NaN	23.9492	23.995	25.004	23.8418	23.3113	23.2386	23.0801	NaN	21.6301	22.7291	22.323	22.7255	23.6486	24.0675	23.3083	23.3243	22.8966	NaN	23.4486	22.6465	23.4121	22.0809	23.0838	23.6148	24.5798	25.1039	24.6391	NaN	NaN	24.4169	24.4757	24.997
22.8726	NaN	23.4177	NaN	23.034	22.875	23.2453	22.9945	22.6016	21.1456	22.037	21.7925	22.1344	22.2387	23.4617	22.3567	22.3936	22.1573	NaN	23.5547	24.1796	23.4728	22.9247	NaN	22.6775	23.7434	21.5823	23.1091	22.3071	22.6711	23.7782	23.6175	23.6185	23.2393	22.5404	23.3524	23.3649	22.9551	23.3694	NaN	NaN	NaN	23.3068	23.9273	23.5961	24.0416	23.7999	23.648	23.2474	23.7901
NaN	NaN	NaN	NaN	NaN	NaN	26.724	26.4661	NaN	NaN	NaN	NaN	NaN	NaN	NaN	NaN	NaN	NaN	24.1669	23.5431	24.0227	23.8587	24.0391	24.8918	24.6003	NaN	24.0728	24.2882	24.2682	24.0506	23.512	23.8592	23.8806	24.0961	24.1362	NaN	23.9271	24.114	24.2917	24.3819	24.9615	24.7852	NaN	NaN	NaN	23.6836	24.5888	NaN	NaN	NaN
21.6833	NaN	NaN	23.0467	23.1305	NaN	23.1955	23.7989	23.8079	23.3194	19.0263	23.5693	23.6287	23.4015	23.1293	23.6843	23.2625	23.2642	NaN	24.9161	21.0768	NaN	NaN	NaN	NaN	NaN	NaN	NaN	NaN	23.8506	24.4313	24.8106	25.297	NaN	25.1131	NaN	NaN	23.4416	22.8801	NaN	NaN	NaN	22.4503	22.7967	21.567	21.9772	22.8143	20.1281	21.6006	22.5166
23.0549	22.5852	NaN	NaN	22.2202	NaN	NaN	22.3527	NaN	22.4378	23.6476	22.424	22.026	22.3654	22.3556	22.6187	21.5857	21.7808	NaN	NaN	NaN	NaN	NaN	NaN	NaN	NaN	NaN	NaN	NaN	NaN	NaN	NaN	NaN	NaN	NaN	NaN	NaN	NaN	NaN	NaN	NaN	NaN	23.0728	NaN	23.1907	23.1067	NaN	22.9193	23.4422	23.7801
21.8424	22.8206	24.1303	NaN	22.7873	24.1508	NaN	NaN	21.7906	22.3519	22.1746	21.456	22.8591	23.1592	22.7946	23.2124	22.3121	22.4897	24.5691	25.0476	24.875	24.6968	NaN	NaN	25.2113	NaN	NaN	NaN	NaN	NaN	NaN	NaN	NaN	NaN	NaN	NaN	NaN	22.7518	NaN	NaN	NaN	25.6725	23.1909	NaN	22.7986	24.2451	23.6719	22.9946	23.3538	NaN
NaN	NaN	NaN	NaN	NaN	NaN	NaN	NaN	NaN	NaN	NaN	NaN	NaN	NaN	NaN	NaN	NaN	NaN	23.2554	NaN	21.4496	22.3461	23.3396	NaN	NaN	23.3776	25.4104	23.8979	25.0167	24.5157	24.8843	24.0923	NaN	24.6798	24.5311	NaN	24.4397	24.9194	23.8027	25.8206	23.9813	24.364	NaN	NaN	NaN	NaN	NaN	NaN	NaN	NaN
23.1143	23.1366	24.3443	NaN	23.3688	24.5934	23.5288	NaN	23.3967	23.0232	NaN	22.5846	22.1815	23.9077	24.0275	22.0274	22.8549	23.273	NaN	NaN	NaN	NaN	NaN	NaN	NaN	NaN	NaN	NaN	NaN	NaN	NaN	NaN	NaN	NaN	NaN	NaN	NaN	NaN	NaN	NaN	NaN	NaN	23.4351	NaN	23.562	24.7388	NaN	23.3854	24.5534	24.306
23.7359	NaN	23.6536	24.3545	22.8545	NaN	19.7324	23.3713	22.8265	22.8738	24.4316	23.0953	23.23	22.2927	22.5989	23.0879	NaN	22.0594	NaN	NaN	23.888	24.4236	NaN	NaN	NaN	NaN	23.4902	NaN	NaN	NaN	23.6257	24.3805	24.3019	NaN	NaN	NaN	NaN	NaN	NaN	NaN	NaN	NaN	22.368	21.8918	21.7443	NaN	NaN	22.2154	22.0753	21.5837
26.8646	NaN	NaN	26.4996	NaN	NaN	NaN	NaN	NaN	NaN	NaN	NaN	NaN	NaN	NaN	27.1771	NaN	NaN	25.0645	24.7919	24.437	24.7308	24.5034	24.3292	24.7568	24.863	24.633	24.3248	24.5774	24.4011	24.8736	24.3914	24.4257	24.4751	24.1506	24.9444	24.466	24.2857	24.7385	24.9354	24.7334	24.6984	25.8975	NaN	25.3391	26.144	NaN	26.1052	26.2222	25.9705
NaN	NaN	NaN	NaN	NaN	NaN	NaN	NaN	NaN	NaN	NaN	NaN	NaN	NaN	NaN	NaN	NaN	NaN	NaN	22.4439	NaN	NaN	NaN	NaN	NaN	NaN	NaN	NaN	22.3044	22.2574	NaN	22.202	NaN	22.4394	NaN	NaN	NaN	21.5218	NaN	NaN	NaN	NaN	NaN	NaN	NaN	NaN	24.7071	NaN	NaN	NaN
NaN	NaN	NaN	NaN	NaN	NaN	NaN	NaN	NaN	NaN	NaN	NaN	NaN	NaN	NaN	NaN	NaN	NaN	20.5244	21.341	NaN	21.2027	21.6017	NaN	21.5634	NaN	NaN	22.6806	NaN	21.0456	22.4189	21.75	22.0422	NaN	22.8787	NaN	22.376	22.1784	22.6631	NaN	21.9173	NaN	NaN	NaN	NaN	NaN	NaN	NaN	NaN	NaN
23.8386	20.3507	22.8164	NaN	21.5187	22.8127	24.1497	21.5061	NaN	NaN	22.3973	21.3067	20.5785	23.0541	NaN	20.0162	NaN	NaN	NaN	NaN	NaN	NaN	NaN	NaN	NaN	NaN	NaN	NaN	NaN	NaN	NaN	NaN	NaN	NaN	NaN	NaN	NaN	NaN	NaN	NaN	NaN	NaN	24.2701	24.7283	24.1373	25.6364	25.7535	NaN	25.0594	NaN
NaN	NaN	NaN	26.0945	NaN	NaN	NaN	25.9487	NaN	NaN	26.8919	25.9658	NaN	26.0118	25.791	NaN	NaN	23.738	24.4719	24.7361	23.8559	24.0772	24.1062	24.348	24.579	25.2915	24.9617	24.8662	24.7676	24.8059	24.5605	24.5272	24.8777	20.0801	24.783	25.2544	24.5737	24.767	24.6424	NaN	24.5167	24.4653	NaN	25.8764	NaN	NaN	25.7136	25.8242	NaN	NaN
24.4522	NaN	NaN	NaN	NaN	NaN	NaN	NaN	NaN	23.9842	NaN	23.902	24.6793	24.3287	24.4041	24.6194	24.0205	24.2079	26.0686	NaN	25.5255	NaN	25.127	25.4485	25.6815	NaN	27.2935	25.4356	25.9398	26.0107	NaN	NaN	NaN	NaN	NaN	24.8346	NaN	25.5055	NaN	24.7976	NaN	NaN	NaN	NaN	NaN	NaN	NaN	NaN	NaN	NaN
22.291	21.8236	22.7979	23.4432	21.7317	22.1344	NaN	NaN	NaN	22.6297	NaN	22.8529	22.7888	23.1932	23.469	22.6403	22.6594	23.012	NaN	NaN	NaN	NaN	NaN	NaN	NaN	NaN	NaN	NaN	NaN	NaN	NaN	NaN	NaN	NaN	NaN	24.6132	NaN	NaN	NaN	NaN	NaN	NaN	NaN	NaN	NaN	NaN	NaN	NaN	NaN	NaN
21.218	22.1814	NaN	NaN	NaN	NaN	21.1383	23.1194	NaN	22.5006	21.0118	22.0493	22.1165	22.2834	22.6688	20.9484	21.9364	22.5644	NaN	NaN	NaN	NaN	NaN	NaN	NaN	NaN	NaN	NaN	NaN	NaN	NaN	NaN	NaN	NaN	NaN	NaN	NaN	NaN	NaN	NaN	NaN	NaN	NaN	NaN	NaN	NaN	NaN	23.7348	NaN	NaN
22.5004	22.8148	NaN	NaN	NaN	21.9128	NaN	21.5101	NaN	22.926	NaN	NaN	23.4183	23.0571	22.8094	23.3806	NaN	NaN	24.869	NaN	24.1292	24.5172	23.1265	NaN	23.8875	24.4374	23.806	NaN	23.3741	23.0822	NaN	24.1093	24.7316	24.9661	24.3534	NaN	NaN	24.2283	NaN	24.4248	24.2438	24.3579	NaN	NaN	NaN	NaN	NaN	NaN	NaN	NaN
24.9801	24.2791	24.5767	25.455	24.2526	24.8955	25.008	24.9101	24.0405	23.148	24.8301	22.7278	25.1977	23.9893	23.8898	25.3951	23.3766	NaN	25.3995	24.3998	26.2939	25.2497	24.6351	24.6412	25.0654	NaN	23.5219	24.7365	24.7759	24.5374	NaN	24.7053	24.8408	23.6454	NaN	NaN	24.9828	24.6565	NaN	NaN	25.1399	25.0815	21.8955	23.5699	NaN	NaN	23.493	22.9603	NaN	23.962
23.9534	23.5236	23.8542	NaN	23.1213	23.7375	23.9708	22.965	23.09	22.7216	24.2408	22.8047	23.895	23.3602	22.9882	24.3963	23.9125	23.1548	25.3512	24.6694	25.0744	NaN	24.563	24.0836	24.3731	NaN	NaN	NaN	NaN	NaN	NaN	24.4746	NaN	24.4487	24.6745	NaN	24.4063	23.9944	24.4255	NaN	23.8665	24.4267	23.2183	NaN	22.8267	23.9619	NaN	23.9965	23.7598	NaN
23.5313	NaN	NaN	24.0286	22.735	NaN	22.6246	NaN	NaN	24.2772	23.1123	23.7004	23.4456	23.1748	NaN	22.7547	NaN	23.186	22.5194	22.923	22.8057	23.4953	22.4933	22.1599	21.7918	NaN	23.0028	22.721	23.1612	22.5099	23.4758	23.7558	23.1479	22.9514	22.8768	23.7029	23.3839	23.3086	23.2631	22.7573	22.4576	22.5551	NaN	23.9909	24.3084	24.7466	NaN	24.1062	NaN	23.6346
23.1161	22.5826	NaN	NaN	23.0525	NaN	24.0725	NaN	23.0671	NaN	NaN	22.0111	NaN	NaN	22.7542	22.8747	22.0362	22.7108	NaN	NaN	NaN	NaN	NaN	NaN	NaN	NaN	NaN	NaN	NaN	NaN	NaN	NaN	NaN	NaN	NaN	NaN	NaN	NaN	NaN	NaN	NaN	NaN	NaN	NaN	23.9274	24.8941	24.2224	23.7637	23.6835	24.0887
23.547	NaN	24.4351	NaN	NaN	NaN	NaN	23.685	NaN	23.1072	24.1124	23.5718	23.5464	23.5761	23.3703	23.9308	23.2667	23.1552	NaN	NaN	24.8259	NaN	23.6773	NaN	NaN	NaN	NaN	24.2927	NaN	NaN	NaN	22.8867	NaN	NaN	NaN	NaN	NaN	23.4037	NaN	NaN	NaN	NaN	24.3008	24.2591	24.6422	NaN	24.6812	24.3612	24.6525	24.499
NaN	NaN	NaN	NaN	NaN	NaN	25.6322	24.7449	NaN	24.6895	NaN	NaN	NaN	NaN	NaN	NaN	NaN	NaN	NaN	22.0216	22.9177	NaN	23.2948	NaN	23.3958	NaN	21.6772	NaN	NaN	NaN	NaN	NaN	22.3405	NaN	NaN	NaN	22.9356	22.7244	22.6539	NaN	NaN	NaN	NaN	NaN	25.4451	NaN	NaN	NaN	24.958	NaN
27.4634	27.2528	NaN	28.1306	27.1703	28.3384	NaN	26.4298	26.7913	27.1439	29.6871	26.6699	27.0532	27.4846	27.4603	27.724	NaN	26.447	27.5244	27.0568	27.5683	27.0639	NaN	26.5997	28.6939	28.8817	27.6313	NaN	27.4572	27.3768	26.9161	27.27	26.8593	26.3108	27.6497	NaN	27.8692	NaN	27.2423	27.9065	27.6984	27.4798	26.2581	26.9576	26.2022	26.6886	NaN	NaN	26.3162	26.396
26.3458	25.3194	26.7743	NaN	24.9397	26.2443	25.7946	25.1581	25.0297	24.8864	25.2505	25.0871	25.4004	25.2607	25.3296	25.5646	24.8687	25.0083	23.5209	23.771	26.3424	24.9659	25.8543	25.9445	25.8865	25.8293	24.8909	26.1402	25.4239	25.6944	24.2408	24.5072	23.7684	23.6968	24.5881	24.0212	25.5985	25.5603	25.5299	24.5002	25.7846	26.0466	26.4797	NaN	26.9745	NaN	NaN	NaN	NaN	25.9039
23.8795	23.7935	NaN	NaN	23.6618	NaN	24.3043	NaN	23.7492	23.2124	23.5223	23.4278	23.9241	23.5633	23.9963	23.934	NaN	NaN	NaN	NaN	NaN	NaN	NaN	NaN	NaN	NaN	NaN	NaN	NaN	NaN	NaN	NaN	NaN	NaN	NaN	NaN	NaN	NaN	NaN	NaN	NaN	NaN	24.754	NaN	25.366	26.3542	NaN	24.8907	NaN	NaN
20.8992	NaN	NaN	NaN	NaN	NaN	NaN	21.2852	NaN	NaN	23.5045	21.5205	22.2058	NaN	NaN	22.3186	NaN	NaN	NaN	22.5718	21.6091	21.9882	NaN	NaN	NaN	NaN	NaN	NaN	NaN	22.7728	21.7945	21.9951	NaN	21.909	21.4392	NaN	21.8571	21.7097	21.9509	NaN	NaN	NaN	NaN	22.8601	NaN	NaN	NaN	22.3969	NaN	NaN
NaN	NaN	NaN	NaN	NaN	NaN	NaN	NaN	NaN	NaN	NaN	NaN	NaN	NaN	NaN	NaN	NaN	NaN	NaN	NaN	22.8997	NaN	NaN	NaN	NaN	NaN	NaN	23.9422	NaN	NaN	22.9641	22.9538	22.9878	NaN	23.0945	NaN	22.8379	22.7102	NaN	22.174	23.1208	NaN	NaN	NaN	NaN	NaN	NaN	NaN	NaN	NaN
24.8409	NaN	NaN	NaN	NaN	NaN	26.8302	26.4526	NaN	23.0266	NaN	NaN	24.4645	NaN	NaN	24.6227	NaN	NaN	22.7192	NaN	23.8899	23.8931	24.0578	24.4499	23.7431	25.5059	23.2281	23.909	23.8302	23.2749	23.5204	24.1073	23.2583	23.7391	23.4812	NaN	23.8296	23.853	24.1965	NaN	24.548	25.0594	NaN	NaN	NaN	NaN	26.6207	NaN	24.676	NaN
21.7466	22.0723	23.9138	NaN	21.7289	NaN	22.7301	22.4723	21.7818	22.1631	NaN	21.9863	22.3498	22.6057	22.963	22.1456	21.996	22.6239	NaN	NaN	NaN	NaN	NaN	NaN	NaN	NaN	NaN	NaN	NaN	NaN	NaN	NaN	NaN	NaN	NaN	NaN	NaN	NaN	NaN	NaN	NaN	NaN	22.9414	24.2398	NaN	NaN	23.9114	NaN	NaN	23.6848
22.0743	21.0978	23.212	23.9911	22.3976	23.2607	21.4959	22.1421	22.9473	22.3307	23.1201	NaN	22.5382	22.4063	NaN	22.4442	22.4403	22.3663	NaN	NaN	NaN	NaN	NaN	NaN	NaN	NaN	NaN	NaN	NaN	NaN	NaN	NaN	NaN	NaN	NaN	NaN	NaN	NaN	NaN	NaN	NaN	NaN	23.859	NaN	24.1683	22.5043	NaN	24.3173	24.1681	23.7974
25.3601	23.402	NaN	NaN	23.7106	NaN	24.5646	24.4479	22.7386	19.7051	25.9028	18.5785	25.0066	18.2651	24.034	25.2829	23.665	23.2068	23.3485	22.6431	23.2301	22.7929	22.2006	23.0856	21.161	23.2738	21.0166	21.2331	20.9314	20.648	NaN	21.0871	21.3272	21.7429	22.0577	22.3454	22.2481	22.0536	21.6905	21.0614	22.6394	23.2841	NaN	25.486	NaN	NaN	25.3497	NaN	NaN	NaN
26.6195	25.8529	26.9012	NaN	25.9464	27.1278	26.9756	27.2559	26.0728	25.1525	25.9459	25.7396	26.3912	26.0988	26.1386	26.6848	25.9928	26.3274	26.4742	26.7488	27.2656	26.3948	26.2177	26.6216	25.7167	28.2504	26.8065	26.6534	25.7793	26.3155	26.7591	26.7299	26.3478	26.4427	26.4512	27.2783	27.0281	26.8102	26.6226	26.5969	26.8691	27.1533	27.1757	27.8357	26.5534	28.1599	27.6374	27.082	26.7633	27.3067
26.7882	NaN	NaN	NaN	NaN	NaN	NaN	NaN	NaN	26.2588	NaN	26.8414	26.3438	NaN	25.7555	NaN	NaN	NaN	25.6097	NaN	25.1432	24.4741	25.6745	24.5034	25.1622	NaN	25.7538	23.8889	25.0938	25.4163	NaN	24.8185	24.3418	NaN	24.7717	26.9478	NaN	25.4917	25.0844	26.2972	24.8098	24.2888	NaN	25.0189	25.9411	NaN	24.812	NaN	25.5476	NaN
25.9896	NaN	29.3279	NaN	NaN	NaN	26.9206	28.7427	26.3454	27.3333	25.9453	27.9566	27.0812	27.7118	29.4912	26.9247	26.931	27.2408	25.5054	26.8476	26.6131	25.603	26.1003	25.9667	NaN	NaN	26.632	26.5444	26.5199	NaN	26.395	NaN	NaN	NaN	22.8421	27.0786	NaN	NaN	23.3208	NaN	26.0818	26.184	NaN	NaN	NaN	NaN	NaN	28.3909	NaN	28.8622
30.8162	28.9452	29.1251	30.418	29.4071	29.6428	30.7722	29.8223	29.14	28.5799	NaN	29.2956	30.3625	29.7045	30.0495	30.9184	29.3133	29.4252	29.409	29.3604	29.3955	29.1076	30.3259	29.0216	29.9719	30.8546	29.2832	29.5055	29.3644	29.2401	29.195	28.6807	28.6228	28.3047	29.12	31.0122	29.0597	29.0949	28.9965	30.1099	29.5614	29.5756	28.9152	29.3037	28.8593	28.8466	29.091	28.9651	28.864	28.9374
30.0078	30.52	29.9574	NaN	29.6729	29.8383	30.3732	28.7731	29.5347	30.3402	31.117	30.7578	30.3101	30.41	30.2576	30.5781	30.3004	30.3535	28.9981	29.37	29.6726	29.4293	31.2791	30.0637	31.2334	28.1493	30.0249	30.3087	30.197	30.0601	28.5184	29.035	28.9323	28.9237	29.4678	31.0925	29.1966	29.0654	29.8075	30.4897	30.4369	30.4191	29.4271	28.2258	29.089	28.0935	27.978	29.4999	28.8377	28.4294
26.3503	25.3985	NaN	26.599	26.2032	24.8133	NaN	25.8173	25.9403	25.6526	26.9642	26.1119	26.2822	26.232	26.0347	27.0146	26.2552	25.5122	NaN	25.4022	25.7145	25.3	NaN	24.4946	25.4875	25.1783	25.2774	25.3246	24.6201	24.975	25.3979	25.692	26.1306	25.2099	26.6028	27.4877	25.9859	27.065	25.975	27.2419	24.8549	25.1291	NaN	NaN	NaN	24.3784	NaN	NaN	NaN	NaN
NaN	27.1244	25.9467	26.8594	NaN	25.8894	NaN	NaN	NaN	NaN	28.336	NaN	NaN	NaN	NaN	NaN	26.7073	26.2197	24.8598	25.1922	25.1802	24.9201	24.9765	NaN	25.715	25.268	24.5349	23.8107	23.7857	24.0312	24.5193	24.6705	NaN	24.663	26.1535	27.4425	26.1844	26.6775	NaN	27.1627	25.1283	25.279	26.8319	25.8684	26.8391	NaN	25.9434	27.1106	26.3533	26.4455
NaN	NaN	23.6248	23.6222	NaN	23.4572	NaN	24.015	22.3282	NaN	21.6835	21.9813	21.4787	22.194	22.2936	21.2178	NaN	NaN	NaN	NaN	NaN	NaN	NaN	NaN	NaN	NaN	22.7342	NaN	NaN	NaN	NaN	NaN	NaN	NaN	NaN	NaN	22.9513	NaN	NaN	NaN	NaN	NaN	NaN	NaN	NaN	NaN	NaN	NaN	NaN	NaN
24.6822	23.8085	23.6971	NaN	23.9573	23.413	24.6382	24.6907	NaN	23.528	24.9506	23.67	24.5993	24.6077	24.1979	24.3279	23.7796	23.9301	23.7094	24.2931	22.4009	NaN	24.9638	NaN	22.6451	NaN	24.8327	23.7628	24.0001	24.1235	23.5347	25.3842	25.2462	23.228	24.452	NaN	24.5406	24.2608	23.6161	23.5774	NaN	NaN	22.4961	NaN	22.5461	NaN	NaN	22.4168	23.2231	NaN
35.0404	33.3664	34.6509	NaN	34.1664	34.5343	34.4916	34.68	33.9479	24.1223	22.1801	24.7309	25.6332	25.6722	34.074	25.5598	33.7566	34.1318	30.0607	29.704	30.9204	29.8503	29.1658	29.7184	28.2547	30.6504	29.7437	29.0154	27.7481	28.4035	29.7212	29.581	29.1769	28.4431	30.021	30.4651	29.3256	28.9197	28.8103	30.117	28.5713	29.372	34.7176	33.9061	NaN	27.2407	33.8909	27.0607	26.4497	24.9705
25.5474	25.2718	26.469	NaN	25.1253	26.3229	26.0406	25.4167	25.338	25.5998	26.9397	25.4223	25.6668	25.8634	26.2864	25.6236	25.1414	25.7662	24.8534	24.9357	24.5459	25.1596	26.3676	NaN	25.8673	NaN	25.6598	25.6224	27.0646	26.5924	25.091	25.5834	25.2601	25.3346	25.3154	23.5729	25.2925	25.1491	25.0162	24.7278	26.5371	24.183	25.3887	25.3581	24.8069	24.9187	24.3024	25.2779	25.7048	24.0237
27.0642	27.3007	NaN	NaN	26.6271	NaN	26.1541	NaN	26.3186	25.5877	26.5987	26.4686	26.5926	26.7552	26.0925	27.2222	NaN	NaN	25.7681	25.9313	27.2555	25.3489	24.624	25.3545	24.6384	27.5264	26.44	26.2092	24.8623	25.7463	26.311	26.1928	25.8792	25.271	25.8176	28.274	27.0691	26.8796	27.0172	27.2197	NaN	NaN	NaN	26.5955	NaN	28.2336	NaN	NaN	NaN	26.8214
NaN	NaN	NaN	NaN	NaN	NaN	NaN	NaN	NaN	NaN	NaN	NaN	NaN	NaN	NaN	NaN	NaN	NaN	NaN	NaN	22.6247	NaN	NaN	NaN	NaN	NaN	22.6242	NaN	NaN	23.4127	23.5354	NaN	NaN	NaN	NaN	NaN	22.645	NaN	22.3931	NaN	NaN	23.0253	NaN	NaN	NaN	NaN	NaN	NaN	NaN	NaN
24.2553	24.1114	25.5037	25.213	23.795	25.5623	24.3876	24.2628	24.0127	23.8687	24.5928	23.73	23.8665	23.967	24.2975	24.1673	23.7749	23.6044	25.4399	25.7343	25.6376	25.6363	26.7182	NaN	25.8095	25.865	26.0179	NaN	25.8146	NaN	25.5136	NaN	NaN	NaN	26.2394	NaN	26.1479	26.2416	25.9748	25.3676	NaN	NaN	24.2744	25.9399	24.8838	25.6741	25.3916	24.4699	25.4533	25.2419
NaN	21.507	22.3008	NaN	21.1489	22.4765	NaN	22.2312	NaN	21.2059	20.5482	20.8195	NaN	22.4978	21.9141	19.3505	20.4905	20.6642	NaN	NaN	NaN	NaN	NaN	NaN	NaN	NaN	NaN	NaN	NaN	NaN	NaN	NaN	NaN	NaN	NaN	NaN	NaN	NaN	NaN	NaN	NaN	NaN	21.8666	NaN	NaN	NaN	NaN	22.0417	NaN	NaN
NaN	NaN	28.5273	NaN	NaN	29.7548	26.0583	27.9731	28.4307	25.9895	25.341	25.7268	NaN	25.7696	26.5156	26.163	NaN	NaN	NaN	24.9969	25.7768	24.5288	24.5327	25.3201	24.0711	26.3534	25.2159	25.0693	24.525	24.314	24.6883	25.3489	25.2628	24.4879	24.6916	26.1227	26.0852	25.8028	25.7288	25.7247	25.1884	25.1785	29.32	NaN	29.193	NaN	NaN	29.2639	29.83	NaN
NaN	NaN	NaN	NaN	NaN	NaN	NaN	NaN	NaN	NaN	NaN	NaN	NaN	NaN	NaN	NaN	NaN	NaN	22.8091	22.6959	23.418	23.3962	23.0399	NaN	23.4516	NaN	22.2056	22.8624	22.697	22.9726	NaN	23.0329	22.9854	23.4142	21.8962	NaN	22.3745	21.3385	22.2695	NaN	23.3468	23.6565	NaN	NaN	NaN	NaN	NaN	NaN	NaN	NaN
23.6061	22.8796	25.1322	24.9501	23.3636	25.4438	24.1315	24.8613	23.685	23.5416	23.5806	22.742	24.1132	23.4416	NaN	23.8911	23.2569	23.1103	24.7591	NaN	25.9889	25.3819	25.6206	NaN	NaN	25.2313	25.4498	25.7018	25.32	25.4937	NaN	25.2656	25.2689	NaN	NaN	24.7937	25.7187	25.2445	25.6268	25.0124	25.2472	25.3799	24.4779	26.0948	24.6608	26.0453	25.5864	24.345	25.3929	25.4002
22.5695	22.3212	NaN	22.3281	22.0505	NaN	21.6852	22.4577	22.2725	NaN	21.6696	21.6375	22.1353	22.4379	22.0988	22.6809	22.3844	22.2824	NaN	22.2353	NaN	NaN	NaN	NaN	NaN	NaN	23.6697	NaN	21.6058	22.3543	NaN	23.8378	23.0774	NaN	22.3633	22.5617	23.65	23.5432	NaN	NaN	NaN	NaN	22.6183	NaN	NaN	NaN	NaN	NaN	NaN	NaN
23.4522	22.7774	25.1083	NaN	22.2228	24.3806	23.4146	24.3714	22.8799	22.9602	21.7222	20.869	23.5943	22.822	22.7505	23.3431	22.0695	22.2198	NaN	NaN	NaN	NaN	NaN	NaN	NaN	NaN	NaN	NaN	NaN	NaN	NaN	NaN	NaN	NaN	NaN	NaN	NaN	NaN	NaN	NaN	NaN	NaN	24.3521	NaN	NaN	26.3032	NaN	23.8042	25.2927	25.5919
26.4259	24.5519	NaN	NaN	24.8782	NaN	25.0474	NaN	NaN	23.6032	NaN	NaN	26.1288	23.1569	24.1472	26.3836	23.5948	21.4792	22.6366	24.8627	25.7123	NaN	24.5287	NaN	25.3068	27.0424	NaN	24.4835	24.6679	24.4728	24.6257	24.0356	24.2751	25.1303	23.2309	23.8777	22.4772	23.0775	22.8143	21.2714	23.8896	23.8115	NaN	25.2414	NaN	NaN	NaN	NaN	NaN	NaN
23.3989	23.3645	24.5381	23.8674	23.116	24.9667	NaN	24.1786	23.0885	23.4702	22.9206	23.8211	23.3915	23.6743	23.7407	23.3798	22.6366	22.9792	NaN	23.8463	24.5873	23.8767	24.3092	23.7518	23.1829	NaN	23.4592	24.134	NaN	23.8143	23.3443	24.0978	23.7807	23.2152	NaN	NaN	24.4703	24.3784	24.4061	NaN	NaN	NaN	NaN	NaN	24.6933	26.0041	24.9229	24.2601	25.2884	24.3631
25.7307	25.1568	24.6891	NaN	25.5446	24.6491	24.6854	24.2291	25.4239	24.4787	24.3989	25.1752	24.5319	25.0872	24.4389	25.3751	24.1148	23.9249	24.8768	25.408	26.2073	25.5359	25.3542	25.3141	25.1335	26.2545	25.498	25.0004	24.7958	25.2188	25.4839	25.644	25.0031	24.4614	25.7127	25.9347	26.1233	26.1241	26.034	25.993	24.9505	26.3539	NaN	24.5583	25.1572	25.3402	25.3111	26.5966	24.8877	25.6956
25.54	26.032	27.8981	26.3187	26.3489	27.9394	26.0903	26.8803	26.2515	25.4258	25.8609	25.5812	20.7641	26.3617	26.0984	20.8117	25.3007	25.7642	26.3758	NaN	27.3351	26.5592	27.5543	26.4793	26.6667	27.9457	27.7437	27.1689	26.1627	26.5449	26.7074	27.1957	26.9813	26.0795	26.9177	28.3628	26.4049	27.4305	26.8638	26.4643	NaN	NaN	27.4357	27.001	26.5813	27.9987	26.7456	27.1383	28.0676	27.7442
29.5458	29.308	30.3542	29.6094	29.0212	30.4812	29.6986	30.0653	28.6645	28.128	29.8147	27.9966	30.2792	28.3216	28.4163	22.7596	27.918	28.115	28.3568	29.0501	29.1856	28.2751	28.3546	28.1969	NaN	29.5941	28.4174	28.0444	27.5351	27.6465	28.1892	28.5918	28.2808	27.7643	28.9212	30.5495	29.2513	29.1179	28.5611	28.921	28.6	28.5521	29.2343	30.5882	27.0801	30.3895	30.4982	30.0107	29.9458	30.8202
24.4161	24.1107	25.478	NaN	24.242	25.845	24.6489	23.6686	24.5779	23.335	24.2387	23.6488	24.4768	24.3048	24.7128	24.351	23.3713	23.997	24.2014	26.5724	26.0422	25.2838	27.54	25.5408	26.2682	26.8724	26.9708	NaN	NaN	NaN	NaN	NaN	NaN	NaN	NaN	26.5516	26.4654	26.0498	25.3303	26.0762	NaN	NaN	24.9012	24.8764	24.7819	25.9493	25.3601	24.6696	26.4828	26.1565
24.1676	23.4669	26.8766	NaN	23.9318	27.6432	24.5711	24.6528	24.9561	22.8396	23.2817	23.0764	24.1001	23.2411	24.0604	24.3846	23.0684	23.6085	NaN	NaN	NaN	NaN	NaN	NaN	NaN	NaN	NaN	NaN	NaN	NaN	NaN	25.951	NaN	NaN	26.5785	25.8056	26.3496	26.18	26.4208	25.2747	NaN	NaN	25.8624	25.0627	25.8463	26.7434	24.9834	25.555	26.4495	25.0645
NaN	NaN	NaN	NaN	NaN	NaN	NaN	25.5462	NaN	25.4436	25.3766	25.5187	25.402	25.5545	NaN	25.0075	NaN	NaN	25.3603	24.2851	25.2298	24.8859	24.4694	25.1619	24.8123	27.2208	24.3286	24.8379	24.5319	24.7166	24.8088	24.8043	24.2722	24.3047	23.6448	25.0531	24.7536	24.4009	25.0253	24.5759	25.455	25.8217	NaN	NaN	NaN	NaN	NaN	NaN	NaN	NaN
23.6752	23.7136	24.9044	21.3408	23.8457	24.4048	23.6896	24.8114	23.7719	23.6765	23.5224	NaN	23.7517	23.8848	23.8603	23.3702	23.2529	23.6783	NaN	NaN	NaN	23.2099	21.3573	25.062	24.8291	26.6551	25.8602	26.0833	25.5929	25.9523	NaN	23.8941	23.336	22.8884	NaN	25.2691	22.3139	24.7623	25.9608	25.7028	24.9426	25.0571	24.6482	24.902	24.7108	25.9485	24.7264	24.5435	25.6462	24.7012
23.0348	22.8281	24.0588	NaN	22.5974	24.022	23.9815	23.6588	23.0829	22.3207	23.6339	21.8035	22.9599	22.8079	23.1701	22.8278	22.6434	22.6882	NaN	22.1651	23.8483	NaN	NaN	NaN	NaN	NaN	NaN	24.3361	NaN	NaN	NaN	NaN	NaN	NaN	23.6314	NaN	24.3242	24.6273	NaN	NaN	NaN	NaN	23.3273	23.9264	23.4188	NaN	24.6145	23.7958	24.3342	24.638
22.0982	NaN	NaN	NaN	NaN	NaN	22.5019	NaN	NaN	21.0444	21.0566	21.9711	22.1417	NaN	NaN	21.3776	21.3017	21.893	NaN	NaN	NaN	NaN	NaN	NaN	NaN	NaN	NaN	NaN	NaN	NaN	NaN	NaN	NaN	NaN	NaN	NaN	NaN	NaN	NaN	NaN	NaN	NaN	22.4373	NaN	NaN	NaN	23.8127	NaN	24.085	NaN
21.9988	22.7725	NaN	NaN	22.3114	NaN	NaN	NaN	NaN	22.3852	22.1604	22.0895	22.0657	22.6845	22.8034	NaN	NaN	22.573	23.2298	23.1524	22.9943	23.2389	22.4013	NaN	NaN	NaN	NaN	22.0062	22.7215	22.6352	23.3735	22.9501	23.0865	23.1175	NaN	NaN	NaN	NaN	NaN	22.7726	NaN	NaN	NaN	NaN	NaN	NaN	NaN	NaN	NaN	NaN
NaN	24.1714	NaN	24.3675	23.8866	NaN	NaN	NaN	NaN	23.0704	NaN	NaN	NaN	23.8134	NaN	22.838	22.9561	NaN	NaN	NaN	NaN	22.6242	NaN	NaN	22.2143	NaN	NaN	22.7205	23.0058	23.3697	23.7176	23.6967	23.7721	23.1579	23.5852	NaN	24.2377	23.739	23.5581	23.3621	23.2381	NaN	NaN	NaN	NaN	NaN	NaN	NaN	NaN	NaN
25.5392	NaN	NaN	NaN	NaN	NaN	NaN	24.4796	NaN	NaN	25.3001	NaN	25.1327	NaN	NaN	25.2017	NaN	NaN	23.0582	NaN	23.6147	23.6784	22.9315	NaN	24.0781	NaN	23.8367	23.3226	23.2556	23.7055	24.3067	23.7104	NaN	23.5924	NaN	24.6533	23.7811	NaN	NaN	24.347	23.618	NaN	NaN	NaN	NaN	NaN	NaN	NaN	NaN	NaN
NaN	NaN	NaN	NaN	NaN	NaN	NaN	NaN	NaN	NaN	NaN	NaN	NaN	NaN	NaN	NaN	NaN	NaN	23.1389	23.3814	NaN	NaN	23.0773	23.0141	NaN	22.2074	23.4543	21.8161	21.5446	NaN	22.2617	23.7708	24.0249	22.8716	21.695	NaN	20.9927	21.8985	22.0089	23.382	21.8603	22.1945	NaN	NaN	NaN	NaN	NaN	NaN	NaN	NaN
NaN	NaN	NaN	NaN	NaN	NaN	NaN	NaN	NaN	NaN	NaN	NaN	NaN	NaN	NaN	NaN	NaN	NaN	24.9103	24.0916	NaN	24.4182	23.9521	25.0239	24.463	NaN	24.4279	24.6755	24.5039	24.7398	24.1637	24.7518	24.9156	24.9382	23.566	NaN	25.0598	25.2562	25.297	25.4874	25.7693	26.2798	NaN	NaN	NaN	NaN	NaN	NaN	NaN	NaN
NaN	NaN	NaN	NaN	NaN	NaN	NaN	NaN	NaN	NaN	NaN	NaN	NaN	NaN	NaN	NaN	NaN	NaN	NaN	21.0064	NaN	NaN	NaN	NaN	22.0102	NaN	NaN	22.3832	NaN	22.7901	NaN	NaN	21.1398	21.7534	21.6682	NaN	NaN	21.0483	21.8665	21.8105	21.7586	NaN	NaN	NaN	NaN	NaN	NaN	NaN	NaN	NaN
NaN	NaN	22.9182	25.0081	NaN	23.7695	23.5201	23.5891	NaN	22.6658	23.8203	23.5768	NaN	23.0396	NaN	NaN	NaN	NaN	21.4607	22.1509	NaN	NaN	23.8803	23.0051	23.0848	24.0166	23.1611	23.7721	23.1355	23.9596	NaN	NaN	NaN	NaN	NaN	21.2842	NaN	NaN	22.3872	22.407	NaN	NaN	23.107	23.3459	22.6469	23.5555	NaN	23.8819	23.0924	NaN
NaN	NaN	NaN	NaN	NaN	NaN	NaN	NaN	NaN	22.7521	NaN	22.482	NaN	22.7194	22.6132	NaN	21.8757	NaN	NaN	NaN	NaN	NaN	NaN	NaN	NaN	NaN	NaN	NaN	24.7801	24.8516	NaN	25.1116	25.9599	NaN	NaN	NaN	NaN	NaN	NaN	NaN	24.6561	24.7909	NaN	NaN	NaN	NaN	NaN	NaN	NaN	NaN
NaN	NaN	NaN	30.5298	NaN	31.3731	33.2804	31.8725	32.0211	NaN	33.9071	23.7418	NaN	NaN	NaN	NaN	NaN	NaN	28.7933	28.8514	28.7415	28.4926	29.4789	28.9655	29.3991	31.6726	28.7238	29.0918	28.7545	29.2248	28.6242	28.5147	27.8022	28.358	28.7971	30.1715	28.3899	28.3506	28.5521	29.5958	29.5252	29.7931	31.6662	31.8681	31.455	31.9342	31.5738	31.5989	31.4538	31.3862
NaN	NaN	NaN	NaN	NaN	NaN	NaN	NaN	NaN	NaN	NaN	27.4042	28.6381	NaN	NaN	NaN	NaN	NaN	24.0773	20.9614	24.2455	24.1773	24.9604	24.6609	24.7584	25.7567	24.2702	24.8073	24.8404	24.1824	25.2449	25.0861	24.9672	24.7835	26.0259	25.8991	25.2566	25.1949	25.3256	25.228	NaN	25.8388	NaN	NaN	NaN	NaN	NaN	28.5934	NaN	NaN
27.5963	NaN	NaN	NaN	NaN	NaN	27.5144	NaN	26.4669	26.5457	28.2144	NaN	NaN	26.8246	26.9358	27.8166	NaN	26.9015	25.8861	25.3524	26.3286	26.2835	25.4878	26.0496	25.2523	27.3244	25.676	25.3959	25.1006	25.4452	26.0504	25.4247	25.2554	25.1815	25.8477	25.9657	26.3213	26.1436	26.2309	26.5398	25.8926	26.6328	27.9496	27.4381	27.6245	28.1058	NaN	NaN	28.2242	28.2538
22.5172	NaN	NaN	NaN	NaN	NaN	21.4842	20.927	NaN	22.6934	NaN	21.8519	22.1463	21.6582	21.5962	21.5242	21.7183	21.9409	NaN	NaN	23.2606	NaN	23.0902	23.0456	24.0982	NaN	NaN	23.7578	24.2641	23.5915	NaN	22.6646	NaN	NaN	NaN	NaN	23.4194	22.5517	23.5606	23.0219	24.2164	24.1885	23.8305	23.9849	NaN	22.119	22.9031	23.3599	NaN	23.3794
NaN	NaN	28.8641	30.7686	NaN	28.9525	29.8826	27.0782	NaN	NaN	NaN	NaN	NaN	NaN	NaN	NaN	NaN	NaN	28.5523	NaN	NaN	NaN	NaN	NaN	NaN	NaN	28.8344	27.4612	28.7875	30.1786	28.785	27.9567	27.3994	30.6993	NaN	NaN	NaN	NaN	NaN	NaN	NaN	NaN	NaN	NaN	NaN	NaN	29.2927	NaN	NaN	30.1231
25.3744	NaN	NaN	NaN	NaN	NaN	23.6527	NaN	24.1832	NaN	23.4057	23.2843	24.1676	NaN	23.7191	NaN	NaN	24.0987	23.1817	22.9035	23.3896	22.878	23.1658	23.2929	22.7719	NaN	23.4243	23.8879	23.4903	23.5993	24.0286	24.0173	23.5801	23.366	23.4911	24.382	23.8701	23.3683	23.3204	NaN	NaN	NaN	NaN	NaN	NaN	NaN	NaN	NaN	NaN	23.6486
21.5159	21.6283	23.8947	23.9527	21.7978	NaN	22.5021	22.6422	21.7681	22.2952	22.4099	21.8838	23.0002	22.0045	22.6536	21.7483	21.6495	21.6187	NaN	NaN	NaN	NaN	NaN	NaN	NaN	NaN	NaN	NaN	NaN	NaN	NaN	NaN	NaN	NaN	NaN	NaN	NaN	NaN	NaN	NaN	NaN	NaN	22.3768	23.8696	22.554	23.9599	24.4071	22.7037	NaN	23.6406
19.9275	20.7569	22	NaN	20.4686	22.5954	22.0681	21.2331	22.5318	19.7489	20.2682	20.2879	21.3375	21.1746	20.9673	22.9362	20.7682	21.3265	NaN	NaN	NaN	NaN	NaN	NaN	NaN	NaN	NaN	NaN	NaN	NaN	NaN	NaN	NaN	NaN	NaN	NaN	NaN	NaN	NaN	NaN	NaN	NaN	23.0062	NaN	23.3366	22.2578	NaN	22.9447	22.955	22.2295
22.0778	22.0382	22.2352	24.6265	22.7108	23.1948	23.4404	23.1495	22.537	21.3699	NaN	20.8613	22.0188	21.8303	22.458	22.0788	NaN	NaN	NaN	21.4403	20.7949	21.0593	22.0225	22.2612	21.6686	NaN	NaN	NaN	NaN	NaN	23.3466	22.7938	23.27	23.6907	23.7906	23.5816	23.3306	23.4336	NaN	22.6309	23.0289	23.0798	22.0926	22.8623	NaN	NaN	23.3275	22.1971	NaN	23.2903
NaN	NaN	NaN	NaN	NaN	NaN	NaN	NaN	NaN	NaN	NaN	NaN	NaN	NaN	NaN	NaN	NaN	NaN	NaN	NaN	19.2514	18.5923	NaN	NaN	NaN	NaN	NaN	NaN	16.6629	NaN	NaN	NaN	NaN	NaN	NaN	NaN	NaN	NaN	NaN	NaN	NaN	NaN	NaN	NaN	NaN	NaN	NaN	NaN	NaN	NaN
23.7022	24.0124	NaN	NaN	24.6643	NaN	23.5442	NaN	24.5984	23.4667	NaN	23.6108	23.5928	24.0515	24.2618	24.1861	24.1042	23.6702	NaN	NaN	NaN	NaN	NaN	NaN	NaN	NaN	NaN	NaN	NaN	NaN	NaN	NaN	NaN	NaN	NaN	NaN	NaN	NaN	NaN	NaN	NaN	NaN	NaN	NaN	NaN	27.3082	NaN	NaN	NaN	25.1707
25.8279	25.1681	NaN	25.1977	NaN	NaN	25.6255	21.7309	25.1022	26.0034	26.8143	25.7286	26.0907	NaN	25.6575	25.6598	NaN	NaN	24.8936	24.6346	24.1206	24.2084	24.5542	23.7463	24.3049	NaN	25.295	24.0106	24.85	24.8112	25.0753	24.7001	25.0011	24.6721	24.7344	25.4991	24.4113	24.6845	24.0906	24.6617	24.6097	24.0085	NaN	24.9856	NaN	NaN	23.6376	NaN	NaN	24.2664
23.3294	23.1502	25.2731	NaN	23.4927	24.6762	24.1528	24.6714	23.2892	23.212	24.6697	22.7955	23.5621	23.9422	24.1255	23.1207	22.8097	NaN	NaN	NaN	NaN	NaN	NaN	NaN	NaN	NaN	NaN	NaN	NaN	NaN	NaN	NaN	NaN	NaN	NaN	NaN	NaN	NaN	NaN	NaN	NaN	NaN	NaN	25.4491	23.9881	25.8946	25.47	24.249	25.0557	NaN
25.2253	24.3822	NaN	NaN	NaN	NaN	25.6888	NaN	24.2287	NaN	24.8605	NaN	NaN	NaN	24.895	25.1466	23.9825	NaN	24.4209	24.9676	25.786	24.6281	24.382	24.782	24.4916	25.2792	24.7245	24.9813	24.3443	24.5577	24.7797	24.8609	25.0162	23.9291	NaN	25.9238	25.811	NaN	NaN	NaN	NaN	NaN	NaN	26.5526	23.7078	NaN	26.5086	25.9083	26.5735	26.6614
NaN	NaN	NaN	NaN	NaN	NaN	NaN	NaN	NaN	NaN	NaN	NaN	NaN	NaN	NaN	NaN	NaN	NaN	23.2451	NaN	23.9574	24.2067	23.9965	NaN	23.6239	NaN	22.892	NaN	NaN	23.7036	23.2293	22.4027	NaN	23.4006	NaN	21.7588	22.5653	22.379	22.8803	NaN	NaN	24.1175	NaN	NaN	NaN	NaN	NaN	NaN	NaN	NaN
NaN	22.1285	NaN	NaN	21.5177	22.9285	22.7069	22.343	21.6881	21.4307	22.5177	21.0218	22.3538	21.1888	NaN	22.0719	NaN	NaN	NaN	NaN	NaN	NaN	NaN	NaN	NaN	NaN	NaN	NaN	NaN	NaN	NaN	NaN	NaN	NaN	NaN	NaN	NaN	NaN	NaN	NaN	NaN	NaN	22.6818	25.1773	22.5965	25.4437	24.3085	22.6305	23.4783	25.0391
NaN	NaN	NaN	NaN	NaN	NaN	NaN	NaN	23.0828	NaN	NaN	25.2048	NaN	NaN	NaN	NaN	NaN	NaN	NaN	NaN	NaN	NaN	24.8389	NaN	NaN	NaN	NaN	NaN	24.6057	NaN	NaN	NaN	NaN	NaN	23.515	NaN	NaN	NaN	NaN	NaN	NaN	24.8162	NaN	27.032	26.6916	NaN	NaN	26.254	NaN	NaN
26.1827	25.3721	26.1273	NaN	25.6452	25.5469	26.5314	24.9325	26.0226	25.5743	27.9521	24.5428	26.4055	25.3887	25.8206	26.3279	25.5208	25.3506	25.674	26.5226	26.8239	25.9696	28.3875	25.8174	27.1535	NaN	NaN	27.2632	26.8172	27.2158	25.5986	25.4155	25.7059	25.1333	26.3538	24.8414	26.0515	25.894	25.8824	26.6392	26.2846	NaN	24.9352	26.1014	24.9481	25.7079	26.2074	25.6661	25.7984	26.5675
NaN	NaN	24.9534	NaN	NaN	25.655	24.7735	24.8705	NaN	NaN	NaN	NaN	NaN	24.0415	NaN	NaN	23.4928	NaN	NaN	23.0474	23.3565	NaN	21.0753	NaN	NaN	NaN	NaN	NaN	NaN	NaN	NaN	NaN	22.4589	NaN	NaN	NaN	23.6588	22.4091	NaN	NaN	NaN	NaN	NaN	NaN	NaN	NaN	NaN	NaN	NaN	NaN
29.3568	29.0488	28.7081	NaN	28.72	29.1001	29.5963	28.8765	29.0206	28.8368	29.8662	29.0099	NaN	29.057	29.1924	29.6761	28.7325	29.2073	28.7653	28.0244	28.0273	28.4128	28.7503	28.4333	28.4969	28.0521	29.0669	27.9353	27.7209	27.8202	28.4447	28.0735	28.0974	28.1455	28.4029	28.4485	27.7474	28.0629	27.4927	28.7775	28.7923	NaN	NaN	NaN	28.2495	NaN	28.591	NaN	28.8124	28.7046
22.0974	22.3467	22.5862	NaN	21.8959	22.6069	22.4327	23.0453	22.9294	21.9961	22.3958	22.0864	21.8102	22.35	22.0104	21.9633	22.0746	22.0701	NaN	NaN	NaN	NaN	NaN	NaN	NaN	NaN	NaN	NaN	NaN	NaN	NaN	NaN	NaN	NaN	NaN	NaN	NaN	NaN	NaN	NaN	NaN	NaN	22.5721	NaN	22.2617	22.3747	22.0548	22.9945	22.6014	22.6518
NaN	NaN	NaN	NaN	NaN	NaN	NaN	NaN	NaN	22.1975	NaN	24.9962	NaN	NaN	22.0008	21.9569	NaN	NaN	22.6132	22.7997	23.184	23.0046	23.9661	23.7803	22.8329	NaN	21.5993	22.6161	22.7426	22.3147	21.4996	22.0469	21.5694	22.6823	20.827	19.1347	20.2219	21.0036	22.3938	NaN	21.6475	22.1538	NaN	NaN	NaN	NaN	NaN	NaN	NaN	NaN
NaN	NaN	24.7006	NaN	NaN	24.3435	22.9005	NaN	22.8866	22.9737	21.9424	23.0685	20.4903	23.15	NaN	22.036	23.1302	23.0762	NaN	22.7454	23.542	NaN	23.2381	NaN	22.6204	NaN	21.0795	NaN	NaN	NaN	NaN	23.024	NaN	NaN	22.6555	NaN	23.608	23.4172	23.3743	NaN	NaN	22.7539	NaN	NaN	NaN	24.9669	NaN	NaN	NaN	NaN
26.6511	26.2938	25.4855	27.1362	26.4936	26.5856	26.8513	25.8645	26.3769	26.6547	28.6872	26.2407	26.3634	26.9474	27.1555	NaN	26.4375	26.5606	26.4805	23.1835	25.3974	25.4902	27.0479	23.9707	26.5393	NaN	22.5797	26.2839	26.5615	26.3778	25.9275	27.0073	27.4901	24.7282	26.617	27.3777	26.0487	25.9375	25.4106	24.8973	NaN	23.8849	25.1657	24.4973	24.8209	24.6436	24.1428	25.2894	24.6642	24.407
NaN	NaN	NaN	22.9708	21.5629	NaN	21.9126	NaN	NaN	NaN	21.7666	22.5273	22.1777	22.8364	22.3859	22.917	22.0135	NaN	NaN	NaN	22.6615	NaN	22.3204	NaN	NaN	NaN	22.3448	22.776	23.24	22.9259	22.6751	22.8993	22.2749	NaN	22.2202	23.4326	23.5733	NaN	23.6335	NaN	NaN	NaN	23.978	23.0984	NaN	NaN	22.9704	NaN	NaN	NaN
23.1729	NaN	NaN	23.7515	NaN	NaN	NaN	NaN	23.2227	24.1047	23.3477	23.8006	23.2556	23.5887	23.9514	22.984	NaN	NaN	NaN	NaN	NaN	NaN	NaN	NaN	NaN	NaN	NaN	NaN	NaN	NaN	NaN	NaN	NaN	NaN	NaN	NaN	NaN	NaN	NaN	NaN	NaN	NaN	NaN	NaN	NaN	NaN	NaN	NaN	NaN	NaN
NaN	NaN	NaN	NaN	NaN	NaN	NaN	NaN	NaN	NaN	NaN	NaN	NaN	NaN	NaN	NaN	NaN	NaN	NaN	NaN	21.4303	21.431	NaN	22.2378	21.3843	NaN	22.0914	21.8016	22.1901	22.1364	21.6623	21.5081	21.1887	22.5158	21.3147	NaN	21.3995	21.2139	21.8686	21.8485	21.8361	21.3402	NaN	NaN	NaN	NaN	NaN	NaN	NaN	NaN
28.3459	26.6586	27.8817	22.9976	20.0866	22.2438	20.526	26.5686	25.9353	27.1341	30.1443	26.4188	21.9671	25.9789	27.1504	22.6906	25.6087	26.265	28.5379	27.0819	27.4734	27.6712	27.7402	26.7999	29.1188	27.1139	29.5076	26.9092	26.8387	26.5199	27.57	28.705	27.8806	27.8308	28.0427	NaN	NaN	28.6828	NaN	NaN	27.8807	26.9159	26.8743	29.1276	27.3433	28.7323	30.4743	27.9809	29.0106	30.5159
24.7602	21.3416	NaN	NaN	19.3739	20.8878	24.6245	21.5295	NaN	21.5219	24.0083	20.3378	23.9739	21.099	NaN	25.2287	20.4489	21.3387	NaN	NaN	NaN	NaN	NaN	NaN	NaN	NaN	NaN	NaN	NaN	NaN	NaN	NaN	NaN	NaN	NaN	NaN	NaN	NaN	NaN	NaN	NaN	NaN	NaN	25.317	NaN	25.2233	25.7107	NaN	NaN	26.9192
NaN	NaN	NaN	NaN	NaN	NaN	NaN	NaN	NaN	NaN	NaN	NaN	NaN	NaN	NaN	NaN	NaN	NaN	20.7432	20.1109	19.2742	20.8272	18.5416	22.3076	20.3398	19.6338	17.6383	20.9849	17.7134	19.5463	19.0168	19.2201	NaN	20.1723	NaN	NaN	NaN	NaN	NaN	NaN	NaN	NaN	NaN	NaN	NaN	NaN	NaN	NaN	NaN	NaN
23.2295	NaN	NaN	26.3361	NaN	NaN	23.9499	NaN	NaN	18.8404	22.3485	19.1359	NaN	18.259	NaN	23.5979	NaN	19.6611	NaN	NaN	NaN	NaN	NaN	NaN	NaN	NaN	NaN	NaN	NaN	NaN	NaN	NaN	NaN	NaN	NaN	NaN	NaN	NaN	NaN	NaN	NaN	NaN	NaN	26.4504	NaN	23.2875	26.8762	22.7224	23.5008	26.4275
24.4669	25.2749	26.5113	25.7978	23.9306	26.5799	NaN	NaN	NaN	22.7013	NaN	NaN	NaN	20.9616	22.6566	NaN	22.7132	NaN	NaN	NaN	NaN	NaN	NaN	NaN	NaN	NaN	NaN	NaN	NaN	NaN	NaN	NaN	NaN	NaN	NaN	NaN	NaN	NaN	NaN	NaN	NaN	NaN	NaN	27.5787	NaN	25.9659	26.2224	NaN	NaN	NaN
24.1185	24.5778	26.7822	NaN	23.0721	NaN	21.6269	NaN	22.0289	22.8641	22.2881	22.6736	23.6906	21.4761	21.1876	22.9832	22.517	22.167	NaN	NaN	NaN	NaN	NaN	NaN	NaN	NaN	NaN	NaN	NaN	NaN	NaN	NaN	NaN	NaN	NaN	NaN	NaN	NaN	NaN	NaN	NaN	NaN	NaN	27.0578	24.5441	NaN	26.378	24.1619	NaN	NaN
NaN	NaN	NaN	NaN	NaN	NaN	NaN	NaN	NaN	23.2506	NaN	22.5902	23.8036	22.0234	NaN	NaN	NaN	23.2338	23.937	22.8176	NaN	NaN	NaN	25.159	24.3822	24.1304	NaN	24.5366	23.9597	23.7009	NaN	NaN	NaN	NaN	NaN	22.9403	23.6413	23.8917	NaN	NaN	25.0589	25.4028	NaN	NaN	NaN	NaN	NaN	NaN	NaN	NaN
20.2652	21.1849	22.7456	NaN	21.2968	21.6531	21.4519	22.1528	20.7965	21.2141	20.9931	20.9975	21.6675	21.4463	21.5446	21.0316	21.1011	21.0786	NaN	NaN	NaN	NaN	NaN	NaN	NaN	NaN	NaN	NaN	NaN	NaN	NaN	NaN	NaN	NaN	NaN	NaN	NaN	NaN	NaN	NaN	NaN	NaN	NaN	NaN	21.2833	22.8799	22.2441	22.3966	22.3774	21.7568
20.9518	NaN	NaN	NaN	NaN	NaN	NaN	21.6053	NaN	NaN	NaN	NaN	20.4295	NaN	19.8618	20.6003	NaN	NaN	NaN	NaN	NaN	NaN	NaN	NaN	NaN	NaN	NaN	NaN	NaN	NaN	NaN	NaN	NaN	NaN	NaN	NaN	NaN	NaN	NaN	NaN	NaN	NaN	NaN	NaN	NaN	NaN	NaN	NaN	NaN	NaN
NaN	NaN	NaN	24.1437	22.6303	NaN	22.7524	23.0132	21.418	NaN	23.4495	22.8969	NaN	23.5177	NaN	NaN	NaN	NaN	23.4347	21.6342	20.9941	21.2737	21.7607	22.0994	21.7727	NaN	22.7846	NaN	22.1124	22.3914	20.619	21.5628	22.6218	22.3476	22.0944	22.3041	NaN	22.0427	21.3529	22.5991	21.3339	21.8753	NaN	23.5174	NaN	23.0457	22.799	NaN	NaN	23.0288
NaN	23.0174	NaN	23.2919	NaN	NaN	NaN	21.4674	NaN	21.7072	NaN	22.163	22.1205	21.7253	21.3759	22.583	21.0358	NaN	21.7267	23.83	23.9696	23.2517	24.092	23.9759	23.6895	25.4212	NaN	23.5918	23.7228	23.3221	22.9666	23.2099	NaN	23.3686	23.0818	24.7131	23.4444	23.5661	23.836	23.7457	NaN	NaN	21.8879	NaN	NaN	NaN	NaN	NaN	NaN	NaN
23.492	23.469	NaN	NaN	23.5818	NaN	NaN	NaN	22.9517	22.2585	22.5333	22.5352	22.6574	22.7084	NaN	22.6849	23.0772	23.2639	NaN	NaN	NaN	NaN	NaN	NaN	NaN	NaN	NaN	NaN	NaN	NaN	NaN	NaN	NaN	NaN	NaN	NaN	NaN	NaN	NaN	NaN	NaN	NaN	23.5479	NaN	NaN	NaN	NaN	22.7816	NaN	NaN
20.1742	NaN	NaN	NaN	NaN	NaN	NaN	21.7629	NaN	NaN	NaN	NaN	21.2834	22.3097	22.0212	NaN	NaN	NaN	21.8372	22.6091	21.5382	21.7834	22.5191	22.5812	22.5903	23.1098	23.193	22.0473	22.647	22.8693	22.6028	22.4159	22.4906	NaN	22.6611	NaN	NaN	22.3699	22.2386	22.8165	NaN	22.8188	20.862	NaN	NaN	NaN	NaN	NaN	NaN	NaN
NaN	NaN	24.9378	25.9286	NaN	NaN	26.8981	NaN	NaN	26.3506	27.6265	NaN	26.4045	NaN	NaN	26.5611	25.6949	25.5883	24.8732	24.8226	24.5078	24.8235	24.6607	24.7257	24.4032	26.089	24.9712	22.443	24.0911	24.0953	25.0941	24.3784	24.5772	25.222	24.9951	25.3441	25.2602	25.2919	25.0163	25.6557	25.567	23.9948	NaN	NaN	NaN	NaN	NaN	NaN	NaN	25.4894
NaN	23.8698	NaN	NaN	23.27	23.9411	23.2701	21.7115	22.9386	22.8358	NaN	21.8847	22.8993	NaN	22.7715	20.6929	21.791	22.6826	NaN	NaN	NaN	NaN	NaN	NaN	NaN	NaN	NaN	NaN	NaN	NaN	NaN	NaN	NaN	NaN	NaN	NaN	NaN	NaN	NaN	NaN	NaN	NaN	22.7731	NaN	24.2635	24.1872	NaN	23.9015	25.0229	NaN
21.4658	21.7473	23.9652	NaN	21.3032	24.4144	23.2254	23.1751	22.9354	22.023	22.9669	21.6694	NaN	22.0328	21.6917	22.3585	21.2921	21.5355	NaN	NaN	NaN	NaN	NaN	NaN	NaN	NaN	NaN	NaN	NaN	NaN	NaN	NaN	NaN	NaN	NaN	NaN	NaN	NaN	NaN	NaN	NaN	NaN	24.3315	NaN	24.0516	25.1562	24.2441	NaN	25.0992	NaN
20.764	21.7611	22.8927	NaN	22.1561	23.2698	21.3908	23.4057	NaN	22.365	21.4976	21.7316	20.546	NaN	NaN	NaN	NaN	NaN	NaN	NaN	NaN	NaN	NaN	NaN	NaN	NaN	NaN	NaN	NaN	NaN	NaN	NaN	NaN	NaN	NaN	NaN	NaN	NaN	NaN	NaN	NaN	NaN	23.9891	22.8239	23.2891	24.1789	23.3422	23.8542	25.169	NaN
24.3095	NaN	NaN	NaN	NaN	NaN	NaN	NaN	NaN	23.3921	25.0693	24.1329	24.4347	NaN	NaN	24.1462	NaN	NaN	24.4745	24.2068	23.1821	23.9555	23.1867	23.1723	23.2826	NaN	24.3164	23.0534	23.5624	23.4274	NaN	23.7658	24.3394	NaN	23.8434	NaN	NaN	23.7362	22.9268	24.0447	NaN	NaN	NaN	NaN	NaN	NaN	22.4852	NaN	NaN	NaN
25.8768	25.0314	24.4842	27.0087	25.0648	25.0188	25.8099	25.8064	24.6231	25.3134	28.3586	26.0446	26.0326	25.6942	25.5875	25.7516	24.8494	25.2575	24.8039	25.8042	24.3935	24.4816	25.0126	24.0631	25.2302	23.4969	27.6103	23.771	24.2693	24.3031	24.6183	24.8097	25.8068	24.6417	26.2349	28.2048	24.2601	25.4681	24.3299	27.7976	24.4505	24.139	23.7745	24.7014	23.8677	23.0571	21.9518	24.2942	23.4939	24.1341
23.513	22.9024	NaN	NaN	23.8505	NaN	NaN	NaN	23.2541	22.068	NaN	21.9411	NaN	NaN	NaN	23.888	23.1727	22.8897	NaN	NaN	24.5827	NaN	25.6634	24.0907	24.7175	25.4309	NaN	NaN	NaN	25.0345	NaN	NaN	NaN	NaN	NaN	NaN	NaN	NaN	24.572	NaN	24.0497	NaN	23.7416	NaN	23.6654	24.4604	24.5694	23.1211	23.7691	24.5227
25.4623	25.1955	26.938	NaN	25.5387	26.04	25.4617	26.3023	25.1754	25.5294	24.6843	25.6103	25.8794	25.3951	25.5754	25.4349	25.4215	25.5902	25.3638	25.8163	26.2543	25.9397	26.1214	26.4349	25.5976	26.9851	NaN	26.6274	26.224	26.519	25.8961	26.3053	26.1345	26.3493	26.1465	27.3964	26.4872	25.9115	26.4082	NaN	26.2216	26.4312	26.2425	27.0573	26.1819	27.4702	26.5399	26.2118	27.2694	26.6784
NaN	NaN	NaN	22.5494	NaN	NaN	NaN	NaN	NaN	NaN	NaN	NaN	23.6353	23.9032	23.5893	23.8301	NaN	NaN	NaN	NaN	NaN	NaN	NaN	NaN	NaN	NaN	22.9099	NaN	21.1208	NaN	NaN	22.0502	NaN	NaN	NaN	NaN	22.6232	22.972	NaN	NaN	NaN	NaN	NaN	NaN	NaN	NaN	NaN	NaN	NaN	NaN
24.3495	24.2428	25.6021	30.728	24.1419	25.2355	23.427	24.4305	23.9452	24.3657	23.3574	23.628	24.0525	23.9563	24.0556	24.1281	24.1069	23.9645	24.1354	23.9143	24.2283	23.8647	NaN	24.0278	23.5868	24.3287	25.4361	24.8436	24.961	25.0018	25.173	25.0814	24.7447	24.9491	25.1451	NaN	25.4069	24.9447	24.9427	24.0014	24.401	24.9568	25.2108	25.0056	24.1697	25.9075	24.9638	25.3799	25.8786	25.3899
23.5704	23.2081	NaN	25.1276	23.5199	23.7165	23.7174	22.7413	23.5264	23.3347	NaN	23.2511	22.8554	23.4549	NaN	23.3121	23.3246	22.9855	NaN	NaN	NaN	NaN	NaN	NaN	NaN	NaN	NaN	NaN	NaN	NaN	NaN	NaN	NaN	NaN	NaN	NaN	NaN	NaN	NaN	NaN	NaN	NaN	23.536	24.1674	24.1158	24.7745	24.4867	23.3282	23.8889	23.9032
NaN	24.4184	NaN	NaN	24.4079	NaN	24.5815	NaN	23.9785	22.4003	NaN	23.5457	25.8306	23.5953	24.6667	NaN	24.8074	24.2573	25.5553	NaN	25.1359	25.6161	25.112	27.5492	25.5919	NaN	26.664	NaN	NaN	NaN	NaN	25.0573	24.706	NaN	NaN	NaN	24.7952	NaN	26.3341	25.0101	26.3072	26.5488	NaN	24.9454	NaN	NaN	24.8038	24.4617	NaN	25.0654
NaN	23.713	25.6639	NaN	23.6402	24.9723	23.7403	24.6882	23.6959	24.1142	22.8437	23.3266	20.9407	NaN	NaN	NaN	NaN	23.1136	24.2939	24.3003	24.5728	25.0406	24.5556	26.8898	NaN	NaN	25.5285	NaN	NaN	NaN	NaN	NaN	NaN	NaN	25.039	NaN	NaN	24.6233	NaN	24.4159	NaN	NaN	NaN	NaN	NaN	NaN	NaN	NaN	NaN	NaN
28.5065	27.8072	NaN	NaN	28.2838	NaN	28.4449	31.4169	28.0938	27.804	26.8713	27.3594	29.1708	27.2423	20.1358	28.6514	27.7896	27.4361	27.2663	27.1304	28.5575	26.8236	26.1059	27.3274	25.656	26.5554	28.1252	27.5727	26.1044	27.1388	26.9217	27.2333	27.3043	26.3438	27.2246	28.6262	28.8794	28.7794	28.5965	27.9469	26.8625	27.4812	29.8342	30.869	NaN	NaN	31.0953	28.2723	31.6909	31.2695
22.9147	22.7051	NaN	24.4286	22.2501	24.438	22.4543	24.1728	22.3113	23.0624	24.0617	22.4057	23.0541	23.3193	23.2986	22.6197	22.4823	23.0179	23.5949	23.4926	22.5038	23.089	23.6096	23.5273	23.109	NaN	NaN	NaN	NaN	NaN	23.2206	NaN	NaN	23.3582	23.6114	23.848	NaN	23.1523	23.8178	24.2323	NaN	NaN	21.9045	23.1233	22.6654	22.4922	22.6962	22.8321	21.8995	22.9307
23.3537	23.4742	NaN	NaN	NaN	NaN	23.1264	23.4416	23.2829	23.0954	22.7742	NaN	23.0863	23.0262	22.7188	22.8406	NaN	23.2462	NaN	NaN	23.5785	22.696	23.7828	23.7883	23.8889	NaN	22.1497	23.7989	23.9041	23.6895	NaN	NaN	21.8122	22.2592	23.0543	NaN	23.5526	23.1591	23.3387	NaN	22.9582	23.6262	23.6261	NaN	24.3823	NaN	NaN	24.1642	NaN	NaN
24.0226	22.9219	24.7273	NaN	NaN	25.0165	23.3332	23.6162	NaN	NaN	22.9879	22.8576	23.3336	22.7456	23.2005	23.7658	NaN	22.9486	NaN	NaN	NaN	NaN	NaN	NaN	NaN	NaN	NaN	NaN	NaN	NaN	NaN	NaN	NaN	NaN	NaN	NaN	NaN	NaN	NaN	NaN	NaN	NaN	NaN	24.8814	NaN	NaN	NaN	23.9121	NaN	NaN
NaN	NaN	NaN	NaN	NaN	NaN	NaN	NaN	NaN	NaN	NaN	NaN	NaN	NaN	NaN	NaN	NaN	NaN	22.8935	NaN	23.0082	22.8424	22.4394	22.7635	22.5564	22.8979	22.2396	23.3603	22.6056	22.5996	22.2262	23.6036	22.6736	22.8105	NaN	NaN	NaN	22.3377	22.4953	NaN	22.5619	NaN	NaN	NaN	NaN	NaN	NaN	NaN	NaN	NaN
20.4312	21.7937	23.2964	NaN	21.3186	23.5224	NaN	22.4727	NaN	21.3206	20.9735	NaN	21.5233	21.1948	21.7951	21.1446	NaN	22.0184	NaN	NaN	NaN	NaN	NaN	NaN	NaN	NaN	NaN	NaN	NaN	NaN	NaN	NaN	NaN	NaN	NaN	NaN	NaN	NaN	NaN	NaN	NaN	NaN	23.2046	22.7471	23.3349	NaN	NaN	22.6076	23.1011	23.425
24.7645	NaN	NaN	NaN	25.0004	NaN	NaN	25.1459	NaN	24.9331	24.8171	24.4934	24.8253	NaN	NaN	24.9961	NaN	NaN	23.8161	23.6599	NaN	24.1488	23.7191	24.7889	24.636	NaN	23.8218	23.7994	24.254	24.1394	23.5575	22.7998	23.5332	24.1483	NaN	22.7603	23.5285	23.6542	23.5884	23.6242	24.8561	25.1331	NaN	NaN	NaN	NaN	NaN	NaN	NaN	NaN
NaN	22.2633	NaN	NaN	NaN	NaN	21.4437	20.0378	NaN	NaN	NaN	NaN	22.1142	NaN	NaN	NaN	NaN	NaN	NaN	NaN	NaN	NaN	NaN	NaN	NaN	NaN	NaN	NaN	NaN	NaN	NaN	NaN	NaN	NaN	NaN	NaN	26.0884	NaN	NaN	NaN	25.97	25.9085	NaN	NaN	NaN	NaN	NaN	23.5771	NaN	NaN
21.3641	NaN	NaN	NaN	NaN	NaN	NaN	NaN	NaN	NaN	22.1126	NaN	21.2427	NaN	NaN	21.6858	NaN	NaN	NaN	NaN	NaN	NaN	NaN	NaN	NaN	NaN	NaN	NaN	NaN	NaN	NaN	NaN	NaN	NaN	23.0498	NaN	NaN	23.84	NaN	NaN	NaN	NaN	NaN	NaN	NaN	NaN	NaN	NaN	NaN	NaN
27.9789	27.1658	NaN	NaN	27.489	NaN	27.9988	28.6208	27.285	27.363	28.0505	26.866	28.2884	27.9653	27.8046	27.522	26.919	27.2094	NaN	25.9559	26.398	26.3271	26.7164	26.8192	27.0772	28.5992	27.2202	27.0369	26.8996	26.5385	28.0873	27.5641	28.0543	28.0342	28.2005	28.8007	26.8833	26.5704	26.6387	27.4612	28.4301	28.4954	NaN	28.0497	NaN	NaN	27.9899	27.5279	NaN	27.9791
23.8189	24.296	25.298	NaN	23.6861	25.2714	NaN	24.9965	24.2744	24.4274	23.3859	22.9338	NaN	24.1327	24.7374	NaN	24.039	23.8544	NaN	NaN	25.496	25.5167	25.2418	NaN	25.0749	26.5254	NaN	25.6698	25.5839	25.2509	NaN	NaN	25.7415	25.9716	26.4822	NaN	NaN	24.9673	24.5711	NaN	25.2359	25.2771	24.1576	25.9086	24.6381	25.7464	NaN	24.6932	NaN	26.0833
26.5647	26.3684	26.7094	26.515	25.6488	26.6124	26.9982	25.8121	25.8784	25.3589	27.1874	25.7411	26.5979	26.1821	NaN	26.5604	26.0493	26.2102	25.521	26.0033	26.5438	25.9119	27.3124	26.0016	26.5932	26.6021	25.7788	26.7539	25.7435	26.3159	25.5188	26.0895	24.8936	24.3711	26.0551	26.8705	25.7423	25.7256	25.0557	25.8358	26.0121	26.005	25.9605	27.0467	26.419	27.2857	26.6028	25.7577	26.6465	26.3338
26.6943	26.4038	26.196	NaN	26.6811	NaN	25.9212	NaN	26.6941	26.6733	26.9953	26.9927	26.8745	26.8959	26.734	26.6019	26.8209	26.8988	27.0352	27.7042	27.4325	26.6092	28.1956	26.5685	27.0441	28.2551	27.6952	27.7643	NaN	NaN	26.8369	27.5219	NaN	NaN	27.3514	NaN	27.7268	27.4554	27.3222	28.1969	27.4169	27.2087	26.005	25.4898	26.518	27.2161	26.1964	26.4334	27.0168	26.1446
27.6905	26.1995	NaN	NaN	26.3273	NaN	NaN	NaN	NaN	26.7391	28.3575	27.0256	NaN	26.8312	27.0689	27.7258	26.5995	27.1018	26.3131	25.1308	26.1628	25.8025	24.4702	25.8659	25.1363	27.2252	25.2639	25.1985	24.7777	25.3135	25.5414	25.2699	25.6999	25.8448	24.5058	25.3926	25.2291	25.1243	25.1713	25.8206	26.4011	26.6629	NaN	NaN	NaN	24.1203	NaN	NaN	NaN	NaN
NaN	NaN	NaN	NaN	NaN	NaN	NaN	NaN	NaN	NaN	NaN	NaN	NaN	NaN	NaN	NaN	NaN	NaN	22.4954	22.6117	23.4682	22.6999	23.2495	23.5471	23.3923	24.5093	24.2243	24.2688	23.9965	24.0708	24.2499	23.7572	23.6713	23.6469	23.3152	23.9673	23.5131	23.5748	23.8372	23.1937	24.119	24.3597	NaN	NaN	NaN	NaN	NaN	NaN	NaN	NaN
22.3437	22.6707	23.8036	NaN	23.0932	23.7447	22.8176	23.5739	22.832	22.7424	22.3365	22.6779	NaN	23.27	23.2004	22.3367	22.3265	22.4598	23.1674	22.5715	23.6838	23.4466	22.9853	24.0804	NaN	NaN	NaN	23.7038	23.6708	23.5648	23.6177	NaN	23.2681	NaN	NaN	NaN	23.7617	NaN	NaN	NaN	NaN	NaN	NaN	NaN	NaN	NaN	NaN	NaN	NaN	NaN
24.8119	24.4127	NaN	22.901	24.231	25.9581	25.1852	25.348	24.3208	24.2134	25.2397	24.0877	24.243	24.225	24.3501	24.4055	23.7928	24.2737	26.1314	25.6881	26.2015	23.0361	25.4447	NaN	25.592	NaN	25.024	26.2356	NaN	25.9538	25.2473	25.41	25.2841	24.7978	25.6541	NaN	25.456	25.1743	25.2296	NaN	24.5841	24.4633	24.8158	25.9475	24.8712	26.2524	25.5893	24.9804	26.0349	25.3015
26.0461	26.2329	23.2643	24.5926	NaN	25.1616	NaN	25.691	24.9413	26.6777	27.5563	26.2178	25.5101	26.3587	26.5699	24.9461	25.8889	25.5882	NaN	21.8667	25.4744	25.0285	NaN	23.7504	25.8003	24.8664	24.5221	25.8431	NaN	24.7845	24.4758	25.9436	25.504	25.0425	24.6942	25.4072	24.8492	25.851	24.904	27.23	25.2507	NaN	24.2671	23.0067	24.7375	20.6919	NaN	24.4791	21.674	22.9479
29.0817	34.916	35.2542	32.0125	35.318	29.0294	28.5394	30.697	28.4681	28.2032	28.2874	28.7041	28.5708	NaN	35.554	35.1587	35.7494	36.1284	30.8314	29.9878	30.827	29.7417	30.0902	29.7771	29.9161	29.286	30.8228	30.0306	29.7495	30.446	30.1428	30.418	29.9405	29.3503	29.8212	32.4388	31.1991	30.5741	30.5521	31.3354	30.2426	30.1105	29.0019	27.5731	29.1333	29.1735	27.1974	28.9143	29.3931	27.0322
22.3414	21.5746	22.5508	21.7139	21.7385	NaN	19.9728	20.2476	NaN	21.6634	20.3707	22.0568	22.5091	NaN	22.5719	21.8941	19.885	19.9855	NaN	NaN	NaN	NaN	NaN	NaN	NaN	NaN	NaN	NaN	NaN	NaN	NaN	NaN	NaN	NaN	NaN	NaN	NaN	NaN	NaN	NaN	NaN	NaN	NaN	23.8076	22.7664	23.483	22.7443	21.9989	NaN	22.5469
24.6737	NaN	NaN	26.3068	NaN	NaN	NaN	NaN	NaN	25.5694	NaN	24.3743	NaN	24.7509	NaN	NaN	23.6664	NaN	22.467	23.0091	22.2314	22.4125	23.2387	24.7809	22.5697	NaN	23.5215	23.7546	23.1474	22.6474	NaN	21.7085	21.2176	22.9784	21.8944	NaN	21.3259	20.9361	22.9605	NaN	22.4676	23.5237	NaN	NaN	NaN	NaN	NaN	NaN	NaN	22.3714
24.5428	25.5918	26.8292	NaN	24.6345	NaN	25.1114	25.0332	NaN	24.5832	23.3579	23.3323	25.1014	23.7423	25.0843	24.4545	24.9916	24.2724	23.8985	NaN	23.4396	24.4096	23.458	26.0043	23.2637	NaN	NaN	23.6765	23.4789	23.0544	23.0512	23.3413	23.2633	24.9645	23.1023	NaN	NaN	22.9091	NaN	22.5735	23.7964	24.0657	NaN	25.1399	NaN	NaN	NaN	NaN	NaN	21.7043
31.4501	32.78	NaN	NaN	32.2175	NaN	NaN	NaN	31.2421	24.2851	31.0645	NaN	32.9013	24.4412	33.2951	33.031	NaN	32.8058	28.1475	28.5616	28.146	27.4072	27.166	29.3504	26.4781	29.9112	28.5009	27.5838	28.0456	27.6486	27.7673	27.3702	27.3809	28.3425	27.6642	28.1228	27.9386	28.0744	28.7599	27.5682	28.4219	29.4993	24.9307	28.3181	24.5414	27.1944	28.2719	27.2411	27.1784	27.5387
NaN	NaN	NaN	24.7599	NaN	NaN	27.8286	26.7112	26.8414	27.2835	29.3141	26.9995	27.9655	27.5331	27.8834	NaN	27.0298	27.1065	26.5795	26.4178	26.1769	26.2926	27.349	25.9405	27.4402	26.3144	26.8874	26.9282	27.0287	26.9995	26.175	26.2883	26.1067	25.8459	26.0422	NaN	26.0356	26.3319	26.4344	26.896	27.139	26.3821	NaN	NaN	26.2225	26.1867	NaN	26.2615	26.0816	25.7407
26.4567	25.874	NaN	27.8307	NaN	28.8717	NaN	NaN	NaN	26.141	27.9183	25.5748	27.1222	26.7531	NaN	NaN	25.5149	26.1496	25.4925	NaN	NaN	24.4345	NaN	NaN	NaN	25.7015	25.7264	NaN	NaN	25.2391	25.2118	NaN	NaN	23.2683	NaN	21.5332	25.4023	25.4929	24.9078	NaN	NaN	NaN	27.0023	NaN	26.6744	NaN	NaN	NaN	NaN	NaN
NaN	25.0501	NaN	NaN	NaN	NaN	NaN	NaN	NaN	24.5889	26.7911	24.2834	25.2309	25.4206	25.6	25.5661	24.6749	24.8709	23.8547	24.1072	NaN	NaN	25.3651	NaN	NaN	NaN	24.1065	23.9335	24.2338	24.5064	24.3335	24.3476	24.1107	23.2877	24.8318	24.8127	24.8853	24.6947	24.6753	24.3356	23.9713	22.9614	NaN	NaN	24.828	24.969	24.3442	25.036	24.9529	24.2674
28.6932	27.2549	27.7962	NaN	27.7222	NaN	28.2498	27.2619	27.5939	28.0664	28.7651	26.9963	28.1522	27.802	27.89	27.7838	27.8968	NaN	26.9331	27.424	26.9135	26.9604	27.7619	27.2865	27.7281	27.7858	27.3986	27.5485	27.65	27.4819	26.9403	25.9465	26.5545	26.6284	27.3464	27.3718	26.5106	26.6497	26.3328	27.2223	27.0962	26.9765	26.8367	27.2616	27.1203	26.657	26.9356	27.0488	NaN	26.9394
NaN	NaN	27.6559	NaN	NaN	NaN	NaN	NaN	NaN	NaN	NaN	NaN	NaN	26.9792	NaN	NaN	NaN	NaN	NaN	22.4581	NaN	NaN	23.7266	23.6072	22.9373	NaN	23.5326	23.2631	23.7611	24.3333	22.1182	21.5653	21.8589	22.5579	22.8762	NaN	22.5372	22.1596	22.52	NaN	23.6135	23.6248	NaN	NaN	NaN	NaN	NaN	NaN	27.1971	NaN
25.0165	25.0086	25.4028	25.4931	25.2864	25.8294	25.0539	25.5356	25.1517	25.8317	26.7639	25.7334	25.4559	25.7957	25.9732	24.8673	24.5647	25.525	25.1971	24.6681	25.4596	25.2706	25.3797	24.3864	26.5206	24.9144	26.0747	25.9124	25.9297	26.2463	25.5097	25.3501	25.2988	24.5217	24.728	25.4458	25.6413	25.2117	24.8408	25.2885	25.16	24.4823	24.9139	24.8592	24.787	24.9479	24.1522	24.6522	24.8302	24.1948
23.5456	22.9272	25.5885	NaN	22.6117	25.3837	23.7453	24.8124	22.6391	22.7444	23.743	22.5416	24.1298	23.0733	23.1207	23.6639	22.1653	23.014	25.2727	24.6897	26.0724	24.7568	25.2123	24.1886	24.5484	NaN	NaN	25.4912	NaN	NaN	NaN	NaN	24.6645	22.6411	NaN	NaN	25.3206	25.8036	25.5364	NaN	NaN	NaN	25.0516	26.6177	24.1349	26.6778	26.3787	25.4514	25.7323	26.5675
25.7316	24.9657	24.3655	26.3477	25.0544	25.8151	26.7896	NaN	24.6026	25.1574	25.987	25.9813	25.8198	25.3617	25.3118	25.0202	25.4252	24.9096	24.6873	24.3704	24.3639	24.5369	24.3056	24.661	24.1831	24.7079	25.2223	24.3898	24.5581	25.3869	24.63	24.5609	24.3789	24.3905	24.5782	25.1785	24.5802	24.8809	24.7818	25.1584	24.7628	24.6357	25.4144	NaN	25.366	25.5616	NaN	NaN	25.3135	NaN
24.2103	24.1014	NaN	NaN	23.8533	NaN	23.6625	24.5378	24.37	24.4057	23.621	24.3881	23.8314	23.9351	24.3141	23.734	23.9708	24.2666	23.69	23.2603	23.3811	23.2909	23.5588	22.9318	23.39	NaN	23.5446	23.9894	24.1574	23.6888	23.4447	24.0131	23.6088	23.7203	23.6738	23.2974	24.0674	23.803	24.242	23.8007	24.2813	23.7324	NaN	NaN	NaN	NaN	NaN	NaN	NaN	NaN
NaN	NaN	NaN	23.022	NaN	NaN	NaN	22.0516	NaN	22.4345	22.8984	23.1713	22.4061	21.8888	NaN	NaN	21.9882	NaN	24.9105	25.018	NaN	NaN	NaN	NaN	NaN	23.4442	NaN	NaN	NaN	NaN	24.1866	NaN	25.2586	NaN	24.618	NaN	24.2661	24.4257	NaN	24.9219	24.6295	24.1682	NaN	NaN	21.2528	NaN	NaN	NaN	NaN	NaN
NaN	NaN	NaN	27.6944	NaN	25.575	25.7611	NaN	24.983	22.7918	26.7548	NaN	22.3195	NaN	25.9018	NaN	NaN	NaN	24.4573	23.1569	25.584	23.8062	23.7563	23.909	24.073	NaN	24.1212	NaN	NaN	25.7899	23.1735	23.59	23.6403	22.926	23.1488	24.5036	24.2815	24.034	24.3439	24.0178	23.946	24.275	NaN	NaN	NaN	NaN	25.1138	25.6016	25.7097	NaN
22.4206	23.2763	24.9171	23.8102	22.3841	24.4086	22.6381	23.8338	22.0061	22.2852	21.9925	21.3509	NaN	20.7186	22.6131	21.9123	22.016	22.1849	NaN	NaN	NaN	NaN	NaN	NaN	NaN	NaN	NaN	NaN	NaN	NaN	NaN	NaN	NaN	NaN	NaN	NaN	NaN	NaN	NaN	NaN	NaN	NaN	22.2295	24.8813	NaN	23.8261	24.7972	23.4779	23.2371	24.7762
NaN	NaN	NaN	NaN	NaN	NaN	22.2506	NaN	22.3238	NaN	NaN	NaN	NaN	NaN	NaN	NaN	NaN	NaN	NaN	NaN	NaN	NaN	NaN	NaN	NaN	NaN	NaN	NaN	NaN	NaN	NaN	NaN	NaN	NaN	NaN	NaN	NaN	NaN	NaN	NaN	NaN	NaN	NaN	NaN	NaN	23.4912	NaN	23.1555	22.995	NaN
25.5599	25.7424	NaN	25.3095	25.984	NaN	NaN	NaN	NaN	NaN	NaN	NaN	NaN	25.8304	25.7555	25.6293	NaN	NaN	24.6079	25.0752	23.7613	23.8159	24.4499	23.2957	23.7511	22.3643	25.4315	24.1415	24.3937	24.6406	24.6665	24.3592	24.8946	24.4469	25.0566	26.1069	24.276	24.822	24.4905	25.6916	24.8844	23.2791	NaN	NaN	NaN	23.4724	NaN	NaN	NaN	NaN
25.7933	26.0953	26.7479	NaN	25.4878	26.449	26.2434	25.8605	25.8557	25.2134	17.3549	24.6565	25.5723	25.3456	25.9786	25.4615	26.0738	25.9525	27.2495	28.2692	27.129	27.2857	28.6564	27.8324	NaN	28.6368	27.9259	28.1054	27.7557	27.7019	26.7122	27.6613	27.2901	28.1524	28.127	28.9526	27.4525	22.337	27.3201	NaN	27.996	27.9524	26.1112	26.7926	26.1409	27.0504	26.6476	26.2542	26.8203	26.2176
NaN	NaN	NaN	NaN	NaN	NaN	NaN	NaN	NaN	NaN	NaN	NaN	NaN	NaN	NaN	NaN	NaN	NaN	24.7764	24.778	NaN	NaN	NaN	25.6503	NaN	NaN	25.2785	NaN	24.844	24.7591	NaN	NaN	24.6643	25.2104	NaN	24.6078	19.8525	NaN	NaN	NaN	25.6499	25.6626	NaN	NaN	NaN	NaN	NaN	NaN	NaN	NaN
NaN	NaN	NaN	NaN	NaN	NaN	NaN	NaN	NaN	NaN	NaN	NaN	NaN	NaN	NaN	NaN	NaN	NaN	NaN	NaN	NaN	NaN	NaN	NaN	NaN	NaN	NaN	27.0731	NaN	NaN	25.3202	25.4835	NaN	NaN	25.5495	NaN	25.4314	25.3243	25.698	25.4956	NaN	NaN	NaN	NaN	NaN	NaN	NaN	NaN	NaN	NaN
29.178	28.415	28.8364	NaN	29.0802	28.5179	29.3366	29.2973	28.5485	NaN	29.9581	NaN	29.336	28.9743	29.044	28.9435	28.2719	28.7437	28.3841	28.3011	28.0198	27.7984	28.581	28.0382	27.6975	30.0665	28.5361	28.5565	28.4629	27.9581	27.8384	27.8598	27.6666	27.6353	27.9198	29.4406	28.0228	27.7803	28.2922	29.1671	28.6058	28.7301	28.6229	28.8056	28.3911	29.262	28.5557	28.5423	29.0444	28.3172
23.6096	23.7765	25.48	25.1335	23.7522	24.8394	23.8281	24.2832	23.0162	23.0389	23.5037	23.4311	23.3234	23.4615	24.1532	23.1082	23.6186	23.8165	NaN	NaN	24.5385	NaN	NaN	24.4181	24.7755	NaN	NaN	25.2922	NaN	NaN	NaN	24.5574	NaN	NaN	NaN	NaN	25.2303	24.9392	25.1607	NaN	NaN	NaN	24.4206	25.7487	24.7329	25.3316	25.3271	24.2749	25.4029	24.7425
NaN	NaN	NaN	NaN	NaN	NaN	NaN	NaN	NaN	NaN	NaN	NaN	NaN	NaN	NaN	NaN	NaN	NaN	24.3683	NaN	23.4424	23.6876	24.677	25.6105	24.9295	26.7299	25.21	25.4956	NaN	25.7122	23.4947	23.9756	23.5083	23.6128	20.9937	22.7829	22.0706	21.7194	25.1107	25.0726	25.3535	25.3997	NaN	NaN	NaN	NaN	NaN	NaN	NaN	NaN
NaN	NaN	NaN	NaN	NaN	NaN	NaN	NaN	NaN	NaN	NaN	NaN	NaN	NaN	NaN	25.0104	NaN	NaN	24.2808	23.82	24.2767	24.1746	24.3249	24.6807	24.7504	26.1065	24.1249	24.6267	24.318	24.003	24.0801	23.5436	23.8865	23.6283	23.7667	24.5032	23.8333	23.7961	23.7592	24.7058	24.5247	25.0314	NaN	NaN	NaN	25.5487	25.2158	NaN	NaN	NaN
NaN	25.8021	NaN	NaN	25.0703	NaN	26.1537	25.662	25.4215	25.5756	25.8208	25.1709	25.6556	NaN	25.8615	26.0332	NaN	NaN	NaN	NaN	NaN	NaN	NaN	NaN	NaN	NaN	NaN	26.8462	26.8052	26.1518	27.7892	28.0069	NaN	28.4422	28.1702	NaN	27.8542	NaN	27.8518	NaN	29.2715	29.466	25.5143	26.6759	NaN	26.5619	26.7259	25.5652	26.4876	26.4339
26.2582	26.3707	27.2029	NaN	26.0568	26.9918	25.9607	26.702	25.9655	26.268	25.4374	25.6568	26.6127	25.2392	26.0762	26.6174	26.3992	26.2283	25.2341	25.2354	25.6685	25.6316	25.5243	25.9543	25.5561	NaN	25.2645	25.6129	25.9812	25.8602	24.419	25.1649	24.966	24.8975	24.443	NaN	25.0673	24.4649	25.5757	23.3465	25.9021	25.0387	NaN	NaN	NaN	NaN	NaN	NaN	NaN	NaN
NaN	NaN	NaN	NaN	NaN	23.6873	NaN	23.9557	NaN	23.2143	NaN	22.721	NaN	22.3339	22.6505	NaN	22.297	22.7808	NaN	NaN	NaN	NaN	NaN	NaN	NaN	NaN	NaN	NaN	NaN	NaN	NaN	NaN	NaN	NaN	NaN	NaN	NaN	NaN	NaN	NaN	NaN	NaN	NaN	NaN	NaN	NaN	NaN	NaN	24.2379	NaN
24.8362	23.6727	NaN	NaN	24.3041	25.3136	24.3687	25.1406	NaN	23.3096	23.9793	24.0678	23.6678	24.3495	NaN	24.7807	NaN	23.636	24.0942	NaN	NaN	NaN	NaN	NaN	NaN	NaN	NaN	24.1772	24.0429	23.6889	24.6961	24.3164	24.0841	24.1477	23.9454	25.3196	24.7681	24.3004	24.0757	25.6875	24.4678	24.3552	25.153	NaN	25.7146	NaN	NaN	25.0278	NaN	NaN
26.0261	24.8512	25.4418	24.4376	25.6242	25.6613	26.1673	25.1512	24.6141	25.3417	27.023	26.0076	25.6283	24.8949	25.36	25.4892	24.4811	24.9077	26.359	26.4452	25.6232	25.7972	26.3116	NaN	26.232	26.6967	26.6135	26.2123	26.2299	26.4562	24.8234	24.726	24.9809	24.9373	25.3337	26.6511	24.6762	25.176	25.2031	26.2073	25.3231	25.2207	26.0849	NaN	NaN	NaN	NaN	23.1293	25.4956	NaN
NaN	NaN	NaN	NaN	NaN	NaN	NaN	NaN	NaN	NaN	NaN	NaN	NaN	NaN	NaN	NaN	NaN	NaN	NaN	NaN	NaN	NaN	NaN	NaN	NaN	NaN	22.1482	21.7031	22.1763	21.9685	NaN	21.9272	22.2746	22.1224	21.8094	NaN	NaN	22.049	21.7977	NaN	NaN	NaN	NaN	NaN	NaN	NaN	NaN	NaN	NaN	NaN
22.7104	22.7909	NaN	NaN	23.1186	24.6641	NaN	23.6947	22.947	22.3016	NaN	22.126	NaN	NaN	NaN	22.532	20.9452	22.4658	NaN	NaN	NaN	NaN	NaN	NaN	NaN	NaN	NaN	NaN	NaN	NaN	NaN	NaN	NaN	NaN	NaN	NaN	NaN	NaN	NaN	NaN	NaN	NaN	24.4261	24.6786	24.6975	25.499	24.9363	24.3009	24.7935	24.7448
25.4456	24.7945	NaN	NaN	NaN	NaN	NaN	NaN	NaN	NaN	NaN	23.961	25.0148	24.1248	24.4887	25.1791	24.5058	24.3303	23.7278	23.0992	24.1591	23.7737	23.9988	23.8942	23.8016	24.0492	23.0731	23.5891	23.493	23.7908	23.5817	23.6923	23.2872	23.8175	23.4767	23.8443	24.1433	23.9051	23.9859	23.2686	24.6093	NaN	NaN	NaN	NaN	NaN	NaN	NaN	NaN	NaN
NaN	28.3588	31.9783	NaN	NaN	31.6049	NaN	24.4938	29.1864	NaN	NaN	NaN	NaN	28.2393	28.9117	NaN	28.4133	NaN	NaN	NaN	NaN	NaN	NaN	NaN	NaN	NaN	NaN	NaN	NaN	NaN	NaN	NaN	NaN	NaN	NaN	NaN	NaN	NaN	NaN	NaN	NaN	NaN	NaN	NaN	NaN	NaN	NaN	23.5698	NaN	NaN
25.1813	NaN	NaN	NaN	NaN	NaN	NaN	26.0179	NaN	23.8389	22.6981	24.666	25.4802	24.7493	NaN	25.3865	NaN	23.232	24.548	NaN	26.1933	25.4785	23.8568	25.1021	25.1652	NaN	NaN	25.4398	NaN	24.2046	NaN	24.7636	NaN	NaN	NaN	NaN	26.1502	24.9142	25.2555	NaN	25.111	26.479	26.7697	27.3627	26.5058	27.3579	27.0345	26.4438	26.3784	26.202
23.6156	23.5373	NaN	23.4519	23.3599	NaN	24.0926	24.6533	22.234	24.5368	25.6345	25.4543	24.2562	24.1726	24.4649	23.6667	23.9171	24.2811	24.1795	24.4162	23.2117	23.7025	23.3956	23.3009	23.8293	22.4459	24.8873	23.2848	23.5353	23.7843	23.7713	23.8517	24.3878	23.6246	23.7933	24.0398	23.2805	23.483	23.3531	24.5993	23.6136	22.3762	NaN	NaN	NaN	23.7776	NaN	NaN	23.8115	22.7093
22.9284	22.1629	23.968	NaN	21.7285	24.1201	23.3581	25.2975	22.0934	22.1119	23.0379	22.5576	23.3108	22.7757	23.1594	22.673	21.6539	21.9031	NaN	24.4216	24.7584	NaN	NaN	24.215	NaN	NaN	24.106	NaN	NaN	NaN	NaN	NaN	NaN	NaN	NaN	NaN	NaN	NaN	NaN	NaN	NaN	NaN	23.1893	24.348	23.3356	25.0652	24.8799	23.4814	24.2337	24.166
23.0379	21.4758	NaN	NaN	NaN	NaN	NaN	NaN	NaN	22.5188	NaN	22.3643	23.6078	23.1652	NaN	23.671	NaN	22.5833	NaN	23.513	21.2663	NaN	NaN	NaN	NaN	NaN	23.1263	NaN	NaN	NaN	23.6985	23.6829	NaN	NaN	24.3038	23.6129	24.1965	23.9381	23.27	23.596	NaN	NaN	NaN	24.2163	NaN	NaN	NaN	23.387	23.8815	23.9049
22.4479	21.6609	23.865	24.3803	21.8753	NaN	22.5078	24.3672	22.2038	21.6841	23.1027	22.4045	22.6704	22.0544	22.2559	22.9363	21.2928	21.5546	NaN	23.5264	24.5319	NaN	NaN	NaN	NaN	NaN	NaN	NaN	NaN	NaN	NaN	NaN	NaN	NaN	24.4857	23.9432	NaN	24.4416	24.7211	24.1529	NaN	NaN	23.8636	NaN	23.8522	25.6566	24.5865	23.7651	24.6196	24.6067
22.9312	22.1489	NaN	NaN	22.052	NaN	NaN	NaN	20.5047	22.1028	24.2411	20.9664	22.9132	NaN	NaN	23.0916	21.7822	21.1157	22.9871	22.2604	22.6742	21.9867	22.1105	22.8139	NaN	23.3391	19.9803	NaN	20.8684	20.3685	21.6792	21.0227	20.8259	NaN	21.4623	21.9537	NaN	NaN	NaN	20.8997	NaN	23.3057	NaN	NaN	NaN	NaN	NaN	NaN	NaN	NaN
25.1846	NaN	NaN	NaN	NaN	NaN	25.695	NaN	NaN	25.2631	NaN	25.2137	25.1777	25.3598	25.5933	24.8795	25.5543	25.5773	NaN	NaN	NaN	NaN	NaN	NaN	NaN	NaN	NaN	NaN	NaN	NaN	NaN	NaN	NaN	NaN	NaN	NaN	NaN	NaN	NaN	NaN	NaN	NaN	NaN	27.4547	NaN	27.7631	NaN	26.4833	NaN	NaN
21.4874	NaN	NaN	NaN	22.138	23.3899	22.0176	NaN	21.9594	19.0343	NaN	NaN	22.1199	22.401	22.5434	21.649	NaN	NaN	NaN	NaN	NaN	NaN	NaN	NaN	NaN	NaN	NaN	NaN	NaN	NaN	NaN	NaN	NaN	NaN	NaN	NaN	NaN	NaN	NaN	NaN	NaN	NaN	NaN	23.0203	23.3779	23.9082	23.1752	23.4273	23.8134	22.8771
23.1892	23.181	NaN	24.6597	23.3122	NaN	23.8983	23.6907	23.2228	23.267	24.4994	23.5707	23.4237	23.3529	23.1615	23.2946	23.3152	23.168	NaN	NaN	NaN	NaN	NaN	NaN	NaN	NaN	23.8738	NaN	NaN	NaN	NaN	NaN	NaN	NaN	NaN	26.6842	NaN	25.3086	NaN	25.8388	NaN	NaN	23.4675	NaN	24.0708	NaN	NaN	23.299	23.6734	22.9895
NaN	NaN	NaN	NaN	NaN	NaN	NaN	NaN	NaN	NaN	NaN	NaN	NaN	NaN	NaN	NaN	NaN	NaN	NaN	NaN	25.3306	24.7175	NaN	NaN	NaN	NaN	NaN	NaN	NaN	25.0235	NaN	NaN	NaN	NaN	NaN	NaN	NaN	NaN	NaN	NaN	24.6117	NaN	NaN	NaN	NaN	NaN	NaN	NaN	NaN	NaN
26.7779	26.4012	26.4021	NaN	26.1202	NaN	NaN	25.7808	26.5002	25.9683	28.5072	26.7282	26.5489	26.2532	NaN	26.258	25.9421	26.1245	25.6456	25.6062	26.4723	25.696	26.8672	25.7784	26.6374	25.8737	25.2837	26.2245	25.8821	26.0162	25.0814	25.3171	24.9309	25.1175	25.6057	25.7178	25.7128	25.2219	25.3966	25.7188	25.3306	25.5884	26.1946	22.335	26.4841	26.9886	27.1768	26.5252	26.7242	26.8678
27.227	27.4328	28.6017	NaN	18.7319	28.6823	NaN	26.8306	27.2985	26.2209	27.4006	NaN	26.6295	27.1459	NaN	26.9209	26.9481	27.3557	26.775	27.43	28.1679	NaN	27.6024	25.9126	26.6982	27.3874	26.5185	NaN	NaN	26.2963	26.0642	26.8325	27.038	26.2747	NaN	27.2717	26.7115	26.4627	26.314	25.5942	26.1014	26.6157	27.7317	28.8212	28.0504	28.6495	28.7167	28.041	NaN	28.5179
27.1292	27.0672	28.0693	28.3833	26.6124	NaN	26.9426	26.1367	26.6141	26.7624	NaN	NaN	NaN	26.4899	26.5596	NaN	26.8192	26.9382	25.9502	NaN	NaN	26.3132	NaN	26.4135	27.0181	27.2329	25.92	NaN	26.8375	26.5911	26.1015	26.9884	26.1781	NaN	NaN	27.5708	27.1633	26.8177	26.9591	NaN	26.9876	26.7703	26.8992	28.1046	26.0642	27.914	27.8877	27.2342	NaN	NaN
23.7051	23.2913	NaN	23.969	NaN	NaN	NaN	NaN	NaN	22.5343	24.8663	24.5436	24.0259	23.5403	NaN	24.3347	NaN	24.0573	24.9329	25.2219	25.0998	23.8148	24.6898	NaN	NaN	NaN	25.443	25.1912	23.8158	24.0665	NaN	24.2407	NaN	24.0522	NaN	24.4442	NaN	23.815	24.6371	25.5635	NaN	23.8185	24.0154	NaN	NaN	NaN	NaN	NaN	NaN	22.9608
NaN	NaN	NaN	NaN	NaN	NaN	NaN	NaN	NaN	24.0903	NaN	NaN	NaN	NaN	NaN	NaN	NaN	NaN	23.2654	22.9689	23.002	23.0318	22.5083	23.1416	22.6871	NaN	23.2936	22.8354	23.1688	22.8799	23.3845	23.1043	22.9041	23.351	23.9491	23.7587	23.7508	24.2904	23.8681	24.386	23.1533	22.6898	NaN	NaN	NaN	NaN	NaN	NaN	NaN	NaN
NaN	NaN	NaN	NaN	NaN	NaN	NaN	NaN	NaN	NaN	NaN	NaN	NaN	NaN	NaN	NaN	NaN	NaN	23.1047	NaN	22.9014	23.0215	23.0573	24.0691	23.0056	NaN	23.434	23.2759	23.7711	23.7011	NaN	NaN	NaN	NaN	NaN	NaN	NaN	NaN	NaN	NaN	23.7404	24.1557	NaN	NaN	NaN	NaN	NaN	NaN	NaN	NaN
25.8499	25.3629	NaN	NaN	26.055	NaN	26.5149	26.345	NaN	26.0271	26.8048	26.1439	NaN	26.4075	NaN	26.2564	25.6674	NaN	22.2642	NaN	24.2059	24.4323	24.8973	24.8034	24.9379	24.4865	24.4793	24.9206	25.0992	25.2313	24.8853	24.6492	25.4334	25.398	25.0513	25.8303	24.525	24.8579	24.6119	26.0322	25.3235	25.1371	NaN	24.4377	NaN	23.3323	24.2721	NaN	25.1805	24.5773
23.004	22.8077	NaN	NaN	24.061	NaN	23.8753	NaN	NaN	23.6528	NaN	23.4705	23.7427	23.4388	23.005	22.9188	23.8452	23.6769	22.7854	22.5665	22.2894	22.2776	22.9139	22.8696	23.0676	23.6947	23.5103	23.0133	23.1199	22.9892	23.4225	22.6471	23.0344	22.9729	23.4732	23.098	23.0435	23.0121	22.8671	23.2201	22.6729	24.3051	NaN	NaN	NaN	NaN	NaN	22.9747	23.7622	NaN
NaN	NaN	NaN	NaN	NaN	NaN	20.2252	NaN	NaN	23.4563	24.8328	23.2173	NaN	NaN	NaN	NaN	NaN	NaN	NaN	NaN	22.9756	NaN	NaN	NaN	NaN	NaN	NaN	NaN	NaN	22.8001	NaN	NaN	NaN	NaN	23.0842	NaN	22.7287	22.5238	22.611	NaN	NaN	NaN	NaN	24.9128	23.7444	24.7167	NaN	23.0704	24.0778	NaN
25.6154	24.9152	27.5206	NaN	24.0317	27.0524	25.6255	24.7777	25.0527	24.1898	25.1094	23.7053	25.7485	NaN	24.7846	25.4108	23.7192	24.2437	NaN	NaN	27.7385	27.4457	27.0241	27.4742	NaN	NaN	NaN	27.2635	NaN	26.6754	NaN	26.981	NaN	NaN	NaN	NaN	NaN	26.511	26.9433	NaN	26.1411	26.6106	27.2757	27.2482	27.3932	28.6793	28.5801	26.7424	27.8929	28.1915
NaN	NaN	NaN	NaN	NaN	NaN	NaN	NaN	NaN	NaN	NaN	NaN	NaN	NaN	NaN	NaN	NaN	NaN	26.7662	26.5792	26.0921	25.7783	25.9132	26.1295	25.7945	26.8579	25.9568	24.8895	25.2554	25.8294	25.6502	26.0476	25.8549	25.6799	24.4575	26.1527	23.774	24.3253	25.483	26.4515	25.5804	25.7222	NaN	NaN	NaN	NaN	NaN	NaN	NaN	NaN
26.4622	NaN	NaN	26.732	25.8747	25.7479	26.6846	25.8431	26.3996	26.9722	28.2843	26.1213	NaN	26.7034	26.6745	26.7873	26.1632	NaN	24.2419	24.5319	24.4062	24.6837	25.7753	25.1684	25.9459	26.4344	25.5164	25.6421	25.4582	25.8304	24.9502	24.7239	25.1846	25.1862	26.0546	25.3506	25.603	25.9727	25.4347	26.1526	25.9237	25.8292	25.0641	25.8581	24.5828	26.5796	NaN	NaN	NaN	25.9992
27.1835	NaN	NaN	NaN	NaN	NaN	NaN	NaN	NaN	NaN	27.6343	NaN	27.448	NaN	26.7144	27.1576	NaN	NaN	NaN	NaN	24.4686	24.6663	22.927	23.5437	23.7718	23.1886	NaN	23.5634	24.3362	24.3243	25.975	25.3815	25.3501	23.7455	25.2203	25.4454	25.3127	25.4468	25.3759	NaN	23.8576	23.7253	NaN	NaN	NaN	NaN	NaN	NaN	NaN	NaN
NaN	25.4717	25.543	26.7372	25.0712	27.2368	26.2968	25.1302	NaN	25.1119	NaN	25.2817	NaN	25.5681	NaN	NaN	24.8022	25.3419	25.9195	26.1168	26.1315	26.2937	26.1263	24.3676	26.4087	24.3024	26.939	25.7954	26.1482	26.5159	NaN	NaN	NaN	25.3077	NaN	NaN	22.2291	NaN	21.4861	NaN	25.1029	24.2189	25.043	26.0889	25.0261	24.8555	25.3968	25.031	24.8438	NaN
22.7632	23.7045	24.8168	NaN	NaN	24.4788	23.3866	23.7024	23.528	23.1052	NaN	22.3499	NaN	23.426	23.1878	NaN	22.4164	23.1625	NaN	NaN	NaN	NaN	NaN	NaN	NaN	NaN	NaN	NaN	NaN	NaN	NaN	NaN	NaN	NaN	NaN	NaN	NaN	22.9938	NaN	NaN	NaN	NaN	23.7804	NaN	NaN	NaN	23.9172	24.3666	24.0868	NaN
23.4754	NaN	NaN	25.2296	NaN	24.1272	23.7131	23.764	23.9789	21.536	24.0111	NaN	NaN	21.4088	20.7507	NaN	20.5393	20.3288	NaN	NaN	NaN	NaN	NaN	NaN	NaN	NaN	NaN	NaN	NaN	NaN	NaN	NaN	NaN	NaN	NaN	NaN	NaN	NaN	NaN	NaN	NaN	NaN	23.5546	NaN	NaN	NaN	NaN	23.2278	23.5548	21.4678
23.7992	25.9341	25.1532	NaN	25.568	NaN	NaN	26.7758	NaN	26.2576	NaN	25.2229	NaN	NaN	NaN	NaN	NaN	NaN	24.3602	24.3541	24.2835	24.0012	NaN	24.3202	24.9476	NaN	24.7732	24.6023	24.377	24.3999	26.2513	24.0633	24.1149	24.2021	24.7229	25.4697	24.303	24.3378	25.1701	25.2795	NaN	24.3699	NaN	NaN	NaN	NaN	NaN	NaN	NaN	NaN
21.9856	21.8428	23.4473	NaN	22.6139	22.5268	23.1981	22.9453	22.4695	21.0792	19.836	20.9827	21.4725	21.1954	NaN	21.1033	21.9993	19.3103	NaN	NaN	NaN	NaN	NaN	NaN	NaN	NaN	NaN	NaN	NaN	NaN	NaN	NaN	NaN	NaN	NaN	NaN	NaN	NaN	NaN	NaN	NaN	NaN	22.2073	NaN	21.7301	NaN	NaN	NaN	NaN	22.1169
NaN	25.6831	NaN	NaN	NaN	NaN	NaN	25.3299	NaN	25.4417	25.8523	25.4584	NaN	25.9951	25.9926	NaN	25.7365	26.0725	NaN	NaN	NaN	NaN	NaN	27.1332	NaN	NaN	NaN	27.7195	27.3356	27.0905	26.5315	26.8295	26.7686	26.9516	26.2548	NaN	26.439	26.0985	26.2435	27.3348	27.5454	27.6297	NaN	NaN	25.3049	26.0969	NaN	25.4211	25.6606	NaN
25.6197	25.6412	26.8033	27.4113	25.7335	NaN	25.1849	26.4491	25.4266	25.8511	25.4589	26.1235	25.9496	25.5199	25.614	25.925	25.519	25.7919	NaN	25.4999	NaN	26.2298	25.0051	26.7785	NaN	27.2964	25.9098	26.0834	25.9681	27.2479	25.9414	26.416	25.9427	26.0533	25.9589	25.1814	26.3489	26.2445	26.7346	NaN	26.1528	26.2015	26.3489	NaN	26.5597	26.6658	26.0433	26.7693	27.1676	NaN
26.8514	NaN	NaN	NaN	NaN	26.5629	27.1979	26.3229	26.8715	26.2097	27.8205	25.713	26.784	26.2017	NaN	26.8725	NaN	24.6067	25.0029	25.197	25.8811	25.2828	26.101	26.0151	26.1035	26.4086	25.2817	25.5616	25.5854	25.5657	25.5475	23.117	23.9565	23.7549	26.0406	26.3016	25.2815	25.8127	25.6134	25.6714	25.7609	NaN	25.7741	26.5198	25.489	26.2948	26.5941	25.8363	25.8002	NaN
NaN	NaN	NaN	NaN	NaN	NaN	NaN	25.6826	NaN	24.3443	24.8058	24.6784	24.2952	25.0568	24.9287	24.042	24.2378	NaN	23.4856	23.8562	22.9024	23.5616	23.1204	24.0873	23.0651	23.9773	24.1072	23.1091	23.6722	23.5552	24.0298	23.8376	23.8561	23.7828	24.0763	NaN	22.6121	23.914	23.5074	24.325	23.8142	NaN	NaN	NaN	NaN	NaN	NaN	NaN	25.4964	NaN
NaN	22.2297	22.7959	NaN	21.4395	NaN	NaN	22.5797	22.1452	NaN	NaN	17.7533	NaN	22.3043	22.5112	NaN	21.8133	22.2438	NaN	25.8279	NaN	NaN	NaN	NaN	NaN	NaN	NaN	NaN	NaN	NaN	NaN	NaN	NaN	NaN	NaN	NaN	NaN	NaN	NaN	NaN	25.9187	25.7177	22.821	23.5158	22.9398	23.6672	NaN	22.9893	22.9359	NaN
26.4568	24.934	NaN	25.7605	25.344	24.399	26.0169	25.6467	24.8704	24.9878	27.3516	25.4277	26.0275	25.2054	25.3661	26.2416	24.7605	24.8355	25.9205	26.17	NaN	24.983	27.3142	NaN	25.975	NaN	27.6433	25.6307	25.7959	26.1001	25.5669	26.6443	26.3157	24.2318	26.3554	26.9138	26.7925	26.3615	25.6004	26.6137	25.1578	NaN	24.922	24.0713	24.3482	23.6566	24.0048	24.9454	24.1857	23.7517
25.635	25.2132	26.6273	27.302	25.3709	26.4852	26.6286	25.5322	25.13	25.2931	27.9869	24.8026	26.0428	25.5799	26.1658	25.5863	24.5992	25.0276	NaN	NaN	NaN	NaN	NaN	NaN	NaN	NaN	NaN	NaN	27.4751	26.31	26.1819	27.0277	26.4848	NaN	26.9547	NaN	26.0687	26.648	26.4508	NaN	25.9787	NaN	24.748	23.618	23.9239	23.2598	23.4092	24.7045	24.9967	23.3032
NaN	NaN	27.5837	NaN	NaN	28.2505	NaN	NaN	NaN	NaN	20.7657	NaN	26.8528	NaN	NaN	NaN	NaN	NaN	NaN	NaN	NaN	NaN	23.8619	24.0345	NaN	NaN	NaN	24.9386	22.9373	24.1879	23.1632	23.7015	23.5268	22.5598	24.031	NaN	NaN	24.2987	25.0021	22.6312	NaN	NaN	NaN	NaN	NaN	NaN	NaN	NaN	NaN	NaN
29.8725	28.7857	28.2396	27.0313	29.2574	28.1889	29.4159	27.6262	28.6557	29.1066	31.8632	29.0556	29.5651	28.9419	29.1031	29.8939	28.5324	28.6727	27.9401	27.6475	28.4855	28.7402	30.7328	27.1343	30.9392	26.1237	28.5413	28.9757	29.2957	29.2543	28.6098	28.6778	28.3806	27.8952	28.971	28.7931	29.2542	28.8405	28.8623	29.6177	29.5155	27.8186	27.5563	27.5712	27.3272	26.9885	27.0415	28.0645	27.4877	27.196
28.7371	28.0264	27.8784	NaN	27.6654	28.3116	29.5343	28.8934	27.996	28.5773	30.5859	27.6885	28.9002	28.7371	28.67	28.6032	27.8733	28.2047	29.9209	NaN	29.4145	29.4596	29.97	28.9946	30.0077	NaN	28.7934	28.9322	28.8807	29.1425	28.3403	28.3468	28.5653	28.1917	27.4749	29.2874	27.8228	27.5919	27.1527	NaN	29.5443	29.1508	26.9514	27.8528	26.5287	27.4281	27.5913	27.0733	27.9467	27.3696
22.501	23.1356	NaN	NaN	NaN	NaN	23.5369	NaN	23.372	24.0594	NaN	23.3208	22.4196	23.4258	NaN	22.6432	NaN	23.5732	NaN	NaN	NaN	NaN	NaN	NaN	NaN	NaN	NaN	NaN	NaN	NaN	NaN	NaN	NaN	NaN	NaN	NaN	NaN	NaN	NaN	NaN	NaN	NaN	23.5715	23.6664	NaN	24.5985	NaN	23.9171	24.5003	23.8357
21.8752	NaN	NaN	NaN	22.8841	23.6459	NaN	22.4609	22.9186	23.2871	23.221	22.7885	NaN	22.1527	NaN	22.1136	22.9355	23.1199	NaN	NaN	NaN	NaN	NaN	NaN	NaN	NaN	NaN	NaN	NaN	NaN	NaN	NaN	NaN	NaN	NaN	NaN	NaN	NaN	NaN	NaN	NaN	NaN	23.2534	23.5797	23.426	23.5753	NaN	NaN	23.1366	NaN
20.0967	20.6088	NaN	NaN	20.5875	NaN	NaN	23.1182	NaN	20.1305	NaN	19.9979	18.6229	NaN	NaN	19.8819	20.1068	NaN	NaN	NaN	NaN	NaN	NaN	NaN	NaN	NaN	NaN	NaN	NaN	NaN	NaN	NaN	NaN	NaN	NaN	NaN	NaN	NaN	NaN	NaN	NaN	NaN	NaN	22.1886	NaN	NaN	20.2148	20.1281	NaN	NaN
21.9811	19.7602	NaN	22.5744	19.3527	NaN	NaN	22.9985	NaN	NaN	22.2182	20.4788	22.0063	20.3506	21.3614	21.5359	20.2781	20.1475	NaN	NaN	NaN	NaN	NaN	NaN	NaN	NaN	NaN	NaN	NaN	NaN	NaN	NaN	NaN	NaN	NaN	NaN	NaN	NaN	NaN	NaN	NaN	NaN	NaN	23.7769	21.0977	NaN	NaN	21.2935	21.9661	NaN
22.7761	23.0812	NaN	NaN	22.5044	NaN	NaN	NaN	22.9303	22.4179	22.2432	22.6733	23.1206	NaN	NaN	NaN	NaN	22.6834	NaN	NaN	NaN	NaN	NaN	NaN	NaN	NaN	22.3414	NaN	NaN	NaN	NaN	NaN	NaN	NaN	23.078	NaN	NaN	NaN	NaN	24.1623	NaN	NaN	23.0337	24.7904	23.9565	24.6916	25.2627	24.2504	24.5107	24.9511
NaN	NaN	NaN	NaN	NaN	NaN	NaN	26.8092	NaN	25.8046	NaN	26.1185	NaN	NaN	NaN	NaN	NaN	NaN	23.1818	24.3539	23.5382	22.7428	24.5996	22.9835	24.213	24.366	22.6154	23.9088	23.2104	22.9905	22.75	22.9453	23.2952	22.6883	23.9938	24.4975	23.2506	23.1339	22.6638	23.9426	22.984	22.7029	NaN	27.3663	NaN	NaN	26.7223	NaN	NaN	26.5228
25.0971	25.1966	26.9207	25.5146	24.7315	26.5741	25.124	26.0498	24.898	24.6192	24.5372	24.3133	25.3672	24.6185	24.9175	25.2549	24.7378	24.5251	NaN	NaN	27.5925	26.6742	26.4429	26.8625	26.333	26.5326	26.6874	26.8087	26.0171	26.4538	25.9219	26.3338	26.144	NaN	26.4513	26.4098	26.8764	27.1279	27.0198	NaN	26.146	26.5781	26.1464	27.2169	25.3782	27.8574	27.2398	27.0405	27.2767	NaN
21.8964	NaN	NaN	NaN	21.9483	NaN	NaN	NaN	NaN	NaN	22.8945	22.4779	22.821	NaN	NaN	21.4842	NaN	21.3333	NaN	21.8745	NaN	21.8933	21.5775	NaN	NaN	NaN	21.7185	21.9984	22.1641	22.0505	NaN	NaN	21.9737	22.9382	22.9024	NaN	NaN	NaN	NaN	NaN	NaN	NaN	NaN	NaN	NaN	NaN	NaN	NaN	NaN	NaN
22.1967	21.8055	22.9422	23.8359	21.6249	NaN	22.9023	24.3439	21.2502	21.5436	23.4265	21.6046	23.0586	21.8806	22.0675	22.5671	21.0518	21.6168	NaN	23.1092	NaN	NaN	22.3527	NaN	NaN	22.7431	22.371	23.3304	NaN	NaN	NaN	22.6805	23.1677	NaN	23.4537	NaN	23.9066	23.3727	23.516	23.5132	NaN	NaN	22.376	24.766	22.1009	24.0577	24.236	21.8246	23.0219	NaN
21.749	21.5764	22.8269	22.9274	21.4196	23.2951	22.0201	22.0856	21.8366	NaN	21.0582	21.0752	NaN	20.7173	21.0652	21.6255	21.3877	21.1696	NaN	NaN	NaN	NaN	NaN	NaN	NaN	NaN	NaN	NaN	NaN	NaN	NaN	NaN	NaN	NaN	NaN	NaN	NaN	NaN	NaN	NaN	NaN	NaN	22.8206	23.6438	23.1846	23.6615	22.9566	22.5464	23.0973	23.2421
26.5015	25.9392	26.5472	27.335	26.2408	26.4984	26.5563	26.3819	26.1904	26.0052	27.2184	25.7971	26.8186	26.6056	26.5506	25.9664	25.569	25.9835	26.3001	26.7066	25.6954	26.2326	25.6273	25.1147	25.666	25.7884	25.771	24.8057	25.1511	25.1296	26.6147	26.4457	26.3822	26.4265	26.5178	26.2673	25.7484	26.0646	25.0696	26.3346	26.1191	26.2321	25.4914	26.2354	25.4189	26.1324	25.9205	25.6875	25.8356	25.768
NaN	NaN	NaN	NaN	NaN	NaN	NaN	NaN	NaN	NaN	NaN	NaN	NaN	NaN	NaN	NaN	NaN	NaN	NaN	25.1145	NaN	25.0756	NaN	NaN	24.9066	NaN	NaN	24.5806	NaN	NaN	NaN	24.6188	NaN	NaN	NaN	NaN	NaN	NaN	NaN	NaN	25.0619	NaN	NaN	NaN	NaN	NaN	NaN	NaN	NaN	NaN
24.3356	23.1509	23.7146	NaN	23.8311	24.3379	NaN	23.6167	NaN	22.7216	24.4679	23.6574	23.8757	23.2212	23.5338	24.0314	22.4642	23.1624	25.2148	25.2025	24.7478	25.0684	NaN	NaN	24.4729	24.1245	NaN	23.8027	23.8037	24.0967	NaN	24.708	24.8151	24.6986	NaN	25.3299	24.177	24.7461	NaN	NaN	23.9605	23.9216	23.0169	24.2954	23.2966	23.5888	23.9126	23.5412	23.4095	24.0542
NaN	22.4037	24.6566	NaN	21.0422	25.0313	22.737	21.7012	23.2567	NaN	20.9128	20.8911	22.1544	20.2971	20.987	21.9837	20.6139	20.2942	NaN	NaN	NaN	NaN	NaN	NaN	NaN	NaN	NaN	NaN	NaN	NaN	NaN	NaN	NaN	NaN	NaN	NaN	NaN	NaN	NaN	NaN	NaN	NaN	NaN	NaN	23.6234	NaN	NaN	24.767	NaN	22.8799
NaN	NaN	NaN	NaN	NaN	24.9396	NaN	24.1013	NaN	25.7647	25.3321	25.4289	26.0276	25.1715	24.698	NaN	NaN	NaN	24.1663	24.2198	24.8498	24.7426	23.6312	24.3692	24.08	24.1777	NaN	24.5869	23.8107	NaN	24.4954	24.302	24.4523	24.3865	23.9347	23.162	23.8843	24.04	23.882	NaN	23.9848	23.9758	NaN	25.3635	NaN	NaN	25.4592	NaN	NaN	25.3809
28.7159	27.4747	28.6621	28.2739	27.5823	28.3908	28.1431	28.8973	NaN	26.5613	27.2833	NaN	29.1908	25.8447	NaN	28.8726	NaN	26.958	28.2319	27.8832	28.9905	27.7925	25.713	26.8343	25.1205	25.436	27.4307	26.2137	25.982	26.5898	26.4139	26.3001	26.0703	26.5635	26.0358	27.41	20.9864	26.3276	27.5722	26.6689	26.698	27.0236	NaN	29.7227	NaN	NaN	29.573	27.4756	NaN	29.4309
NaN	NaN	NaN	NaN	NaN	NaN	NaN	23.1847	22.1222	21.754	NaN	22.2879	NaN	21.4677	22.8163	NaN	22.1811	22.5284	NaN	NaN	NaN	NaN	NaN	NaN	NaN	NaN	NaN	NaN	NaN	NaN	NaN	NaN	NaN	NaN	NaN	NaN	NaN	NaN	NaN	NaN	NaN	NaN	NaN	NaN	NaN	NaN	NaN	NaN	NaN	NaN
25.0148	23.8813	NaN	26.1166	24.6409	NaN	24.2991	NaN	23.2939	23.5785	25.204	23.5287	NaN	23.6623	24.1555	24.4663	23.4657	23.6347	NaN	23.3677	24.1705	23.4647	25.1619	23.8489	25.3464	NaN	23.8804	24.8317	24.1392	23.8128	23.8719	23.382	23.1277	NaN	24.364	24.0743	24.5898	24.4274	24.8606	24.6499	24.0146	24.6508	23.8241	NaN	24.8081	26.1377	NaN	24.9922	25.4928	NaN
NaN	NaN	NaN	NaN	NaN	NaN	NaN	NaN	NaN	NaN	NaN	NaN	NaN	NaN	NaN	NaN	NaN	NaN	NaN	22.5011	21.8202	21.7939	NaN	NaN	21.8402	NaN	NaN	NaN	NaN	NaN	NaN	21.9774	NaN	NaN	22.3876	NaN	22.467	22.5639	22.0788	NaN	22.5596	NaN	NaN	NaN	NaN	NaN	NaN	NaN	NaN	NaN
28.8012	27.8053	NaN	NaN	NaN	NaN	27.8781	NaN	26.756	NaN	NaN	NaN	NaN	NaN	NaN	NaN	NaN	NaN	24.7223	25.0502	NaN	25.5807	25.0593	24.6054	24.9048	24.9825	23.7868	24.679	NaN	NaN	NaN	25.5659	25.0245	NaN	NaN	25.4203	NaN	NaN	NaN	24.465	NaN	NaN	27.2131	27.6776	NaN	NaN	NaN	NaN	NaN	NaN
NaN	NaN	NaN	NaN	NaN	NaN	24.7488	NaN	NaN	NaN	NaN	NaN	NaN	NaN	NaN	NaN	NaN	24.1297	NaN	NaN	22.0389	NaN	22.943	22.8812	22.9939	24.1122	22.8575	NaN	NaN	22.8245	22.5569	NaN	22.4311	22.5653	22.9221	23.4427	23.6102	23.2545	23.1896	23.6169	22.5392	23.3682	NaN	25.0677	NaN	NaN	24.4754	NaN	NaN	24.437
NaN	21.8124	NaN	NaN	19.9699	NaN	NaN	21.556	NaN	NaN	22.515	NaN	21.7844	21.7716	NaN	20.5867	NaN	21.4151	NaN	23.23	NaN	NaN	NaN	NaN	NaN	NaN	24.5351	NaN	NaN	NaN	NaN	NaN	NaN	NaN	NaN	NaN	NaN	24.263	NaN	25.0412	NaN	NaN	NaN	NaN	NaN	NaN	NaN	NaN	NaN	NaN
27.3823	25.8407	NaN	NaN	26.4585	NaN	23.5273	NaN	NaN	26.7391	28.4111	25.7069	27.2781	26.738	26.8144	NaN	25.9543	26.3953	25.3417	25.726	24.6799	24.8059	24.7539	24.6463	25.0447	23.2561	26.3817	24.3598	24.9436	25.0818	25.5352	25.0567	25.6056	24.6842	25.2498	NaN	24.6679	24.9271	24.1934	26.186	25.0096	24.0303	NaN	NaN	NaN	NaN	NaN	NaN	24.5903	23.2591
NaN	22.3294	24.3393	NaN	22.4543	23.8207	22.6338	22.6763	22.9821	23.2283	20.1164	22.4193	21.9744	22.8084	22.6272	21.2799	22.3624	22.5807	NaN	NaN	NaN	NaN	NaN	NaN	NaN	NaN	NaN	NaN	NaN	NaN	NaN	NaN	NaN	NaN	NaN	NaN	NaN	NaN	NaN	NaN	NaN	NaN	23.3931	NaN	23.4491	23.027	NaN	23.8774	24.0634	22.8814
NaN	NaN	NaN	23.2877	NaN	NaN	NaN	22.0765	NaN	NaN	21.623	20.4693	20.4449	NaN	21.2863	21.4194	NaN	20.2971	NaN	NaN	NaN	NaN	NaN	NaN	NaN	NaN	NaN	22.4444	NaN	22.2569	NaN	NaN	NaN	NaN	NaN	21.927	NaN	NaN	NaN	NaN	NaN	NaN	NaN	23.1553	NaN	NaN	NaN	NaN	21.7603	NaN
NaN	NaN	NaN	NaN	NaN	NaN	NaN	NaN	NaN	NaN	NaN	NaN	NaN	NaN	NaN	NaN	NaN	NaN	22.4453	22.6814	22.5414	22.5328	22.3017	22.8848	22.5909	22.7101	22.4968	22.4869	22.6173	22.9125	23.119	23.057	22.5765	22.8896	23.1409	23.452	22.3671	22.55	22.772	NaN	22.308	NaN	NaN	NaN	NaN	NaN	NaN	NaN	NaN	NaN
NaN	22.8048	NaN	NaN	22.4975	NaN	NaN	NaN	22.5986	NaN	21.8917	21.9177	22.2695	22.9467	23.0085	21.3396	22.4224	22.7083	NaN	NaN	NaN	NaN	NaN	NaN	NaN	NaN	NaN	NaN	NaN	NaN	NaN	NaN	NaN	NaN	NaN	NaN	NaN	NaN	NaN	NaN	NaN	NaN	23.5348	NaN	23.3589	NaN	23.373	23.646	24.3242	23.5438
29.4678	29.239	29.1496	27.3599	29.1704	30.1415	29.3962	28.4598	28.6106	29.0079	30.8724	29.1903	29.4363	29.306	29.1756	29.2285	29.0267	29.1049	28.5722	28.2763	28.7894	28.5658	30.3029	28.4454	30.0161	27.7079	28.4649	29.2665	29.4116	29.3968	28.0458	28.659	27.8646	27.6531	28.4397	28.2217	28.9959	28.6042	28.7718	29.1286	29.0016	28.6977	28.1751	28.789	28.1404	28.5461	28.8016	28.1778	28.5989	28.4692
25.8319	NaN	NaN	26.3767	NaN	NaN	26.3638	26.0194	25.5363	26.6298	NaN	26.2598	26.1013	NaN	26.4048	NaN	26.2354	NaN	24.4971	24.7943	23.9657	24.3672	25.1507	23.6537	20.7387	23.3617	25.4193	24.9067	24.9844	25.0173	24.0145	24.2883	24.4586	24.0916	24.2309	24.6335	24.0699	24.0128	24.0339	25.1793	24.9249	23.9888	NaN	24.5384	NaN	24.5529	NaN	NaN	24.5812	NaN
NaN	NaN	23.2594	NaN	22.7723	24.0038	NaN	22.445	22.4842	21.7517	NaN	22.3433	NaN	22.2282	22.9251	22.1924	NaN	NaN	NaN	NaN	NaN	NaN	NaN	NaN	NaN	NaN	NaN	NaN	NaN	NaN	NaN	NaN	NaN	NaN	NaN	NaN	NaN	NaN	NaN	NaN	NaN	NaN	21.9216	NaN	22.5492	22.789	22.6002	22.405	NaN	NaN
21.2644	NaN	NaN	NaN	NaN	NaN	NaN	NaN	NaN	NaN	NaN	NaN	NaN	NaN	NaN	22.2918	NaN	NaN	NaN	21.7563	NaN	NaN	NaN	NaN	NaN	23.3167	21.7761	22.9571	22.1371	22.5157	21.9769	22.2389	21.7203	NaN	22.7518	NaN	22.7574	NaN	23.2792	22.8583	22.9586	22.4548	NaN	NaN	NaN	NaN	NaN	NaN	NaN	NaN
NaN	26.0343	NaN	NaN	25.7514	26.6825	NaN	NaN	NaN	NaN	25.4801	25.7059	NaN	26.226	26.259	NaN	25.92	26.1503	NaN	23.599	24.9399	24.7707	24.2848	NaN	25.5882	NaN	NaN	25.2036	25.3194	25.7822	25.4971	25.0396	25.0912	24.3446	24.8988	25.6338	NaN	25.8216	26.018	NaN	25.164	25.2556	NaN	NaN	27.0498	NaN	NaN	NaN	26.7462	NaN
NaN	NaN	NaN	24.169	NaN	NaN	NaN	NaN	NaN	NaN	NaN	24.3029	25.946	NaN	NaN	NaN	NaN	NaN	23.3971	23.6669	23.0883	23.6783	23.9525	21.8945	23.1213	NaN	23.9391	23.8194	23.9398	23.765	23.6971	23.797	23.441	22.3919	23.8879	23.2594	24.2872	23.693	23.58	23.392	23.4384	NaN	NaN	NaN	NaN	NaN	NaN	NaN	NaN	NaN
23.19	NaN	NaN	NaN	NaN	NaN	23.9185	NaN	NaN	23.6536	24.2578	23.6399	24.2565	NaN	NaN	23.9647	NaN	NaN	NaN	NaN	NaN	NaN	NaN	NaN	NaN	NaN	NaN	NaN	NaN	NaN	NaN	NaN	NaN	NaN	NaN	NaN	NaN	NaN	NaN	NaN	NaN	NaN	NaN	NaN	NaN	24.163	NaN	NaN	NaN	24.1098
NaN	NaN	NaN	NaN	NaN	22.4408	22.6999	NaN	NaN	21.8667	20.227	21.3536	22.2168	21.6892	21.9104	22.7007	21.5222	21.787	NaN	NaN	NaN	NaN	NaN	NaN	NaN	NaN	NaN	NaN	NaN	NaN	NaN	NaN	NaN	NaN	NaN	NaN	NaN	NaN	NaN	NaN	NaN	NaN	NaN	23.9682	NaN	NaN	23.8423	NaN	NaN	24.3331
NaN	25.5167	26.6248	NaN	25.113	26.6261	NaN	25.3394	25.8178	25.5313	NaN	25.5375	NaN	NaN	25.208	NaN	25.1245	25.2045	NaN	24.38	25.6701	24.859	24.7209	24.6215	24.1672	25.4053	23.3031	24.2898	23.8197	24.2191	25.0812	25.1887	24.3731	24.9148	NaN	NaN	25.22	25.0216	24.8439	23.6288	24.7716	25.1494	26.8183	NaN	27.114	NaN	NaN	26.3076	NaN	26.6745
23.9283	23.6723	24.7594	NaN	22.881	24.7067	23.6716	NaN	20.5683	22.2204	NaN	22.5658	23.6882	23.2192	23.025	21.01	23.3803	23.4444	NaN	NaN	27.0763	NaN	29.1853	26.5608	25.575	27.0924	28.1994	25.9698	NaN	25.7574	NaN	26.22	NaN	NaN	21.5757	21.7015	NaN	26.7021	NaN	NaN	NaN	NaN	25.082	25.4741	24.7745	26.2983	25.4398	25.5723	25.7234	25.3685
27.3615	26.9026	28.8304	NaN	NaN	23.6303	27.2452	28.4918	NaN	26.5109	25.9805	26.1129	26.7296	26.9034	26.6774	26.6071	26.6562	26.6419	25.6443	25.3309	27.4463	26.1465	24.929	26.2136	25.3899	27.1172	26.3424	26.3941	25.3485	25.722	25.5034	26.1735	25.7544	NaN	24.943	25.5522	26.5859	26.2239	26.3903	NaN	NaN	NaN	NaN	29.2155	NaN	29.7964	29.0454	NaN	NaN	29.0017
22.321	22.76	23.0602	NaN	22.0813	23.2456	23.3424	NaN	22.2608	21.3869	22.7711	21.1651	22.6088	22.2025	21.7992	22.7523	21.8874	21.9608	NaN	NaN	NaN	NaN	NaN	NaN	NaN	NaN	NaN	NaN	NaN	NaN	NaN	NaN	NaN	NaN	NaN	NaN	NaN	NaN	NaN	NaN	NaN	NaN	NaN	24.3675	NaN	23.7806	24.1812	23.5103	NaN	24.351
NaN	NaN	NaN	NaN	NaN	NaN	NaN	NaN	NaN	NaN	26.4826	NaN	26.2724	NaN	NaN	NaN	26.0432	NaN	24.0184	23.3734	24.4684	24.3098	24.1243	NaN	24.6751	NaN	23.3535	24.1799	24.0747	24.0919	23.7914	24.1625	23.8708	23.4745	23.7986	23.4845	24.3628	24.4374	24.2299	23.9877	24.8841	24.4906	NaN	NaN	NaN	NaN	NaN	NaN	NaN	NaN
23.5915	23.3041	NaN	NaN	23.0024	24.0691	NaN	24.0643	NaN	23.2343	NaN	23.4316	NaN	23.3392	23.6917	23.7019	NaN	22.9648	NaN	NaN	NaN	NaN	NaN	26.6315	25.47	NaN	NaN	24.4638	NaN	NaN	NaN	NaN	NaN	NaN	NaN	NaN	NaN	NaN	NaN	NaN	NaN	NaN	24.2094	NaN	23.7955	NaN	24.069	22.7971	NaN	NaN
NaN	NaN	NaN	NaN	22.2396	NaN	NaN	NaN	NaN	21.9223	NaN	21.3817	22.0137	NaN	NaN	21.0833	NaN	20.699	22.9772	23.4468	22.6109	23.4023	22.9986	22.9275	NaN	NaN	23.3718	NaN	NaN	NaN	NaN	NaN	NaN	NaN	22.7264	NaN	NaN	NaN	22.2999	22.5094	NaN	NaN	NaN	NaN	NaN	NaN	NaN	NaN	NaN	NaN
26.7747	NaN	27.8071	24.9395	NaN	NaN	26.6036	26.2672	25.7572	25.6197	27.065	25.7831	26.4801	25.6116	NaN	26.7325	25.3838	25.5509	NaN	26.2015	26.8455	26.4891	26.6159	22.7752	26.5285	26.4844	25.8174	26.5393	26.4282	NaN	26.2025	NaN	25.716	25.6377	26.4602	25.8358	27.0682	26.5021	26.5149	25.9662	25.7967	26.2888	26.9886	27.6649	26.7624	27.6222	27.3722	26.9391	27.0068	27.1879
23.2762	23.0686	24.3101	NaN	23.5754	24.1502	NaN	23.9541	24.0567	22.0446	NaN	23.5129	NaN	22.919	NaN	NaN	23.2476	NaN	NaN	NaN	24.9056	24.0139	24.3783	23.8363	24.2524	24.5602	23.9387	24.3909	23.1153	24.0882	NaN	NaN	NaN	NaN	NaN	NaN	23.6357	NaN	23.9738	NaN	NaN	NaN	25.2499	NaN	25.518	NaN	NaN	25.1221	NaN	NaN
NaN	NaN	NaN	NaN	23.4044	23.6516	23.6239	24.2189	22.4891	23.8484	24.6308	23.5579	22.9429	NaN	24.0076	22.7525	22.9641	23.6413	NaN	NaN	NaN	NaN	NaN	NaN	NaN	NaN	NaN	NaN	NaN	NaN	NaN	NaN	NaN	NaN	NaN	NaN	NaN	NaN	NaN	NaN	NaN	NaN	NaN	NaN	23.1397	NaN	NaN	23.0879	22.8358	NaN
26.7653	26.1157	27.1296	NaN	26.095	26.5707	26.238	26.918	25.5521	NaN	24.8668	NaN	26.8811	24.9228	25.8126	26.9856	25.6725	25.5077	25.2173	24.7652	25.7305	25.4858	24.1373	26.379	24.5532	27.4664	24.8812	24.8832	24.6854	24.6648	25.6983	25.2561	25.1737	25.5393	25.4714	NaN	25.8305	25.7492	25.5423	25.584	25.7881	26.5329	NaN	26.0011	NaN	NaN	NaN	25.5363	NaN	NaN
NaN	NaN	27.446	NaN	NaN	NaN	26.0329	NaN	25.431	24.9209	24.8808	NaN	25.7489	26.6103	25.8581	25.4773	24.5621	24.9144	27.8824	NaN	28.3213	28.4145	NaN	28.0906	27.4094	NaN	NaN	NaN	27.9126	NaN	NaN	NaN	NaN	NaN	NaN	27.4709	NaN	NaN	NaN	NaN	NaN	NaN	NaN	NaN	NaN	NaN	NaN	26.7249	NaN	NaN
NaN	28.1797	NaN	NaN	NaN	NaN	NaN	NaN	NaN	NaN	NaN	NaN	NaN	NaN	NaN	NaN	NaN	NaN	NaN	NaN	NaN	NaN	26.9786	NaN	NaN	NaN	NaN	26.3259	NaN	25.9038	26.4535	25.9283	NaN	NaN	25.9613	NaN	25.8925	25.5114	24.9148	25.98	26.2541	26.6221	NaN	28.6249	NaN	NaN	NaN	NaN	28.0202	NaN
22.7257	23.3617	23.5375	22.6159	22.7164	22.7307	22.5723	NaN	22.0307	22.5789	22.0886	22.1989	22.1429	21.7931	22.7802	22.4216	NaN	NaN	NaN	NaN	22.8165	NaN	NaN	NaN	NaN	NaN	NaN	NaN	NaN	NaN	NaN	23.0786	NaN	NaN	NaN	NaN	NaN	NaN	NaN	NaN	NaN	NaN	NaN	22.91	23.5286	NaN	23.3492	23.3011	NaN	NaN
NaN	NaN	24.3868	NaN	24.2848	24.2645	NaN	23.4193	24.3141	24.2188	NaN	23.9598	24.2993	NaN	24.3764	NaN	24.6076	24.4897	NaN	NaN	24.0595	24.225	24.0256	NaN	24.6935	NaN	22.93	23.8087	24.4792	24.4491	23.7377	23.9652	23.389	23.4895	23.0059	NaN	23.9086	23.3167	24.1663	22.8977	24.4001	NaN	NaN	24.6333	24.2743	24.6527	24.3999	24.3875	24.363	24.093
NaN	NaN	NaN	NaN	NaN	NaN	NaN	NaN	NaN	21.9484	NaN	NaN	20.8734	21.7336	22.5459	21.2562	NaN	NaN	24.2654	23.1649	23.6343	23.9398	22.5868	NaN	22.7383	NaN	21.6381	22.8041	22.7145	NaN	NaN	23.095	NaN	NaN	NaN	NaN	22.5961	NaN	21.8223	21.4779	22.2988	20.92	NaN	NaN	NaN	NaN	NaN	NaN	NaN	NaN
NaN	NaN	NaN	NaN	NaN	NaN	22.1609	NaN	NaN	NaN	NaN	NaN	NaN	NaN	NaN	NaN	NaN	NaN	NaN	NaN	NaN	NaN	NaN	NaN	NaN	24.0436	NaN	23.48	NaN	NaN	NaN	NaN	NaN	NaN	NaN	NaN	NaN	24.1098	NaN	25.4696	NaN	23.4252	NaN	NaN	21.6394	NaN	NaN	NaN	NaN	NaN
23.8871	24.5186	NaN	25.206	23.9741	25.3561	NaN	NaN	NaN	24.3757	22.8513	24.027	24.465	24.3317	24.2299	24.2177	23.982	24.3789	24.2993	24.2825	23.624	24.1148	22.1222	24.0862	22.2513	24.4834	24.2154	NaN	23.3988	22.9139	NaN	24.079	24.4405	24.4124	23.8099	23.3659	23.8927	23.7477	23.6444	NaN	23.9785	24.1556	NaN	NaN	NaN	NaN	NaN	NaN	NaN	NaN
NaN	22.7717	24.3784	20.6922	NaN	NaN	21.8923	23.2151	22.9897	21.8895	NaN	21.7419	21.4229	21.8449	23.2532	NaN	22.8279	22.6189	22.34	NaN	24.1222	NaN	23.5911	NaN	21.762	NaN	NaN	NaN	NaN	NaN	23.9959	23.1673	22.4078	22.9095	23.3967	NaN	23.3701	23.9573	23.0685	23.6377	22.3306	23.0898	23.0742	23.5934	22.587	24.1212	23.1848	21.9219	23.5	NaN
25.1678	24.6865	26.7601	NaN	25.2486	26.7537	25.7658	26.2037	25.0154	NaN	25.1984	24.33	25.5392	24.6007	25.1391	25.3093	24.0399	24.5219	25.2471	26.1453	25.8573	25.0804	26.3396	25.0452	25.4579	25.961	26.8337	26.3844	NaN	25.8386	25.7908	25.7589	25.852	24.9658	26.9063	27.3688	26.8629	27.0724	NaN	27.178	25.1963	25.8313	25.8821	27.2992	26.3081	27.699	27.3508	25.7833	26.7496	27.1836
22.6688	22.8822	NaN	NaN	22.4782	NaN	23.0404	24.1335	21.8809	NaN	NaN	22.4559	23.5128	NaN	23.462	NaN	21.9076	NaN	NaN	23.5129	24.6119	23.2367	24.4355	NaN	23.7773	24.3807	NaN	23.4768	NaN	23.0479	NaN	23.205	23.3287	22.7246	23.6446	23.9478	NaN	24.2895	23.8742	23.9955	22.7951	23.1975	23.7942	24.8904	23.2332	24.9258	24.1593	23.0425	24.4419	24.6041
23.66	24.2351	24.0732	24.7272	NaN	NaN	NaN	24.6375	NaN	24.6611	23.2839	23.9508	24.6231	24.194	24.3749	23.9233	24.2471	23.9911	23.8646	NaN	23.4636	23.6304	23.6104	22.9175	23.4596	NaN	24.1884	22.7909	23.5251	23.912	24.0058	23.4311	24.1329	23.483	NaN	23.6332	NaN	24.219	23.238	23.307	23.6002	22.7011	NaN	NaN	NaN	NaN	NaN	NaN	NaN	NaN
26.9152	26.89	27.539	NaN	NaN	27.1138	25.6205	27.6741	NaN	26.5464	27.2935	26.4123	27.3088	NaN	26.6372	NaN	NaN	26.2329	26.5117	26.2009	26.8764	26.543	NaN	26.4011	26.2663	27.2659	25.1877	26.1154	25.8856	25.5673	26.5331	26.4797	26.2496	26.8666	25.9807	26.0736	26.127	25.7637	25.5266	25.3492	26.5782	26.6711	26.6126	NaN	25.6949	27.1954	27.3729	NaN	27.2517	NaN
26.3629	26.3118	27.0729	NaN	25.8019	NaN	26.6696	25.6951	25.723	26.116	26.6243	25.7337	25.9527	26.465	26.5651	26.1874	25.8331	26.109	25.2817	24.5735	26.8485	25.9761	26.7884	26.0944	27.0763	27.7825	25.5428	26.9433	26.4178	26.4438	25.6672	25.4752	25.0645	24.9367	25.7249	NaN	26.2813	25.5562	26.0097	25.5951	26.3166	26.8992	26.368	27.1402	26.6371	27.6385	26.1294	25.7526	26.5425	26.0015
NaN	NaN	24.7331	NaN	24.2893	25.2973	24.7101	24.2925	24.2864	24.5466	25.7471	24.7838	24.4457	NaN	25.1144	NaN	NaN	24.3883	NaN	NaN	24.2165	24.2375	24.3702	NaN	24.9274	NaN	24.3	23.6868	24.2856	24.3268	24.4197	24.6708	23.9991	NaN	24.9601	NaN	25.0957	24.8164	24.0767	NaN	23.7225	NaN	NaN	NaN	NaN	25.8656	24.1458	24.4077	24.9055	24.6131
NaN	NaN	NaN	NaN	25.119	24.6203	NaN	25.0107	24.6012	NaN	24.3969	24.3588	24.271	24.2619	NaN	23.7303	NaN	NaN	22.938	22.9397	22.1213	22.3172	23.573	23.1697	23.1872	NaN	23.5337	23.7357	23.8382	23.2581	23.1891	22.248	22.8096	23.1821	23.8945	23.4591	23.5082	23.4906	23.3405	23.6625	23.9349	23.6962	NaN	NaN	NaN	NaN	NaN	23.0898	NaN	NaN
24.8407	NaN	25.7554	NaN	24.6535	NaN	24.9901	24.2188	24.4678	25.2809	NaN	24.6607	24.6484	24.8688	24.7757	24.7598	24.7065	24.8979	24.5679	24.6842	24.5569	24.6821	24.9872	24.7837	24.4379	25.2343	24.4158	24.3884	24.2153	23.6975	24.2509	24.0691	23.4966	23.6537	24.0402	25.6977	25.0669	24.5518	24.9801	24.8926	24.3452	25.0365	NaN	24.2905	NaN	24.3241	24.1628	24.2302	NaN	24.4918
23.2767	23.2829	24.1364	NaN	23.4659	24.2035	23.3158	23.2948	23.991	23.29	23.6441	23.2836	NaN	22.9827	23.2874	23.9534	23.2094	22.9216	23.3874	NaN	24.5088	24.1792	24.2682	23.6547	24.6786	24.1669	NaN	24.5762	23.9202	24.0863	23.2217	23.4168	23.0446	NaN	22.739	NaN	24.3537	23.9611	24.237	NaN	24.0377	24.3479	NaN	24.6281	24.1002	24.2478	24.1654	23.8977	24.1081	24.271
21.7678	22.3297	NaN	NaN	22.3566	NaN	22.7639	NaN	22.7469	20.992	NaN	21.3086	NaN	21.0796	21.7962	22.0249	22.7174	NaN	21.9625	NaN	23.9691	NaN	22.7376	NaN	NaN	NaN	NaN	NaN	NaN	21.7114	NaN	23.0675	NaN	NaN	NaN	NaN	22.7401	NaN	23.3356	NaN	NaN	22.8422	NaN	23.7912	NaN	NaN	23.7682	23.4683	23.0269	23.8871
NaN	NaN	NaN	NaN	NaN	NaN	NaN	NaN	NaN	23.836	NaN	23.5589	24.3081	NaN	23.2572	NaN	NaN	NaN	24.7378	NaN	NaN	NaN	24.248	NaN	23.608	NaN	NaN	24.8614	24.5034	NaN	24.6355	24.7467	24.3637	24.4117	24.1586	NaN	24.4927	23.9372	24.6467	NaN	24.9942	24.7722	NaN	NaN	NaN	24.5653	23.5767	NaN	NaN	23.5506
21.798	22.5507	NaN	NaN	22.4137	24.6151	22.5367	NaN	22.9446	22.0651	19.2395	22.0575	21.9529	22.3497	22.3394	22.2203	23.1626	22.8269	NaN	NaN	NaN	NaN	NaN	NaN	NaN	NaN	NaN	NaN	NaN	NaN	NaN	NaN	NaN	NaN	NaN	NaN	NaN	NaN	NaN	NaN	NaN	NaN	24.7455	NaN	24.7283	25.5514	24.3128	24.8394	25.3366	24.2622
24.4132	24.6692	NaN	24.5446	25.1767	NaN	24.0252	NaN	NaN	NaN	24.8951	NaN	24.6948	24.9723	24.756	25.2006	24.6434	25.0143	23.3295	23.7034	23.0584	23.6876	23.8571	23.6846	23.6187	24.5321	24.4578	23.6436	23.9616	24.1993	24.47	23.3543	24.1392	23.7072	23.4151	24.4481	23.7189	23.8683	23.247	24.0092	24.3084	23.9132	NaN	NaN	NaN	NaN	NaN	NaN	NaN	NaN
22.0613	30.9304	32.5441	NaN	30.9926	31.9267	32.1104	31.7005	30.9469	31.1106	31.7467	31.1496	31.7039	31.4714	31.4741	21.8904	30.961	31.2892	30.5011	30.3595	30.9183	30.1778	31.3091	30.5975	30.9816	32.3992	30.9222	30.9351	30.3759	30.5605	29.9472	30.0904	29.5795	29.4852	30.1641	31.7894	30.4165	30.1181	31.3227	30.9215	30.7236	30.8774	31.4071	32.0404	31.3169	32.0749	32.0745	31.648	32.1412	31.8992
NaN	25.5816	NaN	NaN	NaN	NaN	NaN	NaN	25.5893	NaN	24.7632	NaN	NaN	NaN	NaN	NaN	NaN	NaN	24.1538	24.1793	NaN	23.736	24.3091	24.66	24.3663	25.961	24.295	25.2813	24.4905	24.4597	23.5686	NaN	NaN	23.6063	24.0995	25.3105	NaN	24.1021	NaN	NaN	24.545	25.5993	27.3789	NaN	27.4428	NaN	NaN	27.0292	27.3576	NaN
31.7421	30.3139	29.994	NaN	30.3008	30.1002	31.9953	29.8456	NaN	24.2913	NaN	NaN	31.629	NaN	30.4036	31.6506	NaN	30.1171	28.5282	27.9534	28.7568	28.5463	28.8962	29.1777	29.682	31.1577	27.9168	28.9574	28.8241	28.8977	27.9629	28.4863	28.2251	28.5419	27.9735	NaN	28.4056	28.0968	28.6107	28.9294	29.9883	30.2262	28.0799	30.6156	NaN	28.7695	30.3416	29.2613	28.6325	30.4247
NaN	NaN	NaN	NaN	NaN	NaN	NaN	NaN	NaN	NaN	NaN	NaN	NaN	NaN	NaN	NaN	NaN	NaN	NaN	NaN	29.3542	NaN	28.9367	NaN	NaN	NaN	NaN	NaN	NaN	21.924	NaN	21.5289	21.6566	NaN	22.1064	NaN	22.75	21.6184	22.2092	NaN	22.1669	22.4959	NaN	NaN	NaN	NaN	NaN	NaN	NaN	NaN
29.0298	29.0294	30.9945	25.0514	28.8207	30.3051	28.214	29.8227	27.7749	28.8417	26.8524	28.1245	29.2609	27.8958	28.8689	29.1866	29.1838	28.6366	27.4416	26.7232	27.7381	28.0055	26.5454	30.1847	27.3341	29.7229	28.5203	28.8861	27.6259	27.3772	27.3257	27.8937	27.6144	27.9132	27.6218	26.0995	27.4081	27.5472	28.8807	27.8632	28.5101	NaN	26.6819	23.5949	25.6257	NaN	NaN	27.1254	NaN	NaN
NaN	NaN	NaN	NaN	NaN	NaN	NaN	NaN	NaN	NaN	NaN	NaN	NaN	NaN	NaN	NaN	NaN	NaN	NaN	23.2022	NaN	22.6934	NaN	NaN	NaN	24.6773	NaN	23.9365	23.3929	NaN	NaN	23.1819	22.9755	NaN	NaN	NaN	22.9889	NaN	23.2518	NaN	NaN	NaN	NaN	NaN	NaN	NaN	NaN	NaN	NaN	NaN
23.1295	NaN	24.145	24.4351	23.5912	NaN	23.8487	NaN	23.6009	24.3341	24.1241	24.7212	22.8462	23.9361	NaN	NaN	23.5148	23.4536	23.1374	NaN	NaN	23.4115	22.8416	22.7886	23.1514	NaN	23.3696	23.5375	23.6888	23.2423	22.4559	24.1346	23.5761	23.017	NaN	23.3585	23.1068	23.1499	24.1308	24.1466	23.6634	NaN	NaN	23.4073	NaN	NaN	NaN	23.3073	23.0577	NaN
NaN	NaN	NaN	NaN	NaN	NaN	NaN	24.54	NaN	24.1071	NaN	NaN	NaN	NaN	35.6587	35.5063	25.6235	NaN	26.0453	26.3462	27.822	25.8566	27.5946	26.4666	26.5704	28.8952	26.0584	26.5892	25.6311	25.3803	25.3113	24.8875	25.3175	24.7452	25.0497	27.8897	25.1653	25.9213	25.7182	26.6924	26.1933	26.694	NaN	27.9017	26.019	NaN	35.3289	NaN	34.4964	NaN
30.2275	28.5624	NaN	30.2024	28.6256	29.3367	30.4953	28.8664	28.8365	28.0946	32.2291	28.9987	30.0601	29.4756	29.3446	30.5094	29.1348	29.1332	29.4716	28.5471	29.2111	28.755	29.8848	28.2654	29.6661	29.6861	28.3484	29.1764	28.8475	29.4122	28.338	28.7047	28.2184	27.8396	28.1144	30.0819	28.6332	28.4496	28.4153	29.4916	29.2209	28.8538	28.3465	29.0967	28.4849	28.9828	29.0054	28.2837	28.5529	28.7726
NaN	NaN	23.7191	NaN	21.8515	24.8252	23.3728	23.1263	23.4235	21.3052	22.7071	21.9596	23.5277	21.6887	22.6987	23.0307	21.8137	22.4193	NaN	NaN	23.7174	22.2966	22.8583	22.6867	22.3381	NaN	23.0115	24.6537	22.6746	24.2359	23.1932	23.8992	24.0282	NaN	23.8535	NaN	24.1235	23.9013	24.7531	NaN	NaN	NaN	25.3671	NaN	24.7546	25.1434	NaN	24.232	24.5253	NaN
NaN	24.7744	NaN	NaN	24.164	26.0794	NaN	24.9496	NaN	NaN	NaN	NaN	NaN	NaN	24.2691	NaN	23.8305	24.8003	NaN	NaN	NaN	NaN	NaN	NaN	NaN	NaN	NaN	NaN	NaN	NaN	NaN	NaN	NaN	NaN	NaN	NaN	NaN	NaN	NaN	NaN	NaN	NaN	26.1278	25.6229	26.1334	26.9228	NaN	NaN	NaN	NaN
23.7879	23.8685	NaN	NaN	17.6128	25.5529	24.7286	24.4466	24.0469	22.6171	23.3567	19.5467	NaN	23.4364	19.3724	NaN	22.8921	17.8118	NaN	NaN	NaN	NaN	NaN	NaN	NaN	NaN	NaN	NaN	NaN	NaN	NaN	NaN	NaN	NaN	NaN	NaN	NaN	NaN	NaN	NaN	NaN	NaN	25.5851	NaN	19.0728	26.6295	NaN	25.5396	26.4203	25.8813
NaN	25.3248	29.0046	27.1852	20.8153	29.2306	23.2362	21.4622	20.5924	20.4609	24.1475	20.2247	22.0712	21.4239	20.7561	21.8789	20.2032	21.0282	NaN	23.0413	24.4255	NaN	26.6547	NaN	NaN	NaN	23.6014	24.8127	NaN	NaN	NaN	NaN	22.5668	NaN	23.8602	NaN	23.0933	22.9979	24.1227	NaN	NaN	NaN	28.1779	22.8862	NaN	25.6258	NaN	26.7612	27.3906	NaN
21.9219	22.3261	NaN	NaN	21.7283	NaN	NaN	21.367	21.9593	22.1266	NaN	NaN	21.2896	21.9786	21.2929	21.3976	21.8059	NaN	NaN	NaN	NaN	NaN	NaN	NaN	NaN	NaN	NaN	NaN	NaN	NaN	NaN	NaN	NaN	NaN	NaN	NaN	NaN	NaN	NaN	NaN	NaN	NaN	23.2877	22.5734	NaN	NaN	NaN	23.3841	NaN	NaN
NaN	NaN	22.2496	NaN	NaN	NaN	NaN	NaN	NaN	NaN	NaN	NaN	NaN	NaN	NaN	NaN	NaN	NaN	24.6877	23.6338	25.6352	23.5567	24.672	24.2061	24.6783	26.9351	24.6954	26.1563	24.7493	25.5113	NaN	25.2106	24.2032	NaN	NaN	NaN	25.0775	NaN	25.4888	24.8406	24.9098	NaN	NaN	NaN	28.4711	31.3594	30.8088	31.3028	31.3752	NaN
26.2773	25.6984	27.9173	28.4916	25.8072	27.9181	27.4008	27.7751	25.4824	25.18	NaN	25.389	27.677	26.5626	NaN	27.2048	NaN	26.1761	26.6751	25.8351	27.9125	26.4381	26.1217	26.9148	27.1636	28.8713	26.275	27.8737	26.5728	27.3585	25.0928	26.2946	25.3458	23.2955	25.4572	26.9715	26.7977	26.8281	NaN	27.1104	NaN	NaN	NaN	29.1009	26.2101	28.9984	28.7018	27.2835	NaN	27.9855
22.0753	22.4382	NaN	23.4413	21.0347	23.1459	20.0671	22.9098	NaN	NaN	22.4854	21.9582	20.6472	20.6433	21.857	19.2739	19.5099	21.9215	NaN	NaN	NaN	NaN	NaN	NaN	NaN	NaN	NaN	NaN	NaN	NaN	NaN	NaN	NaN	NaN	NaN	NaN	NaN	NaN	21.7748	NaN	NaN	NaN	23.2372	22.7495	22.7996	23.4241	23.1425	22.6592	22.9814	22.3934
22.4018	22.6385	22.6489	NaN	22.1501	22.8286	22.63	23.0763	22.8016	NaN	18.2614	22.3853	21.4696	22.3743	22.2476	22.0227	21.936	22.4183	NaN	23.2867	23.3517	NaN	NaN	23.7307	NaN	NaN	NaN	24.399	NaN	23.7303	23.1111	24.5603	NaN	NaN	NaN	NaN	23.7848	NaN	NaN	NaN	23.6391	23.8122	23.391	23.5107	23.2208	23.5477	23.3413	23.444	23.6184	23.0511
25.5576	NaN	26.1321	NaN	NaN	25.7734	25.9541	26.1893	23.9853	24.435	26.5934	24.5044	25.6473	25.0984	25.2995	25.8236	19.1348	NaN	NaN	NaN	NaN	NaN	NaN	NaN	NaN	NaN	NaN	NaN	NaN	NaN	NaN	NaN	NaN	NaN	NaN	33.589	31.4485	NaN	NaN	NaN	32.0079	32.0086	NaN	NaN	24.6056	26.6516	26.4644	NaN	NaN	NaN
20.8659	21.5417	NaN	NaN	20.9749	NaN	20.8994	NaN	21.8187	21.2514	20.8373	20.8847	22.4259	20.3204	20.7365	21.6453	NaN	NaN	NaN	NaN	NaN	NaN	NaN	NaN	NaN	NaN	NaN	NaN	NaN	NaN	NaN	NaN	NaN	NaN	NaN	NaN	NaN	NaN	NaN	NaN	NaN	NaN	NaN	NaN	22.6368	22.2735	NaN	22.8277	NaN	NaN
26.522	25.1817	NaN	23.8718	25.6101	26.9801	26.7561	26.8604	25.5358	25.3028	26.3184	25.1439	26.535	25.426	25.5895	26.1218	24.7012	25.1983	25.7119	25.1521	26.0963	25.7633	24.9005	25.489	25.5749	27.0806	25.1917	25.5043	24.9553	25.233	25.8015	25.8223	25.7241	25.4975	25.3664	25.5913	26.5866	26.08	25.5402	24.8509	26.1105	26.357	26.2867	26.7117	25.9979	27.1137	26.5523	26.9245	NaN	26.3724
26.6663	NaN	NaN	NaN	NaN	NaN	NaN	26.3188	NaN	NaN	26.7964	NaN	NaN	NaN	NaN	26.5935	NaN	NaN	24.2538	24.0667	22.9232	23.1779	22.9242	23.4842	22.9756	25.3468	23.8829	22.7374	23.0341	23.252	23.778	23.4083	23.4922	23.8671	23.6144	25.1347	23.5197	23.6476	23.3469	24.3106	23.9715	24.0875	NaN	NaN	NaN	NaN	NaN	NaN	NaN	NaN
24.3061	24.0905	25.6221	NaN	23.9902	25.2972	24.8662	26.0408	24.6613	24.062	24.3422	24.0401	24.6728	24.1585	24.5651	24.6593	24.0754	24.2634	NaN	23.3645	24.0366	24.1006	NaN	24.715	NaN	NaN	NaN	24.4707	23.9048	23.3182	NaN	23.3913	23.1304	23.7203	23.8044	22.8119	23.9844	23.5528	23.0714	NaN	NaN	24.8293	NaN	NaN	NaN	NaN	NaN	NaN	NaN	23.1474
NaN	22.1493	NaN	NaN	21.7492	NaN	NaN	21.6226	NaN	22.3574	NaN	22.5618	NaN	22.1104	22.3234	NaN	23.2437	22.9856	NaN	NaN	22.5246	23.0885	NaN	23.6806	21.9605	23.281	NaN	23.4763	23.396	22.6205	NaN	22.7677	22.8919	23.5407	NaN	NaN	22.5143	NaN	NaN	NaN	NaN	23.3869	NaN	NaN	NaN	NaN	NaN	NaN	NaN	NaN
22.6764	21.9448	24.24	24.5636	22.0778	NaN	22.9795	24.496	21.2223	22.0729	23.0311	22.3198	22.4537	NaN	22.8622	22.3541	21.9331	22.4573	NaN	NaN	24.0567	NaN	NaN	NaN	NaN	NaN	NaN	NaN	NaN	NaN	NaN	NaN	NaN	NaN	NaN	NaN	NaN	NaN	NaN	NaN	NaN	NaN	23.3472	25.5114	23.0632	NaN	24.9891	23.4112	23.614	24.4335
26.8206	25.4323	NaN	26.5143	NaN	25.7636	26.7879	26.4446	25.9581	25.7158	27.7162	26.0305	27.0219	26.541	26.1525	26.4154	25.5194	25.95	25.3549	25.7178	24.8812	24.9045	25.896	25.4302	26.0884	27.3398	25.9101	25.2992	25.2016	25.5452	25.521	24.7495	25.2203	25.1926	26.0995	27.3497	25.1731	25.5145	24.9833	25.8881	25.8723	25.8961	25.1162	25.5362	24.989	25.0923	25.0337	25.1835	25.1133	25.0243
NaN	NaN	NaN	NaN	NaN	NaN	NaN	NaN	NaN	NaN	NaN	NaN	NaN	NaN	NaN	NaN	NaN	NaN	NaN	21.57	22.4326	22.5859	22.0016	21.9156	22.7069	NaN	23.2707	21.5599	21.9914	21.2846	22.2183	22.7064	21.9921	21.8225	22.7863	23.6133	22.4557	22.6482	22.9655	23.619	21.7997	21.1706	NaN	NaN	NaN	NaN	NaN	NaN	NaN	NaN
NaN	NaN	NaN	NaN	NaN	NaN	NaN	NaN	NaN	NaN	24.4525	NaN	NaN	22.8016	NaN	NaN	NaN	NaN	22.138	22.7981	21.0885	20.7374	21.9848	19.8083	19.8675	21.8443	NaN	22.5555	NaN	NaN	22.2709	21.8754	22.3265	22.5927	23.0356	NaN	22.3327	NaN	NaN	NaN	NaN	NaN	NaN	NaN	NaN	NaN	NaN	NaN	NaN	23.7061
27.4723	26.3316	25.5387	27.565	26.2808	NaN	27.9114	27.2404	26.2669	27.1766	29.7293	NaN	NaN	27.8112	27.4711	27.737	26.4436	26.6967	26.835	26.9633	25.2767	25.6743	26.2391	25.0568	26.0683	26.6324	26.7341	25.5427	25.7865	26.0975	26.1195	25.6079	26.0769	25.8287	26.3491	28.1494	25.4435	25.9095	25.1937	27.4283	25.9693	25.4919	26.0792	25.8174	25.7422	25.7424	25.9634	25.9356	25.7409	26.1182
24.2178	24.0897	26.035	NaN	23.8229	26.0041	24.8061	24.3184	23.8582	23.9786	25.4538	23.4982	24.4263	24.2859	24.8105	23.7197	23.986	23.9068	NaN	NaN	26.6973	25.9451	25.3083	24.5848	NaN	NaN	NaN	26.7255	NaN	NaN	NaN	25.7209	NaN	NaN	NaN	NaN	25.4753	25.9853	25.1271	NaN	NaN	NaN	24.6036	26.4012	24.7092	25.5779	26.24	24.309	25.0293	26.1968
21.8163	21.9036	24.9449	26.2282	21.7633	NaN	NaN	24.0313	22.0395	21.6563	23.0001	21.6477	23.4223	22.6199	22.9468	23.742	22.4241	21.6125	NaN	NaN	25.6973	23.6066	24.8306	24.8329	24.936	25.6254	24.9085	24.1944	23.511	NaN	NaN	NaN	NaN	NaN	NaN	26.2044	NaN	NaN	25.8862	24.9745	23.7596	25.1277	24.6442	24.4919	24.1786	26.7612	19.8514	24.0339	25.1542	24.8566
NaN	NaN	NaN	NaN	NaN	NaN	NaN	NaN	NaN	NaN	NaN	NaN	NaN	NaN	NaN	NaN	NaN	NaN	23.6173	23.8087	23.2866	23.5978	23.8547	23.5646	23.9625	24.5995	23.6243	24.1127	23.5476	24.0873	23.714	23.5867	23.862	24.0999	24.1728	24.8507	23.6894	24.0021	23.7474	24.3126	24.4284	24.0852	NaN	NaN	NaN	NaN	NaN	NaN	NaN	NaN
NaN	NaN	NaN	NaN	NaN	NaN	NaN	NaN	NaN	NaN	NaN	NaN	NaN	NaN	NaN	NaN	NaN	NaN	NaN	NaN	NaN	NaN	NaN	NaN	NaN	22.1524	NaN	NaN	NaN	NaN	NaN	NaN	NaN	NaN	NaN	23.5825	22.6703	22.5362	NaN	22.3428	NaN	NaN	NaN	NaN	NaN	NaN	NaN	NaN	NaN	NaN
NaN	23.3821	NaN	24.9086	23.8659	NaN	NaN	NaN	24.0075	24.0395	23.8116	24.3564	23.2794	23.9442	23.6616	22.6839	23.0868	23.7859	NaN	NaN	NaN	NaN	NaN	NaN	NaN	NaN	NaN	NaN	NaN	NaN	NaN	NaN	NaN	NaN	NaN	NaN	NaN	NaN	NaN	NaN	NaN	NaN	21.2597	22.9174	22.8856	NaN	NaN	21.8515	NaN	NaN
25.74	NaN	NaN	NaN	NaN	NaN	NaN	26.6266	NaN	NaN	25.3356	NaN	25.7366	NaN	NaN	26.2527	27.6291	NaN	23.6601	23.9503	24.4216	23.3482	NaN	24.7003	23.8962	25.9992	23.4864	25.1217	23.7974	23.9083	23.6553	24.6529	23.9272	23.3599	23.7892	25.5578	24.3179	24.4436	24.7212	24.9418	23.3324	24.6733	NaN	25.6989	26.5721	NaN	25.5116	NaN	NaN	25.3613
26.3854	26.6917	NaN	23.5181	26.3655	NaN	26.8057	26.0613	26.4447	26.6632	25.8656	26.1189	26.469	26.4604	NaN	25.3606	26.8447	26.8653	25.3343	23.5702	24.9726	25.4752	25.7218	25.2654	25.1128	23.464	26.564	26.2465	26.7758	26.4321	25.1919	23.4972	23.9431	24.0515	25.6716	24.4411	25.5419	24.9304	25.6026	25.2356	25.6025	24.6792	25.7202	24.7219	24.553	25.677	NaN	25.6127	25.3885	23.5958
NaN	NaN	NaN	NaN	NaN	NaN	25.5176	NaN	NaN	24.882	24.3774	25.519	NaN	NaN	NaN	NaN	NaN	24.5534	NaN	25.7011	NaN	NaN	25.5952	26.678	25.7437	26.6836	26.3435	25.2178	26.0551	NaN	26.6868	NaN	NaN	25.8853	26.4428	26.7487	26.4109	26.5807	26.3775	26.011	26.4293	NaN	NaN	NaN	NaN	NaN	NaN	NaN	NaN	NaN
29.4941	29.9452	33.2377	29.2418	29.7074	32.5638	30.2836	32.3267	28.9192	30.2811	27.9827	29.4368	30.9367	29.0533	30.6262	30.42	29.6246	29.1668	27.8964	27.5206	27.904	28.3679	27.0479	30.49	26.0286	NaN	30.1055	29.1461	28.3175	27.9441	27.499	27.5396	27.4101	28.2328	27.2238	NaN	26.981	27.4523	29.4854	26.9102	27.8872	28.524	NaN	28.2162	NaN	NaN	27.7544	NaN	NaN	26.5974
NaN	NaN	NaN	NaN	NaN	NaN	NaN	NaN	NaN	NaN	NaN	NaN	NaN	NaN	NaN	NaN	NaN	NaN	NaN	24.4383	24.9197	23.6053	23.7151	23.6068	23.4785	NaN	21.9666	NaN	NaN	NaN	NaN	NaN	22.2553	22.0872	NaN	NaN	NaN	NaN	NaN	NaN	NaN	NaN	NaN	NaN	NaN	NaN	NaN	NaN	NaN	NaN
NaN	NaN	NaN	NaN	NaN	25.686	NaN	NaN	25.2761	NaN	NaN	NaN	NaN	NaN	NaN	NaN	NaN	NaN	NaN	NaN	NaN	NaN	NaN	NaN	NaN	NaN	NaN	NaN	NaN	NaN	NaN	NaN	NaN	NaN	NaN	NaN	NaN	NaN	NaN	NaN	NaN	NaN	24.5155	NaN	24.3704	NaN	NaN	24.1305	25.2051	NaN
25.1358	NaN	NaN	NaN	NaN	NaN	NaN	NaN	NaN	NaN	26.3245	NaN	25.5187	24.596	NaN	NaN	NaN	NaN	NaN	NaN	NaN	NaN	NaN	NaN	NaN	NaN	NaN	NaN	NaN	NaN	NaN	NaN	NaN	NaN	NaN	NaN	NaN	NaN	NaN	NaN	NaN	NaN	22.3232	23.3057	22.1876	NaN	NaN	22.5289	NaN	NaN
20.8795	NaN	NaN	NaN	NaN	NaN	21.9239	NaN	NaN	21.3842	20.3082	21.4471	21.5915	NaN	NaN	21.8535	21.9082	NaN	NaN	NaN	NaN	NaN	NaN	NaN	NaN	NaN	NaN	NaN	NaN	NaN	NaN	NaN	NaN	NaN	NaN	NaN	NaN	NaN	NaN	NaN	NaN	NaN	NaN	NaN	24.932	NaN	NaN	25.0483	NaN	NaN
NaN	NaN	NaN	NaN	NaN	NaN	NaN	NaN	22.2194	NaN	NaN	NaN	NaN	NaN	NaN	NaN	22.3528	NaN	NaN	NaN	NaN	NaN	NaN	NaN	NaN	NaN	NaN	20.6976	21.2014	21.107	22.8534	21.43	21.069	22.467	22.6856	20.9256	22.2683	NaN	22.3171	20.9942	NaN	NaN	NaN	NaN	NaN	NaN	NaN	NaN	NaN	NaN
24.8208	24.9542	26.2353	NaN	25.4484	25.921	24.2007	NaN	24.2954	NaN	NaN	NaN	25.0742	NaN	24.6929	25.1255	24.1426	24.3716	NaN	NaN	25.3365	NaN	NaN	24.7551	NaN	25.1825	NaN	23.8821	23.9129	23.8673	23.1978	23.7816	23.8935	23.6682	24.0441	23.9333	25.4372	24.6246	23.9485	NaN	24.0414	24.9389	NaN	NaN	NaN	25.8759	27.3813	NaN	24.9234	NaN
31.5883	29.991	29.49	30.5697	30.8674	29.0603	30.8876	28.7136	24.6734	30.324	32.2104	29.9464	30.596	30.6999	30.9135	30.5767	30.1034	30.2501	28.804	28.1999	26.6467	28.0953	32.4982	26.6455	29.8754	NaN	30.7811	29.775	30.695	30.3697	29.3445	30.257	30.3581	29.4714	30.4993	27.1538	29.2123	29.1629	29.8636	28.9939	29.5863	26.4424	28.2755	26.8929	26.8171	26.2407	26.013	27.9018	27.1101	26.1868
21.0787	21.9349	NaN	NaN	22.3903	22.9521	NaN	21.851	22.4635	22.1674	21.5793	21.915	21.6865	21.5343	22.164	21.5971	21.6743	21.9229	NaN	NaN	NaN	NaN	NaN	NaN	NaN	NaN	NaN	NaN	NaN	NaN	NaN	NaN	NaN	NaN	NaN	NaN	NaN	NaN	NaN	NaN	NaN	NaN	22.9942	22.7574	23.3761	23.2045	23.1116	22.9195	23.37	23.1173
23.4168	23.2147	24.2643	NaN	23.6275	NaN	24.1098	22.4483	NaN	NaN	23.3196	NaN	22.6895	22.8426	23.556	23.0545	22.9437	23.0881	NaN	NaN	NaN	NaN	NaN	NaN	NaN	NaN	NaN	NaN	NaN	NaN	NaN	NaN	NaN	NaN	NaN	NaN	NaN	NaN	NaN	NaN	NaN	NaN	23.9254	24.8043	23.8347	24.3921	NaN	NaN	23.5763	24.1211
22.2779	22.7456	25.2996	25.1503	22.6374	25.0992	23.2455	24.3347	22.4565	23.2443	23.2266	22.3611	22.8233	23.1798	23.7965	22.2277	22.4305	22.8716	NaN	NaN	NaN	NaN	NaN	NaN	NaN	NaN	NaN	NaN	NaN	NaN	NaN	NaN	NaN	NaN	NaN	NaN	NaN	NaN	NaN	NaN	NaN	NaN	23.8594	25.1807	24.1411	25.6512	24.9153	23.656	24.9567	24.4846
NaN	22.7391	25.2359	NaN	NaN	24.6623	17.5595	23.3679	23.0781	22.6961	NaN	22.1387	NaN	23.2337	22.7379	23.0385	22.6152	NaN	NaN	NaN	NaN	NaN	NaN	NaN	NaN	NaN	NaN	NaN	NaN	NaN	NaN	NaN	NaN	NaN	NaN	NaN	NaN	NaN	NaN	NaN	22.7256	23.4099	NaN	NaN	NaN	25.3623	25.5551	NaN	25.3269	25.4812
NaN	24.4427	24.4694	NaN	23.6305	24.5212	24.4509	24.7326	NaN	23.7109	NaN	24.378	NaN	24.368	24.5245	NaN	24.5206	24.3946	NaN	NaN	NaN	NaN	23.8658	24.1247	23.5344	24.6555	24.1153	24.7012	24.442	24.0152	23.6223	23.7292	23.6158	24.1913	23.7862	NaN	23.9102	23.6949	24.7188	24.1891	24.7146	24.8726	NaN	NaN	NaN	NaN	NaN	NaN	NaN	NaN
25.2953	NaN	NaN	26.2264	NaN	NaN	NaN	26.8261	NaN	NaN	25.044	NaN	NaN	NaN	NaN	25.1905	NaN	NaN	25.1572	NaN	25.2973	NaN	NaN	NaN	25.1784	NaN	NaN	25.2917	25.0396	24.7405	24.5521	24.5529	24.7552	NaN	24.5975	NaN	24.5871	24.7902	24.8046	NaN	NaN	NaN	NaN	NaN	NaN	24.5794	NaN	NaN	NaN	24.6169
22.9353	NaN	NaN	NaN	NaN	NaN	NaN	NaN	NaN	NaN	24.2476	23.5439	NaN	NaN	NaN	NaN	NaN	NaN	NaN	NaN	NaN	NaN	NaN	NaN	NaN	NaN	NaN	NaN	NaN	NaN	NaN	NaN	NaN	NaN	NaN	NaN	NaN	NaN	NaN	NaN	NaN	NaN	20.8113	22.6094	21.7963	NaN	NaN	21.4422	22.4468	NaN
21.9361	NaN	NaN	NaN	NaN	NaN	NaN	NaN	23.1842	NaN	NaN	25.4256	24.3126	24.5885	NaN	NaN	24.0345	23.5159	23.7169	23.1226	23.5464	23.7998	22.4628	22.8922	23.1805	NaN	23.7309	22.7575	23.1331	22.9942	22.6445	22.9787	23.2976	22.9999	22.5247	22.0531	22.4547	22.6815	22.7977	NaN	22.8107	21.9337	NaN	22.3496	NaN	NaN	NaN	NaN	NaN	23.746
29.5695	29.6937	30.7199	20.8993	29.4002	30.4062	29.6348	30.404	29.3206	29.2922	29.8924	29.0417	29.8992	29.5771	29.3579	29.9988	28.9978	29.5262	30.478	29.8294	30.2331	30.198	30.8104	30.9825	30.4842	31.0956	30.5765	30.4357	29.9971	30.1555	29.5725	29.9687	30.1899	30.1108	30.015	30.7033	30.436	30.149	29.8936	NaN	30.6259	30.999	30.0883	30.5404	28.9152	30.6548	30.5146	30.5867	30.8661	30.4991
27.4265	NaN	NaN	NaN	NaN	NaN	NaN	NaN	NaN	NaN	26.5523	NaN	NaN	NaN	NaN	27.2389	NaN	NaN	24.1711	24.8723	24.5728	23.616	24.5075	23.8711	24.0525	25.7279	24.5229	24.2206	23.7452	24.6091	23.9301	NaN	24.6025	24.0686	24.5885	26.7454	25.377	25.472	25.6727	26.6264	25.9155	26.1498	NaN	NaN	NaN	NaN	NaN	NaN	NaN	NaN
NaN	NaN	25.7943	NaN	NaN	NaN	28.0174	30.0745	NaN	20.7223	28.7093	NaN	27.8423	23.1482	NaN	26.6401	23.2863	26.8867	25.7387	26.0605	27.2116	25.0346	27.7938	26.2206	27.0245	28.5163	26.5912	27.1243	25.6297	26.389	NaN	25.2982	NaN	NaN	25.4703	27.1903	26.1017	NaN	26.2071	26.7821	26.6299	27.1938	28.2987	NaN	NaN	NaN	30.9035	28.7096	NaN	31.2581
24.3481	NaN	23.4756	23.3545	23.275	NaN	NaN	23.5154	NaN	23.8825	24.9582	23.9037	24.5364	23.5479	23.7132	24.1505	22.971	23.7804	23.9936	NaN	23.2683	NaN	NaN	NaN	NaN	24.3043	25.2333	25.5121	25.1711	24.7158	NaN	24.8982	24.4389	21.7103	24.048	NaN	24.6696	NaN	24.7861	24.5579	24.8113	24.5426	23.945	24.3659	23.8093	24.3559	NaN	23.3325	NaN	23.2536
NaN	NaN	NaN	NaN	NaN	NaN	NaN	NaN	NaN	23.9646	23.427	NaN	NaN	NaN	24.5206	NaN	23.5636	NaN	NaN	24.6093	NaN	NaN	25.5051	NaN	NaN	NaN	25.3027	NaN	NaN	NaN	NaN	NaN	NaN	NaN	NaN	NaN	NaN	NaN	NaN	NaN	21.8734	NaN	NaN	23.1741	NaN	NaN	22.9269	NaN	NaN	23.2373
NaN	NaN	23.4731	NaN	NaN	NaN	NaN	NaN	24.8935	25.5647	24.6081	24.9499	25.5946	21.8931	NaN	25.6918	NaN	NaN	NaN	24.3226	NaN	25.0576	23.1312	NaN	23.5561	NaN	23.0816	25.1706	24.6944	24.5944	24.0082	24.0227	24.7196	24.8603	23.1831	23.5434	24.588	23.755	24.0385	NaN	24.8479	24.2587	NaN	25.9426	NaN	26.6732	26.1735	NaN	26.9152	26.5598
NaN	NaN	NaN	NaN	NaN	24.0314	24.8983	24.3394	23.803	NaN	NaN	22.9081	24.3727	NaN	NaN	24.2771	24.098	NaN	NaN	NaN	23.4771	NaN	NaN	NaN	NaN	NaN	NaN	22.5336	NaN	NaN	22.6873	22.9409	NaN	21.4932	NaN	NaN	22.4227	22.2959	NaN	NaN	NaN	NaN	23.7031	24.6591	23.8546	23.8841	23.8688	23.8398	24.3859	NaN
24.2281	NaN	NaN	NaN	24.8564	24.8167	25.2692	NaN	24.3124	23.9663	24.4334	23.5694	NaN	25.0358	25.0527	24.7765	24.708	24.8179	24.2053	25.6851	NaN	24.613	NaN	26.6529	26.7503	NaN	26.4064	25.5254	26.3413	24.6123	NaN	23.936	24.6804	24.2204	26.1553	26.0819	25.8371	25.7661	NaN	26.1129	NaN	26.2854	23.9305	25.16	NaN	NaN	25.1266	24.0961	NaN	25.3591
25.6995	24.7034	25.5882	NaN	24.8236	24.3965	24.7506	24.5992	24.4063	24.7529	NaN	25.1623	25.6318	25.1902	24.9065	25.5809	25.4007	25.3008	24.4217	23.4924	24.9898	24.4445	24.8203	24.9147	25.114	23.8261	23.731	25.4165	25.1251	24.9499	24.2007	24.3615	23.6586	23.692	23.5171	24.0526	25.3832	24.6038	25.6789	24.9368	25.582	25.5076	24.9571	24.736	25.0589	25.1995	24.8429	24.9255	24.8722	24.5565
NaN	NaN	NaN	NaN	NaN	NaN	21.4623	NaN	NaN	21.973	NaN	21.1389	NaN	21.8892	NaN	NaN	NaN	22.5951	NaN	22.6576	NaN	NaN	22.613	23.5614	NaN	NaN	NaN	NaN	NaN	22.4583	NaN	NaN	NaN	NaN	22.2274	NaN	NaN	NaN	NaN	NaN	NaN	NaN	NaN	NaN	NaN	NaN	24.0038	NaN	NaN	23.9048
25.8816	21.2592	24.9396	24.7054	25.2299	24.8875	25.8734	26.9787	25.2512	25.3198	27.3636	25.3194	25.7742	25.7834	25.4571	26.1522	25.1143	25.2824	26.4055	26.8687	25.7254	25.9651	26.1684	26.6812	26.086	28.2486	26.4344	NaN	NaN	NaN	26.0715	NaN	25.6627	25.9182	26.3246	28.4762	26.8194	NaN	25.9493	27.2272	26.3922	26.4132	25.2654	25.6387	25.0411	22.872	25.567	25.2259	NaN	25.9392
22.5582	20.9134	23.9927	NaN	21.988	23.7185	22.9656	22.1009	21.3276	20.8435	NaN	20.9042	22.3259	22.3379	22.6266	23.0071	21.59	21.8413	NaN	NaN	NaN	NaN	NaN	NaN	NaN	NaN	NaN	NaN	NaN	NaN	NaN	NaN	NaN	NaN	NaN	NaN	NaN	NaN	NaN	NaN	NaN	NaN	21.7208	24.5971	21.2755	23.9516	25.0523	22.4842	23.7379	25.4287
24.2352	23.7058	24.3354	NaN	24.7507	NaN	NaN	NaN	NaN	24.655	24.8333	24.8588	NaN	24.027	24.2761	24.4382	24.4815	24.6185	22.5048	23.5297	22.4416	22.4426	22.732	23.3267	22.3128	23.4418	23.2818	22.6793	22.9554	22.8193	23.5029	22.154	22.7967	22.7812	23.8342	24.401	23.1142	22.85	22.4482	22.972	22.9307	22.9168	NaN	NaN	NaN	NaN	NaN	NaN	NaN	NaN
23.6019	23.7757	23.8574	23.1465	23.8517	23.9127	24.0815	NaN	23.4634	24.0016	22.7075	NaN	23.2518	23.6493	23.738	22.5416	23.1919	24.0065	NaN	23.4379	22.3177	NaN	22.3016	23.2063	22.5155	24.3983	23.3073	23.1689	22.8878	22.4356	23.37	NaN	23.3057	24.3563	23.5429	22.7895	23.6428	23.3147	22.9694	22.1914	23.1921	22.9723	21.5565	23.7467	22.7583	24.6469	23.6953	23.5307	24.5	23.6987
26.6622	26.2385	26.2431	26.7303	26.1531	26.6592	26.9173	28.3745	25.9699	26.5012	27.4095	26.4557	26.7309	26.6466	26.6221	26.5954	26.1676	27.0146	25.4069	25.5323	23.8231	24.4499	25.2873	25.7535	24.9727	27.3379	26.778	25.917	25.9525	26.1327	24.6776	24.679	25.1821	25.1746	25.8514	27.9582	25.588	26.1809	25.7487	27.6187	26.4975	26.2503	NaN	26.7818	NaN	22.7326	NaN	NaN	NaN	NaN
22.0326	22.3887	23.9779	24.4256	22.5351	23.7386	22.7354	22.9759	22.2654	22.4468	23.2887	21.4718	22.1937	22.0441	22.6825	21.8911	22.4273	22.3188	NaN	NaN	NaN	NaN	24.6234	NaN	NaN	NaN	NaN	NaN	NaN	NaN	NaN	NaN	NaN	NaN	NaN	NaN	NaN	NaN	NaN	NaN	NaN	NaN	22.2891	24.9529	22.8816	24.4853	24.1733	22.5509	23.884	23.6856
25.9563	24.6289	24.7362	25.7821	24.9275	25.2516	25.7583	24.8085	24.6266	24.1447	25.8359	24.8755	24.9508	25.1309	25.3087	25.6294	24.9555	25.0433	NaN	25.7875	25.215	24.7396	25.8098	25.2669	25.3897	26.1076	25.8649	26.0362	25.3646	25.7714	25.052	24.9636	24.7968	24.9858	25.4785	27.096	25.9224	25.3815	25.6367	25.519	25.9299	25.4852	25.4438	26.075	25.2924	26.6214	26.2094	25.4197	25.9982	26.2657
25.6557	NaN	NaN	24.8275	23.9902	NaN	25.075	24.2994	NaN	NaN	25.1576	23.6985	24.8514	24.49	24.8095	25.6353	24.6848	24.3322	23.0096	23.2088	23.8167	NaN	24.6588	24.1621	24.0994	25.1835	23.6756	24.5735	23.9625	24.252	23.9057	23.0117	22.5016	22.576	NaN	NaN	25.0998	24.0739	24.8145	24.0232	24.0403	24.3598	NaN	25.2183	NaN	25.3016	25.3462	NaN	NaN	NaN
30.5254	NaN	30.7346	NaN	NaN	NaN	30.5606	28.7218	NaN	29.7798	NaN	29.4612	30.132	NaN	30.4571	NaN	NaN	NaN	27.8518	21.1871	27.6309	27.4735	28.6577	28.3139	28.8482	29.7317	27.0825	NaN	28.3025	28.3997	26.8089	27.1996	26.646	NaN	26.9144	NaN	NaN	26.9088	NaN	NaN	28.1222	NaN	29.6177	NaN	29.618	29.8837	29.6778	29.2984	NaN	NaN
27.3472	27.6232	27.5235	NaN	27.0981	27.5086	28.0484	27.8063	27.2985	27.9007	27.9188	27.5209	27.6942	27.7543	27.8936	27.3226	27.7146	27.8007	26.7265	27.2661	26.7116	26.7585	26.7255	27.273	26.4882	26.5807	26.8338	26.772	26.5466	26.616	26.6471	26.5128	26.6659	27.162	26.9625	26.4862	26.5971	26.5264	26.7133	27.0939	27.2195	27.7076	26.2256	NaN	NaN	NaN	NaN	26.7543	26.6936	NaN
NaN	NaN	NaN	NaN	NaN	NaN	NaN	NaN	NaN	NaN	NaN	NaN	NaN	23.5405	23.4861	22.4195	23.5734	23.8144	23.0275	NaN	23.1487	23.3613	23.0293	23.1484	22.7742	NaN	23.6066	24.6685	24.215	24.0178	22.7566	NaN	NaN	NaN	NaN	NaN	22.4607	NaN	22.3488	NaN	23.5179	23.1992	NaN	NaN	NaN	NaN	NaN	NaN	NaN	NaN
NaN	NaN	NaN	NaN	NaN	NaN	NaN	NaN	NaN	NaN	NaN	NaN	NaN	NaN	NaN	NaN	NaN	NaN	22.7893	22.6679	21.869	22.3579	21.7489	NaN	22.0681	NaN	22.7383	22.7067	22.4295	22.2225	NaN	23.8142	23.1953	23.6448	NaN	NaN	NaN	22.7044	NaN	23.237	22.8711	NaN	NaN	NaN	NaN	NaN	NaN	NaN	NaN	NaN
NaN	NaN	NaN	NaN	NaN	NaN	NaN	NaN	NaN	NaN	NaN	NaN	NaN	NaN	NaN	NaN	NaN	NaN	NaN	20.8866	NaN	NaN	NaN	NaN	NaN	21.0157	19.8592	NaN	NaN	NaN	NaN	18.2988	NaN	21.9431	NaN	NaN	NaN	19.8346	20.1358	NaN	21.0361	NaN	NaN	NaN	NaN	NaN	NaN	NaN	NaN	NaN
28.1637	NaN	NaN	NaN	NaN	NaN	NaN	NaN	NaN	24.9048	26.6336	24.8267	NaN	NaN	NaN	NaN	24.5979	23.3444	24.3574	23.5859	25.171	25.2161	24.0078	25.9756	25.3723	26.6236	24.2081	26.0978	25.5434	25.5183	24.4705	24.61	24.1912	24.4473	23.7995	22.1375	25.0817	24.5797	25.4379	23.9753	20.153	22.7122	NaN	NaN	NaN	NaN	NaN	NaN	NaN	NaN
NaN	NaN	NaN	NaN	NaN	NaN	NaN	NaN	NaN	NaN	NaN	NaN	NaN	NaN	NaN	NaN	NaN	NaN	NaN	20.2828	NaN	22.5972	23.4077	23.2764	NaN	23.5148	NaN	23.5958	NaN	24.3556	NaN	24.6644	24.4928	24.6883	25.1672	28.5289	NaN	24.7921	24.303	NaN	NaN	23.4923	23.7895	NaN	24.1393	NaN	NaN	22.9376	NaN	NaN
23.4434	23.5055	25.0898	NaN	23.2439	24.8139	NaN	NaN	NaN	23.5433	23.0148	24.1209	24.082	23.7836	23.6285	23.8822	23.5776	23.7814	NaN	25.8248	26.4834	NaN	24.8367	NaN	NaN	NaN	25.5807	25.5851	NaN	NaN	NaN	25.5118	NaN	NaN	NaN	25.4752	NaN	25.5126	25.4059	25.1058	NaN	NaN	NaN	25.2748	NaN	NaN	NaN	NaN	NaN	NaN
21.5629	21.2811	23.5238	NaN	21.8443	23.4308	NaN	NaN	NaN	21.8759	NaN	21.1628	22.7087	22.3834	22.8575	22.6555	21.6475	22.1585	NaN	NaN	NaN	NaN	NaN	NaN	NaN	NaN	NaN	NaN	NaN	NaN	NaN	NaN	NaN	NaN	NaN	NaN	NaN	NaN	NaN	NaN	NaN	NaN	23.2888	23.5196	22.6507	24.2175	23.92	23.6341	24.1925	24.2249
22.2498	22.5297	NaN	NaN	22.4988	NaN	23.073	22.4733	22.754	NaN	NaN	NaN	22.618	NaN	NaN	21.9911	NaN	22.6256	NaN	NaN	NaN	NaN	NaN	NaN	NaN	NaN	NaN	NaN	NaN	NaN	NaN	NaN	NaN	NaN	NaN	NaN	NaN	NaN	NaN	NaN	NaN	NaN	22.8445	24.6014	23.0534	23.7567	24.4341	23.0023	22.9904	23.7152
27.1808	25.0066	25.8948	27.4559	25.4471	24.5367	27.09	26.8128	25.5137	26.0149	28.7461	25.8596	27.2061	26.2551	26.7185	27.0589	25.2856	25.2717	25.9579	25.5898	25.3868	25.4734	25.7586	24.0046	25.721	23.0551	27.305	23.7358	25.7257	25.6315	25.8746	26.5002	22.0427	24.8189	26.6031	27.5781	26.6041	27.0766	26.3109	27.6173	25.276	23.5666	NaN	NaN	22.9406	24.3662	24.5229	NaN	23.5509	24.7237
22.3919	22.2732	NaN	NaN	22.4574	NaN	NaN	NaN	NaN	22.8619	NaN	22.3291	22.4405	22.665	22.7288	22.5623	21.5845	21.7691	21.873	22.8784	22.6384	22.2466	23.0238	22.9313	22.6125	23.7811	NaN	22.8743	22.8153	23.0945	NaN	22.395	NaN	NaN	22.9705	NaN	23.3923	23.0097	23.2885	NaN	NaN	NaN	23.2558	24.4654	21.3143	24.0404	NaN	22.8326	NaN	NaN
NaN	24.244	24.5409	24.5996	23.6231	NaN	24.0332	24.7643	NaN	24.4148	25.035	25.2185	NaN	24.2652	24.9004	24.0869	24.1487	24.4829	25.875	25.8744	25.5185	25.6078	24.9412	25.7102	25.7354	26.3989	26.2978	NaN	26.0505	26.1107	26.4856	25.6527	25.9309	26.0758	NaN	NaN	25.3703	NaN	25.1458	NaN	25.5097	25.4116	24.9879	NaN	25.3414	NaN	NaN	24.7706	24.5301	NaN
NaN	23.1394	23.6419	24.1499	22.7361	23.7315	22.4585	24.1526	22.2809	NaN	NaN	22.9111	23.0182	23.7466	24.3774	22.5516	NaN	NaN	25.6238	NaN	NaN	NaN	NaN	NaN	NaN	NaN	NaN	NaN	NaN	25.1685	NaN	NaN	NaN	NaN	NaN	NaN	NaN	25.4844	NaN	NaN	NaN	24.3662	NaN	NaN	NaN	NaN	NaN	NaN	NaN	NaN
26.3955	26.0106	26.0942	27.2759	25.6517	NaN	26.6931	25.859	25.5133	26.1955	28.7635	26.149	26.5153	26.4491	26.5507	26.3831	26.0308	26.3094	26.4476	26.2496	26.0056	25.9719	26.8555	24.8183	26.8054	24.3156	26.6548	26.1871	26.504	26.5431	25.6446	26.2192	26.0583	25.0475	25.8634	26.2856	26.3386	26.2809	25.9464	27.0662	26.0246	24.663	25.1511	25.8529	25.1488	25.8428	25.0077	25.1967	25.2999	24.9302
27.9641	26.311	26.3687	27.4791	27.0184	27.248	27.7246	26.8975	26.2954	26.5789	29.7692	27.2024	27.3497	26.9822	27.2861	27.8993	26.7961	26.9543	27.3494	27.632	26.7569	26.3611	28.468	24.627	27.7454	NaN	27.351	27.4536	27.837	27.8118	26.5369	27.6756	27.3986	25.139	26.9412	26.8596	27.4632	26.9016	26.737	27.1552	26.7521	25.073	26.1489	25.8269	25.4893	25.584	24.8034	25.8909	25.8265	24.4971
25.7286	25.7336	26.2479	NaN	25.4279	NaN	26.2114	26.4044	NaN	26.2332	25.372	25.6041	25.9687	26.1475	26.1146	25.549	25.2852	25.778	NaN	24.8759	25.2515	25.1896	25.5958	26.1579	25.6896	NaN	26.1311	NaN	25.867	25.988	24.8429	25.2065	24.9019	25.1195	24.7816	24.777	25.8754	25.6105	26.0291	25.4538	26.7964	26.5894	26.6425	NaN	26.5997	26.3876	25.6948	26.5842	27.1387	26.0109
NaN	28.6857	27.0566	NaN	NaN	NaN	29.1294	27.2668	28.089	27.9944	29.6947	28.7238	29.1732	28.8562	NaN	NaN	NaN	NaN	27.1238	25.9829	26.6623	27.008	21.8358	26.3276	27.5886	22.7157	26.8067	27.4839	27.6397	27.5385	25.999	26.6867	26.5073	26.6143	25.3264	25.8806	26.0636	25.838	26.2847	25.6178	27.7371	27.1227	26.9559	NaN	NaN	NaN	NaN	26.5662	26.0317	NaN
22.6634	24.0289	24.4835	NaN	23.4989	23.9296	23.1574	24.141	23.7887	23.8254	23.7265	23.4074	23.2556	23.7429	23.5739	22.8747	23.3487	23.3825	NaN	NaN	NaN	NaN	NaN	NaN	NaN	NaN	NaN	NaN	NaN	NaN	NaN	NaN	NaN	NaN	NaN	NaN	NaN	NaN	NaN	NaN	NaN	NaN	23.8321	NaN	23.5401	24.1367	22.9824	23.804	24.63	22.9618
23.2715	24.0608	26.2911	NaN	23.9956	25.6153	24.4379	23.4667	24.4916	24.0709	24.8206	23.7232	23.6654	24.3379	25.3153	23.6797	23.2104	23.5231	NaN	NaN	25.7686	24.572	26.2322	25.3607	NaN	25.0748	NaN	NaN	NaN	NaN	NaN	25.2955	NaN	NaN	24.8348	NaN	25.2029	25.0521	25.4004	24.82	NaN	25.3005	25.4673	26.9334	25.8911	26.6519	25.9106	25.2949	25.9642	25.7934
22.8811	23.2426	NaN	NaN	22.9154	NaN	NaN	21.5543	23.0451	23.6901	23.061	23.6787	NaN	NaN	NaN	NaN	NaN	NaN	22.8117	21.9081	23.2882	23.1482	22.9634	23.0586	23.4358	NaN	23.0187	23.3437	23.2755	23.2086	22.1768	22.8486	22.2019	22.2551	22.6101	NaN	23.205	22.8101	23.8134	22.116	22.715	22.762	NaN	NaN	NaN	NaN	NaN	NaN	NaN	23.8855
NaN	23.5869	24.8527	24.9981	22.9653	24.7634	23.2996	23.4275	23.1747	22.6249	21.886	22.5211	22.1604	23.1038	22.869	21.2752	22.6024	22.1318	NaN	NaN	NaN	NaN	NaN	NaN	NaN	NaN	NaN	NaN	NaN	NaN	NaN	NaN	NaN	NaN	NaN	NaN	NaN	NaN	NaN	NaN	NaN	NaN	NaN	24.3022	22.9616	NaN	23.8959	NaN	NaN	NaN
NaN	NaN	23.4308	22.9706	NaN	NaN	NaN	NaN	22.3383	23.495	21.5944	NaN	22.1911	NaN	23.4409	21.5538	NaN	NaN	22.6371	NaN	22.652	23.1663	22.9699	24.0514	23.4407	25.6516	23.4787	23.795	23.9474	23.6803	23.4523	23.2275	23.2058	23.4102	23.1395	23.6082	23.1374	22.7461	23.2829	22.8457	NaN	NaN	23.6213	NaN	NaN	NaN	NaN	NaN	NaN	NaN
26.2135	26.0798	26.4902	NaN	25.6471	26.7572	26.1783	26.5574	26.1971	27.3225	25.8737	27.2979	26.828	25.2237	25.8966	24.4835	26.1866	26.0479	24.8853	27.2756	26.4558	25.7738	26.0779	26.5865	25.5556	28.0644	27.1338	27.12	26.1553	26.2588	26.3252	26.8867	26.7432	26.7553	27.3715	27.5938	26.8801	26.9192	27.0446	27.1989	25.6737	26.387	26.9051	27.022	27.3757	27.6587	26.7908	26.7277	27.4714	26.2119
19.562	NaN	NaN	NaN	NaN	NaN	NaN	NaN	20.7431	20.406	21.4459	21.3235	NaN	NaN	NaN	20.8401	NaN	NaN	NaN	NaN	NaN	NaN	NaN	NaN	NaN	NaN	NaN	NaN	NaN	NaN	NaN	NaN	NaN	NaN	NaN	NaN	NaN	NaN	NaN	NaN	NaN	NaN	NaN	NaN	NaN	NaN	NaN	NaN	NaN	NaN
25.5893	NaN	NaN	NaN	26.0312	NaN	NaN	25.5888	25.5359	25.8035	NaN	NaN	25.5336	25.8603	25.9781	NaN	NaN	25.07	23.1458	23.1326	23.6415	23.4561	24.7238	NaN	24.1992	NaN	24.7402	24.4315	23.9803	23.8159	24.5285	24.164	NaN	NaN	23.8079	25.5628	23.8648	23.3452	22.8735	NaN	NaN	NaN	NaN	NaN	NaN	NaN	25.3678	NaN	NaN	25.6001
23.3563	22.0263	NaN	24.2076	22.4022	24.5746	23.7193	24.0406	22.3784	22.2459	22.985	21.2545	23.4086	22.2688	22.7872	23.1225	22.2449	22.3627	NaN	NaN	NaN	NaN	NaN	NaN	NaN	NaN	NaN	NaN	NaN	NaN	NaN	NaN	NaN	NaN	NaN	NaN	NaN	NaN	NaN	NaN	NaN	NaN	24.1746	NaN	23.9845	25.7663	NaN	NaN	25.1209	NaN
22.7465	22.8332	NaN	NaN	22.4111	NaN	22.6191	22.8419	22.4509	22.7985	22.6538	22.6608	22.5562	22.0529	21.9097	22.5721	22.4451	22.018	NaN	NaN	NaN	NaN	NaN	NaN	NaN	NaN	NaN	NaN	NaN	NaN	NaN	NaN	NaN	NaN	NaN	NaN	22.9739	NaN	NaN	NaN	NaN	NaN	21.8015	NaN	NaN	NaN	NaN	21.9307	NaN	NaN
21.1968	20.8827	21.409	NaN	21.2431	21.3477	22.2089	NaN	NaN	21.3252	18.8285	NaN	20.8378	21.1051	21.7517	19.7408	20.9481	21.4287	NaN	NaN	NaN	NaN	NaN	NaN	NaN	NaN	NaN	NaN	NaN	NaN	NaN	NaN	NaN	NaN	NaN	NaN	NaN	NaN	NaN	NaN	NaN	NaN	23.1444	22.684	22.7689	22.9267	23.2581	22.4384	19.9538	NaN
21.3537	22.0579	NaN	NaN	22.3406	NaN	NaN	22.4618	21.6151	21.9678	21.4337	22.8222	NaN	22.3825	NaN	21.2075	21.8378	NaN	NaN	NaN	NaN	NaN	NaN	NaN	NaN	NaN	NaN	NaN	NaN	NaN	NaN	NaN	NaN	NaN	NaN	NaN	NaN	NaN	NaN	NaN	NaN	NaN	23.2365	23.0651	NaN	NaN	NaN	23.2349	23.2646	NaN
25.3327	24.9713	NaN	25.867	NaN	NaN	NaN	25.7348	NaN	25.0715	26.1277	24.2613	25.0131	25.102	25.3264	24.2961	NaN	NaN	22.9765	24.5311	23.9293	23.8727	24.4836	24.4811	24.2777	NaN	25.4331	23.7112	NaN	24.1294	24.3662	23.9223	NaN	24.5668	25.2757	24.9943	24.4738	24.9328	24.1703	25.0796	24.0186	24.0644	24.0823	24.8989	24.0754	24.8458	24.3873	24.049	NaN	24.8012
20.9381	22.4702	24.58	22.9108	22.1061	23.7145	21.7391	22.5629	22.4538	22.4674	19.8489	21.3333	21.3464	21.7901	21.8036	19.6993	22.1286	22.0624	NaN	NaN	NaN	NaN	NaN	NaN	NaN	NaN	NaN	NaN	NaN	NaN	NaN	NaN	NaN	NaN	NaN	NaN	NaN	NaN	NaN	NaN	NaN	NaN	23.3726	23.4695	23.4694	23.8496	23.3803	23.534	24.3125	23.2738
NaN	NaN	NaN	NaN	24.7514	NaN	23.5051	NaN	24.3717	NaN	NaN	24.6999	NaN	24.8007	NaN	NaN	NaN	NaN	NaN	23.6932	24.3574	23.9877	24.3727	23.9214	23.7728	NaN	23.8293	24.5794	24.4134	24.5308	NaN	NaN	23.9112	NaN	NaN	23.7602	NaN	24.4458	NaN	23.6352	24.3697	24.265	24.1908	23.4845	24.0513	NaN	NaN	23.9536	23.6215	23.9305
NaN	NaN	NaN	NaN	NaN	NaN	27.1777	NaN	NaN	NaN	27.8424	26.8009	27.4028	NaN	NaN	NaN	NaN	NaN	25.5749	24.7758	24.6769	24.5632	24.527	25.1915	NaN	NaN	25.1239	24.5282	24.4411	24.2348	24.5502	24.6812	24.8395	25.0775	24.7794	25.9841	24.9093	24.8905	24.5221	25.0361	25.4723	25.6869	NaN	NaN	NaN	NaN	NaN	NaN	NaN	NaN
23.3771	23.2259	24.3447	NaN	NaN	24.08	23.4072	22.929	NaN	23.6595	23.7179	NaN	23.4272	NaN	NaN	23.4214	NaN	NaN	NaN	NaN	NaN	NaN	NaN	NaN	NaN	NaN	NaN	NaN	NaN	NaN	NaN	NaN	NaN	NaN	NaN	NaN	NaN	NaN	NaN	NaN	NaN	NaN	23.043	24.2621	22.4192	23.5881	23.9649	23.2486	23.4914	24.0649
21.8731	22.05	NaN	NaN	21.8048	22.5769	22.3684	22.2035	21.9881	22.2554	20.9543	21.3249	21.7687	21.7908	22.0844	21.5399	22.2936	21.8574	NaN	NaN	NaN	NaN	NaN	NaN	NaN	NaN	NaN	NaN	NaN	NaN	NaN	NaN	NaN	NaN	NaN	NaN	NaN	NaN	NaN	NaN	NaN	NaN	21.8832	NaN	NaN	NaN	NaN	22.5629	22.8998	NaN
NaN	NaN	NaN	NaN	NaN	NaN	NaN	NaN	NaN	NaN	NaN	NaN	NaN	NaN	NaN	NaN	NaN	NaN	NaN	22.3787	24.3696	NaN	22.8501	NaN	23.4639	NaN	NaN	23.2181	NaN	NaN	NaN	19.7165	NaN	NaN	20.7902	NaN	NaN	21.3805	NaN	NaN	NaN	NaN	NaN	NaN	NaN	NaN	NaN	NaN	NaN	NaN
NaN	NaN	NaN	NaN	NaN	NaN	NaN	NaN	NaN	NaN	NaN	NaN	NaN	NaN	NaN	NaN	NaN	NaN	NaN	NaN	24.5945	NaN	NaN	23.5189	23.1843	24.3964	NaN	NaN	NaN	NaN	NaN	NaN	NaN	NaN	NaN	22.6838	NaN	NaN	NaN	NaN	NaN	NaN	NaN	NaN	NaN	NaN	NaN	NaN	NaN	NaN
26.8994	25.9223	23.4844	27.1018	25.9776	23.35	26.5192	27.2294	25.9195	26.2964	26.6002	26.405	26.8078	26.3544	26.5762	27.0639	26.0765	26.1649	26.149	26.4205	26.8663	26.4313	26.3396	26.2356	26.0273	26.7815	26.8408	26.3459	26.1628	26.5003	26.5124	26.7033	25.9725	25.6878	26.3497	27.3809	27.0075	26.76	26.99	26.4671	26.065	26.2316	26.9739	28.123	27.3079	28.1253	27.752	26.6186	27.6504	27.3956
24.8447	23.8687	26.1463	NaN	24.3962	25.9586	25.0815	25.1688	24.3496	24.2251	25.3662	24.2869	25.0621	24.4948	24.6558	24.7001	24.0158	24.2359	NaN	25.1861	25.9082	25.1439	25.7339	25.2953	NaN	25.5725	NaN	26.5243	24.8517	25.6201	25.2	25.6448	25.1638	NaN	25.5031	26.1992	25.5911	25.7425	25.5854	25.5508	NaN	NaN	25.5683	27.0332	25.7215	26.813	26.2404	25.306	26.3585	26.3814
23.4059	22.7453	25.3075	25.6305	22.8046	25.3141	24.2117	NaN	23.4265	22.9461	23.9233	23.1763	23.4652	22.813	23.2332	23.7389	22.5608	22.7419	NaN	NaN	NaN	NaN	NaN	NaN	NaN	NaN	NaN	NaN	NaN	NaN	NaN	NaN	NaN	NaN	NaN	NaN	NaN	NaN	NaN	NaN	NaN	NaN	24.4471	27.0217	24.9742	26.4278	26.5455	24.2927	25.6873	26.2632
25.2693	24.8566	NaN	26.2723	24.4163	25.5782	20.8124	25.6355	25.1783	24.9887	NaN	24.9593	25.6325	25.2261	NaN	25.7776	24.7732	24.7051	27.1863	NaN	27.0999	27.2621	NaN	NaN	27.5502	NaN	NaN	28.1244	NaN	NaN	27.3608	26.9426	27.0651	27.0926	NaN	28.2771	NaN	28.3397	28.2197	27.8425	27.6932	27.8238	NaN	26.8937	NaN	27.0688	NaN	25.9856	25.6774	26.4624
NaN	22.1015	23.956	NaN	22.0687	23.5835	NaN	23.1131	22.2322	NaN	NaN	21.5631	21.8525	21.9786	22.489	22.2942	21.7641	21.9311	NaN	NaN	NaN	NaN	NaN	NaN	NaN	NaN	NaN	NaN	NaN	NaN	NaN	NaN	NaN	NaN	NaN	NaN	NaN	NaN	NaN	NaN	NaN	NaN	23.3441	24.1623	23.3621	24.8558	24.366	23.2063	24.1744	24.1218
NaN	NaN	NaN	NaN	NaN	NaN	NaN	NaN	NaN	NaN	NaN	NaN	NaN	NaN	NaN	NaN	NaN	NaN	NaN	23.1147	NaN	NaN	25.808	NaN	24.2945	NaN	23.228	24.2273	23.2667	NaN	NaN	NaN	NaN	NaN	NaN	25.711	23.8664	24.4428	23.3625	24.9333	23.4558	24.6559	25.2739	NaN	25.8773	NaN	NaN	25.0292	NaN	25.6317
22.8862	22.4244	22.4346	NaN	21.9092	22.8195	22.4615	23.7195	21.8674	22.4691	23.9373	22.5855	22.783	22.6182	21.8266	23.0601	22.2653	21.9604	NaN	NaN	NaN	NaN	NaN	NaN	23.8602	NaN	25.028	24.1397	NaN	NaN	NaN	NaN	22.5864	NaN	23.8724	24.6037	24.2941	24.0545	NaN	NaN	24.6323	24.4862	NaN	NaN	22.6024	19.7126	NaN	NaN	NaN	NaN
NaN	NaN	NaN	NaN	NaN	NaN	NaN	NaN	NaN	26.139	26.674	NaN	26.5168	NaN	25.9515	NaN	NaN	NaN	NaN	NaN	NaN	NaN	NaN	NaN	23.2837	NaN	NaN	NaN	NaN	NaN	NaN	NaN	24.6065	NaN	NaN	NaN	24.9895	NaN	NaN	NaN	NaN	NaN	NaN	NaN	NaN	NaN	NaN	NaN	NaN	NaN
26.2794	25.7159	26.5192	27.4326	25.6925	27.1673	26.8901	25.9485	25.388	25.7992	NaN	25.6066	NaN	26.0143	26.2476	26.4377	25.7234	25.7772	NaN	NaN	26.8801	NaN	NaN	NaN	NaN	NaN	NaN	26.4741	26.5226	26.9073	NaN	26.2753	26.4197	25.3314	NaN	NaN	26.6998	26.6304	26.073	NaN	NaN	NaN	NaN	NaN	25.9876	NaN	26.7444	25.5901	NaN	NaN
24.2206	NaN	NaN	NaN	23.3158	24.1602	23.9954	NaN	23.4154	NaN	NaN	NaN	NaN	NaN	25.5573	NaN	NaN	NaN	NaN	25.9694	23.9271	NaN	25.28	NaN	26.4877	25.4286	26.0107	NaN	NaN	NaN	NaN	NaN	NaN	24.6075	NaN	NaN	24.7906	NaN	NaN	26.4996	24.7116	24.7413	20.3644	NaN	NaN	NaN	NaN	NaN	NaN	23.8287
NaN	NaN	NaN	NaN	NaN	NaN	NaN	NaN	NaN	NaN	NaN	NaN	NaN	NaN	NaN	NaN	NaN	NaN	NaN	22.4	NaN	21.8759	22.5532	22.8393	22.0756	NaN	21.4404	22.2631	22.2369	22.0972	22.5007	22.2467	21.8987	22.3456	22.9529	NaN	21.7321	22.2862	21.8366	NaN	22.3461	22.29	NaN	NaN	NaN	NaN	NaN	NaN	23.0085	22.9999
23.5994	24.193	24.1576	26.7002	23.1795	NaN	23.6887	23.552	23.8206	24.115	23.6059	23.4953	23.7251	23.5877	23.0329	23.2776	23.2519	23.6283	22.2176	23.0326	23.7616	22.8561	24.1532	24.2812	23.804	24.4711	24.1424	23.6916	23.584	23.0987	23.6086	23.4785	23.6846	23.2557	24.8451	25.0356	24.7615	24.8003	24.7846	23.6647	23.0954	23.5562	24.562	24.6167	NaN	NaN	25.1218	NaN	25.5411	NaN
27.4174	27.1516	27.5116	25.1164	27.1064	27.7859	27.5427	27.9284	27.0779	27.39	27.1283	26.3362	27.6872	27.5987	27.5343	27.5849	27.1075	27.5565	27.3014	27.1	27.1631	27.0152	27.6501	27.9062	27.7693	26.0162	27.9214	27.3597	27.8054	28.0395	27.3111	26.7841	26.8324	27.1824	27.7008	NaN	27.3561	27.7678	27.5423	27.4443	28.2395	28.1872	26.6001	NaN	NaN	NaN	23.3099	23.5387	27.0589	NaN
25.8288	25.8469	25.6403	26.0986	25.7809	26.8663	26.0989	25.2597	25.542	25.2496	26.6821	24.2505	25.53	25.5035	25.7971	25.4489	25.7068	25.4122	25.3628	25.5575	25.2583	25.1414	25.9846	24.739	25.7468	24.7223	25.8561	25.3612	25.8586	25.5642	24.9368	25.0799	25.1095	25.3692	25.506	25.4305	25.0225	25.4214	25.0102	26.1287	25.0576	24.2347	25.0724	25.7438	25.1163	25.4001	25.2805	25.1866	25.516	25.2357
NaN	26.292	NaN	23.4065	26.1672	23.9638	NaN	NaN	NaN	27.1455	29.6561	26.0449	NaN	27.1798	NaN	NaN	NaN	26.8431	25.5868	NaN	25.4537	24.9914	26.0006	24.4777	25.7314	24.8819	25.6145	NaN	NaN	25.7197	25.0193	24.5468	NaN	23.688	24.3473	NaN	25.4657	NaN	24.8147	25.8171	24.3324	25.0477	NaN	NaN	26.3714	27.3515	26.5653	26.2375	26.7269	NaN
26.8706	25.0238	26.0532	24.9186	24.6566	NaN	26.4278	23.1536	23.6018	24.822	NaN	25.976	26.6851	25.9751	26.0522	26.506	NaN	24.7833	NaN	NaN	NaN	22.9537	24.9677	NaN	24.7988	26.3891	25.0135	25.0173	25.0779	25.3132	26.8385	26.5037	26.4328	26.7797	25.5018	26.0593	26.5391	NaN	26.1601	NaN	26.5405	24.6834	24.9932	27.3041	24.515	25.4105	27.1604	24.513	24.7942	24.0319
21.9957	NaN	22.8202	24.53	22.1102	23.7181	23.3277	23.5905	22.6427	22.6471	23.5244	22.494	22.9639	22.1379	22.9481	22.437	22.5063	22.6264	NaN	NaN	NaN	NaN	NaN	NaN	NaN	NaN	NaN	NaN	NaN	NaN	NaN	NaN	NaN	NaN	NaN	NaN	NaN	NaN	NaN	NaN	NaN	NaN	23.0137	NaN	23.7206	24.3323	24.0905	23.5695	24.257	23.3981
27.0005	NaN	24.4494	26.2588	25.3277	25.3936	25.1401	26.4658	24.615	25.8967	29.0279	26.0399	27.386	26.5024	25.842	26.7831	25.7304	26.0975	26.4303	25.5966	26.2896	25.4243	24.8208	25.0377	25.0795	27.2808	25.6402	25.7174	25.1216	25.3635	24.5749	25.3421	25.2064	25.4062	24.9259	27.0576	25.1174	25.0286	25.0742	26.4071	25.2043	25.6463	23.6188	NaN	23.9034	22.6077	22.654	25.3488	23.8332	23.6998
23.0488	23.518	24.761	25.2977	23.1703	24.4284	24.1539	23.0479	23.1191	23.2512	24.0721	22.965	22.8977	23.1496	23.9661	23.2128	23.7215	NaN	NaN	NaN	NaN	NaN	NaN	NaN	NaN	NaN	NaN	NaN	NaN	NaN	NaN	NaN	NaN	NaN	NaN	NaN	NaN	NaN	NaN	NaN	NaN	NaN	23.8925	24.83	24.0057	25.2664	24.3153	23.5751	24.2599	24.1152
NaN	NaN	NaN	NaN	20.2252	NaN	18.6122	19.6135	NaN	NaN	NaN	NaN	NaN	NaN	NaN	NaN	NaN	NaN	21.8749	20.836	20.5267	21.1196	21.3526	21.5062	20.7661	21.5864	21.6501	21.2582	21.3435	21.9386	21.458	21.5151	21.1497	21.185	21.0777	22.2955	21.1925	21.1259	21.8971	21.4217	NaN	NaN	NaN	NaN	NaN	NaN	NaN	NaN	NaN	NaN
24.0527	NaN	NaN	NaN	NaN	NaN	NaN	24.2352	NaN	NaN	NaN	NaN	NaN	NaN	NaN	NaN	NaN	NaN	22.5889	22.591	23.9289	23.5065	22.8396	22.8806	23.0431	NaN	NaN	23.1519	22.9035	22.7381	23.0454	22.9876	22.6206	NaN	22.4397	NaN	23.0191	22.7316	22.9589	NaN	23.3105	NaN	NaN	NaN	NaN	NaN	NaN	NaN	NaN	NaN
27.8396	27.3519	27.3603	NaN	27.4716	27.053	28.7503	27.4424	27.6189	27.54	NaN	27.7188	27.8838	27.656	27.7706	28.3587	27.4961	27.7158	26.8454	26.3491	27.4179	27.5324	27.7131	27.2088	27.4621	27.7179	26.8401	27.8509	28.1644	28.1645	27.4317	26.4903	25.9014	26.7841	27.2725	26.3611	26.6365	26.483	26.6275	27.0307	26.4792	27.3099	27.4036	27.5888	26.8207	27.4715	27.4067	27.6719	26.0556	27.4615
25.0027	24.8588	24.8533	NaN	23.8643	NaN	25.7175	25.0281	NaN	24.0025	24.9535	24.6416	25.1217	24.2052	21.2705	25.5338	24.348	24.2387	24.9934	25.2091	25.3104	24.2215	25.3714	25.0075	24.7726	26.002	25.2339	24.7802	25.1626	25.6812	NaN	25.1611	24.9556	24.9594	25.3011	26.3592	25.0267	25.2335	25.5077	24.3903	24.7256	25.2091	25.4529	26.4443	NaN	26.3584	26.9137	26.245	26.1761	26.5807
24.7146	24.2045	24.5871	21.2984	23.5837	24.5344	24.6022	24.8006	23.8029	24.8927	20.5802	25.0959	25.4547	25.3325	NaN	25.3513	24.7752	25.0229	26.796	26.1016	NaN	26.6319	26.4193	26.9037	26.7437	26.402	27.4088	26.6141	26.831	NaN	26.3529	26.1573	26.3034	26.4238	25.0338	26.6788	25.6864	26.1294	26.2942	26.6887	27.1838	26.9136	24.637	24.5234	23.7502	NaN	24.7025	24.4515	24.4463	24.8288
22.9678	22.74	NaN	NaN	22.6632	22.0226	NaN	23.6416	NaN	23.5319	23.4974	23.3998	23.4751	24.0252	23.3249	23.1051	23.0371	22.9695	24.2563	NaN	23.6306	23.9667	23.9077	23.5714	24.005	NaN	23.8008	NaN	NaN	NaN	24.2318	23.9501	NaN	NaN	24.3074	NaN	NaN	23.7277	23.2951	23.7077	23.8408	24.4434	NaN	NaN	NaN	NaN	NaN	NaN	NaN	NaN
23.2377	23.2066	24.3316	NaN	23.9401	NaN	NaN	NaN	NaN	22.2409	NaN	23.0755	22.0933	22.9636	22.7639	22.6893	23.0625	24.7821	NaN	NaN	24.1911	NaN	23.872	NaN	NaN	23.858	23.3888	23.5792	22.7918	NaN	NaN	23.4967	NaN	23.1933	24.0253	24.4079	23.7427	23.8332	24.0037	24.2265	NaN	23.5075	24.0204	NaN	24.4303	24.5385	NaN	23.4024	24.3372	NaN
26.8517	26.7669	27.5094	NaN	26.7198	26.9286	26.3307	26.0544	26.292	26.8621	27.2447	26.7432	26.307	26.8102	26.8707	26.4985	26.8574	27.0273	26.7051	26.8624	27.2665	27.4413	NaN	27.4879	27.8388	28.0705	27.399	27.8389	27.7837	27.0941	27.0151	27.1466	26.598	26.8216	26.9828	NaN	27.1092	27.0757	27.6099	NaN	27.6085	27.6405	26.2624	26.4855	26.7344	NaN	26.3292	26.6632	27.0611	26.1412
29.6068	30.0266	NaN	28.7702	30.2267	NaN	31.0137	28.3501	30.3817	29.959	30.4587	29.8552	29.2213	30.0376	29.7914	30.2868	30.4596	29.9019	28.8449	28.1971	28.367	28.5149	30.2705	28.9124	29.7761	26.9252	29.3384	29.4637	29.2976	29.1102	28.5811	28.4502	28.5638	28.3862	29.4067	28.4624	28.5713	28.7939	28.8293	29.3172	29.5513	28.4843	29.512	NaN	29.7225	29.0866	27.5548	29.7417	23.6922	28.3415
22.4222	22.6196	24.1182	20.3958	22.9668	23.6786	23.2392	23.0095	23.2383	22.4641	24.8178	22.4861	22.9677	22.9829	23.1563	22.2419	22.296	22.8467	NaN	24.8457	NaN	NaN	NaN	NaN	NaN	NaN	30.3706	25.3487	25.3081	24.827	NaN	NaN	24.7023	NaN	NaN	26.6424	NaN	NaN	NaN	NaN	NaN	NaN	23.6736	23.7112	23.2189	24.0219	23.0996	23.1087	23.4575	23.1416
22.3692	22.0111	NaN	NaN	22.2763	23.2721	23.4944	22.6815	21.4013	NaN	NaN	22.251	22.1899	22.5099	22.8882	22.2109	22.7332	22.5736	NaN	NaN	NaN	NaN	NaN	NaN	NaN	NaN	NaN	NaN	NaN	NaN	NaN	NaN	NaN	NaN	NaN	NaN	NaN	NaN	NaN	NaN	NaN	NaN	23.1677	23.4922	23.3105	NaN	23.07	NaN	NaN	23.3134
NaN	NaN	NaN	NaN	25.8987	NaN	25.1435	NaN	25.534	25.1524	26.9231	NaN	26.6567	NaN	NaN	NaN	NaN	NaN	25.0606	23.9884	24.546	24.5072	NaN	23.3243	24.3158	NaN	23.9938	24.107	23.6728	23.7425	25.2128	24.9162	23.9951	23.3427	23.297	24.647	24.7045	24.1564	23.5308	24.5417	24.1462	23.1552	NaN	NaN	NaN	NaN	23.7629	NaN	NaN	NaN
NaN	NaN	NaN	NaN	NaN	NaN	NaN	24.4617	NaN	NaN	24.2833	NaN	NaN	23.5335	23.7639	NaN	NaN	NaN	23.5238	NaN	23.4918	23.5815	NaN	NaN	22.8998	NaN	22.1949	NaN	22.2647	21.8898	NaN	23.473	22.1516	NaN	NaN	NaN	23.3143	22.678	NaN	NaN	NaN	NaN	NaN	NaN	NaN	NaN	NaN	NaN	NaN	NaN
24.1283	23.686	24.5302	NaN	22.7398	24.7465	25.1513	24.5357	23.5879	23.2261	24.7077	23.3829	25.0545	23.7246	24.0891	23.8293	NaN	23.6159	NaN	NaN	NaN	NaN	26.4604	NaN	NaN	NaN	NaN	26.0974	25.0051	25.8515	24.7393	25.1	25.1925	24.0865	24.5591	NaN	25.68	26.1423	25.8428	24.6881	NaN	NaN	24.3969	28.2157	25.013	26.5268	28.7048	24.6188	25.3138	27.8102
24.7747	24.3403	25.9421	NaN	23.857	25.7637	25.3069	25.6237	24.246	24.2029	25.0556	24.1508	25.3361	24.4925	24.5688	24.7293	23.7986	24.3888	NaN	NaN	26.2149	25.2415	25.252	25.4957	25.6411	23.422	25.5772	NaN	NaN	NaN	NaN	25.3728	NaN	NaN	NaN	NaN	25.8892	27.4602	27.1723	NaN	25.5303	25.5097	25.1576	26.6147	25.3757	NaN	26.6538	25.0325	NaN	26.5182
22.8053	23.9969	24.528	NaN	23.3951	24.0892	23.0015	24.4009	23.7987	23.4967	23.7729	23.2097	22.8574	NaN	22.7127	23.0998	NaN	23.4882	NaN	NaN	NaN	NaN	NaN	NaN	NaN	NaN	NaN	NaN	NaN	NaN	NaN	NaN	NaN	NaN	NaN	NaN	NaN	NaN	NaN	NaN	NaN	NaN	24.6412	23.8392	24.2194	25.3886	24.5206	25.4582	25.9471	25.015
25.169	NaN	NaN	NaN	NaN	NaN	NaN	NaN	NaN	NaN	NaN	NaN	NaN	NaN	NaN	25.7556	NaN	NaN	24.6132	24.4303	NaN	NaN	23.1117	NaN	NaN	23.6691	25.5025	23.5732	24.4449	24.1423	24.8811	24.6271	24.4196	24.4039	24.8749	27.9178	24.6605	25.0193	24.6629	26.9408	24.0655	24.0336	NaN	NaN	NaN	NaN	NaN	NaN	NaN	NaN
22.468	22.1716	20.5896	24.0952	22.3748	NaN	23.8149	23.1459	22.7081	22.3652	24.3768	21.9654	22.7773	22.7873	23.4554	22.1647	21.8012	22.3095	NaN	NaN	NaN	NaN	NaN	NaN	NaN	NaN	NaN	NaN	NaN	NaN	NaN	NaN	NaN	NaN	NaN	NaN	NaN	NaN	NaN	NaN	NaN	NaN	23.4348	24.271	23.7019	25.1065	24.4172	23.7181	24.6004	24.212
24.0185	24.0765	NaN	25.1823	23.9312	NaN	23.9518	25.0295	23.5044	24.4997	25.901	24.2973	24.1462	24.5965	24.1585	23.892	24.3273	24.7127	NaN	NaN	NaN	NaN	NaN	NaN	NaN	NaN	NaN	NaN	NaN	NaN	NaN	NaN	NaN	NaN	NaN	NaN	NaN	NaN	NaN	NaN	NaN	NaN	22.3496	22.9427	22.4356	NaN	NaN	22.7184	20.9069	NaN
NaN	NaN	NaN	NaN	NaN	NaN	NaN	NaN	NaN	NaN	NaN	NaN	NaN	NaN	NaN	NaN	NaN	NaN	NaN	21.2685	21.5058	NaN	NaN	NaN	NaN	NaN	NaN	NaN	NaN	NaN	NaN	21.2705	21.7377	NaN	21.4411	NaN	21.443	NaN	NaN	NaN	NaN	NaN	NaN	NaN	NaN	NaN	NaN	NaN	NaN	NaN
NaN	23.1945	NaN	NaN	22.8588	NaN	26.7336	NaN	NaN	NaN	24.764	NaN	NaN	NaN	NaN	NaN	NaN	NaN	23.6267	24.6479	25.1243	24.7879	24.5167	24.1968	23.954	25.1266	23.3751	24.5452	NaN	NaN	24.2341	24.4433	24.0317	24.549	NaN	NaN	23.901	NaN	24.3192	22.7281	NaN	NaN	22.5899	25.7998	25.7923	26.3237	26.219	26.2558	26.6487	26.2193
25.1387	25.5997	NaN	23.39	26.1238	NaN	25.8109	25.2725	26.1458	25.8045	24.8885	25.8603	25.451	26.0965	25.1474	25.7213	25.5086	NaN	24.677	25.0522	25.1993	25.8196	24.4839	25.476	25.6827	26.4304	24.1766	24.8689	24.9111	25.1281	23.7908	24.514	24.6244	24.9701	24.7112	25.0688	24.5197	24.7353	24.2141	24.3261	25.2253	25.5772	NaN	24.3906	22.5506	25.3449	24.4672	25.277	25.009	25.0066
25.5689	25.2247	25.2132	NaN	25.4656	25.6979	25.8298	26.4782	25.7224	25.2821	26.4085	25.3211	25.6511	25.6644	25.3237	25.8157	25.3783	25.2691	26.8092	26.1742	27.1185	25.8828	26.4281	26.0065	25.3815	26.9881	26.6242	26.3112	25.4577	25.8542	25.8661	26.0423	25.9589	24.9681	25.9409	27.313	26.3377	26.1173	26.2592	27.1407	25.9426	26.195	26.2044	NaN	26.4583	27.3573	NaN	26.6196	27.1014	26.8927
23.066	23.2034	NaN	23.8867	23.0788	24.1514	23.286	23.1169	22.921	22.1722	23.1634	22.8915	NaN	NaN	NaN	NaN	NaN	NaN	NaN	NaN	NaN	NaN	NaN	NaN	NaN	NaN	NaN	NaN	NaN	NaN	NaN	NaN	NaN	NaN	NaN	NaN	NaN	NaN	NaN	NaN	NaN	NaN	24.0511	23.7987	24.4218	24.9417	NaN	23.7712	24.4904	24.2826
NaN	NaN	NaN	NaN	NaN	NaN	NaN	NaN	NaN	NaN	NaN	NaN	NaN	NaN	NaN	NaN	NaN	NaN	23.7968	23.0593	22.5805	23.2161	22.6123	22.8992	23.0586	NaN	22.4874	22.4619	22.5552	23.4063	23.4226	23.3792	23.3876	23.257	22.4005	23.6734	22.5859	22.6248	NaN	23.2852	23.4165	23.6616	NaN	NaN	NaN	NaN	NaN	NaN	NaN	NaN
NaN	NaN	NaN	NaN	NaN	NaN	NaN	NaN	NaN	NaN	NaN	NaN	NaN	NaN	NaN	NaN	NaN	NaN	23.8672	23.746	NaN	23.3903	23.1273	21.5934	23.6924	24.1025	24.1636	23.2814	23.5519	24.0632	23.237	22.9753	23.285	23.4946	22.1192	22.3372	22.6863	NaN	22.7492	NaN	22.909	22.4745	NaN	NaN	NaN	NaN	NaN	NaN	NaN	NaN
NaN	NaN	24.624	NaN	24.6586	NaN	25.0648	23.7395	NaN	25.9497	24.9964	25.874	NaN	NaN	NaN	25.5431	NaN	NaN	24.2818	24.0247	24.3865	24.1301	24.2043	24.6167	23.7061	22.5505	24.4805	24.124	23.7337	23.6045	24.0331	NaN	23.779	24.0186	24.0745	NaN	23.9789	24.6605	24.3803	24.7631	NaN	21.3741	NaN	NaN	NaN	NaN	NaN	NaN	NaN	NaN
23.617	23.6359	25.1133	NaN	23.5167	NaN	24.2344	23.4054	23.7936	23.3859	25.4347	23.047	23.4899	23.7366	23.6749	23.8454	22.865	23.0237	NaN	NaN	NaN	NaN	NaN	NaN	NaN	NaN	NaN	NaN	NaN	NaN	NaN	NaN	NaN	NaN	NaN	NaN	NaN	NaN	NaN	NaN	NaN	NaN	23.968	23.9988	24.0677	24.997	25.6513	24.1501	24.3773	24.779
26.7883	25.5247	26.1932	NaN	25.909	26.1357	27.1523	25.141	25.2368	25.3516	28.2079	25.2929	26.3187	25.6338	26.1611	26.7418	25.3802	25.5423	25.4034	25.1293	26.3607	25.649	28.3083	25.3718	27.9592	NaN	25.8497	26.9609	26.9051	26.7134	25.5759	25.2097	24.714	NaN	26.2778	NaN	27.0124	26.2116	26.3652	26.739	26.5489	25.1308	25.2923	26.1841	25.2752	25.4504	25.5523	25.2639	25.3653	25.8309
21.117	21.0449	23.1553	NaN	20.9893	22.6931	NaN	21.9952	20.9709	22.35	23.1568	23.4076	22.7459	22.7121	22.1616	22.3624	21.4059	21.8307	NaN	NaN	NaN	NaN	NaN	NaN	NaN	NaN	NaN	NaN	NaN	NaN	NaN	NaN	NaN	NaN	NaN	NaN	NaN	NaN	NaN	NaN	NaN	NaN	23.7281	24.0579	23.4621	24.1822	23.6043	23.1894	23.7785	23.3727
25.9748	25.2836	26.4953	NaN	25.448	26.1126	25.5302	25.3668	24.8784	24.8135	25.4085	25.0278	25.8774	25.4069	24.9907	26.0795	25.0264	25.2002	25.7011	25.2293	26.2261	25.7486	25.3243	25.6924	25.17	27.0955	25.6658	26.6933	25.8229	25.903	26.0153	26.8221	25.8596	25.474	25.9836	26.8752	26.797	26.3059	26.833	25.3459	NaN	NaN	27.6354	26.8118	26.1364	27.1397	26.5184	26.47	27.784	26.1567
27.6285	NaN	27.2799	27.6475	NaN	23.7185	28.1313	27.1092	27.2957	28.0111	29.358	28.1103	28.3811	28.1175	28.1554	28.1545	27.0564	27.3142	26.177	26.4064	25.6938	25.9217	27.6368	25.9137	27.606	26.0957	27.065	26.9338	27.2399	27.2177	26.4844	25.7362	26.0622	25.8658	27.0155	27.2744	26.8976	26.9866	27.065	27.7658	26.7061	26.4677	NaN	23.4542	NaN	27.441	26.9032	27.4133	27.1105	26.4543
NaN	NaN	NaN	NaN	NaN	NaN	NaN	NaN	NaN	NaN	NaN	NaN	21.7988	NaN	NaN	NaN	NaN	22.2406	NaN	NaN	NaN	24.5739	24.6732	NaN	24.3077	NaN	25.7404	NaN	NaN	NaN	NaN	20.0342	NaN	NaN	NaN	NaN	21.0794	NaN	21.4343	NaN	NaN	NaN	NaN	NaN	NaN	NaN	NaN	NaN	NaN	NaN
23.7889	22.7101	23.1785	24.4446	19.0759	23.9558	19.9365	20.1854	22.0606	23.1904	24.3527	23.3212	23.3928	23.1348	23.4715	23.2198	22.2854	22.9799	24.7547	25.0232	25.0635	25.0072	25.0825	24.4856	24.6917	NaN	25.1202	NaN	NaN	NaN	NaN	NaN	NaN	NaN	NaN	NaN	NaN	24.702	NaN	NaN	NaN	24.7066	23.3932	NaN	23.0157	NaN	NaN	19.6411	23.7144	NaN
22.5842	22.4137	24.8683	NaN	NaN	24.3072	22.3707	23.959	22.9663	NaN	21.4907	21.9499	23.4557	NaN	NaN	23.0866	22.0765	NaN	NaN	NaN	NaN	NaN	NaN	NaN	NaN	NaN	NaN	NaN	NaN	NaN	NaN	NaN	NaN	NaN	NaN	NaN	NaN	NaN	NaN	NaN	NaN	NaN	24.581	NaN	24.5416	NaN	24.5977	24.3941	24.666	24.4573
21.8343	21.3729	23.0729	22.5484	NaN	23.0684	22.764	NaN	22.6188	22.2444	23.5988	22.5433	22.7283	22.7134	23.221	22.7679	22.6203	23.0373	NaN	NaN	NaN	NaN	NaN	NaN	NaN	NaN	NaN	NaN	NaN	NaN	NaN	NaN	NaN	NaN	NaN	NaN	NaN	NaN	NaN	NaN	NaN	NaN	22.956	23.8842	23.2715	NaN	23.6121	22.5131	23.4905	23.7276
25.2264	25.6833	25.6069	NaN	25.8593	26.0724	26.1716	NaN	NaN	25.3886	26.8423	25.6084	25.7848	25.4431	NaN	25.3233	25.4468	25.6624	24.0921	23.9068	23.9124	24.0084	25.4366	25.1253	25.4822	25.8999	24.8751	25.3761	25.8253	24.8978	24.0514	24.0075	23.7806	24.008	24.9326	NaN	25.1286	24.5614	25.6696	25.1902	25.4709	25.956	NaN	NaN	NaN	26.07	25.4612	25.4053	25.3694	25.1209
NaN	NaN	NaN	23.6746	NaN	NaN	NaN	NaN	NaN	NaN	22.4606	NaN	NaN	NaN	NaN	22.7133	NaN	20.3969	NaN	NaN	23.6136	22.2864	23.789	22.0338	23.8019	22.5158	23.1117	NaN	22.3584	21.6672	19.6035	18.0543	17.0747	21.9695	20.236	20.5273	21.1555	20.5102	21.266	NaN	21.8503	22.0609	NaN	NaN	NaN	NaN	NaN	NaN	NaN	NaN
NaN	NaN	NaN	NaN	NaN	NaN	20.6597	22.8955	NaN	NaN	NaN	NaN	NaN	NaN	NaN	NaN	NaN	NaN	22.4786	NaN	NaN	NaN	22.7649	NaN	NaN	NaN	NaN	24.8465	24.8657	25.2319	NaN	25.115	25.4032	NaN	22.2265	NaN	25.0466	NaN	NaN	21.9811	NaN	NaN	23.1375	NaN	23.1905	25.0837	21.6585	23.0633	23.7374	22.3502
NaN	22.9632	24.648	NaN	NaN	25.0086	NaN	NaN	NaN	22.9164	23.0952	23.4695	22.466	24.2335	NaN	20.9284	NaN	NaN	NaN	NaN	24.3375	24.6903	25.2547	24.9539	24.5651	25.1938	25.7133	NaN	NaN	NaN	NaN	NaN	NaN	24.2394	NaN	27.1837	NaN	25.0415	NaN	24.6117	NaN	NaN	NaN	NaN	NaN	NaN	NaN	NaN	NaN	NaN
30.0735	NaN	28.2575	28.2731	NaN	29.231	NaN	28.154	28.2312	28.5184	30.969	28.5152	28.9592	NaN	NaN	29.47	NaN	24.3786	27.1712	26.7039	27.1179	26.9215	28.1651	26.7625	27.9501	27.586	26.5383	27.0038	26.9687	27.1239	26.3005	26.3328	26.1695	25.9521	26.5232	28.0666	26.9084	26.6916	26.4841	27.3123	27.2477	28.3028	27.9715	28.2035	NaN	27.8336	NaN	27.9499	27.8173	NaN
NaN	NaN	25.6365	24.9804	NaN	25.9378	NaN	NaN	NaN	25.6088	26.2565	25.6278	NaN	NaN	NaN	25.2817	NaN	NaN	24.8237	24.8314	24.3711	24.3569	25.3772	23.6012	24.928	NaN	25.4537	25.1632	25.1855	25.1909	24.4169	24.7643	25.1008	24.2625	24.4401	25.6281	25.3563	24.8919	24.8645	25.0569	25.1638	23.7726	NaN	25.6892	25.9258	NaN	NaN	NaN	NaN	25.3257
22.1406	NaN	NaN	23.628	22.0301	NaN	22.7859	23.3768	22.144	22.8233	22.8744	22.6775	22.8573	NaN	NaN	22.6821	NaN	NaN	NaN	NaN	NaN	NaN	NaN	NaN	NaN	NaN	NaN	NaN	NaN	NaN	NaN	NaN	NaN	NaN	NaN	NaN	NaN	NaN	NaN	NaN	NaN	NaN	24.5104	NaN	24.8102	26.0724	24.8607	23.8927	NaN	24.6574
NaN	23.1363	24.056	NaN	22.5152	NaN	23.3216	23.6233	23.2596	23.0679	22.4803	22.6553	23.4501	22.345	21.7442	NaN	NaN	22.4809	NaN	NaN	23.448	NaN	24.1356	24.6608	23.8355	24.9872	NaN	24.4676	24.0312	23.9945	23.1959	22.8715	22.9908	22.9427	NaN	NaN	24.5611	24.0343	NaN	NaN	24.806	NaN	NaN	NaN	NaN	NaN	NaN	NaN	NaN	NaN
24.9267	25.1079	25.5999	NaN	25.2555	25.8652	NaN	24.1928	25.2999	NaN	NaN	25.0518	25.1434	25.0365	25.4613	NaN	24.0315	NaN	23.0649	24.5284	23.8164	24.073	24.9592	23.9278	24.6389	23.5257	24.2082	24.3598	24.0616	24.225	24.6577	23.8891	23.5522	24.6129	25.4718	24.751	24.1334	24.0382	24.1437	24.2631	23.9722	24.5692	NaN	24.6401	24.8456	24.4719	NaN	25.4244	NaN	NaN
NaN	NaN	NaN	NaN	24.603	24.4529	NaN	NaN	NaN	24.2646	23.9904	24.2852	NaN	NaN	24.786	21.5355	24.6258	24.6422	23.1756	23.7462	23.1125	23.2136	23.4437	23.5497	23.4643	NaN	24.2356	24.0982	23.9145	24.0446	23.1619	22.4129	22.8799	23.0594	23.6125	24.052	23.3709	23.3281	23.0244	23.4868	24.0621	NaN	NaN	NaN	NaN	NaN	NaN	NaN	NaN	23.841
NaN	NaN	NaN	NaN	NaN	NaN	NaN	NaN	NaN	NaN	NaN	NaN	NaN	NaN	NaN	NaN	NaN	NaN	22.6639	23.4883	22.9869	22.912	23.8451	24.1106	23.7727	25.4672	24.1782	23.3681	23.8224	23.8195	23.9651	23.0654	23.3083	23.5503	23.6986	23.9966	23.7039	23.7405	23.392	23.9648	24.4294	24.81	24.9576	NaN	25.0072	24.3076	NaN	25.4103	24.5163	24.5555
23.4259	22.9709	NaN	24.4129	22.6248	NaN	23.6454	24.2006	22.9766	23.4945	24.3234	23.2383	23.6956	23.3773	23.6758	23.8578	22.8784	23.2319	NaN	NaN	NaN	NaN	NaN	NaN	NaN	NaN	NaN	NaN	NaN	NaN	NaN	NaN	NaN	NaN	NaN	NaN	NaN	NaN	NaN	NaN	NaN	NaN	NaN	25.7787	NaN	NaN	NaN	NaN	NaN	25.0157
24.2376	24.0622	27.5226	NaN	24.1825	26.7688	25.4115	26.2615	24.5003	24.1381	25.084	23.8121	25.0376	24.3089	24.7037	24.5775	23.2217	23.8362	NaN	25.2099	26.931	NaN	NaN	NaN	26.9048	25.6798	26.8903	26.9073	NaN	25.4331	NaN	25.5511	NaN	NaN	25.5174	25.826	26.2926	26.1391	NaN	NaN	NaN	NaN	25.9693	26.3785	26.1419	27.3363	26.9503	25.7952	27.1185	26.7831
22.3959	22.6575	NaN	NaN	21.7888	24.5289	23.5455	23.4925	22.9907	22.0985	24.1266	23.3241	23.1327	NaN	NaN	20.557	NaN	NaN	NaN	NaN	NaN	NaN	NaN	NaN	NaN	NaN	NaN	NaN	NaN	NaN	NaN	NaN	NaN	NaN	NaN	NaN	NaN	NaN	NaN	NaN	NaN	NaN	24.2283	NaN	24.7806	24.4298	NaN	24.4501	24.6889	24.5797
22.9408	21.1686	NaN	21.6561	22.0778	NaN	22.398	22.6171	21.3262	NaN	24.8691	22.464	23.3839	21.819	21.4206	23.5051	21.572	21.3266	NaN	NaN	NaN	NaN	NaN	NaN	NaN	NaN	NaN	NaN	NaN	NaN	NaN	NaN	NaN	NaN	NaN	NaN	NaN	NaN	NaN	NaN	NaN	NaN	22.4242	24.3039	23.3547	24.3025	24.2084	22.7437	23.222	24.1231
27.2384	26.8101	27.3311	NaN	26.6081	27.5634	27.9008	26.9396	26.7947	26.7189	29.0743	26.7766	27.1221	27.0932	27.3008	27.2599	26.5278	26.8313	26.9799	26.9469	27.6644	27.2632	27.9944	27.116	28.5573	24.0467	26.8226	27.3028	27.5277	27.5575	25.9084	26.6097	26.0734	26.4749	26.2893	26.2119	27.0978	26.9894	26.5582	26.9585	28.2794	28.0124	26.6567	27.7705	26.8826	27.4251	27.6455	26.8529	27.5584	27.4517
NaN	22.699	NaN	NaN	22.5201	NaN	NaN	23.4587	22.9301	22.7699	23.5376	19.4712	NaN	23.1403	NaN	NaN	22.5673	23.0837	NaN	NaN	NaN	NaN	NaN	NaN	NaN	NaN	NaN	NaN	NaN	NaN	NaN	NaN	NaN	NaN	NaN	NaN	NaN	NaN	NaN	NaN	NaN	NaN	23.007	23.8594	22.712	23.7735	23.6262	23.0862	23.8629	23.5552
22.2178	20.5398	NaN	NaN	21.9356	21.2992	NaN	23.3604	22.1519	21.5294	21.8418	21.7055	22.1691	21.7134	21.7532	22.0089	21.9633	22.2585	NaN	NaN	24.8124	25.5417	23.1259	NaN	24.5975	25.754	NaN	24.089	24.3554	NaN	NaN	20.4237	NaN	NaN	24.1911	NaN	NaN	NaN	NaN	22.1855	NaN	NaN	22.999	23.9171	NaN	23.6551	NaN	23.0522	23.2066	NaN
NaN	26.0606	NaN	NaN	26.1972	26.5423	28.516	NaN	NaN	NaN	NaN	25.8357	NaN	26.7491	26.8154	NaN	26.2384	26.9074	26.1	25.1301	26.0048	24.6566	28.1995	25.1461	26.5877	27.9275	26.27	26.1202	24.4189	25.4709	25.3484	24.8097	24.8665	23.8677	25.2276	24.5822	23.7607	24.6126	25.1966	27.123	24.6957	25.1456	25.9613	26.4067	25.9343	26.1425	26.9296	26.415	25.9603	27.0831
20.8576	21.8554	22.1738	NaN	21.87	NaN	NaN	NaN	22.2682	22.3515	20.306	21.8704	21.5121	21.7362	22.7449	21.4534	21.8135	21.3553	NaN	NaN	NaN	NaN	NaN	NaN	NaN	23.2281	23.362	23.1809	22.9557	23.527	NaN	NaN	NaN	NaN	22.8766	22.6264	22.928	22.6084	22.9942	22.1809	22.1828	22.9767	22.4556	23.6717	23.3375	23.6038	23.3752	19.2901	22.9546	22.7933
NaN	24.0788	25.3243	NaN	24.0535	24.4605	24.6255	23.8963	24.1143	24.4655	25.0065	24.3538	NaN	24.3354	NaN	25.2506	NaN	24.3981	24.1194	23.7839	24.592	24.3368	24.4467	24.359	24.7116	24.8313	22.6378	24.1943	24.2974	24.0787	24.0933	23.7983	23.3909	23.6429	23.8882	22.9389	24.6381	23.8027	23.815	23.0856	23.7998	24.0399	24.2486	NaN	24.5979	NaN	NaN	24.6633	24.8693	NaN
23.8498	23.8007	25.8844	NaN	NaN	25.5861	24.3838	25.1373	24.2929	23.3493	22.8212	23.0291	23.6427	24.2462	24.5002	23.6973	23.4645	23.7055	25.4934	25.7946	NaN	NaN	NaN	NaN	NaN	27.0073	26.2601	26.9958	NaN	NaN	NaN	NaN	NaN	NaN	NaN	NaN	26.2887	NaN	26.6142	NaN	NaN	NaN	25.0422	25.5423	25.1767	26.3356	25.7093	24.9844	25.7536	25.6194
19.8357	NaN	22.7777	NaN	21.9004	NaN	NaN	22.1995	NaN	22.7113	24.6052	22.4013	22.2365	22.2465	22.6063	NaN	21.5401	21.722	NaN	NaN	NaN	NaN	NaN	NaN	NaN	NaN	NaN	NaN	NaN	NaN	NaN	22.9318	NaN	NaN	NaN	NaN	NaN	NaN	NaN	NaN	NaN	NaN	NaN	NaN	NaN	NaN	NaN	NaN	NaN	NaN
NaN	21.6994	NaN	NaN	20.976	NaN	NaN	22.058	21.9649	21.3604	NaN	21.8654	22.185	20.6751	21.2686	NaN	21.4063	21.5396	NaN	NaN	NaN	NaN	NaN	NaN	NaN	NaN	NaN	NaN	NaN	NaN	NaN	NaN	NaN	NaN	NaN	NaN	NaN	NaN	NaN	NaN	NaN	NaN	NaN	NaN	NaN	NaN	NaN	22.4595	NaN	NaN
24.2719	NaN	26.2614	NaN	24.0797	NaN	24.089	NaN	23.892	23.8617	23.8038	23.8114	24.1593	23.7775	24.2298	23.7447	23.8718	24.2748	NaN	23.8588	NaN	24.6518	NaN	24.8168	24.9221	NaN	NaN	25.2254	24.4566	24.2646	23.3572	24.191	NaN	NaN	NaN	NaN	NaN	24.4336	NaN	NaN	23.9263	24.5148	24.5677	NaN	25.1961	26.1099	27.666	24.3329	25.6305	NaN
24.9636	25.1055	NaN	20.9265	20.8155	NaN	NaN	NaN	NaN	24.351	24.6238	24.5885	NaN	24.7703	24.7898	25.3071	24.6671	24.7115	25.9384	NaN	24.9484	24.3357	NaN	24.2632	23.6744	24.245	25.8536	25.4665	25.2443	NaN	24.5614	NaN	25.3673	24.5466	24.3507	NaN	25.2474	NaN	NaN	25.8389	24.5419	24.7773	25.8945	26.074	NaN	27.1539	26.055	25.8313	26.2635	25.7639
19.8169	25.6626	27.5458	23.1962	25.2564	26.7738	26.478	25.8195	20.9825	26.361	27.6192	26.4238	26.3509	26.5383	26.2753	26.968	25.2764	25.3364	25.0969	25.4789	NaN	25.4883	26.9064	23.0474	NaN	NaN	25.15	26.2332	26.1732	26.3792	24.3137	25.2433	25.1323	25.4832	25.5485	24.948	25.2658	23.3753	25.2129	NaN	26.1042	25.5408	25.7385	NaN	NaN	NaN	NaN	NaN	27.0006	26.5426
NaN	NaN	25.8588	NaN	NaN	NaN	24.0583	NaN	23.7761	23.9546	24.3024	NaN	NaN	23.4252	23.9467	NaN	23.6092	23.5734	NaN	NaN	NaN	NaN	NaN	NaN	NaN	NaN	NaN	NaN	NaN	NaN	NaN	NaN	NaN	NaN	NaN	NaN	NaN	NaN	NaN	NaN	NaN	NaN	24.0006	24.8477	24.3955	24.8287	NaN	24.1281	NaN	NaN
22.9539	23.8813	25.3544	NaN	24.1211	24.6845	24.2782	23.3469	23.4739	23.8389	24.2166	23.2752	23.474	23.2743	23.7568	23.1444	23.9696	23.6905	NaN	NaN	24.9083	NaN	NaN	NaN	NaN	NaN	NaN	26.114	NaN	24.9399	NaN	NaN	NaN	NaN	NaN	NaN	NaN	NaN	24.7875	NaN	NaN	24.5616	23.6367	25.4173	24.3127	25.1552	25.0586	23.7782	24.8691	24.2971
25.5693	24.331	24.6435	NaN	24.3704	24.9415	25.7323	25.4997	24.4588	25.0901	27.5562	25.2799	26.0115	25.8745	25.7713	26.4668	24.8415	24.9856	NaN	NaN	25.9121	25.6689	26.4222	25.8966	26.9311	NaN	25.8907	26.2203	26.887	27.0692	25.2708	25.0644	25.6281	25.7388	25.0612	25.5215	25.798	25.4858	25.2178	24.9987	26.3405	26.3643	24.9954	25.1734	24.335	25.2278	24.9822	24.6945	24.5428	24.5713
23.778	22.2655	23.4371	25.5987	22.9304	23.0459	23.9322	23.1075	22.7313	22.644	24.93	22.7612	23.6675	22.6155	22.7122	23.7855	21.8798	21.9529	NaN	NaN	NaN	NaN	NaN	NaN	NaN	NaN	NaN	NaN	24.0972	24.485	NaN	23.8981	NaN	NaN	NaN	NaN	24.1053	NaN	NaN	NaN	22.8347	NaN	23.0317	22.7653	21.9765	21.3715	21.9194	22.2442	21.828	22.1313
29.7052	28.3241	28.6523	NaN	NaN	28.483	29.318	28.8297	28.2346	28.8803	31.2518	28.4876	30.0388	29.448	29.4006	29.6658	28.4197	28.6405	28.7517	28.3996	28.2169	28.1259	28.6345	27.8615	28.6171	27.5357	28.758	28.6856	29.0197	29.1833	27.618	27.7238	28.0238	27.99	28.1317	29.0133	27.32	27.1217	26.6626	28.321	27.912	27.3675	28.0086	28.4166	27.5886	28.2679	28.046	28.4763	28.5153	28.3196
24.473	26.218	NaN	NaN	NaN	NaN	NaN	NaN	NaN	26.3323	23.9918	24.9734	23.5073	NaN	25.2029	NaN	25.4249	20.0431	23.9337	23.5914	NaN	25.4128	24.6737	24.861	24.8208	25.0513	24.3315	25.1574	24.493	24.213	NaN	NaN	NaN	22.9865	NaN	23.3696	24.4465	22.5036	NaN	22.4202	24.4919	NaN	25.4685	25.3253	25.5351	26.9821	24.6089	25.1165	26.5218	NaN
24.2088	22.8828	23.558	25.4674	23.8175	25.7705	23.6711	24.9451	23.0911	23.0985	25.6605	23.0749	24.0629	24.2465	24.1607	23.5644	22.9207	23.3225	NaN	24.7697	24.0876	24.0694	24.8899	NaN	24.3617	NaN	24.7142	NaN	23.9046	NaN	24.1734	24.5988	24.3188	NaN	24.9119	25.1837	24.3927	24.8537	23.9274	24.8391	NaN	NaN	22.2062	22.2998	21.9503	21.1724	21.8069	23.1204	21.654	23.7779
21.1505	21.5862	23.2269	23.8007	22.3321	23.2703	21.8866	22.1651	22.2496	22.3018	22.7901	NaN	21.4751	22.2415	22.5653	21.0966	21.8725	21.8266	NaN	NaN	NaN	NaN	NaN	NaN	NaN	NaN	NaN	NaN	NaN	NaN	22.9075	23.3649	NaN	NaN	NaN	NaN	23.0183	NaN	NaN	NaN	NaN	NaN	22.9503	23.1987	23.4129	23.8519	NaN	23.1598	23.3367	23.1217
NaN	NaN	NaN	23.2362	NaN	NaN	22.3644	NaN	NaN	NaN	NaN	NaN	NaN	NaN	NaN	NaN	NaN	NaN	NaN	NaN	NaN	NaN	NaN	NaN	NaN	NaN	NaN	NaN	NaN	NaN	NaN	NaN	NaN	NaN	NaN	NaN	NaN	NaN	NaN	NaN	NaN	NaN	NaN	22.0206	21.8419	NaN	22.6371	NaN	NaN	NaN
25.381	24.3962	25.0453	26.5413	24.4641	25.8248	26.0652	25.9438	24.9308	25.4988	26.4842	24.5354	25.775	25.8463	26.0344	25.5841	25.0362	25.2649	27.0511	27.2636	26.255	26.9939	27.3478	26.9072	27.5536	25.9318	29.0049	NaN	27.9065	28.1898	NaN	NaN	NaN	NaN	NaN	28.2221	NaN	NaN	24.01	28.8041	NaN	NaN	24.9282	25.6828	NaN	NaN	26.294	24.9345	25.1434	25.4207
21.4346	21.5049	NaN	NaN	21.7813	NaN	22.1759	22.0126	21.284	NaN	NaN	20.9346	NaN	21.3769	NaN	21.145	21.4521	20.7432	NaN	NaN	NaN	NaN	NaN	NaN	NaN	NaN	NaN	NaN	NaN	NaN	NaN	NaN	NaN	NaN	NaN	NaN	NaN	NaN	NaN	NaN	NaN	NaN	NaN	NaN	NaN	NaN	NaN	NaN	NaN	NaN
22.9995	22.7515	NaN	NaN	23.061	NaN	NaN	NaN	NaN	22.0255	NaN	23.3196	22.8979	NaN	23.3271	19.0455	22.6172	NaN	23.1247	24.0979	NaN	23.6578	23.8487	24.5335	NaN	24.9374	NaN	24.1905	NaN	NaN	24.5132	NaN	NaN	NaN	24.4576	23.2195	NaN	NaN	24.1758	23.7162	24.4181	NaN	NaN	NaN	NaN	NaN	24.6717	23.3309	NaN	NaN
24.503	23.1563	24.8494	23.1583	23.9592	24.5883	24.826	NaN	NaN	NaN	24.8785	24.1834	24.6166	24.0194	24.0727	NaN	23.5632	23.7198	25.2367	26.1767	25.4082	25.5005	NaN	NaN	NaN	NaN	NaN	NaN	NaN	NaN	25.5422	25.5512	25.6963	25.7108	25.2221	NaN	25.3005	25.139	NaN	NaN	NaN	NaN	NaN	25.0387	NaN	NaN	24.8505	24.3151	NaN	24.5284
33.4738	32.0867	31.3703	28.5276	32.0469	31.8058	36.5269	31.7074	32.453	31.2659	34.0106	31.921	32.451	32.5083	32.3587	33.5907	31.7181	32.1668	31.6813	30.8524	31.9693	31.769	33.5408	30.8701	33.7782	28.5299	31.3861	32.4549	32.3887	32.7151	31.2211	31.3886	30.8805	30.7152	31.4619	32.4087	31.4786	31.169	31.9634	32.7475	32.6008	31.8515	31.8414	30.3677	30.8423	29.7628	29.9732	30.9784	30.6422	30.2377
21.5883	22.1949	23.0317	NaN	22.1394	22.594	20.8567	22.9575	22.2922	22.7062	NaN	21.8308	21.8176	22.2696	22.6252	NaN	21.8769	22.26	NaN	NaN	NaN	NaN	NaN	NaN	NaN	NaN	NaN	NaN	NaN	NaN	NaN	NaN	NaN	NaN	NaN	NaN	NaN	NaN	NaN	NaN	NaN	NaN	23.3986	NaN	22.9488	NaN	NaN	23.2132	22.8102	NaN
22.9155	22.7061	25.6844	24.8501	22.6295	25.0553	23.172	17.7402	22.2207	22.8596	23.2447	22.9156	22.9675	23.0663	23.4319	22.1242	22.1011	22.7843	NaN	NaN	NaN	NaN	NaN	NaN	NaN	NaN	NaN	NaN	NaN	NaN	NaN	NaN	NaN	NaN	NaN	NaN	NaN	NaN	NaN	NaN	NaN	NaN	24.0158	26.159	23.9431	26.2521	25.6078	23.8648	25.3109	25.299
NaN	22.4193	NaN	22.8205	21.4474	NaN	21.9045	22.2494	22.9446	20.6451	22.2228	21.52	21.9931	21.9167	22.1775	NaN	21.352	21.8611	NaN	NaN	NaN	NaN	NaN	NaN	NaN	NaN	NaN	NaN	NaN	NaN	NaN	NaN	NaN	NaN	NaN	NaN	NaN	NaN	NaN	NaN	NaN	NaN	23.7072	NaN	23.8053	NaN	NaN	23.1042	23.3954	NaN
27.5049	27.0993	NaN	NaN	26.657	26.7713	27.1878	NaN	26.6794	26.6274	NaN	22.0108	27.1922	NaN	26.8756	26.8598	26.4377	26.3709	25.4527	25.3072	25.3253	25.5557	25.9816	25.2426	25.5079	25.2966	25.4679	25.6839	25.917	25.4097	19.807	25.4271	25.3501	25.3004	25.0677	25.2731	25.1463	24.9779	25.0256	25.282	25.9506	25.0444	23.6365	NaN	23.4555	23.1434	NaN	26.0333	NaN	NaN
22.1809	21.1553	23.6649	NaN	21.343	24.7493	22.0447	22.7581	21.2428	21.7517	22.2422	21.7718	22.4121	22.4854	22.6337	21.6719	21.1412	21.9723	NaN	NaN	NaN	NaN	NaN	NaN	NaN	NaN	23.5163	NaN	NaN	NaN	NaN	NaN	NaN	NaN	NaN	23.9331	NaN	NaN	NaN	23.1633	NaN	NaN	22.9866	24.6763	23.0812	24.6062	24.2512	22.6191	23.9287	23.7171
24.8208	NaN	NaN	23.9541	NaN	NaN	NaN	24.4385	23.2912	24.739	24.641	24.7743	24.2098	24.2011	24.2268	23.9665	24.1069	NaN	NaN	23.341	23.8148	23.8341	24.2141	23.7725	24.1419	24.116	23.4765	24.2823	23.6699	24.0171	23.736	23.7415	23.5136	23.3038	23.9915	24.6154	24.4621	24.2449	24.1164	24.5587	NaN	24.448	NaN	24.4801	24.2703	24.923	24.1307	23.9985	NaN	24.0094
NaN	NaN	NaN	NaN	NaN	NaN	NaN	NaN	NaN	NaN	NaN	NaN	NaN	NaN	NaN	NaN	NaN	NaN	NaN	NaN	22.2268	22.0302	NaN	23.5794	22.7815	22.4619	22.5385	22.6919	22.7555	22.6558	22.8795	22.7308	22.7383	22.8226	22.7281	NaN	22.9121	21.7469	22.6197	NaN	23.2438	22.9076	NaN	NaN	NaN	NaN	NaN	NaN	NaN	NaN
26.295	26.0209	26.2974	27.6499	26.2146	26.5268	26.6626	26.0402	26.1163	26.1661	27.7894	26.5533	26.3228	26.7229	27.1243	26.4211	26.613	26.5385	24.7349	25.4374	24.8533	25.1263	26.453	25.1136	26.6269	24.2409	26.1707	26.1868	26.0697	25.9972	25.4848	25.6481	25.7258	25.2642	26.2629	25.7585	25.6311	26.0442	25.3737	25.855	25.9	25.0735	25.0372	25.8892	25.384	25.8755	25.3775	25.3394	26.1279	25.3393
24.0008	24.6318	25.2273	NaN	24.2255	25.0059	24.1338	NaN	24.1711	24.0251	23.4669	NaN	24.3777	24.6656	24.4281	24.7446	24.6796	24.9647	22.3327	22.8404	23.4986	23.4966	23.2566	24.3263	23.5789	22.4076	23.445	23.3944	23.2262	23.3337	22.9885	22.9601	22.5697	22.6029	22.8267	22.5847	23.679	23.6949	23.0589	22.1841	24.2698	24.1118	NaN	NaN	NaN	24.762	NaN	NaN	NaN	NaN
NaN	NaN	NaN	NaN	NaN	NaN	NaN	21.6525	NaN	NaN	21.1869	21.1851	20.6639	22.2411	21.6792	20.7395	NaN	21.2955	NaN	21.2697	NaN	NaN	21.06	NaN	NaN	NaN	21.1976	19.8523	NaN	NaN	NaN	21.5909	21.6028	NaN	21.9315	22.6812	21.9273	22.1174	NaN	22.3727	NaN	NaN	NaN	NaN	19.7313	NaN	NaN	NaN	21.6964	NaN
24.1567	NaN	NaN	23.1031	NaN	NaN	24.2898	25.4569	22.9351	NaN	NaN	NaN	NaN	NaN	24.6282	24.5428	23.679	24.1644	22.9225	23.1029	21.9718	22.1417	22.2247	22.3685	21.9836	23.6407	22.7143	22.2157	22.4535	22.2602	NaN	22.3934	22.9623	24.0815	23.1946	23.3881	22.7927	22.8293	23.0589	22.7049	22.586	22.672	NaN	NaN	NaN	NaN	NaN	NaN	NaN	NaN
23.2428	23.5324	NaN	NaN	NaN	NaN	NaN	24.6778	NaN	24.3903	24.3792	NaN	23.2289	23.5323	NaN	23.2128	NaN	23.2233	NaN	NaN	NaN	NaN	NaN	NaN	NaN	NaN	NaN	NaN	NaN	NaN	NaN	NaN	NaN	NaN	NaN	NaN	NaN	NaN	NaN	NaN	NaN	NaN	21.0703	22.4691	NaN	NaN	NaN	22.0577	22.5131	NaN
NaN	NaN	NaN	NaN	NaN	NaN	NaN	NaN	NaN	NaN	NaN	NaN	NaN	NaN	NaN	NaN	NaN	NaN	21.6968	21.1769	21.48	21.4674	20.743	NaN	NaN	NaN	20.733	21.3014	20.9956	21.5966	NaN	21.0145	22.1079	21.8219	21.3654	22.9404	NaN	21.2614	NaN	NaN	NaN	NaN	NaN	NaN	NaN	NaN	NaN	NaN	NaN	NaN
23.3949	21.0762	NaN	NaN	23.5626	NaN	NaN	24.0024	24.0233	24.0212	23.3404	23.0069	22.907	22.3851	24.46	23.1677	24.0098	23.8737	NaN	NaN	24.5518	NaN	NaN	NaN	25.576	NaN	NaN	NaN	NaN	NaN	23.6856	23.5172	22.9767	NaN	23.0024	NaN	24.9414	24.0868	24.4668	NaN	24.1118	NaN	NaN	NaN	23.9926	NaN	24.0491	NaN	NaN	23.9627
27.0469	NaN	27.431	NaN	NaN	27.1798	27.1533	25.8582	26.0484	26.1732	NaN	25.9145	27.1469	NaN	NaN	27.2314	NaN	NaN	26.0652	25.4533	26.3315	26.2682	26.0839	25.7178	25.8081	NaN	24.2799	25.1805	24.8496	24.9035	25.0599	25.031	25.1211	25.759	25.8645	24.9569	25.4098	25.5214	24.7324	24.7821	26.1048	NaN	25.4462	26.7709	24.5488	25.9294	26.9388	26.0179	25.7481	26.9894
21.7605	21.3106	NaN	23.6136	21.9037	NaN	NaN	22.0122	21.6483	21.9283	22.0455	21.7935	21.1108	22.0475	21.3359	22.0626	21.5557	21.8724	NaN	NaN	NaN	NaN	NaN	NaN	NaN	NaN	NaN	NaN	NaN	NaN	NaN	NaN	NaN	NaN	NaN	NaN	NaN	NaN	NaN	NaN	NaN	NaN	NaN	NaN	22.5764	NaN	NaN	22.5862	NaN	NaN
23.548	24.2912	23.0811	NaN	23.8327	23.1733	23.8689	23.8693	24.0094	23.8144	24.1454	23.9127	23.7539	23.7113	23.9095	23.8246	24.1575	24.3291	NaN	23.8572	NaN	NaN	NaN	NaN	NaN	NaN	NaN	NaN	NaN	NaN	NaN	24.2286	23.0354	NaN	24.7336	NaN	24.2115	24.0572	23.2466	NaN	NaN	NaN	22.5233	NaN	21.1632	NaN	NaN	21.7656	21.2106	NaN
NaN	24.6098	26.6576	NaN	24.9941	26.3697	24.8555	25.7602	24.6528	24.7655	24.2827	24.5158	25.2275	24.9152	25.3127	24.7378	24.1958	24.4864	NaN	25.4143	25.397	24.7942	26.003	25.2833	24.8894	25.3392	25.7736	25.2813	24.5891	25.1137	24.9098	24.7103	24.7802	NaN	26.1864	NaN	25.9195	26.0768	NaN	24.7791	24.4705	25.107	25.5526	NaN	25.498	26.6937	26.3977	25.4822	26.3942	26.5483
NaN	NaN	NaN	NaN	NaN	NaN	NaN	NaN	NaN	NaN	NaN	NaN	NaN	NaN	NaN	NaN	NaN	NaN	NaN	22.4058	22.002	22.4708	22.5264	23.0824	22.6597	NaN	23.0337	22.4872	23.1129	22.7824	21.7757	21.6473	22.367	22.5124	22.3284	NaN	21.9789	21.508	22.7449	NaN	23.211	NaN	NaN	NaN	NaN	NaN	NaN	NaN	NaN	NaN
21.828	22.0867	NaN	NaN	22.305	NaN	NaN	NaN	23.2439	21.6322	21.3862	22.0683	22.9461	22.0729	23.0977	22.3922	22.13	22.9639	NaN	NaN	NaN	NaN	NaN	NaN	NaN	NaN	NaN	NaN	NaN	NaN	NaN	NaN	NaN	NaN	NaN	NaN	NaN	NaN	NaN	NaN	NaN	NaN	24.3679	NaN	24.2302	23.2169	NaN	23.3895	23.8633	22.835
23.2868	23.1604	23.4209	24.4752	23.4396	NaN	23.9506	NaN	23.8619	24.3846	25.2945	24.045	24.0392	NaN	23.9162	23.617	23.6189	23.8449	NaN	24.3373	NaN	NaN	NaN	NaN	NaN	NaN	26.9016	NaN	25.7221	NaN	23.3265	24.1264	23.7088	NaN	25.2456	NaN	24.7858	24.2563	24.5797	26.0836	24.3906	NaN	NaN	21.9607	NaN	NaN	NaN	22.8854	NaN	NaN
21.82	NaN	NaN	NaN	NaN	NaN	22.062	22.5821	22.5285	21.5896	21.4947	21.4975	22.2811	22.0871	21.4757	21.6571	NaN	21.8785	NaN	NaN	NaN	NaN	NaN	NaN	NaN	NaN	NaN	NaN	NaN	NaN	NaN	NaN	NaN	NaN	NaN	NaN	NaN	NaN	NaN	NaN	NaN	NaN	22.7478	23.921	23.6502	24.1455	23.6884	23.4964	24.2159	23.9379
22.3423	21.8335	NaN	23.247	22.4848	NaN	22.5047	23.8109	NaN	21.7344	23.0131	22.3846	22.7227	22.4299	22.2962	22.1168	21.7882	22.6136	25.1295	NaN	24.5829	25.2411	NaN	NaN	24.059	25.8516	NaN	NaN	NaN	NaN	NaN	24.9582	NaN	25.481	NaN	25.488	NaN	NaN	23.5842	NaN	24.1581	21.2124	NaN	NaN	NaN	NaN	NaN	NaN	NaN	NaN
21.5736	22.358	NaN	NaN	22.0079	22.1915	21.5426	23.2826	22.5921	23.1547	22.5966	23.4068	22.1892	22.8031	22.0226	22.251	22.4661	NaN	24.38	23.1831	23.9027	22.815	23.6626	NaN	NaN	NaN	NaN	NaN	NaN	23.9397	NaN	24.2298	NaN	NaN	NaN	NaN	23.9878	NaN	NaN	NaN	NaN	NaN	NaN	NaN	22.1749	NaN	NaN	NaN	NaN	22.3013
22.2604	NaN	NaN	NaN	22.6723	NaN	22.8562	23.6241	22.2568	22.4086	NaN	NaN	22.6635	22.911	23.007	22.4458	22.4539	NaN	NaN	23.838	23.6451	23.2395	23.8482	23.423	24.0938	24.0184	NaN	NaN	NaN	23.7257	NaN	NaN	NaN	NaN	NaN	NaN	NaN	23.7192	NaN	NaN	23.3676	23.7339	22.7044	24.0527	22.9271	23.7496	23.6578	23.034	23.7087	24.0698
21.1392	20.8524	23.1541	NaN	21.4617	23.227	21.3287	23.3066	NaN	21.4287	NaN	NaN	21.5752	23.0334	22.7531	NaN	21.1006	22.4087	NaN	NaN	NaN	NaN	NaN	NaN	NaN	NaN	NaN	NaN	NaN	NaN	NaN	NaN	NaN	NaN	NaN	NaN	NaN	NaN	NaN	NaN	NaN	NaN	NaN	22.9595	NaN	NaN	NaN	NaN	NaN	24.196
22.6381	23.1071	26.5908	NaN	23.3601	NaN	23.36	24.3827	23.3789	23.4307	23.5798	23.5334	23.4899	23.4694	23.9728	22.8227	22.8843	23.0137	NaN	NaN	NaN	NaN	NaN	NaN	NaN	NaN	NaN	NaN	NaN	NaN	NaN	NaN	NaN	NaN	NaN	NaN	NaN	NaN	NaN	NaN	NaN	NaN	24.4993	25.7238	24.5252	26.1559	25.5382	24.5703	25.7971	25.7843
23.9845	NaN	NaN	NaN	NaN	NaN	22.9521	NaN	NaN	24.0862	25.1284	24.3712	24.7528	NaN	25.0286	24.7036	NaN	24.6676	NaN	23.1998	23.2506	23.3844	23.2461	23.514	23.4761	NaN	22.6688	24.3297	23.1398	23.2225	24.073	23.4727	23.5804	23.8485	22.6816	24.2723	23.7188	22.5563	NaN	22.8341	23.3267	23.3674	NaN	NaN	NaN	NaN	24.0763	23.6751	NaN	NaN
22.9721	24.2111	24.6943	NaN	24.4298	23.4396	23.3303	23.2394	24.1007	24.1962	NaN	23.7046	23.6308	24.5601	24.7433	23.4143	24.4755	24.0679	NaN	23.6943	24.2923	24.5208	24.9723	25.0423	25.4929	NaN	25.7882	26.3491	25.9764	25.3033	NaN	24.5429	24.6878	24.9897	25.1191	25.2273	NaN	24.3185	25.1764	NaN	NaN	25.5366	24.9292	23.9109	25.2612	24.4624	23.8013	24.5362	24.0247	24.4264
27.146	NaN	NaN	26.382	26.3474	NaN	27.3757	22.484	26.5568	26.2695	27.4199	26.6537	27.2389	27.0685	27.0951	27.8309	26.6785	26.9421	26.2702	26.3461	26.3104	26.5034	27.2372	26.6574	27.0825	26.9798	NaN	26.9002	26.8369	27.1142	27.404	26.6838	26.2845	26.3107	26.9937	28.3163	27.1894	27.2276	27.2041	27.3496	27.081	27.2845	26.9615	27.5308	27.4593	27.4216	27.4301	27.3147	27.5655	27.0457
24.3013	21.3581	NaN	NaN	25.8968	NaN	25.3123	NaN	24.9919	NaN	23.2976	23.5548	24.7903	24.8507	25.2057	24.174	24.8921	24.9093	24.367	24.6298	25.3976	24.209	24.8206	24.8854	24.6313	26.4555	26.024	24.7032	24.4007	24.5146	24.2305	24.0506	24.2218	24.1754	24.5449	24.2048	24.7591	24.5339	24.272	24.3113	24.935	24.9629	25.6102	25.7902	25.1364	26.115	25.6596	25.7601	25.9677	25.7654
NaN	NaN	22.695	23.4208	NaN	NaN	22.9265	NaN	NaN	24.0279	NaN	23.5663	NaN	23.7201	NaN	23.0218	NaN	23.5598	NaN	NaN	22.3053	21.8745	NaN	22.6882	22.3286	NaN	NaN	22.2879	22.394	22.5385	22.6288	21.4269	22.8612	NaN	22.8747	21.8549	NaN	22.9484	22.6801	23.2066	23.7202	NaN	20.2402	NaN	20.9534	NaN	NaN	20.7488	NaN	NaN
26.6508	26.7266	NaN	25.5408	NaN	NaN	26.7037	NaN	NaN	25.6177	26.007	25.8735	26.4534	26.813	NaN	26.6184	26.3944	26.2132	NaN	25.6159	NaN	NaN	25.6333	25.3768	NaN	27.0446	NaN	26.5982	24.8623	25.6756	NaN	25.6843	25.1411	23.5785	NaN	NaN	25.9309	26.4634	27.0147	25.7854	25.6184	25.8221	NaN	28.3278	NaN	28.7374	28.0457	NaN	NaN	28.0063
22.9004	23.3316	24.4282	NaN	23.3444	24.1472	23.4686	24.3709	23.2536	23.3388	23.8018	23.2858	23.6971	23.4368	23.6441	23.2316	23.0784	23.4092	NaN	24.1442	24.1299	23.6556	24.1561	NaN	23.9856	NaN	25.5535	24.5604	NaN	25.4216	NaN	25.3191	24.5789	NaN	24.3802	NaN	24.6493	NaN	24.2988	NaN	NaN	NaN	NaN	NaN	24.6327	25.4531	24.8399	24.2676	25.1575	24.4428
25.5726	25.7459	NaN	25.3406	25.9872	NaN	NaN	NaN	NaN	NaN	NaN	NaN	NaN	25.8344	25.7622	25.6415	NaN	NaN	24.6127	25.0829	23.7646	23.8205	24.4973	23.295	23.7967	22.3869	25.4277	24.1583	24.4114	24.6577	24.6623	24.356	24.8929	24.4453	25.062	26.1156	24.2631	24.8104	24.477	25.6997	24.8937	23.2862	NaN	NaN	NaN	23.4359	NaN	NaN	NaN	NaN
22.5991	22.5236	23.1727	NaN	21.9764	23.26	23.0906	22.5877	22.1774	21.6392	23.4087	22.0598	23.4665	22.6507	22.726	23.4095	22.0358	22.4266	NaN	NaN	NaN	NaN	NaN	NaN	NaN	NaN	NaN	NaN	NaN	NaN	NaN	NaN	NaN	NaN	NaN	NaN	NaN	NaN	NaN	NaN	NaN	NaN	23.0619	24.0008	22.7489	23.8758	24.8295	23.6174	23.8325	25.2993
26.1293	25.1917	NaN	NaN	26.091	NaN	25.1091	NaN	26.087	25.1919	NaN	25.4786	25.8053	25.5297	24.8439	26.5354	25.3953	NaN	24.5541	24.4162	24.7987	25.2601	24.0867	24.8776	24.8617	27.3431	24.197	24.5881	24.4967	24.6282	24.8169	24.7643	24.8302	24.8896	24.8091	25.8333	24.6998	24.5642	23.9936	25.0319	25.0946	25.4272	NaN	NaN	NaN	NaN	NaN	NaN	NaN	NaN
22.0527	NaN	NaN	NaN	22.6365	NaN	22.2094	22.3678	NaN	NaN	NaN	22.0778	21.9996	22.2576	22.6134	NaN	21.4146	22.5788	NaN	NaN	NaN	NaN	22.5773	NaN	NaN	NaN	22.0454	22.0952	22.3299	22.6202	22.6839	NaN	NaN	NaN	23.455	NaN	23.3627	23.6325	22.7737	NaN	NaN	NaN	NaN	NaN	NaN	NaN	NaN	NaN	NaN	NaN
NaN	23.0629	24.0514	NaN	22.2743	23.4487	NaN	23.3681	22.5255	23.8071	22.3956	22.862	21.6535	23.4715	23.9015	NaN	22.4617	22.9058	NaN	NaN	NaN	NaN	NaN	NaN	NaN	NaN	NaN	NaN	NaN	NaN	NaN	NaN	NaN	NaN	NaN	NaN	NaN	NaN	NaN	NaN	NaN	NaN	NaN	NaN	NaN	NaN	NaN	23.2153	NaN	NaN
22.8441	23.445	26.3726	24.0912	23.5622	25.7996	23.1777	23.8966	23.4801	22.9087	22.3679	22.3109	22.9708	22.874	22.6164	22.8558	22.8009	23.1299	NaN	NaN	NaN	NaN	NaN	NaN	NaN	NaN	NaN	NaN	NaN	NaN	NaN	NaN	NaN	NaN	NaN	NaN	NaN	NaN	NaN	NaN	NaN	NaN	25.0772	25.524	NaN	26.6426	26.1616	25.0694	25.9762	25.9673
NaN	NaN	NaN	NaN	NaN	NaN	NaN	NaN	NaN	NaN	NaN	NaN	NaN	NaN	NaN	NaN	NaN	NaN	21.455	NaN	NaN	NaN	NaN	23.1807	NaN	NaN	22.3963	22.1727	23.1096	22.4776	NaN	NaN	NaN	22.157	21.4307	NaN	21.2718	21.6442	NaN	20.8164	22.407	21.5332	NaN	NaN	NaN	NaN	NaN	NaN	NaN	NaN
19.9448	22.6285	23.5594	NaN	21.3247	23.07	21.8674	NaN	22.5685	23.0279	23.652	22.3465	23.1701	22.808	23.0756	22.5981	21.8281	22.4494	NaN	NaN	NaN	NaN	NaN	NaN	NaN	NaN	NaN	NaN	NaN	NaN	NaN	NaN	NaN	NaN	NaN	NaN	NaN	NaN	NaN	NaN	NaN	NaN	23.4968	22.923	23.3792	25.0682	NaN	23.3191	25.2047	NaN
NaN	NaN	NaN	NaN	NaN	NaN	NaN	NaN	NaN	NaN	20.9512	NaN	19.6843	NaN	NaN	NaN	NaN	NaN	21.911	21.7076	NaN	NaN	NaN	NaN	NaN	NaN	NaN	NaN	NaN	NaN	NaN	21.6593	NaN	21.9013	21.7378	22.4297	NaN	21.4729	20.6553	NaN	NaN	NaN	NaN	22.3069	NaN	NaN	NaN	NaN	NaN	NaN
22.5842	22.6354	24.6653	25.0111	22.2645	NaN	23.8416	23.183	22.9642	22.637	24.4066	21.7791	23.4804	22.6484	NaN	22.7002	22.1915	NaN	NaN	NaN	NaN	NaN	NaN	NaN	NaN	NaN	NaN	NaN	NaN	NaN	NaN	NaN	NaN	NaN	NaN	NaN	NaN	NaN	NaN	NaN	NaN	NaN	23.8031	24.5534	24.4958	25.7503	24.4002	24.2083	25.4159	24.4946
23.3946	24.5235	24.7569	NaN	23.9415	25.014	NaN	NaN	NaN	24.6147	23.3306	23.85	24.0879	24.6204	24.8652	23.0165	NaN	24.2852	23.4976	23.5969	23.5137	23.6748	23.143	24.1286	23.358	23.2565	23.7281	23.6042	23.8812	23.436	23.7913	22.9047	23.4195	24.1176	23.6738	NaN	23.7047	23.5392	23.9421	23.7248	23.7002	23.783	24.5145	NaN	24.5481	25.7581	NaN	24.9572	25.3415	NaN
26.1636	25.413	26.8706	18.2841	24.8291	27.576	27.2685	NaN	26.1955	25.2677	27.0487	25.1821	26.7152	25.4963	25.2057	26.7467	24.8174	25.5596	27.8764	27.6183	NaN	NaN	NaN	26.8501	27.0108	28.9741	28.3166	27.6554	25.9833	27.1773	26.2877	27.3782	NaN	NaN	26.9299	NaN	27.6579	27.5612	26.9759	28.6845	26.7836	NaN	27.2153	27.3318	26.6873	21.7756	27.4291	27.2389	27.5593	27.4115
25.084	NaN	NaN	25.6849	NaN	NaN	NaN	NaN	24.66	NaN	NaN	NaN	25.3364	NaN	25.5416	25.5928	NaN	25.9753	23.8152	NaN	23.5833	23.8832	23.8572	24.724	24.9538	25.7747	24.1967	24.5685	24.6643	25.3268	23.551	23.7449	23.9379	23.0393	23.4482	24.268	23.484	23.8433	24.2115	23.5709	23.7459	24.3812	25.0596	25.2096	24.6539	24.5868	NaN	25.1651	24.7229	24.5378
22.9181	25.0656	25.0515	25.7987	24.8365	25.3846	23.8353	25.3517	23.6914	25.7686	25.3766	25.1653	23.3658	25.3732	25.8744	23.0145	24.983	25.36	NaN	NaN	NaN	NaN	NaN	NaN	NaN	NaN	NaN	NaN	NaN	NaN	NaN	NaN	NaN	NaN	NaN	NaN	NaN	NaN	NaN	NaN	NaN	NaN	23.3972	23.2261	22.712	21.4398	22.0025	22.6287	22.1443	21.0472
22.2264	22.7695	24.7458	18.7452	22.3073	23.8792	22.4806	23.71	22.6804	22.4088	21.9966	22.1835	NaN	22.7085	23.2931	22.1473	22.6684	22.9764	NaN	NaN	NaN	NaN	NaN	NaN	NaN	NaN	NaN	NaN	NaN	NaN	NaN	NaN	NaN	NaN	NaN	NaN	NaN	NaN	NaN	NaN	NaN	NaN	24.017	24.8286	23.7336	25.5211	24.8229	24.0647	24.7029	25.2263
NaN	NaN	NaN	NaN	NaN	NaN	NaN	NaN	NaN	NaN	NaN	NaN	NaN	NaN	NaN	NaN	NaN	NaN	NaN	23.7025	22.7115	22.872	22.6699	23.0534	23.2206	NaN	NaN	22.6652	22.6038	22.9857	22.7132	22.6952	22.1836	22.8081	22.7115	21.5919	22.3333	22.3496	23.0906	22.0106	22.9452	23.2516	NaN	NaN	NaN	NaN	NaN	NaN	NaN	NaN
23.677	NaN	NaN	23.2716	23.3666	NaN	23.4549	23.8667	22.4773	21.8972	NaN	NaN	23.3944	NaN	23.5118	23.2797	22.6661	23.1527	NaN	22.9965	23.3698	22.8504	23.4454	22.5505	23.3888	NaN	NaN	23.553	23.0054	23.1057	22.6043	22.8049	22.9314	23.1663	22.3009	NaN	23.3367	23.0683	22.8126	NaN	23.2996	22.8292	NaN	NaN	NaN	NaN	NaN	NaN	NaN	NaN
25.934	NaN	NaN	NaN	NaN	26.5273	25.7043	25.8393	25.4636	25.7667	25.1799	NaN	25.5647	NaN	NaN	NaN	NaN	24.829	NaN	23.3874	24.3731	24.5723	24.0889	24.4618	24.2418	23.9853	NaN	24.2921	24.4504	24.4106	23.8221	24.0424	NaN	24.0292	23.3538	23.2091	24.6563	24.3877	24.5627	24.2621	NaN	NaN	NaN	NaN	NaN	NaN	NaN	NaN	NaN	NaN
22.3692	NaN	NaN	NaN	22.7313	NaN	22.7701	23.3994	NaN	23.1806	21.6404	22.2417	22.2803	22.8793	NaN	NaN	22.5558	23.3499	NaN	NaN	NaN	NaN	NaN	NaN	NaN	NaN	NaN	NaN	NaN	NaN	NaN	NaN	NaN	NaN	NaN	NaN	NaN	NaN	NaN	NaN	NaN	NaN	NaN	24.5991	23.2069	NaN	24.7754	22.9499	23.2545	NaN
23.4363	NaN	NaN	NaN	23.4781	22.6026	23.2533	23.3374	22.8322	23.3903	24.1815	23.4116	NaN	23.2648	NaN	22.9954	23.228	23.2117	NaN	NaN	NaN	NaN	NaN	NaN	NaN	NaN	NaN	NaN	NaN	NaN	NaN	24.8855	NaN	NaN	25.1379	NaN	NaN	24.9962	25.5497	NaN	NaN	NaN	23.9868	24.1703	24.5787	NaN	24.4695	24.0747	24.7037	24.459
25.4828	25.7552	NaN	23.5849	25.3214	NaN	25.6991	25.0545	25.5081	NaN	25.8422	NaN	NaN	NaN	NaN	NaN	NaN	25.3756	NaN	NaN	26.8298	NaN	26.8118	NaN	26.1369	NaN	NaN	NaN	NaN	NaN	25.6375	NaN	NaN	NaN	NaN	NaN	25.5927	NaN	NaN	24.3009	NaN	NaN	25.4437	26.2171	NaN	NaN	26.0675	25.7426	NaN	NaN
24.5534	24.8948	NaN	24.3905	24.4665	25.895	24.6619	24.9019	24.6826	25.3154	24.7934	25.1924	24.925	24.8551	25.1652	24.4809	24.9294	25.0191	25.0234	25.0735	25.4791	25.0609	25.5359	25.2406	24.9615	25.7801	25.3226	25.4033	25.2244	25.217	25.3466	25.6149	24.9682	25.0384	25.1895	25.1054	26.0497	25.6288	25.8956	25.5984	24.9262	25.2372	25.909	26.2116	26.1456	27.617	26.1206	26.0075	26.866	25.5111
22.4023	23.0338	NaN	22.6696	22.6477	NaN	NaN	22.4022	22.9175	22.5399	21.9219	23.2419	NaN	22.0664	22.3498	21.7501	22.3696	22.5264	NaN	23.3108	NaN	NaN	23.2074	NaN	NaN	NaN	24.1522	22.6729	22.9369	22.4461	22.9522	23.0582	NaN	NaN	23.1175	22.7278	23.1683	23.6666	23.2678	23.5727	NaN	NaN	23.5993	NaN	22.923	NaN	NaN	NaN	NaN	NaN
21.7166	20.3674	NaN	NaN	NaN	NaN	NaN	NaN	NaN	NaN	21.4368	21.0784	NaN	21.7348	21.8701	NaN	20.9722	NaN	NaN	NaN	NaN	NaN	NaN	NaN	NaN	NaN	NaN	NaN	NaN	NaN	NaN	NaN	NaN	NaN	NaN	NaN	NaN	NaN	NaN	NaN	NaN	NaN	NaN	23.0653	NaN	22.3773	NaN	NaN	NaN	22.5079
NaN	24.666	NaN	NaN	NaN	NaN	24.5738	24.5325	NaN	NaN	NaN	NaN	24.8006	NaN	NaN	24.7065	NaN	NaN	23.6345	23.2521	22.8613	22.7699	23.0469	NaN	23.0372	23.2777	NaN	22.2188	22.4996	NaN	22.5501	22.7501	22.656	23.0827	23.6429	24.8601	23.3916	23.7319	22.9314	24.5607	22.2406	NaN	NaN	NaN	NaN	NaN	NaN	NaN	24.2668	NaN
22.4288	22.7065	24.0213	NaN	22.1652	23.6412	23.2451	22.7409	22.1409	22.3758	21.9091	22.6798	22.2151	21.91	22.2722	22.3442	21.9261	21.4378	NaN	NaN	23.5501	NaN	23.9263	23.466	NaN	NaN	NaN	NaN	NaN	NaN	NaN	NaN	23.547	NaN	23.6113	NaN	24.0186	23.4889	24.0996	NaN	NaN	NaN	23.0413	NaN	23.8116	24.5401	24.5238	23.2014	23.7371	24.2281
23.4344	23.2828	24.4581	NaN	23.8323	NaN	24.0694	23.8989	23.4436	22.7395	22.8883	22.9296	23.8662	23.5548	23.3318	23.8317	23.2098	23.4846	24.2586	24.8111	24.4346	NaN	24.7692	NaN	24.154	NaN	24.594	24.8237	24.2359	24.6227	24.672	NaN	NaN	24.8919	24.8471	25.2433	24.7831	24.3699	24.3684	NaN	24.9052	24.2015	23.5366	23.1937	22.5605	NaN	NaN	23.7018	23.5346	23.3788
28.0606	27.4946	25.1057	22.7836	27.7575	25.5599	27.7098	26.5506	27.748	27.2922	29.034	27.923	27.4367	27.5149	27.3274	28.251	27.518	27.5142	27.8694	27.6829	25.6475	26.567	28.7901	23.9931	27.0207	NaN	NaN	26.9212	28.3703	27.934	27.91	28.4957	28.3737	26.8174	27.6553	27.2984	28.1521	28.1978	27.5958	28.0956	27.2914	24.8864	26.7908	22.2754	25.9843	23.553	23.0388	26.6642	26.4921	23.808
22.4352	21.3791	24.5629	25.6414	21.8842	24.2003	23.5061	24.7576	21.8728	22.6306	23.8289	22.4818	22.9998	23.415	23.2909	22.7247	22.3276	23.0221	NaN	NaN	NaN	NaN	NaN	NaN	NaN	26.2122	NaN	25.895	NaN	25.0152	NaN	24.3018	NaN	23.5817	23.5705	NaN	24.7786	NaN	25.0722	24.9572	26.1734	26.6659	24.3554	25.6021	25.2811	25.5963	25.025	23.7963	25.2513	24.6077
22.7271	23.6316	24.6394	NaN	23.1976	24.3616	23.661	23.4338	23.7836	23.4447	23.1871	23.3007	22.806	23.2224	23.4632	22.9136	23.4096	23.5995	NaN	NaN	NaN	NaN	NaN	NaN	NaN	NaN	NaN	NaN	NaN	NaN	NaN	NaN	NaN	NaN	NaN	NaN	NaN	NaN	NaN	NaN	NaN	NaN	23.9538	23.2818	23.9809	NaN	23.6855	24.0125	NaN	24.0236
25.7265	25.7308	25.8303	NaN	26.1689	25.3421	NaN	26.0251	NaN	26.621	27.1574	27.1733	26.3913	26.2605	26.2189	26.0486	25.8067	26.4338	24.8413	25.1476	24.5157	24.6562	25.2837	24.9618	25.2098	25.9202	25.5775	25.5	25.7947	25.9889	25.0534	24.9181	24.8523	25.0374	24.6759	NaN	24.9481	24.3208	24.8807	NaN	25.6075	25.2649	25.0588	25.1556	24.9375	NaN	24.9573	NaN	NaN	NaN
24.4012	23.2235	24.666	25.3221	23.3632	25.1764	24.786	24.4856	23.2297	NaN	25.6036	24.3445	24.6895	24.3905	25.3284	24.7472	23.7152	24.0073	24.2606	23.5976	24.7857	24.3965	23.5347	NaN	24.1657	NaN	24.364	23.9977	24.0713	23.9981	24.0156	25.0512	25.1035	23.4399	23.6469	23.483	24.4973	24.3439	24.2994	NaN	23.1397	23.1398	23.9849	24.3136	23.2377	23.9368	23.7225	23.3215	23.2409	23.6744
22.8566	22.1758	23.7001	NaN	21.9165	23.6258	23.7368	24.0859	22.2003	22.0187	NaN	22.0022	22.7109	22.7513	23.1082	22.8283	21.8217	22.4896	NaN	NaN	NaN	NaN	NaN	NaN	NaN	NaN	NaN	NaN	NaN	NaN	NaN	NaN	NaN	NaN	NaN	NaN	NaN	NaN	NaN	NaN	NaN	NaN	23.0142	NaN	22.7039	24.2421	24.4456	NaN	23.9902	23.8273
24.9024	NaN	NaN	NaN	NaN	NaN	NaN	NaN	NaN	24.3606	NaN	NaN	NaN	NaN	NaN	25.4057	NaN	NaN	NaN	23.9921	24.3517	23.867	23.7365	23.268	23.73	NaN	24.1008	22.8461	23.2714	23.8662	23.4079	23.9807	23.7547	23.3421	23.3833	24.8281	24.025	24.4419	23.8498	24.0948	23.1511	22.1846	NaN	NaN	NaN	NaN	NaN	NaN	NaN	NaN
NaN	NaN	NaN	NaN	NaN	NaN	NaN	NaN	NaN	NaN	NaN	NaN	NaN	NaN	NaN	NaN	NaN	NaN	24.8833	NaN	NaN	24.9821	24.1131	NaN	24.0969	25.1387	24.5632	NaN	25.0885	24.9086	NaN	24.1131	NaN	24.195	NaN	NaN	NaN	NaN	24.3417	NaN	NaN	24.6451	NaN	NaN	NaN	NaN	NaN	NaN	NaN	NaN
28.6173	NaN	28.2789	NaN	28.6807	28.4157	29.4516	NaN	NaN	30.1229	30.2596	27.5616	28.7934	NaN	28.9493	28.498	NaN	28.4042	27.0091	26.8981	27.2421	27.4476	28.6066	27.4076	28.5435	27.0863	27.0258	28.0123	28.1223	27.9996	NaN	27.0578	27.166	27.8812	27.2281	27.6139	27.3359	NaN	NaN	27.5573	28.2587	28.0874	27.8373	28.054	27.8112	27.9679	27.9448	NaN	28.0632	28.0211
NaN	25.945	27.487	NaN	19.5824	NaN	NaN	23.2047	26.0966	25.9471	27.141	NaN	26.1628	27.0691	27.3903	26.2781	NaN	26.6902	26.0526	24.6345	26.5712	25.5896	25.5934	25.8462	25.2222	25.8896	25.5443	25.872	24.9234	26.0951	24.7293	25.1399	25.2907	24.2862	24.2076	NaN	25.2762	24.7613	25.3783	25.0404	24.6544	25.2128	26.2889	NaN	NaN	NaN	22.8456	27.0951	27.0742	NaN
NaN	NaN	NaN	NaN	NaN	NaN	25.5024	NaN	24.9243	23.8296	23.0299	NaN	NaN	NaN	NaN	NaN	NaN	NaN	22.7288	22.9639	23.2593	23.0739	23.563	24.0054	24.0653	NaN	23.9416	23.6574	24.091	23.6601	23.0846	22.2985	22.5273	NaN	NaN	23.4269	23.3143	22.7011	23.5116	23.5717	24.2551	24.1309	NaN	NaN	NaN	25.2353	NaN	NaN	27.9483	NaN
23.1842	23.5622	NaN	NaN	23.0495	NaN	24.5344	24.3841	NaN	23.53	24.0381	23.0481	NaN	23.7718	NaN	23.7901	23.3438	23.7793	NaN	NaN	NaN	NaN	NaN	NaN	NaN	NaN	NaN	NaN	NaN	NaN	NaN	NaN	NaN	NaN	NaN	NaN	NaN	NaN	NaN	NaN	NaN	NaN	NaN	NaN	NaN	NaN	25.4343	NaN	NaN	NaN
NaN	NaN	NaN	NaN	NaN	NaN	NaN	NaN	NaN	NaN	NaN	NaN	NaN	NaN	NaN	NaN	NaN	NaN	21.9699	22.3267	21.2798	NaN	NaN	NaN	NaN	NaN	22.5134	NaN	22.7103	22.7496	22.6084	22.6051	22.9098	NaN	22.1563	23.5474	NaN	22.9806	NaN	23.1017	21.9382	22.0343	NaN	NaN	NaN	NaN	NaN	NaN	NaN	NaN
NaN	27.9362	NaN	NaN	22.2459	NaN	NaN	NaN	NaN	27.7935	29.8034	28.0311	27.9972	NaN	NaN	28.4216	NaN	NaN	25.8972	26.0673	27.4352	27.7809	NaN	26.4998	NaN	26.4162	NaN	28.3484	NaN	28.2554	NaN	27.5393	27.0694	26.9282	NaN	NaN	NaN	NaN	27.2351	27.5599	NaN	27.3033	26.478	27.1849	26.6058	26.8085	26.7055	NaN	NaN	NaN
NaN	NaN	NaN	NaN	NaN	NaN	NaN	NaN	NaN	NaN	NaN	NaN	NaN	NaN	NaN	NaN	NaN	NaN	23.8808	23.6936	23.6992	22.966	23.3524	NaN	22.5215	NaN	23.8684	23.0124	23.2394	23.0598	23.1582	23.4306	23.3559	22.1739	22.5872	23.5632	23.062	22.6043	22.9785	23.3171	22.8591	NaN	NaN	NaN	NaN	NaN	NaN	NaN	NaN	NaN
22.9818	23.5635	25.1911	NaN	23.687	24.4988	23.057	NaN	23.7956	NaN	22.3762	22.9337	23.9726	24.0278	23.8286	23.7111	NaN	NaN	23.3606	22.7764	24.1881	23.689	23.6462	23.6977	24.2632	NaN	23.0788	24.6744	24.5237	24.1454	23.8418	NaN	NaN	NaN	NaN	25.4965	21.1523	24.0845	24.095	NaN	NaN	24.6375	25.1225	25.6705	NaN	25.1538	24.487	NaN	NaN	25.063
24.0537	23.4956	25.3985	25.3067	23.5231	24.4517	24.1707	23.8829	23.6149	23.0087	24.2871	23.6703	24.1368	22.8385	23.2719	24.3422	23.0386	23.002	24.9048	25.076	25.6652	25.4187	NaN	NaN	23.6575	NaN	NaN	23.7424	23.8119	24.0895	25.2325	26.2921	25.1845	NaN	24.9195	NaN	24.7332	24.6445	23.7014	NaN	NaN	24.4044	24.4416	25.8435	24.3965	25.2608	25.7675	24.7795	25.7158	25.4779
22.5067	22.1766	NaN	NaN	21.8817	NaN	23.0796	23.2836	22.6781	22.0842	23.1712	21.7457	23.1088	21.9604	22.1966	22.9039	21.2444	22.053	NaN	NaN	NaN	NaN	NaN	NaN	NaN	NaN	NaN	NaN	NaN	NaN	NaN	NaN	NaN	NaN	NaN	NaN	NaN	NaN	NaN	NaN	NaN	NaN	24.4243	NaN	24.2276	23.5662	23.9413	24.9935	NaN	24.3071
NaN	NaN	NaN	NaN	NaN	NaN	NaN	23.1292	NaN	NaN	NaN	NaN	NaN	NaN	NaN	NaN	NaN	NaN	NaN	NaN	NaN	NaN	NaN	NaN	NaN	NaN	NaN	NaN	NaN	21.5019	NaN	NaN	NaN	NaN	22.2694	NaN	22.2938	NaN	22.3066	NaN	NaN	NaN	NaN	NaN	NaN	23.9228	NaN	23.3053	NaN	25.1232
26.8043	26.4078	27.0603	NaN	26.3307	27.097	26.8442	26.7138	26.2549	25.9323	26.1164	24.4525	26.5417	25.4173	25.8036	26.6755	25.7746	26.0131	NaN	23.7673	23.3974	22.9547	25.857	26.1717	25.5382	26.7225	25.0667	23.9437	24.3073	23.9291	27.2747	26.6963	26.614	26.3157	27.1868	27.2176	26.9328	27.0546	26.9982	27.4337	27.4405	27.6904	26.4896	27.6891	24.9413	28.0569	27.4331	27.2255	27.7008	27.537
25.4611	25.263	26.1089	NaN	24.8503	NaN	NaN	NaN	25.1076	24.6099	NaN	NaN	NaN	NaN	21.3545	NaN	NaN	NaN	NaN	22.4011	21.8812	NaN	23.9915	24.3097	24.0644	24.3688	23.3277	23.6383	23.3231	23.0603	NaN	24.5157	24.1265	24.3986	25.456	24.9256	24.9289	24.3211	24.5328	24.6071	24.578	25.285	NaN	26.137	NaN	26.2472	27.3857	27.281	26.5549	26.302
27.1154	26.6904	27.1805	NaN	26.805	27.4876	27.2034	28.2488	26.6754	26.0032	26.8684	26.4457	27.1108	NaN	26.8245	26.8385	26.3952	26.382	27.4081	26.8532	27.7804	26.9597	26.8968	26.8767	26.8518	28.9286	27.5396	26.9827	27.2208	27.2058	27.2709	27.1721	26.8596	26.6042	26.7233	27.6948	27.7834	27.3072	27.2403	NaN	26.9768	27.3314	27.8125	26.7634	27.4006	28.1063	27.5586	27.7051	27.7815	27.909
NaN	NaN	NaN	NaN	NaN	NaN	NaN	NaN	NaN	NaN	NaN	NaN	NaN	NaN	NaN	NaN	NaN	NaN	22.2572	22.3595	21.4851	21.6298	22.8167	21.8069	22.3522	NaN	24.1952	22.7599	23.2856	23.1943	22.0792	22.856	23.0006	23.0806	21.9671	NaN	21.2239	21.8816	22.4597	23.3424	22.4324	22.2065	NaN	NaN	NaN	NaN	NaN	NaN	NaN	NaN
NaN	NaN	NaN	NaN	NaN	NaN	NaN	NaN	NaN	NaN	NaN	NaN	NaN	NaN	NaN	NaN	NaN	NaN	NaN	21.1742	21.6614	22.2089	22.3588	23.1885	23.0078	24.2077	22.9218	22.5514	22.5242	22.6484	22.7354	22.8154	22.5571	22.17	23.0204	23.8049	NaN	23.7036	NaN	23.1407	23.1229	23.3132	NaN	NaN	NaN	NaN	NaN	NaN	NaN	NaN
20.6662	21.7119	22.4108	NaN	21.4273	22.7802	21.8778	21.5429	22.2535	20.6311	19.6117	20.778	20.3438	21.2063	21.1938	20.4378	21.3587	21.5229	NaN	NaN	NaN	NaN	NaN	NaN	NaN	NaN	NaN	NaN	NaN	NaN	NaN	NaN	NaN	NaN	NaN	NaN	NaN	NaN	NaN	NaN	NaN	NaN	22.2621	23.0029	22.4684	22.7791	22.9069	21.9996	22.3491	22.6978
28.5629	27.4894	27.1004	28.4768	27.2924	27.6061	27.8727	28.3854	26.0893	28.2832	29.9229	28.1421	28.5639	28.1264	26.0684	28.0108	27.0716	27.7239	27.4446	26.9755	27.0488	26.821	27.5813	27.4824	27.7582	28.6752	28.032	27.9846	27.8833	28.1149	26.9667	27.7041	27.434	27.0319	26.9962	27.4603	27.7041	27.5378	27.5753	27.052	28.3807	28.4459	25.9322	26.9148	26.9292	25.9432	26.5534	27.6412	25.6133	27.1176
NaN	NaN	NaN	NaN	NaN	28.0982	NaN	NaN	22.1708	26.5066	NaN	NaN	NaN	21.2765	23.0797	NaN	NaN	21.1332	25.2874	25.1507	NaN	25.7477	25.4981	25.7971	25.5938	27.0357	25.258	25.6399	25.2367	NaN	25.6675	25.76	NaN	25.4203	NaN	22.2635	25.9864	25.5679	NaN	25.2641	25.8287	26.1593	29.5351	NaN	26.6075	28.0716	27.6202	28.4911	NaN	27.7513
22.8874	NaN	NaN	23.7617	NaN	NaN	NaN	NaN	21.6673	22.248	NaN	22.1233	21.7576	22.0444	NaN	21.6154	22.0416	NaN	NaN	NaN	NaN	NaN	NaN	NaN	NaN	NaN	NaN	NaN	NaN	NaN	NaN	NaN	NaN	NaN	NaN	NaN	NaN	NaN	NaN	NaN	NaN	NaN	23.1701	NaN	23.2494	23.2713	NaN	NaN	23.1522	NaN
NaN	NaN	NaN	NaN	NaN	NaN	NaN	NaN	NaN	NaN	NaN	NaN	NaN	NaN	NaN	NaN	NaN	NaN	22.5319	NaN	NaN	NaN	21.4652	NaN	22.439	NaN	NaN	23.0542	22.6685	22.5832	NaN	22.4668	22.4694	22.8689	NaN	NaN	NaN	NaN	NaN	NaN	22.3345	22.5346	NaN	NaN	NaN	NaN	NaN	NaN	NaN	NaN
NaN	20.6405	NaN	23.3253	21.5814	NaN	NaN	23.0249	21.7375	NaN	NaN	21.2424	20.6951	21.4931	22.2271	21.4075	NaN	22.786	NaN	24.3633	NaN	NaN	NaN	NaN	NaN	NaN	NaN	22.9599	23.9903	NaN	NaN	NaN	25.0531	24.7211	NaN	NaN	22.8825	NaN	NaN	NaN	NaN	NaN	NaN	NaN	20.7586	NaN	NaN	22.246	21.8379	NaN
20.7992	NaN	NaN	NaN	NaN	NaN	21.651	23.3439	NaN	21.4161	21.7948	NaN	21.3542	22.3295	NaN	20.9869	21.927	NaN	22.4359	NaN	NaN	NaN	21.9579	NaN	NaN	NaN	22.326	21.7644	21.5055	22.5092	NaN	22.5352	22.3285	23.2825	22.302	22.6376	NaN	NaN	21.6944	22.6652	22.3751	22.4262	NaN	22.2519	NaN	NaN	NaN	21.2932	NaN	NaN
26.5127	26.4355	26.7599	NaN	26.1401	26.7987	26.7067	26.8964	26.1873	26.7913	27.1466	26.7382	27.2387	26.8196	26.8816	26.8102	26.3439	26.8608	26.1475	25.9081	25.7888	26.1862	26.4584	26.6326	27.0559	NaN	26.6085	26.2369	26.7917	26.9113	25.9606	25.9659	26.2453	26.5748	25.513	24.1741	25.5756	25.8824	25.9738	25.3861	27.202	26.7396	NaN	25.1762	25.0824	24.9345	24.8127	25.9862	NaN	24.9768
NaN	23.7012	24.697	NaN	22.8975	24.4688	23.4185	23.5558	23.5055	23.4644	22.2227	23.2777	23.4941	23.0405	22.6931	NaN	23.1215	23.4446	NaN	NaN	24.6371	23.5383	25.4799	24.6967	24.7854	26.1443	25.2833	25.9606	24.1786	NaN	NaN	NaN	NaN	NaN	24.3588	NaN	24.371	NaN	26.0535	NaN	NaN	25.2395	24.6067	24.9733	25.126	25.6251	24.5961	24.1667	24.9282	24.7087
24.6216	23.3696	19.1803	NaN	23.4993	25.0485	24.3193	24.1689	23.5214	NaN	NaN	NaN	24.5653	24.364	24.5289	24.2093	24.1243	24.2965	NaN	NaN	25.2468	23.8377	25.4209	24.6341	24.9231	NaN	NaN	25.4059	23.9536	24.8779	NaN	24.5042	24.3211	NaN	NaN	NaN	24.2243	NaN	24.82	NaN	NaN	NaN	24.6256	25.3697	24.4796	25.5488	24.9685	24.1686	24.8323	24.6295
22.6107	22.8197	22.5636	NaN	22.4247	22.6044	21.9524	22.0176	23.1344	21.5145	21.0845	22.1133	22.048	22.4734	21.5571	22.7725	NaN	22.4268	21.885	NaN	24.5942	NaN	23.4364	23.3743	23.8805	NaN	NaN	24.054	22.976	23.716	NaN	NaN	22.9249	NaN	NaN	NaN	23.4828	NaN	NaN	NaN	NaN	NaN	22.908	NaN	NaN	NaN	NaN	23.1016	NaN	23.058
NaN	28.1221	27.5059	27.7555	28.2642	27.8089	29.2279	29.5282	28.0303	28.5655	30.6056	28.1635	29.1809	28.8177	28.5908	28.8019	28.0111	28.4827	28.5632	27.777	26.7075	27.0814	27.3608	26.528	27.2673	25.7608	28.2065	27.3072	27.4197	27.6339	27.0182	27.4083	27.6608	27.1079	27.0072	29.0384	27.1671	26.9618	26.6922	28.9198	27.6674	26.2968	NaN	NaN	NaN	NaN	23.8341	NaN	NaN	NaN
28.3167	28.0599	27.8945	28.8956	27.6758	28.0785	29.2102	27.9725	27.8235	27.7533	30.0863	27.4534	28.3001	28.2268	28.2897	27.9225	27.7894	28.2479	27.7578	27.1839	27.5117	27.66	28.8999	27.2591	29.0506	28.073	28.1768	28.7849	28.5507	28.6968	27.5832	27.4937	26.6663	26.2568	27.4734	29.0744	27.4813	27.5737	27.1923	28.9321	28.3125	27.8238	27.0647	28.2128	27.0947	27.9668	27.5959	27.7272	27.537	27.1987
23.2879	21.396	23.0357	NaN	22.1538	23.3795	23.3736	22.9794	22.6959	21.9618	23.3937	22.1455	23.1321	22.6709	22.9835	23.3594	22.7339	22.7624	23.2199	22.6707	23.9558	NaN	NaN	NaN	23.401	NaN	21.5374	24.7422	23.2963	24.3878	NaN	23.5253	23.8194	23.253	23.4018	NaN	23.8406	24.0821	24.262	24.5544	NaN	NaN	23.6218	24.979	23.8525	24.6815	24.3545	22.4898	23.4006	23.9306
25.365	26.0309	28.5605	NaN	25.6044	28.3593	26.4366	27.3463	26.1924	24.9138	25.4712	25.2462	25.9694	25.6273	25.5283	25.3167	25.4296	25.2013	27.0167	26.4306	27.9417	26.1176	27.542	27.0355	26.9286	28.4207	27.7209	27.9723	25.4557	27.3004	25.2137	27.1972	27.3072	25.4809	26.8472	NaN	27.5542	27.5152	27.8249	28.1605	26.665	27.7349	27.9006	28.0532	27.3372	29.2553	27.913	28.9749	29.0774	27.7862
22.3288	23.4198	27.0373	NaN	22.6727	27.5723	24.1279	24.6309	25.22	22.7326	22.9766	22.659	23.5132	23.1266	23.6267	23.1476	22.7459	23.4256	NaN	NaN	26.0916	NaN	25.8256	25.4621	25.6373	25.4231	NaN	26.3617	NaN	NaN	NaN	25.2585	NaN	NaN	25.1481	25.1453	NaN	25.0697	25.6442	NaN	NaN	NaN	26.8657	23.8643	26.5662	26.7694	24.5157	26.6314	27.9226	24.9591
22.4747	23.1707	NaN	NaN	22.2837	26.2162	24.1713	23.2708	24.2019	NaN	NaN	21.5147	23.7955	NaN	NaN	23.1453	NaN	22.459	NaN	NaN	NaN	NaN	NaN	NaN	NaN	NaN	NaN	NaN	NaN	NaN	NaN	NaN	NaN	NaN	NaN	NaN	NaN	NaN	NaN	NaN	NaN	NaN	24.2785	24.0424	NaN	23.745	24.0826	NaN	24.4452	24.0568
NaN	NaN	NaN	NaN	NaN	NaN	NaN	NaN	NaN	NaN	NaN	NaN	NaN	NaN	NaN	NaN	NaN	NaN	NaN	22.6101	23.1251	NaN	23.7981	24.3776	23.5636	24.0099	21.2711	24.2317	24.4538	24.3498	NaN	NaN	NaN	NaN	19.6014	NaN	21.2954	21.27	24.5053	NaN	24.7817	24.3119	NaN	NaN	NaN	NaN	NaN	NaN	NaN	NaN
22.9084	22.661	23.4846	NaN	22.7028	NaN	NaN	21.927	22.4027	22.334	22.6264	22.844	NaN	22.6978	23.058	22.3457	22.7863	22.9611	NaN	NaN	NaN	NaN	NaN	NaN	NaN	NaN	NaN	NaN	NaN	NaN	NaN	NaN	NaN	NaN	NaN	NaN	NaN	NaN	NaN	NaN	NaN	NaN	22.7384	23.3777	23.2088	23.7067	23.1915	22.5676	23.4538	23.429
23.5783	23.3182	25.0341	NaN	23.2706	24.8863	24.299	NaN	NaN	23.5256	23.3391	22.7532	23.7585	23.1342	23.6191	23.9349	23.1613	23.156	27.7146	27.2442	NaN	NaN	NaN	NaN	NaN	27.0309	28.1818	NaN	NaN	NaN	NaN	NaN	NaN	NaN	NaN	NaN	28.0387	NaN	NaN	27.5228	NaN	28.5991	NaN	25.6311	NaN	NaN	25.23	23.954	NaN	NaN
21.7057	23.1902	NaN	NaN	22.7124	NaN	22.9407	22.7335	22.8212	23.0589	23.3118	22.4968	21.0324	23.3568	23.2365	21.9297	22.6553	22.929	NaN	NaN	NaN	NaN	NaN	NaN	NaN	NaN	NaN	NaN	NaN	NaN	NaN	NaN	NaN	NaN	NaN	NaN	NaN	NaN	NaN	NaN	NaN	NaN	23.5274	23.1987	23.9773	24.8825	22.9605	23.5948	24.0271	21.8791
19.4522	NaN	23.075	24.9375	NaN	24.8294	21.604	22.0471	23.0353	20.5478	21.118	20.5925	20.0203	NaN	21.186	20.3326	NaN	21.2473	NaN	NaN	NaN	NaN	NaN	NaN	NaN	NaN	NaN	NaN	NaN	NaN	NaN	NaN	NaN	NaN	NaN	NaN	NaN	NaN	NaN	NaN	NaN	NaN	24.6669	22.2527	23.9692	23.8122	NaN	23.6939	24.5515	22.2846
NaN	24.5367	NaN	25.6379	NaN	NaN	NaN	24.1515	23.7757	25.1669	NaN	24.8804	NaN	24.5729	24.5578	NaN	24.6609	24.3344	23.6899	23.1123	23.5009	23.7319	NaN	23.5142	24.4002	NaN	24.8232	24.6899	25.1891	25.0096	23.2606	24.3841	23.7012	NaN	23.445	23.381	24.4965	24.2081	25.2083	25.4729	24.9341	24.2206	NaN	25.0826	NaN	NaN	NaN	24.7542	24.4584	NaN
29.9974	29.1647	28.921	29.2461	29.0872	29.4641	29.0026	28.8105	28.8508	29.013	31.2109	29.5589	29.7074	29.2539	29.4187	30.1863	29.2021	29.159	29.3472	29.3645	29.6373	29.417	29.9247	28.7307	29.381	29.3269	29.3426	29.4438	29.2056	29.2119	29.3762	29.3593	28.9856	28.7489	29.0425	29.2371	29.4876	29.5347	29.3699	29.5909	29.3427	29.1357	28.708	29.4627	29.0716	29.6441	30.2609	28.7624	29.1612	30.2016
NaN	NaN	NaN	NaN	NaN	NaN	NaN	NaN	NaN	NaN	NaN	NaN	NaN	NaN	NaN	NaN	NaN	NaN	24.0973	23.7142	24.5421	24.5144	24.6633	24.6475	24.6925	26.7897	24.5446	24.5761	24.6805	24.9237	23.9311	24.5115	24.2113	23.6845	22.8107	24.7822	24.3428	23.8583	24.9135	25.3127	25.4139	25.2336	NaN	NaN	NaN	NaN	NaN	NaN	NaN	NaN
25.9894	NaN	26.5734	NaN	NaN	26.3963	NaN	26.1465	25.8927	24.5713	25.3823	NaN	25.4653	24.988	25.2228	26.1158	25.2001	25.1699	26.3366	NaN	26.8128	23.4254	NaN	27.1982	27.3084	27.6135	23.9529	27.4407	25.5818	25.9132	NaN	27.5238	25.9378	25.8989	25.6007	25.9782	NaN	25.8994	26.3173	26.7771	NaN	NaN	25.9669	27.0413	NaN	27.6525	27.4496	26.8757	27.2554	27.3484
23.5629	23.6686	24.6782	NaN	23.1263	24.3272	23.8921	23.2735	23.424	24.0045	23.833	23.7743	24.2308	NaN	23.8491	23.7022	23.5561	23.6138	24.9567	24.7118	NaN	NaN	NaN	NaN	NaN	NaN	25.7578	NaN	NaN	NaN	NaN	25.4228	25.2665	25.2978	NaN	25.235	25.2394	24.9599	24.7043	NaN	25.9188	26.3796	23.8729	24.8056	23.7974	25.3864	NaN	NaN	24.1136	NaN
NaN	NaN	NaN	NaN	NaN	NaN	NaN	NaN	NaN	NaN	NaN	NaN	NaN	NaN	NaN	NaN	NaN	NaN	NaN	NaN	NaN	NaN	NaN	22.2375	22.1184	NaN	NaN	21.7634	22.0663	22.1675	22.1184	21.5606	NaN	21.512	20.7859	NaN	21.6828	20.9375	NaN	NaN	20.7925	NaN	NaN	NaN	NaN	NaN	NaN	NaN	NaN	NaN
NaN	NaN	NaN	NaN	26.0525	NaN	NaN	NaN	NaN	NaN	NaN	NaN	NaN	NaN	NaN	NaN	NaN	NaN	NaN	NaN	23.5076	23.7174	23.5912	23.176	23.4669	23.0903	23.8765	23.6862	23.6417	24.0247	24.5763	23.8072	24.2939	24.3755	24.6183	24.7014	23.8955	24.5062	24.2888	24.2055	NaN	24.125	NaN	NaN	NaN	NaN	NaN	NaN	NaN	NaN
NaN	NaN	NaN	NaN	NaN	NaN	NaN	NaN	NaN	NaN	NaN	NaN	NaN	NaN	NaN	NaN	NaN	NaN	NaN	21.4597	NaN	NaN	NaN	NaN	NaN	NaN	20.2332	NaN	21.2001	NaN	NaN	21.6969	21.9315	22.2199	21.6903	NaN	NaN	NaN	NaN	NaN	NaN	NaN	NaN	NaN	NaN	NaN	NaN	NaN	NaN	NaN
NaN	NaN	NaN	NaN	NaN	NaN	NaN	NaN	NaN	NaN	NaN	NaN	NaN	NaN	NaN	NaN	NaN	NaN	22.9764	NaN	22.7648	23.2299	22.5946	22.6535	22.5023	NaN	23.1614	22.479	22.9941	23.107	NaN	22.0248	21.7626	NaN	21.9329	NaN	NaN	21.5404	NaN	22.4021	NaN	NaN	NaN	NaN	NaN	NaN	NaN	NaN	NaN	NaN
23.4774	22.8779	23.002	24.5202	22.9991	23.0129	23.6957	23.9559	22.6591	23.3006	24.862	23.5219	23.8308	22.7571	23.1561	23.3997	22.308	22.5763	NaN	NaN	NaN	NaN	NaN	NaN	NaN	NaN	24.2801	NaN	NaN	NaN	NaN	23.8944	24.2933	NaN	NaN	NaN	NaN	NaN	NaN	23.9997	NaN	NaN	22.7149	21.5464	22.4324	NaN	NaN	23.1834	21.7539	NaN
24.534	NaN	NaN	25.0614	24.6404	26.3569	NaN	25.6959	24.9296	25.1409	24.9876	24.7435	24.5816	24.5441	25.1125	24.5911	24.5197	24.8634	NaN	NaN	25.3594	25.1441	25.1249	25.146	24.9189	NaN	NaN	25.1091	25.0414	NaN	NaN	26.0698	NaN	NaN	NaN	NaN	25.9356	NaN	26.348	NaN	NaN	NaN	NaN	NaN	NaN	NaN	NaN	NaN	NaN	NaN
NaN	NaN	NaN	NaN	NaN	NaN	NaN	NaN	NaN	NaN	NaN	NaN	NaN	NaN	NaN	NaN	NaN	NaN	NaN	NaN	22.5906	NaN	NaN	NaN	NaN	NaN	NaN	NaN	NaN	NaN	NaN	NaN	NaN	NaN	NaN	NaN	22.5521	NaN	22.5469	NaN	NaN	NaN	NaN	NaN	NaN	NaN	NaN	NaN	NaN	NaN
NaN	NaN	NaN	NaN	NaN	NaN	NaN	26.9657	NaN	NaN	28.556	NaN	NaN	NaN	NaN	NaN	NaN	NaN	24.4709	24.6349	25.0982	25.2603	26.5837	25.6461	26.7415	27.6962	23.8916	25.8962	25.4887	25.6211	25.1119	24.5071	24.3888	24.9553	24.8665	23.844	24.2551	24.218	24.4335	24.7319	25.7204	26.1473	NaN	27.5665	26.5604	27.1274	27.459	27.4412	26.9742	27.3922
NaN	NaN	NaN	NaN	NaN	NaN	NaN	NaN	NaN	NaN	NaN	NaN	NaN	NaN	NaN	NaN	NaN	NaN	NaN	21.8897	22.0801	22.2368	21.6831	23.0789	22.672	NaN	21.1315	22.0179	22.8308	21.933	22.4491	22.3671	22.3379	22.9957	22.1439	NaN	22.3592	22.7418	22.6422	NaN	22.3309	22.7501	NaN	NaN	NaN	NaN	NaN	NaN	NaN	NaN
23.4026	23.8314	NaN	NaN	23.6338	NaN	NaN	23.5087	23.7554	NaN	NaN	23.2193	23.0432	NaN	NaN	23.2382	23.8687	24.2037	NaN	NaN	NaN	NaN	NaN	NaN	NaN	NaN	NaN	NaN	NaN	NaN	NaN	NaN	NaN	NaN	NaN	NaN	NaN	NaN	NaN	NaN	NaN	NaN	24.0626	NaN	NaN	NaN	24.532	NaN	NaN	24.4997
23.4174	23.478	23.9048	NaN	23.6516	24.1143	23.8399	22.9296	23.6588	23.4423	NaN	23.5581	23.3205	23.2698	23.7078	NaN	NaN	23.999	NaN	NaN	24.239	NaN	24.3564	NaN	23.5664	NaN	NaN	23.2197	23.5942	NaN	22.7966	23.5868	22.4818	23.1987	22.9557	NaN	23.7042	NaN	NaN	NaN	23.9234	23.5257	23.1369	NaN	23.6061	NaN	NaN	23.2168	23.3528	NaN
21.597	22.364	23.3014	22.2485	21.7954	NaN	22.3783	22.9697	NaN	21.9044	20.091	21.6165	21.6358	22.445	22.3425	21.6892	22.856	22.9415	NaN	NaN	NaN	NaN	NaN	NaN	NaN	NaN	NaN	NaN	NaN	NaN	NaN	NaN	NaN	NaN	NaN	NaN	NaN	NaN	NaN	NaN	NaN	NaN	NaN	24.0173	NaN	24.3157	23.5854	NaN	NaN	23.7972
25.7696	NaN	NaN	NaN	24.9807	NaN	NaN	26.9055	25.2393	25.9801	27.3692	24.5817	26.1358	NaN	26.4386	25.6758	25.7803	25.9053	25.6881	25.8455	24.4578	24.8372	24.9027	24.7516	24.3699	23.0639	25.8379	23.9042	24.7172	24.629	24.4542	24.3789	24.5237	24.6944	24.922	NaN	24.5518	24.7089	24.4254	26.304	24.0929	24.5641	NaN	25.5923	NaN	NaN	NaN	NaN	25.4505	25.0684
26.4889	NaN	NaN	21.0436	26.8606	NaN	28.595	NaN	26.5957	26.1229	NaN	26.0526	NaN	NaN	NaN	27.3829	21.3317	27.9185	23.8187	24.5464	24.7707	NaN	23.9302	24.3926	22.6826	23.8671	24.4757	23.343	22.5607	22.8831	23.2707	23.3684	23.854	24.2436	22.5182	24.7091	23.0851	23.682	23.4203	23.2125	23.4032	24.3196	NaN	NaN	NaN	NaN	27.3145	25.2174	NaN	25.2977
22.982	22.7867	NaN	NaN	NaN	NaN	NaN	NaN	NaN	23.1821	NaN	22.7476	NaN	NaN	NaN	NaN	NaN	NaN	21.9212	NaN	22.4067	22.8326	22.447	22.6837	22.4549	23.2786	22.4293	22.3052	22.4324	22.3828	22.4805	22.3149	22.1379	22.4705	NaN	NaN	22.6778	NaN	NaN	21.9605	21.9221	NaN	NaN	NaN	NaN	NaN	NaN	NaN	NaN	NaN
24.8275	23.1479	NaN	24.3983	NaN	NaN	23.8146	NaN	NaN	NaN	25.1097	NaN	24.426	23.3775	NaN	24.5567	22.3202	NaN	NaN	NaN	22.0968	22.1229	22.9002	NaN	23.18	NaN	23.6835	22.3043	22.3374	22.6173	23.4456	23.4851	23.8228	23.73	23.6094	NaN	24.3463	24.3253	23.1508	24.8601	23.4714	22.8703	NaN	NaN	NaN	NaN	NaN	NaN	NaN	NaN
25.2609	25.1612	25.5714	24.5049	NaN	25.2592	24.3715	24.9483	NaN	24.7841	NaN	NaN	25.1032	NaN	NaN	NaN	NaN	NaN	20.5466	23.3966	21.7336	22.0419	23.7422	24.5266	23.5023	24.6648	23.116	NaN	23.16	NaN	24.4332	24.2914	24.13	24.536	24.2835	23.6983	24.4407	24.0509	24.3797	23.5229	24.343	24.438	NaN	26.0708	24.0855	NaN	25.8096	NaN	25.5373	NaN
NaN	NaN	NaN	NaN	NaN	25.8391	NaN	NaN	NaN	23.3553	22.2568	NaN	NaN	NaN	20.8736	NaN	21.7941	NaN	NaN	22.3419	NaN	NaN	23.1589	23.4421	23.6611	NaN	NaN	NaN	22.9796	21.9566	23.3245	23.4118	23.2434	23.4672	24.1777	NaN	NaN	24.1728	23.9889	NaN	22.8883	23.5343	NaN	NaN	NaN	NaN	26.0431	NaN	NaN	25.8636
27.7425	26.7879	27.6019	NaN	27.5206	27.5097	28.1392	26.1971	26.8766	26.7964	29.9312	26.2641	27.9421	27.0442	27.2842	27.8329	26.5872	26.7798	26.8567	27.202	27.358	26.8175	29.4566	26.383	28.6489	NaN	26.9151	27.8403	27.2829	NaN	26.3643	26.5701	26.7775	26.0249	27.5063	28.2626	27.3145	26.6548	26.7507	27.6586	26.6912	25.8284	NaN	27.2648	26.0105	26.5196	26.862	26.8699	26.857	27.0447
26.5758	NaN	NaN	NaN	25.5982	NaN	NaN	NaN	25.0674	26.7669	27.3233	NaN	26.8217	26.0182	26.118	NaN	25.7987	NaN	NaN	NaN	23.6723	NaN	25.9097	NaN	NaN	26.7922	24.873	25.7173	25.7848	25.9372	26.3297	24.8745	24.8175	25.0802	25.7247	NaN	25.3854	25.1373	25.5403	NaN	26.1241	26.4665	24.0523	26.5167	NaN	NaN	25.6586	NaN	NaN	24.0771
24.5254	23.8567	26.9808	22.6492	23.3128	25.7591	24.7856	24.2106	23.6527	23.8934	23.4977	23.6184	24.4272	23.7693	NaN	24.5163	23.4908	23.5832	NaN	NaN	NaN	NaN	NaN	NaN	NaN	NaN	NaN	26.149	25.5381	26.0223	24.5785	25.2031	NaN	NaN	25.1574	NaN	25.2684	NaN	NaN	NaN	NaN	NaN	25.016	27.3686	25.3455	27.0242	27.1018	25.3976	NaN	26.7421
25.2593	NaN	NaN	NaN	24.3928	NaN	25.6987	26.0281	24.6203	23.9174	25.0223	23.1528	25.4945	25.0144	25.3819	25.8392	24.6749	24.9994	23.3325	24.7936	23.2645	23.7698	24.8771	25.3043	24.8993	25.784	25.2844	24.672	25.0468	24.7617	25.4307	24.6814	24.9268	NaN	25.8567	25.8071	25.0898	25.2609	NaN	25.1857	NaN	NaN	25.1252	26.5619	25.3845	26.4751	26.7994	25.7248	26.6756	26.6189
NaN	NaN	NaN	NaN	NaN	NaN	NaN	NaN	NaN	NaN	NaN	NaN	NaN	NaN	NaN	NaN	NaN	NaN	23.4531	NaN	23.3173	NaN	21.4739	NaN	24.0864	NaN	NaN	23.3144	23.1714	22.9174	23.5181	22.7805	23.2047	23.2795	22.5013	NaN	22.9544	22.725	22.797	22.7863	NaN	NaN	NaN	NaN	NaN	NaN	NaN	NaN	NaN	NaN
NaN	NaN	NaN	NaN	NaN	NaN	NaN	NaN	NaN	NaN	NaN	NaN	NaN	NaN	NaN	NaN	NaN	NaN	22.717	NaN	22.9246	23.0375	NaN	23.4182	22.8819	23.8341	NaN	NaN	22.9526	NaN	NaN	NaN	NaN	23.3545	22.0919	NaN	NaN	22.8988	NaN	22.4038	NaN	NaN	NaN	NaN	NaN	NaN	NaN	NaN	NaN	NaN
NaN	NaN	NaN	NaN	NaN	NaN	NaN	NaN	NaN	NaN	NaN	NaN	NaN	NaN	NaN	NaN	NaN	NaN	25.0116	23.5022	25.0073	24.8765	23.9296	25.1954	24.6977	25.2128	23.9357	24.4486	24.003	24.33	23.5054	22.6031	22.2126	22.8611	22.8969	25.3851	22.6773	24.1801	22.8437	21.8585	22.3545	22.0308	NaN	NaN	NaN	NaN	NaN	NaN	NaN	NaN
26.5004	NaN	NaN	NaN	NaN	NaN	NaN	NaN	NaN	NaN	24.6395	NaN	NaN	NaN	NaN	NaN	NaN	NaN	24.0711	24.1771	24.5576	24.0904	24.4087	25.4224	24.0319	26.6265	23.8234	23.8615	23.777	23.444	23.4832	23.4714	23.2648	24.2847	23.9366	22.0397	21.9062	23.661	24.286	21.6486	23.3814	23.6297	NaN	25.0024	NaN	22.1789	NaN	21.9835	NaN	24.8782
27.4701	25.9017	26.0818	NaN	26.2269	26.537	27.4062	26.5537	25.9116	25.62	NaN	21.357	23.1387	NaN	NaN	27.278	25.7855	NaN	26.2128	26.2397	26.6541	25.8939	21.9063	23.2732	26.053	27.4229	23.2306	26.2224	25.4489	25.8293	26.1784	25.8924	25.9198	25.8484	26.4219	26.2385	26.6042	NaN	25.9552	26.4175	26.8495	26.7804	26.7934	27.7465	26.4224	27.3556	27.49	26.5501	26.5193	27.2453
NaN	NaN	NaN	NaN	NaN	NaN	NaN	NaN	NaN	NaN	NaN	NaN	NaN	NaN	NaN	NaN	NaN	NaN	23.6757	22.2302	22.6075	22.6608	NaN	22.4184	22.5739	NaN	21.9687	NaN	NaN	NaN	22.8608	22.8957	22.9509	NaN	22.7134	23.6305	22.8106	23.1624	22.7843	NaN	NaN	NaN	NaN	NaN	NaN	NaN	NaN	NaN	NaN	NaN
NaN	NaN	NaN	NaN	NaN	NaN	NaN	NaN	NaN	NaN	NaN	NaN	NaN	NaN	NaN	NaN	NaN	NaN	NaN	NaN	NaN	22.8714	NaN	NaN	22.6935	NaN	NaN	NaN	NaN	NaN	NaN	NaN	NaN	NaN	NaN	NaN	NaN	22.7945	NaN	NaN	23.1007	22.4611	NaN	NaN	NaN	NaN	NaN	NaN	NaN	NaN
23.5815	22.5865	NaN	21.9716	23.1762	NaN	23.8552	21.8667	23.1888	21.9922	23.9138	21.8136	22.9952	22.938	22.959	23.2068	22.9758	22.6162	NaN	NaN	NaN	NaN	NaN	NaN	NaN	NaN	NaN	NaN	NaN	NaN	NaN	NaN	NaN	NaN	NaN	NaN	NaN	NaN	NaN	NaN	NaN	NaN	23.2768	23.3926	23.5286	24.337	NaN	23.3809	23.9846	24.4221
25.5985	25.8352	25.6853	NaN	25.6443	25.9454	26.5311	27.2066	25.9452	25.1653	26.4053	25.2166	26.3564	25.135	25.3034	25.2237	25.6406	25.7016	26.53	26.3208	25.413	24.954	24.5075	NaN	25.2701	NaN	26.1185	24.7946	25.3053	24.9388	25.0062	25.6314	25.7808	24.7199	24.8387	26.0478	24.9345	25.0855	24.2517	25.7412	23.8386	NaN	NaN	NaN	23.7912	NaN	23.7633	20.6784	NaN	NaN
23.4758	23.4582	NaN	22.494	NaN	NaN	NaN	NaN	23.724	22.622	22.5865	21.9478	NaN	NaN	NaN	23.165	NaN	NaN	NaN	NaN	23.4964	23.6759	24.2448	NaN	23.6743	NaN	23.378	23.659	23.9347	23.2991	23.9933	24.1329	22.9615	23.7587	23.8233	23.1928	24.405	23.8717	23.8567	23.1737	24.167	NaN	24.2282	24.6882	24.4464	NaN	NaN	23.6135	23.8355	NaN
28.7072	27.8858	27.6933	NaN	28.435	27.6487	29.0466	28.3596	28.0701	NaN	30.1173	NaN	NaN	NaN	28.8445	28.355	28.1495	28.5843	26.8671	28.0361	26.9719	26.7049	27.3758	26.9977	NaN	27.9985	27.1955	26.7505	26.703	26.7494	27.4818	26.3433	26.8012	26.8634	27.455	27.941	26.1864	26.5871	25.8762	27.154	26.8946	27.245	27.3197	28.1158	27.1003	28.1232	27.9637	27.694	27.9869	28.6866
23.9224	24.2198	NaN	24.2286	24.2039	NaN	23.9402	23.2024	24.3403	23.1669	23.7373	23.1598	23.0704	23.7882	23.9461	22.9751	24.194	23.6092	25.0934	25.4526	23.9744	24.4333	NaN	NaN	NaN	NaN	24.3509	NaN	24.6753	24.5301	24.7775	25.0274	24.7881	24.4722	24.3546	24.7424	24.7494	NaN	NaN	NaN	24.8323	NaN	22.9937	NaN	23.2465	23.8042	22.6621	23.4118	NaN	23.0194
25.8518	NaN	NaN	NaN	NaN	NaN	NaN	NaN	NaN	NaN	NaN	NaN	NaN	NaN	NaN	NaN	NaN	NaN	24.2458	23.5535	25.4528	24.2713	24.6083	24.6382	23.9864	25.5278	23.2419	24.6019	23.9553	24.0506	24.2944	24.1006	23.4251	23.0661	23.0939	23.5883	24.3854	23.7493	24.2304	23.7641	23.1123	24.4462	NaN	NaN	25.8191	NaN	NaN	NaN	NaN	NaN
NaN	NaN	NaN	NaN	NaN	NaN	23.5617	NaN	NaN	NaN	NaN	NaN	NaN	21.8847	22.6974	NaN	NaN	NaN	NaN	NaN	NaN	NaN	NaN	NaN	NaN	NaN	NaN	NaN	NaN	NaN	NaN	NaN	NaN	NaN	NaN	NaN	NaN	NaN	NaN	NaN	NaN	NaN	23.3425	23.9972	24.1065	23.3521	23.9783	23.7778	NaN	NaN
NaN	NaN	NaN	NaN	NaN	NaN	NaN	NaN	NaN	NaN	NaN	NaN	NaN	NaN	NaN	NaN	NaN	NaN	NaN	NaN	NaN	NaN	NaN	NaN	NaN	NaN	NaN	22.8525	NaN	22.2794	NaN	NaN	22.2838	20.9715	22.7226	NaN	21.9902	22.0389	22.536	NaN	NaN	NaN	23.3217	NaN	23.4236	23.0774	NaN	NaN	23.3331	23.536
21.7561	22.5416	NaN	NaN	21.9817	NaN	22.2972	NaN	22.4135	22.7898	NaN	22.824	22.9791	NaN	NaN	NaN	22.5935	22.5732	NaN	NaN	NaN	NaN	NaN	NaN	NaN	NaN	NaN	NaN	NaN	NaN	NaN	NaN	NaN	NaN	NaN	NaN	NaN	NaN	NaN	NaN	NaN	NaN	23.2388	22.9232	23.1	NaN	NaN	NaN	NaN	NaN
NaN	NaN	NaN	NaN	NaN	NaN	NaN	NaN	NaN	NaN	NaN	NaN	NaN	NaN	NaN	NaN	NaN	NaN	25.2573	25.0995	24.8766	25.0576	25.1946	24.5182	24.8244	22.8826	25.0708	25.5003	24.876	25.2236	25.6803	25.7881	25.4476	25.2103	25.0335	26.4293	25.2316	25.3578	25.5979	26.4308	25.3019	24.8574	NaN	NaN	NaN	NaN	NaN	NaN	NaN	NaN
23.6372	24.5598	NaN	NaN	23.9253	26.7037	25.7788	24.7788	24.6941	24.8793	25.4381	24.6395	24.4361	24.747	25.1988	23.8153	24.8732	24.8764	NaN	NaN	25.4113	23.7378	26.0264	25.0498	NaN	25.8445	26.6105	27.0925	26.6659	26.4291	25.8261	25.8671	25.4584	25.5984	25.0854	26.4992	26.4328	26.2037	26.8602	26.2934	NaN	NaN	26.0068	27.1987	26.1673	27.4603	26.6641	25.5396	26.7477	26.0452
30.1987	29.5137	29.5133	NaN	30.2128	29.6774	30.7446	30.1572	30.3384	29.1487	30.5598	28.7026	30.1479	29.9965	29.7837	30.2303	29.4303	29.8247	28.298	29.3224	28.2834	28.4861	30.1284	28.7746	29.9435	28.6902	29.5891	29.4109	29.5184	29.2585	28.8787	29.262	29.2859	29.082	30.2028	30.5014	29.1384	29.1511	29.0626	30.3963	29.686	29.2179	28.9083	28.4464	28.4482	28.8372	28.2139	28.39	29.1201	28.2826
NaN	NaN	NaN	NaN	NaN	NaN	NaN	NaN	NaN	NaN	NaN	NaN	NaN	NaN	NaN	NaN	NaN	NaN	NaN	22.217	NaN	NaN	21.9794	NaN	NaN	NaN	22.1178	NaN	22.2929	NaN	NaN	NaN	NaN	NaN	22.4291	NaN	NaN	21.9318	21.8246	21.6734	NaN	NaN	NaN	NaN	NaN	NaN	NaN	NaN	NaN	NaN
28.2467	26.4359	NaN	27.8064	25.2796	NaN	27.6975	28.816	25.7423	NaN	27.782	NaN	27.8846	NaN	NaN	27.5806	25.4872	26.134	NaN	24.1465	25.6962	25.4101	24.9359	25.5102	25.7196	27.294	25.4779	25.9798	24.79	25.2391	25.1353	25.2362	24.6677	24.2466	25.2198	26.6208	25.9403	25.9495	26.2659	26.5833	25.7885	25.8201	25.4674	26.9128	NaN	27.2964	26.4515	24.573	25.3961	26.4906
NaN	25.7135	26.2306	NaN	25.4379	26.1585	26.9294	26.2383	25.2492	25.6464	27.1754	25.8993	26.1821	26.2184	26.2405	NaN	25.4347	26.1127	25.8534	25.7631	25.9293	26.0475	26.0353	25.8056	26.3517	27.6977	25.0523	25.8843	25.9729	25.485	25.1067	25.6561	25.3613	25.5712	25.1972	25.8111	25.3489	25.4575	25.0998	25.0697	26.1722	26.2894	25.8042	26.166	23.4106	25.8309	25.539	25.3516	26.0754	25.4343
19.9336	NaN	22.1566	NaN	NaN	NaN	NaN	NaN	21.1702	21.4237	18.1604	20.8463	20.4043	21.1169	21.2036	19.5634	20.9343	20.6939	NaN	NaN	NaN	NaN	NaN	NaN	NaN	NaN	NaN	NaN	NaN	NaN	NaN	NaN	NaN	NaN	NaN	NaN	NaN	NaN	NaN	NaN	NaN	NaN	22.1033	NaN	NaN	NaN	NaN	NaN	NaN	21.9948
28.481	NaN	NaN	NaN	NaN	NaN	NaN	NaN	27.2493	NaN	29.0567	27.5935	NaN	27.9086	27.6954	28.4402	27.4265	27.5423	25.8588	25.4421	26.4307	25.8837	26.0962	25.537	25.2887	26.2213	25.3843	25.5755	25.4757	25.0863	25.3444	25.6952	25.034	24.8384	25.1259	26.9182	25.7621	25.0091	25.384	25.7511	25.1473	25.39	26.5408	26.6012	NaN	27.0263	NaN	26.6381	NaN	NaN
23.5299	23.0591	NaN	23.5205	23.3258	24.0904	23.5483	NaN	23.2802	23.2254	23.2721	23.1956	23.2012	23.3603	23.3833	23.055	23.554	23.241	NaN	23.3739	23.007	22.5239	23.0492	23.0745	22.8316	NaN	22.1016	22.9405	22.6859	23.1293	23.336	22.9412	22.6586	22.7941	23.424	23.0508	24.0993	24.0046	23.6091	22.8948	23.3806	23.0598	NaN	NaN	NaN	NaN	NaN	NaN	NaN	NaN
22.1586	22.2338	22.8884	NaN	23.117	NaN	22.5267	NaN	21.2535	21.3373	22.6515	22.6242	22.5275	21.7892	21.1077	22.8486	NaN	NaN	NaN	NaN	23.6854	NaN	NaN	NaN	NaN	NaN	NaN	NaN	NaN	NaN	NaN	NaN	NaN	NaN	NaN	21.8	NaN	NaN	NaN	NaN	NaN	NaN	NaN	23.6702	21.7696	24.2188	24.2565	NaN	22.2389	24.2703
22.2529	22.3041	22.8846	NaN	23.1881	NaN	22.627	NaN	21.3161	21.3976	22.8289	22.684	22.6016	21.862	21.1811	22.9408	NaN	NaN	NaN	NaN	23.6527	NaN	NaN	NaN	NaN	NaN	NaN	NaN	NaN	NaN	NaN	NaN	NaN	NaN	NaN	21.7826	NaN	NaN	NaN	NaN	NaN	NaN	NaN	23.664	21.7433	24.1711	24.2451	NaN	22.1931	24.2628
26.9953	26.6584	27.9478	28.4262	26.8231	27.842	27.4838	26.4007	26.8435	26.0117	27.2362	26.806	26.7427	26.3778	26.6425	27.1859	26.3904	26.6179	26.6361	27.0396	27.6709	26.7531	28.1011	26.9505	27.1235	27.3748	26.8215	27.5754	26.9175	27.1846	26.9245	26.992	26.1535	26.3446	27.4157	27.9952	27.1694	27.0212	27.0833	27.2692	26.8478	27.2792	27.6982	28.1983	27.9091	27.9657	27.8882	27.2474	27.4235	27.7805
22.1524	21.3636	21.9	23.5187	21.4506	NaN	22.2177	22.7672	NaN	NaN	NaN	21.9357	22.2209	21.9689	21.7766	22.0909	22.4993	22.1008	24.0792	24.1437	22.9872	23.3656	21.9768	NaN	22.2375	NaN	23.2696	21.2812	22.2784	23.6047	23.1509	22.7126	23.9401	23.4503	22.9502	NaN	NaN	NaN	NaN	22.2755	22.2866	23.8725	NaN	NaN	NaN	NaN	NaN	NaN	NaN	NaN
22.6534	23.8551	25.1393	24.229	24.2897	25.0147	NaN	NaN	23.9105	22.9867	NaN	20.3497	NaN	23.7055	23.28	NaN	22.8584	22.7483	NaN	NaN	NaN	NaN	NaN	NaN	NaN	NaN	NaN	NaN	NaN	NaN	NaN	NaN	NaN	NaN	NaN	NaN	NaN	NaN	NaN	NaN	NaN	NaN	24.7993	NaN	23.8744	NaN	NaN	25.0482	24.5044	24.0649
NaN	NaN	NaN	NaN	NaN	NaN	NaN	NaN	NaN	NaN	NaN	NaN	NaN	NaN	NaN	NaN	NaN	NaN	NaN	NaN	NaN	NaN	NaN	NaN	NaN	NaN	NaN	NaN	23.3524	NaN	NaN	NaN	NaN	NaN	NaN	NaN	NaN	23.5796	NaN	NaN	NaN	NaN	NaN	NaN	NaN	NaN	NaN	NaN	NaN	NaN
NaN	NaN	NaN	NaN	NaN	NaN	NaN	NaN	NaN	25.1067	25.1576	25.3388	25.445	25.4055	24.9873	NaN	NaN	NaN	23.6423	23.8296	23.4186	23.8702	24.3639	24.4896	24.7589	26.7196	24.3923	24.4192	24.7039	24.8035	24.0837	23.7229	24.47	24.1313	24.5219	22.5964	23.9497	23.9761	23.5977	NaN	24.9554	25.2398	NaN	NaN	NaN	NaN	NaN	NaN	NaN	NaN
NaN	23.6643	NaN	NaN	22.2164	NaN	NaN	NaN	22.4963	23.735	NaN	NaN	NaN	22.0241	NaN	NaN	NaN	NaN	21.2006	NaN	22.7328	NaN	22.4525	NaN	NaN	NaN	22.6209	NaN	NaN	23.5985	22.8878	NaN	NaN	23.6383	22.6393	NaN	NaN	22.7241	NaN	21.6713	NaN	23.5267	23.2027	NaN	NaN	NaN	NaN	NaN	NaN	NaN
NaN	NaN	NaN	NaN	22.2086	NaN	NaN	NaN	22.6618	21.9723	21.4273	21.9114	21.1721	22.2298	NaN	22.1623	NaN	NaN	NaN	NaN	NaN	NaN	NaN	NaN	NaN	NaN	NaN	NaN	NaN	NaN	NaN	NaN	NaN	NaN	NaN	NaN	NaN	NaN	NaN	NaN	NaN	NaN	23.0549	NaN	NaN	NaN	NaN	22.732	NaN	NaN
25.5705	24.2006	NaN	NaN	NaN	NaN	NaN	NaN	25.9096	25.0785	27.233	NaN	NaN	NaN	NaN	NaN	NaN	NaN	22.8882	23.3151	24.3487	24.034	24.4401	24.2842	24.3035	NaN	23.3678	24.3031	23.7778	23.8271	23.6492	23.6276	23.283	23.2437	23.4408	NaN	24.4826	23.8698	24.0096	23.6556	24.1982	24.6183	NaN	25.271	NaN	NaN	25.4478	NaN	NaN	25.3036
23.7838	22.8571	NaN	NaN	23.977	NaN	23.6714	24.3446	23.7058	21.8801	24.7128	22.4164	23.0541	23.8274	23.976	23.8392	23.2853	23.236	NaN	NaN	24.6444	24.0256	NaN	NaN	NaN	NaN	23.6269	24.7065	24.3655	24.1515	24.2458	23.7714	24.3736	NaN	24.1546	NaN	24.6781	24.6965	24.2152	NaN	NaN	24.1225	NaN	24.5244	24.3731	24.9858	24.4867	24.6814	24.7655	24.1043
24.8577	NaN	25.5652	NaN	24.7478	25.7262	25.7752	26.284	24.7746	24.5063	26.0572	24.7033	25.2455	25.3814	25.4636	24.8279	24.8457	25.333	25.3178	24.9646	25.1521	24.5966	NaN	24.317	25.2191	25.1616	NaN	25.5439	24.935	25.1932	24.3871	24.737	24.2448	NaN	24.1173	25.4149	24.7568	NaN	24.0937	25.3877	NaN	24.3409	NaN	NaN	25.3533	NaN	NaN	25.1324	25.9838	NaN
27.1898	26.4828	NaN	27.001	NaN	NaN	27.2938	26.9949	25.9976	26.627	28.1441	26.2855	27.6198	27.4883	27.6333	27.6241	26.3126	26.6413	26.4905	26.5294	25.8213	26.132	26.5164	25.8816	26.5819	26.3921	27.0552	26.2658	26.5313	NaN	26.2951	26.1993	26.5231	25.9821	26.6787	NaN	NaN	26.7538	26.3633	27.3237	26.4069	26.0504	26.0986	26.1356	25.5367	26.2658	25.9832	26.186	NaN	NaN
26.7774	25.35	25.4023	NaN	25.8076	24.5209	26.2897	NaN	24.5207	26.1023	28.3534	25.3928	26.5898	26.5381	26.5058	26.2591	25.3301	NaN	25.7017	25.4961	24.6443	24.8197	25.1945	24.8801	25.1712	25.8897	26.0619	24.3221	25.0482	25.2856	25.2759	24.9631	25.2968	25.2249	25.6477	26.4777	25.0085	25.356	24.8143	26.3125	25.276	25.1749	25.1144	25.6119	24.619	25.2163	25.406	24.8485	25.3509	25.1364
22.6404	22.8886	23.8851	NaN	22.8004	23.7019	20.7745	23.0388	23.865	22.8042	21.5835	22.0457	NaN	23.2142	23.3089	22.5158	22.5207	22.7057	NaN	NaN	NaN	NaN	NaN	NaN	NaN	NaN	NaN	NaN	NaN	NaN	NaN	NaN	NaN	NaN	NaN	NaN	NaN	NaN	NaN	NaN	NaN	NaN	23.4022	23.2019	23.4728	NaN	23.066	23.2143	24.1771	22.9564
22.4279	22.297	22.5013	23.3421	NaN	22.7096	NaN	23.6228	21.5262	NaN	NaN	NaN	NaN	22.5196	22.3598	NaN	22.2161	22.3704	NaN	NaN	NaN	NaN	NaN	NaN	NaN	NaN	NaN	23.4873	NaN	NaN	NaN	NaN	NaN	NaN	NaN	25.5332	NaN	23.3861	NaN	NaN	NaN	NaN	NaN	NaN	NaN	NaN	NaN	NaN	NaN	NaN
22.1252	22.6955	NaN	NaN	22.5302	21.9908	NaN	23.378	NaN	23.472	22.6418	22.5367	NaN	23.0291	23.2749	NaN	22.9181	22.95	NaN	NaN	NaN	NaN	NaN	NaN	NaN	NaN	NaN	NaN	NaN	NaN	NaN	NaN	NaN	NaN	NaN	NaN	NaN	NaN	NaN	NaN	NaN	NaN	22.2096	NaN	22.4664	NaN	NaN	22.4578	NaN	NaN
NaN	25.7254	27.5958	NaN	25.7985	NaN	26.4461	NaN	NaN	26.4316	26.6951	26.3242	26.6819	26.3813	26.7509	26.7334	26.0351	NaN	NaN	25.5549	26.9236	26.4498	26.475	26.1774	25.9369	26.9622	NaN	25.9699	26.0482	25.8531	26.816	26.8448	26.6035	26.3324	26.6813	25.6756	NaN	NaN	27.0768	25.1065	26.5193	NaN	NaN	27.8427	NaN	27.6715	27.4634	NaN	27.2377	NaN
NaN	NaN	NaN	NaN	NaN	NaN	NaN	NaN	NaN	NaN	NaN	NaN	NaN	NaN	NaN	NaN	NaN	NaN	22.5807	21.2325	21.8779	22.2424	21.7287	21.522	21.6105	NaN	21.6348	21.7951	NaN	NaN	22.1854	22.5231	NaN	NaN	21.8912	NaN	21.9933	22.0674	22.2351	23.0435	NaN	NaN	NaN	NaN	NaN	NaN	NaN	NaN	NaN	NaN
24.4952	24.4993	24.9925	24.6922	24.5426	24.5414	24.4633	25.0602	24.1099	24.2547	24.6569	23.9588	24.7416	25.1248	25.084	24.8144	25.1252	25.1746	24.5352	24.2717	23.5756	23.9851	24.1223	24.1032	24.2821	25.4551	24.1124	23.9538	24.273	24.104	24.1269	23.8998	23.7369	23.7287	23.4971	25.2568	24.2861	24.2296	24.1511	24.7754	NaN	24.4433	NaN	NaN	NaN	NaN	NaN	24.207	NaN	24.2613
27.1824	24.7644	28.0575	NaN	26.6685	NaN	NaN	26.9137	23.6715	25.6197	22.6452	24.9836	24.1674	25.7508	26.2584	23.6625	25.7669	NaN	27.9857	27.3454	27.618	27.3609	25.5313	NaN	25.5848	NaN	26.0414	NaN	NaN	NaN	27.2586	26.8326	27.1174	27.4443	NaN	NaN	NaN	NaN	NaN	25.5052	26.5099	26.2251	NaN	25.7362	24.451	27.419	26.0699	24.9223	24.9043	26.1024
21.9456	22.0098	NaN	NaN	21.2729	NaN	20.7787	21.734	NaN	NaN	20.837	NaN	21.5424	21.7198	21.4882	21.4575	21.6192	NaN	NaN	NaN	NaN	NaN	NaN	NaN	NaN	NaN	NaN	NaN	NaN	NaN	NaN	NaN	NaN	NaN	NaN	NaN	NaN	NaN	NaN	NaN	NaN	NaN	NaN	NaN	NaN	NaN	NaN	22.9916	NaN	NaN
25.0056	24.6692	NaN	NaN	24.8088	24.8165	25.4163	23.92	NaN	24.5993	24.5027	24.6966	24.7417	NaN	NaN	25.0736	NaN	NaN	24.9883	NaN	25.6223	25.006	26.3444	25.3885	NaN	NaN	NaN	25.8421	25.5027	25.5429	NaN	24.0418	NaN	NaN	NaN	NaN	25.1235	NaN	NaN	NaN	25.4301	25.3763	24.3485	25.4916	24.7864	25.3313	25.1397	24.4279	24.8429	24.8317
22.9396	23.6182	NaN	NaN	23.2238	NaN	22.2059	21.3632	22.9689	22.3299	21.3433	23.036	23.3623	23.3301	NaN	23.1958	23.6888	21.5749	NaN	23.4134	23.332	NaN	NaN	23.7731	NaN	NaN	NaN	24.4391	24.0236	24.3997	NaN	23.4819	NaN	23.9983	NaN	NaN	24.0071	23.9625	NaN	NaN	NaN	NaN	23.4838	NaN	23.7761	NaN	NaN	23.6805	24.05	22.9129
23.2817	22.8784	22.9518	NaN	NaN	23.0004	22.9665	24.2411	22.8079	NaN	22.4277	21.6886	22.9233	22.4259	NaN	23.0932	NaN	22.643	NaN	NaN	NaN	NaN	NaN	NaN	NaN	NaN	NaN	NaN	NaN	NaN	NaN	NaN	NaN	NaN	NaN	NaN	NaN	NaN	NaN	NaN	NaN	NaN	NaN	NaN	NaN	NaN	NaN	NaN	NaN	NaN
NaN	21.7106	NaN	NaN	22.366	NaN	22.1575	NaN	NaN	NaN	NaN	NaN	NaN	21.3164	21.236	NaN	21.3563	NaN	NaN	NaN	NaN	NaN	NaN	NaN	NaN	NaN	NaN	NaN	NaN	NaN	NaN	NaN	NaN	NaN	NaN	NaN	NaN	NaN	NaN	NaN	NaN	NaN	NaN	22.915	NaN	NaN	22.9744	NaN	NaN	NaN
NaN	NaN	NaN	NaN	NaN	NaN	NaN	NaN	NaN	NaN	NaN	NaN	23.081	NaN	NaN	22.8545	NaN	NaN	23.8294	24.0603	NaN	23.4166	NaN	NaN	23.1342	NaN	24.9163	24.1591	24.0688	23.844	24.2132	23.8321	23.9017	23.6818	NaN	NaN	23.3655	NaN	24.0665	NaN	23.94	23.5633	NaN	NaN	NaN	NaN	NaN	NaN	NaN	NaN
24.5973	NaN	NaN	24.7593	NaN	NaN	24.0359	24.0677	NaN	NaN	25.8514	24.0381	24.1994	24.592	NaN	NaN	NaN	NaN	21.5361	22.7501	21.7026	21.6497	22.8219	22.2963	22.4726	NaN	23.5193	22.2736	22.7504	23.034	23.5787	23.3368	23.1659	NaN	24.0484	24.4233	23.7624	23.9917	23.6017	24.508	23.9968	24.1715	23.5385	NaN	NaN	NaN	NaN	NaN	NaN	NaN
NaN	NaN	NaN	26.8625	25.4099	26.0931	25.5939	NaN	24.979	25.2994	NaN	NaN	25.3967	24.6839	21.8208	NaN	20.2387	NaN	NaN	NaN	NaN	NaN	NaN	NaN	NaN	NaN	NaN	NaN	NaN	NaN	NaN	24.675	NaN	NaN	25.1914	25.2181	NaN	NaN	NaN	NaN	NaN	NaN	26.4045	28.1458	NaN	26.5653	27.3511	26.1154	26.7165	27.0513
22.9068	22.0926	NaN	23.4165	22.7366	21.725	NaN	23.0363	21.6759	NaN	NaN	NaN	21.8509	NaN	19.769	NaN	21.8787	22.7401	NaN	NaN	NaN	NaN	NaN	NaN	NaN	NaN	NaN	23.0798	23.1066	23.6893	NaN	22.7041	22.2922	23.2679	NaN	NaN	NaN	NaN	NaN	NaN	NaN	NaN	NaN	NaN	NaN	NaN	NaN	NaN	NaN	20.6505
21.7802	NaN	NaN	23.304	NaN	NaN	NaN	23.7098	22.7346	21.2532	21.6614	21.7682	21.6262	22.0204	22.3181	19.6525	NaN	NaN	NaN	NaN	NaN	NaN	NaN	NaN	NaN	NaN	21.7139	NaN	NaN	NaN	22.4151	22.0426	21.5036	21.8916	22.4484	23.5612	NaN	22.0667	22.03	21.7899	NaN	NaN	22.0624	NaN	NaN	NaN	NaN	21.9931	21.2963	22.4905
23.8762	22.9525	NaN	NaN	23.6462	NaN	23.5197	24.1168	23.2033	NaN	22.5375	NaN	20.3774	NaN	NaN	23.4511	22.9529	23.1823	NaN	NaN	23.3449	NaN	22.9504	NaN	NaN	NaN	NaN	23.5902	NaN	NaN	NaN	NaN	NaN	NaN	NaN	NaN	23.7595	23.8067	23.8421	NaN	NaN	NaN	NaN	26.01	NaN	NaN	25.4056	NaN	NaN	NaN
NaN	NaN	NaN	NaN	NaN	NaN	NaN	NaN	NaN	NaN	NaN	NaN	NaN	NaN	NaN	NaN	NaN	NaN	22.4923	23.9596	23.3848	23.7187	23.8202	24.3379	23.8982	23.604	24.0401	23.45	23.8892	23.8322	25.1839	24.8122	25.3409	25.341	25.0671	24.625	24.3705	24.8844	24.542	24.7228	24.6875	25.0473	NaN	NaN	NaN	NaN	NaN	NaN	NaN	NaN
24.8868	24.2008	25.995	25.3352	24.2902	26.5674	25.4107	25.8088	24.0504	23.8784	25.8147	24.476	25.0523	24.6166	24.7449	24.9245	24.5202	24.6518	25.3564	25.4786	26.3791	25.8138	25.5415	NaN	24.8987	25.74	25.315	25.7064	24.6777	25.0015	24.9271	25.8375	25.6986	25.4424	25.5187	25.1125	26.1093	25.9239	25.7843	NaN	24.6375	25.1079	25.5587	27.2072	26.107	27.5333	26.97	25.4045	26.2749	26.3039
NaN	NaN	NaN	NaN	NaN	26.191	NaN	NaN	NaN	NaN	NaN	NaN	NaN	NaN	NaN	NaN	NaN	NaN	NaN	22.513	NaN	NaN	NaN	NaN	NaN	NaN	20.67	22.6206	NaN	NaN	NaN	22.4098	21.3587	NaN	21.4671	NaN	NaN	21.6427	22.3535	NaN	NaN	NaN	NaN	NaN	NaN	NaN	26.2979	NaN	NaN	NaN
NaN	24.3058	NaN	24.306	23.792	NaN	NaN	NaN	24.4034	23.4359	25.0469	24.7262	23.6107	23.5604	23.9184	23.7756	23.8881	23.812	23.9245	23.9697	23.5563	23.5025	24.2066	23.404	23.3467	NaN	23.7563	23.1057	23.5127	23.5383	23.0791	23.2876	23.4713	22.6339	23.5858	23.7082	24.5039	23.9837	24.1388	23.6191	23.6392	23.8088	23.8189	22.7826	24.6437	NaN	23.7676	24.151	23.927	23.7377
26.7158	26.9037	28.5368	NaN	26.2504	28.2057	27.854	27.3156	26.5536	26.1387	26.0298	25.3982	26.7108	26.1821	26.4904	25.8049	26.358	26.4294	25.7996	26.8952	27.621	26.1194	27.5202	27.5213	26.9262	27.7561	27.4298	28.0948	26.542	27.2607	26.1698	26.8459	26.4324	26.344	27.2866	28.1267	27.4349	28.0392	28.1948	27.5645	26.0878	26.982	27.36	NaN	28.0228	29.5097	30.9438	27.236	28.4115	NaN
22.7844	22.611	24.2683	NaN	22.7623	24.1086	23.2819	23.7717	21.944	22.9954	24.7424	22.7652	22.9228	23.2354	23.6015	22.3823	22.5181	22.8896	NaN	NaN	NaN	NaN	NaN	NaN	NaN	NaN	NaN	NaN	NaN	NaN	NaN	NaN	NaN	NaN	NaN	NaN	NaN	NaN	NaN	NaN	NaN	NaN	23.2049	24.6245	22.9482	24.0367	23.6945	NaN	23.9806	23.2047
31.7545	25.5703	30.9659	NaN	NaN	31.3862	31.7707	NaN	NaN	30.6059	31.2015	NaN	NaN	NaN	NaN	NaN	NaN	NaN	21.9888	28.2176	28.7818	28.6646	29.3156	29.4311	29.2644	31.4345	28.5378	29.4149	29.0311	29.3692	28.0094	28.3034	28.0081	27.8854	28.5444	29.369	28.2611	28.2479	28.8202	28.9725	28.9483	29.5005	30.5277	30.5691	29.6346	30.5687	30.8454	31.1127	30.879	30.5834
23.2051	23.2218	26.8446	25.4896	23.5246	26.0025	23.3913	25.1568	22.8024	23.9387	23.6002	23.4097	23.1886	23.4859	24.0357	22.6646	22.8782	23.2223	NaN	NaN	NaN	NaN	NaN	NaN	NaN	NaN	NaN	NaN	NaN	NaN	NaN	NaN	NaN	NaN	NaN	NaN	NaN	NaN	NaN	NaN	NaN	NaN	25.172	27.07	25.4902	26.8853	26.4567	24.9128	25.7805	26.1586
25.1392	24.6764	25.5708	26.7091	24.9303	25.666	25.7053	25.8374	24.3059	25.5565	26.0088	24.5215	25.526	25.5855	25.5685	25.2276	24.5595	25.1808	22.3444	24.0631	24.0598	24.5772	24.2467	24.9038	24.9609	24.513	24.6441	24.1607	24.7645	24.5766	24.8549	25.1198	25.4234	24.8986	25.4718	NaN	25.1229	25.5951	25.2695	25.378	25.4412	24.9369	23.292	NaN	NaN	NaN	24.7826	24.4906	NaN	NaN
26.6816	NaN	26.2215	26.1683	25.7584	NaN	26.5518	NaN	26.1127	26.2661	27.4123	25.6462	26.4252	26.1541	26.2858	26.0722	25.8758	26.0576	25.4886	26.0783	25.3274	25.4771	26.6141	24.8209	26.0392	23.6994	26.1627	26.0904	26.0938	26.1778	26.1855	25.4025	26.2434	25.7945	26.1869	25.0254	25.3493	25.316	25.1551	25.4655	25.7037	24.8146	25.7802	25.0032	25.7499	25.4645	23.8381	25.7276	25.9452	25.1343
21.5364	21.9976	22.8611	NaN	22.196	24.1177	22.4207	23.0577	23.5492	21.9267	NaN	22.0028	21.9229	23.1385	22.848	22.1787	21.6526	21.4916	NaN	NaN	NaN	NaN	NaN	NaN	NaN	NaN	NaN	NaN	NaN	NaN	NaN	NaN	NaN	NaN	NaN	NaN	NaN	NaN	NaN	NaN	NaN	NaN	NaN	NaN	NaN	NaN	NaN	NaN	NaN	NaN
27.2971	NaN	23.2922	28.6353	26.3456	26.3749	27.5959	26.4853	25.7402	26.2852	NaN	25.9713	27.1443	26.7481	NaN	26.8951	NaN	NaN	25.2837	26.5779	25.4977	25.5053	26.3026	24.5381	26.8615	24.2409	25.6947	24.6718	25.1042	23.5714	24.7099	24.9281	24.6911	24.809	27.0409	28.3007	24.8017	26.0138	25.0745	28.2741	23.3993	23.8741	21.3042	25.7968	24.8037	22.1703	24.6665	NaN	21.53	25.0557
25.0947	23.7247	NaN	NaN	23.1951	NaN	25.192	23.1354	23.164	23.2751	24.3937	23.6878	23.1471	23.3357	23.835	NaN	23.3364	23.1096	NaN	22.5716	24.5815	23.5826	24.7752	24.6159	24.2512	25.2083	23.2212	24.476	24.3496	24.0872	NaN	22.8283	22.4714	22.7311	24.2401	23.0121	NaN	24.1855	24.146	23.8355	24.0792	24.1807	24.4157	NaN	24.2946	25.3078	25.6108	23.942	NaN	25.2752
NaN	NaN	24.6366	25.6094	NaN	NaN	NaN	NaN	NaN	23.6193	21.7715	NaN	22.9641	23.1457	NaN	22.7902	NaN	23.1408	NaN	NaN	23.6615	NaN	22.0655	23.6933	21.9429	NaN	21.7674	NaN	NaN	NaN	NaN	NaN	NaN	NaN	NaN	NaN	23.281	22.6094	NaN	22.7571	23.0931	22.8258	NaN	NaN	NaN	NaN	NaN	NaN	NaN	NaN
27.5297	27.0149	27.055	27.4082	27.5464	27.3114	27.9404	27.8246	26.8719	27.4295	29.4263	27.5824	27.9504	27.9021	27.876	28.0849	27.462	27.6441	26.6961	27.2604	26.0497	26.2059	27.3394	27.4148	28.3348	28.9431	27.1256	28.1165	28.1987	28.1157	26.6393	26.4149	26.6589	26.7069	27.411	29.2045	26.9795	26.9203	27.3949	28.3267	28.416	28.4302	26.8294	27.0359	26.6456	27.308	26.6182	26.8802	27.3808	26.4509
NaN	NaN	NaN	NaN	23.2898	NaN	NaN	23.5438	24.1461	23.954	25.0858	23.7118	23.8555	23.9482	23.9847	23.9516	24.4833	24.8881	24.1746	24.8863	24.1168	NaN	NaN	NaN	NaN	NaN	23.39	NaN	NaN	NaN	NaN	NaN	NaN	NaN	23.614	NaN	23.3238	23.1035	23.1003	23.3387	NaN	NaN	NaN	NaN	NaN	NaN	NaN	24.8134	NaN	24.3085
22.0185	NaN	NaN	NaN	NaN	NaN	NaN	NaN	NaN	NaN	21.1437	21.5405	21.5226	NaN	NaN	NaN	NaN	NaN	NaN	NaN	NaN	NaN	NaN	NaN	NaN	NaN	23.0252	23.9999	24.2461	NaN	NaN	22.2446	22.929	NaN	21.4909	23.5163	NaN	22.4267	NaN	NaN	NaN	NaN	NaN	NaN	NaN	NaN	NaN	NaN	NaN	NaN
28.6346	28.6066	29.0971	28.2175	28.4331	29.1537	28.2534	27.8586	27.4217	NaN	28.2734	28.4501	27.783	NaN	28.4904	27.8511	28.1831	28.4175	27.5137	24.9625	28.6993	27.934	27.9766	27.6491	28.4657	29.2964	28.8056	28.8022	27.6802	28.12	27.3105	27.9049	27.2665	27.0701	28.1826	28.8243	28.6614	28.4559	28.3158	28.9019	27.5408	28.0322	28.4452	28.772	28.6186	29.0284	28.2183	28.3058	28.456	28.1029
23.7778	24.4338	23.5743	24.8795	24.4694	23.651	23.9914	23.369	23.9213	23.4411	24.8232	23.5878	23.0674	23.4952	23.7024	23.3929	24.5426	24.1589	NaN	NaN	NaN	NaN	NaN	NaN	NaN	NaN	NaN	NaN	NaN	NaN	NaN	25.3497	25.4545	NaN	25.5135	NaN	25.0353	25.6542	NaN	NaN	NaN	NaN	24.342	23.7649	24.644	24.3415	23.5781	24.229	24.0168	NaN
NaN	21.8485	22.8777	NaN	NaN	23.0371	NaN	22.1503	NaN	21.4783	20.7228	20.7483	21.2642	21.0198	NaN	21.92	22.0694	21.9876	NaN	NaN	NaN	NaN	NaN	NaN	NaN	NaN	NaN	NaN	NaN	NaN	NaN	NaN	NaN	NaN	NaN	NaN	NaN	NaN	NaN	NaN	NaN	NaN	NaN	23.0745	NaN	23.0539	NaN	NaN	NaN	NaN
NaN	NaN	NaN	NaN	NaN	NaN	NaN	NaN	NaN	NaN	NaN	NaN	NaN	NaN	NaN	NaN	NaN	NaN	23.568	23.1606	22.3761	22.3038	23.4427	22.0933	23.1544	NaN	24.6359	23.082	23.8194	23.7527	22.4426	22.7444	22.8507	22.3929	22.4096	23.1097	22.9812	22.6012	22.2182	22.5952	23.1986	NaN	NaN	NaN	NaN	NaN	NaN	NaN	NaN	NaN
NaN	NaN	NaN	NaN	NaN	NaN	NaN	NaN	NaN	NaN	NaN	NaN	NaN	NaN	NaN	NaN	NaN	NaN	NaN	NaN	NaN	NaN	21.6467	21.411	NaN	NaN	21.0226	21.7532	NaN	21.8092	22.4398	22.8386	NaN	NaN	23.4032	24.1016	23.1224	23.4709	23.5868	23.8933	NaN	NaN	NaN	NaN	NaN	NaN	NaN	NaN	NaN	NaN
18.4391	NaN	NaN	22.1777	NaN	NaN	NaN	NaN	NaN	NaN	NaN	NaN	NaN	NaN	NaN	NaN	NaN	NaN	20.5898	21.4757	NaN	NaN	22.9722	23.5725	22.2276	22.8202	23.8679	NaN	24.1145	23.3818	NaN	21.6743	19.0069	20.5963	NaN	21.0304	NaN	NaN	23.4322	24.0984	22.7491	22.6761	NaN	NaN	NaN	NaN	NaN	NaN	NaN	NaN
20.5076	22.0474	NaN	23.5173	21.512	NaN	20.8689	23.5867	NaN	22.3487	22.3172	22.3603	NaN	22.2361	NaN	21.87	NaN	21.9661	NaN	NaN	22.7703	NaN	22.2776	NaN	NaN	23.2518	23.5077	22.9058	NaN	NaN	NaN	NaN	NaN	NaN	22.7885	NaN	NaN	23.4964	24.3076	NaN	NaN	NaN	NaN	NaN	NaN	NaN	NaN	NaN	NaN	NaN
27.611	NaN	27.758	NaN	NaN	NaN	NaN	NaN	NaN	26.5217	28.7076	27.3242	27.1776	27.3105	NaN	27.4952	NaN	NaN	26.3036	26.0067	25.3381	25.0615	26.0436	24.6689	25.3695	26.2162	26.6602	23.0615	25.9284	26.0318	26.2015	25.2947	25.6587	25.4054	25.6202	28.2875	25.9608	25.8156	25.7773	26.8127	25.5119	25.9694	NaN	26.1785	25.8664	27.2383	26.3751	NaN	26.7059	NaN
NaN	NaN	23.1028	NaN	NaN	NaN	NaN	NaN	NaN	NaN	NaN	NaN	NaN	NaN	NaN	NaN	NaN	NaN	22.2808	22.3682	23.0593	22.4747	24.2708	22.98	23.3639	24.2718	23.2347	23.4179	23.3004	23.6651	23.0243	23.2527	22.5515	22.2653	24.257	23.4961	23.6761	23.5093	23.6752	23.7961	23.306	23.7358	24.8673	NaN	24.6958	24.7458	NaN	24.5416	24.7122	NaN
23.4733	23.2231	24.2115	NaN	23.4923	NaN	22.3353	23.8044	NaN	20.123	23.4761	22.044	20.8514	23.1289	NaN	23.6766	23.0694	23.4407	NaN	NaN	24.3109	23.9969	24.9833	24.4555	NaN	NaN	NaN	24.3245	24.7505	23.9606	NaN	23.1716	22.3894	23.731	23.5666	23.4663	24.2297	22.7921	NaN	NaN	24.2572	NaN	23.8774	24.4479	24.0542	24.6201	23.9728	23.8974	23.9307	24.4496
27.1859	26.7822	27.5675	NaN	27.3865	27.3132	26.9918	27.5801	27.034	NaN	25.9801	27.426	27.2505	27.2787	27.2028	27.4795	27.2681	27.4791	25.8042	26.0851	NaN	26.5371	26.4632	27.2315	25.9809	27.7957	26.35	26.6942	26.3145	NaN	26.2573	26.4771	25.7221	25.9466	26.6777	26.3784	27.1724	NaN	27.1508	26.1316	26.8359	27.0105	28.1739	NaN	NaN	NaN	NaN	NaN	NaN	NaN
26.6909	25.9508	25.8588	NaN	25.7495	26.0752	26.5935	25.5348	25.5539	25.7969	26.6286	25.3977	26.6327	25.5658	25.5868	23.104	23.6335	25.7901	26.3652	25.9853	26.562	25.8636	26.5743	NaN	26.2763	28.2145	25.8779	26.1204	26.5281	26.3295	25.8923	25.8735	25.5892	26.1022	26.1364	26.8904	26.386	26.0437	25.5929	26.2976	26.5118	26.8581	25.3198	26.4496	23.7072	26.0413	25.9453	NaN	25.0596	NaN
29.1344	27.6301	NaN	26.5758	27.369	NaN	NaN	26.0887	27.24	26.8012	NaN	28.9422	26.8669	27.2118	27.6096	27.4409	27.8253	27.876	25.4923	25.7425	25.232	25.6036	27.3281	26.4488	27.5399	27.4478	25.9745	26.8533	26.4737	26.525	25.5055	25.4471	25.3342	25.7394	26.2853	27.5286	25.5957	25.8311	25.6536	27.1953	26.8328	27.1215	26.968	26.0078	26.4638	26.1769	25.7766	26.8697	26.0262	25.2792
24.5417	24.336	NaN	25.3384	23.8923	NaN	25.6005	24.2792	24.1537	24.9185	26.3096	25.5698	25.335	25.5697	25.1793	25.4158	24.5871	24.8602	24.9795	25.1667	24.7975	24.8963	25.554	24.1687	24.6683	25.0087	25.1611	24.7535	25.1556	24.943	24.6385	24.2764	24.0032	24.163	24.5982	25.0835	25.1083	24.7873	24.9617	25.1217	24.1925	24.1232	24.2782	25.0966	24.4116	25.1524	24.6328	24.3391	24.5921	24.6885
21.9228	22.3422	26.3094	NaN	23.2163	26.6608	22.2286	24.5093	23.2241	21.5974	22.7146	21.6402	23.6849	21.9248	22.704	22.8224	21.7099	22.2193	NaN	NaN	NaN	NaN	NaN	NaN	NaN	NaN	NaN	NaN	NaN	NaN	NaN	23.4945	NaN	NaN	NaN	24.5636	24.9162	25.6662	24.9958	NaN	NaN	NaN	25.2396	23.8032	25.2358	26.15	23.9007	24.9195	26.1182	24.0208
NaN	NaN	NaN	NaN	NaN	NaN	NaN	NaN	NaN	NaN	NaN	NaN	NaN	NaN	NaN	NaN	NaN	NaN	22.6701	23.2038	NaN	21.8636	22.8965	22.4304	21.7547	NaN	25.1422	23.4138	23.58	24.0327	24.4066	22.7722	24.2721	23.9241	24.5954	26.4458	24.1467	24.2645	22.768	25.5366	23.3234	23.3823	NaN	NaN	NaN	NaN	NaN	NaN	NaN	NaN
NaN	NaN	NaN	NaN	NaN	NaN	NaN	NaN	NaN	NaN	NaN	NaN	NaN	NaN	NaN	NaN	NaN	NaN	22.9935	23.1336	24.133	22.8025	23.8198	23.7525	23.3366	25.499	23.4558	23.9668	23.2408	23.5113	23.5599	23.2649	NaN	23.1945	23.8098	22.5295	23.7207	24.0515	24.4225	NaN	23.0247	23.7584	NaN	NaN	NaN	NaN	NaN	NaN	NaN	NaN
NaN	26.6136	24.66	26.836	26.741	NaN	26.6469	25.6903	25.4251	27.3504	28.7701	26.6263	NaN	26.6531	NaN	26.683	26.697	26.5493	25.4083	25.5641	25.6246	25.2238	25.9387	25.4632	26.2523	26.4956	25.3744	24.9624	24.8486	24.8236	25.1232	25.5501	24.8753	24.8907	25.3991	26.1585	25.9077	26.0046	26.1954	NaN	25.2144	25.4931	25.7474	NaN	NaN	24.9705	NaN	NaN	NaN	26.2831
27.7727	27.7633	29.2497	29.2418	28.4551	28.8396	27.4633	28.5086	27.9978	28.0983	27.1536	27.5813	28.1355	28.2491	28.5701	27.7882	27.8952	27.9132	29.2516	27.3214	28.532	28.0644	28.3258	28.5044	27.7693	29.1003	28.3613	28.1098	29.3953	28.344	28.2648	28.484	27.7064	28.2611	28.1982	27.9493	28.9119	28.6296	28.8845	28.7694	28.4865	28.4783	29.1488	28.8628	29.2971	29.7683	28.8915	29.2625	29.6338	29.0122
25.5721	24.8722	NaN	NaN	NaN	NaN	NaN	NaN	25.462	26.3178	NaN	NaN	27.0854	25.6692	NaN	NaN	24.9598	NaN	24.4129	24.9576	23.8967	24.4466	NaN	23.8776	23.1238	24.7549	24.4183	23.5674	24.0618	24.0081	24.4254	23.7815	23.776	24.0556	24.2669	24.4428	NaN	24.8401	24.171	24.4207	NaN	23.5089	NaN	NaN	24.1359	NaN	NaN	NaN	NaN	26.0633
NaN	NaN	NaN	NaN	NaN	NaN	NaN	NaN	NaN	NaN	NaN	NaN	NaN	NaN	NaN	NaN	NaN	NaN	NaN	22.573	22.4617	NaN	23.0324	NaN	NaN	NaN	NaN	21.9126	22.3948	22.3023	NaN	23.4648	22.8532	22.4405	22.7924	NaN	22.9455	22.0931	NaN	NaN	NaN	NaN	NaN	NaN	NaN	NaN	NaN	NaN	NaN	NaN
NaN	21.847	NaN	23.95	NaN	NaN	NaN	23.1881	NaN	21.9286	22.1192	21.9468	21.5349	22.0908	NaN	21.7638	NaN	NaN	NaN	NaN	NaN	NaN	NaN	NaN	NaN	NaN	NaN	NaN	NaN	NaN	NaN	NaN	NaN	NaN	NaN	NaN	NaN	NaN	NaN	NaN	NaN	NaN	NaN	23.9131	22.9383	24.2176	23.288	NaN	NaN	23.3779
NaN	24.8112	25.0943	24.6	23.8735	25.8127	NaN	24.8412	NaN	NaN	25.4249	26.5572	25.2921	NaN	NaN	NaN	NaN	NaN	23.2187	23.625	23.6012	23.3871	23.8382	23.5245	23.5207	24.6043	23.305	23.9836	23.8019	23.9178	24.6939	25.0405	24.3613	23.639	24.5492	NaN	25.0621	24.8409	24.2672	21.0713	23.8419	NaN	NaN	NaN	NaN	NaN	NaN	NaN	NaN	NaN
23.136	23.057	NaN	24.4083	NaN	NaN	NaN	23.7227	NaN	NaN	23.4241	23.8132	NaN	22.7086	NaN	23.4463	22.7036	NaN	22.5534	23.0297	23.2969	23.2244	23.4102	22.9765	23.2606	NaN	23.0584	22.2981	22.9453	23.1943	23.0727	23.3772	22.9054	NaN	23.8067	NaN	23.4197	23.5577	23.7595	23.4194	22.7449	23.7939	NaN	24.0787	NaN	23.9934	NaN	23.5165	NaN	NaN
21.2391	22.7016	NaN	23.6845	21.965	NaN	23.5763	NaN	NaN	NaN	21.1659	NaN	NaN	NaN	NaN	21.5181	NaN	22.3165	NaN	NaN	NaN	NaN	NaN	NaN	NaN	NaN	NaN	NaN	NaN	NaN	NaN	NaN	NaN	NaN	NaN	NaN	NaN	NaN	NaN	NaN	NaN	NaN	22.8469	NaN	23.3992	NaN	23.4921	22.9245	23.3991	NaN
NaN	22.722	NaN	22.0759	22.3566	22.5707	22.2959	22.3624	NaN	NaN	NaN	NaN	NaN	NaN	22.7372	NaN	22.7309	22.8795	24.73	24.9362	NaN	NaN	NaN	NaN	NaN	NaN	NaN	NaN	NaN	NaN	NaN	NaN	27.527	27.6996	27.6994	23.1851	NaN	NaN	NaN	NaN	NaN	28.022	NaN	NaN	NaN	NaN	NaN	NaN	NaN	NaN
27.9256	27.4747	27.0571	26.2153	26.6303	27.5241	27.4796	NaN	27.54	26.2157	26.5777	NaN	28.0567	NaN	25.7201	NaN	NaN	26.9156	25.5698	25.5805	25.9314	26.2197	25.9249	27.1968	26.1006	27.0759	25.9875	26.4909	25.8469	25.4073	25.8501	26.9085	26.4963	26.1342	26.1531	26.2371	27.0327	27.2655	27.6782	25.9339	26.7305	27.0311	NaN	27.283	NaN	27.4526	27.6956	28.2176	27.1395	27.6648
NaN	NaN	NaN	NaN	NaN	27.4084	NaN	NaN	NaN	NaN	24.0854	NaN	24.853	25.4144	NaN	24.5504	25.5087	NaN	NaN	NaN	28.6871	NaN	NaN	NaN	NaN	29.4072	27.9131	30.0345	NaN	29.2337	27.8161	NaN	28.4946	NaN	NaN	NaN	28.498	NaN	29.0655	NaN	28.4067	NaN	26.4546	27.4697	25.6922	NaN	23.0098	26.3384	26.7604	26.8207
NaN	NaN	NaN	NaN	21.3302	NaN	NaN	NaN	NaN	NaN	19.8242	NaN	NaN	NaN	22.0455	NaN	22.286	NaN	22.7937	21.9637	21.7823	NaN	23.2719	22.6714	22.7976	NaN	23.4028	21.5748	21.2104	NaN	21.7072	NaN	NaN	21.7015	21.8683	NaN	21.4031	21.7885	22.5032	22.2896	NaN	NaN	NaN	NaN	NaN	NaN	NaN	NaN	NaN	NaN
23.1001	22.6057	NaN	NaN	22.2103	24.1037	24.4494	23.6252	22.7723	22.1471	24.3327	22.0092	24.6027	23.6857	23.4347	23.5067	21.7548	22.6175	NaN	NaN	NaN	NaN	NaN	NaN	NaN	NaN	NaN	NaN	NaN	NaN	NaN	NaN	NaN	NaN	NaN	NaN	NaN	NaN	NaN	NaN	NaN	NaN	23.5457	24.8591	23.8007	24.9898	25.2147	23.8584	24.775	25.1305
23.7719	NaN	NaN	NaN	NaN	NaN	NaN	NaN	NaN	20.8777	23.1416	21.1998	23.1791	NaN	NaN	22.8798	NaN	NaN	NaN	21.2866	22.8036	NaN	21.1939	NaN	21.1695	NaN	NaN	NaN	NaN	NaN	NaN	NaN	NaN	NaN	NaN	NaN	22.4035	NaN	NaN	NaN	NaN	NaN	NaN	24.1979	NaN	23.8068	NaN	NaN	NaN	NaN
27.3035	26.328	NaN	NaN	26.4042	NaN	NaN	26.5716	NaN	27.0103	28.6995	27.0016	26.9862	27.4254	27.4131	27.0467	26.5591	27.0125	26.1094	24.7093	26.1785	26.3029	27.1738	26.2496	26.7172	27.2756	25.8864	26.3577	26.3388	26.3375	26.3159	25.5038	25.5485	25.6988	25.7333	25.8904	25.4961	25.4659	25.2835	26.0171	26.4006	26.9273	26.417	27.0908	NaN	NaN	26.3558	26.3887	26.6339	26.1711
NaN	NaN	NaN	NaN	NaN	NaN	NaN	NaN	NaN	NaN	NaN	NaN	NaN	NaN	NaN	NaN	NaN	NaN	NaN	NaN	NaN	NaN	21.488	NaN	NaN	NaN	NaN	20.9234	NaN	NaN	22.8141	NaN	22.866	NaN	NaN	NaN	NaN	NaN	NaN	NaN	23.2839	23.3483	NaN	NaN	NaN	NaN	NaN	NaN	NaN	NaN
21.552	22.2475	22.7518	NaN	21.5272	22.1503	22.4898	21.2193	21.7535	21.208	20.6269	20.3342	21.7027	21.1623	21.4855	21.8006	21.4696	21.5602	NaN	NaN	NaN	NaN	NaN	NaN	NaN	NaN	NaN	NaN	NaN	NaN	NaN	NaN	NaN	NaN	NaN	NaN	NaN	NaN	NaN	NaN	NaN	NaN	21.7237	23.059	22.6362	22.7204	23.594	22.5521	22.9515	23.1462
20.8315	22.5917	NaN	NaN	22.3036	23.5302	22.2738	22.6124	22.9396	21.8773	21.2005	21.9043	21.1395	22.3793	22.8367	21.3085	22.2219	22.6542	NaN	NaN	NaN	NaN	NaN	NaN	NaN	NaN	NaN	NaN	NaN	NaN	NaN	NaN	NaN	NaN	NaN	NaN	NaN	NaN	NaN	NaN	NaN	NaN	22.852	23.2967	23.443	23.8045	23.4566	23.1812	23.4681	23.2039
26.3333	NaN	NaN	NaN	NaN	NaN	NaN	24.9601	NaN	NaN	NaN	24.8723	25.152	NaN	NaN	25.4142	NaN	NaN	NaN	23.3871	24.8785	23.998	24.4956	24.2639	24.4245	25.3306	22.9873	24.4654	NaN	24.1843	24.1197	24.4942	23.3034	23.6938	23.891	23.5931	24.8519	24.0951	24.8343	NaN	24.5597	25.1101	NaN	NaN	NaN	NaN	24.5448	25.4588	NaN	24.6824
NaN	NaN	NaN	NaN	NaN	NaN	NaN	NaN	NaN	NaN	NaN	NaN	NaN	NaN	NaN	NaN	NaN	NaN	NaN	18.1858	NaN	18.9815	18.0881	20.4108	18.7195	NaN	18.7252	19.6312	17.7426	NaN	NaN	NaN	NaN	19.3482	NaN	NaN	NaN	NaN	20.0032	NaN	NaN	NaN	NaN	NaN	NaN	NaN	NaN	NaN	NaN	NaN
NaN	NaN	NaN	NaN	NaN	NaN	NaN	NaN	NaN	NaN	NaN	NaN	NaN	NaN	NaN	NaN	NaN	NaN	NaN	NaN	23.404	23.5278	22.7013	NaN	23.1658	NaN	22.319	22.3241	23.065	22.8715	21.4361	22.9046	22.5657	22.113	NaN	NaN	21.5353	21.1986	21.4875	NaN	23.246	21.9697	NaN	NaN	NaN	NaN	NaN	NaN	NaN	NaN
26.9859	26.0005	NaN	27.1194	25.9418	NaN	27.3575	NaN	25.8076	25.8708	28.5633	26.6319	27.0255	27.0864	26.8422	27.2132	26.3309	26.6193	26.5841	26.3869	25.628	25.9764	25.6159	25.925	25.7117	26.8012	26.3174	25.7296	25.6267	26.0793	25.9307	26.1775	26.3384	26.2946	25.921	27.2762	25.5072	25.7328	25.1136	26.4102	NaN	25.607	25.8916	26.1634	25.6821	26.1839	25.8426	25.3765	25.6867	25.4852
27.3772	26.8903	25.7164	27.56	26.6773	27.4588	27.8251	27.6345	26.9234	27.0871	29.3736	27.1675	27.3981	27.7577	27.4582	27.3291	26.8826	27.3451	26.8986	27.0197	25.9862	26.1938	26.5028	25.9304	26.9525	26.4018	27.2672	26.6092	26.6405	27.1332	26.2307	26.172	26.6366	26.3756	26.1301	27.9116	25.7499	25.8291	25.6768	27.9967	26.9305	26.3226	26.1402	26.3732	25.8483	26.4484	25.9806	26.2265	26.8532	NaN
25.8844	26.0788	NaN	26.8506	26.3365	NaN	NaN	25.1635	25.6318	NaN	26.8436	26.0415	25.7135	26.2122	NaN	25.9241	26.1321	26.2676	NaN	NaN	25.445	25.5013	25.4607	24.333	25.2761	NaN	25.3501	26.1084	25.998	26.1286	25.7262	25.9193	25.6199	25.2926	NaN	NaN	25.5158	24.9804	25.1476	NaN	25.0073	24.5919	25.433	25.3049	NaN	26.0162	25.3581	25.3905	NaN	25.5421
26.0827	25.4407	26.2116	24.5707	25.1675	26.5895	25.9042	25.4809	24.9463	25.5872	27.2316	25.391	25.6183	25.7442	26.0953	25.8437	25.4706	25.7631	25.494	25.5996	25.8537	26.1311	NaN	25.7267	27.8409	NaN	25.4399	26.3391	26.5081	26.7171	25.5889	25.7281	25.3541	25.4119	25.0411	25.223	26.0927	25.2136	25.351	24.8462	26.468	25.9938	24.7182	25.5986	24.8634	25.7467	25.2444	25.0816	25.6158	24.9032
NaN	21.9209	22.2038	NaN	NaN	NaN	NaN	NaN	NaN	NaN	NaN	NaN	NaN	23.0052	22.981	NaN	22.2794	22.8262	NaN	22.3552	22.3889	21.3063	20.7716	NaN	NaN	NaN	20.2324	21.1472	20.3745	21.23	22.1557	21.4302	21.0081	21.473	21.2537	NaN	22.0411	21.7009	NaN	NaN	NaN	NaN	NaN	NaN	NaN	NaN	20.1757	NaN	NaN	NaN
22.0592	NaN	NaN	23.6907	NaN	NaN	NaN	22.5932	NaN	NaN	22.7076	21.1239	21.6296	20.3343	21.0275	21.5601	21.7468	21.2463	NaN	NaN	NaN	NaN	NaN	NaN	NaN	NaN	NaN	NaN	NaN	NaN	NaN	NaN	NaN	NaN	NaN	NaN	NaN	NaN	NaN	NaN	NaN	NaN	21.6784	23.2089	22.5664	23.3401	23.0265	21.7022	NaN	NaN
22.2992	NaN	22.8488	NaN	22.9771	22.4685	22.3659	22.515	22.9876	22.3589	22.1431	23.2246	NaN	22.5453	22.8587	22.4399	NaN	21.9201	NaN	NaN	NaN	NaN	NaN	NaN	NaN	NaN	NaN	NaN	NaN	NaN	NaN	NaN	NaN	NaN	NaN	NaN	NaN	NaN	NaN	NaN	NaN	NaN	NaN	NaN	24.221	NaN	NaN	NaN	NaN	NaN
21.4295	NaN	NaN	NaN	21.1596	NaN	NaN	NaN	23.2003	21.5624	20.0087	21.5625	NaN	NaN	21.2522	20.7463	NaN	NaN	NaN	NaN	23.0855	NaN	NaN	NaN	NaN	NaN	NaN	NaN	NaN	NaN	NaN	NaN	NaN	NaN	NaN	NaN	NaN	NaN	NaN	NaN	NaN	23.4233	NaN	NaN	NaN	23.0665	NaN	23.2994	NaN	22.6668
21.2912	21.0258	22.7841	NaN	21.1608	23.0096	22.04	22.4382	21.7977	21.3221	NaN	20.7472	21.6289	21.871	22.1276	21.0902	20.8432	21.0292	NaN	NaN	NaN	NaN	NaN	NaN	NaN	NaN	NaN	NaN	NaN	NaN	NaN	NaN	NaN	NaN	NaN	NaN	NaN	NaN	NaN	NaN	NaN	NaN	NaN	NaN	NaN	23.6752	NaN	22.7438	22.6699	NaN
25.8655	NaN	NaN	NaN	NaN	NaN	24.2178	23.6806	NaN	NaN	24.633	24.2432	25.7142	24.4803	24.9735	25.5285	NaN	NaN	23.6956	23.6402	24.396	23.9556	23.9965	23.6017	23.2863	24.7953	23.2948	23.3374	23.2194	23.7928	23.9272	23.1911	23.2322	23.1992	23.738	24.1819	23.4328	23.6679	23.1292	23.2256	23.312	NaN	NaN	25.5729	NaN	NaN	NaN	NaN	NaN	NaN
NaN	NaN	NaN	NaN	NaN	NaN	NaN	NaN	NaN	NaN	21.3673	NaN	NaN	NaN	NaN	20.2906	NaN	NaN	20.85	23.3881	21.5194	21.4371	22.151	22.2434	22.6772	22.0372	22.8943	21.5288	22.673	22.3811	22.7957	21.8177	22.2434	22.8301	23.0426	23.5945	22.0706	22.4743	22.1489	22.9066	23.2553	24.0542	NaN	NaN	NaN	NaN	NaN	NaN	NaN	NaN
22.0407	22.6355	22.8559	23.6941	21.8958	NaN	NaN	23.5968	NaN	NaN	23.2562	22.7339	23.3263	23.3897	23.7902	22.7851	NaN	22.8452	22.6745	23.268	22.7457	22.6851	22.2612	NaN	22.3776	NaN	23.1329	22.3944	23.0838	22.9155	22.9958	22.8635	23.1594	22.705	22.4619	22.4065	22.6843	22.6481	22.2409	22.5727	22.0574	22.2073	NaN	NaN	NaN	NaN	NaN	NaN	NaN	NaN
NaN	NaN	NaN	NaN	NaN	NaN	NaN	NaN	NaN	NaN	NaN	NaN	NaN	NaN	NaN	NaN	NaN	NaN	24.0231	22.5371	21.6223	21.4599	20.8538	21.7835	20.5082	NaN	20.0649	NaN	NaN	NaN	19.7006	19.7244	NaN	21.07	NaN	NaN	NaN	19.6054	19.8421	NaN	NaN	19.0909	NaN	NaN	NaN	NaN	NaN	NaN	NaN	NaN
NaN	NaN	NaN	NaN	NaN	NaN	NaN	NaN	NaN	NaN	NaN	NaN	NaN	NaN	NaN	NaN	NaN	NaN	NaN	24.1854	24.1299	23.9703	25.3422	26.0433	25.8065	26.3369	26.0687	25.7789	26.0119	26.0596	24.2401	23.637	23.7683	24.068	24.5895	25.7926	24.5387	24.3881	25.5096	25.8386	25.6204	25.9394	NaN	NaN	NaN	NaN	NaN	NaN	NaN	NaN
NaN	NaN	NaN	NaN	NaN	NaN	NaN	NaN	NaN	NaN	NaN	NaN	NaN	NaN	NaN	NaN	NaN	NaN	NaN	NaN	NaN	NaN	21.7065	NaN	NaN	NaN	21.9495	22.4501	23.1794	22.5162	NaN	21.0791	NaN	NaN	21.9986	NaN	NaN	NaN	22.319	NaN	NaN	NaN	NaN	NaN	NaN	NaN	NaN	NaN	NaN	NaN
20.7519	20.5283	NaN	22.0875	20.7426	NaN	NaN	21.6375	21.3453	20.9662	NaN	20.4168	20.8098	21.1162	20.8546	NaN	NaN	21.7123	NaN	NaN	NaN	NaN	NaN	NaN	NaN	NaN	NaN	NaN	NaN	NaN	NaN	NaN	NaN	NaN	NaN	NaN	NaN	NaN	NaN	NaN	NaN	NaN	21.8677	23.1848	NaN	23.577	NaN	NaN	22.8827	22.8811
25.7218	NaN	23.6822	26.0301	NaN	NaN	25.57	25.9235	24.8381	NaN	25.9289	NaN	25.7355	25.4962	NaN	NaN	NaN	NaN	24.8606	24.6536	24.2468	24.0645	24.5066	24.1786	24.0485	25.3837	24.762	23.732	23.6884	NaN	24.4213	24.8057	24.0658	NaN	NaN	NaN	24.6365	24.4183	24.4957	NaN	23.9916	24.547	NaN	NaN	NaN	25.506	25.1985	NaN	25.4686	25.1427
NaN	NaN	NaN	22.9168	NaN	27.4589	NaN	NaN	NaN	24.0591	NaN	24.2242	NaN	NaN	NaN	27.3472	27.3796	27.4924	23.9934	24.3378	24.6971	NaN	25.4001	NaN	NaN	NaN	NaN	NaN	NaN	NaN	26.1456	26.2161	NaN	NaN	NaN	25.8415	26.1453	25.8876	NaN	NaN	NaN	26.0914	27.2509	27.3289	27.4172	27.4417	NaN	26.9964	NaN	27.1567
NaN	25.8701	22.9687	NaN	NaN	22.6577	NaN	25.5033	NaN	26.2994	28.2252	25.7747	NaN	26.2937	23.9919	26.4646	NaN	25.9945	23.9948	23.112	23.7471	22.757	24.5718	23.4721	NaN	NaN	25.1635	NaN	25.5352	24.8382	NaN	24.8888	NaN	24.042	23.941	NaN	24.885	24.491	24.2865	25.5955	24.8635	24.8037	NaN	NaN	23.3171	NaN	NaN	24.912	23.1674	22.8789
23.8629	23.1199	24.5532	23.9684	23.1146	22.8659	23.3508	22.6983	22.6375	23.4929	24.2621	22.6835	23.8593	22.506	23.137	22.9151	22.6083	22.3437	23.5352	23.8605	23.8412	23.1707	23.0169	NaN	23.2479	NaN	23.0624	23.2474	NaN	23.9037	23.5396	23.7925	23.6004	23.301	23.1379	24.464	23.313	23.3491	22.4888	22.7921	22.0077	NaN	22.8228	NaN	22.2425	22.7097	20.7512	22.1636	22.1641	NaN
25.4984	26.1178	NaN	NaN	26.3626	25.7726	25.678	25.9426	25.5108	25.7496	21.6723	25.1507	25.7779	25.5892	25.5366	25.6567	24.9861	25.0749	25.5171	24.8915	26.5805	26.0935	25.939	25.8026	26.0021	26.3281	25.8604	25.4609	25.7467	25.0852	NaN	24.8342	24.9859	24.7085	25.8512	27.1343	26.0775	26.037	26.3634	25.5491	25.4163	25.8927	NaN	26.7679	NaN	26.9999	NaN	27.1285	NaN	27.0707
25.8208	24.913	NaN	25.8619	24.8587	26.1453	26.0457	26.0093	25.0534	25.344	25.8142	25.3542	25.7346	NaN	25.8297	25.8531	25.379	25.4276	24.91	25.223	25.5117	25.2551	25.4693	25.5689	25.1636	26.4505	26.3225	24.6308	25.4533	25.7882	25.4477	25.1062	24.7484	25.2863	25.6838	25.9429	26.0965	25.7668	26.0219	26.0207	25.7843	25.1255	25.9083	26.8796	26.1274	26.8876	26.4617	25.7905	26.5879	26.3661
NaN	NaN	NaN	NaN	NaN	NaN	25.9593	NaN	25.7758	NaN	NaN	NaN	NaN	NaN	NaN	NaN	NaN	NaN	23.2679	22.7822	22.7912	22.9755	22.5902	21.744	22.1721	NaN	24.4831	24.0626	24.1651	24.4494	25.031	25.4142	24.8744	24.2782	24.4484	26.128	26.2391	25.9275	24.4887	25.7949	23.7373	23.956	25.6992	NaN	25.1074	NaN	NaN	NaN	NaN	NaN
25.4364	25.0817	25.9968	NaN	25.401	26.224	26.0765	26.636	25.2866	25.4555	26.871	NaN	25.9204	25.9201	26.1062	25.3822	24.6202	25.2547	25.0948	24.344	24.8467	24.7439	24.6266	25.4432	24.5355	25.8063	25.3215	24.3229	24.4248	24.4704	24.6074	24.3584	24.3818	24.5451	25.2214	25.6401	25.8808	25.434	24.9444	25.3975	25.7201	26.0455	NaN	NaN	NaN	NaN	NaN	NaN	26.9077	NaN
20.3102	NaN	NaN	NaN	NaN	NaN	22.8202	NaN	22.1629	NaN	20.4522	NaN	NaN	NaN	22.8518	23.5458	22.3599	21.7431	NaN	NaN	24.2586	24.113	21.3384	NaN	NaN	24.804	NaN	NaN	NaN	NaN	25.1066	24.9284	24.7513	NaN	NaN	27.7748	NaN	22.2141	NaN	NaN	24.3236	24.7715	NaN	24.6044	NaN	NaN	23.7838	22.9333	23.7742	24.3583
26.9368	NaN	NaN	NaN	26.8538	28.797	NaN	NaN	26.9852	NaN	NaN	27.2824	27.2437	27.588	NaN	27.2516	27.2124	27.4431	NaN	NaN	NaN	25.8894	27.3625	25.4668	26.247	27.004	27.104	NaN	26.0151	26.7124	25.7148	26.1824	26.4283	25.0977	26.363	NaN	26.3527	26.5315	26.3807	NaN	NaN	NaN	27.318	28.8794	NaN	29.1951	28.4342	27.7264	28.815	28.1847
23.4	23.4561	NaN	NaN	23.292	NaN	24.1466	23.2664	NaN	23.4703	23.4047	22.9567	22.9916	23.3227	23.5411	22.8407	23.1162	23.451	NaN	NaN	NaN	NaN	NaN	24.0654	NaN	NaN	NaN	24.9077	NaN	NaN	NaN	NaN	NaN	NaN	NaN	NaN	NaN	NaN	NaN	NaN	NaN	NaN	NaN	25.0297	24.5228	25.1763	24.8725	23.8872	24.4881	24.718
21.9908	22.6974	23.4273	NaN	21.9889	23.3153	22.6042	22.4078	22.2515	22.6756	21.5074	22.433	22.4744	22.2339	22.5307	22.4989	22.4352	22.4673	23.0727	NaN	23.4227	NaN	NaN	NaN	NaN	NaN	NaN	23.6203	24.6254	24.3861	NaN	NaN	NaN	NaN	23.4296	NaN	23.4461	23.4583	24.0228	22.5898	NaN	24.469	NaN	NaN	NaN	NaN	NaN	NaN	NaN	NaN
NaN	NaN	NaN	NaN	NaN	NaN	23.5532	24.2519	23.8784	NaN	NaN	NaN	NaN	NaN	22.7714	23.3791	NaN	NaN	25.4783	24.6472	NaN	23.4681	NaN	24.8672	25.2311	NaN	25.8967	NaN	NaN	25.5502	NaN	23.3675	23.2637	NaN	NaN	24.551	22.858	NaN	24.3277	25.6154	24.8958	25.0509	22.7275	NaN	NaN	NaN	NaN	NaN	NaN	NaN
25.9317	25.9494	24.9501	25.938	25.703	25.1375	26.2736	26.017	25.7359	NaN	NaN	26.1463	25.8168	26.1477	25.9469	26.0025	25.8732	26.0932	25.1742	25.3613	23.5867	23.9676	24.9265	23.0264	24.3006	NaN	26.9454	25.1265	25.6495	25.3775	24.6244	26.2779	25.4743	NaN	25.2537	25.2232	24.7578	24.7139	25.1479	25.2268	24.3517	22.6962	NaN	23.8599	22.3143	23.8582	NaN	25.2066	22.6	22.3445
NaN	23.5898	NaN	23.9867	NaN	NaN	NaN	NaN	NaN	23.934	24.7621	24.0454	23.9119	24.0819	24.5663	24.2412	23.9196	24.3945	24.2231	23.8961	23.4031	23.5541	23.1644	22.1599	22.5877	21.9684	22.3243	22.2814	21.3032	21.9036	23.9279	23.5037	24.0519	23.6704	23.3849	NaN	24.7072	23.6947	23.0384	21.003	23.8347	23.8678	NaN	24.2114	23.5921	NaN	NaN	NaN	NaN	NaN
NaN	NaN	NaN	23.6814	NaN	NaN	NaN	NaN	NaN	NaN	NaN	NaN	NaN	NaN	NaN	NaN	22.0204	NaN	NaN	NaN	23.5232	24.1072	24.0737	24.0317	23.8817	24.5912	NaN	23.8952	23.7435	23.5653	24.0279	23.879	NaN	NaN	23.6972	NaN	23.9854	24.1594	23.7106	NaN	NaN	NaN	NaN	NaN	NaN	NaN	NaN	NaN	NaN	NaN
25.6532	25.018	25.4696	NaN	25.2079	25.326	26.0506	24.9955	25.155	24.9358	27.0885	25.0687	25.5979	25.4774	25.7113	25.7928	25.3602	25.505	25.5284	25.6493	25.5897	25.0428	27.244	NaN	26.3514	NaN	25.9474	25.9033	26.7799	26.2947	25.47	25.987	25.5116	24.5388	25.6686	24.6474	26.0636	25.5973	25.1935	25.5562	NaN	24.3419	25.1464	24.6413	24.756	24.7992	23.9518	24.9985	24.7339	23.9714
NaN	NaN	NaN	NaN	NaN	NaN	24.3877	NaN	NaN	NaN	NaN	NaN	NaN	NaN	NaN	NaN	NaN	NaN	24.1105	24.383	23.5187	23.8279	23.3157	23.6031	NaN	NaN	23.0042	23.6918	23.2793	23.3178	23.1102	24.3231	23.9869	24.2322	NaN	22.6084	NaN	NaN	NaN	22.6929	23.0819	23.3992	NaN	NaN	NaN	NaN	NaN	NaN	NaN	NaN
NaN	22.4559	23.2966	NaN	22.549	NaN	22.0182	22.2949	22.6523	NaN	NaN	22.2041	NaN	22.3509	23.0866	21.7855	22.6468	23.0546	NaN	NaN	NaN	NaN	NaN	22.9423	NaN	NaN	22.3836	23.2956	23.5241	22.8908	22.2953	NaN	NaN	NaN	NaN	NaN	22.5548	22.0727	23.3458	NaN	NaN	22.6046	23.3069	23.7704	22.9998	23.9889	NaN	22.5467	23.4534	23.1088
NaN	NaN	NaN	NaN	NaN	NaN	NaN	NaN	NaN	NaN	NaN	NaN	NaN	NaN	NaN	NaN	NaN	NaN	NaN	22.0634	22.8471	22.9612	22.5218	22.8573	23.2274	NaN	22.1385	NaN	21.7681	21.4348	NaN	NaN	NaN	22.1545	19.4056	NaN	21.2735	20.8461	21.7084	21.0407	23.0569	23.3417	NaN	NaN	NaN	NaN	NaN	NaN	NaN	NaN
23.3447	23.2556	23.8598	NaN	23.6824	23.9774	23.8777	23.8179	23.4341	23.5073	22.9184	23.6371	23.6632	24.2735	22.9999	23.8973	23.9491	23.5552	22.8834	23.524	23.5399	23.206	23.4967	23.7944	24.1196	25.2523	23.7924	24.2009	23.6327	23.9334	24.559	23.8293	24.141	24.5873	24.7543	24.5562	24.2244	24.4614	24.8447	23.9395	24.0728	24.6807	24.8764	NaN	24.6055	24.814	24.2595	24.9874	24.2227	23.973
29.3885	28.0971	NaN	NaN	27.7916	NaN	29.7996	27.9362	27.8531	28.2265	31.4135	28.5862	29.4134	29.0209	29.3016	29.5965	28.1918	28.4951	27.4061	27.2619	28.7629	28.2442	29.1928	28.2392	30.1987	25.8966	27.2982	28.7639	28.8927	28.8749	27.4153	27.929	27.5521	27.4025	27.2598	27.8954	28.3301	27.6021	27.7773	27.802	29.0032	29.0092	27.8456	29.1367	27.7347	28.0976	28.604	27.6616	27.611	28.633
22.4884	22.0055	24.0682	NaN	22.218	23.9664	22.9198	NaN	22.4006	21.9441	22.6272	22.008	22.6775	22.4482	22.4536	23.2922	NaN	22.3923	NaN	NaN	NaN	NaN	NaN	NaN	NaN	NaN	NaN	NaN	NaN	NaN	NaN	NaN	NaN	NaN	NaN	NaN	NaN	NaN	NaN	NaN	NaN	NaN	23.2058	24.827	NaN	24.407	25.1444	23.9881	24.4827	25.253
27.3197	NaN	23.0123	27.0804	NaN	NaN	NaN	NaN	NaN	27.3895	29.0388	27.5578	27.0886	26.8582	27.4707	27.7285	27.0415	27.0564	25.7126	25.3189	26.689	26.5554	26.5907	24.8622	27.2376	25.2972	25.6345	26.9712	26.5191	26.4835	26.2579	26.4802	26.3098	25.5601	26.2218	26.0813	26.5909	26.5858	26.4409	25.7057	26.0529	26.1012	26.7336	28.7969	27.4128	28.0911	28.3967	26.5847	27.6633	27.9874
NaN	NaN	NaN	NaN	NaN	NaN	NaN	NaN	NaN	NaN	NaN	NaN	NaN	NaN	NaN	NaN	NaN	NaN	NaN	22.7921	NaN	22.7247	22.9851	23.2934	22.8697	NaN	22.5845	22.8981	22.6731	22.7586	22.9767	23.0244	22.9278	22.8133	22.9621	NaN	22.0186	22.1888	22.671	22.6019	22.7269	NaN	NaN	NaN	NaN	NaN	NaN	NaN	NaN	NaN
NaN	NaN	NaN	NaN	NaN	NaN	NaN	NaN	NaN	NaN	NaN	NaN	NaN	NaN	NaN	NaN	NaN	NaN	NaN	NaN	22.4015	22.8541	24.1784	23.9783	23.8274	24.1792	NaN	24.2837	23.9169	23.9418	23.6977	NaN	23.6001	NaN	22.8078	NaN	22.1075	22.2634	NaN	NaN	21.9028	23.5693	NaN	NaN	NaN	NaN	NaN	NaN	NaN	NaN
22.4807	NaN	NaN	21.6162	NaN	NaN	22.2418	NaN	NaN	23.7029	23.4442	23.7053	23.237	23.0115	NaN	22.9395	NaN	NaN	22.7651	22.5555	22.0846	22.1572	22.7151	23.1704	22.0105	23.4325	22.998	NaN	22.472	NaN	NaN	NaN	21.9463	23.0054	23.0014	22.345	22.615	22.7354	22.9775	21.9981	22.5955	23.1213	NaN	NaN	NaN	NaN	NaN	NaN	NaN	NaN
NaN	NaN	NaN	NaN	NaN	NaN	18.0568	NaN	NaN	NaN	NaN	20.749	21.3218	20.4137	20.3043	19.9351	NaN	NaN	NaN	NaN	NaN	NaN	NaN	NaN	NaN	NaN	NaN	NaN	NaN	NaN	NaN	21.2579	21.702	NaN	21.8415	NaN	NaN	21.6391	NaN	NaN	NaN	NaN	NaN	NaN	22.5664	NaN	NaN	NaN	NaN	NaN
NaN	21.6691	NaN	21.1553	NaN	NaN	21.124	18.4872	21.763	21.6995	19.8253	20.4865	20.403	20.9661	21.7358	NaN	NaN	21.2586	NaN	NaN	NaN	NaN	NaN	NaN	NaN	NaN	NaN	NaN	NaN	NaN	NaN	NaN	NaN	NaN	NaN	NaN	NaN	NaN	NaN	NaN	NaN	NaN	NaN	23.0966	22.8728	23.034	22.4901	NaN	NaN	NaN
NaN	22.877	NaN	NaN	22.9729	NaN	NaN	22.597	22.8776	22.6998	NaN	NaN	22.9566	NaN	NaN	NaN	NaN	22.8839	NaN	NaN	NaN	NaN	NaN	NaN	NaN	NaN	NaN	24.759	NaN	NaN	NaN	NaN	23.69	23.7532	NaN	NaN	24.3574	NaN	NaN	NaN	24.7821	24.8064	NaN	24.0501	NaN	NaN	24.0058	NaN	NaN	23.8799
27.547	26.8983	27.4664	NaN	26.69	27.3835	27.3595	26.9863	26.4826	27.2027	27.6325	26.8508	27.2331	27.0747	27.0972	27.0358	25.9426	25.9411	27.1489	26.9107	27.2481	27.2848	26.6826	26.8359	27.4827	28.1521	26.6929	27.1313	27.0699	27.0778	27.1818	26.3829	26.957	27.0132	26.752	26.6639	26.6065	26.7818	26.0738	26.2142	26.7524	26.9928	26.5805	26.8977	NaN	26.698	26.156	25.7478	25.8141	25.6527
22.3103	23.0006	NaN	NaN	NaN	NaN	23.5283	23.6257	NaN	NaN	NaN	NaN	22.7957	22.9702	23.4119	NaN	22.8804	23.287	NaN	23.8056	23.81	NaN	23.9741	23.0577	NaN	24.946	23.4533	23.584	NaN	23.7375	NaN	24.1761	23.2525	NaN	NaN	NaN	NaN	NaN	NaN	NaN	NaN	NaN	23.0536	NaN	23.3167	24.1493	23.8423	23.326	23.8326	23.3649
27.4404	26.3142	26.0206	27.4666	NaN	26.4344	26.6934	26.891	26.6758	26.9852	29.0895	26.6379	27.6344	NaN	NaN	27.466	25.9139	26.213	25.7836	26.2168	25.1751	25.4353	26.4311	25.75	26.2401	27.671	26.1853	25.1476	25.7376	25.7738	25.6616	25.5194	25.381	25.2651	26.1853	26.6887	25.6113	NaN	25.4928	26.5061	26.0445	26.4184	25.3005	26.185	NaN	26.4874	26.0574	NaN	25.5175	26.2641
27.128	26.6892	27.1471	NaN	26.8032	27.4554	27.2252	28.1793	26.6686	25.994	26.942	26.4351	27.1126	NaN	26.8286	26.8503	26.3934	26.3813	27.4195	26.87	27.7897	26.9715	26.975	26.8803	26.9269	28.9661	27.5401	27.0136	27.2536	27.2373	27.2689	27.1718	26.8619	26.6065	26.7366	27.7121	27.7679	27.2941	27.2241	NaN	26.9957	27.3463	27.7566	26.7375	27.3454	28.0468	27.526	27.6497	27.7174	27.8754
23.5785	22.1922	NaN	NaN	23.1414	24.7557	24.3813	24.1639	23.626	23.792	NaN	24.7586	NaN	24.4234	25.2174	23.78	24.1086	24.8591	22.8837	23.8385	23.5607	22.628	24.0494	24.259	23.3197	25.3862	24.3906	24.6367	23.7545	25.875	23.072	24.2152	23.2107	NaN	23.028	24.2303	24.3126	24.277	25.1569	24.951	23.6938	NaN	25.3058	22.726	25.3902	24.6178	23.1357	25.605	25.0563	NaN
NaN	NaN	NaN	NaN	NaN	NaN	NaN	NaN	NaN	NaN	NaN	NaN	NaN	27.9656	NaN	NaN	27.4385	NaN	24.9821	23.1173	25.2848	NaN	21.9361	NaN	23.9488	NaN	NaN	NaN	NaN	21.9606	NaN	NaN	NaN	NaN	NaN	26.5955	25.1561	NaN	24.0549	25.8738	23.0773	NaN	26.4754	27.2752	NaN	NaN	NaN	NaN	NaN	26.1119
NaN	NaN	NaN	NaN	NaN	NaN	NaN	NaN	NaN	NaN	NaN	NaN	NaN	NaN	NaN	NaN	NaN	NaN	24.9079	24.0925	NaN	24.4138	24.034	25.0088	24.5419	NaN	24.402	24.695	24.5242	24.7599	24.142	24.7317	24.8977	24.9205	23.5619	NaN	25.0198	25.2183	25.2558	25.4903	25.775	26.2826	NaN	NaN	NaN	NaN	NaN	NaN	NaN	NaN
31.4273	31.1082	30.6542	30.8492	30.3462	31.0048	31.4462	31.3948	30.2823	31.3878	33.0801	31.3353	31.5642	NaN	31.541	31.3029	30.9399	31.2218	30.5153	30.4089	29.5875	30.0102	30.8411	30.0601	31.3489	30.7545	30.9014	30.672	30.715	30.991	29.9558	29.9029	30.1068	29.8774	30.501	31.6523	29.9224	30.1198	29.966	31.8798	31.0842	30.3891	30.3813	30.9256	30.3717	31.0724	30.4857	30.6057	31.2349	30.2549
28.968	28.2742	30.3532	22.433	28.8833	30.3989	28.7765	21.7173	28.8534	27.8818	28.0602	27.5312	28.1928	28.5399	28.8049	28.1396	28.4083	28.7592	29.4759	29.6817	30.5498	29.5116	29.1497	28.7659	28.1339	29.8927	30.2737	29.4907	28.3535	29.4043	29.2619	29.7344	29.498	28.5896	28.3605	29.9668	29.2845	28.7101	28.7374	29.5051	NaN	NaN	29.4117	29.7499	29.2485	30.9984	29.7975	29.1242	30.2578	29.7673
23.372	23.2413	25.3424	NaN	23.2959	NaN	24.1906	24.1068	23.8594	22.2965	22.3163	22.6208	23.4221	22.9958	23.1219	23.368	23.2852	23.3298	NaN	NaN	NaN	NaN	NaN	NaN	NaN	NaN	NaN	NaN	NaN	NaN	NaN	NaN	NaN	NaN	NaN	NaN	NaN	NaN	NaN	NaN	NaN	NaN	NaN	24.7049	NaN	NaN	25.2377	NaN	NaN	25.355
29.6377	29.0223	30.0486	29.6285	28.9815	30.3237	29.6118	29.9204	30.619	29.2991	29.6465	29.1965	29.5313	29.5671	29.5672	29.5112	29.2296	29.3137	29.0454	28.5328	29.7083	29.427	29.834	30.0643	30.0315	30.9049	29.4846	29.6907	29.777	29.9589	29.089	29.7442	28.941	28.7338	28.5318	28.8077	30.0472	29.6738	29.8231	29.16	30.0045	30.0697	29.4479	30.101	29.7066	30.4085	29.8327	29.5538	30.8587	29.6005
21.8216	21.6064	NaN	23.7135	22.2209	NaN	NaN	22.8199	21.9222	22.0216	21.6716	21.9456	22.266	22.5891	22.5717	21.9875	22.4391	22.5093	NaN	NaN	NaN	NaN	NaN	NaN	NaN	NaN	NaN	NaN	24.5202	NaN	NaN	NaN	NaN	NaN	NaN	NaN	NaN	NaN	NaN	NaN	NaN	NaN	23.3612	23.7982	23.2053	24.3629	23.6244	NaN	23.0707	23.5093
NaN	NaN	NaN	NaN	NaN	NaN	NaN	NaN	NaN	NaN	NaN	NaN	NaN	NaN	NaN	NaN	NaN	NaN	NaN	21.8324	NaN	21.6653	21.5057	NaN	22.0534	NaN	21.6453	21.8687	21.8036	22.0771	21.4886	21.2035	21.7543	NaN	21.296	21.9068	21.4897	21.3779	NaN	21.2942	22.1619	21.766	NaN	NaN	NaN	NaN	NaN	NaN	NaN	NaN
NaN	NaN	NaN	NaN	NaN	NaN	NaN	NaN	NaN	NaN	NaN	NaN	NaN	NaN	NaN	NaN	NaN	NaN	23.8724	23.1787	23.3354	23.5008	23.6586	23.5635	NaN	24.1169	24.1675	24.115	24.0642	23.753	23.4277	NaN	23.6329	23.749	NaN	NaN	23.6724	23.2949	23.7602	24.187	24.1401	24.0626	NaN	NaN	NaN	NaN	NaN	NaN	NaN	NaN
21.2064	21.1554	22.1284	22.3179	20.4421	22.8531	21.1684	22.0631	21.7905	20.6526	20.3112	20.2572	22.1818	20.1788	20.2863	22.2422	20.1996	20.838	NaN	NaN	NaN	NaN	NaN	NaN	NaN	NaN	NaN	NaN	NaN	NaN	NaN	NaN	NaN	NaN	NaN	NaN	NaN	NaN	NaN	NaN	NaN	NaN	22.9333	NaN	22.7088	23.1208	22.1008	22.7339	24.1058	22.5779
24.3223	22.3343	22.6162	25.5952	22.1891	23.616	24.738	24.888	22.3051	23.9076	NaN	23.931	23.6817	24.1546	23.7333	23.6051	21.4468	22.6923	NaN	23.0863	NaN	NaN	NaN	NaN	23.9112	NaN	NaN	22.9928	24.0324	23.9027	24.0103	24.9086	25.0796	25.092	NaN	23.8557	NaN	NaN	NaN	NaN	25.1149	25.5851	NaN	24.0351	21.7017	23.3939	23.2702	22.6875	22.7842	22.6675
NaN	21.5772	NaN	22.3261	NaN	23.4582	22.604	22.5231	20.2089	21.8472	24.0567	21.5513	22.8712	22.7141	22.6201	22.6688	22.2432	21.8507	NaN	23.118	21.9367	22.5654	NaN	22.3506	22.6694	NaN	22.4892	22.3287	22.4649	22.9633	22.8117	22.8979	23.0548	23.2781	23.3579	22.0667	22.8074	NaN	22.0532	22.467	NaN	NaN	NaN	23.7483	NaN	23.3293	23.4882	21.8613	22.9088	23.4699
25.5369	NaN	NaN	NaN	NaN	26.2971	NaN	NaN	NaN	25.1075	NaN	24.8527	25.3912	25.6575	26.0807	25.6613	NaN	NaN	NaN	24.5214	NaN	23.8642	NaN	NaN	NaN	NaN	NaN	NaN	23.6019	22.9796	NaN	NaN	NaN	24.1697	25.5753	NaN	NaN	25.1773	NaN	NaN	NaN	NaN	NaN	NaN	NaN	NaN	27.4597	NaN	NaN	NaN
NaN	NaN	NaN	23.5559	NaN	NaN	NaN	26.8377	NaN	26.8853	NaN	NaN	28.1977	NaN	NaN	27.7973	NaN	27.1014	24.965	24.6971	24.8631	24.8488	24.72	25.472	24.2763	26.4679	24.7591	24.4964	23.7485	24.0696	24.7178	23.9919	24.2498	24.5416	25.4975	NaN	24.4743	24.7465	25.1124	25.0795	25.1988	25.4781	NaN	26.8602	23.2579	NaN	NaN	NaN	NaN	27.458
NaN	NaN	NaN	NaN	NaN	NaN	NaN	NaN	NaN	NaN	NaN	NaN	NaN	NaN	NaN	NaN	NaN	NaN	NaN	21.9439	20.9718	NaN	21.8581	22.1296	NaN	NaN	21.8866	21.8806	NaN	21.6465	22.0955	22.0228	22.6471	22.8201	22.9669	22.5937	22.2029	23.1128	22.7977	25.1117	NaN	NaN	NaN	NaN	NaN	NaN	NaN	NaN	NaN	NaN
21.8957	21.0431	24.431	NaN	21.5875	24.2024	22.1707	22.6606	21.4766	20.9032	22.0492	21.2434	22.4884	21.7171	22.492	22.0219	21.594	21.6247	NaN	NaN	NaN	NaN	NaN	NaN	NaN	NaN	NaN	NaN	NaN	NaN	NaN	NaN	NaN	NaN	NaN	NaN	NaN	NaN	NaN	NaN	NaN	NaN	24.0164	24.2536	24.212	25.007	24.1238	23.1575	23.5357	23.9576
29.851	28.9877	29.9561	NaN	29.0147	30.1362	30.1447	29.876	29.3552	28.9035	30.3531	28.3875	29.7316	30.6364	29.6365	29.5157	28.802	29.1579	28.9631	29.1846	29.319	29.1197	30.2736	29.2072	30.3143	30.7094	29.5014	29.8124	29.7361	29.6804	29.1516	29.8604	28.8941	28.941	29.5033	30.0997	29.2665	29.1763	29.2192	29.8984	29.8334	29.9517	29.487	30.2326	29.2553	29.9532	29.6964	29.3027	29.7997	29.6545
25.8332	25.8453	25.6253	26.1168	25.7792	26.8518	26.1072	25.2291	25.5381	25.2446	26.7128	24.2449	25.5297	25.5023	25.7978	25.453	25.705	25.4109	25.3683	25.5655	25.2629	25.1472	26.019	24.7412	25.7798	24.7388	25.8572	25.3752	25.8735	25.5785	24.9366	25.0804	25.1112	25.3709	25.5125	25.4385	25.0165	25.4165	25.0039	26.1367	25.0664	24.2417	25.0476	25.7322	25.0919	25.3741	25.2661	25.162	25.4878	25.2207
25.1859	25.4723	27.2178	NaN	24.8848	26.892	25.2444	26.4926	25.4869	25.0515	23.5467	24.7362	24.8918	25.021	24.7703	24.7861	25.5313	25.3191	NaN	25.2523	25.6955	25.1477	24.5225	NaN	24.3752	26.8888	25.4494	25.518	NaN	24.9914	25.4284	25.7443	25.0717	25.825	25.88	NaN	25.7243	26.1612	26.1423	25.4153	25.5346	NaN	26.5517	26.8975	26.6252	27.9747	27.1481	NaN	NaN	26.7543
22.4554	NaN	NaN	NaN	NaN	NaN	21.0436	NaN	NaN	NaN	23.1541	21.9987	21.6486	21.1116	21.91	20.9835	20.7338	21.519	NaN	NaN	NaN	NaN	NaN	NaN	NaN	NaN	22.583	NaN	NaN	NaN	NaN	NaN	NaN	NaN	NaN	24.0553	NaN	NaN	NaN	23.6693	NaN	NaN	21.3762	22.7204	21.4903	NaN	NaN	20.5144	21.5903	NaN
27.1394	25.8645	25.6941	26.3929	25.7517	NaN	27.0691	26.8233	NaN	26.62	28.974	26.4743	26.9566	26.2487	26.4958	26.5576	25.4131	25.8148	26.2507	25.9096	24.9822	25.532	26.0525	25.195	25.8887	25.8348	26.2219	25.1575	25.2476	25.45	25.5427	25.1903	25.7036	25.2664	25.8293	27.0385	25.3046	25.7224	25.3931	26.8226	25.8815	25.5533	25.1382	25.4748	24.9765	NaN	23.0693	25.1303	NaN	25.0566
23.0409	22.1374	NaN	NaN	NaN	NaN	NaN	NaN	NaN	NaN	19.1586	NaN	22.0576	NaN	NaN	NaN	21.9473	NaN	NaN	NaN	23.4171	NaN	NaN	NaN	NaN	24.8581	NaN	22.8955	23.1454	23.263	NaN	NaN	23.5739	23.928	NaN	NaN	22.6677	22.7526	NaN	NaN	23.2877	23.0907	NaN	NaN	NaN	NaN	NaN	NaN	NaN	NaN
NaN	20.7476	NaN	NaN	NaN	NaN	NaN	NaN	NaN	21.3984	NaN	NaN	NaN	NaN	NaN	NaN	NaN	NaN	NaN	NaN	NaN	NaN	NaN	NaN	NaN	NaN	NaN	NaN	NaN	NaN	NaN	NaN	NaN	NaN	NaN	NaN	NaN	NaN	NaN	NaN	NaN	NaN	NaN	NaN	21.8646	NaN	22.2937	NaN	NaN	NaN
28.2464	27.2408	27.4976	NaN	27.0177	27.2567	27.9341	26.197	27.1028	27.0752	NaN	26.641	27.1152	27.1114	27.4194	27.1007	27.2195	27.4696	26.0895	26.1399	26.6168	26.6611	28.2529	27.4739	28.6221	28.2332	26.1765	27.7937	27.6316	27.4699	26.5018	26.335	26.0419	26.4723	26.4557	NaN	26.3519	25.8572	26.3759	26.3355	27.5284	27.6459	26.2834	26.9167	26.1399	26.6841	26.3756	26.3921	26.5975	26.3839
NaN	NaN	24.5442	NaN	NaN	23.3652	NaN	24.0144	23.3613	23.74	22.8834	24.4545	24.5755	24.11	23.9998	NaN	23.75	23.5789	21.1666	21.9703	22.9044	NaN	23.0943	23.7803	22.6194	23.6606	22.1418	23.0248	22.6103	22.2657	22.46	22.7975	NaN	22.4211	23.1385	22.4933	23.1206	22.8092	23.4129	22.7279	22.5691	23.6045	NaN	NaN	24.8626	NaN	NaN	NaN	NaN	NaN
21.6523	NaN	NaN	NaN	21.6033	NaN	NaN	NaN	22.2102	21.6299	NaN	21.8438	21.2304	21.4179	20.6625	NaN	21.3757	NaN	NaN	NaN	NaN	NaN	21.91	21.8258	21.1516	NaN	NaN	22.3359	22.6591	NaN	NaN	21.8643	NaN	NaN	NaN	NaN	22.7453	22.5805	22.7008	NaN	22.5257	22.1362	NaN	NaN	NaN	NaN	NaN	22.6169	NaN	NaN
22.5141	23.3571	NaN	NaN	22.7677	22.9167	22.6902	22.8484	22.7063	22.6881	22.9733	22.7226	22.5032	22.879	23.035	23.2909	22.6762	23.1898	NaN	22.8624	24.2169	NaN	24.3172	24.087	24.1143	22.708	NaN	23.6778	23.4506	23.5509	23.0057	23.3744	22.915	23.0856	22.8293	22.8062	24.6246	23.7567	23.9133	23.0048	24.8366	24.9485	22.9314	23.7282	23.1507	23.6513	23.3304	23.1791	23.2105	23.6385
20.6011	21.7204	22.2095	22.5979	21.1891	NaN	22.1131	21.2944	21.6165	21.7017	NaN	21.0953	21.3166	21.8079	21.4537	20.818	22.2359	22.1418	NaN	NaN	NaN	NaN	NaN	NaN	NaN	NaN	NaN	21.6657	NaN	NaN	NaN	NaN	NaN	NaN	NaN	NaN	NaN	NaN	NaN	NaN	NaN	NaN	22.1819	23.1708	22.6027	23.0615	22.8594	21.8138	22.4154	22.7412
28.1758	28.7654	27.8383	NaN	28.8326	28.1513	28.0504	27.6631	28.7058	28.5519	29.6663	28.6465	28.0212	29.2187	25.2822	28.1323	28.4377	28.6903	28.1524	27.0785	28.1895	27.7026	29.7154	26.289	29.3728	NaN	28.1418	29.1043	29.1383	29.3455	27.5176	28.4758	27.9416	27.3286	27.6362	27.9597	28.4701	27.8278	27.3475	27.8566	28.3633	28.1822	27.5857	NaN	27.3493	26.9114	26.8228	27.8311	27.8131	27.1982
NaN	NaN	NaN	NaN	NaN	NaN	NaN	NaN	NaN	NaN	NaN	NaN	NaN	NaN	NaN	NaN	NaN	NaN	23.3682	22.3821	21.213	22.3223	22.6735	21.9275	22.7993	NaN	23.7434	23.6395	23.393	22.8832	NaN	22.0948	22.825	NaN	21.9499	22.8145	NaN	22.1712	22.2036	23.2687	NaN	NaN	NaN	NaN	NaN	NaN	NaN	NaN	NaN	NaN
NaN	21.507	NaN	NaN	NaN	NaN	21.2326	NaN	NaN	NaN	21.123	21.2582	21.0757	21.5921	NaN	NaN	20.3861	NaN	NaN	NaN	22.1784	21.879	NaN	NaN	NaN	NaN	NaN	NaN	NaN	NaN	NaN	NaN	22.9265	NaN	22.1984	NaN	NaN	22.2815	NaN	NaN	NaN	NaN	NaN	NaN	NaN	NaN	NaN	NaN	NaN	NaN
22.2548	NaN	NaN	24.3489	21.5931	NaN	NaN	NaN	NaN	21.7346	23.2415	21.9741	23.0479	22.2741	NaN	22.2191	21.2971	22.0788	NaN	NaN	NaN	NaN	NaN	NaN	NaN	NaN	NaN	NaN	NaN	NaN	NaN	NaN	NaN	NaN	NaN	NaN	NaN	NaN	NaN	NaN	NaN	NaN	NaN	NaN	NaN	NaN	NaN	NaN	NaN	NaN
NaN	NaN	NaN	NaN	NaN	NaN	NaN	NaN	NaN	NaN	NaN	NaN	NaN	NaN	NaN	NaN	NaN	NaN	23.307	24.3442	23.5455	23.4285	24.2626	24.9017	24.017	24.715	24.2223	24.7847	24.3409	24.9389	23.9907	NaN	25.1651	24.4741	24.934	26.1914	24.7115	24.4009	24.9274	25.0874	24.2958	24.7102	NaN	NaN	NaN	NaN	NaN	NaN	NaN	NaN
24.2519	22.6137	24.1501	22.8312	23.2951	23.1936	23.6978	NaN	22.0314	24.1973	NaN	24.2409	24.7583	23.7509	23.9084	23.9735	22.7197	23.077	26.2909	NaN	26.8656	NaN	NaN	NaN	NaN	NaN	27.2641	NaN	NaN	NaN	NaN	NaN	NaN	NaN	NaN	24.4553	NaN	NaN	NaN	NaN	NaN	NaN	23.5042	25.2823	23.3388	24.6952	25.4443	23.4704	24.1676	NaN
24.2309	23.6807	24.5382	25.166	23.9849	24.1745	22.9504	NaN	23.211	23.5811	NaN	NaN	NaN	24.0061	NaN	NaN	23.6247	23.0194	22.3359	22.7593	23.4801	22.7646	NaN	NaN	22.6644	NaN	NaN	22.649	22.6915	NaN	NaN	22.6145	22.657	NaN	21.5926	NaN	NaN	NaN	22.2598	NaN	NaN	NaN	NaN	NaN	NaN	NaN	NaN	NaN	NaN	NaN
NaN	28.5546	29.3777	NaN	24.0345	29.4271	29.3286	23.4767	NaN	28.8171	NaN	28.5047	24.5263	NaN	NaN	NaN	28.6314	28.9823	26.4154	26.3305	26.9276	26.7478	26.3474	26.6488	26.1469	27.5306	26.4296	26.6131	26.5654	26.5657	26.6649	26.4158	26.1919	26.1716	25.9089	26.3428	26.5426	26.0221	25.9501	26.408	26.5587	26.7764	29.1288	28.7169	28.7554	29.3717	28.6092	NaN	29.1718	28.6835
NaN	NaN	NaN	NaN	NaN	NaN	NaN	NaN	NaN	NaN	NaN	NaN	NaN	NaN	NaN	NaN	NaN	NaN	NaN	NaN	23.8412	NaN	NaN	NaN	NaN	24.4595	NaN	23.0798	22.6555	22.773	NaN	23.7068	23.0067	NaN	22.9847	NaN	NaN	NaN	NaN	NaN	NaN	NaN	NaN	NaN	NaN	26.7205	NaN	25.8136	NaN	NaN
23.8148	23.4191	NaN	NaN	22.9562	NaN	22.9734	23.4424	22.4803	21.9973	21.6891	21.8125	23.4805	NaN	22.7742	NaN	22.9062	23.1697	NaN	NaN	23.7301	23.1547	NaN	NaN	23.0886	NaN	NaN	NaN	NaN	NaN	22.2807	23.3648	22.4155	NaN	23.5137	NaN	23.8358	23.5779	23.4219	NaN	NaN	23.6235	24.3414	NaN	NaN	25.157	24.7911	24.6557	24.8087	NaN
NaN	NaN	NaN	NaN	NaN	NaN	NaN	NaN	NaN	23.5766	NaN	23.7201	NaN	24.4367	NaN	NaN	24.8435	25.4564	23.75	NaN	23.8951	22.8663	22.6745	24.1132	22.3242	NaN	NaN	23.4911	22.1501	22.8477	NaN	NaN	22.6287	NaN	NaN	NaN	NaN	NaN	23.462	NaN	NaN	NaN	24.5075	NaN	NaN	24.1541	24.6233	24.4594	24.8291	NaN
25.8928	26.0474	28.0378	NaN	26.3991	27.5245	26.3782	26.3646	25.9058	26.2783	25.845	25.7828	26.2155	26.3615	26.5666	26.1211	25.8746	25.9996	25.4739	26.184	26.7	26.0894	27.1533	26.5353	26.4545	26.8849	26.7839	27.3802	26.5565	26.7069	26.3784	26.7756	26.5224	25.9524	26.9782	27.3819	26.9635	26.7699	26.857	26.6725	NaN	NaN	26.7019	28.242	27.2338	28.4688	27.9154	26.9292	27.8897	27.5647
NaN	NaN	NaN	NaN	NaN	NaN	NaN	NaN	NaN	25.5853	26.5011	25.2654	26.233	26.3335	NaN	26.2371	NaN	NaN	24.362	24.7161	24.3183	24.7192	24.7269	24.9254	24.954	23.5313	24.8185	25.2858	NaN	24.8764	24.2267	24.3973	24.5957	25.1928	24.3099	NaN	24.1797	24.2085	24.5005	24.4772	25.441	25.0573	NaN	NaN	NaN	NaN	25.1702	NaN	25.7862	25.8909
29.881	29.7701	29.2687	28.79	29.663	28.8301	NaN	28.8917	29.3922	29.8039	31.7976	29.5709	29.8348	29.7856	29.887	29.5164	NaN	NaN	28.3234	28.8284	27.6016	27.8198	29.5617	27.0826	29.6516	25.7112	29.4368	28.4259	29.3421	29.4717	27.8845	28.2473	28.2464	28.0184	29.2571	30.5349	28.1854	27.9163	28.0309	29.6097	28.5799	27.0278	28.4894	27.16	27.9659	27.2066	26.3973	28.3692	27.9559	26.1582
NaN	NaN	23.05	25.807	23.4548	24.6325	25.5058	25.1105	23.1518	NaN	26.8862	24.726	NaN	NaN	NaN	NaN	NaN	NaN	24.3062	24.2636	22.4921	22.6547	23.4777	23.4752	23.6968	22.8841	25.709	23.3737	23.759	23.7272	23.4972	23.4302	24.1957	23.3354	24.086	21.9853	23.3778	23.8699	23.6267	25.6549	23.5516	23.3368	24.2565	NaN	NaN	NaN	21.7804	NaN	NaN	22.4454
22.9521	23.0424	24.1848	23.3695	23.092	24.1916	22.8678	22.7359	23.0454	23.2595	NaN	22.5171	NaN	NaN	23.2616	22.9221	23.0068	22.9774	NaN	NaN	NaN	NaN	NaN	NaN	NaN	NaN	NaN	NaN	NaN	NaN	NaN	NaN	NaN	NaN	NaN	NaN	NaN	NaN	NaN	NaN	NaN	NaN	23.146	NaN	22.7848	NaN	NaN	23.1288	NaN	NaN
22.0938	22.517	23.9688	23.3392	22.3535	23.6657	22.9061	22.2619	NaN	22.794	NaN	22.6113	21.9001	21.9407	22.5601	22.0306	22.361	22.603	NaN	NaN	NaN	NaN	NaN	NaN	NaN	NaN	NaN	NaN	NaN	NaN	NaN	NaN	NaN	NaN	NaN	NaN	NaN	NaN	NaN	NaN	NaN	NaN	NaN	23.6929	22.9097	NaN	23.6019	NaN	NaN	23.8858
21.2228	21.6904	22.5972	24.2729	21.8262	22.2739	22.8599	22.051	21.4175	22.1959	23.1908	22.1985	22.8244	22.6775	23.5352	22.1992	22.2985	22.65	22.9104	22.7256	22.2565	22.3917	NaN	22.611	23.3834	NaN	23.7167	NaN	NaN	NaN	22.2884	22.757	23.4078	NaN	23.6863	NaN	NaN	NaN	21.6397	NaN	NaN	NaN	22.069	23.65	22.4171	22.7459	22.6874	22.1724	22.4385	22.6884
29.4261	29.4469	31.3326	20.1226	29.1154	30.9493	29.6463	28.9189	28.8848	30.3295	30.1297	29.411	29.3653	29.3133	29.885	30.4248	29.3392	29.4649	29.4823	29.8649	30.1188	29.5326	30.583	29.6983	30.3825	30.359	30.5162	30.9111	30.7447	30.9677	29.7562	30.3128	29.6956	29.3824	29.6478	NaN	30.4522	29.2084	30.061	29.8128	30.1135	30.3485	31.1227	31.1944	30.9766	31.1164	31.3004	31.0872	31.1483	31.0908
24.4163	24.1619	22.5827	26.0809	23.5827	24.5822	25.3199	24.9831	23.5404	24.7623	25.8261	24.0791	24.0948	24.312	24.6435	23.6771	24.2448	24.6182	NaN	25.0061	NaN	25.2763	24.8322	25.342	26.0838	NaN	26.1684	24.6464	25.4332	NaN	24.3523	21.9146	25.1685	NaN	24.5447	25.6164	24.6955	24.9565	24.2205	25.7501	NaN	25.0984	24.051	25.0183	24.009	25.1751	21.8053	24.2519	24.651	24.1773
27.4817	25.0968	26.7305	29.2759	25.3936	27.8117	27.7716	27.9867	25.6081	26.6008	29.3166	27.4447	27.9452	27.9182	27.0902	27.9951	26.1879	26.3658	27.4609	27.3603	26.7175	26.7982	26.5915	26.2331	22.1961	25.9786	26.7979	26.3833	27.0264	27.2207	27.2659	28.0727	28.2973	28.2614	25.7331	26.9477	25.5487	26.1679	25.7604	25.8729	27.4731	28.5006	27.2547	27.9195	26.7203	26.8531	26.8917	27.3019	26.3509	26.4035
22.1604	22.405	25.1117	NaN	21.49	NaN	22.3411	23.2135	22.6808	22.659	22.6015	22.2769	22.0976	22.6336	23.4712	22.1078	22.8592	NaN	NaN	NaN	24.2337	NaN	23.6525	NaN	NaN	NaN	NaN	24.6234	NaN	NaN	NaN	23.2686	NaN	NaN	NaN	NaN	NaN	NaN	NaN	NaN	NaN	NaN	24.553	NaN	24.7328	26.1492	24.7013	24.3636	25.4664	24.3868
29.0711	28.092	26.489	NaN	28.0338	28.1451	29.3801	29.1322	28.6938	28.2518	28.3375	28.1092	29.4237	28.4134	28.2376	30.1004	28.2932	28.3015	28.8462	29.3931	29.9621	28.6682	29.424	29.0666	28.6919	30.32	29.2491	29.2925	28.1296	28.5863	NaN	29.0798	28.833	28.4429	29.5887	30.9452	29.3839	29.2608	28.5802	29.0009	28.1979	29.6371	29.7207	30.6954	30.246	30.4983	30.8349	29.8795	29.497	30.4215
27.2719	25.7405	NaN	28.9082	26.1429	23.8228	26.3937	27.2625	25.4155	26.4184	20.6089	26.5366	27.1859	26.8228	26.4935	27.343	25.4897	25.8695	NaN	NaN	22.9892	NaN	NaN	NaN	26.7838	NaN	26.4056	NaN	NaN	NaN	NaN	24.2108	22.8516	NaN	24.3754	31.1223	24.7345	23.6674	24.4136	29.1598	NaN	NaN	21.6853	20.6172	21.5709	NaN	NaN	22.2931	NaN	NaN
NaN	NaN	NaN	NaN	NaN	NaN	NaN	NaN	NaN	NaN	NaN	NaN	NaN	NaN	NaN	NaN	NaN	NaN	22.8483	23.0104	22.477	22.8453	22.513	22.3972	22.568	NaN	23.1991	22.5393	22.0574	22.2642	22.5527	NaN	22.6923	22.747	22.2044	21.9619	21.9751	22.0433	22.8652	22.4625	22.8627	22.6044	NaN	NaN	NaN	NaN	NaN	NaN	NaN	NaN
NaN	NaN	NaN	NaN	NaN	NaN	NaN	NaN	NaN	NaN	NaN	NaN	NaN	NaN	NaN	NaN	NaN	NaN	23.1944	23.0026	NaN	23.0862	22.5103	24.7546	22.5212	NaN	24.2247	23.4566	22.1801	NaN	21.679	NaN	23.7188	23.6721	23.3718	24.6836	22.8643	23.1948	NaN	23.961	23.7951	NaN	NaN	NaN	NaN	NaN	NaN	NaN	NaN	NaN
NaN	NaN	NaN	NaN	NaN	NaN	NaN	NaN	NaN	NaN	NaN	NaN	NaN	NaN	NaN	NaN	NaN	NaN	23.0419	23.0937	23.9967	23.495	24.2556	23.4795	23.8649	23.7076	23.7371	24.5749	24.4683	24.2691	24.2512	24.1255	23.4342	23.0141	23.9325	24.9265	24.7684	24.4244	24.875	24.8984	24.0128	23.94	NaN	NaN	NaN	NaN	NaN	NaN	NaN	NaN
22.6728	23.3219	25.3658	NaN	22.9895	25.0833	23.687	24.731	23.3796	NaN	22.3523	23.0608	23.4719	23.8506	23.9595	23.3309	23.1307	23.64	NaN	NaN	NaN	NaN	NaN	NaN	NaN	NaN	NaN	NaN	NaN	NaN	NaN	NaN	NaN	NaN	NaN	NaN	NaN	NaN	NaN	NaN	NaN	NaN	24.3321	NaN	NaN	NaN	NaN	24.6519	26.2435	25.7878
24.8138	23.9792	NaN	24.1347	24.5148	25.3069	24.5089	24.9341	NaN	24.1916	23.9233	24.6689	24.6244	24.3904	NaN	24.0642	NaN	NaN	25.0267	23.2125	23.7431	23.3531	23.1602	23.6752	23.2202	23.4875	23.0194	24.1005	23.6605	23.8713	NaN	23.9746	NaN	22.835	23.9508	24.9703	24.4933	24.2033	24.1394	23.8311	23.348	24.212	NaN	NaN	NaN	NaN	NaN	NaN	NaN	NaN
NaN	NaN	NaN	NaN	NaN	NaN	NaN	NaN	NaN	NaN	NaN	NaN	NaN	NaN	NaN	NaN	NaN	NaN	22.5616	23.3708	23.5031	23.4132	22.9994	23.7582	22.8527	23.5904	23.256	23.3468	23.5269	23.0099	23.8061	23.1798	23.2613	23.5219	23.493	NaN	23.1706	23.2352	23.1961	22.4612	23.2047	24.0402	NaN	NaN	NaN	NaN	NaN	NaN	NaN	NaN
26.1276	NaN	NaN	NaN	NaN	NaN	NaN	NaN	NaN	NaN	NaN	NaN	26.0676	NaN	NaN	26.577	NaN	NaN	24.0621	24.6355	24.0345	24.097	23.919	24.181	23.7795	26.5167	24.4563	23.6628	24.0849	24.1591	24.81	24.3701	24.4441	24.7698	24.8821	NaN	23.9963	24.3992	24.6061	NaN	24.5755	24.6432	NaN	NaN	NaN	NaN	NaN	NaN	NaN	NaN
27.5341	26.4841	NaN	26.8701	26.8485	NaN	26.4953	27.267	25.8805	NaN	27.5076	NaN	26.4419	24.9757	NaN	26.0069	25.7287	25.507	26.0057	23.7822	25.746	25.6031	24.1874	25.5508	24.8083	27.3401	25.7427	25.5011	25.1313	25.0587	25.2302	25.1599	25.6465	NaN	25.3208	26.423	25.3638	25.4798	25.1645	26.8041	24.8633	25.1592	NaN	25.4356	24.5917	25.036	25.5817	24.0775	25.6872	25.831
23.1762	22.346	NaN	NaN	22.5954	NaN	NaN	22.3866	22.2522	22.5414	24.4193	23.5134	NaN	23.2343	NaN	23.7971	23.2476	22.9692	24.7209	NaN	NaN	NaN	NaN	NaN	NaN	NaN	NaN	24.0242	23.9174	NaN	23.5939	24.7102	24.399	NaN	NaN	NaN	NaN	NaN	24.4295	NaN	NaN	NaN	23.8431	23.4768	24.1416	23.4561	24.117	24.0215	23.63	23.865
NaN	NaN	NaN	NaN	NaN	NaN	22.3561	NaN	NaN	NaN	NaN	21.304	21.891	21.7079	NaN	NaN	NaN	NaN	NaN	NaN	NaN	NaN	NaN	NaN	NaN	NaN	NaN	NaN	NaN	NaN	NaN	NaN	NaN	NaN	NaN	NaN	NaN	NaN	NaN	NaN	NaN	NaN	NaN	NaN	23.4304	NaN	NaN	NaN	NaN	23.6979
22.6488	NaN	NaN	NaN	NaN	NaN	23.2195	23.2132	23.1652	NaN	NaN	NaN	NaN	NaN	NaN	22.8388	22.9346	NaN	NaN	NaN	NaN	NaN	NaN	NaN	NaN	NaN	NaN	NaN	NaN	NaN	NaN	NaN	NaN	NaN	NaN	NaN	NaN	NaN	NaN	NaN	NaN	NaN	22.6958	23.4264	NaN	23.2508	22.971	22.7052	NaN	22.9231
NaN	NaN	NaN	NaN	NaN	21.878	NaN	22.1718	NaN	NaN	NaN	NaN	22.6736	NaN	22.5761	NaN	NaN	NaN	24.9379	24.6572	NaN	NaN	25.5329	25.8684	NaN	NaN	NaN	25.5622	25.0368	NaN	25.7394	25.3165	NaN	NaN	NaN	NaN	NaN	25.794	NaN	NaN	NaN	NaN	NaN	NaN	NaN	NaN	NaN	NaN	NaN	NaN
NaN	NaN	NaN	NaN	NaN	NaN	NaN	23.0397	NaN	22.6176	24.2182	22.5415	NaN	22.7707	22.7046	22.0301	NaN	NaN	NaN	NaN	NaN	NaN	23.8155	NaN	NaN	NaN	23.1084	NaN	NaN	NaN	NaN	23.2769	23.2311	NaN	NaN	NaN	23.3772	23.1528	23.5136	NaN	23.7953	24.1491	22.9405	23.5267	23.0464	23.5338	23.5527	22.8866	23.2708	NaN
NaN	22.4512	NaN	NaN	23.0009	23.9376	23.1198	21.7395	23.0166	22.1967	21.67	22.5252	22.2206	22.6143	22.6081	22.5645	NaN	NaN	NaN	NaN	NaN	NaN	NaN	NaN	NaN	NaN	NaN	NaN	NaN	NaN	NaN	NaN	NaN	NaN	NaN	NaN	NaN	NaN	NaN	NaN	NaN	NaN	22.4063	23.8783	NaN	23.2492	24.2005	22.6643	23.259	24.0915
21.89	22.1552	22.4356	NaN	21.965	23.5686	NaN	NaN	NaN	22.3428	20.4258	21.6147	21.4889	22.0488	21.4732	21.0295	21.5174	21.542	NaN	NaN	NaN	NaN	NaN	NaN	NaN	NaN	NaN	NaN	22.4523	22.8907	NaN	22.5119	22.9	22.875	23.6912	NaN	23.8086	24.0018	23.5032	NaN	NaN	23.7491	23.4338	23.045	23.6921	23.7861	23.1568	23.8138	23.4417	23.2224
28.3181	NaN	NaN	23.9595	27.3274	NaN	27.1034	NaN	NaN	27.0271	26.9321	26.8036	27.1359	27.1067	27.2062	27.5241	NaN	26.5167	24.931	24.9993	25.412	25.458	26.0154	25.164	25.5891	25.7078	26.1067	25.7683	25.5697	25.7055	26.1397	25.2222	24.523	24.4156	26.2587	26.7665	26.9565	25.6214	25.9525	25.4686	NaN	NaN	NaN	NaN	NaN	NaN	NaN	24.5391	NaN	NaN
27.6992	27.4155	27.6443	25.044	27.801	27.676	28.2595	27.2873	27.6322	27.3663	28.3939	27.1232	27.7741	27.6122	27.7189	27.5905	27.3318	27.6013	27.6665	27.3229	27.9779	27.5458	28.1114	NaN	28.3455	27.7425	27.1657	28.1765	28.853	NaN	26.5694	26.9839	26.9476	26.9668	26.6672	27.747	27.2405	26.956	26.9851	27.5685	28.1387	27.9689	NaN	27.4002	NaN	27.3249	26.61	NaN	27.1192	26.6586
NaN	NaN	24.4347	24.6766	24.3745	NaN	NaN	NaN	NaN	NaN	NaN	NaN	NaN	NaN	NaN	NaN	NaN	NaN	23.9644	NaN	23.5642	23.8907	23.7288	23.7567	23.8328	24.7767	23.4733	23.8876	23.7967	23.577	23.8346	23.7872	23.6747	23.9653	23.4931	NaN	23.2943	22.7228	23.1901	23.9718	NaN	NaN	NaN	NaN	NaN	NaN	NaN	NaN	NaN	NaN
20.8608	NaN	NaN	NaN	NaN	NaN	21.7745	NaN	21.2019	NaN	21.4185	NaN	NaN	21.6119	NaN	NaN	NaN	NaN	NaN	NaN	NaN	NaN	NaN	NaN	NaN	NaN	NaN	NaN	NaN	NaN	NaN	NaN	NaN	NaN	NaN	NaN	NaN	NaN	NaN	NaN	NaN	NaN	22.1417	24.2177	22.9462	NaN	23.4512	22.6588	23.4073	23.2445
23.407	NaN	NaN	NaN	NaN	NaN	NaN	NaN	21.1446	NaN	24.1872	21.1345	23.2092	NaN	NaN	22.1038	17.5871	20.3081	NaN	21.934	21.2953	21.6096	22.333	22.9937	22.0354	21.3117	19.1076	21.209	22.0792	19.255	20.51	19.2718	19.7112	NaN	22.3752	22.1453	NaN	22.0245	21.7549	20.5859	22.526	23.6486	NaN	23.2455	NaN	NaN	23.3039	NaN	NaN	NaN
NaN	NaN	NaN	NaN	NaN	NaN	23.1816	NaN	NaN	23.6351	NaN	17.5847	NaN	NaN	NaN	NaN	NaN	NaN	NaN	NaN	NaN	NaN	NaN	NaN	NaN	NaN	NaN	NaN	NaN	NaN	NaN	27.5026	NaN	28.0788	28.7071	NaN	27.5912	27.8901	27.3176	28.1217	28.6092	28.735	24.5385	26.3213	23.9354	24.9174	25.1459	NaN	24.3653	25.0993
NaN	NaN	NaN	22.3567	22.7675	NaN	NaN	NaN	21.7069	22.0312	NaN	22.601	NaN	NaN	22.2996	NaN	NaN	NaN	NaN	NaN	NaN	NaN	NaN	NaN	NaN	23.1416	NaN	NaN	23.3452	NaN	22.5365	22.9208	NaN	NaN	NaN	NaN	NaN	NaN	23.4941	NaN	NaN	23.0453	NaN	NaN	NaN	NaN	NaN	NaN	NaN	NaN
21.9644	NaN	NaN	NaN	23.4708	NaN	22.3674	23.0234	NaN	NaN	NaN	NaN	NaN	22.0133	NaN	22.2625	NaN	NaN	NaN	24.6701	NaN	NaN	NaN	NaN	25.5845	NaN	NaN	25.508	NaN	NaN	NaN	NaN	NaN	NaN	NaN	24.2983	22.6783	NaN	23.6023	NaN	NaN	NaN	22.391	24.1671	NaN	23.3876	23.4114	NaN	23.2974	NaN
26.2566	25.8483	27.186	25.4361	25.7602	26.8658	25.98	25.913	25.6505	NaN	24.2457	NaN	NaN	24.3212	25.5802	NaN	25.2764	25.2214	NaN	23.778	25.3708	25.3315	25.0111	25.2029	24.6411	25.9996	24.3564	24.6425	25.2591	24.9718	24.6964	24.3798	24.4531	25.2112	25.3975	NaN	24.8824	25.5664	25.9668	24.1838	25.1516	25.7887	24.1604	26.0953	NaN	25.1817	26.354	24.6848	24.6246	26.7252
NaN	NaN	NaN	NaN	NaN	23.4692	NaN	NaN	NaN	22.374	22.1006	NaN	22.0532	NaN	NaN	NaN	NaN	NaN	NaN	NaN	23.9914	NaN	23.2016	23.0179	NaN	NaN	NaN	22.7713	22.756	NaN	23.8867	23.7698	NaN	NaN	NaN	NaN	23.0604	NaN	NaN	NaN	23.8424	NaN	23.2597	NaN	NaN	NaN	23.4583	23.1502	NaN	NaN
22.2145	22.333	NaN	NaN	22.6843	NaN	22.4434	NaN	21.2023	22.6848	22.111	22.583	NaN	22.5132	NaN	22.6206	22.4765	22.5175	NaN	NaN	NaN	NaN	NaN	NaN	NaN	NaN	NaN	NaN	NaN	NaN	NaN	NaN	NaN	NaN	NaN	NaN	NaN	NaN	NaN	NaN	NaN	NaN	23.3004	NaN	19.5485	NaN	NaN	20.5498	NaN	20.5846
24.1999	24.3868	27.0697	26.1507	23.9227	26.7165	23.8325	26.4697	23.9936	23.6483	22.3045	23.9115	NaN	23.9387	23.8599	22.4743	24.0954	23.4055	NaN	NaN	NaN	NaN	NaN	NaN	NaN	NaN	NaN	NaN	NaN	NaN	NaN	NaN	NaN	NaN	NaN	NaN	NaN	NaN	NaN	NaN	NaN	NaN	NaN	NaN	NaN	NaN	NaN	NaN	NaN	22.9585
NaN	26.7218	NaN	25.7045	27.1576	NaN	27.6586	27.0572	26.5459	27.1412	28.6431	27.039	27.4903	27.6355	27.7167	27.6366	26.8366	27.3556	NaN	28.3569	NaN	NaN	28.9499	NaN	29.3262	22.4142	27.9328	28.8945	28.942	28.9232	28.0506	27.9813	28.0526	28.2426	28.135	29.1603	27.7426	27.3817	27.6522	NaN	28.5363	28.5299	NaN	26.7848	26.5699	27.0475	26.524	26.4976	26.9992	26.3447
NaN	NaN	NaN	NaN	NaN	NaN	NaN	NaN	NaN	NaN	NaN	NaN	NaN	NaN	NaN	NaN	NaN	NaN	22.2185	NaN	22.3465	22.0258	21.9519	NaN	21.4657	NaN	23.5028	21.494	22.1405	22.3236	22.4741	22.933	22.978	NaN	21.8583	21.7031	22.581	22.6195	22.5763	22.7014	NaN	NaN	NaN	NaN	NaN	NaN	NaN	NaN	NaN	NaN
23.8392	23.7713	NaN	NaN	23.9932	NaN	NaN	NaN	NaN	23.5593	NaN	23.8976	NaN	NaN	24.1877	23.7515	23.8009	23.9137	NaN	NaN	NaN	24.2625	24.3921	24.0934	24.433	NaN	NaN	24.9167	24.8833	24.4402	24.3228	24.8563	24.173	24.2526	24.5009	NaN	24.3657	NaN	24.6118	NaN	24.24	23.5935	NaN	NaN	NaN	NaN	NaN	NaN	NaN	NaN
23.9246	23.8532	NaN	NaN	24.0768	NaN	NaN	NaN	NaN	23.6432	NaN	23.9833	NaN	NaN	24.2641	23.836	23.8859	23.9976	NaN	NaN	NaN	24.2029	24.3192	24.0354	24.3641	NaN	NaN	24.8506	24.8122	24.3734	24.2677	24.7995	24.1121	24.192	24.4364	NaN	24.3111	NaN	24.5565	NaN	24.1818	23.5429	NaN	NaN	NaN	NaN	NaN	NaN	NaN	NaN
22.8936	22.6931	24.029	NaN	22.6436	24.0171	23.3441	22.9655	NaN	22.3799	NaN	22.6192	NaN	22.7734	23.1482	22.8797	22.7538	22.6371	NaN	NaN	NaN	NaN	NaN	NaN	NaN	NaN	NaN	NaN	NaN	NaN	NaN	NaN	NaN	NaN	NaN	NaN	NaN	NaN	NaN	NaN	NaN	NaN	NaN	24.2688	NaN	NaN	24.226	NaN	NaN	23.9191
NaN	21.4918	NaN	23.0365	NaN	NaN	NaN	20.8482	19.9391	21.1932	22.4314	21.1102	NaN	20.7339	NaN	20.6396	21.2682	NaN	NaN	NaN	NaN	NaN	22.5107	NaN	22.8677	NaN	23.2406	23.0626	22.9703	22.9372	NaN	NaN	21.5498	NaN	23.7993	NaN	NaN	22.3769	NaN	NaN	NaN	NaN	NaN	NaN	NaN	NaN	NaN	21.5342	NaN	NaN
NaN	24.8806	NaN	NaN	24.4662	NaN	NaN	NaN	NaN	25.2	NaN	25.74	24.8968	24.9071	NaN	25.2783	24.8246	NaN	24.0934	24.371	24.365	24.4528	24.2909	24.6043	24.1311	23.0126	24.7186	24.6518	24.4074	24.2822	24.2679	23.6236	24.0102	24.5076	24.9076	24.3485	23.6985	24.0436	23.9613	24.4977	24.9736	25.6366	NaN	NaN	NaN	NaN	NaN	NaN	NaN	NaN
26.5182	24.695	NaN	25.4946	24.6128	NaN	25.5195	NaN	24.3312	NaN	27.2165	25.3724	NaN	NaN	NaN	26.7842	24.0485	24.1901	26.6431	26.536	25.3888	25.641	22.2491	22.9572	21.5948	23.5362	23.2309	21.3991	22.0766	22.1334	25.5813	26.3611	26.1411	26.397	24.0664	25.3882	23.9374	24.064	23.3474	24.3393	23.6612	23.2055	24.3223	NaN	NaN	NaN	25.8996	NaN	NaN	25.8347
27.2333	26.7793	27.7591	26.79	26.6773	28.2398	24.6441	27.1472	26.3409	27.5239	28.1553	27.6958	27.3959	27.4149	27.4867	27.041	26.9518	26.8796	26.4415	26.5335	26.5878	26.416	27.4488	27.0867	26.595	27.2528	28.0127	27.5528	27.2572	27.2493	27.2548	26.5516	26.1439	26.4143	27.1042	28.0039	27.9034	27.5909	27.4277	27.6169	27.4644	27.371	27.8846	28.7253	27.9661	29.0682	28.4188	27.3101	27.8404	27.507
NaN	NaN	NaN	NaN	NaN	NaN	NaN	NaN	NaN	NaN	NaN	NaN	NaN	NaN	NaN	NaN	NaN	NaN	NaN	NaN	NaN	NaN	NaN	NaN	NaN	NaN	NaN	21.3794	21.4591	NaN	NaN	22.0336	NaN	NaN	NaN	NaN	22.5641	NaN	NaN	NaN	22.3634	NaN	NaN	NaN	NaN	NaN	NaN	NaN	NaN	NaN
24.1106	23.0946	25.4123	22.6864	24.0576	25.0876	24.8268	24.0896	23.588	23.9009	25.5072	24.2097	24.2992	24.0627	24.4516	23.9852	23.7548	23.873	NaN	NaN	NaN	NaN	24.8613	NaN	NaN	NaN	NaN	NaN	NaN	NaN	24.602	24.5465	NaN	NaN	24.3747	NaN	25.1266	23.9105	24.5215	NaN	NaN	NaN	22.1465	23.3654	22.6397	23.5435	NaN	22.7942	23.4332	22.307
NaN	NaN	NaN	NaN	NaN	NaN	NaN	NaN	NaN	NaN	NaN	NaN	NaN	NaN	NaN	NaN	NaN	NaN	22.7284	17.5767	NaN	22.3568	19.4904	20.882	20.2782	20.9384	NaN	19.544	20.1426	20.8428	20.3118	19.2206	18.9075	19.5988	NaN	NaN	20.1571	19.3884	21.9348	21.9639	21.6208	22.6647	NaN	NaN	NaN	NaN	NaN	NaN	NaN	NaN
25.3738	25.521	NaN	NaN	25.6913	22.3967	26.0427	26.1665	25.7015	25.8293	26.6931	25.8458	25.2098	25.6542	NaN	25.5877	25.6314	25.9422	25.7351	25.2459	24.7609	23.6479	27.1112	23.7916	25.3	NaN	26.3464	25.4151	25.5215	25.9856	24.894	25.7418	26.0078	24.783	24.6932	25.8796	25.6107	25.4611	24.6664	NaN	24.791	NaN	24.6739	23.5892	23.9562	NaN	23.5356	24.8442	NaN	23.7382
NaN	NaN	NaN	NaN	NaN	NaN	NaN	25.0445	NaN	24.3054	25.1682	23.9247	24.8008	24.2224	NaN	NaN	NaN	24.3004	23.4919	23.5363	23.0652	22.8153	22.9746	23.0505	22.7889	23.2212	23.0119	23.1164	22.5727	23.1074	23.2635	23.2086	NaN	NaN	23.3453	24.0917	23.3491	23.5218	23.3704	23.0329	23.0497	23.3824	NaN	NaN	24.8294	NaN	NaN	NaN	24.6216	NaN
26.6227	26.606	27.922	25.4831	26.2368	27.2932	27.1726	27.1311	26.6486	26.8097	27.025	26.6208	26.8923	26.848	27.0561	26.8436	26.741	27.031	27.2606	27.283	27.2651	27.0812	27.6331	26.964	27.2742	28.499	27.3257	27.406	27.2374	27.448	27.0155	27.3663	26.9324	26.8824	26.9274	28.3927	28.0718	26.8153	27.0927	27.4661	27.2688	27.2582	27.0051	27.6642	27.0569	27.8783	27.4262	27.0373	27.8218	27.2538
22.0093	21.2655	NaN	22.4211	22.0469	NaN	21.5075	23.0093	NaN	22.8113	22.6148	23.2058	NaN	22.7226	22.3174	22.8702	21.9271	21.8568	NaN	NaN	22.7672	22.8423	22.7684	NaN	NaN	NaN	22.5008	NaN	NaN	NaN	22.8806	NaN	23.3657	NaN	23.3628	NaN	NaN	NaN	NaN	NaN	NaN	NaN	23.9768	23.7185	NaN	NaN	23.6952	23.8723	23.4377	23.5851
24.6422	24.7714	26.317	NaN	24.1695	25.7313	25.6865	26.4645	24.8977	24.6114	24.6454	24.998	24.6322	25.0386	25.0958	24.4258	24.8895	25.0097	NaN	NaN	26.5203	25.543	26.7926	26.5814	NaN	27.312	NaN	27	NaN	26.0983	NaN	25.6314	26.064	NaN	25.6931	26.1533	26.4167	26.1893	26.402	26.3857	26.2764	26.912	25.7414	27.2221	NaN	27.7309	26.822	25.7134	26.9736	26.6709
NaN	NaN	NaN	NaN	NaN	21.4766	NaN	25.4328	NaN	NaN	24.0082	20.8695	23.907	NaN	23.4429	23.0037	NaN	NaN	NaN	NaN	NaN	NaN	NaN	NaN	NaN	NaN	NaN	NaN	NaN	NaN	NaN	NaN	NaN	NaN	NaN	NaN	NaN	NaN	NaN	NaN	NaN	NaN	23.3984	24.821	21.6657	24.6597	24.6767	24.5414	24.3248	24.9265
NaN	NaN	24.2682	NaN	NaN	NaN	25.6508	NaN	NaN	NaN	NaN	NaN	NaN	22.7707	NaN	NaN	NaN	NaN	24.6831	24.3536	24.4981	24.3129	24.1169	23.7321	23.7372	25.0163	23.8929	23.8003	23.9195	24.0411	NaN	24.1625	24.0211	23.74	23.6837	23.1203	23.9425	NaN	22.167	23.4299	23.406	23.9387	25.5448	NaN	NaN	NaN	NaN	25.5064	NaN	NaN
22.4046	22.5663	24.1714	24.5709	22.2907	23.8185	22.7609	23.4347	22.5634	NaN	22.1661	21.9938	22.8792	21.2556	21.9232	22.6398	21.2172	21.7778	NaN	NaN	NaN	NaN	NaN	NaN	NaN	NaN	NaN	NaN	NaN	NaN	NaN	NaN	NaN	NaN	NaN	NaN	NaN	NaN	NaN	NaN	NaN	NaN	23.233	25.4559	NaN	24.7783	25.3979	24.3526	24.2075	25.3667
23.5437	22.2735	NaN	NaN	22.3288	23.8582	23.3302	23.8417	22.3497	22.2779	23.6323	22.2975	22.953	22.8158	23.0772	NaN	22.7137	22.6401	24.5763	NaN	24.036	NaN	23.1853	23.98	23.3189	NaN	NaN	NaN	NaN	NaN	NaN	24.0312	NaN	NaN	24.0721	24.9038	24.1467	NaN	NaN	NaN	NaN	NaN	23.4664	25.405	23.6786	25.4422	24.8047	23.3349	24.253	24.2199
22.3058	NaN	NaN	25.156	21.8337	NaN	23.8574	24.7823	22.6022	19.5316	21.0381	21.4725	21.9885	21.8848	22.2191	22.5468	21.2756	22.3246	21.9882	23.394	23.5099	NaN	NaN	24.2061	23.2891	NaN	NaN	23.552	NaN	23.32	NaN	NaN	NaN	23.5091	NaN	NaN	23.7351	24.4152	NaN	23.3746	24.6811	NaN	NaN	NaN	NaN	24.3736	24.1333	23.2402	23.9731	24.4305
25.755	25.4323	23.6326	24.8306	25.3797	23.8559	25.3229	24.7	25.2024	25.2035	26.5019	25.3428	25.0189	25.2722	24.7872	25.6877	25.2355	25.3112	25.2862	26.4044	24.2151	23.9256	26.2733	23.6141	24.6237	NaN	26.8997	24.923	25.3358	25.1961	24.8645	27.0338	25.875	22.6252	26.0479	25.7187	25.832	25.3501	25.0719	26.5366	24.2841	NaN	24.2659	22.6851	23.8778	22.1317	21.7877	24.3455	23.8649	22.3715
NaN	NaN	29.3258	NaN	NaN	NaN	NaN	NaN	NaN	NaN	NaN	27.4793	NaN	28.2387	NaN	NaN	27.4251	NaN	24.5512	NaN	NaN	24.4652	NaN	NaN	25.6339	NaN	23.4545	26.1038	NaN	24.9308	24.489	NaN	NaN	NaN	NaN	NaN	NaN	NaN	NaN	NaN	NaN	NaN	26.6624	NaN	26.7248	27.6121	25.104	26.943	27.678	NaN
25.4699	26.1201	26.9069	NaN	26.1079	27.3326	26.711	27.0816	26.7779	25.7765	25.1327	26.5119	25.1071	26.8359	26.746	22.1578	25.9543	26.1709	25.9045	24.6477	27.2851	25.5495	25.7395	25.6093	25.522	NaN	25.6709	26.8865	26.1754	26.4127	25.4404	26.1374	25.8445	25.1305	24.8749	NaN	NaN	26.4906	26.1726	NaN	26.4106	27.2368	27.3498	NaN	27.5539	28.9088	27.2361	26.4965	28.0009	26.3514
28.206	27.4742	NaN	NaN	27.6241	NaN	27.9691	27.0112	27.0251	NaN	30.0662	NaN	28.2759	27.7108	NaN	27.799	NaN	NaN	26.9231	27.0757	25.9672	26.5601	27.0578	26.0107	26.8497	24.6383	27.0141	26.9097	26.86	27.2619	25.9921	25.226	25.5736	25.9625	26.4928	28.597	25.68	25.673	25.7566	26.6541	26.2991	NaN	NaN	26.1461	26.3556	25.8896	25.7653	NaN	25.6289	NaN
29.4083	28.173	27.1684	29.2493	28.0711	27.5126	29.4776	27.4022	27.5679	28.1437	NaN	28.212	29.3525	28.7627	28.9003	28.972	28.487	28.6159	27.6268	28.3185	26.8541	26.9385	29.1397	26.0444	28.2705	26.5425	28.4717	28.069	28.0419	28.151	27.6067	27.0873	27.5086	26.8255	28.4967	29.6789	27.3241	27.4715	27.0202	28.8537	27.782	26.4355	26.9028	26.2777	26.0099	25.9921	25.69	26.3125	25.7543	25.9051
NaN	25.3337	NaN	NaN	25.1885	25.586	26.431	25.9484	25.2871	NaN	NaN	NaN	NaN	25.6249	NaN	NaN	25.1923	NaN	23.7642	23.698	24.7239	23.2356	23.7004	23.6526	23.3878	26.0861	22.7061	23.7554	22.5542	NaN	22.7486	23.3278	23.6078	22.6055	23.429	24.795	24.0466	23.7669	23.7498	24.0434	23.3811	24.3308	NaN	NaN	NaN	NaN	NaN	NaN	NaN	26.3237
23.026	21.7312	24.4898	NaN	NaN	23.2742	22.7081	22.7219	21.7085	20.6471	22.682	21.1614	23.4652	NaN	NaN	22.7508	21.2379	21.3452	NaN	NaN	NaN	NaN	23.1732	NaN	22.9062	NaN	22.273	NaN	NaN	NaN	NaN	NaN	NaN	NaN	NaN	NaN	NaN	24.2537	NaN	NaN	NaN	23.9608	NaN	24.0829	22.8125	24.0578	23.9694	NaN	22.5287	23.699
24.8364	24.5052	24.8535	NaN	25.398	25.4774	NaN	24.5168	NaN	24.4033	25.2295	24.3733	24.8585	25.0863	24.9381	24.5537	24.0623	24.3377	24.0708	23.8982	24.6579	24.5676	25.4664	24.5984	25.3929	24.8713	24.0178	24.8541	25.0829	25.0423	24.6804	23.8856	24.3523	24.1869	24.258	23.163	24.3426	24.2493	24.0182	NaN	24.5445	24.8972	24.4936	25.0438	24.1761	25.6186	NaN	24.6032	24.9176	NaN
24.8391	24.6988	25.2082	NaN	25.1015	25.2516	25.2655	NaN	24.5457	25.2391	24.8447	NaN	24.9058	25.8214	25.6101	24.473	24.7561	24.6118	24.3654	25.6093	24.5516	24.3989	25.2206	24.0485	24.8227	25.8352	25.1063	24.1028	24.3004	24.4306	NaN	24.0293	24.0626	24.3827	25.0176	26.1778	24.6856	24.4327	23.9963	24.8408	24.423	25.2618	25.2753	24.4084	24.9195	24.9026	NaN	24.8052	25.2723	NaN
NaN	NaN	NaN	24.9895	NaN	NaN	23.944	24.3888	NaN	NaN	26.186	NaN	24.0084	NaN	NaN	NaN	NaN	NaN	22.9073	23.2565	22.3039	22.5212	23.2547	22.7043	23.0716	24.3413	23.9727	22.1397	23.0163	23.5744	22.6579	22.0456	NaN	NaN	23.0457	24.1794	23.4395	23.3618	23.2944	23.6711	NaN	NaN	24.0009	24.5183	NaN	24.3396	23.7767	23.8768	NaN	23.9691
24.8593	NaN	23.7746	NaN	NaN	NaN	25.4824	24.4708	NaN	NaN	26.2742	NaN	NaN	24.7992	24.7541	24.6635	NaN	NaN	23.5223	NaN	23.7189	23.5883	23.6524	23.4703	23.5649	22.7854	24.2474	24.0053	23.3948	23.7206	23.8031	23.6293	23.6477	23.4228	23.8279	24.3176	23.6887	24.2213	24.5749	24.4129	23.8205	23.6186	NaN	NaN	NaN	NaN	NaN	NaN	NaN	NaN
NaN	NaN	NaN	NaN	NaN	NaN	23.4431	NaN	NaN	NaN	NaN	NaN	NaN	23.7583	NaN	NaN	NaN	NaN	23.4351	23.7279	21.9129	22.1658	23.5055	23.5133	23.0267	NaN	24.1198	23.6579	23.8851	23.9096	22.4054	22.1923	22.6658	22.2004	22.3735	NaN	NaN	22.168	23.0264	23.689	23.2822	22.999	NaN	NaN	NaN	NaN	NaN	NaN	23.8114	NaN
25.0072	24.1603	NaN	NaN	24.4445	25.4852	24.8036	25.5965	23.9871	23.9951	24.0574	24.1913	24.862	24.8603	NaN	23.7785	24.5201	NaN	24.2788	23.9895	24.7565	24.8807	25.209	25.2602	25.6981	26.814	24.8719	26.0567	25.4461	25.0129	NaN	25.2904	24.7793	24.8987	25.5654	25.786	25.4471	25.1261	25.4978	25.094	25.5696	26.2186	25.2403	25.7377	24.9281	25.5682	25.4211	24.458	25.4082	NaN
23.5861	NaN	NaN	NaN	23.2625	24.2315	NaN	23.2845	NaN	22.3165	23.755	NaN	23.4042	22.8795	22.9903	23.5587	22.5737	19.4021	NaN	NaN	NaN	NaN	NaN	NaN	NaN	NaN	NaN	NaN	NaN	NaN	NaN	NaN	NaN	NaN	NaN	NaN	NaN	NaN	NaN	NaN	NaN	NaN	24.0091	25.1028	NaN	24.8355	24.8805	NaN	NaN	24.8387
NaN	NaN	NaN	NaN	NaN	NaN	NaN	NaN	NaN	NaN	NaN	NaN	NaN	NaN	NaN	NaN	NaN	NaN	NaN	NaN	NaN	NaN	24.4101	NaN	22.4775	NaN	25.0998	NaN	23.7739	NaN	23.9281	24.3434	NaN	23.5244	NaN	NaN	23.52	25.0239	24.9641	24.4887	NaN	NaN	NaN	NaN	NaN	NaN	NaN	NaN	NaN	NaN
NaN	24.308	NaN	NaN	NaN	NaN	NaN	NaN	NaN	24.3083	NaN	NaN	22.7729	NaN	NaN	NaN	NaN	NaN	NaN	NaN	NaN	NaN	NaN	NaN	NaN	NaN	NaN	NaN	NaN	24.0513	NaN	NaN	NaN	NaN	NaN	22.7046	NaN	NaN	NaN	NaN	NaN	NaN	23.6941	NaN	23.6818	24.9373	24.4821	23.8902	24.5998	24.3591
NaN	NaN	NaN	NaN	26.7226	27.0134	27.2226	NaN	26.1721	NaN	NaN	NaN	NaN	NaN	NaN	NaN	NaN	NaN	24.5547	24.8375	24.1231	24.3832	24.4157	NaN	NaN	NaN	25.0538	23.3624	23.8893	24.0864	23.8095	23.9367	24.3747	24.3308	23.5943	25.0276	23.632	23.7289	23.5324	NaN	24.0925	24.5207	NaN	25.697	NaN	NaN	NaN	NaN	NaN	25.903
27.0859	NaN	27.3864	NaN	NaN	NaN	26.6007	NaN	26.211	27.3228	27.8686	26.8073	26.7028	27.2329	27.4289	26.7834	NaN	NaN	24.9708	25.489	25.1018	25.2263	26.2201	24.8424	25.6659	25.32	26.5973	26.7136	26.5913	26.3617	26.6168	26.2802	25.6707	25.5416	26.4369	27.1754	26.2416	25.9994	26.1549	23.2497	25.5567	25.9737	26.6192	26.5347	NaN	27.5256	26.7244	26.9317	27.1967	26.6183
21.4762	NaN	NaN	21.825	NaN	NaN	NaN	NaN	NaN	NaN	19.3581	21.1463	19.3385	20.8087	NaN	20.1087	NaN	20.8507	23.5165	22.9947	22.7621	NaN	NaN	NaN	NaN	NaN	NaN	20.4326	NaN	NaN	22.2703	22.2252	22.5986	23.0699	NaN	NaN	21.2494	NaN	21.194	NaN	NaN	NaN	NaN	NaN	NaN	NaN	NaN	NaN	NaN	NaN
NaN	NaN	NaN	NaN	NaN	NaN	NaN	NaN	NaN	NaN	24.6044	22.2189	23.6751	NaN	NaN	NaN	NaN	NaN	NaN	NaN	NaN	NaN	26.33	26.078	26.0585	NaN	26.9744	NaN	25.212	NaN	NaN	NaN	26.5353	NaN	NaN	NaN	NaN	NaN	NaN	NaN	NaN	NaN	NaN	NaN	NaN	NaN	NaN	NaN	NaN	NaN
NaN	24.1247	23.9539	25.0763	NaN	25.105	NaN	24.5254	22.9288	NaN	23.0886	NaN	23.0925	NaN	23.0791	23.2066	NaN	NaN	NaN	NaN	NaN	NaN	NaN	NaN	NaN	NaN	NaN	NaN	NaN	NaN	NaN	NaN	NaN	NaN	NaN	NaN	NaN	NaN	NaN	NaN	NaN	NaN	23.8608	NaN	NaN	NaN	NaN	NaN	NaN	23.3253
NaN	26.6599	27.695	NaN	27.4099	27.8453	27.7841	27.4864	27.6153	27.8224	NaN	26.2542	26.7392	26.9619	27.06	26.9799	26.7382	26.7807	26.1132	26.1331	26.8403	26.1503	26.7564	26.2992	26.5435	28.3508	26.4712	26.7661	26.227	26.2482	25.5496	26.2279	26.279	25.9603	26.4136	27.0908	26.7439	26.4351	25.9879	26.7407	NaN	NaN	27.1483	26.9284	27.5716	27.6629	27.0208	27.3007	27.6904	NaN
25.5741	24.9966	25.2254	NaN	24.5667	25.1831	25.1252	25.0032	24.9037	25.0855	26.5756	24.6202	25.9145	25.0403	25.3179	26.0675	24.7091	24.8533	25.2486	24.4653	25.7949	25.5347	25.9489	26.2536	25.9627	26.7859	25.7847	25.5362	25.124	25.1751	25.4339	25.2422	25.1112	25.2217	25.4476	24.4188	25.3287	25.8986	25.8264	NaN	26.0349	26.4223	25.3534	25.5929	25.4304	25.6483	25.649	25.4993	25.852	25.8521
[truncated: 4,768 more rows]
[truncated: 127 more columns]
