# Supplementary material for: Glucose-regulated and drug-perturbed phosphoproteome reveals molecular mechanisms controlling insulin secretion
Source: Nat Commun. 2016 Nov 14;7:13250. doi: 10.1038/ncomms13250 (PMC5114537; doi:10.1038/ncomms13250)
Supplement: Supplementary Data 5 — Summary of the glucose time-course phosphoproteome [file ncomms13250-s7.xlsx]

## Sheet: Min6 gluc. time-course phospho.
Phosphosite Intensity 0 min (log2)			Phosphosite Intensity 2.5 min (log2)				Phosphosite Intensity 5 min (log2)			Phosphosite Intensity 10 min (log2)				Phosphosite Intensity 15 min (log2)				Phosphosite Intensity 20 min (log2)				Phosphosite Intensity 30 min (log2)			Phosphosite Intensity 60 min (log2)				St.dev								Median
0'_1	0'_3	0'_4	2.5'_1	2.5'_2	2.5'_3	2.5'_4	5'_1	5'_2	5'_3	10'_1	10'_2	10'_3	10'_4	15'_1	15'_2	15'_3	15'_4	20'_1	20'_2	20'_3	20'_4	30'_1	30'_2	30'_3	60'_1	60'_2	60'_3	60'_4	stddev 0'	stddev 2.5'	stddev 5'	stddev 10'	stddev 15'	stddev 20'	stddev 30'	stddev 60'	0'	2.5'	5'	10'	15'	20'	30'	60'	Amino acid	Charge	Motifs	Localization prob	PEP
22.6126	22.5713	22.6736	22.3587	22.5414	22.5749	22.3845	23.0936	23.2417	25.2729	25.6252	22.9312	23.0097	23.8085	23.5646	23.5886	23.5635	23.6954	21.8382	22.5402	22.7488	22.3265	22.9601	22.9128	23.0176	NaN	22.8488	22.7385	22.5804	0.0514645	0.109116	1.2177	1.2521	0.0626789	0.390297	0.0524901	0.134922	22.6126	22.463	23.2417	23.4091	23.5766	22.4333	22.9601	22.7385	S	2	14-3-3 domain binding motif;AMP-activated protein kinase substrate motif;Calmodulin-dependent protein kinase I substrate motif;Calmodulin-dependent protein kinase II alpha substrate motif;Calmodulin-dependent protein kinase II substrate motif;Calmodulin-dependent protein kinase IV substrate motif;Chk1 kinase substrate motif;HMGCoA Reductase kinase substrate motif;Phosphorylase kinase substrate mo…	1	8.69e-38
21.8931	NaN	NaN	NaN	NaN	NaN	21.0767	22.7978	NaN	22.1779	NaN	21.5204	NaN	NaN	22.1576	22.1878	21.7675	NaN	NaN	NaN	NaN	NaN	20.2365	NaN	NaN	NaN	20.0697	NaN	19.9269	NaN	NaN	0.438285	NaN	0.234428	NaN	NaN	0.100989	21.8931	21.0767	22.4879	21.5204	22.1576	NaN	20.2365	19.9983	S	2	Casein kinase II substrate motif	1	3.29e-21
22.8034	23.2718	23.159	22.7729	23.031	22.8785	22.1556	23.1849	23.2184	NaN	NaN	NaN	21.8519	NaN	NaN	NaN	NaN	NaN	NaN	NaN	20.4571	20.9049	NaN	21.2592	22.1153	20.5555	20.5617	21.9185	NaN	0.244469	0.384157	0.0236656	NaN	NaN	0.316692	0.605354	0.785113	23.159	22.8257	23.2017	21.8519	NaN	20.681	21.6872	20.5617	S	2	14-3-3 domain binding motif;Calmodulin-dependent protein kinase II substrate motif;Casein kinase II substrate motif;ERK1,2 kinase substrate motif;G protein-coupled receptor kinase 1 substrate motif;Growth associated histone HI kinase substrate motif;GSK-3, ERK1, ERK2, CDK5 substrate motif;PKA kinase substrate motif;PKC kinase substrate motif;WW domain binding motif;ZIP kinase substrate motif	0.999617	4.66e-105
NaN	NaN	NaN	21.9091	NaN	NaN	NaN	NaN	NaN	22.6791	22.4034	21.9726	22.559	NaN	22.8974	22.8405	22.9678	22.7433	21.0175	20.6715	20.9697	21.0895	21.6269	21.0431	22.3913	20.184	21.3835	21.2154	20.5874	NaN	NaN	NaN	0.303794	0.0948741	0.183748	0.676114	0.556884	NaN	21.9091	22.6791	22.4034	22.8689	20.9936	21.6269	20.9014	S	2	ERK1,2 kinase substrate motif;G protein-coupled receptor kinase 1 substrate motif;Growth associated histone HI kinase substrate motif;GSK3 kinase substrate motif;GSK-3, ERK1, ERK2, CDK5 substrate motif;PKA kinase substrate motif;PKC kinase substrate motif;WW domain binding motif	1	3.75e-08
26.7752	26.8034	27.1663	26.4738	26.6431	26.6731	26.328	27.0731	26.7561	27.0565	26.1208	26.3247	27.0419	27.5649	27.276	27.0771	27.5356	27.1992	25.4176	26.0539	NaN	26.0698	26.2925	25.6148	26.1487	26.0557	26.3353	26.533	25.9599	0.218125	0.160424	0.178453	0.664662	0.193913	0.372066	0.357063	0.26198	26.8034	26.5585	27.0565	26.6833	27.2376	26.0539	26.1487	26.1955	S	2	Casein kinase II substrate motif;ERK1,2 kinase substrate motif;GSK-3, ERK1, ERK2, CDK5 substrate motif;PKA kinase substrate motif;PKC kinase substrate motif;WW domain binding motif	0.999988	3.65e-52
21.9974	21.983	22.0282	21.9963	22.622	21.9371	21.7037	23.0006	23.0448	22.9791	NaN	22.0758	22.2114	23.1549	22.3709	22.7166	22.6913	22.4513	NaN	20.7104	20.4366	NaN	20.8814	20.3267	22.093	NaN	21.2039	21.1702	21.0231	0.0231002	0.392372	0.0335121	0.587793	0.172548	0.193599	0.903248	0.0961087	21.9974	21.9667	23.0006	22.2114	22.5713	20.5735	20.8814	21.1702	S	2	Cdc2 kinase substrate motif;CDK kinase substrate motif;CDK1,2,4,6 kinase substrate motif;ERK1,2 kinase substrate motif;Growth associated histone HI kinase substrate motif;GSK-3, ERK1, ERK2, CDK5 substrate motif;PKA kinase substrate motif;PKC kinase substrate motif;WW domain binding motif	1	6.91e-62
25.0412	25.5778	24.5137	25.023	25.0752	25.3376	24.3337	26.3725	NaN	NaN	NaN	23.7775	25.5895	25.1796	NaN	24.5783	25.4652	24.3662	22.4461	23.0306	23.8118	22.2398	23.9881	23.4451	NaN	23.9212	23.9369	24.2768	23.3541	0.532087	0.428513	NaN	0.95019	0.582995	0.704513	0.383987	0.382417	25.0412	25.0491	26.3725	25.1796	24.5783	22.7383	23.7166	23.929	S	2	Casein kinase II substrate motif;ERK1,2 kinase substrate motif;G protein-coupled receptor kinase 1 substrate motif;Growth associated histone HI kinase substrate motif;GSK-3, ERK1, ERK2, CDK5 substrate motif;WW domain binding motif	0.997055	8.95e-178
NaN	NaN	NaN	NaN	23.3418	NaN	NaN	NaN	NaN	24.2045	NaN	22.7228	NaN	NaN	NaN	NaN	NaN	23.2061	20.7096	NaN	22.2109	NaN	21.9941	21.9293	NaN	22.1259	22.1005	NaN	21.5164	NaN	NaN	NaN	NaN	NaN	1.06163	0.045814	0.344785	NaN	23.3418	24.2045	22.7228	23.2061	21.4602	21.9617	22.1005	S	3	Casein kinase II substrate motif	0.995939	8.95e-178
25.6606	25.2632	25.3434	26.2518	26.5396	25.6041	24.8596	25.8655	25.862	27.2612	27.0597	26.0586	26.291	27.7049	26.4488	26.7618	26.6239	26.5369	25.3478	25.8952	25.6241	25.4963	26.2314	25.7224	26.0218	25.4853	25.5986	26.4982	25.7444	0.210166	0.746779	0.806797	0.751256	0.1334	0.232204	0.255821	0.45687	25.3434	25.928	25.8655	26.6753	26.5804	25.5602	26.0218	25.6715	S	3	Casein kinase II substrate motif;ERK1,2 kinase substrate motif;G protein-coupled receptor kinase 1 substrate motif;GSK-3, ERK1, ERK2, CDK5 substrate motif;WW domain binding motif	1	6.68e-249
24.8345	24.3113	24.5058	24.3434	24.5526	24.1237	23.7152	25.3825	NaN	26.5523	25.3651	25.1319	25.4862	26.3055	25.6425	25.6962	25.9951	25.9347	23.1381	23.5782	23.4267	23.4519	24.4438	23.9748	24.6715	24.0694	23.2609	24.0629	24.0219	0.26448	0.358095	0.827202	0.510536	0.173787	0.185968	0.355271	0.395804	24.5058	24.2336	25.9674	25.4256	25.8154	23.4393	24.4438	24.0424	S	2	ERK1,2 kinase substrate motif;Growth associated histone HI kinase substrate motif;GSK-3, ERK1, ERK2, CDK5 substrate motif;MAPKAPK2 kinase substrate motif;PKA kinase substrate motif;PKC kinase substrate motif;WW domain binding motif	0.998462	2.18e-18
NaN	22.2598	NaN	NaN	NaN	NaN	21.7786	NaN	NaN	22.3193	NaN	NaN	NaN	22.3835	22.5833	22.7685	22.8858	22.8121	20.1736	20.9276	NaN	NaN	21.0779	21.1001	22.0835	NaN	21.2512	20.6019	NaN	NaN	NaN	NaN	NaN	0.128855	0.533138	0.574305	0.459117	22.2598	21.7786	22.3193	22.3835	22.7903	20.5506	21.1001	20.9265	S	2	ERK1,2 kinase substrate motif;GSK-3, ERK1, ERK2, CDK5 substrate motif;PKA kinase substrate motif;PKC kinase substrate motif;WW domain binding motif	1	0.000279954
28.2656	28.3039	28.4745	28.2808	28.0105	28.0278	27.8409	28.8352	29.2485	29.4756	29.5736	28.1107	28.0706	29.0549	29.0247	29.6886	29.0853	30.4747	27.2484	28.1973	27.8432	27.6423	28.6015	28.4264	28.2894	27.6311	28.6862	28.2206	27.9335	0.11122	0.181336	0.324672	0.737682	0.674513	0.396147	0.156443	0.448854	28.3039	28.0192	29.2485	28.5828	29.3869	27.7428	28.4264	28.077	S	2	14-3-3 domain binding motif;Calmodulin-dependent protein kinase II substrate motif;Casein kinase II substrate motif;G protein-coupled receptor kinase 1 substrate motif;GSK3 kinase substrate motif;MAPKAPK2 kinase substrate motif;PKA kinase substrate motif;PKC kinase substrate motif	0.999984	2.51e-30
23.4016	22.84	23.0829	NaN	NaN	NaN	22.5417	24.2188	23.6958	23.144	23.1945	21.8939	23.9647	23.3224	NaN	NaN	NaN	NaN	21.1311	21.993	22.6121	22.4378	18.5705	22.6944	NaN	NaN	22.762	NaN	22.3604	0.281605	NaN	0.537429	0.868093	NaN	0.661739	2.91605	0.283946	23.0829	22.5417	23.6958	23.2585	NaN	22.2154	20.6324	22.5612	S	2	ATM kinase substrate motif;Casein kinase II substrate motif;DNA dependent Protein kinase substrate motif	1	6.48e-21
25.3411	25.2952	25.4728	25.0227	25.4066	25.1717	24.4768	25.6576	25.0516	25.8304	25.0776	24.579	24.6724	25.6705	25.2298	25.3453	25.4821	25.4375	24.1772	24.7283	24.5823	24.7239	24.9367	24.5712	24.933	23.9591	24.3359	24.4584	24.621	0.0921606	0.394785	0.409012	0.496719	0.111564	0.259472	0.209973	0.281672	25.3411	25.0972	25.6576	24.875	25.3914	24.6531	24.933	24.3972	S	2	Cdc2 kinase substrate motif;CDK kinase substrate motif;CDK1,2,4,6 kinase substrate motif;DNA dependent Protein kinase substrate motif;ERK1,2 kinase substrate motif;G protein-coupled receptor kinase 1 substrate motif;GSK-3, ERK1, ERK2, CDK5 substrate motif;WW domain binding motif	1	1.84e-05
NaN	22.1964	22.5735	22.0545	22.7172	NaN	21.9378	22.9631	NaN	23.1271	22.9848	NaN	22.6585	23.1505	NaN	22.994	NaN	23.1336	20.8766	21.8593	NaN	21.8883	NaN	21.7774	22.6899	21.2818	22.0639	NaN	NaN	0.266657	0.420395	0.116015	0.250329	0.098718	0.575879	0.645284	0.553035	22.3849	22.0545	23.0451	22.9848	23.0638	21.8593	22.2336	21.6728	S	2	ERK1,2 kinase substrate motif;GSK-3, ERK1, ERK2, CDK5 substrate motif;MDC1 BRCT domain binding motif;Plk1 PBD domain binding motif;WW domain binding motif	0.867271	0.0002565
22.0343	22.1676	21.9097	22.3067	22.3415	NaN	NaN	22.6381	NaN	NaN	NaN	22.303	22.2696	NaN	23.0772	23.0126	NaN	NaN	20.7436	NaN	21.7022	21.9947	21.7093	NaN	22.4427	NaN	NaN	21.8414	NaN	0.12896	0.024607	NaN	0.0235968	0.0456305	0.65443	0.518634	NaN	22.0343	22.3241	22.6381	22.2863	23.0449	21.7022	22.076	21.8414	S	2	DNA dependent Protein kinase substrate motif;ERK1,2 kinase substrate motif;G protein-coupled receptor kinase 1 substrate motif;GSK3 kinase substrate motif;GSK-3, ERK1, ERK2, CDK5 substrate motif;WW domain binding motif	0.98691	0.000226258
26.8542	26.7624	27.1224	26.764	26.6017	26.715	26.1832	27.3398	26.6905	27.0097	26.2707	25.9733	25.9615	26.6645	27.0985	26.8994	26.6347	27.0162	25.6276	26.4936	26.576	26.054	26.6391	26.4683	25.9332	25.9041	26.6229	26.4236	26.4848	0.187061	0.264078	0.324646	0.330581	0.202251	0.438146	0.36826	0.314413	26.8542	26.6583	27.0097	26.122	26.9578	26.2738	26.4683	26.4542	S	2	ERK1,2 kinase substrate motif;G protein-coupled receptor kinase 1 substrate motif;Growth associated histone HI kinase substrate motif;GSK3 kinase substrate motif;GSK-3, ERK1, ERK2, CDK5 substrate motif;PKA kinase substrate motif;PKC kinase substrate motif;WW domain binding motif	0.999897	4.47e-40
23.3944	24.1786	23.9836	24.1454	NaN	NaN	23.4492	NaN	NaN	NaN	NaN	24.2151	23.7774	25.0261	23.1684	25.8044	25.9376	27.2525	NaN	21.5183	23.0074	NaN	23.9309	23.5651	24.5295	22.9177	23.7799	23.2117	22.4966	0.408277	0.492302	NaN	0.633547	1.71126	1.05298	0.486872	0.539141	23.9836	23.7973	NaN	24.2151	25.871	22.2629	23.9309	23.0647	S	2	Casein kinase I substrate motif;Casein kinase II substrate motif;ERK1,2 kinase substrate motif;GSK-3, ERK1, ERK2, CDK5 substrate motif;PKA kinase substrate motif;PKC kinase substrate motif;WW domain binding motif	1	4.49e-07
NaN	NaN	NaN	NaN	NaN	NaN	NaN	NaN	22.6891	NaN	22.6484	NaN	22.2097	NaN	22.8918	23.0207	NaN	22.6767	NaN	NaN	NaN	NaN	NaN	19.7837	NaN	NaN	NaN	19.806	NaN	NaN	NaN	NaN	0.310194	0.173805	NaN	NaN	NaN	NaN	NaN	22.6891	22.429	22.8918	NaN	19.7837	19.806	S	3	MDC1 BRCT domain binding motif;Plk1 PBD domain binding motif	0.937832	1.4e-18
23.4287	23.067	23.0628	24.2557	23.3974	23.4094	23.3491	24.5651	23.4942	24.7311	24.8381	24.0217	24.117	24.6483	24.6581	24.4179	24.5804	24.5914	22.8241	22.9013	23.4963	23.4191	24.1777	23.8093	24.0573	23.3475	24.1366	23.7749	23.0717	0.21003	0.435998	0.671326	0.39861	0.102005	0.346385	0.187866	0.469119	23.067	23.4034	24.5651	24.3826	24.5859	23.1602	24.0573	23.5612	S	3	MDC1 BRCT domain binding motif;Plk1 PBD domain binding motif	1	2.49e-47
NaN	NaN	23.613	23.6204	23.5394	23.2073	22.98	NaN	23.5562	NaN	23.8562	22.9821	23.3037	24.2936	NaN	NaN	NaN	NaN	22.0032	22.8268	22.7845	22.5151	22.9203	22.5725	23.1507	NaN	22.5368	22.8533	22.6403	NaN	0.297501	NaN	0.581976	NaN	0.378854	0.291089	0.161374	23.613	23.3734	23.5562	23.58	NaN	22.6498	22.9203	22.6403	S	2	Casein kinase II substrate motif;ERK1,2 kinase substrate motif;GSK-3, ERK1, ERK2, CDK5 substrate motif;MAPKAPK2 kinase substrate motif;PKA kinase substrate motif;PKC kinase substrate motif;WW domain binding motif	0.998704	4.33e-16
26.5159	NaN	NaN	25.8553	NaN	26.9822	25.258	27.5217	27.6725	28.2986	NaN	NaN	NaN	28.0998	28.0091	22.5878	28.0635	22.5187	20.3697	20.5897	25.9631	25.8101	20.1939	25.1985	22.0405	25.3209	26.1357	25.513	24.7534	NaN	0.875566	0.411961	NaN	3.16581	3.12358	2.53078	0.569968	26.5159	25.8553	27.6725	28.0998	25.2985	23.1999	22.0405	25.417	S	1	ERK1,2 kinase substrate motif;Growth associated histone HI kinase substrate motif;GSK-3, ERK1, ERK2, CDK5 substrate motif;MAPKAPK2 kinase substrate motif;PKA kinase substrate motif;PKC kinase substrate motif;WW domain binding motif	0.984124	1.32e-200
22.162	22.684	22.8397	22.7655	22.447	22.6151	22.0291	22.9791	23.1122	23.396	23.1971	22.9662	22.9596	23.4731	23.4849	23.7996	23.8057	23.5357	21.6521	22.2118	22.549	22.0221	22.1945	21.9133	22.9219	21.7197	22.812	22.2766	22.0283	0.354983	0.317889	0.21297	0.242692	0.170041	0.374378	0.520493	0.461987	22.684	22.531	23.1122	23.0817	23.6677	22.117	22.1945	22.1524	S	2	MAPKAPK2 kinase substrate motif;Phosphorylase kinase substrate motif;PKA kinase substrate motif;PKC kinase substrate motif	1	3.79e-54
22.7475	23.209	NaN	22.6019	22.5371	NaN	NaN	23.2516	23.8926	24.3938	NaN	22.2271	NaN	NaN	23.7409	24.6163	NaN	NaN	21.8282	NaN	20.8615	NaN	22.4809	NaN	22.7215	21.9452	NaN	20.9961	NaN	0.326273	0.0458841	0.572541	NaN	0.619037	0.683545	0.170124	0.671122	22.9783	22.5695	23.8926	22.2271	24.1786	21.3448	22.6012	21.4707	S	2	Casein kinase II substrate motif;MAPKAPK2 kinase substrate motif;PKA kinase substrate motif;PKC kinase substrate motif	0.998799	3.67e-08
25.7454	25.8377	25.7993	25.7989	24.8441	25.6273	24.5627	NaN	24.8419	25.5331	24.0781	23.8832	24.0611	NaN	25.4209	24.9215	NaN	25.2465	23.8028	24.4051	24.4555	24.1296	24.2392	24.4672	24.3456	23.4677	24.7187	24.3248	NaN	0.0463843	0.598245	0.488773	0.10797	0.253467	0.300043	0.114055	0.639642	25.7993	25.2357	25.1875	24.0611	25.2465	24.2673	24.3456	24.3248	S	2	Casein kinase II substrate motif;ERK1,2 kinase substrate motif;G protein-coupled receptor kinase 1 substrate motif;GSK-3, ERK1, ERK2, CDK5 substrate motif;MAPKAPK2 kinase substrate motif;MDC1 BRCT domain binding motif;Plk1 PBD domain binding motif;WW domain binding motif	0.999947	6.28e-16
NaN	NaN	NaN	NaN	NaN	NaN	NaN	NaN	NaN	NaN	NaN	NaN	NaN	NaN	23.2503	22.5795	22.298	22.3536	21.5074	21.7598	NaN	22.8281	21.6984	NaN	NaN	NaN	22.4157	21.8245	NaN	NaN	NaN	NaN	NaN	0.437245	0.701118	NaN	0.418	NaN	NaN	NaN	NaN	22.4666	21.7598	21.6984	22.1201	S	2	Cdc2 kinase substrate motif;CDK kinase substrate motif;CDK1,2,4,6 kinase substrate motif;ERK1,2 kinase substrate motif;GSK-3, ERK1, ERK2, CDK5 substrate motif;WW domain binding motif	0.999999	5.18e-149
NaN	NaN	NaN	NaN	22.4845	22.31	22.4916	23.803	24.613	25.3036	24.421	23.1779	23.0808	24.5996	23.3377	24.2685	24.5317	24.4688	21.7541	21.649	21.993	NaN	22.5408	22.0364	23.1199	22.3595	22.2761	NaN	NaN	NaN	0.102861	0.751073	0.801633	0.554126	0.176269	0.542173	0.0589516	NaN	22.4845	24.613	23.7995	24.3687	21.7541	22.5408	22.3178	S	2	14-3-3 domain binding motif;Calmodulin-dependent protein kinase II substrate motif;Casein kinase II substrate motif;Phosphorylase kinase substrate motif;PKA kinase substrate motif;PKC kinase substrate motif	1	8.75e-06
NaN	NaN	NaN	22.3336	NaN	21.8218	NaN	23.4645	24.0894	24.037	23.9727	22.8527	23.0803	23.7011	23.1248	23.6788	23.8232	24.5457	NaN	19.4832	NaN	20.5422	19.893	NaN	22.9846	21.214	NaN	NaN	NaN	NaN	0.36194	0.346646	0.522943	0.585089	0.748811	2.18613	NaN	NaN	22.0777	24.037	23.3907	23.751	20.0127	21.4388	21.214	S	4	14-3-3 domain binding motif;Calmodulin-dependent protein kinase II substrate motif;Calmodulin-dependent protein kinase IV substrate motif;Chk1 kinase substrate motif;ERK1,2 kinase substrate motif;Growth associated histone HI kinase substrate motif;GSK-3, ERK1, ERK2, CDK5 substrate motif;PKA kinase substrate motif;PKC kinase substrate motif;WW domain binding motif	1	0.000241015
22.9479	23.2306	23.4664	23.4273	23.4888	23.383	22.8172	23.7014	23.6302	24.6732	24.177	23.4247	23.7286	24.2919	23.7909	24.1613	24.2455	24.0014	22.5226	23.0018	22.7961	22.7936	23.3879	22.7357	23.327	22.619	23.3225	23.1125	22.8887	0.259629	0.310961	0.582702	0.402277	0.200077	0.196508	0.360257	0.301861	23.2306	23.4051	23.7014	23.9528	24.0814	22.7948	23.327	23.0006	S	2	14-3-3 domain binding motif;Calmodulin-dependent protein kinase II substrate motif;ERK1,2 kinase substrate motif;G protein-coupled receptor kinase 1 substrate motif;GSK-3, ERK1, ERK2, CDK5 substrate motif;PKA kinase substrate motif;PKC kinase substrate motif;WW domain binding motif	1	5.28e-06
NaN	NaN	NaN	NaN	NaN	NaN	NaN	NaN	23.5675	NaN	23.7895	NaN	NaN	23.8009	23.1364	23.2992	23.5501	23.7213	NaN	NaN	NaN	NaN	NaN	NaN	NaN	NaN	NaN	NaN	NaN	NaN	NaN	NaN	0.0080895	0.259848	NaN	NaN	NaN	NaN	NaN	23.5675	23.7952	23.4247	NaN	NaN	NaN	S	2	b-Adrenergic Receptor kinase substrate motif;Casein kinase I substrate motif;Casein kinase II substrate motif;ERK1,2 kinase substrate motif;GSK-3, ERK1, ERK2, CDK5 substrate motif;WW domain binding motif	0.999999	1.11e-05
24.3543	24.3885	22.5525	24.1436	24.2367	24.0932	23.5049	24.6744	25.5851	25.7285	25.9487	24.2278	24.511	25.5704	24.6455	25.5023	25.4435	25.9362	23.311	23.7665	23.6287	23.7874	23.9692	23.7489	24.266	23.3984	23.9244	23.7597	23.7658	1.05028	0.331863	0.571697	0.825441	0.537806	0.219813	0.259473	0.222564	24.3543	24.1184	25.5851	25.0407	25.4729	23.6976	23.9692	23.7627	S	2	Casein kinase I substrate motif;DNA dependent Protein kinase substrate motif;ERK1,2 kinase substrate motif;GSK-3, ERK1, ERK2, CDK5 substrate motif;WW domain binding motif	1	1.17e-15
NaN	21.5727	21.4756	21.7974	22.0494	21.547	21.0179	22.5825	22.6269	21.9759	NaN	21.9878	NaN	NaN	22.4566	22.0138	22.5571	22.2013	19.8302	NaN	20.5198	NaN	20.9243	20.8436	NaN	NaN	20.4802	21.1154	NaN	0.0686946	0.440643	0.363739	NaN	0.24636	0.487628	0.0570567	0.449155	21.5242	21.6722	22.5825	21.9878	22.3289	20.175	20.884	20.7978	S	3	Casein kinase II substrate motif;ERK1,2 kinase substrate motif;G protein-coupled receptor kinase 1 substrate motif;GSK3 kinase substrate motif;GSK-3, ERK1, ERK2, CDK5 substrate motif;WW domain binding motif	0.999998	1.24e-20
NaN	23.5683	22.9201	22.8992	NaN	23.5752	22.7081	NaN	NaN	23.6013	NaN	22.9174	NaN	NaN	NaN	NaN	NaN	NaN	21.9659	22.6941	23.0152	22.782	22.9879	21.9257	NaN	NaN	21.885	22.1655	22.0935	0.458374	0.455608	NaN	NaN	NaN	0.453029	0.751109	0.145697	23.2442	22.8992	23.6013	22.9174	NaN	22.738	22.4568	22.0935	S	2	14-3-3 domain binding motif;Calmodulin-dependent protein kinase I substrate motif;Calmodulin-dependent protein kinase II substrate motif;Calmodulin-dependent protein kinase IV substrate motif;Casein kinase II substrate motif;Chk1 kinase substrate motif;ERK1,2 kinase substrate motif;GSK-3, ERK1, ERK2, CDK5 substrate motif;PKA kinase substrate motif;PKC kinase substrate motif;WW domain binding motif	0.999227	2.07e-06
NaN	24.2515	24.1742	NaN	23.9973	NaN	NaN	24.3757	NaN	NaN	24.685	NaN	23.9352	24.9051	NaN	NaN	NaN	NaN	22.6674	NaN	23.1666	NaN	NaN	23.1923	NaN	23.297	NaN	NaN	NaN	0.0546318	NaN	NaN	0.508469	NaN	0.352973	NaN	NaN	24.2128	23.9973	24.3757	24.685	NaN	22.917	23.1923	23.297	S	2	Casein kinase II substrate motif;G protein-coupled receptor kinase 1 substrate motif	0.980748	0.000761105
24.2957	24.2515	24.1742	24.3349	NaN	23.9629	23.4363	NaN	24.2771	24.5845	NaN	NaN	NaN	24.9051	24.126	24.6622	24.44	24.3001	NaN	NaN	NaN	23.0934	23.9297	NaN	23.6821	NaN	23.7247	23.4498	22.7412	0.0614668	0.451527	0.217393	NaN	0.226654	NaN	0.175072	0.507434	24.2515	23.9629	24.4308	24.9051	24.37	23.0934	23.8059	23.4498	S	2	ERK1,2 kinase substrate motif;G protein-coupled receptor kinase 1 substrate motif;GSK-3, ERK1, ERK2, CDK5 substrate motif;WW domain binding motif	0.997663	0.000725283
NaN	22.2533	NaN	21.939	NaN	NaN	NaN	23.1233	NaN	NaN	NaN	NaN	22.432	NaN	NaN	NaN	22.9767	22.8192	NaN	NaN	NaN	NaN	NaN	NaN	NaN	NaN	21.2063	NaN	NaN	NaN	NaN	NaN	NaN	0.11137	NaN	NaN	NaN	22.2533	21.939	23.1233	22.432	22.8979	NaN	NaN	21.2063	S	3	G protein-coupled receptor kinase 1 substrate motif	1	3.21e-29
24.6245	23.9518	24.7853	24.4452	25.17	25.1853	24.7138	27.1003	27.9218	27.6721	26.714	24.4266	25.4612	27.1273	24.7793	26.3926	26.551	29.041	23.1454	23.9286	23.318	23.7801	24.7212	23.4137	25.0974	23.681	24.6833	23.8906	24.059	0.44218	0.362389	0.421164	1.22858	1.75935	0.37129	0.883733	0.431852	24.6245	24.9419	27.6721	26.0876	26.4718	23.549	24.7212	23.9748	S	3	b-Adrenergic Receptor kinase substrate motif;Casein kinase II substrate motif;PKA kinase substrate motif;PKC kinase substrate motif	1	2.21e-179
23.8428	23.5982	NaN	23.5326	NaN	23.0608	22.9651	23.8569	24.0435	23.8697	22.9247	22.888	22.9576	23.0135	23.2799	NaN	23.4943	NaN	NaN	22.7918	23.2455	NaN	23.4214	23.2178	23.5202	22.5879	22.9258	23.2253	NaN	0.172895	0.303841	0.104217	0.0532708	0.151618	0.320752	0.154178	0.318867	23.7205	23.0608	23.8697	22.9412	23.3871	23.0187	23.4214	22.9258	S	2	14-3-3 domain binding motif;Akt kinase substrate motif;Calmodulin-dependent protein kinase II substrate motif;Casein kinase II substrate motif;MAPKAPK1 kinase substrate motif;PKA kinase substrate motif;PKC kinase substrate motif;Pyruvate dehydrogenase kinase substrate motif;ZIP kinase substrate motif	1	3.04e-29
NaN	22.6347	22.3777	NaN	NaN	NaN	NaN	23.0055	NaN	22.615	NaN	NaN	NaN	NaN	NaN	22.7539	NaN	23.1184	21.1482	21.5449	20.7166	19.69	NaN	20.4639	NaN	20.9993	NaN	NaN	NaN	0.181726	NaN	0.276139	NaN	0.257719	0.798444	NaN	NaN	22.5062	NaN	22.8103	NaN	22.9362	20.9324	20.4639	20.9993	S	2	Casein kinase II substrate motif;MDC1 BRCT domain binding motif;Plk1 PBD domain binding motif	0.980316	1.5e-05
27.1958	27.5546	27.4483	27.3532	28.0379	27.6043	26.7583	27.3128	27.3372	26.8459	26.0142	25.9893	26.2564	26.9079	26.1084	26.1228	26.5162	25.1118	25.7226	26.1935	25.5674	25.5956	26.473	26.5088	26.0023	25.9206	26.4205	26.1899	26.0397	0.1843	0.534364	0.276874	0.427907	0.599224	0.290441	0.282651	0.215517	27.4483	27.4788	27.3128	26.1353	26.1156	25.6591	26.473	26.1148	S	2	b-Adrenergic Receptor kinase substrate motif;Casein kinase II substrate motif	1	0
NaN	NaN	NaN	NaN	NaN	NaN	NaN	NaN	NaN	23.1299	NaN	22.383	22.2987	23.1045	23.0717	22.8212	22.8667	22.899	21.1672	21.5056	NaN	21.4358	NaN	NaN	NaN	21.7758	NaN	NaN	NaN	NaN	NaN	NaN	0.442915	0.109456	0.178634	NaN	NaN	NaN	NaN	23.1299	22.383	22.8828	21.4358	NaN	21.7758	S	3	14-3-3 domain binding motif;Akt kinase substrate motif;Calmodulin-dependent protein kinase II substrate motif;Casein kinase II substrate motif;ERK1,2 kinase substrate motif;G protein-coupled receptor kinase 1 substrate motif;GSK3 kinase substrate motif;GSK-3, ERK1, ERK2, CDK5 substrate motif;MAPKAPK1 kinase substrate motif;MDC1 BRCT domain binding motif;PKA kinase substrate motif;PKC kinase subst…	0.998526	6.99e-06
NaN	NaN	22.4094	NaN	22.5126	21.9619	NaN	24.3429	24.5344	24.222	23.9445	22.8053	NaN	23.7537	23.7037	23.9182	23.9829	23.9468	NaN	NaN	NaN	NaN	NaN	NaN	23.12	21.7156	NaN	NaN	NaN	NaN	0.389355	0.157488	0.610144	0.125638	NaN	NaN	NaN	22.4094	22.2372	24.3429	23.7537	23.9325	NaN	23.12	21.7156	S	2	Casein kinase II substrate motif;ERK1,2 kinase substrate motif;G protein-coupled receptor kinase 1 substrate motif;Growth associated histone HI kinase substrate motif;GSK3 kinase substrate motif;GSK-3, ERK1, ERK2, CDK5 substrate motif;WW domain binding motif	0.999379	2.57e-153
NaN	NaN	22.5717	NaN	22.695	NaN	22.3905	NaN	NaN	23.1403	NaN	22.6686	22.9773	23.2836	23.1143	23.274	23.3818	23.3968	21.3017	21.753	21.5851	21.4091	22.6706	NaN	22.973	21.4349	21.9568	21.9164	21.9751	NaN	0.215265	NaN	0.307501	0.130319	0.198528	0.213878	0.258445	22.5717	22.5427	23.1403	22.9773	23.3279	21.4971	22.8218	21.9366	S	2	Cdc2 kinase substrate motif;CDK kinase substrate motif;CDK1,2,4,6 kinase substrate motif;ERK1,2 kinase substrate motif;G protein-coupled receptor kinase 1 substrate motif;GSK-3, ERK1, ERK2, CDK5 substrate motif;WW domain binding motif	1	4.1e-06
NaN	24.2085	NaN	NaN	NaN	24.6923	NaN	24.8476	24.847	NaN	NaN	23.2241	24.1896	NaN	23.4494	NaN	NaN	NaN	23.2538	23.3754	22.9951	NaN	22.873	NaN	23.739	22.1949	NaN	23.2327	23.6598	NaN	NaN	0.000473393	0.682663	NaN	0.194197	0.612327	0.753359	24.2085	24.6923	24.8473	23.7068	23.4494	23.2538	23.306	23.2327	S	2	Casein kinase II substrate motif;ERK1,2 kinase substrate motif;GSK-3, ERK1, ERK2, CDK5 substrate motif;MAPKAPK2 kinase substrate motif;PKA kinase substrate motif;PKC kinase substrate motif;WW domain binding motif	0.998891	4.72e-57
NaN	21.5493	21.7116	NaN	21.476	NaN	21.3018	22.7001	NaN	23.2132	NaN	21.9632	NaN	NaN	22.5072	22.8944	NaN	22.1481	19.9293	20.1752	NaN	NaN	20.241	20.6393	21.9813	19.6515	21.2361	21.2102	NaN	0.114764	0.123206	0.362795	NaN	0.373238	0.173905	0.911791	0.907465	21.6304	21.3889	22.9567	21.9632	22.5072	20.0523	20.6393	21.2102	S	2	14-3-3 domain binding motif;Calmodulin-dependent protein kinase II substrate motif;Calmodulin-dependent protein kinase IV substrate motif;Casein kinase II substrate motif;Chk1 kinase substrate motif;ERK1,2 kinase substrate motif;GSK-3, ERK1, ERK2, CDK5 substrate motif;PKA kinase substrate motif;PKC kinase substrate motif;WW domain binding motif	1	4.27e-45
24.3775	23.5605	23.3449	23.305	23.6266	23.3706	22.9726	24.1495	24.3185	25.0481	24.2273	23.2921	23.3989	24.2058	24.4795	24.4051	24.1732	24.6395	22.2976	22.9443	22.8269	22.9109	20.462	23.353	23.3985	NaN	23.2729	23.0145	22.9189	0.544681	0.269217	0.477601	0.504884	0.193862	0.302294	1.68243	0.183097	23.5605	23.3378	24.3185	23.8023	24.4423	22.8689	23.353	23.0145	S	2	G protein-coupled receptor kinase 1 substrate motif	1	1.11e-40
NaN	NaN	NaN	NaN	NaN	NaN	NaN	23.8795	24.2455	23.5532	22.9583	23.0078	22.9337	23.5947	23.1834	23.7675	23.1939	23.5484	NaN	NaN	NaN	NaN	NaN	NaN	22.7293	NaN	NaN	NaN	NaN	NaN	NaN	0.346346	0.315581	0.285391	NaN	NaN	NaN	NaN	NaN	23.8795	22.9831	23.3711	NaN	22.7293	NaN	S	2	BARD1 BRCT domain binding motif;Casein kinase II substrate motif;G protein-coupled receptor kinase 1 substrate motif;PKA kinase substrate motif	1	1.06e-21
22.2068	21.8933	22.2449	21.6601	22.1468	22.0271	22.1867	23.0313	22.8844	23.2569	23.3458	22.8473	22.92	23.6799	22.6764	23.3246	23.3192	23.0805	20.4301	21.6874	21.771	21.7555	22.0221	21.5267	22.6374	21.3913	21.9079	21.9366	21.5773	0.192974	0.239853	0.187611	0.389177	0.30456	0.654918	0.556458	0.264289	22.2068	22.0869	23.0313	23.1329	23.1999	21.7214	22.0221	21.7426	S	2	Casein kinase II substrate motif;Casein kinase II substrate motif	0.996604	5.87e-05
23.4313	23.6006	23.5066	23.123	23.2519	23.0668	22.995	23.5264	23.2565	23.7819	23.7034	23.2395	23.5655	23.5547	23.7695	24.0393	23.7921	24.187	21.5749	22.9695	23.1237	22.8269	23.3969	22.9893	23.0723	21.9341	22.9058	22.8419	22.8528	0.0848521	0.108627	0.262723	0.196251	0.201346	0.70963	0.215432	0.467195	23.5066	23.0949	23.5264	23.5601	23.9157	22.8982	23.0723	22.8473	S	3	ERK1,2 kinase substrate motif;G protein-coupled receptor kinase 1 substrate motif;Growth associated histone HI kinase substrate motif;GSK-3, ERK1, ERK2, CDK5 substrate motif;PKA kinase substrate motif;WW domain binding motif	1	5.18e-06
21.9325	22.2952	22.1719	22.0284	22.2685	22.2976	22.104	NaN	22.918	23.4039	NaN	22.5961	22.2233	NaN	NaN	22.4778	22.8234	22.7092	20.674	20.6652	21.1023	NaN	21.079	NaN	21.8422	NaN	20.4354	20.7079	NaN	0.184408	0.129519	0.343611	0.263582	0.176075	0.249853	0.539658	0.192736	22.1719	22.1862	23.1609	22.4097	22.7092	20.674	21.4606	20.5716	S	3	b-Adrenergic Receptor kinase substrate motif;Casein kinase II substrate motif	0.989248	2.29e-22
NaN	21.1852	21.098	21.6156	NaN	NaN	21.7471	NaN	22.4495	NaN	NaN	NaN	NaN	22.7714	22.4733	NaN	22.5258	NaN	NaN	NaN	NaN	NaN	20.8388	21.3492	22.2028	20.6269	21.0988	21.1426	NaN	0.0616531	0.092978	NaN	NaN	0.0371445	NaN	0.689173	0.2859	21.1416	21.6814	22.4495	22.7714	22.4996	NaN	21.3492	21.0988	S	3	b-Adrenergic Receptor kinase substrate motif;Phosphorylase kinase substrate motif;PKA kinase substrate motif;PKC kinase substrate motif	0.951672	6.56e-09
NaN	NaN	NaN	22.7736	NaN	NaN	NaN	NaN	NaN	NaN	NaN	22.5946	22.5941	NaN	NaN	NaN	22.913	22.8092	NaN	20.3235	NaN	NaN	21.9474	21.8909	22.6819	NaN	21.0494	NaN	NaN	NaN	NaN	NaN	0.000366846	0.0733477	NaN	0.441251	NaN	NaN	22.7736	NaN	22.5943	22.8611	20.3235	21.9474	21.0494	S	2	Casein kinase II substrate motif;ERK1,2 kinase substrate motif;G protein-coupled receptor kinase 1 substrate motif;Growth associated histone HI kinase substrate motif;GSK3 kinase substrate motif;GSK-3, ERK1, ERK2, CDK5 substrate motif;WW domain binding motif	0.99819	3.67e-40
24.5982	24.8627	25.0798	24.8735	24.8159	24.7755	24.1452	25.771	25.0563	25.3013	24.5613	24.0316	NaN	24.7627	25.2235	24.7496	25.0117	25.0802	23.6478	24.6696	24.9655	24.5079	24.6367	24.6124	24.6921	23.5111	24.9468	24.1042	24.6673	0.241168	0.340592	0.363174	0.377652	0.198461	0.565949	0.0408645	0.636086	24.8627	24.7957	25.3013	24.5613	25.0459	24.5887	24.6367	24.3857	S	2	14-3-3 domain binding motif;Calmodulin-dependent protein kinase I substrate motif;Calmodulin-dependent protein kinase II substrate motif;Calmodulin-dependent protein kinase IV substrate motif;Casein kinase II substrate motif;Chk1 kinase substrate motif;DNA dependent Protein kinase substrate motif;PKA kinase substrate motif;PKC kinase substrate motif	1	1.09e-174
23.817	23.5902	23.8378	23.5579	23.9934	23.8127	23.3267	23.8347	23.8535	24.4543	23.3984	23.542	23.1078	23.8486	23.6974	23.988	23.5779	23.866	22.4901	23.4745	22.9198	23.0315	22.9558	23.3489	23.5981	22.8105	23.0219	22.9694	22.908	0.137356	0.291749	0.352413	0.308115	0.181026	0.40447	0.323831	0.0908225	23.817	23.6853	23.8535	23.4702	23.7817	22.9757	23.3489	22.9387	S	2	ATM kinase substrate motif;Casein kinase II substrate motif;DNA dependent Protein kinase substrate motif;MAPKAPK2 kinase substrate motif	1	8.34e-136
23.9762	NaN	NaN	23.1719	23.5543	NaN	22.6162	NaN	NaN	23.8804	23.6234	23.0199	22.7916	23.8934	23.4717	NaN	NaN	24.0443	21.7093	22.5445	22.4003	22.2886	22.7789	22.5447	23.197	22.9379	22.8047	23.2691	22.6657	NaN	0.471707	NaN	0.512999	0.404832	0.366239	0.330448	0.258298	23.9762	23.1719	23.8804	23.3216	23.758	22.3444	22.7789	22.8713	S	2	Casein kinase II substrate motif;MAPKAPK2 kinase substrate motif;Pyruvate dehydrogenase kinase substrate motif	0.999987	0
22.3084	22.2894	22.8364	22.422	22.9361	22.5541	23.2229	23.2009	23.3642	24.1755	24.7631	23.8191	22.1122	NaN	22.6332	22.7673	24.0322	22.5258	21.8608	21.647	21.4394	20.1616	22.4032	22.3624	22.8899	23.2861	21.3379	22.0702	22.7538	0.31048	0.36499	0.521968	1.3436	0.702036	0.763357	0.293517	0.844887	22.3084	22.7451	23.3642	23.8191	22.7003	21.5432	22.4032	22.412	S	2	Casein kinase II substrate motif	0.999215	4.09e-116
NaN	22.6542	22.5867	NaN	22.517	22.6476	22.2617	22.9829	23.1816	NaN	23.1094	NaN	NaN	NaN	23.0866	23.6988	23.6513	24.1801	NaN	NaN	21.4744	21.2518	20.061	20.0413	22.5727	20.4755	NaN	21.2423	21.1032	0.047744	0.196264	0.140502	NaN	0.447476	0.157388	1.45585	0.408484	22.6204	22.517	23.0822	23.1094	23.675	21.3631	20.061	21.1032	S	2	Casein kinase I substrate motif;Cdc2 kinase substrate motif;CDK kinase substrate motif;CDK1,2,4,6 kinase substrate motif;ERK1,2 kinase substrate motif;G protein-coupled receptor kinase 1 substrate motif;GSK-3, ERK1, ERK2, CDK5 substrate motif;WW domain binding motif	0.999998	0.000176194
NaN	NaN	22.5803	NaN	NaN	22.4717	22.235	23.3189	23.3324	23.7943	23.4127	22.6003	22.7423	23.1732	22.8709	NaN	NaN	NaN	NaN	NaN	NaN	21.0485	20.3528	20.5911	22.4355	NaN	21.1398	20.6612	NaN	NaN	0.167344	0.270656	0.376447	NaN	NaN	1.13991	0.338443	22.5803	22.3533	23.3324	22.9578	22.8709	21.0485	20.5911	20.9005	S	4	Aurora-A kinase substrate motif;Aurora-A kinase substrate motif;b-Adrenergic Receptor kinase substrate motif;b-Adrenergic Receptor kinase substrate motif;Casein kinase II substrate motif;Casein kinase II substrate motif;MAPKAPK2 kinase substrate motif;MAPKAPK2 kinase substrate motif;PAK2 kinase substrate motif;PAK2 kinase substrate motif;Phosphorylase kinase substrate motif;Phosphorylase kinase s…	1	1.99e-09
22.6388	NaN	23.2732	NaN	22.6948	22.194	22.5493	25.019	25.8458	24.8168	24.6162	22.7267	22.811	25.423	23.3624	24.9952	25.121	26.3417	NaN	NaN	NaN	NaN	21.1549	22.2603	NaN	NaN	NaN	21.7018	NaN	0.448567	0.257656	0.545195	1.34102	1.22316	NaN	0.781628	NaN	22.956	22.5493	25.019	23.7136	25.0581	NaN	21.7076	21.7018	S	2	b-Adrenergic Receptor kinase substrate motif;BARD1 BRCT domain binding motif;Casein kinase II substrate motif;G protein-coupled receptor kinase 1 substrate motif	1	1.1e-40
NaN	21.5309	21.4963	NaN	NaN	NaN	NaN	22.4221	NaN	NaN	NaN	NaN	NaN	22.0326	NaN	NaN	NaN	NaN	19.088	20.0734	NaN	NaN	NaN	NaN	NaN	21.967	NaN	NaN	NaN	0.0244802	NaN	NaN	NaN	NaN	0.696727	NaN	NaN	21.5136	NaN	22.4221	22.0326	NaN	19.5807	NaN	21.967	S	2	Cdc2 kinase substrate motif;CDK kinase substrate motif;CDK1,2,4,6 kinase substrate motif;ERK1,2 kinase substrate motif;GSK-3, ERK1, ERK2, CDK5 substrate motif;WW domain binding motif	1	8.58e-118
NaN	22.1133	22.4986	NaN	21.6214	21.5615	NaN	NaN	NaN	22.317	NaN	NaN	21.9297	NaN	NaN	NaN	NaN	22.3488	NaN	NaN	NaN	NaN	19.962	NaN	21.5349	NaN	20.326	NaN	NaN	0.272399	0.0423626	NaN	NaN	NaN	NaN	1.11218	NaN	22.3059	21.5915	22.317	21.9297	22.3488	NaN	20.7484	20.326	S	3	Cdc2 kinase substrate motif;CDK kinase substrate motif;CDK1,2,4,6 kinase substrate motif;ERK1,2 kinase substrate motif;GSK-3, ERK1, ERK2, CDK5 substrate motif;WW domain binding motif	0.876851	3.12e-06
25.6038	24.9931	24.7731	24.8147	24.9676	25.1011	23.4643	25.7958	25.3507	26.7519	25.584	24.786	24.317	25.9276	25.6852	25.5927	25.8612	26.0244	23.7966	24.7542	24.8514	24.3797	24.8536	24.569	24.9223	23.9928	25.1392	24.8186	24.6141	0.430388	0.757515	0.71597	0.734695	0.191385	0.477979	0.1873	0.483244	24.9931	24.8911	25.7958	25.185	25.7732	24.5669	24.8536	24.7164	S	2	14-3-3 domain binding motif;Calmodulin-dependent protein kinase II substrate motif;Casein kinase II substrate motif;G protein-coupled receptor kinase 1 substrate motif;GSK3 kinase substrate motif;PKA kinase substrate motif;PKC kinase substrate motif	0.999913	2.47e-160
23.4876	22.8799	22.9935	22.7426	22.5649	NaN	22.5042	NaN	NaN	NaN	NaN	NaN	NaN	NaN	NaN	NaN	23.2907	23.2731	NaN	21.6203	22.1258	NaN	22.6994	NaN	23.2144	NaN	NaN	22.0069	NaN	0.323105	0.123894	NaN	NaN	0.012431	0.357415	0.364209	NaN	22.9935	22.5649	NaN	NaN	23.2819	21.8731	22.9569	22.0069	S	2	14-3-3 domain binding motif;Akt kinase substrate motif;Calmodulin-dependent protein kinase II substrate motif;Cdc2 kinase substrate motif;CDK kinase substrate motif;CDK1,2,4,6 kinase substrate motif;ERK1, ERK2, SAPK, CDK5 and GSK3 kinase substrate motif;ERK1,2 kinase substrate motif;G protein-coupled receptor kinase 1 substrate motif;Growth associated histone HI kinase substrate motif;GSK3 kinase…	1	1.28e-44
23.8467	25.4568	25.624	23.288	25.304	25.2915	24.7022	26.0478	26.4426	26.578	26.5764	23.7278	24.7508	26.2541	NaN	NaN	26.1772	27.6183	22.2313	24.6333	25.0248	24.7062	25.5424	25.0477	25.7366	25.043	25.3951	25.2967	24.7458	0.981398	0.948124	0.275459	1.33041	1.01904	1.28965	0.355163	0.290341	25.4568	24.9968	26.4426	25.5025	26.8978	24.6698	25.5424	25.1699	S	2	AMP-activated protein kinase substrate motif;Casein kinase II substrate motif;ERK1,2 kinase substrate motif;GSK-3, ERK1, ERK2, CDK5 substrate motif;PKA kinase substrate motif;PKC kinase substrate motif;WW domain binding motif	0.984627	2.92e-13
22.1985	NaN	NaN	NaN	NaN	NaN	21.3661	23.0794	22.732	22.9123	22.5346	22.1587	22.2329	NaN	22.6096	22.585	NaN	22.6695	20.1197	20.1204	20.2461	NaN	20.096	NaN	NaN	NaN	20.9177	20.5194	NaN	NaN	NaN	0.173756	0.199083	0.0434533	0.0728221	NaN	0.281634	22.1985	21.3661	22.9123	22.2329	22.6096	20.1204	20.096	20.7186	S	3	Cdc2 kinase substrate motif;CDK kinase substrate motif;CDK1,2,4,6 kinase substrate motif;ERK1, ERK2, SAPK, CDK5 and GSK3 kinase substrate motif;ERK1,2 kinase substrate motif;Growth associated histone HI kinase substrate motif;GSK-3, ERK1, ERK2, CDK5 substrate motif;PKA kinase substrate motif;PKC kinase substrate motif;WW domain binding motif	1	1.26e-48
22.8955	23.1565	NaN	22.7378	22.8819	23.0109	22.3175	22.9979	23.01	22.8546	NaN	NaN	22.7061	NaN	22.6783	NaN	NaN	22.0218	20.9237	21.0177	NaN	21.2435	21.6826	21.5214	22.4714	21.1565	21.4121	21.3932	NaN	0.184591	0.30111	0.0864023	NaN	0.464202	0.164377	0.508373	0.142406	23.026	22.8099	22.9979	22.7061	22.3501	21.0177	21.6826	21.3932	S	3	ATM kinase substrate motif;Casein kinase I substrate motif;Casein kinase II substrate motif;DNA dependent Protein kinase substrate motif;PKA kinase substrate motif;PKC kinase substrate motif	1	9.64e-05
23.5246	23.8275	23.2353	23.2666	23.7854	23.3841	22.9216	24.6807	NaN	24.4392	24.2213	23.5734	23.1282	24.0922	23.8095	24.0334	23.7913	23.3772	21.9416	22.5865	22.4901	22.2626	22.9183	22.7487	23.5887	22.9094	23.1347	NaN	22.6858	0.296121	0.356259	0.170745	0.502332	0.273567	0.286629	0.444178	0.224436	23.5246	23.3253	24.56	23.8328	23.8004	22.3764	22.9183	22.9094	S	2	Casein kinase I substrate motif;Casein kinase II substrate motif;G protein-coupled receptor kinase 1 substrate motif	0.994584	1.97e-172
NaN	21.7457	NaN	NaN	NaN	NaN	NaN	NaN	NaN	22.4237	22.2551	21.9357	21.9112	21.8497	22.4358	22.7486	22.5793	22.6876	19.5977	NaN	NaN	NaN	20.3428	NaN	NaN	17.8462	NaN	NaN	NaN	NaN	NaN	NaN	0.181779	0.137236	NaN	NaN	NaN	21.7457	NaN	22.4237	21.9234	22.6334	19.5977	20.3428	17.8462	S	2	14-3-3 domain binding motif;Calmodulin-dependent protein kinase II substrate motif;ERK1,2 kinase substrate motif;GSK-3, ERK1, ERK2, CDK5 substrate motif;MAPKAPK2 kinase substrate motif;PKA kinase substrate motif;PKC kinase substrate motif;WW domain binding motif	1	0.00026243
NaN	22.8281	NaN	22.74	23.1978	22.7404	22.5863	NaN	NaN	NaN	NaN	NaN	NaN	NaN	NaN	NaN	NaN	NaN	NaN	NaN	NaN	NaN	22.0513	21.8623	NaN	NaN	22.1523	21.9198	21.7124	NaN	0.264591	NaN	NaN	NaN	NaN	0.133608	0.220065	22.8281	22.7402	NaN	NaN	NaN	NaN	21.9568	21.9198	S	2	PKA kinase substrate motif;PKC kinase substrate motif	0.969003	1.83e-05
NaN	23.2254	23.4404	23.4461	23.7557	23.0625	NaN	NaN	NaN	25.1768	23.3414	NaN	NaN	NaN	23.0563	23.6416	23.2768	23.4867	22.0112	22.6181	22.8813	22.311	22.1239	22.3076	22.9494	22.1897	NaN	NaN	NaN	0.152035	0.347252	NaN	NaN	0.254537	0.376867	0.433421	NaN	23.3329	23.4461	25.1768	23.3414	23.3818	22.4646	22.3076	22.1897	S	2	14-3-3 domain binding motif;Akt kinase substrate motif;Calmodulin-dependent protein kinase II substrate motif;Casein kinase II substrate motif;G protein-coupled receptor kinase 1 substrate motif;MAPKAPK1 kinase substrate motif;MDC1 BRCT domain binding motif;PKA kinase substrate motif;PKC kinase substrate motif;Plk1 PBD domain binding motif	0.99998	7.2e-97
24.7458	24.4571	NaN	22.3601	NaN	22.7009	NaN	26.3274	27.3768	27.9872	26.5877	22.387	24.2407	27.4215	24.6713	NaN	27.8126	NaN	NaN	NaN	21.9045	23.5596	NaN	22.4741	NaN	23.5036	23.0613	NaN	22.6572	0.20417	0.241011	0.839502	2.28675	2.22124	1.17035	NaN	0.423378	24.6015	22.5305	27.3768	25.4142	26.242	22.7321	22.4741	23.0613	S	3	Casein kinase I substrate motif;DNA dependent Protein kinase substrate motif;PKA kinase substrate motif;PKC kinase substrate motif	0.766752	7.31e-20
24.654	24.8254	24.7662	25.3087	24.6512	24.9416	24.7244	27.0212	NaN	27.9872	27.4841	25.4055	25.5001	NaN	26.4997	27.3828	27.8126	27.3552	24.0141	23.6806	23.9908	24.4478	25.6889	23.8015	25.1933	25.1225	25.2656	24.872	24.2438	0.0870802	0.295161	0.683073	1.17377	0.549998	0.315401	0.978507	0.451766	24.7662	24.833	27.5042	25.5001	27.369	24.0025	25.1933	24.9972	S	2	Casein kinase II substrate motif;ERK1,2 kinase substrate motif;G protein-coupled receptor kinase 1 substrate motif;GSK3 kinase substrate motif;GSK-3, ERK1, ERK2, CDK5 substrate motif;MDC1 BRCT domain binding motif;PKA kinase substrate motif;PKC kinase substrate motif;Plk1 PBD domain binding motif;Pyruvate dehydrogenase kinase substrate motif;WW domain binding motif	0.999999	3.7e-28
NaN	23.2328	23.1597	23.0844	NaN	NaN	22.7422	NaN	23.1325	23.4791	23.1367	22.7175	NaN	NaN	23.329	22.858	22.5655	NaN	20.7952	22.0215	21.1058	22.1284	NaN	20.8492	22.1493	NaN	NaN	22.0705	22.0236	0.0517105	0.241978	0.245104	0.296425	0.385227	0.662917	0.919345	0.0331564	23.1963	22.9133	23.3058	22.9271	22.858	21.5637	21.4993	22.0471	S	3	Casein kinase II substrate motif;ERK1,2 kinase substrate motif;G protein-coupled receptor kinase 1 substrate motif;GSK-3, ERK1, ERK2, CDK5 substrate motif;WW domain binding motif	0.972249	4.11e-29
NaN	NaN	NaN	NaN	NaN	NaN	NaN	24.0423	NaN	NaN	NaN	21.9927	22.7033	23.8485	23.4346	NaN	NaN	23.2781	NaN	NaN	NaN	NaN	NaN	NaN	22.4626	NaN	NaN	NaN	NaN	NaN	NaN	NaN	0.936325	0.110669	NaN	NaN	NaN	NaN	NaN	24.0423	22.7033	23.3563	NaN	22.4626	NaN	S	2	Casein kinase I substrate motif;Casein kinase II substrate motif;ERK1,2 kinase substrate motif;Growth associated histone HI kinase substrate motif;GSK-3, ERK1, ERK2, CDK5 substrate motif;WW domain binding motif	0.997386	8.27e-69
NaN	22.4865	22.9501	22.3566	22.4612	22.3613	NaN	23.0462	23.0057	23.0034	NaN	22.5663	22.4384	NaN	22.8092	22.9523	22.6813	22.9845	20.9534	21.7478	21.3832	21.2265	21.2757	NaN	22.592	NaN	21.7563	20.5306	21.1455	0.327828	0.0590787	0.0240615	0.0904667	0.139613	0.331647	0.930771	0.612827	22.7183	22.3613	23.0057	22.5023	22.8808	21.3048	21.9339	21.1455	S	2	Casein kinase II substrate motif;Pyruvate dehydrogenase kinase substrate motif	0.891889	2.53e-10
23.2199	23.4325	23.5809	23.0623	23.0353	NaN	23.0125	NaN	NaN	23.9802	22.9747	22.3771	22.9188	23.5658	23.7008	24.2085	NaN	23.9556	22.6942	22.8234	23.175	22.0468	22.733	22.1797	23.2278	22.3815	NaN	23.0704	22.9071	0.181418	0.0249128	NaN	0.486042	0.253855	0.471363	0.524287	0.359971	23.4325	23.0353	23.9802	22.9468	23.9556	22.7588	22.733	22.9071	S	1	PKA kinase substrate motif;PKC kinase substrate motif	0.999362	0.000771764
NaN	NaN	22.6887	23.3332	NaN	NaN	NaN	24.0433	24.4792	NaN	NaN	22.7436	NaN	24.0168	23.157	24.0946	22.9518	24.8549	21.3316	21.7962	NaN	21.5795	23.1833	22.355	NaN	21.9978	22.2647	22.1464	22.3324	NaN	NaN	0.308236	0.900296	0.880819	0.23244	0.585704	0.146735	22.6887	23.3332	24.2612	23.3802	23.6258	21.5795	22.7691	22.2055	S	2	ERK1,2 kinase substrate motif;G protein-coupled receptor kinase 1 substrate motif;GSK-3, ERK1, ERK2, CDK5 substrate motif;WW domain binding motif	0.998665	3.83e-39
27.6908	27.3307	26.9907	NaN	26.9062	26.7667	27.0373	27.864	27.4189	26.5674	26.3951	25.5403	26.0377	25.9219	25.1747	24.5375	25.5188	25.063	24.3921	25.5212	25.3378	25.2104	25.9179	26.6448	26.3045	25.7049	26.3261	26.229	25.9603	0.350119	0.135326	0.658851	0.352221	0.406588	0.498754	0.363695	0.280085	27.3307	26.9062	27.4189	25.9798	25.1188	25.2741	26.3045	26.0946	S	3	ATM kinase substrate motif;b-Adrenergic Receptor kinase substrate motif;Casein kinase I substrate motif;Casein kinase II substrate motif;DNA dependent Protein kinase substrate motif	1	8.12e-276
NaN	NaN	NaN	NaN	NaN	NaN	NaN	NaN	NaN	22.6119	22.7387	NaN	NaN	NaN	NaN	22.9332	22.7994	22.7371	NaN	NaN	20.7817	NaN	20.6094	NaN	NaN	19.8389	NaN	NaN	NaN	NaN	NaN	NaN	NaN	0.100205	NaN	NaN	NaN	NaN	NaN	22.6119	22.7387	22.7994	20.7817	20.6094	19.8389	S	2		1	0.00191717
NaN	NaN	NaN	NaN	NaN	NaN	NaN	NaN	NaN	NaN	23.9651	23.3507	23.6848	24.221	NaN	NaN	23.9692	23.6606	21.5761	22.9076	23.0472	22.7681	NaN	23.1564	NaN	NaN	NaN	23.1566	NaN	NaN	NaN	NaN	0.373923	0.218164	0.675459	NaN	NaN	NaN	NaN	NaN	23.8249	23.8149	22.8378	23.1564	23.1566	S	2	Casein kinase II substrate motif;ERK1,2 kinase substrate motif;GSK-3, ERK1, ERK2, CDK5 substrate motif;MAPKAPK2 kinase substrate motif;WW domain binding motif	0.999696	0
22.956	23.1745	23.2807	23.1567	23.0874	22.7619	22.6834	23.5178	23.1019	23.0034	22.6951	22.6426	22.8873	22.7184	23.6342	23.4574	23.1641	23.7604	22.0503	22.4813	22.5785	21.8895	21.7502	22.4549	22.9724	21.7247	22.417	22.3875	22.3702	0.165535	0.234506	0.27302	0.105795	0.25844	0.332295	0.613466	0.333989	23.1745	22.9246	23.1019	22.7068	23.5458	22.2658	22.4549	22.3789	S	2	AMP-activated protein kinase substrate motif;MDC1 BRCT domain binding motif;Plk1 PBD domain binding motif	0.998908	0.000127103
23.4911	NaN	23.3071	NaN	NaN	NaN	22.9642	23.9165	23.632	24.4153	24.4393	NaN	NaN	NaN	23.7522	NaN	24.2743	NaN	NaN	NaN	NaN	NaN	NaN	NaN	NaN	NaN	NaN	NaN	NaN	0.130101	NaN	0.396527	NaN	0.369181	NaN	NaN	NaN	23.3991	22.9642	23.9165	24.4393	24.0133	NaN	NaN	NaN	S	2	Casein kinase II substrate motif;G protein-coupled receptor kinase 1 substrate motif	0.871047	0.000422442
NaN	NaN	NaN	NaN	NaN	23.2802	NaN	NaN	NaN	NaN	NaN	NaN	NaN	24.5244	NaN	NaN	NaN	24.1244	22.4603	NaN	NaN	NaN	23.179	23.457	NaN	22.3029	23.3472	NaN	NaN	NaN	NaN	NaN	NaN	NaN	NaN	0.196541	0.738482	NaN	23.2802	NaN	24.5244	24.1244	22.4603	23.318	22.8251	S	1	Casein kinase II substrate motif;ERK1,2 kinase substrate motif;GSK-3, ERK1, ERK2, CDK5 substrate motif;MDC1 BRCT domain binding motif;Plk1 PBD domain binding motif;WW domain binding motif	0.92413	1.3e-06
22.3929	23.026	23.193	22.444	22.775	22.3584	22.3897	23.5011	23.827	23.616	23.0382	22.4236	23.0473	23.7546	23.1374	NaN	23.7254	23.8316	21.5607	22.1571	21.7152	21.3109	22.3702	22.1114	22.8238	NaN	22.3766	21.9248	22.1165	0.422092	0.192113	0.165319	0.544071	0.373949	0.355514	0.360601	0.226773	23.026	22.4169	23.616	23.0427	23.7254	21.638	22.3702	22.1165	S	4	Casein kinase II substrate motif;ERK1,2 kinase substrate motif;GSK-3, ERK1, ERK2, CDK5 substrate motif;MAPKAPK2 kinase substrate motif;WW domain binding motif	0.999983	2.54e-09
NaN	NaN	22.7159	22.9982	23.2537	22.9533	22.5515	23.7317	24.098	23.7138	23.8099	23.1359	22.9527	23.7944	23.1163	NaN	23.5268	23.9559	21.0168	NaN	NaN	NaN	22.4242	NaN	23.0307	21.281	21.2733	21.3754	20.9429	NaN	0.29032	0.216841	0.443936	0.419865	NaN	0.428888	0.189286	22.7159	22.9757	23.7317	23.4652	23.5268	21.0168	22.7274	21.2771	S	2	Casein kinase I substrate motif;DNA dependent Protein kinase substrate motif;ERK1,2 kinase substrate motif;GSK-3, ERK1, ERK2, CDK5 substrate motif;WW domain binding motif	1	2.22e-58
NaN	22.8566	22.7595	23.1076	NaN	NaN	NaN	23.4515	23.7745	NaN	NaN	NaN	NaN	NaN	23.1023	23.178	23.6679	23.8807	20.6046	20.7202	NaN	NaN	NaN	NaN	NaN	NaN	21.469	NaN	NaN	0.068638	NaN	0.228424	NaN	0.377539	0.0817487	NaN	NaN	22.8081	23.1076	23.613	NaN	23.423	20.6624	NaN	21.469	S	2	Casein kinase I substrate motif;Casein kinase II substrate motif;DNA dependent Protein kinase substrate motif;Pyruvate dehydrogenase kinase substrate motif	1	4.29e-20
NaN	NaN	NaN	NaN	22.1696	23.372	22.7222	NaN	NaN	24.3141	NaN	NaN	NaN	NaN	NaN	NaN	NaN	NaN	20.7244	NaN	NaN	20.6855	22.165	NaN	NaN	21.1901	22.2689	22.1197	NaN	NaN	0.601848	NaN	NaN	NaN	0.0275135	NaN	0.584544	NaN	22.7222	24.3141	NaN	NaN	20.705	22.165	22.1197	S	2	b-Adrenergic Receptor kinase substrate motif;Casein kinase II substrate motif;G protein-coupled receptor kinase 1 substrate motif;Pyruvate dehydrogenase kinase substrate motif	1	4.29e-20
24.2243	23.6683	23.7083	24.1085	24.1745	23.5122	22.896	23.9564	24.5675	NaN	NaN	NaN	23.211	NaN	23.3334	24.0373	24.0478	24.0753	22.4703	23.9506	22.7123	22.6339	22.759	22.5376	23.2026	22.2506	22.6674	22.8062	22.5779	0.310103	0.597447	0.432106	NaN	0.36039	0.680063	0.33864	0.236092	23.7083	23.8104	24.262	23.211	24.0426	22.6731	22.759	22.6227	S	2	Casein kinase II substrate motif;ERK1,2 kinase substrate motif;G protein-coupled receptor kinase 1 substrate motif;GSK3 kinase substrate motif;GSK-3, ERK1, ERK2, CDK5 substrate motif;WW domain binding motif	1	7.01e-103
25.1199	23.1061	25.4639	25.1861	25.4458	25.1014	22.9937	25.4839	25.8378	24.496	25.5338	24.1371	NaN	24.6613	24.8178	25.2065	NaN	25.2756	23.627	20.4775	23.7709	23.9639	24.4052	NaN	24.6104	23.6088	24.068	24.3391	24.1643	1.27365	1.13486	0.695418	0.705536	0.246772	1.66062	0.145085	0.31173	25.1199	25.1437	25.4839	24.6613	25.2065	23.699	24.5078	24.1162	S	2	b-Adrenergic Receptor kinase substrate motif;Casein kinase I substrate motif;Cdc2 kinase substrate motif;CDK kinase substrate motif;CDK1,2,4,6 kinase substrate motif;ERK1,2 kinase substrate motif;GSK-3, ERK1, ERK2, CDK5 substrate motif;WW domain binding motif	0.999215	1.32e-121
NaN	23.0893	22.6216	22.5721	NaN	22.8934	22.524	NaN	23.2303	NaN	23.1043	22.5251	22.6492	NaN	22.778	NaN	NaN	22.6568	21.0403	NaN	NaN	NaN	21.4142	NaN	22.5972	NaN	NaN	NaN	NaN	0.330728	0.200861	NaN	0.304962	0.0857584	NaN	0.836514	NaN	22.8554	22.5721	23.2303	22.6492	22.7174	21.0403	22.0057	NaN	S	2	ERK1,2 kinase substrate motif;G protein-coupled receptor kinase 1 substrate motif;GSK-3, ERK1, ERK2, CDK5 substrate motif;MDC1 BRCT domain binding motif;Plk1 PBD domain binding motif;WW domain binding motif	0.818515	1.85e-134
22.7157	NaN	NaN	NaN	NaN	NaN	NaN	23.5951	NaN	23.8598	23.0737	NaN	NaN	23.2762	NaN	23.2468	NaN	23.8099	NaN	NaN	21.0642	NaN	21.0786	NaN	NaN	NaN	NaN	NaN	NaN	NaN	NaN	0.187129	0.143202	0.398207	NaN	NaN	NaN	22.7157	NaN	23.7275	23.1749	23.5283	21.0642	21.0786	NaN	S	2	Casein kinase II substrate motif;ERK1,2 kinase substrate motif;GSK-3, ERK1, ERK2, CDK5 substrate motif;PKA kinase substrate motif;PKC kinase substrate motif;WW domain binding motif	0.999754	3.54e-09
NaN	NaN	NaN	NaN	NaN	NaN	22.1756	NaN	NaN	22.7408	NaN	NaN	22.1423	22.6803	22.2225	22.7845	22.6688	22.634	19.911	NaN	20.2008	NaN	NaN	20.8267	22.1087	NaN	NaN	20.6491	20.4326	NaN	NaN	NaN	0.380437	0.245254	0.20497	0.906462	0.153152	NaN	22.1756	22.7408	22.4113	22.6514	20.0559	21.4677	20.5408	S	2	Casein kinase II substrate motif;ERK1,2 kinase substrate motif;Growth associated histone HI kinase substrate motif;GSK-3, ERK1, ERK2, CDK5 substrate motif;PKA kinase substrate motif;PKC kinase substrate motif;Pyruvate dehydrogenase kinase substrate motif;WW domain binding motif	1	3.78e-11
22.7658	23.068	22.7761	22.7985	NaN	NaN	22.6188	23.4556	23.3316	24.158	23.5628	22.9166	23.3295	23.4342	23.4046	NaN	NaN	23.9287	22.0053	21.5665	22.2772	21.9629	22.8127	22.1616	23.2915	NaN	22.0103	21.764	20.7803	0.171605	0.127045	0.445671	0.279548	0.370629	0.292875	0.567154	0.6508	22.7761	22.7086	23.4556	23.3819	23.6666	21.9841	22.8127	21.764	S	2	ERK1,2 kinase substrate motif;GSK-3, ERK1, ERK2, CDK5 substrate motif;MDC1 BRCT domain binding motif;PKA kinase substrate motif;PKC kinase substrate motif;Plk1 PBD domain binding motif;WW domain binding motif	0.999975	4.13e-18
22.9842	23.7404	22.8519	23.8011	24.2258	23.7943	23.1569	24.3733	23.9069	24.215	23.2496	23.1631	24.2962	24.4625	24.4034	23.8802	24.6676	23.6893	NaN	22.8455	22.6695	22.2905	23.2053	22.4539	23.2462	23.2405	23.2918	23.2497	23.2864	0.479384	0.440679	0.237207	0.681556	0.453426	0.283621	0.446107	0.0257833	22.9842	23.7977	24.215	23.7729	24.1418	22.6695	23.2053	23.2681	S	2	14-3-3 domain binding motif;Calmodulin-dependent protein kinase I substrate motif;Calmodulin-dependent protein kinase II substrate motif;Calmodulin-dependent protein kinase IV substrate motif;Chk1 kinase substrate motif;ERK1,2 kinase substrate motif;GSK-3, ERK1, ERK2, CDK5 substrate motif;PKA kinase substrate motif;PKC kinase substrate motif;WW domain binding motif	1	0.00030609
24.3635	25.046	25.1155	NaN	25.9377	25.5046	24.7508	25.1313	24.8687	25.5302	25.6279	23.8393	24.2584	NaN	24.3596	25.0211	25.5705	24.9061	23.1894	23.2596	24.1755	23.795	24.5036	23.7124	24.5587	24.0483	24.274	24.0221	24.2967	0.415605	0.6006	0.333093	0.935442	0.496582	0.466769	0.473532	0.145097	25.046	25.5046	25.1313	24.2584	24.9636	23.5273	24.5036	24.1611	S	3	b-Adrenergic Receptor kinase substrate motif;Casein kinase II substrate motif;ERK1,2 kinase substrate motif;GSK-3, ERK1, ERK2, CDK5 substrate motif;WW domain binding motif	0.997735	1.71e-57
NaN	21.6465	21.5506	21.1848	21.8952	21.9028	NaN	NaN	22.4679	22.7496	22.4768	21.5098	21.8284	NaN	NaN	21.9644	22.2723	21.7922	NaN	NaN	19.61	NaN	20.0759	19.8173	NaN	NaN	19.6839	NaN	NaN	0.0678477	0.412356	0.199199	0.492802	0.243252	NaN	0.182865	NaN	21.5986	21.8952	22.6087	21.8284	21.9644	19.61	19.9466	19.6839	S	3	Casein kinase II substrate motif;G protein-coupled receptor kinase 1 substrate motif;MAPKAPK2 kinase substrate motif	0.971553	1.22e-08
22.6252	NaN	NaN	NaN	23.0647	NaN	22.4651	NaN	23.4694	NaN	23.0357	NaN	NaN	23.2	NaN	NaN	23.1726	23.1751	NaN	21.9994	21.777	21.2452	NaN	21.9436	22.7974	NaN	22.1591	NaN	22.219	NaN	0.423981	NaN	0.11615	0.00172499	0.387528	0.603771	0.0423478	22.6252	22.7649	23.4694	23.1178	23.1738	21.777	22.3705	22.1891	S	2	Akt kinase substrate motif;AMP-activated protein kinase substrate motif;Casein kinase II substrate motif;HMGCoA Reductase kinase substrate motif;MDC1 BRCT domain binding motif;PKA kinase substrate motif;PKC kinase substrate motif;Plk1 PBD domain binding motif	0.983093	4.27e-12
NaN	24.4208	24.5547	NaN	23.4354	23.3761	23.0562	24.2859	24.0327	23.6247	23.1493	22.7789	23.1486	23.1773	24.2576	23.6911	NaN	23.422	NaN	NaN	NaN	22.3012	22.8238	22.8873	22.9048	21.7741	22.8628	22.535	22.4348	0.0946881	0.204022	0.333623	0.190209	0.426541	NaN	0.0426149	0.456585	24.4877	23.3761	24.0327	23.1489	23.6911	22.3012	22.8873	22.4849	S	2	ERK1,2 kinase substrate motif;GSK-3, ERK1, ERK2, CDK5 substrate motif;MAPKAPK2 kinase substrate motif;MDC1 BRCT domain binding motif;Plk1 PBD domain binding motif;WW domain binding motif	0.994283	3.06e-67
29.1997	29.1654	29.1811	28.87	28.7227	29.0025	28.1755	29.0666	28.5055	29.1966	28.6537	28.4489	NaN	28.9634	28.8709	28.8504	28.5368	NaN	26.9587	27.8494	28.0718	28.2043	28.0867	27.991	27.4408	27.2673	27.8403	28.2723	27.7181	0.0171616	0.363235	0.367305	0.259052	0.18726	0.561034	0.348569	0.413332	29.1811	28.7963	29.0666	28.6537	28.8504	27.9606	27.991	27.7792	S	2	14-3-3 domain binding motif;Calmodulin-dependent protein kinase II substrate motif;Casein kinase II substrate motif;DNA dependent Protein kinase substrate motif;ERK1,2 kinase substrate motif;G protein-coupled receptor kinase 1 substrate motif;GSK-3, ERK1, ERK2, CDK5 substrate motif;PKA kinase substrate motif;PKC kinase substrate motif;WW domain binding motif	0.999105	5.58e-237
23.0812	22.9575	23.0894	23.4183	23.3276	23.2677	23.061	23.4225	23.2468	24.8716	23.9132	23.6731	23.7647	24.5268	24.395	24.3588	24.0257	24.4478	22.7944	23.9044	24.1864	23.3878	23.332	22.7181	23.29	22.1034	24.1895	22.5359	22.7921	0.0739286	0.151633	0.8917	0.384518	0.190931	0.612806	0.342909	0.902141	23.0812	23.2976	23.4225	23.8389	24.3769	23.6461	23.29	22.664	S	4	ATM kinase substrate motif;DNA dependent Protein kinase substrate motif;G protein-coupled receptor kinase 1 substrate motif;PKA kinase substrate motif;PKC kinase substrate motif	1	4.76e-53
23.4762	24.5634	25.7225	24.875	24.2774	24.8209	NaN	25.4918	NaN	26.4716	NaN	24.3117	NaN	25.078	NaN	24.9422	25.5226	NaN	23.2278	23.0537	NaN	23.212	NaN	22.955	24.1133	NaN	24.8989	24.7667	23.602	1.12334	0.330505	0.692844	0.541884	0.410397	0.0962786	0.819021	0.713689	24.5634	24.8209	25.9817	24.6949	25.2324	23.212	23.5341	24.7667	S	2	Casein kinase II substrate motif;ERK1,2 kinase substrate motif;GSK-3, ERK1, ERK2, CDK5 substrate motif;WW domain binding motif	1	3.64e-24
NaN	24.5634	25.7225	NaN	24.2774	NaN	24.794	25.4918	25.292	26.4716	25.1957	24.3117	24.8845	25.078	25.4941	NaN	25.5226	24.8346	23.2278	NaN	24.0619	23.212	24.2421	NaN	NaN	23.2719	24.8989	24.7667	NaN	0.819629	0.365263	0.631315	0.39211	0.389264	0.48623	NaN	0.903642	25.143	24.5357	25.4918	24.9812	25.4941	23.2278	24.2421	24.7667	S	2	Cdc2 kinase substrate motif;CDK kinase substrate motif;CDK1,2,4,6 kinase substrate motif;DNA dependent Protein kinase substrate motif;ERK1,2 kinase substrate motif;GSK-3, ERK1, ERK2, CDK5 substrate motif;WW domain binding motif	1	3.64e-24
26.6201	26.7769	27.0026	21.5517	NaN	27.2512	26.5861	27.1122	26.2217	27.2781	27.0212	26.27	26.8567	26.8321	27.2955	27.0513	26.5758	27.0863	25.7022	26.4077	26.606	26.3013	26.4559	26.2781	26.74	25.7914	26.7489	26.2974	26.5024	0.192255	3.1164	0.568129	0.327626	0.304026	0.389124	0.232977	0.406735	26.7769	26.5861	27.1122	26.8444	27.0688	26.3545	26.4559	26.3999	S	2	14-3-3 domain binding motif;Calmodulin-dependent protein kinase II substrate motif;Casein kinase II substrate motif;G protein-coupled receptor kinase 1 substrate motif;Phosphorylase kinase substrate motif;PKA kinase substrate motif;PKC kinase substrate motif	0.999999	4.28e-11
25.924	25.8193	25.972	25.322	25.3804	25.8843	25.4245	25.558	24.6124	27.0121	NaN	25.6286	25.5233	25.8325	26.2287	26.2568	25.4558	26.9685	24.668	25.2009	25.0871	24.3205	23.4067	23.3556	25.9375	24.0828	25.2266	24.4645	25.1434	0.0780879	0.257769	1.20881	0.157175	0.617892	0.403717	1.47613	0.549825	25.924	25.4025	25.558	25.6286	26.2428	24.8775	23.4067	24.804	S	2	14-3-3 domain binding motif;ATM kinase substrate motif;Calmodulin-dependent protein kinase II substrate motif;DNA dependent Protein kinase substrate motif;G protein-coupled receptor kinase 1 substrate motif;PKA kinase substrate motif;PKC kinase substrate motif	1	2.97e-08
NaN	25.8181	25.754	25.3747	24.8179	25.3165	25.2862	27.074	27.1056	27.139	27.1134	26.2139	26.1975	27.0986	27.0852	27.2868	26.8547	28.8293	25.0847	25.3118	25.689	25.3324	25.8078	25.7429	26.5214	25.3584	26.1827	25.7582	23.6349	0.0453042	0.256574	0.0324985	0.519875	0.894485	0.249641	0.431983	1.11763	25.786	25.3013	27.1056	26.6562	27.186	25.3221	25.8078	25.5583	S	3	14-3-3 domain binding motif;ATM kinase substrate motif;Calmodulin-dependent protein kinase II substrate motif;Calmodulin-dependent protein kinase IV substrate motif;Chk1 kinase substrate motif;DNA dependent Protein kinase substrate motif;PKA kinase substrate motif;PKC kinase substrate motif	1	4.62e-07
NaN	NaN	22.3148	21.8302	NaN	NaN	NaN	NaN	NaN	NaN	NaN	NaN	NaN	NaN	22.5435	22.5782	22.3853	NaN	19.9478	NaN	NaN	NaN	20.9278	NaN	NaN	NaN	20.5949	NaN	19.9931	NaN	NaN	NaN	NaN	0.102827	NaN	NaN	0.425544	22.3148	21.8302	NaN	NaN	22.5435	19.9478	20.9278	20.294	S	2	ERK1,2 kinase substrate motif;G protein-coupled receptor kinase 1 substrate motif;GSK3 kinase substrate motif;GSK-3, ERK1, ERK2, CDK5 substrate motif;WW domain binding motif	0.999999	1.19e-06
NaN	NaN	NaN	NaN	NaN	NaN	NaN	22.6825	22.9015	23.0099	22.887	21.5937	21.7902	NaN	22.3506	23.0076	NaN	23.0988	NaN	20.8843	20.8455	20.9282	20.4153	NaN	NaN	20.4889	21.4395	21.1412	21.078	NaN	NaN	0.166756	0.696955	0.408239	0.041396	NaN	0.397912	NaN	NaN	22.9015	21.7902	23.0076	20.8843	20.4153	21.1096	S	2	Casein kinase II substrate motif;G protein-coupled receptor kinase 1 substrate motif;GSK3 kinase substrate motif	1	0.000395338
NaN	22.4142	NaN	NaN	NaN	22.142	NaN	NaN	23.2034	NaN	NaN	NaN	NaN	22.7999	NaN	NaN	NaN	NaN	NaN	21.2842	20.84	20.5611	21.2513	21.2114	NaN	NaN	20.2238	NaN	NaN	NaN	NaN	NaN	NaN	NaN	0.364678	0.0282	NaN	22.4142	22.142	23.2034	22.7999	NaN	20.84	21.2314	20.2238	S	2	AMP-activated protein kinase substrate motif;b-Adrenergic Receptor kinase substrate motif;Calmodulin-dependent protein kinase II substrate motif;Casein kinase II substrate motif;HMGCoA Reductase kinase substrate motif;PKA kinase substrate motif;PKC kinase substrate motif;Pyruvate dehydrogenase kinase substrate motif	0.999999	8.27e-62
25.8288	25.4781	25.2147	24.8927	24.3784	24.5855	26.1616	27.6572	26.79	27.6109	27.8688	25.401	26.0763	27.3412	27.286	27.0298	27.2667	27.3689	22.2565	23.0958	24.1101	23.1775	25.8751	24.7426	25.7651	25.0238	25.779	25.2971	23.6074	0.308082	0.799782	0.487838	1.13292	0.145597	0.757948	0.624478	0.933341	25.4781	24.7391	27.6109	26.7087	27.2764	23.1367	25.7651	25.1604	S	3	Casein kinase I substrate motif;Casein kinase II substrate motif;Pyruvate dehydrogenase kinase substrate motif	1	5.03e-211
NaN	NaN	22.597	22.9231	22.4545	22.4896	22.5759	NaN	NaN	25.0484	23.7916	22.1347	22.1728	23.0916	22.9032	24.3155	24.4479	24.8389	20.6936	21.4372	21.7238	21.4443	22.0322	21.8709	22.2301	20.9511	21.7125	21.7668	21.5638	NaN	0.214395	NaN	0.796718	0.845167	0.441383	0.179914	0.374919	22.597	22.5328	25.0484	22.6322	24.3817	21.4407	22.0322	21.6382	S	2	b-Adrenergic Receptor kinase substrate motif;Casein kinase II substrate motif;Pyruvate dehydrogenase kinase substrate motif	0.999361	1.93e-09
NaN	NaN	NaN	22.6229	22.8905	23.1955	22.5679	NaN	NaN	NaN	NaN	23.0576	22.4968	22.9284	22.5474	22.7653	22.9658	22.9702	NaN	NaN	NaN	NaN	21.5815	NaN	NaN	NaN	NaN	NaN	NaN	NaN	0.287726	NaN	0.293652	0.200729	NaN	NaN	NaN	NaN	22.7567	NaN	22.9284	22.8655	NaN	21.5815	NaN	S	2	ERK1,2 kinase substrate motif;G protein-coupled receptor kinase 1 substrate motif;GSK-3, ERK1, ERK2, CDK5 substrate motif;WW domain binding motif	0.928293	0.000721799
NaN	24.3219	24.2631	24.2091	24.0313	NaN	NaN	NaN	NaN	25.2189	NaN	NaN	NaN	NaN	NaN	NaN	21.6542	NaN	NaN	24.1525	24.1134	23.7335	NaN	NaN	NaN	NaN	23.879	NaN	NaN	0.0416276	0.125759	NaN	NaN	NaN	0.231411	NaN	NaN	24.2925	24.1202	25.2189	NaN	21.6542	24.1134	NaN	23.879	S	3	14-3-3 domain binding motif;Akt kinase substrate motif;Calmodulin-dependent protein kinase II substrate motif;G protein-coupled receptor kinase 1 substrate motif;GSK3 kinase substrate motif;MAPKAPK1 kinase substrate motif;PKA kinase substrate motif;PKC kinase substrate motif	1	0.000173884
23.2419	23.237	23.3795	NaN	22.7688	NaN	22.3407	NaN	NaN	23.957	23.7932	22.9861	23.6977	25.1326	NaN	25.1062	NaN	23.8635	21.5412	22.9081	22.8484	22.864	NaN	22.682	22.9302	23.5118	22.7578	23.1397	23.1077	0.0809005	0.302691	NaN	0.895697	0.8787	0.666645	0.175468	0.308155	23.2419	22.5548	23.957	23.7454	24.4849	22.8563	22.8061	23.1237	S	3	ERK1,2 kinase substrate motif;GSK-3, ERK1, ERK2, CDK5 substrate motif;PKA kinase substrate motif;PKC kinase substrate motif;WW domain binding motif	1	1.07e-09
22.6351	22.3999	21.9827	22.1521	22.4152	22.2673	21.872	23.076	22.9434	NaN	23.0291	22.7089	22.3575	23.065	22.9647	22.9696	23.2521	23.0399	20.612	21.4647	21.423	21.5894	21.6135	21.3809	22.1917	NaN	NaN	21.4816	20.8815	0.330396	0.229882	0.0937548	0.32987	0.134771	0.445836	0.417479	0.424334	22.3999	22.2097	23.0097	22.869	23.0048	21.4439	21.6135	21.1815	S	2	PKA kinase substrate motif;PKC kinase substrate motif	1	0.000142587
NaN	NaN	22.8303	22.702	NaN	NaN	NaN	NaN	23.7322	NaN	NaN	NaN	NaN	NaN	23.3171	23.6807	23.1977	NaN	NaN	NaN	NaN	22.2356	NaN	22.7403	22.8417	NaN	22.4968	NaN	NaN	NaN	NaN	NaN	NaN	0.251577	NaN	0.0716712	NaN	22.8303	22.702	23.7322	NaN	23.3171	22.2356	22.791	22.4968	S	3	14-3-3 domain binding motif;AMP-activated protein kinase substrate motif;b-Adrenergic Receptor kinase substrate motif;Calmodulin-dependent protein kinase I substrate motif;Calmodulin-dependent protein kinase II substrate motif;Calmodulin-dependent protein kinase IV substrate motif;Casein kinase II substrate motif;Chk1 kinase substrate motif;PKA kinase substrate motif;PKC epsilon kinase substrate …	1	1.04e-38
NaN	NaN	22.8303	22.702	22.7413	NaN	NaN	NaN	NaN	NaN	NaN	NaN	NaN	NaN	23.3171	23.6807	23.1977	NaN	NaN	NaN	NaN	NaN	NaN	NaN	NaN	NaN	NaN	NaN	NaN	NaN	0.0278115	NaN	NaN	0.251577	NaN	NaN	NaN	22.8303	22.7217	NaN	NaN	23.3171	NaN	NaN	NaN	S	3	PKA kinase substrate motif;PKC kinase substrate motif	1	1.29e-38
23.1623	23.4693	23.5445	23.3969	23.5226	23.278	22.9383	23.7536	23.6627	24.3117	NaN	23.4853	23.7382	24.338	24.0955	24.1376	24.631	24.1838	22.6145	22.4499	22.675	22.5711	23.3028	22.8082	23.332	22.5596	23.4914	23.1183	23.1575	0.202495	0.251149	0.351401	0.43797	0.248636	0.095211	0.294357	0.386209	23.4693	23.3375	23.7536	23.7382	24.1607	22.5928	23.3028	23.1379	S	2	Cdc2 kinase substrate motif;CDK kinase substrate motif;CDK1,2,4,6 kinase substrate motif;ERK1,2 kinase substrate motif;GSK-3, ERK1, ERK2, CDK5 substrate motif;WW domain binding motif	1	2.11e-14
NaN	NaN	NaN	21.9678	NaN	NaN	NaN	NaN	NaN	NaN	22.42	NaN	NaN	22.4982	NaN	NaN	NaN	21.8543	NaN	NaN	NaN	NaN	NaN	NaN	NaN	NaN	19.8596	NaN	19.6169	NaN	NaN	NaN	0.0553034	NaN	NaN	NaN	0.171565	NaN	21.9678	NaN	22.4591	21.8543	NaN	NaN	19.7383	S	2	Casein kinase I substrate motif;Casein kinase II substrate motif;G protein-coupled receptor kinase 1 substrate motif;PKA kinase substrate motif;Pyruvate dehydrogenase kinase substrate motif	1	4.32e-57
23.043	22.9294	23.3623	22.9322	22.6888	22.7101	22.0437	NaN	23.2009	NaN	NaN	NaN	21.6484	NaN	NaN	22.8715	22.9109	23.4963	21.6379	23.1652	22.8845	23.0622	23.4582	23.1754	NaN	22.4114	22.6698	22.921	22.8714	0.224463	0.38282	NaN	NaN	0.349876	0.709259	0.199969	0.231701	23.043	22.6995	23.2009	21.6484	22.9109	22.9734	23.3168	22.7706	S	2	14-3-3 domain binding motif;Calmodulin-dependent protein kinase II substrate motif;Casein kinase II substrate motif;G protein-coupled receptor kinase 1 substrate motif;GSK3 kinase substrate motif;PKA kinase substrate motif;PKC kinase substrate motif;ZIP kinase substrate motif	0.995988	6.46e-25
NaN	NaN	NaN	NaN	22.3203	NaN	NaN	NaN	NaN	NaN	NaN	NaN	NaN	NaN	23.74	NaN	23.8091	23.8727	NaN	NaN	NaN	NaN	NaN	NaN	NaN	NaN	23.3919	NaN	23.2787	NaN	NaN	NaN	NaN	0.0663644	NaN	NaN	0.0800156	NaN	22.3203	NaN	NaN	23.8091	NaN	NaN	23.3353	S	3	Casein kinase II substrate motif;G protein-coupled receptor kinase 1 substrate motif;GSK3 kinase substrate motif	0.804648	8.86e-109
22.9002	NaN	NaN	NaN	23.6293	NaN	22.3754	NaN	NaN	22.345	NaN	22.6825	NaN	NaN	NaN	NaN	NaN	NaN	NaN	NaN	22.0636	21.4819	20.314	NaN	22.6123	NaN	NaN	21.8869	NaN	NaN	0.886628	NaN	NaN	NaN	0.41131	1.62516	NaN	22.9002	23.0023	22.345	22.6825	NaN	21.7728	21.4631	21.8869	S	3	Casein kinase II substrate motif;MAPKAPK2 kinase substrate motif	0.637636	1.49e-83
NaN	22.564	22.6213	22.2919	NaN	NaN	22.3569	23.1341	23.2571	24.014	23.3191	22.0526	22.8638	23.3371	23.2805	23.5782	23.5433	23.4441	NaN	NaN	21.635	21.1117	21.2428	21.3386	22.698	20.9904	21.8605	21.3569	21.0587	0.0405176	0.0459623	0.476519	0.601647	0.133398	0.370001	0.813885	0.395955	22.5926	22.3244	23.2571	23.0915	23.4937	21.3733	21.3386	21.2078	S	2	14-3-3 domain binding motif;Calmodulin-dependent protein kinase II substrate motif;G protein-coupled receptor kinase 1 substrate motif;Phosphorylase kinase substrate motif;PKA kinase substrate motif;PKC kinase substrate motif	1	2.38e-05
NaN	22.5492	22.5112	22.5276	NaN	NaN	22.1566	23.16	22.9961	22.6949	NaN	NaN	21.8325	NaN	22.2165	NaN	NaN	NaN	20.0669	21.0631	21.0888	21.4127	NaN	20.6375	NaN	NaN	21.5592	NaN	21.5205	0.0268985	0.262315	0.235914	NaN	NaN	0.582762	NaN	0.0273368	22.5302	22.3421	22.9961	21.8325	22.2165	21.0759	20.6375	21.5398	S	2	14-3-3 domain binding motif;Calmodulin-dependent protein kinase II substrate motif;Phosphorylase kinase substrate motif;PKA kinase substrate motif;PKC kinase substrate motif	0.999999	3.61e-170
24.6225	23.8751	23.9687	24.0042	23.819	24.1374	23.212	24.7764	24.2525	23.7284	23.1704	23.1576	23.781	NaN	NaN	NaN	23.3102	23.15	22.3277	23.0375	23.0159	22.9921	23.4711	23.4873	23.3218	22.7396	23.6883	NaN	22.7017	0.407156	0.408881	0.524015	0.356294	0.113265	0.34424	0.0912298	0.558999	23.9687	23.9116	24.2525	23.1704	23.2301	23.004	23.4711	22.7396	S	2	Casein kinase I substrate motif;Casein kinase II substrate motif;G protein-coupled receptor kinase 1 substrate motif	1	6.72e-39
24.1215	24.1675	24.4435	24.6743	24.8796	24.618	23.89	26.0577	25.293	22.0602	25.5165	24.2379	24.355	25.3882	25.4443	25.6005	25.5017	25.8889	22.7153	23.8955	23.7643	NaN	24.3804	24.207	NaN	23.2945	24.2137	24.3749	24.1826	0.17416	0.43188	2.12195	0.67112	0.197504	0.646839	0.12262	0.488622	24.1675	24.6461	25.293	24.8716	25.5511	23.7643	24.2937	24.1981	S	2	BARD1 BRCT domain binding motif;Casein kinase II substrate motif;MAPKAPK2 kinase substrate motif	0.999996	6.45e-80
22.6967	23.5435	23.5112	NaN	23.5402	23.3523	NaN	NaN	NaN	NaN	NaN	NaN	NaN	NaN	NaN	24.2182	NaN	24.2217	NaN	22.4078	21.9523	22.0905	NaN	22.3367	NaN	NaN	22.8021	NaN	22.4631	0.47982	0.132831	NaN	NaN	0.00251667	0.233516	NaN	0.239703	23.5112	23.4462	NaN	NaN	24.2199	22.0905	22.3367	22.6326	S	2	Casein kinase II substrate motif;DNA dependent Protein kinase substrate motif;ERK1,2 kinase substrate motif;GSK-3, ERK1, ERK2, CDK5 substrate motif;MAPKAPK2 kinase substrate motif;WW domain binding motif	0.997206	9.66e-43
NaN	NaN	NaN	NaN	NaN	NaN	NaN	23.6246	24.3533	23.1528	23.6677	NaN	NaN	22.8918	22.6202	NaN	22.8173	24.4764	NaN	NaN	NaN	NaN	NaN	20.9081	NaN	NaN	NaN	NaN	NaN	NaN	NaN	0.604782	0.548652	1.01955	NaN	NaN	NaN	NaN	NaN	23.6246	23.2798	22.8173	NaN	20.9081	NaN	S	2	b-Adrenergic Receptor kinase substrate motif;PKA kinase substrate motif;PKC kinase substrate motif	0.999997	1.57e-93
NaN	22.584	22.5606	22.7121	22.6129	22.8972	22.2129	23.5815	23.1011	23.0398	22.93	22.8647	22.947	22.814	23.2499	NaN	23.3046	23.1524	21.0443	21.8626	21.7432	21.7716	22.4415	21.7355	NaN	21.9958	22.3609	21.4389	21.6431	0.016531	0.289052	0.296623	0.0612593	0.0770947	0.377523	0.49923	0.405674	22.5723	22.6625	23.1011	22.8973	23.2499	21.7574	22.0885	21.8195	S	2	Casein kinase II substrate motif;ERK1,2 kinase substrate motif;G protein-coupled receptor kinase 1 substrate motif;GSK3 kinase substrate motif;GSK-3, ERK1, ERK2, CDK5 substrate motif;WW domain binding motif	0.998834	5.22e-09
22.6589	22.5317	22.7367	22.5675	22.6509	22.7458	22.6286	23.6419	NaN	NaN	22.4879	NaN	NaN	28.8551	24.094	28.8278	22.475	NaN	21.2753	20.2527	21.6385	21.3446	21.8468	21.3572	22.5924	21.7917	22.2547	22.1181	21.5302	0.103481	0.0740208	NaN	4.50226	3.30122	0.604235	0.622052	0.326392	22.6589	22.6397	23.6419	25.6715	24.094	21.3099	21.8468	21.9549	S	2	ERK1,2 kinase substrate motif;Growth associated histone HI kinase substrate motif;GSK-3, ERK1, ERK2, CDK5 substrate motif;PKA kinase substrate motif;PKC kinase substrate motif;WW domain binding motif	0.999435	2.78e-29
22.4183	23.6477	22.8417	24.0195	23.4366	22.5898	23.3478	24.4053	24.3438	25.4132	23.8092	22.6878	23.3905	23.9639	24.4786	24.3225	24.5589	24.4557	22.5725	22.7254	22.1758	22.9182	22.4566	22.6001	23.2444	20.8981	23.2029	22.0676	22.1252	0.624544	0.586991	0.600466	0.570656	0.0981376	0.31497	0.419579	0.941613	22.8417	23.3922	24.4053	23.5998	24.4672	22.649	22.6001	22.0964	S	2	Cdc2 kinase substrate motif;CDK kinase substrate motif;CDK1,2,4,6 kinase substrate motif;ERK1,2 kinase substrate motif;Growth associated histone HI kinase substrate motif;GSK-3, ERK1, ERK2, CDK5 substrate motif;MAPKAPK2 kinase substrate motif;PKA kinase substrate motif;PKC kinase substrate motif;WW domain binding motif	0.999989	1.53e-15
NaN	21.7991	21.9927	22.1201	22.4046	21.9109	21.4706	22.7173	22.9197	NaN	NaN	NaN	NaN	NaN	NaN	NaN	NaN	NaN	NaN	NaN	NaN	NaN	NaN	NaN	NaN	NaN	NaN	NaN	NaN	0.136896	0.393332	0.14311	NaN	NaN	NaN	NaN	NaN	21.8959	22.0155	22.8185	NaN	NaN	NaN	NaN	NaN	S	3	14-3-3 domain binding motif;Calmodulin-dependent protein kinase II substrate motif;Casein kinase II substrate motif;DNA dependent Protein kinase substrate motif;G protein-coupled receptor kinase 1 substrate motif;PKA kinase substrate motif;PKC kinase substrate motif	0.999964	1.67e-11
23.4179	NaN	23.5543	23.4178	NaN	23.5257	NaN	24.4284	24.1625	NaN	NaN	NaN	24.3833	NaN	NaN	25.0834	NaN	NaN	NaN	NaN	NaN	NaN	NaN	NaN	NaN	NaN	24.1399	NaN	24.422	0.0964981	0.0763242	0.188061	NaN	NaN	NaN	NaN	0.199469	23.4861	23.4717	24.2955	24.3833	25.0834	NaN	NaN	24.2809	S	3	Casein kinase II substrate motif;G protein-coupled receptor kinase 1 substrate motif;GSK3 kinase substrate motif	0.919716	9.54e-77
NaN	NaN	22.6214	22.4747	23.4697	22.993	22.5664	23.5002	23.3774	24.8671	24.1015	23.1185	23.3543	24.3732	23.371	NaN	23.3107	23.403	21.9718	22.4251	22.9932	19.8563	22.6888	22.2361	23.4058	NaN	22.964	23.5308	23.2552	NaN	0.455732	0.826866	0.596265	0.0468459	1.36887	0.58979	0.283466	22.6214	22.7797	23.5002	23.7279	23.371	22.1984	22.6888	23.2552	S	2	Casein kinase II substrate motif;ERK1,2 kinase substrate motif;G protein-coupled receptor kinase 1 substrate motif;GSK3 kinase substrate motif;GSK-3, ERK1, ERK2, CDK5 substrate motif;MAPKAPK2 kinase substrate motif;MDC1 BRCT domain binding motif;Plk1 PBD domain binding motif;WW domain binding motif	0.994441	1.87e-255
NaN	NaN	23.0502	NaN	NaN	22.875	23.0743	23.7346	23.6731	24.161	24.2	23.5032	23.5762	24.1812	23.8366	24.2537	23.7779	24.2687	22.1101	22.4545	22.8956	22.698	23.2025	23.2148	22.8904	NaN	23.1926	23.0835	22.4543	NaN	0.140899	0.265713	0.377095	0.263259	0.338373	0.183849	0.398505	23.0502	22.9746	23.7346	23.8787	24.0452	22.5762	23.2025	23.0835	S	2	Cdc2 kinase substrate motif;CDK kinase substrate motif;CDK1,2,4,6 kinase substrate motif;ERK1,2 kinase substrate motif;Growth associated histone HI kinase substrate motif;GSK-3, ERK1, ERK2, CDK5 substrate motif;MAPKAPK2 kinase substrate motif;PKA kinase substrate motif;PKC kinase substrate motif;WW domain binding motif	1	5.4e-07
23.5194	23.1072	23.1997	22.8744	23.2186	23.2913	22.5625	23.4921	23.4111	25.1321	24.3426	23.7744	23.6376	25.0803	24.3319	24.4512	24.518	24.3525	22.4161	23.0927	22.8432	22.9269	23.0061	22.6798	23.5655	22.3816	23.1649	23.5854	23.1375	0.216252	0.336209	0.971089	0.656371	0.0870447	0.288369	0.447914	0.500993	23.1997	23.0465	23.4921	24.0585	24.4018	22.8851	23.0061	23.1512	S	2	b-Adrenergic Receptor kinase substrate motif;Casein kinase II substrate motif;Pyruvate dehydrogenase kinase substrate motif	1	1.04e-21
24.487	23.0465	22.8112	23.4414	23.3723	24.0596	23.5476	23.4545	23.3515	25.9175	24.329	24.0743	23.9548	25.0562	24.6313	24.2031	24.9045	24.7797	23.1775	23.4085	23.2104	23.5591	23.2435	23.7941	24.286	23.1214	23.9184	23.8861	23.506	0.907289	0.311389	1.45264	0.493746	0.305478	0.17877	0.521537	0.374584	23.0465	23.4945	23.4545	24.2016	24.7055	23.3094	23.7941	23.6961	S	2	14-3-3 domain binding motif;Calmodulin-dependent protein kinase II substrate motif;Casein kinase II substrate motif;MAPKAPK2 kinase substrate motif;Phosphorylase kinase substrate motif;Pim1 kinase substrate sequence;PKA kinase substrate motif;PKC epsilon kinase substrate motif;PKC kinase substrate motif;ZIP kinase substrate motif	0.999962	1.07e-57
24.0511	24.649	24.5219	24.133	24.3431	24.2306	23.5673	NaN	NaN	24.784	NaN	22.6153	24.3844	NaN	NaN	NaN	25.1772	25.4656	22.6148	23.2995	23.1165	23.0336	23.7324	23.6474	NaN	NaN	23.2317	NaN	21.768	0.314988	0.344961	NaN	1.25093	0.203907	0.289693	0.0600819	1.03494	24.5219	24.1818	24.784	23.4999	25.3214	23.0751	23.6899	22.4999	S	2	Casein kinase II substrate motif;ERK1,2 kinase substrate motif;GSK-3, ERK1, ERK2, CDK5 substrate motif;PKA kinase substrate motif;PKC kinase substrate motif;WW domain binding motif	1	7.2e-07
NaN	NaN	22.2854	21.9104	22.1555	22.069	21.9	22.8711	22.8569	NaN	22.5352	22.4946	21.9268	22.7317	22.4186	NaN	NaN	NaN	20.1193	NaN	20.2244	19.7768	NaN	20.5857	21.9865	20.5087	NaN	20.5077	21.16	NaN	0.124727	0.0100559	0.346051	NaN	0.234056	0.990494	0.376306	22.2854	21.9897	22.864	22.5149	22.4186	20.1193	21.2861	20.5087	S	2	Casein kinase II substrate motif	0.999978	8.84e-195
25.7296	25.9225	25.9078	26.1839	25.8531	25.8412	25.1589	26.0158	24.6175	24.73	NaN	23.3985	23.3262	24.5014	23.7988	23.6196	23.5361	23.3897	23.1635	23.9412	23.7074	24.076	24.2728	24.1937	23.2595	23.1163	23.7253	24.2331	24.3177	0.107365	0.430594	0.776818	0.65862	0.170716	0.402287	0.563594	0.553582	25.9078	25.8472	24.73	23.3985	23.5778	23.8243	24.1937	23.9792	S	3	ERK1,2 kinase substrate motif;Growth associated histone HI kinase substrate motif;GSK-3, ERK1, ERK2, CDK5 substrate motif;PKA kinase substrate motif;PKC kinase substrate motif;WW domain binding motif	0.999273	5e-116
22.8894	NaN	22.5262	22.6047	NaN	22.4996	22.1055	NaN	22.9423	23.1866	22.7957	22.3678	NaN	23.4881	NaN	23.0272	22.6805	22.7084	NaN	21.2207	21.6461	20.7277	21.163	21.6366	22.3348	20.9652	21.6528	21.9876	21.0933	0.2568	0.26319	0.17276	0.56531	0.192588	0.45964	0.589508	0.479537	22.7078	22.4996	23.0644	22.7957	22.7084	21.2207	21.6366	21.3731	S	2	14-3-3 domain binding motif;Calmodulin-dependent protein kinase II substrate motif;Casein kinase II substrate motif;ERK1,2 kinase substrate motif;Growth associated histone HI kinase substrate motif;GSK-3, ERK1, ERK2, CDK5 substrate motif;MAPKAPK2 kinase substrate motif;Pim1 kinase substrate sequence;PKA kinase substrate motif;PKC epsilon kinase substrate motif;PKC kinase substrate motif;WW domain…	0.991851	2.74e-21
26.4906	26.6987	27.3079	26.5654	26.8557	26.6819	25.577	26.8831	26.0495	26.665	25.3461	24.9692	25.0679	25.5415	27.0202	25.8263	25.9005	26.0291	24.2385	25.5058	24.8606	NaN	NaN	20.9823	25.8164	25.1813	NaN	25.5441	NaN	0.424729	0.574529	0.432314	0.261284	0.557139	0.633691	3.41825	0.256559	26.6987	26.6236	26.665	25.207	25.9648	24.8606	23.3994	25.3627	S	2	AMP-activated protein kinase substrate motif;ATM kinase substrate motif;Calmodulin-dependent protein kinase II substrate motif;Casein kinase II substrate motif;Chk1 kinase substrate motif;DNA dependent Protein kinase substrate motif;HMGCoA Reductase kinase substrate motif;PKA kinase substrate motif;PKC kinase substrate motif;Pyruvate dehydrogenase kinase substrate motif	0.999999	5.23e-35
NaN	NaN	24.1503	25.59	23.9713	24.8772	24.631	24.4562	23.9278	25.4689	23.6944	23.6104	23.421	NaN	25.0371	24.7001	24.5744	25.1349	23.6275	22.4635	23.8132	23.106	22.9809	23.2963	NaN	23.8621	NaN	22.5362	NaN	NaN	0.668595	0.783107	0.140027	0.267103	0.605254	0.223064	0.937519	24.1503	24.7541	24.4562	23.6104	24.8686	23.3668	23.1386	23.1991	S	4	ERK1,2 kinase substrate motif;GSK-3, ERK1, ERK2, CDK5 substrate motif;WW domain binding motif	0.998036	6.89e-92
NaN	NaN	NaN	NaN	NaN	NaN	NaN	NaN	23.7179	NaN	24.2746	23.0949	22.9615	24.2121	23.49	24.0542	NaN	NaN	NaN	NaN	NaN	NaN	NaN	NaN	23.0137	NaN	NaN	NaN	NaN	NaN	NaN	NaN	0.704144	0.398949	NaN	NaN	NaN	NaN	NaN	23.7179	23.6535	23.7721	NaN	23.0137	NaN	S	2	14-3-3 domain binding motif;Calmodulin-dependent protein kinase II substrate motif;ERK1,2 kinase substrate motif;G protein-coupled receptor kinase 1 substrate motif;GSK3 kinase substrate motif;GSK-3, ERK1, ERK2, CDK5 substrate motif;MDC1 BRCT domain binding motif;PKA kinase substrate motif;PKC kinase substrate motif;Plk1 PBD domain binding motif;WW domain binding motif	0.999601	5.51e-09
22.5201	22.2906	22.3737	22.6621	22.23	22.0405	22.4802	23.1863	23.0267	23.3909	23.0893	22.9101	22.8854	23.2513	23.2255	23.486	23.2663	23.2861	21.2614	21.7505	22.0513	21.9838	22.3906	22.1288	22.8983	21.9581	22.5076	22.683	22.0989	0.116213	0.273538	0.182543	0.17098	0.116123	0.357594	0.391221	0.339889	22.3737	22.3551	23.1863	22.9997	23.2762	21.8671	22.3906	22.3033	S	3	14-3-3 domain binding motif;AMP-activated protein kinase substrate motif;Calmodulin-dependent protein kinase I substrate motif;Calmodulin-dependent protein kinase II substrate motif;Calmodulin-dependent protein kinase IV substrate motif;Chk1 kinase substrate motif;PKA kinase substrate motif;PKC kinase substrate motif;ZIP kinase substrate motif	1	0.000168337
NaN	22.4628	NaN	NaN	NaN	22.7567	NaN	NaN	NaN	23.4014	23.9752	23.2281	NaN	NaN	22.4188	NaN	NaN	NaN	21.2921	22.9632	21.6245	NaN	22.2698	22.1717	22.9106	21.451	22.1945	22.2965	22.2652	NaN	NaN	NaN	0.52823	NaN	0.884586	0.401288	0.402819	22.4628	22.7567	23.4014	23.6017	22.4188	21.6245	22.2698	22.2299	S	3	14-3-3 domain binding motif;AMP-activated protein kinase substrate motif;b-Adrenergic Receptor kinase substrate motif;Calmodulin-dependent protein kinase I substrate motif;Calmodulin-dependent protein kinase II substrate motif;Calmodulin-dependent protein kinase IV substrate motif;Casein kinase II substrate motif;Chk1 kinase substrate motif;HMGCoA Reductase kinase substrate motif;PKA kinase subst…	1	9.66e-115
24.7355	24.814	24.8715	24.4127	22.5571	24.521	24.0787	25.4245	NaN	23.1394	25.5203	23.3277	24.7804	25.5808	25.1166	25.7758	25.9758	25.8371	23.4027	23.7267	20.7067	23.9265	24.3504	24.0957	24.3925	23.5615	24.1167	23.986	23.6795	0.0682366	0.909875	1.61585	1.04824	0.382441	1.50488	0.160581	0.258949	24.814	24.2457	24.2819	25.1504	25.8064	23.5647	24.3504	23.8327	S	2	Casein kinase II substrate motif;ERK1,2 kinase substrate motif;G protein-coupled receptor kinase 1 substrate motif;Growth associated histone HI kinase substrate motif;GSK-3, ERK1, ERK2, CDK5 substrate motif;Pyruvate dehydrogenase kinase substrate motif;WW domain binding motif	0.995664	3.82e-16
NaN	NaN	23.0903	22.4068	22.4988	NaN	21.8784	23.1644	NaN	NaN	NaN	NaN	NaN	22.712	NaN	NaN	22.8184	NaN	20.5792	NaN	20.769	NaN	21.2171	21.4947	22.3937	NaN	21.1566	NaN	NaN	NaN	0.334819	NaN	NaN	NaN	0.134173	0.615053	NaN	23.0903	22.4068	23.1644	22.712	22.8184	20.6741	21.4947	21.1566	S	2	DNA dependent Protein kinase substrate motif;ERK1,2 kinase substrate motif;G protein-coupled receptor kinase 1 substrate motif;GSK-3, ERK1, ERK2, CDK5 substrate motif;WW domain binding motif	0.999992	0.000134899
NaN	21.1927	21.8219	21.4671	21.5485	21.8694	21.2317	22.5898	22.4291	22.2656	22.6579	21.7847	22.3483	22.6933	22.697	22.3956	22.5868	22.6653	19.6627	20.4451	20.3808	20.1874	21.0139	20.4726	21.554	20.5832	20.4835	NaN	20.1617	0.444918	0.263582	0.162127	0.420502	0.135222	0.354865	0.54072	0.220321	21.5073	21.5078	22.4291	22.5031	22.6261	20.2841	21.0139	20.4835	S	2	ERK1,2 kinase substrate motif;G protein-coupled receptor kinase 1 substrate motif;GSK-3, ERK1, ERK2, CDK5 substrate motif;PKA kinase substrate motif;PKC kinase substrate motif;WW domain binding motif	0.891867	7.23e-09
NaN	NaN	NaN	NaN	NaN	NaN	NaN	NaN	NaN	NaN	NaN	NaN	22.0747	NaN	22.4569	22.4226	NaN	NaN	20.3311	NaN	20.8797	NaN	21.3924	NaN	22.0875	NaN	NaN	NaN	22.1494	NaN	NaN	NaN	NaN	0.0242537	0.387862	0.491482	NaN	NaN	NaN	NaN	22.0747	22.4397	20.6054	21.7399	22.1494	S	2	14-3-3 domain binding motif;Calmodulin-dependent protein kinase II substrate motif;Casein kinase II substrate motif;DNA dependent Protein kinase substrate motif;ERK1,2 kinase substrate motif;G protein-coupled receptor kinase 1 substrate motif;GSK-3, ERK1, ERK2, CDK5 substrate motif;MAPKAPK2 kinase substrate motif;PKA kinase substrate motif;PKC epsilon kinase substrate motif;PKC kinase substrate m…	0.867089	1.14e-117
22.5829	22.2847	22.6043	22.0816	22.4118	22.1422	NaN	23.0492	NaN	NaN	NaN	NaN	NaN	NaN	NaN	NaN	NaN	NaN	20.1777	20.5875	20.1917	NaN	NaN	20.8333	NaN	NaN	20.7092	21.064	NaN	0.17864	0.175734	NaN	NaN	NaN	0.232682	NaN	0.250853	22.5829	22.1422	23.0492	NaN	NaN	20.1917	20.8333	20.8866	S	2	Casein kinase II substrate motif	0.999854	6.07e-14
22.303	22.333	22.1148	22.042	22.4952	NaN	NaN	23.0292	22.8306	NaN	22.4225	NaN	NaN	NaN	22.7215	23.2265	23.1533	23.3771	20.8328	20.668	NaN	NaN	21.3185	NaN	NaN	21.6254	22.0367	21.975	NaN	0.118261	0.320475	0.140445	NaN	0.281262	0.116524	NaN	0.221843	22.303	22.2686	22.9299	22.4225	23.1899	20.7504	21.3185	21.975	S	3	Casein kinase II substrate motif;ERK1,2 kinase substrate motif;GSK-3, ERK1, ERK2, CDK5 substrate motif;WW domain binding motif	0.999988	1.48e-177
NaN	22.6017	22.3612	22.5634	NaN	22.6361	NaN	23.0937	22.9133	23.8487	NaN	22.5722	NaN	NaN	NaN	NaN	22.314	22.2005	20.9859	NaN	21.4516	NaN	NaN	NaN	NaN	NaN	22.3951	NaN	NaN	0.170045	0.0513922	0.49626	NaN	0.080257	0.329306	NaN	NaN	22.4815	22.5997	23.0937	22.5722	22.2573	21.2188	NaN	22.3951	S	2	14-3-3 domain binding motif;AMP-activated protein kinase substrate motif;Calmodulin-dependent protein kinase I substrate motif;Calmodulin-dependent protein kinase II substrate motif;Calmodulin-dependent protein kinase IV substrate motif;Casein kinase II substrate motif;Chk1 kinase substrate motif;PKA kinase substrate motif;PKC kinase substrate motif;Pyruvate dehydrogenase kinase substrate motif	0.997338	8.29e-55
NaN	22.3	NaN	NaN	NaN	NaN	NaN	NaN	NaN	23.1806	23.0284	NaN	22.2615	NaN	22.7209	22.6164	NaN	NaN	NaN	21.3973	NaN	21.7715	21.0849	NaN	NaN	20.4101	NaN	21.054	NaN	NaN	NaN	NaN	0.542301	0.0738709	0.264607	NaN	0.455291	22.3	NaN	23.1806	22.6449	22.6687	21.5844	21.0849	20.732	S	2	MDC1 BRCT domain binding motif;Plk1 PBD domain binding motif	0.995874	7.88e-06
NaN	NaN	NaN	NaN	NaN	NaN	NaN	NaN	23.5729	23.1913	22.7622	NaN	22.5244	23.1155	22.4915	22.9252	NaN	NaN	NaN	NaN	NaN	NaN	NaN	NaN	NaN	NaN	NaN	NaN	NaN	NaN	NaN	0.269846	0.297433	0.306686	NaN	NaN	NaN	NaN	NaN	23.3821	22.7622	22.7084	NaN	NaN	NaN	S	2	14-3-3 domain binding motif;Calmodulin-dependent protein kinase II substrate motif;Casein kinase II substrate motif;G protein-coupled receptor kinase 1 substrate motif;GSK3 kinase substrate motif;MAPKAPK2 kinase substrate motif;PAK2 kinase substrate motif;PKA kinase substrate motif;PKC epsilon kinase substrate motif;PKC kinase substrate motif;Pyruvate dehydrogenase kinase substrate motif	0.96142	4.92e-06
24.8678	25.5655	25.4199	25.4985	25.539	25.2357	24.4133	25.6565	25.618	26.1643	25.8638	24.9024	25.0138	26.3396	25.6189	25.766	25.7717	26.1685	23.858	24.6987	24.5923	24.9258	25.1301	25.098	25.0567	23.9557	25.0831	25.1866	25.2881	0.368041	0.523107	0.304876	0.689756	0.23565	0.461926	0.0367929	0.620789	25.4199	25.3671	25.6565	25.4388	25.7689	24.6455	25.098	25.1348	S	2	Casein kinase I substrate motif;ERK1,2 kinase substrate motif;G protein-coupled receptor kinase 1 substrate motif;GSK-3, ERK1, ERK2, CDK5 substrate motif;WW domain binding motif	1	1.16e-29
23.4481	23.355	NaN	NaN	24.1846	23.2766	NaN	NaN	25.0795	NaN	23.9183	NaN	NaN	NaN	23.2527	24.5254	NaN	23.2281	NaN	NaN	NaN	NaN	NaN	23.0309	NaN	23.1226	23.482	NaN	22.4285	0.0658678	0.642095	NaN	NaN	0.742015	NaN	NaN	0.535576	23.4015	23.7306	25.0795	23.9183	23.2527	NaN	23.0309	23.1226	S	2	Casein kinase II substrate motif;ERK1,2 kinase substrate motif;GSK-3, ERK1, ERK2, CDK5 substrate motif;PKA kinase substrate motif;PKC kinase substrate motif;WW domain binding motif	0.999997	2.97e-06
NaN	23.8034	23.5978	NaN	24.0657	23.7935	23.1391	24.1885	NaN	22.6592	NaN	NaN	23.8589	24.453	24.0093	23.97	24.6465	24.3097	NaN	NaN	NaN	NaN	NaN	NaN	23.7144	22.9069	NaN	23.4939	NaN	0.145415	0.476235	1.08137	0.420058	0.314125	NaN	NaN	0.415043	23.7006	23.7935	23.4238	24.1559	24.1595	NaN	23.7144	23.2004	S	4	Cdc2 kinase substrate motif;CDK kinase substrate motif;CDK1,2,4,6 kinase substrate motif;ERK1,2 kinase substrate motif;G protein-coupled receptor kinase 1 substrate motif;GSK-3, ERK1, ERK2, CDK5 substrate motif;WW domain binding motif	1	1.63e-21
23.6267	23.3685	23.8447	24.2109	24.5761	23.8018	23.7798	24.8885	NaN	25.7369	25.0753	24.1542	24.2595	25.3342	24.4576	24.983	25.292	25.2538	23.2653	23.9958	NaN	23.7505	24.6945	24.1348	24.568	NaN	24.5151	24.3528	24.2702	0.238348	0.378669	0.599951	0.587337	0.384746	0.371794	0.293549	0.124567	23.6267	24.0064	25.3127	24.6674	25.1184	23.7505	24.568	24.3528	S	2	DNA dependent Protein kinase substrate motif	0.937581	3.11e-11
NaN	NaN	NaN	NaN	NaN	NaN	NaN	NaN	24.8397	NaN	NaN	24.1542	NaN	NaN	NaN	24.983	NaN	25.2538	23.2653	NaN	23.8733	NaN	NaN	NaN	NaN	23.6974	NaN	NaN	24.2702	NaN	NaN	NaN	NaN	0.191492	0.429934	NaN	0.405039	NaN	NaN	24.8397	24.1542	25.1184	23.5693	NaN	23.9838	S	2	Casein kinase I substrate motif;Cdc2 kinase substrate motif;CDK kinase substrate motif;CDK1,2,4,6 kinase substrate motif;ERK1,2 kinase substrate motif;G protein-coupled receptor kinase 1 substrate motif;Growth associated histone HI kinase substrate motif;GSK3 kinase substrate motif;GSK-3, ERK1, ERK2, CDK5 substrate motif;MAPKAPK2 kinase substrate motif;MDC1 BRCT domain binding motif;Plk1 PBD doma…	0.994372	3.57e-16
23.4751	NaN	23.0897	23.177	23.0947	23.1509	22.9284	23.7764	24.0777	NaN	24.4723	23.3545	23.0175	NaN	24.0583	24.1317	24.5175	24.6448	21.8993	22.3931	22.2717	22.1292	23.3519	22.4629	22.8973	22.151	23.0353	22.9286	22.3795	0.27254	0.111684	0.213016	0.761522	0.287028	0.212147	0.444578	0.426391	23.2824	23.1228	23.927	23.3545	24.3246	22.2005	22.8973	22.6541	S	2	14-3-3 domain binding motif;Calmodulin-dependent protein kinase II alpha substrate motif;Calmodulin-dependent protein kinase II substrate motif;Calmodulin-dependent protein kinase IV substrate motif;Casein kinase II substrate motif;Chk1 kinase substrate motif;DNA dependent Protein kinase substrate motif;Phosphorylase kinase substrate motif;PKA kinase substrate motif;PKC kinase substrate motif	0.999957	2.45e-09
NaN	23.6124	23.2037	23.3868	22.5012	23.1037	22.7055	23.1348	23.0691	NaN	NaN	NaN	22.4692	NaN	22.919	22.966	22.6993	22.9577	NaN	21.6248	21.4855	NaN	22.0051	20.8719	22.4746	20.9139	22.1463	21.7201	21.9988	0.288994	0.397064	0.0464357	NaN	0.125815	0.0984496	0.82396	0.549755	23.4081	22.9046	23.1019	22.4692	22.9384	21.5551	22.0051	21.8595	S	3	14-3-3 domain binding motif;Calmodulin-dependent protein kinase II substrate motif;Casein kinase II substrate motif;ERK1,2 kinase substrate motif;G protein-coupled receptor kinase 1 substrate motif;GSK3 kinase substrate motif;GSK-3, ERK1, ERK2, CDK5 substrate motif;PKA kinase substrate motif;PKC kinase substrate motif;WW domain binding motif	0.999662	4.29e-84
22.4636	22.8646	23.8772	22.487	23.0429	22.8676	22.8943	23.2976	23.0672	24.0599	23.3349	23.1383	22.6016	23.5013	22.6774	22.9587	23.5785	23.2132	21.5038	21.8772	21.4628	21.745	22.2874	22.0119	22.9391	22.2281	22.0595	21.9228	21.0896	0.728508	0.236858	0.519584	0.390891	0.383028	0.197501	0.47612	0.505931	22.8646	22.8809	23.2976	23.2366	23.0859	21.6244	22.2874	21.9912	S	3	ERK1,2 kinase substrate motif;G protein-coupled receptor kinase 1 substrate motif;Growth associated histone HI kinase substrate motif;GSK3 kinase substrate motif;GSK-3, ERK1, ERK2, CDK5 substrate motif;WW domain binding motif	0.999993	1.31e-47
NaN	23.9855	NaN	NaN	NaN	NaN	NaN	NaN	NaN	24.3686	23.2458	22.7023	NaN	NaN	NaN	NaN	23.6119	23.6426	NaN	22.587	NaN	22.5962	23.3961	22.5738	23.3558	NaN	22.9169	22.9767	22.5963	NaN	NaN	NaN	0.384298	0.0217221	0.00652636	0.46356	0.204544	23.9855	NaN	24.3686	22.974	23.6273	22.5916	23.3558	22.9169	S	2	14-3-3 domain binding motif;Calmodulin-dependent protein kinase II substrate motif;Casein kinase II substrate motif;ERK1,2 kinase substrate motif;GSK-3, ERK1, ERK2, CDK5 substrate motif;PKA kinase substrate motif;PKC kinase substrate motif;WW domain binding motif	0.991509	1.09e-75
NaN	23.4335	23.5541	23.1382	23.7087	23.6148	23.0714	23.9174	23.9338	25.1134	23.8391	NaN	23.118	24.2495	23.4261	23.9468	24.2648	24.0446	21.7613	NaN	NaN	22.1935	22.6799	NaN	NaN	22.0066	21.9486	22.3724	NaN	0.0852567	0.325012	0.685863	0.572799	0.355448	0.305569	NaN	0.229789	23.4938	23.3765	23.9338	23.8391	23.9957	21.9774	22.6799	22.0066	S	2	Casein kinase II substrate motif	0.994016	2.92e-47
NaN	23.178	NaN	24.2737	24.44	23.9365	22.8694	24.1475	24.5451	25.4312	25.0413	24.4711	23.8502	25.0043	23.3477	24.256	24.1656	24.0676	23.3917	23.5101	22.7001	22.796	23.6032	23.3785	24.5612	23.4902	23.4012	23.479	23.5519	NaN	0.705494	0.657139	0.55881	0.41489	0.410541	0.628118	0.0618873	23.178	24.1051	24.5451	24.7377	24.1166	23.0938	23.6032	23.4846	S	3	b-Adrenergic Receptor kinase substrate motif;Casein kinase II substrate motif;PKA kinase substrate motif;PKC kinase substrate motif	1	2.75e-198
23.9588	23.3737	23.2585	23.4391	23.6369	23.1876	23.0832	24.3791	24.5096	25.101	24.6092	24.2603	23.8236	25.0371	24.2876	24.7293	24.7993	24.761	22.5851	23.538	23.0748	23.0089	23.9413	23.3982	23.7137	22.7059	23.647	23.2366	22.6262	0.375488	0.249718	0.384738	0.515478	0.239501	0.390093	0.272709	0.479302	23.3737	23.3133	24.5096	24.4348	24.7452	23.0419	23.7137	22.9713	S	2	Casein kinase II substrate motif;ERK1,2 kinase substrate motif;G protein-coupled receptor kinase 1 substrate motif;GSK-3, ERK1, ERK2, CDK5 substrate motif;PKA kinase substrate motif;WW domain binding motif	0.998293	1.83e-08
24.0173	23.4685	23.8442	23.5538	23.2967	23.6997	23.0395	23.8833	23.886	23.9334	23.7054	NaN	23.2003	23.2892	23.3922	23.6669	23.7397	NaN	22.471	23.2272	22.8728	23.329	23.0934	23.3904	23.1061	22.5357	22.6889	23.0752	23.7205	0.280541	0.291017	0.0281947	0.269629	0.183231	0.388738	0.16793	0.52823	23.8442	23.4252	23.886	23.2892	23.6669	23.05	23.1061	22.8821	S	2	Casein kinase II substrate motif	1	6.99e-11
NaN	NaN	NaN	21.9128	NaN	NaN	NaN	23.1321	23.7278	22.8985	23.151	NaN	NaN	22.1725	NaN	22.5038	NaN	NaN	NaN	NaN	NaN	NaN	21.1783	NaN	22.3896	19.3766	NaN	NaN	NaN	NaN	NaN	0.42763	0.691903	NaN	NaN	0.856518	NaN	NaN	21.9128	23.1321	22.6618	22.5038	NaN	21.7839	19.3766	S	2	Casein kinase II substrate motif;G protein-coupled receptor kinase 1 substrate motif;GSK3 kinase substrate motif	0.970093	7.25e-44
26.4262	26.5213	26.4147	26.348	25.8153	26.009	25.6805	26.832	27.2047	27.3408	27.1247	26.3386	26.3517	27.344	27.0646	NaN	27.5966	28.801	25.0953	25.3476	25.8799	25.4697	26.2848	26.2409	26.3949	25.6103	26.3334	25.9952	25.6567	0.0585348	0.289812	0.263424	0.521132	0.889614	0.327356	0.0793473	0.336658	26.4262	25.9121	27.2047	26.7382	27.5966	25.4087	26.2848	25.826	S	2	ERK1,2 kinase substrate motif;GSK-3, ERK1, ERK2, CDK5 substrate motif;PKA kinase substrate motif;PKC kinase substrate motif;WW domain binding motif	1	5.35e-20
22.1671	22.8947	22.5963	22.9506	NaN	NaN	22.5833	23.4618	23.164	23.4308	22.8951	22.8333	NaN	NaN	23.0215	23.4855	23.4147	23.3869	21.1455	22.0872	21.898	21.9694	22.4549	21.886	22.6697	21.0622	22.1617	21.9203	21.8444	0.365739	0.259714	0.163695	0.0437343	0.207974	0.426873	0.404958	0.476248	22.5963	22.7669	23.4308	22.8642	23.4008	21.9337	22.4549	21.8823	S	2	ERK1,2 kinase substrate motif;G protein-coupled receptor kinase 1 substrate motif;GSK3 kinase substrate motif;GSK-3, ERK1, ERK2, CDK5 substrate motif;WW domain binding motif	1	5.05e-66
24.0546	24.3734	24.4487	24.0937	23.6735	23.5697	23.1943	24.4412	24.1415	24.5763	23.0191	22.9423	23.1545	23.0199	23.7917	23.6684	23.4883	24.0026	22.0325	22.5228	22.1884	22.3509	23.0421	23.0285	22.8101	22.221	22.7008	22.3534	23.0162	0.209254	0.369816	0.222567	0.0882071	0.216061	0.210935	0.130205	0.358188	24.3734	23.6217	24.4412	23.0195	23.7301	22.2696	23.0285	22.5271	S	2	14-3-3 domain binding motif;ATM kinase substrate motif;Calmodulin-dependent protein kinase II substrate motif;Casein kinase II substrate motif;DNA dependent Protein kinase substrate motif;G protein-coupled receptor kinase 1 substrate motif;MAPKAPK2 kinase substrate motif;MDC1 BRCT domain binding motif;PAK2 kinase substrate motif;PKA kinase substrate motif;PKC epsilon kinase substrate motif;PKC ki…	0.993312	1.9e-39
22.8955	22.5335	NaN	22.5772	NaN	NaN	22.4648	23.4102	23.0759	NaN	22.71	NaN	NaN	NaN	22.9109	22.848	22.9338	23.0657	20.3745	NaN	21.5618	NaN	21.5431	21.419	NaN	21.6197	21.5608	21.5921	21.6958	0.256002	0.0794289	0.236428	NaN	0.0915506	0.839576	0.0877383	0.0577013	22.7145	22.521	23.2431	22.71	22.9224	20.9682	21.481	21.6059	S	2	b-Adrenergic Receptor kinase substrate motif;ERK1,2 kinase substrate motif;GSK-3, ERK1, ERK2, CDK5 substrate motif;WW domain binding motif	0.999038	1.91e-20
NaN	NaN	22.0838	22.0479	NaN	NaN	NaN	NaN	23.0548	23.6334	23.6586	22.2785	NaN	23.4399	22.4586	22.4575	NaN	22.7441	20.7859	21.1094	21.0769	20.2708	21.4466	21.0121	22.2004	NaN	21.3829	21.3968	NaN	NaN	NaN	0.409112	0.741769	0.165151	0.388242	0.60127	0.00984281	22.0838	22.0479	23.3441	23.4399	22.4586	20.9314	21.4466	21.3898	S	2	Casein kinase II substrate motif;PKA kinase substrate motif;PKC kinase substrate motif;Pyruvate dehydrogenase kinase substrate motif	0.999992	1.74e-08
27.7631	27.5912	27.874	27.8026	27.8446	27.4389	27.3351	28.5203	28.4537	29.2981	28.624	27.883	28.5769	29.4133	28.6593	28.9768	29.0752	29.0208	26.6932	27.2675	27.2387	26.8744	28.3826	27.3061	28.1012	27.6991	27.925	27.672	27.0493	0.142494	0.256186	0.469466	0.625666	0.186872	0.281115	0.55832	0.37558	27.7631	27.6208	28.5203	28.6004	28.9988	27.0566	28.1012	27.6855	S	2	Casein kinase II substrate motif;ERK1,2 kinase substrate motif;Growth associated histone HI kinase substrate motif;GSK-3, ERK1, ERK2, CDK5 substrate motif;PKA kinase substrate motif;PKC kinase substrate motif;WW domain binding motif	1	1.18e-17
24.812	24.8762	25.4769	25.1418	26.3408	25.1476	25.1335	27.2042	26.5105	28.0423	26.8619	25.786	26.6257	NaN	27.2536	27.857	28.3729	26.8238	24.2635	24.096	23.9334	23.6594	25.5374	24.7761	25.5116	24.9435	25.0152	25.1	23.6003	0.366743	0.599957	0.767029	0.565447	0.679172	0.257267	0.432274	0.712526	24.8762	25.1447	27.2042	26.6257	27.5553	24.0147	25.5116	24.9793	S	3	14-3-3 domain binding motif;Calmodulin-dependent protein kinase II substrate motif;ERK1,2 kinase substrate motif;Growth associated histone HI kinase substrate motif;GSK-3, ERK1, ERK2, CDK5 substrate motif;PKA kinase substrate motif;PKC epsilon kinase substrate motif;PKC kinase substrate motif;WW domain binding motif	1	7.93e-83
25.5554	25.2274	25.1372	25.7648	25.3433	25.3597	23.7273	25.0314	25.0103	27.3105	26.3477	26.1762	26.4446	27.2514	26.3593	26.6135	27.2049	26.578	25.0226	25.595	25.4482	25.607	26.1629	25.6247	26.4939	25.5886	26.0245	26.1013	25.822	0.220075	0.902274	1.32195	0.477385	0.36187	0.273466	0.438697	0.229535	25.2274	25.3515	25.0314	26.3961	26.5957	25.5216	26.1629	25.9232	S	2	ERK1,2 kinase substrate motif;G protein-coupled receptor kinase 1 substrate motif;Growth associated histone HI kinase substrate motif;GSK3 kinase substrate motif;GSK-3, ERK1, ERK2, CDK5 substrate motif;WW domain binding motif	1	7.93e-83
NaN	NaN	24.5262	23.8395	NaN	24.288	23.2447	NaN	26.2458	NaN	NaN	NaN	NaN	NaN	24.6209	NaN	25.1084	NaN	NaN	23.1007	23.9388	NaN	NaN	NaN	NaN	NaN	NaN	NaN	NaN	NaN	0.523327	NaN	NaN	0.344722	0.592655	NaN	NaN	24.5262	23.8395	26.2458	NaN	24.8646	23.5197	NaN	NaN	S	2	Casein kinase II substrate motif;G protein-coupled receptor kinase 1 substrate motif;GSK3 kinase substrate motif	0.999587	1.33e-20
24.7579	24.0149	NaN	22.7934	23.5798	NaN	22.6488	NaN	NaN	25.5933	NaN	NaN	NaN	NaN	NaN	NaN	NaN	24.632	NaN	21.8937	22.344	NaN	NaN	23.7049	NaN	NaN	23.0001	NaN	24.0467	0.525444	0.501034	NaN	NaN	NaN	0.318417	NaN	0.740113	24.3864	22.7934	25.5933	NaN	24.632	22.1189	23.7049	23.5234	S	2	ATM kinase substrate motif;DNA dependent Protein kinase substrate motif;MAPKAPK2 kinase substrate motif	0.980619	4.88e-21
NaN	NaN	NaN	NaN	NaN	NaN	NaN	NaN	23.6876	23.7456	23.059	22.6535	22.7122	NaN	NaN	NaN	23.0824	NaN	NaN	NaN	NaN	NaN	NaN	NaN	NaN	NaN	NaN	NaN	NaN	NaN	NaN	0.0409762	0.219124	NaN	NaN	NaN	NaN	NaN	NaN	23.7166	22.7122	23.0824	NaN	NaN	NaN	S	4	Casein kinase I substrate motif;Casein kinase II substrate motif;PKA kinase substrate motif;PKC kinase substrate motif	1	3.83e-189
NaN	23.1036	23.0557	23.7957	23.4046	NaN	24.0606	25.9026	26.2475	26.2796	25.4447	24.769	24.8268	25.2641	24.3772	24.558	25.2457	24.5052	21.5611	NaN	22.6031	22.6738	24.2243	23.1723	24.8675	23.6394	23.194	23.4615	NaN	0.0338915	0.330034	0.209041	0.330507	0.390254	0.622993	0.855748	0.224216	23.0797	23.7957	26.2475	25.0455	24.5316	22.6031	24.2243	23.4615	S	2	b-Adrenergic Receptor kinase substrate motif;Casein kinase I substrate motif;Casein kinase II substrate motif	0.999846	0
23.5349	23.4197	23.4129	23.6919	24.1719	23.5468	23.3956	24.3351	25.2072	25.3584	25.5297	24.26	24.568	25.4819	24.5067	24.9319	24.7287	25.7011	23.0977	23.1263	23.0595	22.7426	23.8577	23.0174	24.3621	23.2111	23.3942	23.5459	23.3718	0.0685209	0.336076	0.552331	0.643071	0.519234	0.178067	0.679306	0.137027	23.4197	23.6193	25.2072	25.025	24.8303	23.0786	23.8577	23.383	S	2	Casein kinase II substrate motif;PKA kinase substrate motif;Pyruvate dehydrogenase kinase substrate motif	1	1.65e-08
22.957	23.0936	22.0354	22.3149	23.2478	22.7546	22.5413	NaN	23.5943	24.2771	24.2642	23.2369	23.0068	23.7732	23.4473	22.9757	23.0203	23.422	22.0464	23.0079	21.4119	22.1726	22.8768	22.2992	22.4769	22.2074	22.997	22.0545	22.3701	0.575551	0.398217	0.482826	0.563163	0.252991	0.656169	0.295856	0.413777	22.957	22.648	23.9357	23.505	23.2211	22.1095	22.4769	22.2887	S	4	Casein kinase I substrate motif;Casein kinase II substrate motif;ERK1,2 kinase substrate motif;G protein-coupled receptor kinase 1 substrate motif;Growth associated histone HI kinase substrate motif;GSK-3, ERK1, ERK2, CDK5 substrate motif;PKA kinase substrate motif;PKC kinase substrate motif;WW domain binding motif	1	1.6e-60
24.9425	24.4222	24.3203	24.4959	25.2189	24.865	22.8034	24.7114	25.151	26.5902	26.1737	25.5508	25.5647	26.674	25.547	26.0558	26.2496	25.8053	24.1001	24.835	24.4433	24.3168	25.4057	24.5867	25.4442	24.806	25.2122	25.0468	25.1226	0.333738	1.0698	0.982708	0.540167	0.305093	0.308594	0.484327	0.174239	24.4222	24.6804	25.151	25.8692	25.9305	24.38	25.4057	25.0847	S	2	Casein kinase II substrate motif;ERK1,2 kinase substrate motif;GSK-3, ERK1, ERK2, CDK5 substrate motif;WW domain binding motif	0.999999	4.27e-22
28.1728	27.8482	27.8205	27.6466	28.8568	28.6164	28.4614	28.8072	28.8971	30.141	NaN	28.2826	29.2576	NaN	29.0942	NaN	NaN	28.9064	22.9821	24.9429	27.9094	24.0175	28.8827	25.8258	28.3971	27.832	28.5926	27.4376	NaN	0.195887	0.524986	0.745434	0.689393	0.132788	2.12127	1.64275	0.587065	27.8482	28.5389	28.8971	28.7701	29.0003	24.4802	28.3971	27.832	S	3	Casein kinase II substrate motif;ERK1,2 kinase substrate motif;Growth associated histone HI kinase substrate motif;GSK-3, ERK1, ERK2, CDK5 substrate motif;PKA kinase substrate motif;PKC kinase substrate motif;WW domain binding motif	1	3.32e-16
NaN	24.1019	24.0427	24.1842	24.2133	23.9454	NaN	24.794	NaN	26.2489	NaN	NaN	22.551	NaN	23.6157	NaN	NaN	NaN	NaN	NaN	23.8626	NaN	21.0402	NaN	NaN	NaN	23.8183	NaN	NaN	0.0417975	0.146998	1.02876	NaN	NaN	NaN	NaN	NaN	24.0723	24.1842	25.5215	22.551	23.6157	23.8626	21.0402	23.8183	S	2	ERK1,2 kinase substrate motif;Growth associated histone HI kinase substrate motif;GSK-3, ERK1, ERK2, CDK5 substrate motif;PKA kinase substrate motif;PKC kinase substrate motif;WW domain binding motif	1	2.03e-61
26.9778	27.2987	27.3508	27.2789	26.7467	27.207	26.3194	26.5897	26.138	27.1958	25.7766	25.8841	26.0379	25.603	26.7676	26.3454	26.7681	26.2693	25.6877	25.7612	26.003	25.986	25.854	25.9738	26.3565	25.3278	25.8904	25.9966	25.5977	0.202019	0.446404	0.530798	0.182962	0.267693	0.158931	0.262443	0.301778	27.2987	26.9768	26.5897	25.8304	26.5565	25.8736	25.9738	25.744	S	2	ERK1, ERK2, SAPK, CDK5 and GSK3 kinase substrate motif;ERK1,2 kinase substrate motif;G protein-coupled receptor kinase 1 substrate motif;Growth associated histone HI kinase substrate motif;GSK-3, ERK1, ERK2, CDK5 substrate motif;WW domain binding motif	1	1.74e-64
24.615	24.8303	24.2886	NaN	23.5044	24.1971	23.8833	24.9981	23.8261	26.0356	23.7984	23.6543	23.571	NaN	24.815	NaN	NaN	25.1691	23.0412	23.6041	23.8675	23.6708	24.3119	23.8046	NaN	23.4939	24.1706	23.871	23.8356	0.272742	0.346839	1.10543	0.115049	0.250387	0.35459	0.358736	0.27689	24.615	23.8833	24.9981	23.6543	24.992	23.6374	24.0582	23.8533	S	2	14-3-3 domain binding motif;Akt kinase substrate motif;Calmodulin-dependent protein kinase II substrate motif;ERK1,2 kinase substrate motif;GSK-3, ERK1, ERK2, CDK5 substrate motif;MAPKAPK1 kinase substrate motif;MAPKAPK2 kinase substrate motif;PKA kinase substrate motif;PKC kinase substrate motif;WW domain binding motif	1	0.000263689
25.2483	25.5967	25.4956	25.6087	26.6095	25.9804	24.9441	26.7954	26.053	27.0342	26.3251	NaN	25.63	26.5489	26.034	27.2555	26.5301	25.6387	23.4974	25.0458	24.0709	24.3286	24.783	24.4487	25.485	24.2782	24.9248	24.7723	25.2921	0.179232	0.696684	0.511703	0.479153	0.696999	0.642183	0.528889	0.420187	25.4956	25.7945	26.7954	26.3251	26.282	24.1997	24.783	24.8485	S	2	ERK1,2 kinase substrate motif;GSK-3, ERK1, ERK2, CDK5 substrate motif;MDC1 BRCT domain binding motif;PKA kinase substrate motif;PKC kinase substrate motif;Plk1 PBD domain binding motif;WW domain binding motif	0.999958	0.000915624
NaN	NaN	22.9217	23.6089	22.8485	23.1468	NaN	25.611	26.3117	25.9162	26.0338	23.401	24.2635	25.3659	NaN	25.4841	25.6056	26.1312	21.3216	21.6204	NaN	20.7327	NaN	21.2227	24.591	23.5353	21.872	NaN	NaN	NaN	0.383139	0.351359	1.16662	0.343943	0.451678	2.38174	1.17612	22.9217	23.1468	25.9162	24.8147	25.6056	21.3216	22.9069	22.7037	S	2	Casein kinase II substrate motif	1	3.97e-82
23.0068	NaN	21.5346	NaN	NaN	22.1825	22.0676	23.4852	23.2386	NaN	23.7574	NaN	NaN	24.6133	NaN	24.046	NaN	24.7076	NaN	NaN	NaN	NaN	NaN	NaN	22.6827	20.3467	NaN	NaN	NaN	1.04103	0.0812254	0.174394	0.605184	0.467844	NaN	NaN	NaN	22.2707	22.1251	23.3619	24.1854	24.3768	NaN	22.6827	20.3467	S	1	Casein kinase I substrate motif;Casein kinase II substrate motif;G protein-coupled receptor kinase 1 substrate motif;GSK3 kinase substrate motif	1	9.43e-06
24.3855	24.0128	24.0576	23.768	24.515	24.1149	23.5123	24.7297	NaN	26.1986	25.4534	24.4797	24.5446	25.833	24.5386	25.2174	25.7559	25.1839	23.6159	24.2874	24.1784	24.4701	24.4223	24.375	24.8967	24.0015	24.773	24.9675	24.6188	0.203488	0.435129	1.03867	0.671672	0.498109	0.368234	0.288548	0.417612	24.0576	23.9414	25.4642	24.999	25.2007	24.2329	24.4223	24.6959	S	3	AMP-activated protein kinase substrate motif;DNA dependent Protein kinase substrate motif;ERK1,2 kinase substrate motif;GSK-3, ERK1, ERK2, CDK5 substrate motif;WW domain binding motif	1	9.96e-28
25.7726	NaN	26.0159	NaN	25.8055	25.8361	25.1187	26.01	25.2259	25.94	25.7214	24.7259	25.2459	NaN	25.5638	NaN	25.937	25.7643	NaN	24.9665	24.6081	24.5637	25.1004	24.9545	24.9666	24.1653	24.9287	24.6782	NaN	0.172047	0.405634	0.433923	0.497916	0.186773	0.220897	0.0809639	0.389146	25.8943	25.8055	25.94	25.2459	25.7643	24.6081	24.9666	24.6782	S	2	G protein-coupled receptor kinase 1 substrate motif;GSK3 kinase substrate motif	0.979026	5.68e-25
29.804	25.9338	23.0921	25.4935	25.5375	30.514	29.8809	30.627	30.3101	22.7603	29.1123	28.5657	25.2584	30.6239	NaN	30.6366	29.9855	25.196	NaN	NaN	29.4507	NaN	NaN	29.3686	29.3693	29.4272	29.6813	21.891	29.663	3.36909	2.7155	4.4532	2.26201	2.97108	NaN	0.000481486	3.85148	25.9338	27.7092	30.3101	28.839	29.9855	29.4507	29.369	29.5451	S	2	Casein kinase II substrate motif;Cdc2 kinase substrate motif;CDK kinase substrate motif;CDK1,2,4,6 kinase substrate motif;ERK1,2 kinase substrate motif;G protein-coupled receptor kinase 1 substrate motif;Growth associated histone HI kinase substrate motif;GSK-3, ERK1, ERK2, CDK5 substrate motif;MAPKAPK2 kinase substrate motif;WW domain binding motif	0.994065	4.4e-247
21.3315	22.2155	22.433	22.9241	22.2404	22.305	22.2254	22.8638	22.9098	23.8677	23.8104	23.2618	23.6698	24.5734	23.2883	23.8665	23.8528	23.0089	21.1265	22.5688	21.9527	21.6808	22.3988	22.1665	22.9169	21.9546	22.7882	22.6156	22.4856	0.583383	0.335386	0.566779	0.548193	0.426093	0.59948	0.384139	0.359636	22.2155	22.2727	22.9098	23.7401	23.5706	21.8167	22.3988	22.5506	S	2	14-3-3 domain binding motif;Akt kinase substrate motif;Calmodulin-dependent protein kinase II substrate motif;ERK1,2 kinase substrate motif;Growth associated histone HI kinase substrate motif;GSK-3, ERK1, ERK2, CDK5 substrate motif;MAPKAPK1 kinase substrate motif;PKA kinase substrate motif;PKC kinase substrate motif;WW domain binding motif	1	4.48e-33
NaN	22.1622	22.3174	NaN	22.6234	NaN	22.0344	23.0566	23.1511	23.9766	23.9457	22.7185	22.8668	23.9184	22.9742	23.3273	23.1024	24.2785	21.0719	20.1176	21.1248	NaN	21.4938	NaN	22.8051	20.4986	20.2069	21.3415	NaN	0.109757	0.4165	0.506096	0.660698	0.590276	0.566831	0.927229	0.589191	22.2398	22.3289	23.1511	23.3926	23.2149	21.0719	22.1494	20.4986	S	2	14-3-3 domain binding motif;Calmodulin-dependent protein kinase II alpha substrate motif;Calmodulin-dependent protein kinase II substrate motif;Calmodulin-dependent protein kinase IV substrate motif;Casein kinase II substrate motif;Phosphorylase kinase substrate motif;PKA kinase substrate motif;PKC kinase substrate motif	0.999996	0.0038678
NaN	NaN	NaN	23.0208	24.0305	NaN	NaN	24.7743	NaN	25.0995	24.8112	NaN	NaN	NaN	NaN	NaN	NaN	24.1786	NaN	22.3487	21.7626	NaN	22.871	NaN	NaN	NaN	22.775	23.2874	NaN	NaN	0.71396	0.229915	NaN	NaN	0.414435	NaN	0.362279	NaN	23.5257	24.9369	24.8112	24.1786	22.0556	22.871	23.0312	S	3	b-Adrenergic Receptor kinase substrate motif;BARD1 BRCT domain binding motif;Casein kinase II substrate motif;MAPKAPK2 kinase substrate motif;PKA kinase substrate motif;PKC kinase substrate motif	0.975938	6.49e-23
27.6093	27.7873	28.1124	27.856	28.2916	27.8976	27.4646	28.3932	28.3915	28.9359	28.498	27.3396	27.6319	28.8167	27.7446	28.188	28.4003	28.3786	26.5515	27.1518	27.0149	27.0535	27.519	27.0781	27.1622	26.8176	27.405	27.4941	27.2752	0.255102	0.338037	0.313819	0.699084	0.304173	0.26724	0.23406	0.300633	27.7873	27.8768	28.3932	28.0649	28.2833	27.0342	27.1622	27.3401	S	3	14-3-3 domain binding motif;Calmodulin-dependent protein kinase II substrate motif;ERK1,2 kinase substrate motif;G protein-coupled receptor kinase 1 substrate motif;GSK3 kinase substrate motif;GSK-3, ERK1, ERK2, CDK5 substrate motif;PKA kinase substrate motif;PKC kinase substrate motif;WW domain binding motif	1	1.28e-10
NaN	NaN	21.0977	NaN	21.2961	20.9691	NaN	NaN	22.3125	22.3022	NaN	21.4056	21.6163	NaN	21.642	21.9707	21.8362	22.3911	19.057	17.966	19.0787	NaN	NaN	NaN	NaN	NaN	NaN	NaN	NaN	NaN	0.231203	0.00724117	0.149023	0.317508	0.63626	NaN	NaN	21.0977	21.1326	22.3073	21.511	21.9035	19.057	NaN	NaN	S	2	Casein kinase II substrate motif;Casein kinase II substrate motif;G protein-coupled receptor kinase 1 substrate motif;G protein-coupled receptor kinase 1 substrate motif;Pyruvate dehydrogenase kinase substrate motif;Pyruvate dehydrogenase kinase substrate motif	0.999997	0.000628195
NaN	25.2799	25.1301	25.5209	NaN	25.5543	24.7485	NaN	NaN	24.7516	NaN	23.7551	23.2376	NaN	NaN	23.7959	24.2262	24.1616	22.5984	23.4836	22.8709	23.4978	23.8351	23.6595	23.49	22.9232	23.4448	23.0814	23.0586	0.105881	0.455908	NaN	0.365921	0.232034	0.450497	0.172558	0.223072	25.205	25.5209	24.7516	23.4963	24.1616	23.1773	23.6595	23.07	S	2	BARD1 BRCT domain binding motif;Casein kinase II substrate motif;G protein-coupled receptor kinase 1 substrate motif	1	0
NaN	22.0694	21.6038	NaN	NaN	21.6096	21.9593	22.7703	22.3897	22.4995	NaN	NaN	NaN	21.3245	22.623	NaN	NaN	22.4857	NaN	21.5717	20.3643	20.4213	20.3241	21.1288	22.0653	19.9184	21.2829	20.6782	21.2521	0.329215	0.24731	0.195902	NaN	0.0970861	0.681238	0.871451	0.639915	21.8366	21.7844	22.4995	21.3245	22.5543	20.4213	21.1288	20.9652	S	2	14-3-3 domain binding motif;Akt kinase substrate motif;Calmodulin-dependent protein kinase II substrate motif;Casein kinase II substrate motif;MAPKAPK1 kinase substrate motif;p70 Ribosomal S6 kinase substrate motif;Phosphorylase kinase substrate motif;PKA kinase substrate motif;PKC kinase substrate motif	0.999799	1.07e-10
NaN	22.2646	22.6039	22.2898	21.8493	22.4149	22.2761	23.4093	23.428	NaN	23.3463	22.6531	23.095	23.8549	23.3613	23.9832	24.1247	24.0768	20.1533	21.597	21.2516	20.5029	21.5069	20.7636	22.2846	20.752	21.6054	21.657	21.841	0.239886	0.246838	0.0132645	0.5016	0.35504	0.663926	0.760564	0.485216	22.4343	22.2829	23.4187	23.2207	24.03	20.8772	21.5069	21.6312	S	2	AMP-activated protein kinase substrate motif;b-Adrenergic Receptor kinase substrate motif;Cdc2 kinase substrate motif;CDK kinase substrate motif;CDK1,2,4,6 kinase substrate motif;ERK1,2 kinase substrate motif;GSK-3, ERK1, ERK2, CDK5 substrate motif;PKA kinase substrate motif;WW domain binding motif	1	0.0045209
NaN	22.5685	22.7616	22.6444	22.6505	22.72	22.0939	NaN	23.0591	23.7093	23.9348	23.1794	23.181	23.3974	23.3031	23.2843	23.2116	23.4552	22.0612	22.4256	22.1574	22.1957	22.2783	22.1946	23.101	21.8285	22.4034	22.4272	22.0582	0.136557	0.290906	0.459739	0.356125	0.10234	0.154449	0.500897	0.288335	22.665	22.6474	23.3842	23.2892	23.2937	22.1765	22.2783	22.2308	S	4	14-3-3 domain binding motif;Calmodulin-dependent protein kinase II alpha substrate motif;Calmodulin-dependent protein kinase II substrate motif;Calmodulin-dependent protein kinase IV substrate motif;Chk1 kinase substrate motif;G protein-coupled receptor kinase 1 substrate motif;Phosphorylase kinase substrate motif;PKA kinase substrate motif;PKC kinase substrate motif	0.949988	1.32e-115
24.2374	22.7599	22.9065	22.4679	23.205	23.5271	23.4283	24.5812	25.1214	25.0478	NaN	23.0004	23.3608	24.0994	24.0335	24.9501	24.3019	26.7207	22.8004	23.3566	23.8006	23.3981	22.0263	23.9954	22.9562	23.3697	24.0249	23.6479	23.2255	0.814013	0.478801	0.292952	0.560229	1.20892	0.411065	0.98504	0.352022	22.9065	23.3166	25.0478	23.3608	24.626	23.3774	22.9562	23.5088	S	2	14-3-3 domain binding motif;Calmodulin-dependent protein kinase II alpha substrate motif;Calmodulin-dependent protein kinase II substrate motif;Calmodulin-dependent protein kinase IV substrate motif;Casein kinase II substrate motif;Chk1 kinase substrate motif;MDC1 BRCT domain binding motif;Phosphorylase kinase substrate motif;PKA kinase substrate motif;PKC kinase substrate motif;Plk1 PBD domain b…	0.999844	0.000242873
NaN	22.0085	22.4006	NaN	NaN	NaN	NaN	NaN	NaN	NaN	NaN	22.2798	22.4465	22.596	22.9458	22.646	22.5716	22.5776	20.908	NaN	NaN	NaN	20.7435	NaN	21.9803	NaN	NaN	21.1163	20.5798	0.277214	NaN	NaN	0.158203	0.176932	NaN	0.874507	0.379355	22.2045	NaN	NaN	22.4465	22.6118	20.908	21.3619	20.8481	S	3	ERK1,2 kinase substrate motif;GSK-3, ERK1, ERK2, CDK5 substrate motif;PKA kinase substrate motif;PKC kinase substrate motif;WW domain binding motif	0.85413	0.00487774
22.9623	22.3798	22.2057	21.8137	22.5302	22.2848	22.2523	23.1904	23.0488	22.9846	22.9233	22.7518	22.4925	NaN	NaN	22.8479	22.6581	22.819	20.0756	21.3012	21.2764	NaN	21.1838	21.7987	22.4292	20.5352	21.8809	21.5779	21.4404	0.396269	0.298047	0.105303	0.216861	0.102265	0.700532	0.622682	0.578987	22.3798	22.2685	23.0488	22.7518	22.819	21.2764	21.7987	21.5092	S	2	Calmodulin-dependent protein kinase II substrate motif;Chk1 kinase substrate motif;DNA dependent Protein kinase substrate motif;PKA kinase substrate motif;PKC kinase substrate motif	1	4.1e-06
NaN	22.8825	22.7731	NaN	22.8032	22.8634	22.5958	23.7729	23.6583	23.9818	23.1208	22.8046	23.0049	NaN	23.3809	NaN	23.3508	NaN	21.2284	21.4323	19.9286	21.9005	22.1075	22.6236	23.1448	21.7375	21.9503	22.112	21.6612	0.0773722	0.140408	0.164026	0.159986	0.0212636	0.844182	0.518623	0.204996	22.8278	22.8032	23.7729	23.0049	23.3659	21.3303	22.6236	21.8439	S	2	14-3-3 domain binding motif;ATM kinase substrate motif;Calmodulin-dependent protein kinase II substrate motif;Casein kinase II substrate motif;DNA dependent Protein kinase substrate motif;Pim1 kinase substrate sequence;PKA kinase substrate motif;PKC epsilon kinase substrate motif;PKC kinase substrate motif;ZIP kinase substrate motif	0.999995	1.11e-20
23.2336	24.0591	24.2847	24.4355	24.3154	24.2969	23.6311	NaN	25.4426	26.5489	25.9753	NaN	NaN	NaN	25.7574	NaN	26.2539	26.1528	22.8482	23.2066	23.1905	23.3613	23.8448	22.6803	NaN	NaN	23.5594	23.5498	23.5606	0.553317	0.364295	0.782259	NaN	0.262394	0.216467	0.82344	0.00591344	24.0591	24.3062	25.9957	25.9753	26.1528	23.1985	23.2626	23.5594	S	2	Casein kinase II substrate motif;DNA dependent Protein kinase substrate motif;PKA kinase substrate motif	0.954105	1.01e-24
NaN	23.8102	23.9529	23.6812	23.386	NaN	23.737	24.7053	24.629	25.4501	25.0699	24.3522	24.4642	25.3943	24.9803	25.358	NaN	25.3304	NaN	23.4395	23.2223	23.1447	24.113	NaN	24.3054	23.5261	23.9087	23.2276	22.8381	0.100926	0.188609	0.453651	0.495847	0.21054	0.152823	0.136047	0.453739	23.8816	23.6812	24.7053	24.767	25.3304	23.2223	24.2092	23.3768	S	2	ERK1,2 kinase substrate motif;GSK-3, ERK1, ERK2, CDK5 substrate motif;MDC1 BRCT domain binding motif;Plk1 PBD domain binding motif;WW domain binding motif	0.993428	0.000802093
NaN	NaN	24.7677	NaN	NaN	NaN	NaN	23.5494	NaN	24.0347	23.751	23.193	23.5339	23.7118	23.8917	24.1727	23.8769	24.411	22.0052	22.3836	NaN	22.7147	22.9856	NaN	NaN	21.7943	NaN	NaN	NaN	NaN	NaN	0.343166	0.254506	0.254652	0.355048	NaN	NaN	24.7677	NaN	23.792	23.6229	24.0322	22.3836	22.9856	21.7943	S	4	b-Adrenergic Receptor kinase substrate motif;PKA kinase substrate motif;PKC kinase substrate motif	1	4.5e-06
27.7929	28.0058	28.1246	28.2521	27.2284	28.0128	26.8002	26.6364	26.4274	26.0732	NaN	24.6075	25.5749	24.6176	25.3037	25.1789	25.39	25.777	24.2069	25.2437	24.5324	24.8833	24.9796	24.6588	25.1073	24.4551	25.2034	25.4531	25.4473	0.168071	0.675916	0.284737	0.555633	0.258065	0.446975	0.231103	0.471033	28.0058	27.6206	26.4274	24.6176	25.3468	24.7079	24.9796	25.3254	S	2	ERK1,2 kinase substrate motif;GSK-3, ERK1, ERK2, CDK5 substrate motif;WW domain binding motif	0.999994	4.43e-202
NaN	NaN	21.1164	NaN	NaN	21.0085	NaN	NaN	NaN	NaN	21.6288	21.1807	NaN	NaN	NaN	NaN	NaN	21.6873	NaN	NaN	NaN	NaN	19.1061	19.5385	NaN	NaN	19.7624	19.7599	NaN	NaN	NaN	NaN	0.316834	NaN	NaN	0.305733	0.0018167	21.1164	21.0085	NaN	21.4048	21.6873	NaN	19.3223	19.7612	S	2	Casein kinase II substrate motif;Cdc2 kinase substrate motif;CDK kinase substrate motif;CDK1,2,4,6 kinase substrate motif;ERK1,2 kinase substrate motif;Growth associated histone HI kinase substrate motif;GSK-3, ERK1, ERK2, CDK5 substrate motif;WW domain binding motif	0.932528	1.44e-05
NaN	24.0664	NaN	NaN	24.4405	23.4656	NaN	NaN	NaN	NaN	NaN	NaN	NaN	NaN	23.9086	NaN	23.327	22.9697	NaN	NaN	22.6533	NaN	NaN	23.167	NaN	NaN	24.0246	NaN	23.516	NaN	0.689366	NaN	NaN	0.473894	NaN	NaN	0.359635	24.0664	23.9531	NaN	NaN	23.327	22.6533	23.167	23.7703	S	3	Casein kinase II substrate motif;G protein-coupled receptor kinase 1 substrate motif;MAPKAPK2 kinase substrate motif	0.967124	4.95e-58
24.1959	NaN	22.8237	23.2906	23.4003	NaN	23.584	24.1229	23.267	NaN	NaN	NaN	NaN	23.9614	22.4577	21.7537	NaN	23.9234	21.9372	21.917	NaN	NaN	22.5124	24.1941	NaN	23.2472	23.9587	20.8191	NaN	0.970342	0.148243	0.605256	NaN	1.10691	0.0142342	1.18915	1.64617	23.5098	23.4003	23.695	23.9614	22.4577	21.9271	23.3532	23.2472	S	2	b-Adrenergic Receptor kinase substrate motif;ERK1,2 kinase substrate motif;GSK-3, ERK1, ERK2, CDK5 substrate motif;PAK2 kinase substrate motif;PKA kinase substrate motif;PKC kinase substrate motif;WW domain binding motif	1	4.49e-08
23.4616	23.7241	NaN	NaN	23.7507	23.582	23.7057	24.4308	24.281	24.816	24.1073	23.7289	23.8292	24.7325	NaN	NaN	NaN	24.4589	22.8979	NaN	24.0136	NaN	NaN	24.0682	24.0471	23.4273	23.9803	24.4257	24.1652	0.185643	0.0873324	0.276006	0.451357	NaN	0.788969	0.0149341	0.423031	23.5928	23.7057	24.4308	23.9682	24.4589	23.4557	24.0576	24.0728	S	3	PKA kinase substrate motif;PKC kinase substrate motif	0.663823	3e-24
22.1009	22.2998	22.1937	21.7409	22.239	22.179	21.4755	23.1024	NaN	23.0786	NaN	22.138	21.949	22.6769	22.3575	NaN	NaN	22.5168	20.6123	21.5462	21.5269	20.9251	20.6914	20.4484	22.3472	20.7939	21.5523	21.5149	21.1605	0.0995494	0.364232	0.0168291	0.377713	0.112692	0.46139	1.0333	0.354731	22.1937	21.9599	23.0905	22.138	22.4371	21.226	20.6914	21.3377	S	2	14-3-3 domain binding motif;Calmodulin-dependent protein kinase II substrate motif;MAPKAPK2 kinase substrate motif;MDC1 BRCT domain binding motif;PAK2 kinase substrate motif;PKA kinase substrate motif;PKC epsilon kinase substrate motif;PKC kinase substrate motif;Plk1 PBD domain binding motif	0.993092	2.66e-82
22.4415	22.3786	NaN	NaN	NaN	NaN	22.1546	NaN	NaN	NaN	NaN	NaN	NaN	NaN	22.9131	23.9643	NaN	24.1768	20.159	21.7403	NaN	NaN	NaN	NaN	NaN	20.9982	NaN	20.8958	NaN	0.0444626	NaN	NaN	NaN	0.676657	1.11816	NaN	0.0723577	22.41	22.1546	NaN	NaN	23.9643	20.9497	NaN	20.947	S	2	14-3-3 domain binding motif;AMP-activated protein kinase substrate motif;Calmodulin-dependent protein kinase I substrate motif;Calmodulin-dependent protein kinase II substrate motif;Calmodulin-dependent protein kinase IV substrate motif;Casein kinase II substrate motif;Chk1 kinase substrate motif;PKA kinase substrate motif;PKC kinase substrate motif;ZIP kinase substrate motif	1	0.000379319
22.137	NaN	22.0589	NaN	NaN	NaN	NaN	NaN	22.7302	NaN	NaN	NaN	21.8933	22.3119	NaN	NaN	22.6203	22.937	19.6373	21.0954	NaN	20.8249	20.7624	21.604	22.0392	20.1216	20.7465	21.4199	20.7786	0.055182	NaN	NaN	0.296002	0.223927	0.775602	0.64907	0.53022	22.0979	NaN	22.7302	22.1026	22.7787	20.8249	21.604	20.7625	S	2	Casein kinase I substrate motif;Casein kinase II substrate motif;MDC1 BRCT domain binding motif;Plk1 PBD domain binding motif	0.996296	4.67e-06
NaN	NaN	22.7165	22.2265	NaN	NaN	NaN	23.3531	22.9883	NaN	NaN	22.3524	NaN	22.9538	22.772	22.7195	22.8591	22.8946	20.2547	NaN	NaN	NaN	21.1861	21.6126	22.264	20.7286	21.7039	NaN	NaN	NaN	NaN	0.257966	0.425261	0.0799536	NaN	0.542845	0.689634	22.7165	22.2265	23.1707	22.6531	22.8155	20.2547	21.6126	21.2162	S	2	14-3-3 domain binding motif;Calmodulin-dependent protein kinase II substrate motif;DNA dependent Protein kinase substrate motif;ERK1,2 kinase substrate motif;G protein-coupled receptor kinase 1 substrate motif;GSK-3, ERK1, ERK2, CDK5 substrate motif;MAPKAPK2 kinase substrate motif;PKA kinase substrate motif;PKC kinase substrate motif;WW domain binding motif	1	0.00209195
22.5135	22.2803	22.2009	22.6137	22.4597	22.5662	22.1968	23.0701	23.0411	24.5978	23.9068	22.7752	23.5982	23.6546	23.2886	23.5326	23.7531	23.3887	21.487	21.929	21.7355	22.1119	22.5736	21.9471	22.9076	21.4923	22.7537	22.3216	22.6384	0.162491	0.186351	0.89051	0.491002	0.201527	0.267771	0.487572	0.569531	22.2803	22.513	23.0701	23.6264	23.4606	21.8323	22.5736	22.48	S	3	Casein kinase I substrate motif;Cdc2 kinase substrate motif;CDK kinase substrate motif;CDK1,2,4,6 kinase substrate motif;ERK1,2 kinase substrate motif;Growth associated histone HI kinase substrate motif;GSK-3, ERK1, ERK2, CDK5 substrate motif;WW domain binding motif	1	3.85e-50
NaN	NaN	NaN	NaN	21.295	NaN	NaN	NaN	22.3399	22.6947	NaN	NaN	NaN	NaN	NaN	22.262	22.0616	22.4999	NaN	NaN	NaN	NaN	NaN	19.4889	NaN	18.7065	NaN	NaN	NaN	NaN	NaN	0.250882	NaN	0.219412	NaN	NaN	NaN	NaN	21.295	22.5173	NaN	22.262	NaN	19.4889	18.7065	S	2	Casein kinase II substrate motif;G protein-coupled receptor kinase 1 substrate motif;MAPKAPK2 kinase substrate motif	1	1.02e-24
NaN	NaN	NaN	NaN	NaN	NaN	22.4846	24.9886	26.2549	26.0286	25.5908	NaN	23.2978	25.5278	NaN	25.4913	25.8759	26.8165	NaN	NaN	NaN	NaN	NaN	NaN	23.0505	21.4502	NaN	NaN	NaN	NaN	NaN	0.67535	1.30607	0.681769	NaN	NaN	NaN	NaN	22.4846	26.0286	25.5278	25.8759	NaN	23.0505	21.4502	S	3	b-Adrenergic Receptor kinase substrate motif;Casein kinase I substrate motif;Casein kinase II substrate motif;G protein-coupled receptor kinase 1 substrate motif;PKA kinase substrate motif;PKC kinase substrate motif	1	1.05e-81
25.5202	25.2286	25.3819	25.38	25.7136	25.1448	25.1027	27.607	28.3436	27.477	27.8312	25.2178	25.2964	28.4897	25.4478	26.8492	26.6258	28.9597	23.4985	23.8975	24.081	23.659	NaN	24.3113	25.0828	24.2943	24.3625	24.6485	23.8254	0.145879	0.28019	0.467369	1.69801	1.4616	0.257041	0.545511	0.341272	25.3819	25.2624	27.607	26.5638	26.7375	23.7783	24.6971	24.3284	S	1	Casein kinase I substrate motif;Casein kinase II substrate motif;G protein-coupled receptor kinase 1 substrate motif;GSK3 kinase substrate motif	0.999947	1.86e-180
NaN	21.5163	22.0042	21.7873	21.5033	21.6723	21.516	22.5456	22.5162	22.5249	22.6925	NaN	22.3134	NaN	22.5264	22.9645	22.5288	22.7928	19.8606	21.1924	20.8637	20.6736	NaN	21.3973	21.9888	19.996	21.2128	21.4799	21.2713	0.345019	0.135567	0.0151087	0.268043	0.214458	0.566746	0.418303	0.672478	21.7603	21.5942	22.5249	22.503	22.6608	20.7686	21.693	21.242	S	3	ERK1,2 kinase substrate motif;Growth associated histone HI kinase substrate motif;GSK-3, ERK1, ERK2, CDK5 substrate motif;MDC1 BRCT domain binding motif;PKA kinase substrate motif;PKC kinase substrate motif;Plk1 PBD domain binding motif;WW domain binding motif	0.758468	3.23e-12
NaN	NaN	24.5645	NaN	NaN	NaN	NaN	24.6555	24.284	22.4447	24.6532	NaN	24.575	24.4114	25.1448	22.3781	24.9555	24.9844	22.6429	NaN	23.798	NaN	24.1518	23.516	NaN	23.3556	24.2339	23.9699	19.5814	NaN	NaN	1.18384	0.123431	1.32769	0.816765	0.449556	2.16732	24.5645	NaN	24.284	24.575	24.9699	23.2204	23.8339	23.6627	S	3	DNA dependent Protein kinase substrate motif;G protein-coupled receptor kinase 1 substrate motif;GSK3 kinase substrate motif	0.986412	3.64e-14
NaN	NaN	24.5645	NaN	NaN	NaN	NaN	24.6555	NaN	NaN	NaN	NaN	24.575	24.4114	25.1448	NaN	NaN	24.9844	NaN	NaN	NaN	NaN	24.1518	23.516	NaN	23.3556	24.2339	NaN	NaN	NaN	NaN	NaN	0.115733	0.11342	NaN	0.449556	0.621102	24.5645	NaN	24.6555	24.4932	25.0646	NaN	23.8339	23.7948	S	2	Casein kinase II substrate motif;ERK1,2 kinase substrate motif;Growth associated histone HI kinase substrate motif;GSK-3, ERK1, ERK2, CDK5 substrate motif;MDC1 BRCT domain binding motif;PKA kinase substrate motif;PKC kinase substrate motif;Plk1 PBD domain binding motif;WW domain binding motif	0.985409	1.91e-14
21.8207	22.8162	22.529	22.543	22.9469	NaN	22.2932	23.3817	23.1173	23.7084	23.5551	22.727	NaN	NaN	NaN	23.1817	23.2664	23.2372	20.6764	NaN	NaN	NaN	22.1519	21.6011	22.5685	NaN	21.9744	21.7397	21.2947	0.51239	0.329856	0.296097	0.585569	0.0430457	NaN	0.485248	0.345221	22.529	22.543	23.3817	23.1411	23.2372	20.6764	22.1519	21.7397	S	3	BARD1 BRCT domain binding motif;Casein kinase II substrate motif;G protein-coupled receptor kinase 1 substrate motif	0.998024	4.37e-35
NaN	NaN	NaN	NaN	NaN	21.8382	21.5582	NaN	NaN	22.6892	22.5569	NaN	NaN	NaN	NaN	22.5989	22.8185	22.84	NaN	NaN	20.4265	NaN	20.969	NaN	22.3868	20.0916	20.7845	NaN	NaN	NaN	0.197947	NaN	NaN	0.133451	NaN	1.00251	0.489961	NaN	21.6982	22.6892	22.5569	22.8185	20.4265	21.6779	20.4381	S	2	b-Adrenergic Receptor kinase substrate motif;Calmodulin-dependent protein kinase II substrate motif;Chk1 kinase substrate motif;Phosphorylase kinase substrate motif;PKA kinase substrate motif;PKC kinase substrate motif	1	4.84e-43
NaN	NaN	NaN	NaN	NaN	NaN	22.5695	24.6302	25.4628	24.624	24.8682	NaN	NaN	24.4321	NaN	24.7104	24.7315	25.2534	NaN	NaN	NaN	NaN	21.2577	NaN	NaN	NaN	NaN	NaN	NaN	NaN	NaN	0.482485	0.308334	0.307608	NaN	NaN	NaN	NaN	22.5695	24.6302	24.6502	24.7315	NaN	21.2577	NaN	S	4	b-Adrenergic Receptor kinase substrate motif;Casein kinase II substrate motif;G protein-coupled receptor kinase 1 substrate motif;PKA kinase substrate motif;PKC kinase substrate motif	1	1.34e-220
NaN	NaN	NaN	NaN	NaN	NaN	22.452	NaN	24.5084	25.2674	23.9307	NaN	NaN	NaN	23.3402	23.6492	NaN	24.0068	NaN	NaN	NaN	NaN	NaN	NaN	NaN	NaN	NaN	NaN	NaN	NaN	NaN	0.536715	NaN	0.333575	NaN	NaN	NaN	NaN	22.452	24.8879	23.9307	23.6492	NaN	NaN	NaN	S	3	Casein kinase II substrate motif	1	1.28e-24
NaN	23.1346	23.209	23.301	23.4199	23.0531	23.0878	24.2525	23.6755	24.4021	23.716	22.886	23.1542	23.8105	23.4351	23.6051	23.9308	23.4925	21.6032	22.117	22.346	NaN	22.382	22.4569	23.118	22.3664	NaN	22.6797	22.5766	0.0525521	0.174895	0.383686	0.444499	0.221505	0.380409	0.405038	0.15966	23.1718	23.1944	24.2525	23.4351	23.5488	22.117	22.4569	22.5766	S	2	Casein kinase II substrate motif;ERK1,2 kinase substrate motif;GSK-3, ERK1, ERK2, CDK5 substrate motif;WW domain binding motif	0.992613	3.52e-06
NaN	NaN	NaN	NaN	NaN	NaN	NaN	NaN	NaN	NaN	22.2885	NaN	21.9402	NaN	22.3294	22.2579	21.9855	22.5689	20.1397	NaN	20.5567	20.2801	NaN	NaN	21.8502	NaN	20.2368	NaN	NaN	NaN	NaN	NaN	0.246285	0.240158	0.212139	NaN	NaN	NaN	NaN	NaN	22.1143	22.2937	20.2801	21.8502	20.2368	S	2	14-3-3 domain binding motif;Calmodulin-dependent protein kinase II substrate motif;G protein-coupled receptor kinase 1 substrate motif;Phosphorylase kinase substrate motif;PKA kinase substrate motif;PKC kinase substrate motif	0.997462	0.00355093
NaN	23.6884	24.0733	23.5784	23.7398	23.0995	23.0794	NaN	NaN	NaN	NaN	NaN	23.8347	NaN	24.2624	NaN	23.6369	25.1174	NaN	NaN	NaN	NaN	23.5459	22.4654	23.1306	22.8366	NaN	23.2461	NaN	0.272145	0.335517	NaN	NaN	0.743224	NaN	0.545035	0.289574	23.8809	23.3389	NaN	23.8347	24.2624	NaN	23.1306	23.0414	S	2	Casein kinase II substrate motif;ERK1,2 kinase substrate motif;Growth associated histone HI kinase substrate motif;GSK-3, ERK1, ERK2, CDK5 substrate motif;PKA kinase substrate motif;PKC kinase substrate motif;WW domain binding motif	0.999405	2.18e-08
22.4272	22.1782	22.3812	22.7191	22.9079	22.7067	22.2178	23.3808	23.268	24.7655	24.5068	23.2757	23.9496	24.4212	23.5472	24.2968	24.1459	24.5258	22.3379	23.1168	22.7322	22.5366	23.2835	22.2178	23.3951	22.7124	23.0404	22.9396	22.9285	0.132542	0.294769	0.833924	0.564385	0.418094	0.33222	0.64987	0.138047	22.3812	22.7129	23.3808	24.1854	24.2213	22.6344	23.2835	22.934	S	2	ERK1,2 kinase substrate motif;G protein-coupled receptor kinase 1 substrate motif;Growth associated histone HI kinase substrate motif;GSK-3, ERK1, ERK2, CDK5 substrate motif;WW domain binding motif	1	0.00017013
22.1046	21.93	22.1507	21.8932	22.5056	21.9593	NaN	23.0263	22.9136	23.2181	22.7868	22.1571	22.4683	23.1685	22.1469	22.5338	23.0044	22.7286	19.896	21.0194	21.0787	21.1219	21.1411	20.5923	22.2889	20.6864	21.3622	21.0221	20.9205	0.116424	0.336089	0.153932	0.433365	0.360428	0.590156	0.865735	0.280674	22.1046	21.9593	23.0263	22.6276	22.6312	21.0491	21.1411	20.9713	S	2	ERK1,2 kinase substrate motif;G protein-coupled receptor kinase 1 substrate motif;Growth associated histone HI kinase substrate motif;GSK3 kinase substrate motif;GSK-3, ERK1, ERK2, CDK5 substrate motif;PKA kinase substrate motif;PKC kinase substrate motif;WW domain binding motif	0.999985	2.67e-06
22.6612	22.5377	22.762	22.8445	23.2183	22.9369	22.6149	23.3834	23.8384	24.9829	24.4618	23.2486	23.5125	24.6998	23.7761	24.1157	24.1435	24.2205	22.1805	22.7615	22.6507	22.3716	22.2874	21.8396	23.5275	22.0582	23.1136	22.8677	22.9221	0.112336	0.249661	0.824103	0.708004	0.196948	0.264181	0.874396	0.46684	22.6612	22.8907	23.8384	23.9872	24.1296	22.5112	22.2874	22.8949	S	3	Casein kinase I substrate motif;Casein kinase II substrate motif	1	5.22e-161
27.1987	26.8929	27.7019	27.1882	27.3055	27.5259	26.6433	28.3404	28.2846	28.816	27.964	26.7083	27.4892	28.4535	27.985	28.156	27.9685	28.0492	25.9373	26.4807	26.0128	25.9763	26.6144	25.9084	27.1318	25.9287	26.2924	25.7301	26.8263	0.408495	0.375355	0.292026	0.743133	0.084984	0.254505	0.614087	0.481334	27.1987	27.2468	28.3404	27.7266	28.0171	25.9946	26.6144	26.1106	S	2	Casein kinase I substrate motif;Casein kinase II substrate motif;G protein-coupled receptor kinase 1 substrate motif	1	5.16e-165
23.8496	24.4321	24.9149	24.2311	24.9416	NaN	NaN	NaN	25.6004	26.0655	25.2515	24.3125	24.3411	26.3312	NaN	NaN	NaN	NaN	22.8914	23.1422	23.2762	23.0379	NaN	22.8772	23.5757	22.7768	23.3467	23.2796	23.4789	0.533439	0.50242	0.32882	0.953605	NaN	0.162814	0.493914	0.307186	24.4321	24.5864	25.833	24.7963	NaN	23.0901	23.2264	23.3132	S	2	Casein kinase I substrate motif;Casein kinase II substrate motif;ERK1,2 kinase substrate motif;G protein-coupled receptor kinase 1 substrate motif;GSK-3, ERK1, ERK2, CDK5 substrate motif;WW domain binding motif	0.999912	5.16e-165
21.8687	21.8239	21.5659	21.6861	22.7358	21.4928	22.1533	22.7542	22.3736	24.1142	23.1232	22.5074	22.8158	24.0541	23.0012	23.3817	23.2951	23.0681	21.2088	21.1938	21.2269	21.0896	21.1838	21.9846	22.9261	21.9594	22.5227	22.3736	22.6413	0.163456	0.553633	0.915055	0.668375	0.180964	0.0616003	0.872076	0.297439	21.8239	21.9197	22.7542	22.9695	23.1816	21.2013	21.9846	22.4481	S	3	14-3-3 domain binding motif;Calmodulin-dependent protein kinase II substrate motif;Casein kinase II substrate motif;G protein-coupled receptor kinase 1 substrate motif;MAPKAPK1 kinase substrate motif;Pim1 kinase substrate sequence;PKA kinase substrate motif;PKC epsilon kinase substrate motif;PKC kinase substrate motif	1	3.56e-80
25.797	24.7385	26.0142	25.8206	25.8513	NaN	25.2708	26.5606	25.8627	26.5683	26.002	24.9992	25.6529	25.9298	25.877	25.8126	25.9409	25.7235	24.3629	24.9182	25.0317	24.6941	24.9195	25.2686	NaN	24.2243	24.8662	NaN	24.8497	0.682524	0.326672	0.405154	0.456689	0.0928797	0.294694	0.246838	0.365937	25.797	25.8206	26.5606	25.7913	25.8448	24.8061	25.0941	24.8497	S	3	b-Adrenergic Receptor kinase substrate motif;Casein kinase II substrate motif;ERK1,2 kinase substrate motif;G protein-coupled receptor kinase 1 substrate motif;GSK-3, ERK1, ERK2, CDK5 substrate motif;WW domain binding motif	1	1.89e-109
21.618	21.6273	21.8847	21.7659	22.0263	21.9797	NaN	NaN	22.6068	22.8164	22.588	22.1601	22.2763	22.9874	22.2992	22.3975	22.5597	22.2781	19.944	20.8943	20.3911	20.4735	20.8326	20.4808	22.0975	20.0627	21.2962	20.8707	20.7907	0.151358	0.138825	0.148173	0.370039	0.128393	0.389477	0.850214	0.512166	21.6273	21.9797	22.7116	22.4322	22.3484	20.4323	20.8326	20.8307	S	2	14-3-3 domain binding motif;Calmodulin-dependent protein kinase II alpha substrate motif;Calmodulin-dependent protein kinase II substrate motif;Calmodulin-dependent protein kinase IV substrate motif;Casein kinase II substrate motif;Chk1 kinase substrate motif;Doublecortin kinase-1 kinase substrate motif;G protein-coupled receptor kinase 1 substrate motif;Phosphorylase kinase substrate motif;PKA k…	1	0.000158816
22.9312	22.7848	23.1084	22.6481	23.1527	22.834	22.6818	23.8113	23.4157	23.6674	23.2983	NaN	22.8187	23.5798	22.7275	23.0176	23.224	23.013	21.7408	21.7098	21.6935	22.2103	22.1937	NaN	22.9682	21.5793	21.9319	22.148	21.9101	0.162044	0.230358	0.200209	0.384804	0.203997	0.248599	0.547682	0.234694	22.9312	22.7579	23.6674	23.2983	23.0153	21.7253	22.5809	21.921	S	2	Casein kinase II substrate motif	1	8.88e-139
25.1729	24.6885	24.5725	24.5273	24.6544	24.3414	24.139	26.4999	27.566	26.6041	26.6157	NaN	23.8807	25.6428	24.3673	25.6558	25.5138	27.2008	22.7676	NaN	NaN	23.0267	NaN	23.4604	23.9537	23.4165	24.0833	23.4205	23.1601	0.318486	0.224702	0.587716	1.38636	1.1639	0.183183	0.348767	0.394765	24.6885	24.4343	26.6041	25.6428	25.5848	22.8972	23.7071	23.4185	S	2	b-Adrenergic Receptor kinase substrate motif;Casein kinase II substrate motif;Pyruvate dehydrogenase kinase substrate motif	1	2.04e-128
NaN	NaN	NaN	22.0415	22.3922	21.8627	NaN	NaN	22.6697	22.6832	NaN	21.7494	21.9224	22.4334	22.1085	22.317	22.3647	22.0714	NaN	NaN	NaN	NaN	NaN	NaN	NaN	NaN	NaN	NaN	NaN	NaN	0.269343	0.00948945	0.355643	0.146964	NaN	NaN	NaN	NaN	22.0415	22.6765	21.9224	22.2127	NaN	NaN	NaN	S	2	Casein kinase II substrate motif;G protein-coupled receptor kinase 1 substrate motif;Pyruvate dehydrogenase kinase substrate motif	0.999999	1.12e-16
NaN	NaN	NaN	NaN	NaN	NaN	NaN	23.0076	NaN	NaN	NaN	NaN	NaN	NaN	NaN	NaN	NaN	23.0607	21.1832	21.4837	21.6465	21.6948	21.4186	21.4692	NaN	NaN	21.7801	21.3944	NaN	NaN	NaN	NaN	NaN	NaN	0.230958	0.0357594	0.272745	NaN	NaN	23.0076	NaN	23.0607	21.5651	21.4439	21.5873	S	2	b-Adrenergic Receptor kinase substrate motif;Casein kinase II substrate motif;ERK1,2 kinase substrate motif;G protein-coupled receptor kinase 1 substrate motif;GSK3 kinase substrate motif;GSK-3, ERK1, ERK2, CDK5 substrate motif;WW domain binding motif	0.999292	1.93e-59
NaN	22.6888	22.7774	22.6021	NaN	22.5371	22.5697	23.585	23.5788	23.2866	NaN	22.8577	22.7748	NaN	23.3184	NaN	23.1469	23.1452	NaN	22.0033	21.2359	NaN	20.8852	21.0679	22.6935	20.9367	22.0156	21.6938	21.6922	0.062643	0.0324993	0.170517	0.0585983	0.0995223	0.542599	0.995498	0.457924	22.7331	22.5697	23.5788	22.8162	23.1469	21.6196	21.0679	21.693	S	2	14-3-3 domain binding motif;b-Adrenergic Receptor kinase substrate motif;Calmodulin-dependent protein kinase II substrate motif;Calmodulin-dependent protein kinase IV substrate motif;G protein-coupled receptor kinase 1 substrate motif;PKA kinase substrate motif;PKC kinase substrate motif	0.997116	1.7e-40
NaN	NaN	NaN	NaN	23.2208	22.3411	22.6162	NaN	26.4597	24.9751	24.8263	NaN	22.5829	25.4657	NaN	23.9006	24.3304	26.5188	NaN	NaN	NaN	NaN	NaN	NaN	NaN	NaN	21.2955	NaN	NaN	NaN	0.450047	1.04972	1.51392	1.4041	NaN	NaN	NaN	NaN	22.6162	25.7174	24.8263	24.3304	NaN	NaN	21.2955	S	3	b-Adrenergic Receptor kinase substrate motif;Casein kinase II substrate motif	0.999809	7.48e-59
NaN	NaN	NaN	NaN	NaN	NaN	22.9768	26.953	NaN	27.8536	27.5245	26.9576	26.9739	27.8649	NaN	27.2569	27.6039	29.4589	NaN	NaN	NaN	NaN	26.7376	25.9042	25.2975	26.1465	NaN	NaN	NaN	NaN	NaN	0.636786	0.443243	1.18397	NaN	0.72299	NaN	NaN	22.9768	27.4033	27.2492	27.6039	NaN	25.9042	26.1465	S	3	Cdc2 kinase substrate motif;CDK kinase substrate motif;CDK1,2,4,6 kinase substrate motif;ERK1,2 kinase substrate motif;Growth associated histone HI kinase substrate motif;GSK-3, ERK1, ERK2, CDK5 substrate motif;WW domain binding motif	1	5.71e-08
25.7307	25.1293	24.727	24.7409	25.7777	25.7447	24.7895	27.7743	NaN	27.6635	27.4499	25.1114	25.8699	27.6031	26.23	27.3652	26.5376	27.1532	23.5748	24.9828	25.2517	24.6842	24.9303	24.7069	25.2635	24.674	25.2862	25.3335	25.6351	0.50512	0.575529	0.0783041	1.21711	0.527888	0.736472	0.280115	0.402931	25.1293	25.2671	27.7189	26.6599	26.8454	24.8335	24.9303	25.3099	S	2	Cdc2 kinase substrate motif;CDK kinase substrate motif;CDK1,2,4,6 kinase substrate motif;ERK1, ERK2, SAPK, CDK5 and GSK3 kinase substrate motif;ERK1,2 kinase substrate motif;G protein-coupled receptor kinase 1 substrate motif;Growth associated histone HI kinase substrate motif;GSK-3, ERK1, ERK2, CDK5 substrate motif;PKA kinase substrate motif;PKC kinase substrate motif;WW domain binding motif	1	6.91e-09
22.3632	22.1032	NaN	NaN	22.581	22.3176	22.2241	23.0139	NaN	NaN	23.1283	NaN	NaN	23.7619	23.1224	23.4834	NaN	23.1202	NaN	NaN	NaN	21.1789	21.9028	21.9644	22.5756	21.3871	NaN	22.046	21.8682	0.183847	0.185041	NaN	0.448038	0.209039	NaN	0.371948	0.340903	22.2332	22.3176	23.0139	23.4451	23.1224	21.1789	21.9644	21.8682	S	2	14-3-3 domain binding motif;Calmodulin-dependent protein kinase II substrate motif;Casein kinase II substrate motif;G protein-coupled receptor kinase 1 substrate motif;MDC1 BRCT domain binding motif;PKA kinase substrate motif;PKC kinase substrate motif;Plk1 PBD domain binding motif;Pyruvate dehydrogenase kinase substrate motif	0.983914	3.58e-09
NaN	NaN	NaN	NaN	NaN	22.928	NaN	NaN	23.2824	23.5256	23.0663	22.3842	NaN	NaN	22.9738	NaN	23.1402	23.5783	NaN	NaN	21.3666	NaN	21.9752	NaN	23.6642	NaN	21.3456	21.3721	NaN	NaN	NaN	0.171912	0.482311	0.312264	NaN	1.19433	0.0187253	NaN	22.928	23.404	22.7253	23.1402	21.3666	22.8197	21.3589	S	2	Casein kinase II substrate motif;ERK1,2 kinase substrate motif;GSK-3, ERK1, ERK2, CDK5 substrate motif;PKA kinase substrate motif;WW domain binding motif	0.999998	5.29e-51
22.0105	21.962	22.1281	21.8469	21.7415	21.8978	20.9531	22.88	22.6679	23.1441	22.3923	22.2215	NaN	22.7723	22.7582	22.8746	22.796	22.9176	19.9585	21.0959	20.8587	21.0493	21.5514	21.4578	22.4087	NaN	21.3476	NaN	21.3079	0.0854508	0.442634	0.238585	0.281944	0.0725858	0.531365	0.524054	0.0280651	22.0105	21.7942	22.88	22.3923	22.8353	20.954	21.5514	21.3278	S	2	ERK1,2 kinase substrate motif;GSK-3, ERK1, ERK2, CDK5 substrate motif;WW domain binding motif	0.998003	1.26e-06
NaN	NaN	22.3094	NaN	NaN	22.3148	NaN	NaN	23.1514	22.9642	23.3342	22.8435	22.3703	22.8419	22.6346	22.8006	22.9836	23.3109	20.4578	21.8437	NaN	NaN	NaN	NaN	NaN	NaN	NaN	NaN	21.7458	NaN	NaN	0.132376	0.39355	0.289805	0.979936	NaN	NaN	22.3094	22.3148	23.0578	22.8427	22.8921	21.1507	NaN	21.7458	S	3	Casein kinase II substrate motif;DNA dependent Protein kinase substrate motif;ERK1,2 kinase substrate motif;G protein-coupled receptor kinase 1 substrate motif;GSK-3, ERK1, ERK2, CDK5 substrate motif;WW domain binding motif	0.996415	7e-22
NaN	24.32	24.6974	24.1567	23.9126	24.0779	NaN	24.5915	24.2328	24.6802	24.2897	24.0265	23.5564	24.4928	24.6569	24.6071	25.0918	24.7599	22.5136	23.6216	NaN	23.1758	23.8419	NaN	23.3556	23.1564	NaN	23.7578	NaN	0.266897	0.124591	0.236908	0.404527	0.218076	0.557497	0.343845	0.425254	24.5087	24.0779	24.5915	24.1581	24.7084	23.1758	23.5988	23.4571	S	2	b-Adrenergic Receptor kinase substrate motif;ERK1,2 kinase substrate motif;GSK-3, ERK1, ERK2, CDK5 substrate motif;WW domain binding motif	1	7.95e-54
NaN	NaN	22.4886	22.3541	22.3003	NaN	NaN	NaN	22.8847	22.7437	22.8717	NaN	22.634	NaN	NaN	22.1187	23.0515	NaN	20.5327	20.701	21.0419	20.7927	21.3498	20.4903	22.5513	NaN	21.3033	21.8348	20.2662	NaN	0.0380495	0.0997026	0.168087	0.659568	0.212493	1.03523	0.797761	22.4886	22.3272	22.8142	22.7528	22.5851	20.7469	21.3498	21.3033	S	3	Casein kinase II substrate motif;ERK1,2 kinase substrate motif;Growth associated histone HI kinase substrate motif;GSK-3, ERK1, ERK2, CDK5 substrate motif;WW domain binding motif	0.999999	3.84e-08
22.22	22.5553	22.2571	22.5595	22.8534	22.3624	22.2186	22.8699	23.2292	23.7502	22.8408	22.8999	22.3928	22.6858	22.4725	22.4338	23.1014	22.5983	21.1486	21.1632	21.4176	21.0614	21.6149	22.2052	22.6839	20.9742	21.5445	21.0033	NaN	0.183824	0.274816	0.442605	0.226794	0.308035	0.153311	0.535429	0.321187	22.2571	22.4609	23.2292	22.7633	22.5354	21.1559	22.2052	21.0033	S	3	Casein kinase II substrate motif;G protein-coupled receptor kinase 1 substrate motif;GSK3 kinase substrate motif	1	6.77e-92
NaN	21.8229	21.9067	NaN	22.3374	21.463	NaN	NaN	22.9158	22.6814	NaN	21.5959	22.2938	NaN	22.2827	22.5315	22.4744	22.8489	19.4944	21.0653	20.704	20.6793	21.1333	NaN	21.9607	20.0001	NaN	20.1385	19.9437	0.0592699	0.618322	0.165704	0.493462	0.235122	0.684036	0.585052	0.100233	21.8648	21.9002	22.7986	21.9449	22.503	20.6917	21.547	20.0001	S	3	Casein kinase II substrate motif;ERK1,2 kinase substrate motif;GSK-3, ERK1, ERK2, CDK5 substrate motif;MDC1 BRCT domain binding motif;Plk1 PBD domain binding motif;WW domain binding motif	1	4e-82
25.5386	25.7122	25.8892	NaN	25.6559	NaN	22.3278	NaN	25.9089	NaN	25.1948	24.0523	NaN	25.3028	25.1131	25.3586	25.1877	NaN	NaN	24.5544	23.9876	24.3746	24.5146	24.5218	24.153	23.1207	24.2855	24.7244	21.9298	0.175288	2.35332	NaN	0.69295	0.125821	0.289635	0.210865	1.25496	25.7122	23.9919	25.9089	25.1948	25.1877	24.3746	24.5146	23.7031	S	3	Casein kinase I substrate motif;G protein-coupled receptor kinase 1 substrate motif;GSK3 kinase substrate motif	0.993811	1.55e-31
NaN	NaN	NaN	NaN	NaN	NaN	NaN	23.5718	23.9603	NaN	NaN	22.8584	23.2193	23.7143	NaN	23.4288	23.6075	NaN	NaN	NaN	NaN	NaN	NaN	NaN	NaN	NaN	NaN	NaN	NaN	NaN	NaN	0.274725	0.429668	0.126374	NaN	NaN	NaN	NaN	NaN	23.7661	23.2193	23.5182	NaN	NaN	NaN	S	3	b-Adrenergic Receptor kinase substrate motif;Casein kinase II substrate motif	0.967739	4.94e-41
21.6576	23.0249	23.3115	22.6996	NaN	NaN	22.7819	23.337	23.2721	23.7303	22.8516	NaN	22.2737	23.0212	22.4348	NaN	22.7718	NaN	20.8967	21.6181	NaN	21.1405	NaN	21.0541	NaN	20.391	22.0479	NaN	NaN	0.883828	0.0581451	0.24797	0.391882	0.238288	0.366936	NaN	1.17158	23.0249	22.7408	23.337	22.8516	22.6033	21.1405	21.0541	21.2195	S	2	Cdc2 kinase substrate motif;CDK kinase substrate motif;CDK1,2,4,6 kinase substrate motif;ERK1,2 kinase substrate motif;GSK-3, ERK1, ERK2, CDK5 substrate motif;WW domain binding motif	1	1.28e-299
22.0114	22.1757	22.2423	22.3602	22.0914	21.9902	21.6033	22.9899	22.8986	23.1559	22.9783	22.453	22.3829	23.0833	NaN	NaN	23.2533	22.74	20.8034	21.4127	20.5517	20.6768	21.8876	21.4844	22.5066	20.9688	21.2887	21.3996	20.8921	0.118863	0.31363	0.130439	0.357543	0.363028	0.381769	0.514892	0.245132	22.1757	22.0408	22.9899	22.7156	22.9967	20.7401	21.8876	21.1287	S	3	Casein kinase I substrate motif;Casein kinase II substrate motif;ERK1,2 kinase substrate motif;Growth associated histone HI kinase substrate motif;GSK-3, ERK1, ERK2, CDK5 substrate motif;PKA kinase substrate motif;WW domain binding motif	1	4.46e-06
22.1429	22.6021	22.3445	21.9685	22.5722	22.57	22.4484	22.8273	22.8081	23.0722	22.4269	22.7127	22.2955	23.062	22.798	23.1503	23.3447	22.673	20.5833	21.0833	21.6665	21.4939	21.8179	22.3608	22.456	21.6136	22.027	21.3536	21.7065	0.230172	0.286727	0.147235	0.339827	0.310305	0.482261	0.344254	0.278035	22.3445	22.5092	22.8273	22.5698	22.9742	21.2886	22.3608	21.6601	S	2	14-3-3 domain binding motif;Calmodulin-dependent protein kinase II substrate motif;Casein kinase II substrate motif;ERK1,2 kinase substrate motif;Growth associated histone HI kinase substrate motif;GSK-3, ERK1, ERK2, CDK5 substrate motif;PKA kinase substrate motif;PKC epsilon kinase substrate motif;PKC kinase substrate motif;WW domain binding motif	1	7.03e-39
NaN	24.1201	25.4699	24.8752	NaN	24.5655	24.5681	23.9061	24.2315	25.5382	24.8726	24.48	24.7582	25.1677	25.1109	25.086	NaN	25.3189	23.1524	23.9079	24.2492	24.31	24.3431	25.2782	23.9623	23.2184	24.3033	24.5141	23.9923	0.954501	0.178057	0.86384	0.284632	0.127875	0.531973	0.677128	0.567771	24.795	24.5681	24.2315	24.8154	25.1109	24.0785	24.3431	24.1478	S	2	ERK1,2 kinase substrate motif;GSK-3, ERK1, ERK2, CDK5 substrate motif;MDC1 BRCT domain binding motif;Plk1 PBD domain binding motif;WW domain binding motif	0.995731	3.43e-143
23.678	24.0382	24.2485	24.1569	24.2758	23.6768	23.39	24.4834	24.9466	25.7981	25.3003	23.6851	24.0046	25.5786	24.8345	24.9994	25.0675	25.5298	NaN	23.387	23.6447	23.4522	24.4261	24.0415	24.1767	23.2736	24.2131	23.9186	24.3303	0.288523	0.414162	0.666844	0.936741	0.297825	0.133975	0.195108	0.473037	24.0382	23.9169	24.9466	24.6524	25.0335	23.4522	24.1767	24.0658	S	2	14-3-3 domain binding motif;b-Adrenergic Receptor kinase substrate motif;Calmodulin-dependent protein kinase II substrate motif;Calmodulin-dependent protein kinase IV substrate motif;Casein kinase II substrate motif;Chk1 kinase substrate motif;G protein-coupled receptor kinase 1 substrate motif;GSK3 kinase substrate motif;PKA kinase substrate motif;PKC epsilon kinase substrate motif;PKC kinase su…	0.999173	9.75e-15
NaN	NaN	22.1742	21.9142	22.0927	21.5993	21.2115	22.5728	NaN	NaN	22.7613	22.2362	22.6051	22.831	22.3259	22.6136	22.863	22.8928	NaN	20.6502	NaN	NaN	21.4199	21.1397	NaN	21.3505	20.9107	NaN	21.5781	NaN	0.386788	NaN	0.265471	0.263575	NaN	0.198132	0.33925	22.1742	21.7568	22.5728	22.6832	22.7383	20.6502	21.2798	21.3505	S	2	Casein kinase I substrate motif;Casein kinase II substrate motif;ERK1,2 kinase substrate motif;GSK-3, ERK1, ERK2, CDK5 substrate motif;WW domain binding motif	0.967883	1.89e-82
22.1483	21.7155	21.7812	21.6779	21.9826	21.8455	21.5196	22.5552	22.6338	22.1497	22.1928	21.4952	21.6382	NaN	NaN	21.685	21.9084	22.0713	19.0877	19.9608	19.7302	19.9659	20.6182	19.8506	22.0749	NaN	19.9793	20.5795	20.732	0.233244	0.201119	0.259761	0.368456	0.193897	0.413841	1.12981	0.397876	21.7812	21.7617	22.5552	21.6382	21.9084	19.8455	20.6182	20.5795	S	2	14-3-3 domain binding motif;Aurora-A kinase substrate motif;Calmodulin-dependent protein kinase II substrate motif;PAK2 kinase substrate motif;Phosphorylase kinase substrate motif;PKA kinase substrate motif;PKC epsilon kinase substrate motif;PKC kinase substrate motif	1	1.41e-05
NaN	NaN	NaN	NaN	NaN	NaN	NaN	NaN	NaN	NaN	NaN	22.4216	22.5255	NaN	23.2671	NaN	NaN	NaN	21.8015	22.0461	22.6246	22.5092	22.1841	22.0639	NaN	NaN	22.7114	NaN	21.7374	NaN	NaN	NaN	0.0734758	NaN	0.387394	0.0849883	0.688723	NaN	NaN	NaN	22.4735	23.2671	22.2777	22.124	22.2244	S	2	ERK1,2 kinase substrate motif;GSK-3, ERK1, ERK2, CDK5 substrate motif;PKA kinase substrate motif;PKC kinase substrate motif;WW domain binding motif	1	0.000466206
NaN	23.6065	23.2231	23.1579	23.3235	23.2388	22.9136	23.9657	24.4285	25.2858	24.3755	23.6884	23.8847	24.7473	24.0577	24.4682	24.5758	24.3209	22.6856	23.1943	23.2654	23.0129	23.5934	22.9907	23.5858	23.1398	23.2126	NaN	23.2875	0.271118	0.176715	0.669815	0.479174	0.224424	0.258825	0.345817	0.0738377	23.4148	23.1984	24.4285	24.1301	24.3946	23.1036	23.5858	23.2126	S	2	14-3-3 domain binding motif;Calmodulin-dependent protein kinase II substrate motif;Calmodulin-dependent protein kinase IV substrate motif;Casein kinase II substrate motif;Chk1 kinase substrate motif;ERK1,2 kinase substrate motif;G protein-coupled receptor kinase 1 substrate motif;GSK3 kinase substrate motif;GSK-3, ERK1, ERK2, CDK5 substrate motif;MDC1 BRCT domain binding motif;PKA kinase substrat…	0.983942	1.17e-56
25.3947	24.3983	24.4572	24.2609	24.9189	24.2537	24.502	26.3379	26.5712	25.711	26.3392	24.6415	24.3906	26.322	24.3508	25.5753	25.0519	25.8868	23.6598	24.1262	24.5916	22.4409	24.4967	24.1292	24.2073	23.9688	23.4152	23.9159	21.2934	0.559037	0.312134	0.444862	1.05264	0.671954	0.924365	0.193605	1.26153	24.4572	24.3814	26.3379	25.4817	25.3136	23.893	24.2073	23.6655	S	2	ATM kinase substrate motif;Casein kinase I substrate motif;DNA dependent Protein kinase substrate motif;G protein-coupled receptor kinase 1 substrate motif	1	7.03e-215
NaN	NaN	NaN	NaN	NaN	NaN	NaN	NaN	NaN	NaN	23.1726	22.6039	22.3022	NaN	NaN	23.5628	22.8772	23.3796	20.5121	21.995	21.4855	21.4265	21.8662	22.0127	NaN	NaN	22.696	NaN	22.0284	NaN	NaN	NaN	0.442001	0.354943	0.617045	0.103542	0.472035	NaN	NaN	NaN	22.6039	23.3796	21.456	21.9395	22.3622	S	3	14-3-3 domain binding motif;Calmodulin-dependent protein kinase II substrate motif;Cdc2 kinase substrate motif;CDK kinase substrate motif;CDK1,2,4,6 kinase substrate motif;CLK1 kinase substrate motif;ERK1,2 kinase substrate motif;GSK-3, ERK1, ERK2, CDK5 substrate motif;MAPKAPK1 kinase substrate motif;PKA kinase substrate motif;PKC kinase substrate motif;WW domain binding motif	1	1.44e-21
24.5239	24.6253	24.736	24.4049	24.4521	24.3926	24.5093	24.7088	24.7234	26.5897	25.8569	24.9795	25.0642	26.1271	24.7283	25.7816	25.8575	25.5953	24.1726	24.5294	24.0804	24.2656	24.7767	24.1952	24.9123	24.1558	24.6155	24.9452	24.9471	0.106069	0.0530188	1.08173	0.571951	0.520027	0.193626	0.380965	0.374078	24.6253	24.4285	24.7234	25.4605	25.6885	24.2191	24.7767	24.7803	S	2	b-Adrenergic Receptor kinase substrate motif;ERK1,2 kinase substrate motif;G protein-coupled receptor kinase 1 substrate motif;GSK-3, ERK1, ERK2, CDK5 substrate motif;WW domain binding motif	1	5.65e-118
25.7345	26.4513	26.3796	26.7199	27.0232	26.6259	26.0861	27.1257	26.9694	26.6214	25.8891	25.465	25.6838	26.7579	25.5666	25.5694	25.9049	26.0389	23.9738	24.4569	24.838	24.4232	25.0551	23.999	25.4288	25.132	25.1774	25.2479	24.9322	0.394786	0.390487	0.258169	0.56643	0.239531	0.353611	0.741527	0.135463	26.3796	26.6729	26.9694	25.7865	25.7371	24.4401	25.0551	25.1547	S	2	AMP-activated protein kinase substrate motif;b-Adrenergic Receptor kinase substrate motif;Casein kinase I substrate motif;Casein kinase II substrate motif;ERK1,2 kinase substrate motif;GSK-3, ERK1, ERK2, CDK5 substrate motif;PKA kinase substrate motif;PKC kinase substrate motif;WW domain binding motif	1	6.63e-103
NaN	22.9498	22.9743	NaN	23.0343	23.1633	NaN	23.962	NaN	NaN	NaN	22.9442	23.0285	23.86	23.0548	NaN	NaN	23.2717	NaN	NaN	NaN	NaN	21.863	NaN	22.9502	22.3049	NaN	NaN	NaN	0.0173807	0.0912867	NaN	0.506159	0.153343	NaN	0.768737	NaN	22.9621	23.0988	23.962	23.0285	23.1632	NaN	22.4066	22.3049	S	3	Casein kinase I substrate motif;Casein kinase II substrate motif;G protein-coupled receptor kinase 1 substrate motif;GSK3 kinase substrate motif;MDC1 BRCT domain binding motif;Plk1 PBD domain binding motif	0.81522	4.98e-70
23.5375	22.4153	22.4689	23.3759	24.5999	22.0397	23.0525	23.1586	NaN	25.2228	NaN	NaN	23.5847	24.455	23.2639	NaN	NaN	23.6391	NaN	NaN	NaN	NaN	22.4939	NaN	23.1726	22.6391	21.6415	22.7372	23.088	0.633008	1.05524	1.45962	0.61538	0.265305	NaN	0.479963	0.620627	22.4689	23.2142	24.1907	24.0198	23.4515	NaN	22.8332	22.6881	S	3	b-Adrenergic Receptor kinase substrate motif;Casein kinase II substrate motif	0.992603	9.19e-235
27.4081	27.6333	27.8318	27.6436	28.2384	27.5258	26.8697	27.9657	27.8642	28.0197	27.1012	26.7442	26.4375	27.8216	26.8348	26.8178	27.53	26.9053	25.6019	26.7028	26.2041	26.272	26.7547	26.1865	26.8802	26.329	26.4764	26.646	26.7721	0.211971	0.561114	0.0789388	0.59566	0.340813	0.453	0.369646	0.193778	27.6333	27.5847	27.9657	26.9227	26.87	26.238	26.7547	26.5612	S	2	Casein kinase I substrate motif;Casein kinase II substrate motif;ERK1,2 kinase substrate motif;GSK-3, ERK1, ERK2, CDK5 substrate motif;WW domain binding motif	0.999999	7.14e-243
NaN	NaN	NaN	22.2368	NaN	22.6127	NaN	NaN	23.2609	NaN	NaN	NaN	22.5918	22.5713	22.9135	22.6558	23.2601	22.9219	19.9864	NaN	NaN	NaN	21.4307	20.5576	NaN	NaN	NaN	NaN	NaN	NaN	0.26583	NaN	0.0145107	0.247806	NaN	0.61736	NaN	NaN	22.4247	23.2609	22.5815	22.9177	19.9864	20.9942	NaN	S	2	Casein kinase I substrate motif;Cdc2 kinase substrate motif;CDK kinase substrate motif;CDK1,2,4,6 kinase substrate motif;ERK1,2 kinase substrate motif;Growth associated histone HI kinase substrate motif;GSK-3, ERK1, ERK2, CDK5 substrate motif;WW domain binding motif	1	2.37e-110
25.2299	25.1777	25.6382	25.4706	25.9245	25.3487	24.7417	25.5727	25.5189	27.0487	26.3253	25.473	25.8724	26.9091	26.2141	26.5074	26.5038	26.4258	24.4487	24.9539	24.9066	25.1728	25.2626	24.5789	25.304	24.6871	25.4518	25.6978	25.4352	0.252141	0.487447	0.868071	0.617021	0.137677	0.30416	0.407186	0.437378	25.2299	25.4096	25.5727	26.0988	26.4648	24.9303	25.2626	25.4435	S	3	ERK1,2 kinase substrate motif;G protein-coupled receptor kinase 1 substrate motif;GSK3 kinase substrate motif;GSK-3, ERK1, ERK2, CDK5 substrate motif;WW domain binding motif	1	1.29e-62
NaN	24.1836	24.0572	23.7384	23.5093	23.5999	NaN	23.5888	23.9956	25.0628	23.7474	23.8929	23.541	24.4314	24.4871	24.3463	24.5279	24.0523	23.6563	22.4389	23.4685	23.5947	24.0886	NaN	23.8348	22.4359	23.0744	23.0333	22.633	0.0894336	0.115379	0.761244	0.380572	0.215289	0.572476	0.17945	0.310945	24.1204	23.5999	23.9956	23.8202	24.4167	23.5316	23.9617	22.8332	S	3	Casein kinase I substrate motif;Casein kinase II substrate motif;ERK1,2 kinase substrate motif;GSK-3, ERK1, ERK2, CDK5 substrate motif;WW domain binding motif	0.999325	9.54e-188
22.8787	23.3	23.3868	23.1105	23.1568	23.0706	22.1107	23.5212	24.562	24.8259	24.6916	23.3773	23.4388	24.3095	23.8802	24.7061	24.725	25.3098	22.4529	22.2735	22.8182	NaN	23.262	NaN	23.8907	21.0666	23.1052	NaN	22.8434	0.271743	0.502214	0.68982	0.650245	0.587811	0.277602	0.444545	1.10916	23.3	23.0906	24.562	23.8741	24.7155	22.4529	23.5764	22.8434	S	2	Casein kinase II substrate motif;ERK1,2 kinase substrate motif;Growth associated histone HI kinase substrate motif;GSK-3, ERK1, ERK2, CDK5 substrate motif;PKA kinase substrate motif;PKC kinase substrate motif;WW domain binding motif	1	9.05e-08
NaN	NaN	NaN	23.7283	NaN	24.3632	NaN	24.2779	24.9505	24.4423	24.3363	23.195	22.0126	24.5672	23.2909	23.7291	24.1243	NaN	NaN	22.784	NaN	22.9899	NaN	NaN	NaN	NaN	22.9016	NaN	NaN	NaN	0.448928	0.350604	1.17483	0.416894	0.145642	NaN	NaN	NaN	24.0458	24.4423	23.7656	23.7291	22.8869	NaN	22.9016	S	3	Casein kinase II substrate motif;PKA kinase substrate motif;PKC kinase substrate motif	0.716775	6.92e-103
NaN	NaN	NaN	23.7283	NaN	24.3632	NaN	24.2779	24.9505	24.4423	24.3363	23.195	22.0126	24.5672	23.2909	23.7291	24.1243	NaN	NaN	22.784	NaN	22.9899	NaN	NaN	NaN	NaN	22.9016	NaN	NaN	NaN	0.448928	0.350604	1.17483	0.416894	0.145642	NaN	NaN	NaN	24.0458	24.4423	23.7656	23.7291	22.8869	NaN	22.9016	S	3	14-3-3 domain binding motif;b-Adrenergic Receptor kinase substrate motif;Calmodulin-dependent protein kinase II substrate motif;Calmodulin-dependent protein kinase IV substrate motif;Casein kinase II substrate motif;Chk1 kinase substrate motif;ERK1,2 kinase substrate motif;G protein-coupled receptor kinase 1 substrate motif;GSK-3, ERK1, ERK2, CDK5 substrate motif;PKA kinase substrate motif;PKC ki…	0.954132	3.64e-202
NaN	28.1241	NaN	NaN	NaN	28.2651	NaN	27.9623	28.0565	28.1288	27.5098	NaN	27.5763	NaN	27.7287	NaN	27.8895	NaN	NaN	NaN	NaN	NaN	NaN	NaN	NaN	27.4084	NaN	NaN	NaN	NaN	NaN	0.0834807	0.0470507	0.113738	NaN	NaN	NaN	28.1241	28.2651	28.0565	27.5431	27.8091	NaN	NaN	27.4084	S	2	Casein kinase I substrate motif;DNA dependent Protein kinase substrate motif;PKA kinase substrate motif;PKC kinase substrate motif	0.750756	1.41e-56
25.6215	25.9169	26.5544	NaN	26.4346	26.1178	25.341	25.461	26.0439	NaN	24.9701	24.3533	24.9496	25.7414	25.3698	25.08	25.2893	24.7925	24.1342	NaN	24.6364	24.6057	25.5212	NaN	25.0047	24.5674	25.1596	NaN	25.1268	0.47681	0.562683	0.412179	0.569011	0.257727	0.281505	0.36527	0.332848	25.9169	26.1178	25.7524	24.9599	25.1847	24.6057	25.2629	25.1268	S	3	14-3-3 domain binding motif;Calmodulin-dependent protein kinase II substrate motif;ERK1,2 kinase substrate motif;G protein-coupled receptor kinase 1 substrate motif;GSK3 kinase substrate motif;GSK-3, ERK1, ERK2, CDK5 substrate motif;MDC1 BRCT domain binding motif;PKA kinase substrate motif;PKC kinase substrate motif;Plk1 PBD domain binding motif;WW domain binding motif	0.966106	7.46e-70
25.3875	24.9144	25.0229	24.6958	26.0146	24.9195	24.4561	25.3403	25.1785	27.0087	26.239	25.6005	25.4082	26.8595	25.5497	26.2093	26.3809	26.0186	24.4002	25.2788	25.0667	NaN	25.2737	24.7059	25.3698	24.7861	25.3484	25.2087	25.5113	0.247836	0.68858	1.01321	0.659015	0.358597	0.458434	0.358784	0.310662	25.0229	24.8077	25.3403	25.9197	26.1139	25.0667	25.2737	25.2785	S	3	Casein kinase II substrate motif;ERK1,2 kinase substrate motif;GSK-3, ERK1, ERK2, CDK5 substrate motif;MDC1 BRCT domain binding motif;Plk1 PBD domain binding motif;WW domain binding motif	0.988053	4.93e-20
24.1135	24.8272	25.2043	24.5726	25.0318	24.8852	24.3209	25.3784	25.315	25.3118	NaN	23.9954	25.0574	25.5019	25.2734	25.3741	25.0408	25.7813	23.3037	23.8501	23.8017	23.6716	24.3604	23.5213	24.4071	23.7947	24.299	23.9558	24.3744	0.553962	0.318517	0.0375729	0.774058	0.309254	0.247165	0.4985	0.276122	24.8272	24.7289	25.315	25.0574	25.3238	23.7367	24.3604	24.1274	S	3	Cdc2 kinase substrate motif;CDK kinase substrate motif;CDK1,2,4,6 kinase substrate motif;ERK1,2 kinase substrate motif;Growth associated histone HI kinase substrate motif;GSK-3, ERK1, ERK2, CDK5 substrate motif;PKA kinase substrate motif;PKC kinase substrate motif;WW domain binding motif	1	4.81e-08
NaN	24.3163	23.9099	23.3782	NaN	23.1717	22.7169	23.8172	23.7411	NaN	23.5865	23.0772	23.6176	23.746	24.1623	23.8873	24.0925	23.6832	NaN	22.7385	23.4828	23.2954	22.9886	22.7362	23.2657	22.0036	23.3007	22.9377	23.3095	0.287375	0.338354	0.0538239	0.294626	0.216265	0.387163	0.26484	0.61442	24.1131	23.1717	23.7792	23.6021	23.9899	23.2954	22.9886	23.1192	S	2	Cdc2 kinase substrate motif;CDK kinase substrate motif;CDK1,2,4,6 kinase substrate motif;ERK1,2 kinase substrate motif;GSK-3, ERK1, ERK2, CDK5 substrate motif;WW domain binding motif	1	3.01e-231
NaN	23.3788	23.4563	24.342	24.3049	24.5167	23.0466	23.704	24.1543	24.9254	24.1017	23.2129	23.3912	25.005	23.7454	25.437	24.086	26.003	22.707	23.2188	22.9884	24.1499	22.0523	NaN	NaN	23.8013	23.4944	22.0543	24.5371	0.0548287	0.676944	0.617671	0.814375	1.07606	0.625314	NaN	1.04137	23.4176	24.3234	24.1543	23.7464	24.7615	23.1036	22.0523	23.6479	S	2	14-3-3 domain binding motif;Akt kinase substrate motif;Calmodulin-dependent protein kinase II substrate motif;Casein kinase II substrate motif;MAPKAPK1 kinase substrate motif;PKA kinase substrate motif;PKC kinase substrate motif	0.999149	1.34e-256
21.5228	NaN	21.5307	NaN	21.3513	20.961	21.524	NaN	22.2285	22.2994	22.6583	22.1446	22.2395	22.9091	22.1132	22.5113	22.5787	22.7276	19.8603	20.6201	20.7425	20.3552	20.8309	20.5415	21.8603	20.3783	20.269	20.2303	20.5058	0.00558631	0.288424	0.0501473	0.358689	0.262394	0.391089	0.693118	0.123709	21.5268	21.3513	22.264	22.4489	22.545	20.4876	20.8309	20.3236	S	2	14-3-3 domain binding motif;Calmodulin-dependent protein kinase II substrate motif;ERK1,2 kinase substrate motif;GSK-3, ERK1, ERK2, CDK5 substrate motif;PKA kinase substrate motif;PKC kinase substrate motif;WW domain binding motif	1	0.000319053
NaN	NaN	NaN	22.385	NaN	22.2094	22.5389	23.1274	23.226	NaN	23.0572	22.7815	22.8378	23.1985	23.1579	23.6011	23.7959	23.6314	20.9373	21.1411	21.3807	21.3293	21.8022	22.3733	22.7957	21.6619	22.0578	22.2249	NaN	NaN	0.164834	0.0697129	0.193904	0.272903	0.201468	0.498622	0.289151	NaN	22.385	23.1767	22.9475	23.6162	21.2352	22.3733	22.0578	S	1	Casein kinase II substrate motif;PKA kinase substrate motif;PKC kinase substrate motif	0.880923	1.06e-110
NaN	NaN	NaN	22.385	NaN	22.2094	22.5389	23.1274	23.226	NaN	23.0572	22.7815	22.8378	23.1985	23.1579	23.6011	23.7959	23.6314	20.9373	21.1411	21.3807	21.3293	21.8022	22.3733	22.7957	21.6619	22.0578	22.2249	NaN	NaN	0.164834	0.0697129	0.193904	0.272903	0.201468	0.498622	0.289151	NaN	22.385	23.1767	22.9475	23.6162	21.2352	22.3733	22.0578	S	2	14-3-3 domain binding motif;AMP-activated protein kinase substrate motif;Calmodulin-dependent protein kinase I substrate motif;Calmodulin-dependent protein kinase II alpha substrate motif;Calmodulin-dependent protein kinase II substrate motif;Calmodulin-dependent protein kinase IV substrate motif;Casein kinase II substrate motif;Chk1 kinase substrate motif;MDC1 BRCT domain binding motif;Phosphory…	0.998815	1.32e-127
NaN	22.1994	NaN	22.2308	22.342	22.3346	21.3871	23.3307	23.8297	23.7562	24.2191	22.3151	22.3748	23.9477	23.0545	23.7376	23.8017	24.5728	18.7714	NaN	19.7966	20.5267	19.3806	NaN	22.8547	NaN	20.2821	NaN	NaN	NaN	0.460478	0.269388	1.01006	0.620941	0.881773	2.45657	NaN	22.1994	22.2827	23.7562	23.1613	23.7696	19.7966	21.1177	20.2821	S	2	b-Adrenergic Receptor kinase substrate motif;Casein kinase II substrate motif;ERK1,2 kinase substrate motif;GSK-3, ERK1, ERK2, CDK5 substrate motif;MAPKAPK2 kinase substrate motif;PKA kinase substrate motif;PKC kinase substrate motif;WW domain binding motif	1	7.61e-06
NaN	22.8402	23.1977	22.9692	22.8065	22.4847	22.7732	24.9025	24.7607	NaN	NaN	23.3764	NaN	NaN	NaN	NaN	NaN	NaN	NaN	22.0256	NaN	21.5273	NaN	NaN	NaN	NaN	22.7783	NaN	NaN	0.252783	0.201562	0.100331	NaN	NaN	0.352345	NaN	NaN	23.019	22.7898	24.8316	23.3764	NaN	21.7764	NaN	22.7783	S	2	14-3-3 domain binding motif;Calmodulin-dependent protein kinase II substrate motif;Calmodulin-dependent protein kinase IV substrate motif;Casein kinase II substrate motif;DNA dependent Protein kinase substrate motif;ERK1,2 kinase substrate motif;GSK-3, ERK1, ERK2, CDK5 substrate motif;PKA kinase substrate motif;PKC kinase substrate motif;WW domain binding motif	0.999998	1.23e-08
NaN	21.9727	21.9882	NaN	NaN	NaN	NaN	NaN	22.8274	23.1338	22.9003	22.5251	22.5653	NaN	NaN	22.8396	22.7356	22.7607	20.4716	20.4074	NaN	21.1895	21.2411	21.1619	22.5768	NaN	21.4649	21.7069	NaN	0.0109393	NaN	0.216693	0.206001	0.0542448	0.434227	0.795024	0.171149	21.9805	NaN	22.9806	22.5653	22.7607	20.4716	21.2411	21.5859	S	2	ERK1,2 kinase substrate motif;GSK-3, ERK1, ERK2, CDK5 substrate motif;WW domain binding motif	0.999906	0.000760944
22.8253	22.8152	22.861	22.7494	23.287	22.8171	22.7521	23.5767	23.3845	NaN	23.9882	23.0426	NaN	24.1847	23.4299	23.6102	23.7981	22.9226	21.8737	22.5401	22.1784	22.1357	22.2631	21.779	22.9128	21.9853	21.9484	22.1991	22.0938	0.0240427	0.258981	0.135914	0.610654	0.376391	0.274126	0.568888	0.113232	22.8253	22.7846	23.4806	23.9882	23.5201	22.157	22.2631	22.0396	S	2	ERK1,2 kinase substrate motif;GSK-3, ERK1, ERK2, CDK5 substrate motif;WW domain binding motif	1	4.15e-189
NaN	NaN	NaN	NaN	22.5597	NaN	NaN	NaN	NaN	23.2848	23.1508	NaN	NaN	NaN	22.7509	NaN	22.8631	23.1865	20.0304	NaN	NaN	NaN	NaN	NaN	22.0057	NaN	NaN	NaN	NaN	NaN	NaN	NaN	NaN	0.226163	NaN	NaN	NaN	NaN	22.5597	23.2848	23.1508	22.8631	20.0304	22.0057	NaN	S	2	Casein kinase II substrate motif;G protein-coupled receptor kinase 1 substrate motif	0.682248	0.000982223
22.4904	22.1385	21.6471	21.7218	21.6716	21.6765	21.6121	23.1111	23.0425	24.4685	23.1686	22.7406	23.0766	22.4738	23.8558	24.2608	24.1819	23.7491	21.1942	22.6893	21.9946	22.5068	20.5963	22.8391	23.2743	21.9086	22.7809	19.6891	18.4903	0.423557	0.0450344	0.804212	0.319086	0.247857	0.669377	1.43712	1.97434	22.1385	21.674	23.1111	22.9086	24.0189	22.2507	22.8391	20.7988	S	2	Casein kinase II substrate motif;ERK1,2 kinase substrate motif;G protein-coupled receptor kinase 1 substrate motif;GSK-3, ERK1, ERK2, CDK5 substrate motif;PKA kinase substrate motif;PKC kinase substrate motif;WW domain binding motif	0.999999	1.54e-07
22.9601	NaN	22.8512	21.6415	NaN	22.3903	21.749	22.9362	22.8949	22.4267	NaN	NaN	21.4968	22.9602	22.4074	22.8922	NaN	22.7699	20.8216	21.1608	NaN	20.218	NaN	NaN	22.1211	20.7801	20.9906	NaN	20.5553	0.0769905	0.404845	0.283007	1.03479	0.252092	0.47756	NaN	0.217689	22.9057	21.749	22.8949	22.2285	22.7699	20.8216	22.1211	20.7801	S	4	14-3-3 domain binding motif;14-3-3 domain binding motif;14-3-3 domain binding motif;Calmodulin-dependent protein kinase II substrate motif;Calmodulin-dependent protein kinase II substrate motif;Calmodulin-dependent protein kinase II substrate motif;G protein-coupled receptor kinase 1 substrate motif;G protein-coupled receptor kinase 1 substrate motif;G protein-coupled receptor kinase 1 substrate …	1	9.57e-71
25.2953	24.702	25.56	25.5769	25.3971	25.9553	24.9091	24.6446	24.9008	26.9054	24.8568	24.7164	25.0073	24.4025	25.8223	25.8015	25.825	26.5838	24.5958	24.2943	24.9148	25.2311	24.7501	24.2102	25.0653	24.012	24.8629	24.577	24.7764	0.439352	0.434526	1.23795	0.257819	0.383886	0.404007	0.432457	0.382601	25.2953	25.487	24.9008	24.7866	25.8237	24.7553	24.7501	24.6767	S	3	b-Adrenergic Receptor kinase substrate motif;Casein kinase II substrate motif;Pyruvate dehydrogenase kinase substrate motif	1	1.7e-143
NaN	NaN	NaN	NaN	NaN	NaN	NaN	NaN	NaN	NaN	23.6177	NaN	NaN	23.7089	NaN	23.6193	NaN	23.6205	20.4625	NaN	NaN	NaN	NaN	NaN	NaN	NaN	NaN	NaN	NaN	NaN	NaN	NaN	0.0645231	0.000848332	NaN	NaN	NaN	NaN	NaN	NaN	23.6633	23.6199	20.4625	NaN	NaN	S	2	b-Adrenergic Receptor kinase substrate motif;Casein kinase II substrate motif;PKA kinase substrate motif;PKC kinase substrate motif	0.999585	0.00447573
NaN	22.925	22.7581	NaN	NaN	22.8421	21.806	23.1737	23.33	24.0546	23.9302	22.3263	23.2846	NaN	23.1306	23.7039	23.5937	23.8101	21.1138	21.795	NaN	NaN	NaN	NaN	23.0562	NaN	22.566	NaN	NaN	0.117995	0.732612	0.470006	0.80701	0.299305	0.481716	NaN	NaN	22.8415	22.324	23.33	23.2846	23.6488	21.4544	23.0562	22.566	S	2	AMP-activated protein kinase substrate motif;AMP-activated protein kinase substrate motif;Calmodulin-dependent protein kinase II substrate motif;Calmodulin-dependent protein kinase II substrate motif;Chk1 kinase substrate motif;Chk1 kinase substrate motif;G protein-coupled receptor kinase 1 substrate motif;G protein-coupled receptor kinase 1 substrate motif;PKA kinase substrate motif;PKA kinase s…	0.999998	5.46e-05
22.8768	23.2627	22.9664	22.8801	22.8368	22.5471	22.8509	24.052	23.619	23.3291	NaN	22.7601	23.2263	24.2895	23.5361	23.5806	23.7729	24.1049	21.451	22.656	22.3043	22.4083	22.971	22.0222	22.8508	22.3161	23.0529	22.6884	22.1392	0.201966	0.155474	0.363809	0.783874	0.258776	0.523824	0.516587	0.406408	22.9664	22.8438	23.619	23.2263	23.6767	22.3563	22.8508	22.5022	S	2	b-Adrenergic Receptor kinase substrate motif;Cdc2 kinase substrate motif;CDK kinase substrate motif;CDK1,2,4,6 kinase substrate motif;ERK1,2 kinase substrate motif;G protein-coupled receptor kinase 1 substrate motif;Growth associated histone HI kinase substrate motif;GSK-3, ERK1, ERK2, CDK5 substrate motif;PKA kinase substrate motif;PKC kinase substrate motif;WW domain binding motif	1	1e-05
27.2844	27.9603	28.3013	27.8859	28.1219	28.0295	27.3866	28.1142	27.5302	28.4852	27.6534	26.9854	27.863	28.4637	27.8385	27.9863	28.1656	27.8332	26.4407	27.0899	27.3206	26.9573	27.5299	27.2903	27.5413	26.8802	27.8287	27.5471	27.5297	0.517567	0.327639	0.481416	0.609865	0.156786	0.372524	0.141717	0.401579	27.9603	27.9577	28.1142	27.7582	27.9124	27.0236	27.5299	27.5384	S	2	Casein kinase II substrate motif;Casein kinase II substrate motif;ERK1,2 kinase substrate motif;ERK1,2 kinase substrate motif;G protein-coupled receptor kinase 1 substrate motif;G protein-coupled receptor kinase 1 substrate motif;GSK-3, ERK1, ERK2, CDK5 substrate motif;GSK-3, ERK1, ERK2, CDK5 substrate motif;WW domain binding motif;WW domain binding motif	1	2.79e-209
NaN	22.0829	21.9706	22.1014	22.0725	22.1539	21.6988	22.811	22.8538	23.3732	23.0201	22.5942	22.4114	23.2682	22.9486	22.7461	22.8116	22.7942	20.5818	21.4	21.3811	21.0405	21.4598	21.2924	22.6868	21.4911	21.3469	21.8954	21.8665	0.0794573	0.208001	0.312967	0.3911	0.0868417	0.383446	0.761367	0.273373	22.0267	22.087	22.8538	22.8072	22.8029	21.2108	21.4598	21.6788	S	2	DNA dependent Protein kinase substrate motif;PKA kinase substrate motif;PKC kinase substrate motif	1	2.55e-14
NaN	22.6953	22.6366	NaN	22.5933	NaN	NaN	23.2627	22.9977	23.1383	23.0025	22.7088	22.7666	22.8965	22.9009	22.867	23.2398	23.2385	20.9452	21.5167	21.524	21.6203	21.8006	20.9381	22.6365	20.5463	21.1284	21.2376	20.9488	0.0415359	NaN	0.132603	0.131829	0.205528	0.307904	0.849269	0.303645	22.6659	22.5933	23.1383	22.8316	23.0697	21.5203	21.8006	21.0386	S	2	ERK1,2 kinase substrate motif;G protein-coupled receptor kinase 1 substrate motif;GSK-3, ERK1, ERK2, CDK5 substrate motif;WW domain binding motif	1	3.65e-30
NaN	22.1135	22.4879	NaN	22.307	NaN	21.9174	23.3927	23.1348	NaN	NaN	22.0592	22.9233	23.0926	23.4451	23.3314	23.6377	23.244	NaN	NaN	NaN	NaN	20.8415	NaN	22.2318	21.3193	21.7851	21.1515	NaN	0.264719	0.275538	0.182335	0.554302	0.170026	NaN	0.983048	0.328252	22.3007	22.1122	23.2638	22.9233	23.3883	NaN	21.5366	21.3193	S	3	G protein-coupled receptor kinase 1 substrate motif	1	2.88e-27
NaN	24.2568	24.3023	23.5739	23.6416	23.5184	23.1578	24.3558	24.723	25.4434	24.7041	24.7907	24.4252	25.251	24.0103	24.6251	24.5266	24.2942	21.7027	22.8803	22.6887	23.0327	23.1806	22.6949	NaN	22.0612	22.8215	22.8332	21.8157	0.0322015	0.216064	0.553295	0.343017	0.273591	0.599048	0.343406	0.522926	24.2795	23.5462	24.723	24.7474	24.4104	22.7845	22.9377	22.4413	S	2	Casein kinase II substrate motif;ERK1,2 kinase substrate motif;G protein-coupled receptor kinase 1 substrate motif;Growth associated histone HI kinase substrate motif;GSK3 kinase substrate motif;GSK-3, ERK1, ERK2, CDK5 substrate motif;WW domain binding motif	0.998295	5.78e-09
NaN	22.4422	22.3325	22.1155	NaN	NaN	21.9649	NaN	NaN	NaN	NaN	21.917	22.082	21.9312	22.6786	22.6586	22.3188	22.4851	19.8872	20.4529	20.5426	21.044	20.9046	NaN	21.898	20.2377	20.2442	NaN	21.2887	0.077619	0.106497	NaN	0.0914639	0.168476	0.474061	0.702427	0.604956	22.3873	22.0402	NaN	21.9312	22.5718	20.4978	21.4013	20.2442	S	3	G protein-coupled receptor kinase 1 substrate motif	0.5	3.72e-06
NaN	22.4422	22.3325	22.1155	NaN	NaN	21.9649	NaN	NaN	NaN	NaN	21.917	22.082	21.9312	22.6786	22.6586	22.3188	22.4851	19.8872	20.4529	20.5426	21.044	20.9046	NaN	21.898	20.2377	20.2442	NaN	21.2887	0.077619	0.106497	NaN	0.0914639	0.168476	0.474061	0.702427	0.604956	22.3873	22.0402	NaN	21.9312	22.5718	20.4978	21.4013	20.2442	S	2	ERK1,2 kinase substrate motif;G protein-coupled receptor kinase 1 substrate motif;GSK-3, ERK1, ERK2, CDK5 substrate motif;MDC1 BRCT domain binding motif;PKA kinase substrate motif;PKC kinase substrate motif;Plk1 PBD domain binding motif;WW domain binding motif	0.727553	3.72e-06
NaN	22.0056	NaN	21.4962	NaN	22.1703	21.2739	NaN	NaN	22.4379	NaN	21.8736	21.9024	22.067	22.2394	21.8116	22.4125	22.289	19.7242	20.3301	20.2355	20.2748	20.5184	20.7609	21.6282	NaN	20.5177	20.2882	20.6098	NaN	0.466773	NaN	0.10433	0.261372	0.280679	0.583516	0.165638	22.0056	21.4962	22.4379	21.9024	22.2642	20.2552	20.7609	20.5177	S	2	Casein kinase II substrate motif;ERK1,2 kinase substrate motif;G protein-coupled receptor kinase 1 substrate motif;GSK-3, ERK1, ERK2, CDK5 substrate motif;WW domain binding motif	1	9.04e-09
24.6397	24.2605	24.2083	24.3037	23.5572	23.7731	23.5217	25.013	25.1555	26.3523	25.7117	24.1198	24.1283	26.3479	24.9472	25.5318	25.6914	25.6725	23.7141	23.9926	23.9475	23.375	23.5716	24.1714	24.1796	23.7499	23.7511	23.8297	23.7271	0.23543	0.360702	0.735567	1.13053	0.349651	0.28257	0.348651	0.0448769	24.2605	23.6652	25.1555	24.92	25.6021	23.8308	24.1714	23.7505	S	2	Casein kinase I substrate motif;Casein kinase II substrate motif;G protein-coupled receptor kinase 1 substrate motif;MDC1 BRCT domain binding motif;Plk1 PBD domain binding motif	0.984798	1.53e-50
28.3604	28.2972	27.2649	28.0919	27.6292	27.9524	27.8307	29.4905	30.3094	29.6679	30.118	27.3982	27.4628	29.5474	28.9849	29.3841	29.6285	30.2117	25.5586	27.7224	27.6129	25.7567	28.3317	28.1907	26.9818	28.156	28.2437	27.9692	27.739	0.615073	0.196126	0.430819	1.40657	0.513418	1.16417	0.742054	0.223532	28.2972	27.8915	29.6679	28.5051	29.5063	26.6848	28.1907	28.0626	S	2	Casein kinase II substrate motif;G protein-coupled receptor kinase 1 substrate motif;PKA kinase substrate motif	1	4.2e-138
26.8861	27.038	27.9782	25.7902	26.0402	24.8591	26.8636	28.3485	29.1142	28.9844	29.194	28.4121	28.3044	28.8141	28.654	28.9596	28.9568	29.8826	26.6253	26.0225	26.3724	27.1982	27.0337	27.5127	29.212	27.0012	27.2142	27.1082	26.301	0.591577	0.825277	0.409813	0.406199	0.532592	0.495157	1.14469	0.412699	27.038	25.9152	28.9844	28.6131	28.9582	26.4988	27.5127	27.0547	S	2	b-Adrenergic Receptor kinase substrate motif;Casein kinase II substrate motif	1	2.64e-160
27.6047	27.4851	27.3845	27.4506	26.5416	27.4208	26.4809	27.0167	27.6113	28.0547	26.6017	26.3381	26.8261	26.6361	27.4843	27.8569	27.9814	28.2475	26.0212	26.5132	26.5572	26.4673	26.335	26.6805	26.7299	25.8984	26.5916	26.3134	26.5889	0.110237	0.534426	0.520804	0.200852	0.317195	0.248436	0.215163	0.326946	27.4851	26.9812	27.6113	26.6189	27.9191	26.4903	26.6805	26.4512	S	2	Casein kinase II substrate motif;G protein-coupled receptor kinase 1 substrate motif	0.999949	6.36e-216
22.5087	21.4903	21.8287	22.1227	22.4662	NaN	21.9486	NaN	23.3907	24.32	NaN	NaN	NaN	NaN	22.9774	23.7489	NaN	23.843	NaN	22.052	21.3222	NaN	21.9167	22.0774	23.1078	21.5324	22.2669	22.3354	22.9749	0.518698	0.263384	0.657115	NaN	0.47495	0.516004	0.646281	0.590211	21.8287	22.1227	23.8553	NaN	23.7489	21.6871	22.0774	22.3011	S	2	b-Adrenergic Receptor kinase substrate motif;Casein kinase II substrate motif;Cdc2 kinase substrate motif;CDK kinase substrate motif;CDK1,2,4,6 kinase substrate motif;ERK1,2 kinase substrate motif;GSK-3, ERK1, ERK2, CDK5 substrate motif;WW domain binding motif	1	4.49e-64
23.077	22.9104	22.9589	23.1091	22.9643	22.6905	22.5261	23.3381	23.3852	23.6825	23.1413	23.0084	22.9388	23.8761	23.2049	23.3599	23.2286	23.5273	20.8993	22.605	21.9648	22.0177	22.6552	22.0053	22.6153	21.7638	22.7165	22.624	22.2794	0.0856897	0.263022	0.186721	0.431562	0.148066	0.710236	0.364225	0.431273	22.9589	22.8274	23.3852	23.0749	23.2942	21.9912	22.6153	22.4517	S	3	ERK1,2 kinase substrate motif;G protein-coupled receptor kinase 1 substrate motif;Growth associated histone HI kinase substrate motif;GSK-3, ERK1, ERK2, CDK5 substrate motif;PKA kinase substrate motif;PKC kinase substrate motif;WW domain binding motif	1	0.000224865
25.378	24.9085	25.6087	24.5399	25.3443	25.1665	24.353	25.5569	25.031	25.8687	25.5439	25.2875	25.5709	26.3456	26.2688	26.1986	26.0666	26.035	25.2598	26.0763	26.0058	25.494	25.2955	25.2631	25.5399	24.6232	25.8345	25.5539	25.5887	0.356788	0.478751	0.423354	0.457279	0.110165	0.396217	0.151363	0.532734	25.378	24.8532	25.5569	25.5574	26.1326	25.7499	25.2955	25.5713	S	3	Casein kinase II substrate motif;ERK1,2 kinase substrate motif;Growth associated histone HI kinase substrate motif;GSK-3, ERK1, ERK2, CDK5 substrate motif;PKA kinase substrate motif;PKC kinase substrate motif;WW domain binding motif	0.998788	0
24.9836	25.5128	25.5706	25.8016	25.3539	25.1786	23.6235	25.4807	25.2512	26.4534	26.3367	25.5984	25.9412	26.6439	26.3393	26.4303	26.8018	26.4832	24.7943	25.7053	25.5328	25.5584	26.1858	25.2354	26.0574	25.3351	25.8558	25.9951	25.5899	0.323487	0.947635	0.638217	0.456471	0.201053	0.409387	0.515692	0.292429	25.5128	25.2662	25.4807	26.1389	26.4568	25.5456	26.0574	25.7228	S	2		0.653594	1.73e-18
24.8206	25.6075	25.4054	25.2831	25.0674	25.2982	25.129	25.4165	24.9302	26.4503	26.0839	25.9386	25.7341	26.4093	25.9321	26.2338	26.288	26.376	24.1041	25.5472	25.0104	25.3034	25.672	25.2108	24.9874	24.9676	26.186	25.5552	NaN	0.408653	0.114068	0.776347	0.284121	0.192729	0.630852	0.349091	0.609327	25.4054	25.206	25.4165	26.0113	26.2609	25.1569	25.2108	25.5552	S	3	ERK1,2 kinase substrate motif;GSK-3, ERK1, ERK2, CDK5 substrate motif;MDC1 BRCT domain binding motif;PKA kinase substrate motif;PKC kinase substrate motif;Plk1 PBD domain binding motif;WW domain binding motif	0.957704	1.73e-18
27.6093	27.7873	28.1124	27.856	28.2916	27.8976	27.4646	28.3932	28.3915	28.9359	28.498	27.3396	27.6319	28.8167	27.7446	28.188	28.4003	28.3786	26.5515	27.1518	27.0149	27.0535	27.519	27.0781	27.1622	26.8176	27.405	27.4941	27.2752	0.255102	0.338037	0.313819	0.699084	0.304173	0.26724	0.23406	0.300633	27.7873	27.8768	28.3932	28.0649	28.2833	27.0342	27.1622	27.3401	S	3	14-3-3 domain binding motif;Calmodulin-dependent protein kinase II substrate motif;ERK1,2 kinase substrate motif;G protein-coupled receptor kinase 1 substrate motif;GSK3 kinase substrate motif;GSK-3, ERK1, ERK2, CDK5 substrate motif;PKA kinase substrate motif;PKC kinase substrate motif;WW domain binding motif	1	1.67e-09
23.0113	23.5656	23.4971	23.0943	22.4298	23.4823	22.9048	24.0965	23.1408	24.0126	23.5075	22.979	23.5555	23.5992	24.1337	24.3214	23.0991	24.6498	22.3344	23.0907	22.4072	22.1449	21.5076	21.9269	23.3376	22.3515	22.1237	22.3333	22.4721	0.302194	0.437289	0.529227	0.289946	0.669479	0.412671	0.958681	0.144754	23.4971	22.9995	24.0126	23.5315	24.2275	22.3708	21.9269	22.3424	S	2	14-3-3 domain binding motif;Calmodulin-dependent protein kinase II substrate motif;Casein kinase II substrate motif;PKA kinase substrate motif;PKC kinase substrate motif	0.999776	0.000113223
NaN	21.7702	NaN	NaN	NaN	NaN	NaN	NaN	23.1169	23.5127	23.6474	NaN	22.9318	24.4498	23.0942	24.2075	22.3572	24.604	NaN	NaN	NaN	NaN	NaN	NaN	22.6753	NaN	NaN	NaN	NaN	NaN	NaN	0.279866	0.759404	1.02839	NaN	NaN	NaN	21.7702	NaN	23.3148	23.6474	23.6508	NaN	22.6753	NaN	S	3	ERK1,2 kinase substrate motif;Growth associated histone HI kinase substrate motif;GSK-3, ERK1, ERK2, CDK5 substrate motif;MAPKAPK2 kinase substrate motif;WW domain binding motif	1	1.6e-09
NaN	25.9576	NaN	25.5644	25.5649	NaN	NaN	26.9139	NaN	NaN	25.9603	26.0235	25.5294	26.8801	25.4098	NaN	25.995	25.1928	23.7064	24.7015	24.9428	24.5593	25.0822	24.2547	25.5265	24.0574	25.144	24.7999	24.9502	NaN	0.000325036	NaN	0.565548	0.414984	0.537909	0.64546	0.475043	25.9576	25.5646	26.9139	25.9919	25.4098	24.6304	25.0822	24.8751	S	3	Casein kinase II substrate motif;ERK1,2 kinase substrate motif;G protein-coupled receptor kinase 1 substrate motif;GSK-3, ERK1, ERK2, CDK5 substrate motif;WW domain binding motif	0.98601	8.61e-125
NaN	22.7039	22.6056	NaN	NaN	NaN	NaN	23.2747	22.4492	22.9424	23.0188	22.0476	NaN	23.0326	23.2354	22.8239	22.7671	23.0283	20.4122	21.3719	20.8867	21.6124	NaN	21.1726	22.2883	NaN	21.6629	20.309	21.3201	0.0694445	NaN	0.415383	0.564723	0.213034	0.532827	0.788877	0.703916	22.6548	NaN	22.9424	23.0188	22.9261	21.1293	21.7304	21.3201	S	2	b-Adrenergic Receptor kinase substrate motif;G protein-coupled receptor kinase 1 substrate motif;PKA kinase substrate motif	1	1.01e-29
23.4676	23.0035	23.1991	23.0157	23.284	23.2916	22.836	23.4838	24.0389	24.521	24.2059	23.4858	23.5546	24.8827	23.7573	24.036	24.3395	24.3317	22.2407	22.9739	22.7958	22.8293	23.3836	22.9718	23.2045	22.5737	23.1081	23.266	23.3477	0.232991	0.221476	0.519025	0.653265	0.277826	0.32222	0.206519	0.347973	23.1991	23.1498	24.0389	23.8803	24.1838	22.8126	23.2045	23.1871	S	2	Casein kinase II substrate motif;ERK1,2 kinase substrate motif;GSK-3, ERK1, ERK2, CDK5 substrate motif;PKA kinase substrate motif;PKC kinase substrate motif;WW domain binding motif	0.999614	1.31e-22
24.5457	24.6034	25.0507	24.8313	24.5483	24.5161	23.7524	25.2691	24.7269	25.2645	24.7244	24.4686	24.3124	24.9871	23.693	24.513	24.8545	24.7262	23.5712	24.6232	24.3616	24.3985	24.8552	24.405	24.7904	24.3313	24.9694	25.4662	24.6576	0.276422	0.461988	0.311738	0.296151	0.521807	0.459717	0.24339	0.482986	24.6034	24.5322	25.2645	24.5965	24.6196	24.38	24.7904	24.8135	S	2	14-3-3 domain binding motif;Aurora-A kinase substrate motif;Calmodulin-dependent protein kinase II substrate motif;Casein kinase II substrate motif;G protein-coupled receptor kinase 1 substrate motif;MAPKAPK2 kinase substrate motif;MDC1 BRCT domain binding motif;PAK2 kinase substrate motif;Phosphorylase kinase substrate motif;PKA kinase substrate motif;PKC epsilon kinase substrate motif;PKC kinas…	0.996175	2.11e-248
NaN	NaN	NaN	NaN	NaN	NaN	NaN	NaN	NaN	NaN	22.495	21.9391	21.9107	22.4869	NaN	NaN	NaN	22.796	20.0607	21.0021	NaN	20.522	20.5032	NaN	22.2005	NaN	NaN	NaN	NaN	NaN	NaN	NaN	0.327038	NaN	0.470711	1.20019	NaN	NaN	NaN	NaN	22.213	22.796	20.522	21.3518	NaN	S	2	G protein-coupled receptor kinase 1 substrate motif;GSK3 kinase substrate motif	0.921813	2.04e-05
21.5349	21.815	21.5159	21.3086	21.1638	NaN	21.3473	22.3974	22.3483	NaN	NaN	NaN	NaN	NaN	22.4385	NaN	22.1846	NaN	NaN	NaN	20.6474	NaN	NaN	20.3548	NaN	19.6727	NaN	20.4929	20.4639	0.167473	0.0967121	0.0347465	NaN	0.179562	NaN	NaN	0.465382	21.5349	21.3086	22.3728	NaN	22.3115	20.6474	20.3548	20.4639	S	2	Casein kinase II substrate motif;MDC1 BRCT domain binding motif;Plk1 PBD domain binding motif	0.989708	1.29e-06
NaN	NaN	NaN	NaN	NaN	NaN	NaN	NaN	22.8953	NaN	NaN	21.9683	NaN	22.8889	22.6706	22.5733	22.1379	22.7491	19.9937	NaN	20.9663	NaN	NaN	20.7138	NaN	19.698	20.9899	20.2004	NaN	NaN	NaN	NaN	0.650948	0.272878	0.687718	NaN	0.65121	NaN	NaN	22.8953	22.4286	22.622	20.48	20.7138	20.2004	S	2	DNA dependent Protein kinase substrate motif;ERK1,2 kinase substrate motif;GSK-3, ERK1, ERK2, CDK5 substrate motif;MAPKAPK2 kinase substrate motif;WW domain binding motif	0.986601	0.000562649
21.9296	21.8038	21.8609	21.7907	22.0224	21.9923	NaN	23.0973	22.5769	NaN	22.1733	21.8965	NaN	NaN	NaN	21.802	NaN	21.9035	19.6208	19.932	NaN	NaN	NaN	20.9902	21.5212	20.9746	21.421	20.8326	20.6064	0.0629736	0.12601	0.367958	0.195707	0.0717225	0.220073	0.375495	0.343509	21.8609	21.9923	22.8371	22.0349	21.8528	19.7764	21.2557	20.9036	S	2		0.999987	7.21e-187
NaN	NaN	23.3827	NaN	23.1514	23.0986	22.59	23.5381	23.8496	24.0924	23.3412	22.591	22.4802	23.767	22.9261	23.5015	23.4973	NaN	21.0938	NaN	NaN	20.9711	22.6636	21.4	22.7267	NaN	21.7972	21.6156	20.9535	NaN	0.310045	0.277819	0.614841	0.330973	0.0867402	0.748453	0.444092	23.3827	23.0986	23.8496	22.9661	23.4973	21.0325	22.6636	21.6156	S	2	Casein kinase I substrate motif;Casein kinase II substrate motif;ERK1,2 kinase substrate motif;GSK-3, ERK1, ERK2, CDK5 substrate motif;MDC1 BRCT domain binding motif;Plk1 PBD domain binding motif;WW domain binding motif	0.999485	6.64e-21
NaN	22.1933	22.3547	NaN	NaN	NaN	NaN	NaN	NaN	22.4995	22.4867	21.9771	NaN	NaN	NaN	22.3582	NaN	NaN	NaN	21.4512	21.2547	20.573	NaN	NaN	NaN	20.9497	NaN	NaN	NaN	0.114155	NaN	NaN	0.360355	NaN	0.460891	NaN	NaN	22.274	NaN	22.4995	22.2319	22.3582	21.2547	NaN	20.9497	S	2	Casein kinase II substrate motif;ERK1, ERK2, SAPK, CDK5 and GSK3 kinase substrate motif;ERK1,2 kinase substrate motif;Growth associated histone HI kinase substrate motif;GSK-3, ERK1, ERK2, CDK5 substrate motif;WW domain binding motif	0.999761	8.25e-05
NaN	22.903	22.8203	22.6779	23.0918	22.4861	22.6299	NaN	22.8959	25.1743	24.7774	21.8032	20.4985	NaN	NaN	23.3135	NaN	22.9062	NaN	NaN	NaN	21.7554	NaN	NaN	23.5192	NaN	NaN	NaN	26.5001	0.0584567	0.260038	1.61111	2.19309	0.28799	NaN	NaN	NaN	22.8617	22.6539	24.0351	21.8032	23.1099	21.7554	23.5192	26.5001	S	3	b-Adrenergic Receptor kinase substrate motif;Casein kinase II substrate motif;ERK1,2 kinase substrate motif;G protein-coupled receptor kinase 1 substrate motif;GSK3 kinase substrate motif;GSK-3, ERK1, ERK2, CDK5 substrate motif;WW domain binding motif	0.999284	7.11e-99
23.2331	23.6299	23.7936	23.2254	23.9433	23.8327	23.1795	23.9365	23.7878	24.6427	23.0492	23.3221	23.4665	23.3408	24.1823	23.7257	24.007	23.8413	22.0104	23.0587	22.9895	22.8511	23.0867	22.3023	23.0743	22.5255	22.4403	22.7493	22.367	0.288216	0.398818	0.45675	0.17575	0.199079	0.485727	0.44934	0.165695	23.6299	23.529	23.9365	23.3314	23.9242	22.9203	23.0743	22.4829	S	3	DNA dependent Protein kinase substrate motif;ERK1,2 kinase substrate motif;GSK-3, ERK1, ERK2, CDK5 substrate motif;WW domain binding motif	1	1.85e-14
NaN	23.5988	23.8072	23.7186	24.1221	23.6104	23.224	24.3354	NaN	25.1708	NaN	23.1796	23.2986	NaN	NaN	NaN	24.7979	NaN	22.655	22.9386	22.7635	22.4332	23.0809	22.9799	23.2217	20.8729	22.8272	22.9188	22.0932	0.14734	0.369339	0.59071	0.0841238	NaN	0.211453	0.121486	0.94532	23.703	23.6645	24.7531	23.2391	24.7979	22.7093	23.0809	22.4602	S	2	Casein kinase II substrate motif;Pyruvate dehydrogenase kinase substrate motif	1	1.91e-170
23.1283	22.3844	21.9623	NaN	22.5625	22.224	NaN	NaN	22.9394	24.2837	23.574	23.2236	22.9594	NaN	23.2873	23.793	23.8424	23.6285	20.964	21.8438	22.2355	21.8578	22.0287	22.614	22.7594	21.5316	22.3292	22.3855	22.0254	0.590386	0.239362	0.950536	0.308299	0.250923	0.53899	0.386768	0.390975	22.3844	22.3933	23.6116	23.2236	23.7108	21.8508	22.614	22.1773	S	2	G protein-coupled receptor kinase 1 substrate motif	1	4.32e-87
22.4967	NaN	22.7087	22.4034	22.683	22.005	22.2554	NaN	NaN	NaN	NaN	NaN	NaN	NaN	NaN	NaN	NaN	NaN	NaN	21.2402	NaN	NaN	20.5552	NaN	NaN	NaN	NaN	NaN	NaN	0.149907	0.283417	NaN	NaN	NaN	NaN	NaN	NaN	22.6027	22.3294	NaN	NaN	NaN	21.2402	20.5552	NaN	S	3	b-Adrenergic Receptor kinase substrate motif;Casein kinase I substrate motif;Casein kinase II substrate motif	0.999997	3.04e-67
NaN	22.8197	NaN	NaN	NaN	NaN	22.8852	23.7789	23.2952	NaN	23.0485	NaN	22.6917	NaN	23.7865	23.1914	NaN	24.768	NaN	NaN	22.1033	21.0905	22.1623	22.1929	NaN	22.0681	22.8821	22.4361	NaN	NaN	NaN	0.342027	0.252246	0.796117	0.716101	0.0216237	0.407649	22.8197	22.8852	23.537	22.8701	23.7865	21.5969	22.1776	22.4361	S	2	AMP-activated protein kinase substrate motif;Calmodulin-dependent protein kinase II substrate motif;Casein kinase II substrate motif;Chk1 kinase substrate motif;HMGCoA Reductase kinase substrate motif;PKA kinase substrate motif;PKC kinase substrate motif	0.999999	5.7e-18
NaN	NaN	NaN	NaN	NaN	NaN	NaN	NaN	NaN	NaN	NaN	22.3553	23.0246	NaN	23.2538	22.5176	NaN	22.6829	21.0587	21.9477	21.7909	NaN	NaN	NaN	NaN	NaN	22.2265	NaN	NaN	NaN	NaN	NaN	0.473315	0.386252	0.474524	NaN	NaN	NaN	NaN	NaN	22.6899	22.6829	21.7909	NaN	22.2265	S	2	14-3-3 domain binding motif;Calmodulin-dependent protein kinase II substrate motif;Casein kinase II substrate motif;ERK1,2 kinase substrate motif;G protein-coupled receptor kinase 1 substrate motif;GSK3 kinase substrate motif;GSK-3, ERK1, ERK2, CDK5 substrate motif;MAPKAPK2 kinase substrate motif;PKA kinase substrate motif;PKC kinase substrate motif;WW domain binding motif	0.999006	7.49e-06
24.7974	24.8588	24.4858	24.6742	25.4962	24.81	24.3047	24.7551	25.109	25.8233	25.1535	24.3313	23.5453	24.6236	24.3368	24.1841	24.6688	24.2277	23.191	NaN	23.5927	23.7092	23.7274	23.3609	NaN	23.3857	NaN	23.6126	23.7483	0.200016	0.498021	0.544129	0.671405	0.219256	0.271836	0.259162	0.183239	24.7974	24.7421	25.109	24.4775	24.2822	23.5927	23.5441	23.6126	S	2	14-3-3 domain binding motif;Calmodulin-dependent protein kinase II substrate motif;Casein kinase II substrate motif;DNA dependent Protein kinase substrate motif;PAK2 kinase substrate motif;PKA kinase substrate motif;PKC epsilon kinase substrate motif;PKC kinase substrate motif	0.991056	2.23e-23
NaN	NaN	NaN	NaN	NaN	22.544	22.6077	24.4995	24.2113	24.5856	NaN	NaN	22.268	23.8984	NaN	23.0742	23.1255	23.7826	NaN	NaN	NaN	NaN	21.5799	NaN	22.5607	NaN	NaN	21.2615	NaN	NaN	0.0449859	0.196031	1.15289	0.395004	NaN	0.693524	NaN	NaN	22.5759	24.4995	23.0832	23.1255	NaN	22.0703	21.2615	S	2	Casein kinase II substrate motif;Cdc2 kinase substrate motif;CDK kinase substrate motif;CDK1,2,4,6 kinase substrate motif;ERK1,2 kinase substrate motif;GSK-3, ERK1, ERK2, CDK5 substrate motif;MAPKAPK2 kinase substrate motif;PKA kinase substrate motif;PKC kinase substrate motif;WW domain binding motif	0.999999	2.33e-118
NaN	NaN	22.8903	NaN	22.1653	22.4997	NaN	23.4366	NaN	NaN	NaN	NaN	22.6695	NaN	23.0805	23.1181	23.7181	NaN	NaN	NaN	21.0364	20.7599	21.996	21.012	NaN	NaN	NaN	NaN	NaN	NaN	0.236428	NaN	NaN	0.357788	0.195564	0.695821	NaN	22.8903	22.3325	23.4366	22.6695	23.1181	20.8982	21.504	NaN	S	3	14-3-3 domain binding motif;Calmodulin-dependent protein kinase II substrate motif;MAPKAPK2 kinase substrate motif;Phosphorylase kinase substrate motif;PKA kinase substrate motif;PKC kinase substrate motif	1	1.82e-06
24.0889	23.5545	23.3002	24.2264	23.5079	23.6123	22.8504	24.0264	24.2346	24.7482	NaN	23.3526	NaN	NaN	23.7828	NaN	24.1083	24.625	22.0746	22.4552	NaN	NaN	22.9975	NaN	23.2248	22.3567	NaN	22.4936	NaN	0.402554	0.563498	0.371506	NaN	0.424674	0.269088	0.160733	0.0968096	23.5545	23.5601	24.2346	23.3526	24.1083	22.2649	23.1112	22.4251	S	2	ERK1,2 kinase substrate motif;Growth associated histone HI kinase substrate motif;GSK-3, ERK1, ERK2, CDK5 substrate motif;WW domain binding motif	1	3.19e-06
23.3403	23.3511	NaN	23.2708	23.1942	NaN	NaN	23.9555	23.652	NaN	NaN	NaN	NaN	NaN	23.5963	23.0616	23.0363	23.4457	NaN	NaN	NaN	NaN	21.8216	22.4244	22.9619	22.0413	22.3715	NaN	21.9499	0.00765117	0.0541786	0.214556	NaN	0.279548	NaN	0.570441	0.221791	23.3457	23.2325	23.8037	NaN	23.2536	NaN	22.4244	22.0413	S	3	14-3-3 domain binding motif;Calmodulin-dependent protein kinase II substrate motif;ERK1,2 kinase substrate motif;GSK-3, ERK1, ERK2, CDK5 substrate motif;MAPKAPK2 kinase substrate motif;MDC1 BRCT domain binding motif;PKA kinase substrate motif;PKC kinase substrate motif;Plk1 PBD domain binding motif;WW domain binding motif	0.907247	2.31e-13
25.3501	25.8131	25.725	25.7966	26.3832	25.7619	25.6085	NaN	25.5934	26.264	26.1828	NaN	25.6019	26.1384	25.7658	26.1638	26.172	26.1319	NaN	25.5507	25.0482	25.0809	25.4125	24.889	25.2074	24.8007	NaN	25.1089	25.3507	0.245878	0.34041	0.474178	0.323335	0.1958	0.281171	0.263771	0.275676	25.725	25.7792	25.9287	26.1384	26.1479	25.0809	25.2074	25.1089	S	2	Casein kinase II substrate motif;ERK1,2 kinase substrate motif;GSK-3, ERK1, ERK2, CDK5 substrate motif;MDC1 BRCT domain binding motif;Plk1 PBD domain binding motif;WW domain binding motif	0.989831	1.84e-05
22.7178	22.5821	22.812	22.7644	23.2882	23.503	23.1999	23.353	23.8806	NaN	NaN	22.9826	23.0616	NaN	23.1214	23.6352	23.4426	22.9394	21.6792	NaN	22.134	22.1645	22.3119	22.3783	22.9782	NaN	22.4658	NaN	21.6638	0.115588	0.3103	0.373062	0.0559117	0.312889	0.271796	0.367017	0.567121	22.7178	23.2441	23.6168	23.0221	23.282	22.134	22.3783	22.0648	S	3	G protein-coupled receptor kinase 1 substrate motif;PKA kinase substrate motif;PKC kinase substrate motif	0.630063	1.3e-76
21.4823	22.5537	22.7638	23.6206	23.1175	22.7601	21.9175	23.1865	23.6799	23.2662	23.163	22.6751	22.3106	22.8523	23.0633	NaN	22.8532	22.4855	21.3141	22.5204	21.871	21.3078	22.0472	NaN	22.7747	NaN	22.1799	22.3441	22.0428	0.68731	0.717166	0.264878	0.355756	0.292485	0.575534	0.514456	0.150848	22.5537	22.9388	23.2662	22.7637	22.8532	21.5926	22.411	22.1799	S	2	PKA kinase substrate motif;PKC kinase substrate motif	1	2.18e-193
NaN	22.8137	NaN	23.3874	23.5879	23.0763	21.7774	NaN	23.5405	NaN	23.7097	22.8058	22.4534	23.0725	22.951	22.6061	22.8815	22.5278	21.4956	22.7101	21.8561	21.6237	22.1263	22.765	22.9387	22.1199	21.9557	21.9911	22.4237	NaN	0.814262	NaN	0.530718	0.206146	0.546562	0.427832	0.212799	22.8137	23.2319	23.5405	22.9391	22.7438	21.7399	22.765	22.0555	S	2	ATM kinase substrate motif;Casein kinase II substrate motif;DNA dependent Protein kinase substrate motif;MDC1 BRCT domain binding motif;PKA kinase substrate motif;PKC kinase substrate motif;Plk1 PBD domain binding motif;Pyruvate dehydrogenase kinase substrate motif	1	2.18e-193
24.6922	24.7892	24.8766	24.5159	25.023	24.7614	24.3841	24.8571	26.0171	26.1766	25.8304	24.6536	24.4771	25.9026	24.9254	25.6864	25.388	26.0207	23.4059	23.6609	NaN	NaN	NaN	23.8868	NaN	NaN	NaN	24.0414	NaN	0.0922364	0.28193	0.720186	0.75526	0.464922	0.180333	NaN	NaN	24.7892	24.6387	26.0171	25.242	25.5372	23.5334	23.8868	24.0414	S	3	14-3-3 domain binding motif;Calmodulin-dependent protein kinase II substrate motif;ERK1,2 kinase substrate motif;G protein-coupled receptor kinase 1 substrate motif;GSK-3, ERK1, ERK2, CDK5 substrate motif;PKA kinase substrate motif;PKC epsilon kinase substrate motif;PKC kinase substrate motif;WW domain binding motif	1	2.16e-09
22.4477	22.3131	22.5831	22.2945	22.2566	22.1181	22.3939	23.18	23.2087	23.3067	22.9182	22.2898	22.8838	23.3211	22.9525	23.124	23.2544	23.1362	20.996	21.3131	21.6826	NaN	21.6418	21.3179	22.7459	20.7523	22.0347	21.7368	21.1654	0.135	0.114209	0.0664683	0.424869	0.124303	0.343642	0.748704	0.574098	22.4477	22.2755	23.2087	22.901	23.1301	21.3131	21.6418	21.4511	S	2	ERK1,2 kinase substrate motif;G protein-coupled receptor kinase 1 substrate motif;Growth associated histone HI kinase substrate motif;GSK-3, ERK1, ERK2, CDK5 substrate motif;PKA kinase substrate motif;PKC kinase substrate motif;WW domain binding motif	1	0.000251168
NaN	NaN	22.0951	NaN	22.1574	NaN	NaN	NaN	NaN	NaN	NaN	NaN	22.5116	22.6802	22.7204	NaN	NaN	22.9949	NaN	NaN	20.4315	20.6354	20.2216	NaN	NaN	NaN	NaN	19.9424	21.1365	NaN	NaN	NaN	0.11919	0.194079	0.144165	NaN	0.844391	22.0951	22.1574	NaN	22.5959	22.8577	20.5334	20.2216	20.5395	S	2	Casein kinase II substrate motif;Cdc2 kinase substrate motif;CDK kinase substrate motif;CDK1,2,4,6 kinase substrate motif;ERK1,2 kinase substrate motif;GSK-3, ERK1, ERK2, CDK5 substrate motif;WW domain binding motif	0.999937	3.45e-70
26.1709	26.5804	26.2055	26.5544	26.3435	26.6526	26.1548	27.0637	27.5191	27.5754	26.7211	26.678	27.0916	27.1411	26.7786	26.6723	27.6819	26.9084	25.4008	25.6322	25.6782	25.7617	26.4344	25.7936	26.6573	25.8107	26.4699	26.0261	25.0823	0.227066	0.222217	0.280608	0.24212	0.45802	0.154547	0.448372	0.579132	26.2055	26.449	27.5191	26.9064	26.8435	25.6552	26.4344	25.9184	S	4	b-Adrenergic Receptor kinase substrate motif;Casein kinase II substrate motif	1	3.58e-282
NaN	NaN	22.299	NaN	NaN	NaN	NaN	NaN	NaN	23.077	22.8745	22.2844	22.562	NaN	NaN	22.6827	NaN	22.596	NaN	21.1988	21.3506	21.4693	21.7728	21.6265	22.3374	NaN	21.0354	21.4561	21.3611	NaN	NaN	NaN	0.295223	0.0612849	0.135614	0.375423	0.220604	22.299	NaN	23.077	22.562	22.6394	21.3506	21.7728	21.3611	S	2	DNA dependent Protein kinase substrate motif;ERK1,2 kinase substrate motif;GSK-3, ERK1, ERK2, CDK5 substrate motif;WW domain binding motif	1	0.00025828
NaN	22.2889	22.4423	NaN	23.8098	22.8364	22.8635	23.3722	23.7242	24.2798	23.4882	NaN	22.9266	23.833	22.9976	23.4459	23.5527	23.5795	21.6796	22.3937	22.2939	22.3078	22.35	22.1934	22.9253	21.6035	22.4908	22.4696	22.6649	0.108484	0.55435	0.457596	0.457525	0.270469	0.329054	0.385403	0.477239	22.3656	22.8635	23.7242	23.4882	23.4993	22.3008	22.35	22.4802	S	2	Casein kinase II substrate motif;ERK1,2 kinase substrate motif;GSK-3, ERK1, ERK2, CDK5 substrate motif;MDC1 BRCT domain binding motif;Plk1 PBD domain binding motif;Pyruvate dehydrogenase kinase substrate motif;WW domain binding motif	0.987033	1.02e-299
NaN	NaN	NaN	NaN	NaN	NaN	NaN	22.9142	23.4737	NaN	22.809	21.7161	21.7778	23.1646	NaN	NaN	23.2616	23.6522	NaN	NaN	NaN	NaN	NaN	NaN	NaN	18.3925	NaN	NaN	NaN	NaN	NaN	0.39559	0.730838	0.276218	NaN	NaN	NaN	NaN	NaN	23.1939	22.2934	23.4569	NaN	NaN	18.3925	S	2	14-3-3 domain binding motif;Akt kinase substrate motif;Calmodulin-dependent protein kinase II substrate motif;Casein kinase II substrate motif;ERK1,2 kinase substrate motif;G protein-coupled receptor kinase 1 substrate motif;GSK-3, ERK1, ERK2, CDK5 substrate motif;MAPKAPK1 kinase substrate motif;PKA kinase substrate motif;PKC kinase substrate motif;WW domain binding motif;ZIP kinase substrate mot…	0.999199	0.00218792
23.0593	23.3398	23.6756	23.2684	NaN	23.334	22.7222	23.5654	NaN	23.3297	NaN	22.7887	23.0548	23.4238	23.6938	23.4058	23.652	23.7439	21.8114	22.4956	22.7998	22.4224	22.6374	22.3877	22.9726	21.8825	22.8798	22.6185	22.3338	0.308588	0.335857	0.166707	0.318922	0.150138	0.414196	0.293511	0.426954	23.3398	23.2684	23.4475	23.0548	23.6729	22.459	22.6374	22.4762	S	2	14-3-3 domain binding motif;Calmodulin-dependent protein kinase II substrate motif;ERK1,2 kinase substrate motif;GSK-3, ERK1, ERK2, CDK5 substrate motif;MAPKAPK2 kinase substrate motif;MDC1 BRCT domain binding motif;PKA kinase substrate motif;PKC kinase substrate motif;Plk1 PBD domain binding motif;WW domain binding motif	0.981656	0.00072537
25.1215	25.4271	25.239	24.8105	25.5561	25.487	24.5851	25.6036	NaN	27.2533	26.5697	25.3733	25.4338	NaN	25.983	27.0296	26.9995	27.2466	23.3728	NaN	24.1652	23.8885	24.7683	25.2956	25.1247	23.7292	24.1546	24.6005	23.4795	0.15418	0.485231	1.16646	0.673962	0.565293	0.402135	0.269043	0.492755	25.239	25.1488	26.4284	25.4338	27.0146	23.8885	25.1247	23.9419	S	2	ERK1,2 kinase substrate motif;Growth associated histone HI kinase substrate motif;GSK-3, ERK1, ERK2, CDK5 substrate motif;PKA kinase substrate motif;PKC kinase substrate motif;WW domain binding motif	0.983215	3.29e-09
24.3316	23.9685	23.5057	23.4011	23.5237	23.8206	22.9924	24.1611	23.5267	24.7353	24.5084	23.5797	23.6692	23.3978	23.1296	23.0576	23.5032	23.3916	NaN	22.6884	22.528	23.0866	22.9462	22.7705	23.615	22.2514	23.1715	22.6053	NaN	0.413973	0.343289	0.604579	0.492858	0.211348	0.287627	0.445567	0.464124	23.9685	23.4624	24.1611	23.6245	23.2606	22.6884	22.9462	22.6053	S	2	Casein kinase II substrate motif;Plk1 kinase substrate motif;Pyruvate dehydrogenase kinase substrate motif	1	7.96e-51
NaN	NaN	NaN	NaN	NaN	NaN	NaN	23.7023	NaN	NaN	23.5503	NaN	NaN	NaN	24.2111	NaN	NaN	NaN	22.4504	22.0668	NaN	22.4492	NaN	NaN	NaN	NaN	NaN	NaN	22.6213	NaN	NaN	NaN	NaN	NaN	0.221109	NaN	NaN	NaN	NaN	23.7023	23.5503	24.2111	22.4492	NaN	22.6213	S	2	MAPKAPK2 kinase substrate motif;PKA kinase substrate motif;PKC kinase substrate motif	0.931411	1.34e-06
24.6377	25.1848	24.9898	24.8904	24.93	25.1534	24.4578	25.3438	24.8699	25.2921	NaN	23.6505	24.2744	24.8478	24.8827	24.6498	24.8187	24.7096	23.1004	NaN	23.988	23.7289	23.8163	NaN	24.0523	23.0886	23.6071	23.8297	23.4572	0.277294	0.290776	0.259988	0.598848	0.105008	0.456455	0.166841	0.311552	24.9898	24.9102	25.2921	24.2744	24.7642	23.7289	23.9343	23.5321	S	3	b-Adrenergic Receptor kinase substrate motif;Casein kinase II substrate motif;ERK1,2 kinase substrate motif;G protein-coupled receptor kinase 1 substrate motif;GSK-3, ERK1, ERK2, CDK5 substrate motif;MAPKAPK2 kinase substrate motif;WW domain binding motif	0.999827	2.34e-42
NaN	NaN	22.5221	22.5231	22.9169	22.5252	21.3985	NaN	24.7526	25.4402	24.8805	NaN	23.1908	25.3875	23.6086	24.4316	24.5452	25.5508	NaN	NaN	NaN	NaN	21.5237	20.2254	NaN	NaN	NaN	NaN	21.2195	NaN	0.654993	0.486157	1.15019	0.795987	NaN	0.917995	NaN	22.5221	22.5242	25.0964	24.8805	24.4884	NaN	20.8745	21.2195	S	2	ERK1,2 kinase substrate motif;Growth associated histone HI kinase substrate motif;GSK-3, ERK1, ERK2, CDK5 substrate motif;PKA kinase substrate motif;PKC kinase substrate motif;WW domain binding motif	0.965143	8.98e-09
23.9429	24.2071	24.222	23.9648	23.943	23.9463	23.4137	24.8587	24.6796	25.8271	25.1278	23.9122	24.5418	25.3147	25.0437	24.9989	25.5604	25.1245	23.1305	22.971	23.3846	23.1542	23.8634	23.3341	24.3829	23.1331	23.4935	23.3	23.0604	0.157017	0.268987	0.617316	0.633569	0.25766	0.17038	0.524423	0.192651	24.2071	23.9447	24.8587	24.8348	25.0841	23.1423	23.8634	23.2165	S	2	Casein kinase II substrate motif;ERK1,2 kinase substrate motif;Growth associated histone HI kinase substrate motif;GSK-3, ERK1, ERK2, CDK5 substrate motif;PKA kinase substrate motif;PKC kinase substrate motif;WW domain binding motif	1	1.88e-08
NaN	NaN	22.3127	22.6336	NaN	22.551	NaN	23.6063	23.4751	NaN	23.2816	NaN	22.4568	NaN	NaN	NaN	NaN	24.0734	20.5427	21.619	NaN	NaN	NaN	NaN	NaN	NaN	21.0977	NaN	NaN	NaN	0.0584081	0.0927716	0.5832	NaN	0.761037	NaN	NaN	22.3127	22.5923	23.5407	22.8692	24.0734	21.0808	NaN	21.0977	S	2	Casein kinase II substrate motif;ERK1,2 kinase substrate motif;G protein-coupled receptor kinase 1 substrate motif;GSK3 kinase substrate motif;GSK-3, ERK1, ERK2, CDK5 substrate motif;PKA kinase substrate motif;PKC kinase substrate motif;WW domain binding motif	1	2.32e-10
22.1785	NaN	NaN	NaN	NaN	NaN	22.4878	NaN	24.0026	23.664	NaN	22.0917	22.3269	23.5117	23.0291	23.3539	23.7435	24.9696	20.5149	NaN	20.2486	NaN	20.4175	NaN	23.0238	19.7286	20.2976	NaN	NaN	NaN	NaN	0.239462	0.761105	0.848876	0.188295	1.84293	0.402344	22.1785	22.4878	23.8333	22.3269	23.5487	20.3817	21.7207	20.0131	S	2	Casein kinase II substrate motif;ERK1,2 kinase substrate motif;Growth associated histone HI kinase substrate motif;GSK-3, ERK1, ERK2, CDK5 substrate motif;PKA kinase substrate motif;PKC kinase substrate motif;WW domain binding motif	0.996084	2.94e-06
24.1164	23.9105	24.3316	24.0407	24.2335	23.8675	23.3618	24.6198	24.4359	25.0072	24.0226	23.4748	23.1225	NaN	24.4449	24.6822	NaN	24.4471	NaN	23.0583	22.9337	22.7319	23.5482	23.2298	23.5916	NaN	23.5466	23.6178	23.0997	0.210557	0.373888	0.291616	0.45357	0.136366	0.16473	0.197542	0.280856	24.1164	23.9541	24.6198	23.4748	24.4471	22.9337	23.5482	23.5466	S	2	Casein kinase II substrate motif;ERK1,2 kinase substrate motif;G protein-coupled receptor kinase 1 substrate motif;Growth associated histone HI kinase substrate motif;GSK-3, ERK1, ERK2, CDK5 substrate motif;MAPKAPK2 kinase substrate motif;WW domain binding motif	0.99801	1.32e-123
NaN	22.9872	23.1403	22.9535	NaN	22.7098	22.4759	23.6457	23.2306	23.5706	22.8673	22.8727	NaN	NaN	22.9193	22.7877	23.2684	22.9046	21.3188	21.8676	21.5163	NaN	21.9574	21.4169	22.5965	21.216	21.6981	21.5655	NaN	0.108216	0.238841	0.221161	0.0037831	0.207458	0.277982	0.590497	0.249037	23.0637	22.7098	23.5706	22.87	22.912	21.5163	21.9574	21.5655	S	2	Casein kinase I substrate motif;Casein kinase II substrate motif;ERK1,2 kinase substrate motif;G protein-coupled receptor kinase 1 substrate motif;Growth associated histone HI kinase substrate motif;GSK-3, ERK1, ERK2, CDK5 substrate motif;WW domain binding motif	0.999996	1.97e-35
NaN	22.1216	22.403	NaN	NaN	21.9032	21.8662	22.9431	NaN	22.4711	22.8881	22.5829	22.3274	NaN	22.9976	22.7424	22.7812	23.7933	21.6162	20.9829	NaN	NaN	20.896	NaN	22.2852	NaN	NaN	21.1228	NaN	0.19898	0.0261068	0.333754	0.280748	0.489518	0.447846	0.982333	NaN	22.2623	21.8847	22.7071	22.5829	22.8894	21.2996	21.5906	21.1228	S	2		1	0.00450105
22.7896	22.6149	22.8523	22.3848	22.1957	22.3605	NaN	23.3155	NaN	NaN	NaN	NaN	22.6728	23.084	23.0273	23.0157	22.6066	23.4449	21.4251	NaN	21.7236	NaN	21.2456	21.5404	22.495	21.6028	21.9673	NaN	21.8795	0.12301	0.102871	NaN	0.290797	0.342284	0.211051	0.653107	0.190234	22.7896	22.3605	23.3155	22.8784	23.0215	21.5743	21.5404	21.8795	S	2	14-3-3 domain binding motif;Calmodulin-dependent protein kinase II alpha substrate motif;Calmodulin-dependent protein kinase II substrate motif;Calmodulin-dependent protein kinase IV substrate motif;Casein kinase II substrate motif;Chk1 kinase substrate motif;G protein-coupled receptor kinase 1 substrate motif;GSK3 kinase substrate motif;MAPKAPK2 kinase substrate motif;Phosphorylase kinase substr…	0.999907	1.34e-06
23.7317	24.8755	25.8143	24.4338	25.4494	24.4348	24.3987	NaN	24.3652	26.0969	24.9975	24.3858	24.8551	24.5271	24.9618	24.5976	24.9092	24.8759	23.4433	23.9159	24.0803	23.9597	24.4898	NaN	24.5659	24.1063	24.5169	24.1436	23.5434	1.04298	0.51374	1.22451	0.283388	0.16287	0.27975	0.0538401	0.401476	24.8755	24.4343	25.2311	24.6911	24.8926	23.9378	24.5278	24.125	S	3	DNA dependent Protein kinase substrate motif;ERK1,2 kinase substrate motif;Growth associated histone HI kinase substrate motif;GSK-3, ERK1, ERK2, CDK5 substrate motif;PKA kinase substrate motif;PKC kinase substrate motif;WW domain binding motif	1	3.19e-21
22.7999	23.7464	24.0429	23.9433	23.9097	23.9266	23.1303	24.2936	23.8566	25.2707	23.5105	23.2265	23.3264	24.238	23.4911	23.8636	24.3913	24.2128	22.0131	22.3645	21.6444	22.459	22.1457	22.2376	NaN	21.7708	22.6279	21.8034	NaN	0.64919	0.398361	0.723999	0.457165	0.39813	0.370742	0.0649965	0.485674	23.7464	23.9182	24.2936	23.4185	24.0382	22.1888	22.1916	21.8034	S	3	b-Adrenergic Receptor kinase substrate motif;BARD1 BRCT domain binding motif;Casein kinase II substrate motif;G protein-coupled receptor kinase 1 substrate motif	1	9.95e-22
NaN	NaN	23.4208	23.6474	23.598	23.7103	23.2942	24.8203	24.8886	25.235	23.8886	23.3255	23.5822	24.1736	23.4959	24.2821	24.5844	24.139	22.3428	NaN	22.1588	22.7499	22.7692	22.6772	23.2427	22.1726	22.6627	22.4884	21.6356	NaN	0.184667	0.22234	0.36823	0.458877	0.302512	0.303439	0.451015	23.4208	23.6227	24.8886	23.7354	24.2105	22.3428	22.7692	22.3305	S	3	b-Adrenergic Receptor kinase substrate motif;Casein kinase I substrate motif;Casein kinase II substrate motif;G protein-coupled receptor kinase 1 substrate motif	1	2.55e-35
NaN	NaN	23.351	NaN	22.9951	23.4545	NaN	24.4473	24.0702	NaN	NaN	NaN	22.8187	23.0582	23.5611	23.2102	23.3642	23.5067	NaN	NaN	22.6464	NaN	NaN	22.417	NaN	21.7188	22.701	22.4298	NaN	NaN	0.324831	0.266622	0.169331	0.157267	NaN	NaN	0.507264	23.351	23.2248	24.2588	22.9385	23.4354	22.6464	22.417	22.4298	S	3	b-Adrenergic Receptor kinase substrate motif;Casein kinase I substrate motif;Casein kinase II substrate motif;G protein-coupled receptor kinase 1 substrate motif;GSK3 kinase substrate motif	1	3.87e-58
24.5419	25.5281	25.2674	24.8247	25.3775	24.8392	24.0387	24.7691	24.4225	26.602	NaN	22.5337	23.7141	24.8248	23.8065	25.8562	25.5591	25.8222	23.514	24.2844	24.5168	24.0346	22.6157	NaN	24.3962	21.7608	20.7913	NaN	22.4674	0.511019	0.551273	1.17116	1.1457	0.978685	0.43003	1.259	0.841464	25.2674	24.8319	24.7691	23.7141	25.6906	24.1595	23.506	21.7608	S	2	14-3-3 domain binding motif;Akt kinase substrate motif;Calmodulin-dependent protein kinase II substrate motif;Casein kinase II substrate motif;MAPKAPK1 kinase substrate motif;PKA kinase substrate motif;PKC kinase substrate motif	0.999988	6.48e-41
22.158	22.5342	22.0351	21.9537	21.49	21.9006	21.7004	22.7207	22.8098	23.3281	22.727	22.771	22.5349	NaN	22.9709	22.8938	22.9057	23.0027	20.9526	21.6692	21.537	21.4778	22.0079	NaN	22.4848	20.9583	22.2464	22.0964	22.0248	0.260035	0.21114	0.327979	0.12558	0.052117	0.314721	0.337219	0.58938	22.158	21.8005	22.8098	22.727	22.9383	21.5074	22.2463	22.0606	S	2	AMP-activated protein kinase substrate motif;PKA kinase substrate motif;PKC kinase substrate motif	1	1.27e-46
NaN	23.087	NaN	NaN	22.7933	NaN	NaN	NaN	23.4288	NaN	NaN	NaN	NaN	NaN	23.419	NaN	NaN	NaN	NaN	22.8833	NaN	NaN	NaN	NaN	NaN	NaN	NaN	NaN	NaN	NaN	NaN	NaN	NaN	NaN	NaN	NaN	NaN	23.087	22.7933	23.4288	NaN	23.419	22.8833	NaN	NaN	S	2	Cdc2 kinase substrate motif;CDK kinase substrate motif;CDK1,2,4,6 kinase substrate motif;ERK1,2 kinase substrate motif;Growth associated histone HI kinase substrate motif;GSK-3, ERK1, ERK2, CDK5 substrate motif;MDC1 BRCT domain binding motif;Plk1 PBD domain binding motif;WW domain binding motif	0.999011	0.000597318
NaN	22.9555	23.3439	23.1391	22.9318	23.1329	22.5624	23.7197	23.457	NaN	22.9702	22.9928	22.9582	23.4306	23.1935	23.2472	23.2773	23.4249	21.5744	22.525	22.186	22.075	22.7851	22.5287	22.8588	22.201	22.6252	22.8895	22.3449	0.274668	0.270479	0.185743	0.228885	0.0990658	0.393475	0.173244	0.305457	23.1497	23.0324	23.5884	22.9815	23.2622	22.1305	22.7851	22.4851	S	2	14-3-3 domain binding motif;Calmodulin-dependent protein kinase II substrate motif;Casein kinase II substrate motif;G protein-coupled receptor kinase 1 substrate motif;PAK2 kinase substrate motif;PKA kinase substrate motif;PKA, PKG kinase substrate motif;PKC epsilon kinase substrate motif;PKC kinase substrate motif;PKG kinase substrate motif	1	6.15e-08
23.2016	23.4447	23.9046	23.23	23.3477	23.3086	22.0948	24.4705	24.0346	24.6885	NaN	23.2628	23.1698	23.829	23.9491	23.7349	23.8924	24.1564	22.974	23.3094	23.1222	22.4886	22.7594	22.9286	23.1358	22.8907	23.0389	22.8731	23.7767	0.357002	0.602322	0.33297	0.356782	0.17422	0.35121	0.188558	0.42775	23.4447	23.2693	24.4705	23.2628	23.9207	23.0481	22.9286	22.9648	S	2	14-3-3 domain binding motif;Calmodulin-dependent protein kinase II substrate motif;Pim1 kinase substrate sequence;PKA kinase substrate motif;PKC epsilon kinase substrate motif;PKC kinase substrate motif;ZIP kinase substrate motif	0.998859	5.51e-50
21.0564	NaN	NaN	22.378	NaN	NaN	NaN	22.9854	22.9846	23.1753	22.4202	22.1098	22.2929	22.8677	22.9398	22.6588	23.0593	23.0262	19.9788	20.4302	20.842	21.0209	21.3401	20.7776	22.4494	NaN	21.9895	20.8012	20.5048	NaN	NaN	0.109882	0.322916	0.181915	0.464174	0.850661	0.785724	21.0564	22.378	22.9854	22.3565	22.983	20.6361	21.3401	20.8012	S	3	Casein kinase II substrate motif;DNA dependent Protein kinase substrate motif;ERK1,2 kinase substrate motif;G protein-coupled receptor kinase 1 substrate motif;GSK-3, ERK1, ERK2, CDK5 substrate motif;WW domain binding motif	0.977191	1.08e-16
24.4272	24.0953	NaN	23.9614	24.1056	23.9753	23.603	24.586	24.5354	NaN	24.719	NaN	NaN	24.6073	24.1623	24.2117	24.0903	24.0456	NaN	23.0372	23.1577	22.6549	NaN	23.2147	23.2657	NaN	23.252	23.4657	NaN	0.23473	0.21557	0.0357715	0.0789555	0.0739439	0.262512	0.0360764	0.151116	24.2612	23.9684	24.5607	24.6632	24.1263	23.0372	23.2402	23.3588	S	2	Casein kinase II substrate motif;ERK1,2 kinase substrate motif;GSK-3, ERK1, ERK2, CDK5 substrate motif;MDC1 BRCT domain binding motif;Plk1 PBD domain binding motif;WW domain binding motif	0.981957	7.5e-87
25.2679	23.7892	23.5703	23.7607	24.0636	23.2968	23.2058	25.6449	25.6178	NaN	NaN	NaN	24.3746	24.7856	24.8014	24.8368	24.9564	25.2284	22.1408	22.1193	22.5386	22.4051	22.2746	22.5432	24.4525	23.3734	22.2707	22.958	22.1546	0.923389	0.402818	0.0191758	0.290627	0.193493	0.204887	1.18747	0.577715	23.7892	23.5288	25.6314	24.5801	24.8966	22.2729	22.5432	22.6144	S	2	Casein kinase I substrate motif;ERK1,2 kinase substrate motif;Growth associated histone HI kinase substrate motif;GSK-3, ERK1, ERK2, CDK5 substrate motif;PKA kinase substrate motif;PKC kinase substrate motif;WW domain binding motif	1	6.12e-05
23.4727	24.1809	23.83	23.8852	NaN	24.22	23.8862	24.7588	24.7307	25.1835	24.571	23.1989	24.2036	24.5977	24.826	24.6912	24.8643	25.0204	22.6001	23.1331	23.0066	22.9135	23.7088	23.5961	23.2835	22.5744	23.3512	23.4937	23.2428	0.35413	0.193021	0.253729	0.654455	0.135437	0.227383	0.220343	0.407244	23.83	23.8862	24.7588	24.3873	24.8451	22.9601	23.5961	23.297	S	2	14-3-3 domain binding motif;Akt kinase substrate motif;Calmodulin-dependent protein kinase II substrate motif;Casein kinase II substrate motif;G protein-coupled receptor kinase 1 substrate motif;MAPKAPK1 kinase substrate motif;PKA kinase substrate motif;PKC kinase substrate motif	0.998443	4.88e-08
22.7616	22.8496	22.2988	22.3588	22.8327	23.0321	22.7327	23.2576	23.3056	23.5769	23.4288	22.9488	NaN	23.1597	23.0282	23.6004	23.1579	23.4992	21.3425	23.1359	21.5255	21.9453	22.2057	22.3359	22.6021	22.1038	22.6374	22.2902	22.644	0.295877	0.282412	0.172163	0.240622	0.272104	0.806256	0.202034	0.267275	22.7616	22.7827	23.3056	23.1597	23.3286	21.7354	22.3359	22.4638	S	2	Casein kinase I substrate motif;ERK1,2 kinase substrate motif;Growth associated histone HI kinase substrate motif;GSK-3, ERK1, ERK2, CDK5 substrate motif;PKA kinase substrate motif;PKC kinase substrate motif;WW domain binding motif	1	2.03e-96
25.0479	24.014	24.4064	23.948	24.7295	24.3437	NaN	25.2962	24.274	25.0665	24.7077	23.9469	24.1285	24.9551	23.8946	24.4662	24.6026	24.4973	23.3397	NaN	24.171	24.7945	24.1472	24.3406	24.1615	23.3839	23.862	24.8234	24.5301	0.521943	0.390755	0.536284	0.475079	0.319084	0.729878	0.107769	0.650091	24.4064	24.3437	25.0665	24.4181	24.4817	24.171	24.1615	24.1961	S	3	Casein kinase II substrate motif;ERK1,2 kinase substrate motif;GSK-3, ERK1, ERK2, CDK5 substrate motif;MAPKAPK2 kinase substrate motif;WW domain binding motif	0.981093	7.87e-38
22.3797	NaN	NaN	22.0864	NaN	22.3331	NaN	23.0938	NaN	23.3215	23.5709	22.5004	NaN	22.3369	22.9901	22.8049	22.6999	22.94	20.7104	21.9039	21.3805	21.9261	22.0657	22.0567	NaN	NaN	22.7742	21.8407	22.017	NaN	0.17445	0.160981	0.670238	0.131653	0.571809	0.0063281	0.495965	22.3797	22.2097	23.2077	22.5004	22.8725	21.6422	22.0612	22.017	S	2	14-3-3 domain binding motif;Calmodulin-dependent protein kinase II alpha substrate motif;Calmodulin-dependent protein kinase II substrate motif;Calmodulin-dependent protein kinase IV substrate motif;Casein kinase II substrate motif;Chk1 kinase substrate motif;PKA kinase substrate motif;PKC kinase substrate motif	1	3.58e-14
26.5721	26.2753	26.2743	26.246	26.6527	26.1419	25.5333	26.686	26.3119	26.8191	26.5691	25.8061	25.7869	26.4588	26.0833	26.3958	26.5816	26.5013	25.201	25.8585	25.7645	25.8786	25.6972	25.713	25.7479	24.959	25.8	25.6138	25.7046	0.17165	0.462663	0.26295	0.416741	0.218464	0.320321	0.0259407	0.381216	26.2753	26.1939	26.686	26.1324	26.4486	25.8115	25.713	25.6592	S	2	ERK1,2 kinase substrate motif;GSK-3, ERK1, ERK2, CDK5 substrate motif;PKA kinase substrate motif;PKC kinase substrate motif;WW domain binding motif	1	1.17e-102
22.6112	22.929	23.2504	22.7022	NaN	NaN	22.5599	23.58	23.3496	NaN	NaN	NaN	23.3323	23.8126	23.1717	NaN	NaN	NaN	20.6136	21.2515	21.1665	21.0411	22.0815	20.1268	22.4379	22.1302	NaN	NaN	NaN	0.319602	0.100579	0.162917	0.339602	NaN	0.28322	1.24424	NaN	22.929	22.6311	23.4648	23.5724	23.1717	21.1038	22.0815	22.1302	S	2	ERK1,2 kinase substrate motif;G protein-coupled receptor kinase 1 substrate motif;GSK-3, ERK1, ERK2, CDK5 substrate motif;WW domain binding motif	1	3.48e-68
22.8999	22.9041	22.9714	22.9402	22.9856	23.1552	23.1168	NaN	23.7403	24.9944	24.3179	23.3943	23.5631	24.7366	23.4943	23.9535	23.9775	23.7722	22.2474	22.7694	22.6388	22.3047	22.5857	22.2394	22.8378	22.2024	22.8793	22.1826	22.4707	0.0401681	0.102845	0.886805	0.632819	0.223095	0.2539	0.300438	0.324789	22.9041	23.0512	24.3673	23.9405	23.8629	22.4718	22.5857	22.3365	S	2	ERK1,2 kinase substrate motif;GSK-3, ERK1, ERK2, CDK5 substrate motif;WW domain binding motif	1	4.33e-272
NaN	NaN	NaN	21.7741	22.2385	NaN	NaN	NaN	23.3295	25.1074	24.5579	NaN	NaN	22.7271	22.8954	24.0905	23.8717	NaN	20.5935	NaN	NaN	NaN	NaN	NaN	NaN	NaN	NaN	NaN	NaN	NaN	0.328366	1.25717	1.29462	0.636321	NaN	NaN	NaN	NaN	22.0063	24.2184	23.6425	23.8717	20.5935	NaN	NaN	S	2	Casein kinase II substrate motif;ERK1,2 kinase substrate motif;GSK-3, ERK1, ERK2, CDK5 substrate motif;PKA kinase substrate motif;WW domain binding motif	1	9.94e-11
23.728	NaN	23.658	23.1346	24.3076	NaN	22.9516	NaN	24.4657	NaN	24.7807	NaN	23.4027	NaN	24.1163	24.1217	NaN	23.9763	21.8404	22.7146	22.4277	22.5233	22.8472	22.9019	23.5174	NaN	22.834	22.9993	22.3911	0.0494892	0.735784	NaN	0.974392	0.0824343	0.376766	0.372141	0.314464	23.693	23.1346	24.4657	24.0917	24.1163	22.4755	22.9019	22.834	S	2	Calmodulin-dependent protein kinase II substrate motif;Casein kinase II substrate motif;Chk1 kinase substrate motif;DNA dependent Protein kinase substrate motif;ERK1,2 kinase substrate motif;GSK-3, ERK1, ERK2, CDK5 substrate motif;PKA kinase substrate motif;PKC kinase substrate motif;WW domain binding motif	0.999971	6.8e-14
22.4726	NaN	22.0848	NaN	22.877	21.9426	22.2656	NaN	23.1782	24.6054	23.5555	22.8888	22.9134	23.7484	NaN	23.6507	23.6294	23.8138	NaN	20.6091	21.3346	21.7343	NaN	21.9747	NaN	NaN	22.1267	21.4406	23.3267	0.274251	0.474584	1.00916	0.440708	0.100892	0.570383	NaN	0.954682	22.2787	22.2656	23.8918	23.2344	23.6507	21.3346	21.9747	22.1267	S	2	Casein kinase II substrate motif;G protein-coupled receptor kinase 1 substrate motif;GSK3 kinase substrate motif;MDC1 BRCT domain binding motif;Plk1 PBD domain binding motif;Pyruvate dehydrogenase kinase substrate motif	0.999468	4.53e-21
21.5635	22.2146	22.166	22.1705	NaN	22.0296	21.9329	22.5507	22.9971	NaN	23.4637	NaN	NaN	22.2485	22.2984	22.2555	22.3466	22.3553	NaN	20.2731	19.1641	NaN	19.8175	19.9664	22.1643	20.1334	20.0714	20.2862	NaN	0.36271	0.119473	0.315702	0.859318	0.0463121	0.784174	1.31403	0.110589	22.166	22.0296	22.7739	22.8561	22.3225	19.7186	19.9664	20.1334	S	2	Casein kinase II substrate motif	0.962076	3.08e-14
26.0947	26.0929	26.414	25.7597	25.4265	25.279	25.5678	NaN	26.2656	NaN	NaN	25.5204	25.9353	26.3913	NaN	26.3967	26.7289	NaN	25.148	25.5984	25.4892	25.1267	25.8097	25.7805	25.929	NaN	25.7409	25.1328	24.7277	0.184861	0.204982	NaN	0.435637	0.234858	0.23899	0.0786987	0.509959	26.0947	25.4971	26.2656	25.9353	26.5628	25.3186	25.8097	25.1328	S	2	G protein-coupled receptor kinase 1 substrate motif;GSK3 kinase substrate motif	0.893058	1.18e-36
26.0947	24.5144	25.0827	25.7597	25.4265	25.2598	NaN	26.5899	26.2656	26.8534	26.2819	25.5204	NaN	26.3913	NaN	NaN	26.7289	26.5215	25.148	NaN	NaN	NaN	NaN	NaN	NaN	25.0798	NaN	25.1328	23.5802	0.800474	0.254543	0.294418	0.474417	0.146612	NaN	NaN	0.881459	25.0827	25.4265	26.5899	26.2819	26.6252	25.148	NaN	25.0798	S	2	Casein kinase II substrate motif;ERK1,2 kinase substrate motif;Growth associated histone HI kinase substrate motif;GSK-3, ERK1, ERK2, CDK5 substrate motif;MDC1 BRCT domain binding motif;PKA kinase substrate motif;PKC kinase substrate motif;Plk1 PBD domain binding motif;WW domain binding motif	0.903994	2.87e-73
NaN	NaN	22.7256	23.9616	23.7426	NaN	23.5133	23.4473	NaN	25.0099	23.9506	23.9699	23.8498	24.9669	23.9172	24.1845	24.3355	24.4478	NaN	NaN	NaN	22.8431	23.0986	23.4168	23.6611	22.851	23.4227	23.386	22.643	NaN	0.224185	1.10495	0.524371	0.229626	NaN	0.28205	0.389177	22.7256	23.7426	24.2286	23.9602	24.26	22.8431	23.4168	23.1185	S	3	ERK1,2 kinase substrate motif;G protein-coupled receptor kinase 1 substrate motif;GSK3 kinase substrate motif;GSK-3, ERK1, ERK2, CDK5 substrate motif;MDC1 BRCT domain binding motif;Plk1 PBD domain binding motif;WW domain binding motif	0.975389	1.67e-30
NaN	NaN	22.8474	22.6465	23.0271	NaN	21.6428	23.2271	23.1785	NaN	NaN	NaN	NaN	NaN	22.5252	22.7846	23.0016	NaN	NaN	21.8903	NaN	NaN	21.2451	NaN	22.1911	NaN	NaN	NaN	NaN	NaN	0.715132	0.0343595	NaN	0.238544	NaN	0.668959	NaN	22.8474	22.6465	23.2028	NaN	22.7846	21.8903	21.7181	NaN	S	3	Casein kinase I substrate motif;Casein kinase II substrate motif;ERK1,2 kinase substrate motif;G protein-coupled receptor kinase 1 substrate motif;GSK3 kinase substrate motif;GSK-3, ERK1, ERK2, CDK5 substrate motif;PKA kinase substrate motif;WW domain binding motif	0.981972	8.71e-70
25.3144	26.5672	26.2652	26.3847	NaN	NaN	25.6778	26.7353	26.3501	25.9128	NaN	NaN	22.5595	NaN	25.9462	NaN	26.1798	NaN	NaN	NaN	25.229	25.2486	25.0741	NaN	24.9223	25.1194	25.0109	21.1105	25.0049	0.653819	0.499805	0.41152	NaN	0.165152	0.0138107	0.10736	1.96799	26.2652	26.0312	26.3501	22.5595	26.063	25.2388	24.9982	25.0079	S	4	Cdc2 kinase substrate motif;CDK kinase substrate motif;CDK1,2,4,6 kinase substrate motif;ERK1,2 kinase substrate motif;Growth associated histone HI kinase substrate motif;GSK-3, ERK1, ERK2, CDK5 substrate motif;MAPKAPK2 kinase substrate motif;MDC1 BRCT domain binding motif;Plk1 PBD domain binding motif;WW domain binding motif	0.975933	8.56e-103
23.484	24.2252	24.3268	24.1515	24.5568	24.3165	23.6503	24.6647	24.1753	24.9536	24.6421	23.6969	23.6687	23.9653	23.5531	24.1541	24.4133	24.0529	22.725	23.5664	22.9085	23.2338	23.6626	23.0951	23.8215	23.1087	23.3168	23.4629	23.4241	0.460063	0.383608	0.393433	0.452739	0.360363	0.370764	0.381894	0.158807	24.2252	24.234	24.6647	23.8311	24.1035	23.0711	23.6626	23.3704	S	2	14-3-3 domain binding motif;Akt kinase substrate motif;Calmodulin-dependent protein kinase II substrate motif;MAPKAPK1 kinase substrate motif;PKA kinase substrate motif;PKC kinase substrate motif;ZIP kinase substrate motif	1	1.88e-36
NaN	23.1486	23.7209	23.483	23.594	23.1592	23.2822	24.6862	23.6824	NaN	23.554	23.3192	24.2176	24.1138	23.6498	23.9494	24.3724	23.9516	21.7057	NaN	22.284	22.6262	22.8626	22.8288	23.2225	22.8437	23.3919	23.0398	22.4389	0.404656	0.195557	0.709787	0.43381	0.297044	0.465283	0.218214	0.397508	23.4347	23.3826	24.1843	23.8339	23.9505	22.284	22.8626	22.9417	S	3	Casein kinase I substrate motif;Casein kinase II substrate motif;ERK1,2 kinase substrate motif;GSK-3, ERK1, ERK2, CDK5 substrate motif;PKA kinase substrate motif;PKC kinase substrate motif;WW domain binding motif	1	2.2e-15
23.3205	23.3908	23.9945	23.4973	24.0531	23.6994	23.2922	23.5003	23.9763	25.319	24.6492	23.2411	23.5011	23.9075	24.0135	23.6796	23.8183	23.7815	21.9651	23.2883	23.1183	22.9831	23.1936	22.9151	22.9569	22.1302	23.1081	22.8929	23.4233	0.370533	0.32425	0.943177	0.614235	0.139764	0.595631	0.150209	0.550513	23.3908	23.5984	23.9763	23.7043	23.7999	23.0507	22.9569	23.0005	S	4	ERK1,2 kinase substrate motif;G protein-coupled receptor kinase 1 substrate motif;GSK-3, ERK1, ERK2, CDK5 substrate motif;WW domain binding motif	1	3.98e-40
NaN	NaN	22.1931	NaN	22.3367	NaN	22.0443	NaN	NaN	23.0055	22.3884	21.8803	22.2191	NaN	22.7212	22.2729	22.5041	22.6115	20.7461	20.839	20.9227	21.201	NaN	20.8158	21.9228	NaN	21.6389	21.3004	20.8044	NaN	0.206743	NaN	0.258704	0.191457	0.196279	0.782789	0.419699	22.1931	22.1905	23.0055	22.2191	22.5578	20.8808	21.3693	21.3004	S	2	14-3-3 domain binding motif;Calmodulin-dependent protein kinase II substrate motif;Casein kinase II substrate motif;ERK1,2 kinase substrate motif;G protein-coupled receptor kinase 1 substrate motif;GSK-3, ERK1, ERK2, CDK5 substrate motif;PKA kinase substrate motif;PKC kinase substrate motif;WW domain binding motif	1	1.82e-06
NaN	22.3734	22.3451	22.3967	NaN	NaN	NaN	NaN	NaN	NaN	NaN	NaN	NaN	NaN	NaN	NaN	NaN	NaN	20.8015	21.621	NaN	NaN	NaN	NaN	22.1105	NaN	21.8568	NaN	21.6635	0.0200039	NaN	NaN	NaN	NaN	0.579446	NaN	0.136676	22.3592	22.3967	NaN	NaN	NaN	21.2113	22.1105	21.7601	S	3		0.500286	2.69e-05
NaN	22.3734	22.3451	22.3967	NaN	NaN	NaN	NaN	NaN	NaN	NaN	NaN	NaN	NaN	NaN	NaN	NaN	NaN	20.8015	21.621	NaN	NaN	NaN	NaN	22.1105	NaN	21.8568	NaN	21.6635	0.0200039	NaN	NaN	NaN	NaN	0.579446	NaN	0.136676	22.3592	22.3967	NaN	NaN	NaN	21.2113	22.1105	21.7601	S	3	ERK1,2 kinase substrate motif;G protein-coupled receptor kinase 1 substrate motif;GSK3 kinase substrate motif;GSK-3, ERK1, ERK2, CDK5 substrate motif;MDC1 BRCT domain binding motif;PKA kinase substrate motif;PKC kinase substrate motif;Plk1 PBD domain binding motif;WW domain binding motif	0.800167	2.69e-05
23.2381	23.6368	23.9894	23.3386	23.293	23.515	23.1244	24.0941	23.4563	23.931	23.2195	23.1427	22.9951	23.7082	NaN	23.7778	23.494	23.7284	21.826	22.9297	22.6174	22.6568	22.7714	22.6198	23.0239	22.4121	23.1898	22.7362	22.8919	0.375884	0.160563	0.331336	0.308912	0.151595	0.475048	0.204145	0.323867	23.6368	23.3158	23.931	23.1811	23.7284	22.6371	22.7714	22.8141	S	2	14-3-3 domain binding motif;Calmodulin-dependent protein kinase II substrate motif;Calmodulin-dependent protein kinase IV substrate motif;Casein kinase II substrate motif;Chk1 kinase substrate motif;DNA dependent Protein kinase substrate motif;ERK1,2 kinase substrate motif;GSK-3, ERK1, ERK2, CDK5 substrate motif;PKA kinase substrate motif;PKC kinase substrate motif;WW domain binding motif	0.999967	0.000125136
NaN	23.5539	24.1362	23.9202	23.1858	23.9627	22.7522	24.0814	23.4937	NaN	23	22.4136	22.5196	NaN	NaN	22.6866	22.9712	NaN	22.7189	23.3508	22.9739	22.8409	22.8182	22.7075	23.2313	21.9708	22.2468	22.2726	22.6553	0.411748	0.588938	0.41563	0.312492	0.201279	0.273726	0.276043	0.281365	23.8451	23.553	23.7876	22.5196	22.8289	22.9074	22.8182	22.2597	S	2	ERK1,2 kinase substrate motif;GSK-3, ERK1, ERK2, CDK5 substrate motif;MDC1 BRCT domain binding motif;Plk1 PBD domain binding motif;WW domain binding motif	0.999742	2.96e-155
22.5611	22.8862	23.0278	22.8267	22.8821	22.8494	22.5685	23.2457	23.2786	24.042	23.0755	22.8863	22.8929	23.6487	NaN	23.3895	23.7234	23.5257	21.6504	22.0505	21.9403	21.8338	22.2726	21.6397	22.8524	21.8047	22.7561	22.3579	22.1571	0.23927	0.14392	0.450554	0.359424	0.167913	0.170332	0.606559	0.397164	22.8862	22.838	23.2786	22.9842	23.5257	21.8871	22.2726	22.2575	S	2	Cdc2 kinase substrate motif;CDK kinase substrate motif;CDK1,2,4,6 kinase substrate motif;ERK1,2 kinase substrate motif;Growth associated histone HI kinase substrate motif;GSK-3, ERK1, ERK2, CDK5 substrate motif;WW domain binding motif	0.978665	4.03e-14
NaN	NaN	NaN	NaN	NaN	NaN	22.1947	23.9798	24.2178	24.3425	NaN	22.3462	22.7386	NaN	23.1633	24.6613	24.993	25.1467	NaN	NaN	NaN	NaN	NaN	NaN	NaN	NaN	NaN	NaN	NaN	NaN	NaN	0.184277	0.277496	0.908081	NaN	NaN	NaN	NaN	22.1947	24.2178	22.5424	24.8272	NaN	NaN	NaN	S	2	14-3-3 domain binding motif;Calmodulin-dependent protein kinase II substrate motif;Casein kinase II substrate motif;MAPKAPK2 kinase substrate motif;MDC1 BRCT domain binding motif;PAK2 kinase substrate motif;PKA kinase substrate motif;PKA, PKG kinase substrate motif;PKC epsilon kinase substrate motif;PKC kinase substrate motif;PKG kinase substrate motif;Plk1 PBD domain binding motif	0.951854	6.88e-17
24.6213	25.0539	24.8688	24.2026	24.0621	24.3994	23.872	25.0675	24.4556	24.0152	23.166	23.5694	24.1654	24.0924	24.6156	24.6491	24.6148	24.4568	22.9737	23.8519	23.6451	23.5671	23.8766	23.9456	23.9621	23.1511	23.6857	23.6977	23.2346	0.21706	0.222821	0.528464	0.470261	0.0863465	0.376828	0.0453481	0.290054	24.8688	24.1324	24.4556	23.8309	24.6152	23.6061	23.9456	23.4601	S	3	b-Adrenergic Receptor kinase substrate motif;Casein kinase II substrate motif;ERK1,2 kinase substrate motif;GSK-3, ERK1, ERK2, CDK5 substrate motif;Pyruvate dehydrogenase kinase substrate motif;WW domain binding motif	1	6.88e-76
23.1729	23.4181	22.9613	22.6799	22.6997	23.0239	22.8199	24.1696	24.0756	23.2645	NaN	22.7672	23.6253	23.2036	25.1661	23.2519	24.1605	23.9204	NaN	NaN	NaN	NaN	22.8192	22.9991	23.1513	21.8871	22.8445	22.0914	21.8074	0.228602	0.157998	0.497625	0.429071	0.793615	NaN	0.166242	0.473322	23.1729	22.7598	24.0756	23.2036	24.0404	NaN	22.9991	21.9892	S	2	Casein kinase I substrate motif;Casein kinase II substrate motif;ERK1,2 kinase substrate motif;GSK-3, ERK1, ERK2, CDK5 substrate motif;WW domain binding motif	1	5.31e-168
23.5068	24.604	24.508	24.2737	23.7728	24.3702	NaN	23.288	24.8989	NaN	25.1761	23.2661	24.1913	NaN	NaN	NaN	25.4179	NaN	23.4734	24.0889	24.1569	23.9608	24.5556	24.268	24.912	23.5757	24.2819	24.2508	23.8602	0.607647	0.320705	1.13907	0.95515	NaN	0.308632	0.322633	0.337494	24.508	24.2737	24.0934	24.1913	25.4179	24.0249	24.5556	24.0555	S	2	ATM kinase substrate motif;Casein kinase II substrate motif;DNA dependent Protein kinase substrate motif;PKA kinase substrate motif	0.924426	0.000487769
NaN	22.5217	22.3078	NaN	NaN	NaN	22.5237	NaN	NaN	NaN	NaN	22.9675	22.7791	24.3316	22.7416	NaN	NaN	NaN	19.6021	NaN	21.5529	20.753	21.801	NaN	22.9658	21.9965	21.4405	NaN	NaN	0.151271	NaN	NaN	0.847197	NaN	0.980681	0.823617	0.393136	22.4148	22.5237	NaN	22.9675	22.7416	20.753	22.3834	21.7185	S	2	ATM kinase substrate motif;Casein kinase II substrate motif;DNA dependent Protein kinase substrate motif;G protein-coupled receptor kinase 1 substrate motif;MAPKAPK2 kinase substrate motif;MDC1 BRCT domain binding motif;Plk1 PBD domain binding motif	0.829013	0.000444019
23.3421	23.2938	22.792	NaN	23.1426	22.8284	22.4332	23.1858	NaN	NaN	23.2735	NaN	NaN	NaN	22.8859	NaN	NaN	25.4684	NaN	22.8317	22.0152	22.0147	22.4309	NaN	NaN	22.4823	22.501	22.8369	22.6794	0.30465	0.355504	NaN	NaN	1.82611	0.471542	NaN	0.166951	23.2938	22.8284	23.1858	23.2735	24.1772	22.0152	22.4309	22.5902	S	2	Casein kinase II substrate motif;G protein-coupled receptor kinase 1 substrate motif;GSK3 kinase substrate motif	0.986613	1.84e-09
NaN	21.9943	21.9664	22.1589	22.1946	NaN	21.2619	23.0905	NaN	22.8962	22.6788	22.2133	22.4513	23.4949	22.6517	22.7026	22.6393	NaN	19.6909	21.3414	20.82	21.2498	21.3023	20.1397	22.2964	21.3964	NaN	21.469	20.8974	0.0196654	0.528502	0.137334	0.556983	0.033555	0.75798	1.07945	0.311201	21.9804	22.1589	22.9934	22.565	22.6517	21.0349	21.3023	21.3964	S	2	14-3-3 domain binding motif;Calmodulin-dependent protein kinase II substrate motif;Casein kinase II substrate motif;ERK1,2 kinase substrate motif;G protein-coupled receptor kinase 1 substrate motif;GSK3 kinase substrate motif;GSK-3, ERK1, ERK2, CDK5 substrate motif;MAPKAPK2 kinase substrate motif;MDC1 BRCT domain binding motif;PKA kinase substrate motif;PKC kinase substrate motif;Plk1 PBD domain …	0.88693	6.16e-08
NaN	23.4419	23.9469	23.9581	24.4541	23.7482	23.0196	23.9458	24.0817	24.6362	23.9437	23.382	23.3839	24.1364	23.924	23.7355	24.2426	24.1155	22.2539	23.0863	22.3982	22.947	22.7812	22.5002	23.3724	22.27	22.8159	NaN	22.6939	0.357075	0.595656	0.365758	0.38747	0.221969	0.407063	0.445168	0.286507	23.6944	23.8532	24.0817	23.6638	24.0197	22.6726	22.7812	22.6939	S	2	Casein kinase II substrate motif;ERK1,2 kinase substrate motif;GSK-3, ERK1, ERK2, CDK5 substrate motif;WW domain binding motif	0.963955	2.26e-11
NaN	25.8198	25.259	NaN	24.569	NaN	24.0839	26.0147	24.0586	25.3547	NaN	24.1941	NaN	25.2035	NaN	22.3114	NaN	25.1216	23.3055	24.6923	23.9006	23.7883	24.2734	NaN	24.8929	24.0796	NaN	24.6419	24.5209	0.396581	0.343003	0.995132	0.713753	1.9871	0.574966	0.438031	0.295952	25.5394	24.3265	25.3547	24.6988	23.7165	23.8445	24.5831	24.5209	S	3	b-Adrenergic Receptor kinase substrate motif;Casein kinase I substrate motif;Cdc2 kinase substrate motif;CDK kinase substrate motif;CDK1,2,4,6 kinase substrate motif;ERK1,2 kinase substrate motif;Growth associated histone HI kinase substrate motif;GSK-3, ERK1, ERK2, CDK5 substrate motif;PKA kinase substrate motif;PKC kinase substrate motif;WW domain binding motif	1	3.1e-13
24.164	24.8953	24.8921	24.5693	25.2688	24.654	23.7838	25.5712	25.1344	26.2246	25.6149	24.9775	24.853	26.1929	24.7474	25.507	25.8953	25.3687	23.5754	25.0923	24.7174	24.6952	25.0158	24.6399	24.5966	23.5643	24.7342	24.9225	24.7889	0.421295	0.609252	0.548705	0.61973	0.476756	0.6556	0.230569	0.630451	24.8921	24.6116	25.5712	25.2962	25.4379	24.7063	24.6399	24.7616	S	2	Casein kinase II substrate motif	0.998163	2.15e-66
21.6878	21.7817	21.8621	21.698	22.1413	21.9604	21.6675	22.7203	22.3838	22.7843	22.3837	21.9202	21.9541	22.5665	22.8782	22.4382	22.6742	22.7487	20.4422	20.5433	20.6429	20.4132	21.2175	21.0002	22.3356	21.153	21.0622	20.9607	20.4636	0.0872218	0.225329	0.21512	0.319738	0.184739	0.104484	0.716513	0.307701	21.7817	21.8292	22.7203	22.1689	22.7115	20.4927	21.2175	21.0114	S	3	14-3-3 domain binding motif;Calmodulin-dependent protein kinase II alpha substrate motif;Calmodulin-dependent protein kinase II substrate motif;Calmodulin-dependent protein kinase IV substrate motif;Chk1 kinase substrate motif;G protein-coupled receptor kinase 1 substrate motif;PKA kinase substrate motif;PKC epsilon kinase substrate motif;PKC kinase substrate motif	1	2.78e-05
NaN	23.0366	23.1	22.5441	22.801	23.137	22.0024	NaN	23.423	23.5549	24.006	22.8856	22.9359	22.9685	23.0805	23.2501	23.6756	24.0265	21.2137	NaN	NaN	21.5585	NaN	22.3821	23.0547	NaN	22.4401	22.1653	NaN	0.0448456	0.478613	0.0932963	0.539062	0.426671	0.243775	0.475593	0.194356	23.0683	22.6726	23.4889	22.9522	23.4628	21.3861	22.7184	22.3027	S	2	Casein kinase II substrate motif;G protein-coupled receptor kinase 1 substrate motif;GSK3 kinase substrate motif;Pyruvate dehydrogenase kinase substrate motif	1	4.27e-51
NaN	NaN	NaN	20.9479	NaN	NaN	NaN	NaN	22.2986	22.0656	21.8407	21.1656	20.2128	21.7894	21.6507	21.4689	21.2814	21.7776	NaN	NaN	NaN	19.368	NaN	NaN	21.1793	NaN	19.4812	NaN	NaN	NaN	NaN	0.164721	0.75777	0.216439	NaN	NaN	NaN	NaN	20.9479	22.1821	21.4775	21.5598	19.368	21.1793	19.4812	S	2	14-3-3 domain binding motif;Calmodulin-dependent protein kinase II substrate motif;Calmodulin-dependent protein kinase IV substrate motif;Casein kinase II substrate motif;Chk1 kinase substrate motif;PKA kinase substrate motif;PKC kinase substrate motif	0.996069	3.87e-09
23.2825	24.3299	24.1668	24.2227	23.0008	23.5508	22.5671	23.6016	NaN	23.795	NaN	23.0696	22.9375	23.274	NaN	NaN	NaN	NaN	22.369	22.8541	NaN	NaN	NaN	NaN	23.6881	22.662	NaN	22.0757	NaN	0.563572	0.715513	0.136762	0.169523	NaN	0.343017	NaN	0.414542	24.1668	23.2758	23.6983	23.0696	NaN	22.6115	23.6881	22.3688	S	3	ERK1,2 kinase substrate motif;Growth associated histone HI kinase substrate motif;GSK-3, ERK1, ERK2, CDK5 substrate motif;PAK2 kinase substrate motif;Pim1 kinase substrate sequence;PKA kinase substrate motif;PKC kinase substrate motif;WW domain binding motif	1	3.09e-11
26.0708	27.3055	26.8878	NaN	NaN	27.0125	26.2068	27.0579	NaN	NaN	NaN	NaN	NaN	NaN	NaN	26.0918	25.9865	NaN	NaN	NaN	25.6258	NaN	NaN	NaN	NaN	24.8639	NaN	NaN	NaN	0.628017	0.569716	NaN	NaN	0.0745008	NaN	NaN	NaN	26.8878	26.6096	27.0579	NaN	26.0392	25.6258	NaN	24.8639	S	2	ERK1,2 kinase substrate motif;G protein-coupled receptor kinase 1 substrate motif;GSK3 kinase substrate motif;GSK-3, ERK1, ERK2, CDK5 substrate motif;MDC1 BRCT domain binding motif;Plk1 PBD domain binding motif;WW domain binding motif	0.983768	2.41e-48
NaN	NaN	22.8007	NaN	NaN	21.977	NaN	23.0391	22.4289	NaN	NaN	21.8761	NaN	NaN	23.5358	23.0363	NaN	NaN	20.928	20.9962	22.179	21.2832	21.3368	21.117	NaN	NaN	21.0722	NaN	21.0476	NaN	NaN	0.431484	NaN	0.353235	0.575898	0.155423	0.0173524	22.8007	21.977	22.734	21.8761	23.2861	21.1397	21.2269	21.0599	S	3	ERK1,2 kinase substrate motif;G protein-coupled receptor kinase 1 substrate motif;Growth associated histone HI kinase substrate motif;GSK-3, ERK1, ERK2, CDK5 substrate motif;PKA kinase substrate motif;PKC kinase substrate motif;WW domain binding motif	1	1.37e-05
NaN	NaN	NaN	NaN	NaN	NaN	NaN	NaN	NaN	NaN	NaN	22.8311	NaN	NaN	23.0602	NaN	NaN	NaN	NaN	NaN	NaN	NaN	21.7906	21.8645	NaN	NaN	21.5411	20.1787	21.2527	NaN	NaN	NaN	NaN	NaN	NaN	0.0522553	0.717979	NaN	NaN	NaN	22.8311	23.0602	NaN	21.8276	21.2527	S	2	Casein kinase II substrate motif;ERK1,2 kinase substrate motif;GSK-3, ERK1, ERK2, CDK5 substrate motif;MDC1 BRCT domain binding motif;PKA kinase substrate motif;PKC kinase substrate motif;Plk1 PBD domain binding motif;WW domain binding motif	0.999999	0.00398794
24.138	23.6762	NaN	NaN	NaN	NaN	23.001	25.8905	26.2129	26.5303	26.4701	24.4263	24.4638	26.5026	25.2174	26.0634	26.2629	26.7041	NaN	20.8852	NaN	NaN	22.1576	NaN	24.5043	23.0626	NaN	NaN	NaN	0.326583	NaN	0.319913	1.17871	0.623438	NaN	1.65937	NaN	23.9071	23.001	26.2129	25.467	26.1632	20.8852	23.3309	23.0626	S	2	b-Adrenergic Receptor kinase substrate motif;Casein kinase II substrate motif;ERK1,2 kinase substrate motif;GSK-3, ERK1, ERK2, CDK5 substrate motif;WW domain binding motif	1	1.23e-99
23.567	22.8792	22.9578	NaN	23.3071	NaN	22.6835	25.0971	25.631	24.996	24.2237	23.2858	23.1526	24.2354	22.8013	23.8943	24.1528	25.4315	21.5221	22.1522	21.7405	22.0119	23.092	22.6887	22.9726	21.6136	NaN	NaN	21.2839	0.376499	0.440973	0.341221	0.58588	1.08027	0.281005	0.207179	0.23316	22.9578	22.9953	25.0971	23.7547	24.0235	21.8762	22.9726	21.4487	S	2	b-Adrenergic Receptor kinase substrate motif;Casein kinase II substrate motif;G protein-coupled receptor kinase 1 substrate motif;Pyruvate dehydrogenase kinase substrate motif	1	2.32e-72
25.3964	25.5845	25.3985	25.3694	25.1957	25.2591	25.3651	26.9166	26.2103	27.8507	27.828	26.3866	26.1803	28.0893	26.9667	27.6226	27.673	29.1357	24.6299	NaN	25.2963	25.1542	25.9356	25.5532	26.7701	25.2298	26.0402	25.6211	24.9324	0.10803	0.0848115	0.822843	0.976655	0.915856	0.350987	0.622298	0.480937	25.3985	25.3121	26.9166	27.1073	27.6478	25.1542	25.9356	25.4254	S	2	Casein kinase I substrate motif;Casein kinase II substrate motif	1	1.65e-62
24.8716	24.8787	24.6945	24.7356	24.4296	24.5571	24.2903	26.014	26.9594	26.5199	25.5816	24.4148	23.8633	26.0272	24.7495	25.7691	25.6305	27.4213	22.6255	23.3018	23.4083	23.1616	23.8458	23.5399	24.5062	23.017	23.021	23.3329	22.8286	0.104332	0.18945	0.473114	1.00413	1.1147	0.347578	0.493874	0.208951	24.8716	24.4933	26.5199	24.9982	25.6998	23.2317	23.8458	23.019	S	2	Casein kinase II substrate motif;PKA kinase substrate motif;PKC kinase substrate motif	1	2.96e-25
23.8318	NaN	NaN	NaN	NaN	22.0698	NaN	24.9359	25.958	23.7732	24.0237	23.7528	NaN	NaN	NaN	22.7313	23.0593	26.0524	NaN	NaN	22.5372	22.3773	21.2177	21.1572	22.579	20.6129	23.1455	20.545	NaN	NaN	NaN	1.09316	0.191526	1.8301	0.113025	0.804002	1.4822	23.8318	22.0698	24.9359	23.8883	23.0593	22.4572	21.2177	20.6129	S	2	Casein kinase I substrate motif;Casein kinase II substrate motif;PKA kinase substrate motif;Pyruvate dehydrogenase kinase substrate motif	1	4.99e-31
NaN	NaN	NaN	22.3719	22.3676	NaN	22.8587	24.1696	NaN	NaN	24.5294	23.9077	23.0934	24.3524	24.5696	22.8852	24.8144	24.6941	NaN	20.1204	NaN	NaN	22.2153	21.5178	23.6079	20.4691	21.8788	20.0647	NaN	NaN	0.282292	NaN	0.64067	0.909276	NaN	1.06413	0.952373	NaN	22.3719	24.1696	24.13	24.6319	20.1204	22.2153	20.4691	S	2	b-Adrenergic Receptor kinase substrate motif;Casein kinase II substrate motif;G protein-coupled receptor kinase 1 substrate motif;PKA kinase substrate motif;PKC kinase substrate motif	1	1.89e-271
NaN	22.75	23.0831	NaN	22.8766	22.7739	22.7376	24.0926	25.069	25.8353	24.8936	24.0256	24.005	24.5594	24.7889	24.6651	24.8734	25.9506	21.9528	NaN	22.2221	22.4762	23.2667	22.7727	23.8309	21.9928	22.6765	21.8567	21.5652	0.235537	0.0720841	0.873445	0.432744	0.593581	0.261761	0.529464	0.470877	22.9165	22.7739	25.069	24.2925	24.8312	22.2221	23.2667	21.9248	S	3	b-Adrenergic Receptor kinase substrate motif;Casein kinase II substrate motif	1	2.17e-163
NaN	22.2513	22.257	22.2294	NaN	22.1861	22.0338	23.1654	NaN	23.4121	23.8419	NaN	22.8719	23.113	23.0135	23.0374	23.6061	23.9231	21.027	20.5119	20.85	21.1959	21.8526	21.0187	22.7955	21.0687	21.0036	20.9997	20.7926	0.00400159	0.102778	0.174435	0.505072	0.446041	0.292576	0.888992	0.119945	22.2541	22.1861	23.2888	23.113	23.3218	20.9385	21.8526	21.0017	S	2	b-Adrenergic Receptor kinase substrate motif;Casein kinase II substrate motif	1	5.43e-40
NaN	NaN	NaN	NaN	NaN	22.5454	NaN	NaN	NaN	NaN	26.4033	25.2923	25.2478	26.46	25.4697	26.0916	26.3657	26.3172	NaN	21.4832	NaN	NaN	NaN	NaN	NaN	NaN	20.438	21.5857	NaN	NaN	NaN	NaN	0.671313	0.411929	NaN	NaN	0.811574	NaN	22.5454	NaN	25.8478	26.2044	21.4832	NaN	21.0118	S	2	b-Adrenergic Receptor kinase substrate motif;Casein kinase I substrate motif	1	0
NaN	NaN	NaN	NaN	NaN	NaN	NaN	23.5861	24.2774	24.8324	24.5455	22.1909	22.5831	24.0391	23.2107	23.584	24.6178	25.0163	19.9934	NaN	20.1892	19.6441	20.9296	21.1385	22.9785	NaN	NaN	NaN	20.243	NaN	NaN	0.624376	1.13066	0.849451	0.276152	1.1275	NaN	NaN	NaN	24.2774	23.3111	24.1009	19.9934	21.1385	20.243	S	2	Casein kinase I substrate motif;Casein kinase II substrate motif;G protein-coupled receptor kinase 1 substrate motif;PKA kinase substrate motif;PKC kinase substrate motif	1	2e-121
NaN	NaN	22.3766	21.5756	22.2118	22.364	21.8923	22.9975	23.0335	23.6581	23.0012	23.1159	23.0105	24.1249	23.2945	23.5208	NaN	23.4214	21.5828	22.2134	22.1418	22.2703	22.516	22.4225	22.9615	21.5569	22.5625	22.9949	NaN	NaN	0.35052	0.371474	0.543691	0.113444	0.317238	0.288019	0.737796	22.3766	22.052	23.0335	23.0632	23.4214	22.1776	22.516	22.5625	S	2	Casein kinase II substrate motif;DNA dependent Protein kinase substrate motif;ERK1,2 kinase substrate motif;GSK-3, ERK1, ERK2, CDK5 substrate motif;PKA kinase substrate motif;PKC kinase substrate motif;Pyruvate dehydrogenase kinase substrate motif;WW domain binding motif	0.999999	3.72e-44
22.9081	22.8577	22.1117	23.6541	23.1023	NaN	23.0547	23.3673	23.6026	23.7664	23.3655	23.0112	23.5139	23.8534	24.0556	24.113	24.4876	24.3762	21.5523	21.7691	21.8073	21.5896	23.6603	21.7756	22.7142	22.3691	22.7964	22.9152	21.9331	0.445979	0.333149	0.200635	0.349126	0.207097	0.127288	0.942352	0.446764	22.8577	23.1023	23.6026	23.4397	24.2446	21.6794	22.7142	22.5828	S	2	14-3-3 domain binding motif;Calmodulin-dependent protein kinase II substrate motif;Casein kinase II substrate motif;ERK1,2 kinase substrate motif;GSK-3, ERK1, ERK2, CDK5 substrate motif;MDC1 BRCT domain binding motif;PKA kinase substrate motif;PKC kinase substrate motif;Plk1 PBD domain binding motif;WW domain binding motif	0.999685	3.07e-14
23.3605	22.91	22.9223	23.1472	24.2467	23.6836	22.8379	24.6248	24.3493	24.3039	23.4726	23.3752	23.127	23.7616	23.2156	23.3872	23.4499	NaN	22.3568	23.27	23.093	22.9873	23.1334	22.9677	23.6025	22.46	23.7955	23.7658	23.5226	0.256622	0.619769	0.17364	0.262357	0.121296	0.39745	0.329272	0.629299	22.9223	23.4154	24.3493	23.4239	23.3872	23.0401	23.1334	23.6442	S	2	Calmodulin-dependent protein kinase II substrate motif;Casein kinase II substrate motif;PKA kinase substrate motif;PKC kinase substrate motif	1	0
23.7026	23.379	23.2637	23.0962	22.9225	23.1806	22.9934	23.9647	24.3009	24.3811	24.2341	23.4715	23.2758	24.6184	23.91	22.8715	23.9542	25.0121	21.858	22.6737	22.8321	22.7717	23.096	22.9878	23.2098	22.0383	22.3221	22.5623	22.4101	0.227571	0.113483	0.220939	0.632722	0.874073	0.455283	0.111012	0.220183	23.379	23.0448	24.3009	23.8528	23.9321	22.7227	23.096	22.3661	S	3	b-Adrenergic Receptor kinase substrate motif	0.999884	6.23e-42
24.865	24.9521	25.2023	25.1964	25.2959	24.7848	25.5393	25.5767	25.2122	25.7696	25.2322	25.0041	25.0837	25.7569	25.3394	25.428	25.0049	25.7094	23.6393	24.9282	24.3711	24.6695	24.992	25.0459	24.5542	24.0372	25.5376	25.3192	25.242	0.175102	0.314447	0.283052	0.338558	0.290256	0.557126	0.269685	0.676212	24.9521	25.2462	25.5767	25.158	25.3837	24.5203	24.992	25.2806	S	2	14-3-3 domain binding motif;Calmodulin-dependent protein kinase II substrate motif;Casein kinase II substrate motif;MAPKAPK1 kinase substrate motif;p70 Ribosomal S6 kinase substrate motif;Phosphorylase kinase substrate motif;PKA kinase substrate motif;PKC kinase substrate motif	1	8.72e-65
NaN	23.0368	22.5654	22.6485	22.6608	22.5968	NaN	23.3757	23.3916	NaN	23.7103	22.6666	22.8371	23.7663	23.492	23.6129	23.7319	23.8947	21.7397	22.1114	21.5	21.6888	22.7228	22.2011	23.0183	21.5912	NaN	22.1613	21.7223	0.333366	0.0339695	0.0112711	0.57421	0.171846	0.25595	0.413785	0.298613	22.8011	22.6485	23.3836	23.2737	23.6724	21.7142	22.7228	21.7223	S	2	Casein kinase II substrate motif;G protein-coupled receptor kinase 1 substrate motif;PKA kinase substrate motif;PKC kinase substrate motif	1	0.00343903
22.123	22.0022	21.8784	NaN	21.3843	21.7854	NaN	22.655	22.4768	NaN	22.535	22.2016	22.0047	NaN	22.3509	22.2018	NaN	NaN	19.5149	20.6559	20.3638	19.2551	20.8093	20.5238	21.9562	NaN	20.4103	20.2168	21.1045	0.122282	0.283614	0.125991	0.268057	0.105459	0.668761	0.75817	0.466775	22.0022	21.5848	22.5659	22.2016	22.2763	19.9393	20.8093	20.4103	S	3	Casein kinase II substrate motif;DNA dependent Protein kinase substrate motif;ERK1,2 kinase substrate motif;GSK-3, ERK1, ERK2, CDK5 substrate motif;WW domain binding motif	0.96875	4.2e-09
24.678	24.9834	25.0263	24.5427	24.4159	24.8827	24.2345	24.9491	24.8449	24.4673	NaN	23.0139	23.1844	NaN	23.7835	24.0513	24.1767	24.6724	NaN	NaN	23.0157	23.0769	NaN	23.8559	NaN	22.4324	NaN	22.9636	23.5247	0.189908	0.27352	0.253496	0.120547	0.372308	0.0432474	NaN	0.546213	24.9834	24.4793	24.8449	23.0991	24.114	23.0463	23.8559	22.9636	S	3	14-3-3 domain binding motif;BARD1 BRCT domain binding motif;Calmodulin-dependent protein kinase II substrate motif;Casein kinase II substrate motif;G protein-coupled receptor kinase 1 substrate motif;GSK3 kinase substrate motif;PKA kinase substrate motif;PKC kinase substrate motif	1	5.13e-162
23.9065	24.0969	24.3806	24.4548	24.9594	24.4914	23.5674	24.4704	24.1932	NaN	NaN	23.9032	23.8085	24.4774	24.2982	23.8021	24.3016	24.4869	22.9453	23.393	23.1239	23.247	23.7292	23.3241	23.872	22.5634	23.3702	23.3091	23.7808	0.238538	0.581218	0.196039	0.361938	0.293602	0.189797	0.284234	0.506944	24.0969	24.4731	24.3318	23.9032	24.2999	23.1855	23.7292	23.3397	S	3	b-Adrenergic Receptor kinase substrate motif;Casein kinase II substrate motif;ERK1,2 kinase substrate motif;GSK-3, ERK1, ERK2, CDK5 substrate motif;PKA kinase substrate motif;PKC kinase substrate motif;WW domain binding motif	0.998962	3.33e-126
23.2732	23.6218	24.0878	23.8701	23.5112	24.2594	23.5027	24.4702	NaN	26.3658	25.5964	24.2285	24.6558	25.8276	25.1497	26.1028	24.9347	26.0624	23.4382	23.8652	23.5056	23.6101	23.2081	23.0215	23.7256	22.8237	23.7758	23.7541	24.2063	0.408744	0.359145	1.34041	0.759517	0.607269	0.18746	0.364818	0.582635	23.6218	23.6907	25.418	25.1261	25.606	23.5578	23.2081	23.7649	S	2	Casein kinase II substrate motif;Pyruvate dehydrogenase kinase substrate motif	1	0.00244229
NaN	NaN	22.9076	NaN	22.2396	22.6247	NaN	NaN	NaN	25.0618	23.6688	NaN	NaN	NaN	23.4135	22.9417	22.9903	23.9937	NaN	NaN	NaN	NaN	21.2769	NaN	NaN	NaN	NaN	NaN	NaN	NaN	0.272286	NaN	NaN	0.487671	NaN	NaN	NaN	22.9076	22.4321	25.0618	23.6688	23.2019	NaN	21.2769	NaN	S	2	Casein kinase II substrate motif;ERK1,2 kinase substrate motif;G protein-coupled receptor kinase 1 substrate motif;GSK3 kinase substrate motif;GSK-3, ERK1, ERK2, CDK5 substrate motif;PKA kinase substrate motif;PKC kinase substrate motif;WW domain binding motif	0.999929	9.42e-08
NaN	23.2766	23.8448	24.1465	22.6277	23.7607	23.9506	24.5719	24.7677	NaN	NaN	23.2368	23.7587	23.3535	23.9544	21.7913	23.6047	23.1916	21.8039	22.8237	22.8194	22.9663	23.3478	23.3509	23.3109	21.784	23.9453	23.881	22.0425	0.401786	0.680899	0.138437	0.273907	0.948807	0.537289	0.0222587	1.15975	23.5607	23.8557	24.6698	23.3535	23.3982	22.8215	23.3478	22.9618	S	3	b-Adrenergic Receptor kinase substrate motif;Casein kinase II substrate motif;PKA kinase substrate motif;PKC kinase substrate motif	1	7.19e-20
NaN	22.7788	22.5696	NaN	22.4087	22.4911	NaN	23.2762	NaN	NaN	NaN	NaN	22.7863	NaN	NaN	NaN	22.6707	NaN	NaN	NaN	21.1797	NaN	21.1194	NaN	NaN	NaN	21.5384	NaN	21.1425	0.147912	0.0582732	NaN	NaN	NaN	NaN	NaN	0.279923	22.6742	22.4499	23.2762	22.7863	22.6707	21.1797	21.1194	21.3404	S	3	Aurora-A kinase substrate motif;Casein kinase II substrate motif;PAK2 kinase substrate motif;Phosphorylase kinase substrate motif;Pim1 kinase substrate sequence;PKA kinase substrate motif;PKC kinase substrate motif	0.99938	3.04e-09
23.1329	23.0702	22.8451	22.7836	NaN	22.5396	NaN	NaN	NaN	23.5312	23.0788	22.3682	22.3423	22.8656	22.9714	NaN	23.1099	23.1433	NaN	21.5322	NaN	NaN	21.7719	NaN	22.5435	NaN	NaN	NaN	NaN	0.151369	0.17254	NaN	0.366833	0.0911499	NaN	0.545603	NaN	23.0702	22.6616	23.5312	22.6169	23.1099	21.5322	22.1577	NaN	S	2	b-Adrenergic Receptor kinase substrate motif;ERK1,2 kinase substrate motif;GSK-3, ERK1, ERK2, CDK5 substrate motif;WW domain binding motif	1	2.52e-170
NaN	NaN	NaN	NaN	NaN	NaN	NaN	NaN	24.3548	24.3863	NaN	NaN	NaN	NaN	23.5616	23.8726	23.9751	25.1223	NaN	NaN	NaN	NaN	NaN	NaN	22.8953	NaN	NaN	NaN	NaN	NaN	NaN	0.0222535	NaN	0.682643	NaN	NaN	NaN	NaN	NaN	24.3705	NaN	23.9238	NaN	22.8953	NaN	S	2	BARD1 BRCT domain binding motif;Casein kinase II substrate motif	1	3.74e-281
24.0304	24.1422	24.6501	24.2766	24.4094	23.5066	23.3333	NaN	24.1371	25.8478	24.5898	24.3652	24.8641	25.2819	24.7889	25.0698	24.6265	NaN	23.1712	23.9639	24.0169	23.8537	24.4826	23.7485	24.7669	23.5787	24.297	24.6808	23.8701	0.3303	0.540314	1.20966	0.394624	0.224304	0.392704	0.525473	0.483218	24.1422	23.8916	24.9925	24.727	24.7889	23.9088	24.4826	24.0835	S	2	14-3-3 domain binding motif;Calmodulin-dependent protein kinase II substrate motif;ERK1,2 kinase substrate motif;G protein-coupled receptor kinase 1 substrate motif;GSK-3, ERK1, ERK2, CDK5 substrate motif;MAPKAPK2 kinase substrate motif;PKA kinase substrate motif;PKC kinase substrate motif;WW domain binding motif	1	1.33e-23
22.9708	NaN	NaN	22.8062	NaN	22.2583	22.1539	NaN	NaN	23.2268	23.3605	22.5886	NaN	23.2794	23.0545	22.7784	22.9163	23.0368	NaN	NaN	22.4593	21.9459	21.2713	22.1905	22.5897	NaN	21.6707	22.259	22.0481	NaN	0.350411	NaN	0.424211	0.127809	0.363043	0.676088	0.298037	22.9708	22.2583	23.2268	23.2794	22.9765	22.2026	22.1905	22.0481	S	2	ERK1,2 kinase substrate motif;GSK-3, ERK1, ERK2, CDK5 substrate motif;WW domain binding motif	0.999884	8.49e-94
22.5396	NaN	NaN	NaN	23.5702	NaN	NaN	NaN	NaN	23.9156	23.1563	NaN	NaN	22.5383	NaN	NaN	NaN	NaN	NaN	NaN	NaN	22.3776	NaN	NaN	21.2462	NaN	NaN	NaN	NaN	NaN	NaN	NaN	0.436979	NaN	NaN	NaN	NaN	22.5396	23.5702	23.9156	22.8473	NaN	22.3776	21.2462	NaN	S	3	b-Adrenergic Receptor kinase substrate motif;ERK1,2 kinase substrate motif;G protein-coupled receptor kinase 1 substrate motif;GSK-3, ERK1, ERK2, CDK5 substrate motif;PKA kinase substrate motif;PKC kinase substrate motif;WW domain binding motif	1	1.4e-16
NaN	22.7113	22.6665	22.5736	NaN	22.1648	22.4911	NaN	23.1106	23.764	23.0546	22.5429	22.5268	23.8375	NaN	NaN	NaN	NaN	NaN	21.5357	21.8747	21.7309	NaN	NaN	NaN	20.9526	NaN	NaN	NaN	0.0316863	0.216168	0.462017	0.61559	NaN	0.170147	NaN	NaN	22.6889	22.4911	23.4373	22.7988	NaN	21.7309	NaN	20.9526	S	2	14-3-3 domain binding motif;Calmodulin-dependent protein kinase II substrate motif;Calmodulin-dependent protein kinase IV substrate motif;Chk1 kinase substrate motif;ERK1,2 kinase substrate motif;GSK-3, ERK1, ERK2, CDK5 substrate motif;PKA kinase substrate motif;PKC kinase substrate motif;WW domain binding motif	1	1.85e-05
22.4712	22.4957	22.0471	22.3801	22.5169	22.2091	21.6244	23.0513	22.528	22.5784	NaN	NaN	22.0628	NaN	NaN	NaN	NaN	22.4531	19.9212	20.9241	20.7637	20.5227	20.9699	21.7358	21.7092	20.4526	21.782	21.6144	21.4837	0.25222	0.392883	0.288679	NaN	NaN	0.439941	0.434678	0.599611	22.4712	22.2946	22.5784	22.0628	22.4531	20.6432	21.7092	21.5491	S	2	G protein-coupled receptor kinase 1 substrate motif;PKA kinase substrate motif;PKC kinase substrate motif	1	1.23e-05
23.7888	23.1251	23.3732	23.4554	23.3055	23.0933	22.6234	24.0037	23.5442	24.2973	23.899	NaN	23.5432	24.3696	23.5686	23.6136	23.7743	23.9153	21.6475	NaN	23.1746	NaN	23.0769	23.0812	23.3156	22.6022	23.1592	23.022	23.2703	0.335347	0.362495	0.379586	0.414558	0.158448	1.07977	0.136607	0.292346	23.3732	23.1994	24.0037	23.899	23.6939	22.411	23.0812	23.0906	S	2	ERK1,2 kinase substrate motif;Growth associated histone HI kinase substrate motif;GSK-3, ERK1, ERK2, CDK5 substrate motif;MAPKAPK2 kinase substrate motif;PKA kinase substrate motif;PKC kinase substrate motif;WW domain binding motif	1	2e-61
24.6697	26.1222	24.2195	24.3891	NaN	25.8968	NaN	26.0376	26.1378	27.1103	NaN	26.0903	26.2769	NaN	25.9707	27.0896	27.489	27.8111	NaN	25.2592	23.5894	25.3996	NaN	23.7355	26.398	NaN	23.9583	23.9713	25.4052	0.994413	1.0661	0.592517	0.131904	0.802484	1.00703	1.88268	0.831647	24.6697	25.143	26.1378	26.1836	27.2893	25.2592	25.0668	23.9713	S	1	Casein kinase II substrate motif;ERK1,2 kinase substrate motif;G protein-coupled receptor kinase 1 substrate motif;Growth associated histone HI kinase substrate motif;GSK3 kinase substrate motif;GSK-3, ERK1, ERK2, CDK5 substrate motif;WW domain binding motif	0.998607	4.14e-17
24.8081	25.2431	25.5611	25.0564	24.7631	24.7886	24.3837	25.4226	25.0157	25.7584	24.8252	24.6107	24.5806	25.3593	25.9417	25.6419	25.6207	25.369	23.6798	24.3678	24.5281	24.2756	24.7338	24.7993	24.5002	24.2372	24.8832	24.5753	24.4452	0.377983	0.276716	0.371892	0.360404	0.234382	0.370348	0.15723	0.270573	25.2431	24.7759	25.4226	24.7179	25.6313	24.3217	24.7338	24.5103	S	2	Casein kinase I substrate motif;ERK1,2 kinase substrate motif;G protein-coupled receptor kinase 1 substrate motif;GSK-3, ERK1, ERK2, CDK5 substrate motif;MAPKAPK2 kinase substrate motif;WW domain binding motif	1	3.61e-30
NaN	NaN	NaN	NaN	NaN	NaN	NaN	NaN	NaN	NaN	22.747	22.711	NaN	NaN	22.8062	NaN	22.3218	22.8248	20.1034	21.4177	21.4267	21.3182	21.6888	22.0569	NaN	NaN	21.6053	NaN	21.2682	NaN	NaN	NaN	0.0254634	0.285191	0.643935	0.260314	0.238358	NaN	NaN	NaN	22.729	22.8062	21.368	21.8728	21.4368	S	2	14-3-3 domain binding motif;Calmodulin-dependent protein kinase II substrate motif;DNA dependent Protein kinase substrate motif;ERK1,2 kinase substrate motif;G protein-coupled receptor kinase 1 substrate motif;GSK-3, ERK1, ERK2, CDK5 substrate motif;MAPKAPK2 kinase substrate motif;PKA kinase substrate motif;PKC kinase substrate motif;WW domain binding motif	0.999937	2.36e-06
NaN	22.7264	22.7254	NaN	22.7032	22.9034	NaN	NaN	23.4211	NaN	NaN	NaN	NaN	NaN	NaN	23.4336	23.5073	NaN	21.3578	NaN	NaN	NaN	NaN	NaN	NaN	NaN	NaN	NaN	NaN	0.000679744	0.141555	NaN	NaN	0.0521137	NaN	NaN	NaN	22.7259	22.8033	23.4211	NaN	23.4705	21.3578	NaN	NaN	S	3	Casein kinase II substrate motif;MDC1 BRCT domain binding motif;PKA kinase substrate motif;PKC kinase substrate motif;Plk1 PBD domain binding motif	0.758956	7.09e-71
NaN	NaN	NaN	NaN	NaN	NaN	NaN	25.2147	25.654	24.7554	NaN	NaN	NaN	24.9842	24.1103	24.0807	24.6853	25.7549	NaN	NaN	NaN	NaN	NaN	NaN	NaN	NaN	NaN	NaN	NaN	NaN	NaN	0.449332	NaN	0.782552	NaN	NaN	NaN	NaN	NaN	25.2147	24.9842	24.3978	NaN	NaN	NaN	S	2	14-3-3 domain binding motif;Akt kinase substrate motif;b-Adrenergic Receptor kinase substrate motif;Calmodulin-dependent protein kinase II substrate motif;Casein kinase II substrate motif;MAPKAPK1 kinase substrate motif;PAK2 kinase substrate motif;PKA kinase substrate motif;PKC epsilon kinase substrate motif;PKC kinase substrate motif	1	3.89e-32
NaN	NaN	22.4898	NaN	NaN	NaN	NaN	NaN	23.1808	NaN	NaN	NaN	22.2153	23.4191	22.9164	23.8524	22.1707	24.8622	NaN	21.7431	NaN	NaN	NaN	NaN	NaN	NaN	NaN	NaN	NaN	NaN	NaN	NaN	0.85118	1.16582	NaN	NaN	NaN	22.4898	NaN	23.1808	22.8172	23.3844	21.7431	NaN	NaN	S	2	Casein kinase II substrate motif;ERK1,2 kinase substrate motif;Growth associated histone HI kinase substrate motif;GSK-3, ERK1, ERK2, CDK5 substrate motif;PKA kinase substrate motif;PKC kinase substrate motif;Pyruvate dehydrogenase kinase substrate motif;WW domain binding motif	1	1.06e-16
24.421	24.6355	24.6369	24.2627	24.543	24.3438	23.9261	24.5393	23.8943	25.4054	23.9263	24.1765	24.0303	24.314	25.0367	24.8472	25.0538	24.4936	23.0163	23.6094	23.7586	23.6553	24.0286	23.4101	23.8528	23.326	24.1245	24.3755	23.5618	0.124245	0.257074	0.758269	0.169461	0.260239	0.334949	0.31873	0.486147	24.6355	24.3032	24.5393	24.1034	24.9419	23.6324	23.8528	23.8431	S	3	Casein kinase II substrate motif;ERK1,2 kinase substrate motif;GSK-3, ERK1, ERK2, CDK5 substrate motif;WW domain binding motif	1	1.35e-23
NaN	23.0082	23.1248	23.0336	23.2472	22.5395	22.9515	23.4913	NaN	23.7086	23.3397	22.8671	23.0382	NaN	23.4935	23.7494	23.226	23.7029	21.3803	22.3289	22.3044	22.4504	22.9555	22.6338	22.9142	21.8418	22.8847	22.5696	22.51	0.0824487	0.296418	0.153661	0.239285	0.238826	0.494626	0.175028	0.438488	23.0665	22.9925	23.5999	23.0382	23.5982	22.3167	22.9142	22.5398	S	2	G protein-coupled receptor kinase 1 substrate motif	0.974019	0.00056095
NaN	22.5153	22.8335	NaN	NaN	NaN	22.3589	23.4322	NaN	23.513	22.8336	22.2889	22.139	22.6641	23.0243	23.1142	NaN	22.9828	NaN	NaN	21.5653	NaN	21.3765	21.1338	22.3884	NaN	21.1164	21.0279	21.1744	0.224979	NaN	0.0571687	0.322338	0.0671781	NaN	0.665425	0.0737877	22.6744	22.3589	23.4726	22.4765	23.0243	21.5653	21.3765	21.1164	S	2	14-3-3 domain binding motif;Calmodulin-dependent protein kinase II substrate motif;Calmodulin-dependent protein kinase IV substrate motif;Casein kinase II substrate motif;Chk1 kinase substrate motif;PKA kinase substrate motif;PKC kinase substrate motif	0.999839	3.15e-39
24.4637	24.9235	25.2108	24.7409	24.6545	24.703	24.1402	25.0158	25.6113	26.6448	25.9457	24.5833	25.3377	26.1782	25.8156	26.085	26.0816	26.1463	23.5861	24.0026	24.1138	23.7994	24.4344	24.1706	24.7234	23.7534	24.2407	24.2271	24.0316	0.376822	0.281843	0.824279	0.712879	0.147385	0.232758	0.276526	0.227534	24.9235	24.6787	25.6113	25.6417	26.0833	23.901	24.4344	24.1294	S	2	Casein kinase I substrate motif;DNA dependent Protein kinase substrate motif;ERK1,2 kinase substrate motif;G protein-coupled receptor kinase 1 substrate motif;Growth associated histone HI kinase substrate motif;GSK3 kinase substrate motif;GSK-3, ERK1, ERK2, CDK5 substrate motif;PKA kinase substrate motif;PKC kinase substrate motif;WW domain binding motif	1	3.89e-27
NaN	NaN	22.4643	NaN	NaN	NaN	NaN	NaN	22.9814	22.9035	22.6209	22.3652	22.2163	22.7684	22.3926	22.427	22.7229	NaN	NaN	NaN	20.8088	NaN	20.809	20.9943	22.4121	20.0805	NaN	NaN	NaN	NaN	NaN	0.0551038	0.248409	0.181581	NaN	0.876966	NaN	22.4643	NaN	22.9425	22.4931	22.427	20.8088	20.9943	20.0805	S	2	Casein kinase II substrate motif;ERK1,2 kinase substrate motif;G protein-coupled receptor kinase 1 substrate motif;GSK-3, ERK1, ERK2, CDK5 substrate motif;MAPKAPK2 kinase substrate motif;MDC1 BRCT domain binding motif;Plk1 PBD domain binding motif;WW domain binding motif	0.996643	0.000139966
NaN	22.8738	22.6483	NaN	NaN	22.6156	21.9634	23.0338	NaN	NaN	NaN	22.4867	22.365	22.5247	22.9595	22.4551	23.0485	22.8062	NaN	21.2609	21.0207	21.3648	NaN	20.6685	22.3226	20.4541	22.1469	20.9899	21.6291	0.159439	0.461167	NaN	0.0833891	0.261407	0.176502	1.16965	0.738716	22.761	22.2895	23.0338	22.4867	22.8829	21.2609	21.4955	21.3095	S	3	DNA dependent Protein kinase substrate motif;ERK1,2 kinase substrate motif;GSK-3, ERK1, ERK2, CDK5 substrate motif;WW domain binding motif	0.999951	6.46e-12
NaN	NaN	22.0981	NaN	NaN	NaN	21.826	23.9074	24.8543	NaN	NaN	22.7934	NaN	24.0455	NaN	24.1956	23.5001	NaN	NaN	NaN	NaN	NaN	NaN	NaN	NaN	20.5417	NaN	NaN	NaN	NaN	NaN	0.669587	0.885375	0.491757	NaN	NaN	NaN	22.0981	21.826	24.3808	23.4194	23.8478	NaN	NaN	20.5417	S	3	Casein kinase II substrate motif;DNA dependent Protein kinase substrate motif;PKA kinase substrate motif;PKC kinase substrate motif	1	0.000946645
23.6698	24.366	25.4641	NaN	24.4987	23.2671	NaN	24.2997	24.9618	24.337	NaN	23.5612	24.2123	24.3724	24.3832	NaN	NaN	24.3652	22.8645	NaN	NaN	NaN	23.8634	22.5619	23.7976	23.3293	NaN	23.1891	NaN	0.904598	0.870838	0.371978	0.429655	0.0127074	NaN	0.733172	0.099151	24.366	23.8829	24.337	24.2123	24.3742	22.8645	23.7976	23.2592	S	3	Casein kinase II substrate motif;DNA dependent Protein kinase substrate motif;ERK1,2 kinase substrate motif;G protein-coupled receptor kinase 1 substrate motif;GSK3 kinase substrate motif;GSK-3, ERK1, ERK2, CDK5 substrate motif;WW domain binding motif	0.998967	1.85e-09
24.989	24.62	25.0028	24.6157	25.1964	NaN	23.9038	25.0619	25.1635	26.1927	25.4623	24.5745	24.6218	25.7042	24.6064	24.9778	25.4232	24.9804	23.4063	24.5231	23.8508	23.8689	24.5007	24.1236	24.6632	23.9023	24.2544	24.5544	24.0445	0.217126	0.647453	0.625564	0.577561	0.334082	0.459996	0.276805	0.283382	24.989	24.6157	25.1635	25.042	24.9791	23.8599	24.5007	24.1495	S	2	14-3-3 domain binding motif;Calmodulin-dependent protein kinase II substrate motif;ERK1,2 kinase substrate motif;G protein-coupled receptor kinase 1 substrate motif;GSK3 kinase substrate motif;GSK-3, ERK1, ERK2, CDK5 substrate motif;PKA kinase substrate motif;PKC kinase substrate motif;WW domain binding motif	1	0.000234666
NaN	NaN	NaN	NaN	21.5936	NaN	22.1089	23.2974	23.1392	23.6949	23.2103	22.6381	23.2028	23.4893	23.018	23.1431	23.4787	23.2443	20.9282	20.5839	21.2829	20.6547	22.0487	21.246	22.8779	21.6599	21.7019	21.521	NaN	NaN	0.3644	0.286328	0.357145	0.195147	0.317202	0.815986	0.0946825	NaN	21.8513	23.2974	23.2066	23.1937	20.7915	22.0487	21.6599	S	2	Cdc2 kinase substrate motif;CDK kinase substrate motif;CDK1,2,4,6 kinase substrate motif;ERK1,2 kinase substrate motif;Growth associated histone HI kinase substrate motif;GSK-3, ERK1, ERK2, CDK5 substrate motif;MAPKAPK2 kinase substrate motif;MDC1 BRCT domain binding motif;Plk1 PBD domain binding motif;WW domain binding motif	0.996196	2.76e-05
22.111	22.0903	21.9771	NaN	NaN	NaN	NaN	23.1668	22.9231	23.6812	22.9125	22.1593	22.7055	22.8525	23.1368	23.2246	23.3206	23.3396	20.0534	NaN	20.9767	NaN	21.0078	20.7464	22.5837	20.5355	20.6296	20.3415	19.9534	0.0720654	NaN	0.387017	0.343291	0.0937102	0.652872	0.993904	0.299463	22.0903	NaN	23.1668	22.779	23.2726	20.515	21.0078	20.4385	S	3	Calmodulin-dependent protein kinase II substrate motif;Chk1 kinase substrate motif;PKA kinase substrate motif;PKC kinase substrate motif	1	0.0002275
22.4491	NaN	22.5077	NaN	22.4088	22.3876	NaN	23.4843	NaN	NaN	22.8857	22.3963	22.7415	23.1134	23.1916	23.0576	NaN	22.7225	NaN	NaN	21.5168	NaN	21.7362	NaN	NaN	NaN	NaN	NaN	NaN	0.0414725	0.0150407	NaN	0.300513	0.241637	NaN	NaN	NaN	22.4784	22.3982	23.4843	22.8136	23.0576	21.5168	21.7362	NaN	S	3	b-Adrenergic Receptor kinase substrate motif;ERK1,2 kinase substrate motif;G protein-coupled receptor kinase 1 substrate motif;GSK-3, ERK1, ERK2, CDK5 substrate motif;WW domain binding motif	0.999996	1.11e-12
23.785	23.7912	23.6458	23.6534	23.301	23.9943	23.0683	24.6118	NaN	24.7632	24.1468	23.5226	NaN	24.3647	24.4434	24.5394	24.3249	24.0965	22.2854	22.9418	22.7515	22.3786	NaN	22.9474	23.2166	NaN	22.81	21.2449	NaN	0.082234	0.405675	0.107007	0.437045	0.191048	0.309458	0.190354	1.10672	23.785	23.4772	24.6875	24.1468	24.3841	22.565	23.082	22.0275	S	2	Casein kinase II substrate motif;ERK1,2 kinase substrate motif;GSK-3, ERK1, ERK2, CDK5 substrate motif;WW domain binding motif	0.996693	2e-134
NaN	NaN	NaN	NaN	22.9888	23.1258	NaN	24.1999	24.6277	NaN	23.0084	NaN	22.6815	NaN	NaN	NaN	NaN	NaN	21.605	NaN	NaN	NaN	20.9769	NaN	22.7887	21.3292	NaN	22.3403	21.5888	NaN	0.0968528	0.302543	0.231147	NaN	NaN	1.28117	0.525102	NaN	23.0573	24.4138	22.845	NaN	21.605	21.8828	21.5888	S	3	Cdc2 kinase substrate motif;CDK kinase substrate motif;CDK1,2,4,6 kinase substrate motif;ERK1,2 kinase substrate motif;GSK-3, ERK1, ERK2, CDK5 substrate motif;WW domain binding motif	1	8.8e-43
NaN	22.739	22.6712	22.8913	NaN	NaN	NaN	NaN	22.9023	23.4969	NaN	21.5575	NaN	NaN	22.9666	22.7171	NaN	NaN	21.2318	21.3144	21.3829	21.1049	NaN	21.5107	NaN	NaN	NaN	NaN	NaN	0.0479638	NaN	0.420396	NaN	0.176438	0.119599	NaN	NaN	22.7051	22.8913	23.1996	21.5575	22.8418	21.2731	21.5107	NaN	S	3	14-3-3 domain binding motif;Akt kinase substrate motif;b-Adrenergic Receptor kinase substrate motif;Calmodulin-dependent protein kinase II substrate motif;Casein kinase II substrate motif;G protein-coupled receptor kinase 1 substrate motif;MAPKAPK1 kinase substrate motif;p70 Ribosomal S6 kinase substrate motif;Phosphorylase kinase substrate motif;PKA kinase substrate motif;PKC kinase substrate mo…	0.999993	0.000170607
22.7135	23.0007	23.1228	23.077	22.6109	23.6463	22.5707	24.3294	24.9328	24.8589	24.5119	21.8282	23.4363	24.6187	24.2304	24.446	24.5382	24.9282	21.7351	22.1492	20.6685	20.4813	21.3357	23.4659	23.5604	20.6874	20.9433	23.0988	22.2923	0.210142	0.502349	0.329112	1.29553	0.291723	0.810888	1.25804	1.13916	23.0007	22.844	24.8589	23.9741	24.4921	21.2018	23.4659	21.6178	S	2	14-3-3 domain binding motif;AMP-activated protein kinase substrate motif;Calmodulin-dependent protein kinase I substrate motif;Calmodulin-dependent protein kinase II substrate motif;Calmodulin-dependent protein kinase IV substrate motif;Casein kinase II substrate motif;Chk1 kinase substrate motif;HMGCoA Reductase kinase substrate motif;PKA kinase substrate motif;PKC kinase substrate motif	1	2.42e-51
NaN	NaN	NaN	NaN	NaN	NaN	NaN	23.8086	23.419	23.8066	23.8897	NaN	23.2073	24.3605	22.6632	23.6418	23.4583	23.0912	NaN	NaN	NaN	21.4846	NaN	NaN	22.7741	21.4388	22.1571	22.4634	NaN	NaN	NaN	0.224377	0.579853	0.432463	NaN	NaN	0.525964	NaN	NaN	23.8066	23.8897	23.2747	21.4846	22.7741	22.1571	S	3	Casein kinase II substrate motif;DNA dependent Protein kinase substrate motif;ERK1,2 kinase substrate motif;GSK-3, ERK1, ERK2, CDK5 substrate motif;WW domain binding motif	0.999957	1.69e-47
23.1101	22.9737	NaN	NaN	NaN	NaN	22.5396	24.6459	24.1487	25.5165	24.9676	23.1131	23.0684	24.221	23.7197	NaN	24.8975	26.0436	NaN	NaN	NaN	NaN	NaN	NaN	22.8002	20.0739	NaN	NaN	NaN	0.096463	NaN	0.692322	0.920193	1.16195	NaN	NaN	NaN	23.0419	22.5396	24.6459	23.667	24.8975	NaN	22.8002	20.0739	S	3	Casein kinase II substrate motif;PKA kinase substrate motif;PKC kinase substrate motif	1	5.87e-72
NaN	NaN	NaN	NaN	NaN	NaN	NaN	NaN	NaN	21.9278	NaN	22.0998	NaN	NaN	NaN	22.3446	22.8192	NaN	20.7159	NaN	20.4674	NaN	NaN	NaN	NaN	NaN	20.9601	NaN	NaN	NaN	NaN	NaN	NaN	0.335614	0.17566	NaN	NaN	NaN	NaN	21.9278	22.0998	22.5819	20.5917	NaN	20.9601	S	2	Cdc2 kinase substrate motif;CDK kinase substrate motif;CDK1,2,4,6 kinase substrate motif;DNA dependent Protein kinase substrate motif;ERK1,2 kinase substrate motif;G protein-coupled receptor kinase 1 substrate motif;Growth associated histone HI kinase substrate motif;GSK3 kinase substrate motif;GSK-3, ERK1, ERK2, CDK5 substrate motif;PKA kinase substrate motif;PKC kinase substrate motif;WW domain…	0.999764	0.000318794
23.9556	26.5486	26.5051	25.8794	25.1891	25.7024	24.6388	26.2714	26.6073	25.452	24.907	24.9873	25.3709	24.6878	25.9796	24.6681	25.4957	25.155	24.438	25.4826	24.9991	25.0515	25.4561	25.1164	25.3507	24.5238	25.6397	25.3551	24.9677	1.48469	0.558609	0.594285	0.284783	0.553197	0.428648	0.17389	0.484412	26.5051	25.4457	26.2714	24.9472	25.3254	25.0253	25.3507	25.1614	S	2	Cdc2 kinase substrate motif;CDK kinase substrate motif;CDK1,2,4,6 kinase substrate motif;ERK1,2 kinase substrate motif;G protein-coupled receptor kinase 1 substrate motif;GSK-3, ERK1, ERK2, CDK5 substrate motif;WW domain binding motif	1	7.55e-67
24.4428	NaN	NaN	NaN	NaN	NaN	NaN	25.1157	24.6417	24.1294	NaN	23.3075	24.0139	23.677	25.0907	NaN	NaN	NaN	NaN	NaN	22.6756	NaN	NaN	23.6271	NaN	NaN	23.5112	22.969	22.4362	NaN	NaN	0.493289	0.353329	NaN	NaN	NaN	0.537527	24.4428	NaN	24.6417	23.677	25.0907	22.6756	23.6271	22.969	S	3	14-3-3 domain binding motif;Calmodulin-dependent protein kinase I substrate motif;Calmodulin-dependent protein kinase II substrate motif;Calmodulin-dependent protein kinase IV substrate motif;Chk1 kinase substrate motif;MDC1 BRCT domain binding motif;PKA kinase substrate motif;PKC kinase substrate motif;Plk1 PBD domain binding motif	0.999985	2.58e-09
22.814	22.6788	22.5468	22.333	22.3892	22.5047	NaN	24.2084	25.0224	24.939	24.4222	NaN	22.5812	24.2276	22.8534	24.9238	24.9941	26.3198	20.7201	20.9659	21.3047	20.8668	NaN	NaN	NaN	NaN	21.6243	NaN	NaN	0.133613	0.0874998	0.447826	1.01142	1.43168	0.248349	NaN	NaN	22.6788	22.3892	24.939	24.2276	24.959	20.9164	NaN	21.6243	S	2	Casein kinase I substrate motif;Cdc2 kinase substrate motif;CDK kinase substrate motif;CDK1,2,4,6 kinase substrate motif;ERK1,2 kinase substrate motif;Growth associated histone HI kinase substrate motif;GSK-3, ERK1, ERK2, CDK5 substrate motif;PKA kinase substrate motif;PKC kinase substrate motif;WW domain binding motif	1	1.09e-07
NaN	21.6265	21.8564	22.011	22.1542	NaN	21.5086	22.5265	22.4625	22.4526	NaN	21.7504	21.7508	22.226	21.711	NaN	22.3028	22.7204	NaN	NaN	NaN	19.5777	NaN	NaN	NaN	NaN	NaN	NaN	19.1691	0.162571	0.339028	0.0401183	0.274484	0.507159	NaN	NaN	NaN	21.7415	22.011	22.4625	21.7508	22.3028	19.5777	NaN	19.1691	S	2	Casein kinase II substrate motif;PKA kinase substrate motif;PKC kinase substrate motif;Pyruvate dehydrogenase kinase substrate motif	1	2.23e-62
21.1212	NaN	NaN	NaN	NaN	NaN	NaN	NaN	NaN	NaN	NaN	21.2719	21.0463	21.6805	NaN	21.5958	21.6308	NaN	NaN	19.0363	NaN	NaN	18.1037	19.3679	21.2546	NaN	19.4186	18.6427	19.3931	NaN	NaN	NaN	0.321472	0.0246852	NaN	1.58569	0.440814	21.1212	NaN	NaN	21.2719	21.6133	19.0363	19.3679	19.3931	S	2	b-Adrenergic Receptor kinase substrate motif;Cdc2 kinase substrate motif;CDK kinase substrate motif;CDK1,2,4,6 kinase substrate motif;ERK1,2 kinase substrate motif;GSK-3, ERK1, ERK2, CDK5 substrate motif;WW domain binding motif	0.999995	1.09e-50
NaN	NaN	NaN	NaN	NaN	NaN	NaN	NaN	23.5349	23.7207	23.0055	NaN	NaN	23.27	NaN	23.1985	23.6626	23.4525	NaN	NaN	NaN	NaN	NaN	NaN	21.731	NaN	NaN	NaN	NaN	NaN	NaN	0.131436	0.187003	0.232376	NaN	NaN	NaN	NaN	NaN	23.6278	23.1377	23.4525	NaN	21.731	NaN	S	3	14-3-3 domain binding motif;Akt kinase substrate motif;ATM kinase substrate motif;Calmodulin-dependent protein kinase II substrate motif;DNA dependent Protein kinase substrate motif;MAPKAPK1 kinase substrate motif;MDC1 BRCT domain binding motif;PKA kinase substrate motif;PKC kinase substrate motif;Plk1 PBD domain binding motif;ZIP kinase substrate motif	1	1.66e-05
NaN	24.5184	24.1398	NaN	NaN	NaN	23.398	NaN	24.213	24.3354	NaN	NaN	NaN	24.0995	NaN	23.8318	23.755	24.4062	22.0076	NaN	23.1502	22.9122	23.1769	23.3002	23.2207	NaN	NaN	NaN	NaN	0.267697	NaN	0.0865501	NaN	0.355891	0.602812	0.0625466	NaN	24.3291	23.398	24.2742	24.0995	23.8318	22.9122	23.2207	NaN	S	3	Casein kinase II substrate motif;ERK1,2 kinase substrate motif;G protein-coupled receptor kinase 1 substrate motif;GSK3 kinase substrate motif;GSK-3, ERK1, ERK2, CDK5 substrate motif;WW domain binding motif	0.926281	1e-47
22.5711	NaN	22.7065	NaN	23.2163	22.7118	NaN	23.3829	23.4127	23.8944	NaN	23.1703	NaN	NaN	23.4823	NaN	23.8859	NaN	NaN	NaN	22.0177	NaN	22.614	22.3741	NaN	22.0202	22.7508	22.5339	22.5138	0.0957415	0.356735	0.287083	NaN	0.285396	NaN	0.169585	0.308866	22.6388	22.9641	23.4127	23.1703	23.6841	22.0177	22.4941	22.5238	S	2	Casein kinase II substrate motif;Cdc2 kinase substrate motif;CDK kinase substrate motif;CDK1,2,4,6 kinase substrate motif;ERK1,2 kinase substrate motif;Growth associated histone HI kinase substrate motif;GSK-3, ERK1, ERK2, CDK5 substrate motif;MAPKAPK2 kinase substrate motif;WW domain binding motif	0.928324	3.96e-09
NaN	NaN	NaN	NaN	NaN	NaN	NaN	23.7706	23.5353	NaN	NaN	NaN	NaN	NaN	23.6773	23.5173	23.2397	23.8159	NaN	NaN	NaN	NaN	NaN	NaN	NaN	NaN	NaN	NaN	NaN	NaN	NaN	0.166419	NaN	0.24741	NaN	NaN	NaN	NaN	NaN	23.6529	NaN	23.5973	NaN	NaN	NaN	S	3	Casein kinase II substrate motif;ERK1,2 kinase substrate motif;Growth associated histone HI kinase substrate motif;GSK-3, ERK1, ERK2, CDK5 substrate motif;PKA kinase substrate motif;PKC kinase substrate motif;WW domain binding motif	0.998764	1.39e-09
NaN	21.97	21.9418	22.7462	NaN	NaN	22.5678	NaN	NaN	22.6096	23.0285	22.5818	23.1552	NaN	23.025	23.0046	22.5309	23.3268	21.4042	NaN	NaN	21.4532	22.2432	22.1837	22.5871	21.0494	NaN	20.9425	NaN	0.019954	0.126191	NaN	0.301204	0.328798	0.0346697	0.217761	0.0755959	21.9559	22.657	22.6096	23.0285	23.0148	21.4287	22.2432	20.996	S	2	AMP-activated protein kinase substrate motif;Calmodulin-dependent protein kinase II substrate motif;Casein kinase II substrate motif;Chk1 kinase substrate motif;DNA dependent Protein kinase substrate motif;PKA kinase substrate motif;PKC kinase substrate motif	1	9.09e-34
NaN	NaN	NaN	NaN	NaN	NaN	NaN	NaN	NaN	22.558	NaN	21.2682	NaN	22.6337	22.1296	22.3494	22.2283	22.5007	NaN	NaN	19.9964	NaN	NaN	NaN	NaN	NaN	19.8509	NaN	NaN	NaN	NaN	NaN	0.965547	0.160061	NaN	NaN	NaN	NaN	NaN	22.558	21.951	22.2888	19.9964	NaN	19.8509	S	1	Casein kinase II substrate motif;DNA dependent Protein kinase substrate motif;ERK1,2 kinase substrate motif;G protein-coupled receptor kinase 1 substrate motif;GSK3 kinase substrate motif;GSK-3, ERK1, ERK2, CDK5 substrate motif;PKA kinase substrate motif;Pyruvate dehydrogenase kinase substrate motif;WW domain binding motif	0.99954	0.00141089
NaN	25.5544	25.8711	25.3954	25.2698	24.711	NaN	26.0556	25.3676	25.7471	25.5606	24.69	24.7567	25.1745	25.9154	23.0169	22.5108	25.5022	23.6352	24.2699	24.5246	24.3431	24.7381	24.8383	24.6331	24.1535	24.9868	25.1696	24.9158	0.223962	0.364346	0.3446	0.404857	1.72106	0.387115	0.102609	0.448211	25.7128	25.2698	25.7471	24.9656	24.2595	24.3065	24.7381	24.9513	S	3	14-3-3 domain binding motif;Calmodulin-dependent protein kinase II substrate motif;Casein kinase II substrate motif;MAPKAPK2 kinase substrate motif;PKA kinase substrate motif;PKC kinase substrate motif	0.999945	0
NaN	23.1078	22.4458	23.3031	22.568	23.0497	22.0728	NaN	23.3308	NaN	NaN	22.4546	23.1167	22.7682	23.015	22.896	22.7227	23.199	NaN	NaN	20.8315	NaN	21.539	21.2321	22.5944	21.9242	22.3022	21.6051	20.8773	0.468139	0.543872	NaN	0.331198	0.200462	NaN	0.714593	0.60457	22.7768	22.8089	23.3308	22.7682	22.9555	20.8315	21.539	21.7646	S	3	Cdc2 kinase substrate motif;CDK kinase substrate motif;CDK1,2,4,6 kinase substrate motif;DNA dependent Protein kinase substrate motif;ERK1,2 kinase substrate motif;GSK-3, ERK1, ERK2, CDK5 substrate motif;PKA kinase substrate motif;PKC kinase substrate motif;WW domain binding motif	0.999569	2.26e-14
24.831	25.3809	25.5039	24.6015	24.9485	24.6937	24.2042	25.6277	24.8864	25.1973	25.5715	23.979	24.9482	25.3055	25.2826	24.958	24.3342	25.0659	23.499	24.7778	24.2219	24.6457	24.9843	24.4417	23.9611	24.5203	25.4379	24.8357	24.6095	0.358321	0.308904	0.372247	0.696535	0.407007	0.575807	0.511908	0.413256	25.3809	24.6476	25.1973	25.1269	25.012	24.4338	24.4417	24.7226	S	3	AMP-activated protein kinase substrate motif;HMGCoA Reductase kinase substrate motif;PKA kinase substrate motif;PKC kinase substrate motif	1	1.27e-21
NaN	NaN	22.2652	22.229	NaN	NaN	NaN	NaN	NaN	23.0436	22.4051	22.3946	22.2771	NaN	NaN	22.7338	22.7877	NaN	21.1215	21.6879	20.843	20.834	21.0621	NaN	22.3079	20.8318	22.0307	21.6935	NaN	NaN	NaN	NaN	0.0710641	0.0380846	0.400398	0.880892	0.618259	22.2652	22.229	23.0436	22.3946	22.7607	20.9823	21.685	21.6935	S	2	14-3-3 domain binding motif;Calmodulin-dependent protein kinase II substrate motif;G protein-coupled receptor kinase 1 substrate motif;PAK2 kinase substrate motif;PKA kinase substrate motif;PKC epsilon kinase substrate motif;PKC kinase substrate motif	0.999989	0.000387586
24.7691	26.0455	26.0261	25.1719	25.148	24.9975	24.4901	25.5773	24.7936	25.8155	24.7541	23.7871	24.4161	24.2581	24.32	24.736	25.4557	24.6138	23.3303	23.5623	23.6586	23.4822	24.9573	23.9451	24.8391	23.9084	23.7715	23.9229	22.9603	0.731359	0.317388	0.534651	0.401884	0.482234	0.138909	0.553425	0.45874	26.0261	25.0728	25.5773	24.3371	24.6749	23.5223	24.8391	23.8399	S	2	Cdc2 kinase substrate motif;CDK kinase substrate motif;CDK1,2,4,6 kinase substrate motif;ERK1,2 kinase substrate motif;GSK-3, ERK1, ERK2, CDK5 substrate motif;PKA kinase substrate motif;WW domain binding motif	1	6.15e-129
NaN	24.3125	23.2565	NaN	24.4927	22.9051	NaN	23.6706	NaN	NaN	NaN	NaN	23.0775	23.0301	NaN	NaN	NaN	23.2773	NaN	NaN	NaN	NaN	NaN	NaN	22.721	21.997	NaN	NaN	NaN	0.746691	1.12262	NaN	0.0335448	NaN	NaN	NaN	NaN	23.7845	23.6989	23.6706	23.0538	23.2773	NaN	22.721	21.997	S	3	Casein kinase II substrate motif;PAK2 kinase substrate motif;PKA kinase substrate motif;PKC kinase substrate motif	1	7.27e-09
NaN	NaN	NaN	22.1028	NaN	NaN	22.3363	NaN	NaN	NaN	NaN	NaN	NaN	NaN	NaN	NaN	NaN	NaN	21.2703	22.6364	22.0467	NaN	NaN	21.9743	22.9446	NaN	21.697	NaN	21.7673	NaN	0.165166	NaN	NaN	NaN	0.685153	0.686099	0.0496591	NaN	22.2195	NaN	NaN	NaN	22.0467	22.4594	21.7322	S	3	b-Adrenergic Receptor kinase substrate motif;BARD1 BRCT domain binding motif;Casein kinase II substrate motif	1	1.52e-40
NaN	22.055	NaN	22.1072	22.132	22.3556	21.8483	22.9074	22.8969	23.1549	NaN	NaN	NaN	NaN	22.7136	22.7822	22.7521	23.4902	21.0212	22.1671	21.3538	21.8485	21.8884	21.9652	22.7512	21.3084	22.0438	21.7367	22.2447	NaN	0.207571	0.146017	NaN	0.371503	0.50958	0.477539	0.407627	22.055	22.1196	22.9074	NaN	22.7672	21.6011	21.9652	21.8903	S	3	14-3-3 domain binding motif;Calmodulin-dependent protein kinase I substrate motif;Calmodulin-dependent protein kinase II substrate motif;Calmodulin-dependent protein kinase IV substrate motif;Casein kinase II substrate motif;ERK1,2 kinase substrate motif;GSK-3, ERK1, ERK2, CDK5 substrate motif;PKA kinase substrate motif;PKC kinase substrate motif;WW domain binding motif	0.999996	1.63e-99
22.439	23.1616	23.1225	23.0026	23.7268	22.948	22.9737	23.5321	23.4975	24.1484	23.9456	23.4419	23.2428	NaN	24.2302	24.2584	24.2254	23.9198	22.1633	23.1172	22.747	22.6766	23.5479	22.9133	23.7523	22.6353	23.2053	23.6884	22.9902	0.40637	0.37669	0.366252	0.362271	0.159754	0.39265	0.437483	0.440325	23.1225	22.9881	23.5321	23.4419	24.2278	22.7118	23.5479	23.0978	S	2	ERK1,2 kinase substrate motif;GSK-3, ERK1, ERK2, CDK5 substrate motif;WW domain binding motif	0.999985	1.33e-177
22.8583	22.5345	22.7501	22.4788	22.7911	22.5524	22.4747	23.1327	NaN	23.1019	22.885	22.4085	22.6276	22.9283	22.9871	23.1717	22.7589	23.1553	21.1341	21.9039	21.6141	21.2286	21.8338	21.7749	22.4671	21.423	21.8252	21.1761	21.4596	0.164836	0.14891	0.0217437	0.24219	0.191966	0.355956	0.38375	0.267616	22.7501	22.5156	23.1173	22.7563	23.0712	21.4214	21.8338	21.4413	S	2	Casein kinase II substrate motif;ERK1,2 kinase substrate motif;G protein-coupled receptor kinase 1 substrate motif;Growth associated histone HI kinase substrate motif;GSK-3, ERK1, ERK2, CDK5 substrate motif;WW domain binding motif	0.999756	1.73e-06
NaN	NaN	NaN	NaN	NaN	NaN	NaN	23.081	NaN	23.1507	NaN	22.4695	22.6284	22.8409	23.0969	23.1756	22.914	22.9891	NaN	21.1614	NaN	20.8214	21.6367	21.265	22.4955	21.0435	21.7677	21.1914	20.681	NaN	NaN	0.0493354	0.186293	0.115489	0.240487	0.631148	0.451949	NaN	NaN	23.1158	22.6284	23.043	20.9914	21.6367	21.1175	S	3	Calmodulin-dependent protein kinase II substrate motif;Chk1 kinase substrate motif;DNA dependent Protein kinase substrate motif;ERK1,2 kinase substrate motif;GSK-3, ERK1, ERK2, CDK5 substrate motif;PKA kinase substrate motif;PKC kinase substrate motif;WW domain binding motif	0.94892	1.46e-05
NaN	NaN	NaN	NaN	NaN	NaN	22.595	23.8022	23.8711	24.0445	NaN	22.7163	NaN	NaN	23.2673	23.7538	NaN	23.8427	NaN	NaN	NaN	NaN	NaN	NaN	22.6513	21.4088	21.6202	NaN	NaN	NaN	NaN	0.12483	NaN	0.309725	NaN	NaN	0.149468	NaN	22.595	23.8711	22.7163	23.7538	NaN	22.6513	21.5145	S	3	Casein kinase II substrate motif	0.979482	3.78e-228
23.5994	23.9747	24.2532	24.0324	24.9413	24.0405	NaN	24.2234	NaN	25.7861	24.6913	24.5746	25.2206	NaN	25.4096	25.7883	25.5799	25.3732	23.4322	24.0582	24.0494	24.0811	24.4807	24.5317	NaN	24.0694	NaN	NaN	NaN	0.32809	0.522443	1.10497	0.344217	0.189789	0.315636	0.0360696	NaN	23.9747	24.0405	25.0048	24.6913	25.4947	24.0538	24.5062	24.0694	S	3	BARD1 BRCT domain binding motif;Casein kinase II substrate motif;DNA dependent Protein kinase substrate motif	1	2.98e-47
NaN	NaN	24.4526	24.2571	24.0663	NaN	23.9154	NaN	24.3685	NaN	NaN	NaN	23.4023	NaN	NaN	NaN	NaN	NaN	NaN	NaN	NaN	NaN	24.1972	23.782	NaN	NaN	NaN	NaN	NaN	NaN	0.171218	NaN	NaN	NaN	NaN	0.293605	NaN	24.4526	24.0663	24.3685	23.4023	NaN	NaN	23.9896	NaN	S	3	Casein kinase II substrate motif;G protein-coupled receptor kinase 1 substrate motif;GSK3 kinase substrate motif	0.982283	2.76e-45
21.4815	22.0337	21.6808	21.4706	21.6022	21.7125	21.3308	22.5502	22.5147	NaN	NaN	NaN	22.0325	NaN	22.3451	22.7939	NaN	NaN	NaN	NaN	NaN	NaN	NaN	NaN	NaN	19.7238	NaN	NaN	NaN	0.279601	0.165046	0.0251586	NaN	0.317321	NaN	NaN	NaN	21.6808	21.5364	22.5324	22.0325	22.5695	NaN	NaN	19.7238	S	3	AMP-activated protein kinase substrate motif;Casein kinase II substrate motif;HMGCoA Reductase kinase substrate motif;PKA kinase substrate motif;PKC kinase substrate motif;Pyruvate dehydrogenase kinase substrate motif	0.988738	8.75e-10
NaN	NaN	22.0443	22.0011	NaN	21.8125	NaN	NaN	NaN	NaN	NaN	NaN	NaN	NaN	NaN	NaN	NaN	NaN	NaN	NaN	20.5196	NaN	20.5607	20.7796	22.5438	19.803	20.9822	20.379	NaN	NaN	0.133359	NaN	NaN	NaN	NaN	1.08728	0.589658	22.0443	21.9068	NaN	NaN	NaN	20.5196	20.7796	20.379	S	3	b-Adrenergic Receptor kinase substrate motif;Casein kinase II substrate motif;PKA kinase substrate motif;PKC kinase substrate motif;Pyruvate dehydrogenase kinase substrate motif	1	6.01e-67
NaN	NaN	NaN	NaN	NaN	NaN	NaN	23.1746	23.1114	23.1513	23.9244	NaN	NaN	NaN	22.755	23.0919	22.9728	22.5366	NaN	NaN	NaN	NaN	NaN	NaN	NaN	NaN	NaN	NaN	NaN	NaN	NaN	0.0319328	NaN	0.245205	NaN	NaN	NaN	NaN	NaN	23.1513	23.9244	22.8639	NaN	NaN	NaN	S	3	BARD1 BRCT domain binding motif;Casein kinase I substrate motif;Casein kinase II substrate motif;G protein-coupled receptor kinase 1 substrate motif;MDC1 BRCT domain binding motif;PKA kinase substrate motif;Plk1 PBD domain binding motif	1	6.01e-67
24.4847	24.8512	24.7693	24.5426	24.9303	24.6204	24.3699	25.0689	24.6768	25.7357	25.3304	24.7428	25.0797	25.6319	25.5602	25.6225	25.1734	25.7397	23.9093	24.611	24.4257	NaN	24.4721	24.3123	24.7813	24.2177	24.8333	24.59	24.4906	0.192351	0.234344	0.535337	0.37725	0.245288	0.363638	0.23844	0.254738	24.7693	24.5815	25.0689	25.2051	25.5914	24.4257	24.4721	24.5403	S	2	14-3-3 domain binding motif;Calmodulin-dependent protein kinase II alpha substrate motif;Calmodulin-dependent protein kinase II substrate motif;Calmodulin-dependent protein kinase IV substrate motif;Chk1 kinase substrate motif;G protein-coupled receptor kinase 1 substrate motif;Phosphorylase kinase substrate motif;PKA kinase substrate motif;PKC kinase substrate motif	1	0.00451474
NaN	NaN	NaN	NaN	NaN	NaN	NaN	NaN	NaN	22.6998	23.1568	NaN	22.0806	NaN	22.532	21.9669	22.5285	22.996	NaN	NaN	NaN	NaN	NaN	NaN	22.0485	NaN	NaN	NaN	NaN	NaN	NaN	NaN	0.760959	0.421064	NaN	NaN	NaN	NaN	NaN	22.6998	22.6187	22.5302	NaN	22.0485	NaN	S	3	14-3-3 domain binding motif;b-Adrenergic Receptor kinase substrate motif;Calmodulin-dependent protein kinase II substrate motif;Calmodulin-dependent protein kinase IV substrate motif;Casein kinase II substrate motif;Chk1 kinase substrate motif;PKA kinase substrate motif;PKC epsilon kinase substrate motif;PKC kinase substrate motif	1	5.43e-108
26.2636	25.9543	25.8916	25.1516	26.1884	25.9042	25.815	29.0057	28.8462	28.2424	27.184	23.926	25.7143	27.8119	27.0895	27.4044	28.1734	26.6136	NaN	23.2426	22.5227	22.9403	24.2041	24.0596	NaN	NaN	24.2762	24.5199	24.0089	0.199158	0.438693	0.402639	1.72884	0.655093	0.361532	0.102177	0.2556	25.9543	25.8596	28.8462	26.4491	27.2469	22.9403	24.1319	24.2762	S	2	b-Adrenergic Receptor kinase substrate motif;Casein kinase I substrate motif;Casein kinase II substrate motif;G protein-coupled receptor kinase 1 substrate motif;PKA kinase substrate motif;PKC kinase substrate motif	1	0
NaN	NaN	24.6941	25.6161	24.1606	25.0629	NaN	26.133	26.6674	NaN	25.9074	25.5597	25.3818	25.5757	25.841	26.0719	25.9792	25.9619	23.4856	23.6486	24.2888	24.5328	NaN	24.6054	25.6219	24.4656	NaN	24.6028	24.3064	NaN	0.734684	0.377892	0.219226	0.0948743	0.501598	0.718774	0.148346	24.6941	25.0629	26.4002	25.5677	25.9705	23.9687	25.1136	24.4656	S	2	BARD1 BRCT domain binding motif;Casein kinase II substrate motif;G protein-coupled receptor kinase 1 substrate motif	1	2.11e-107
21.7522	22.2076	22.1367	21.4478	21.805	22.0256	22.1026	NaN	22.6752	22.642	NaN	22.1425	21.6989	21.9168	22.2206	22.0718	22.1206	22.0686	20.1882	21.0233	NaN	NaN	19.8319	20.4859	21.6479	NaN	20.2004	NaN	20.5648	0.245032	0.293434	0.0234836	0.221831	0.0708899	0.590505	0.919766	0.257684	22.1367	21.9153	22.6586	21.9168	22.0962	20.6058	20.4859	20.3826	S	2	Casein kinase II substrate motif;Casein kinase II substrate motif;Casein kinase II substrate motif;G protein-coupled receptor kinase 1 substrate motif;G protein-coupled receptor kinase 1 substrate motif;G protein-coupled receptor kinase 1 substrate motif;MAPKAPK2 kinase substrate motif;MAPKAPK2 kinase substrate motif;MAPKAPK2 kinase substrate motif	0.999933	1.27e-05
24.8761	24.6693	24.5391	24.472	24.4068	24.3387	24.466	25.7381	25.5382	25.8321	25.0978	23.183	25.1375	24.9114	26.3121	25.4316	25.6759	25.7355	22.7536	24.402	23.893	23.8984	24.2758	24.7507	24.1944	23.4281	24.7052	24.5116	24.1326	0.169912	0.0621797	0.150099	0.93814	0.37285	0.697525	0.300433	0.563492	24.6693	24.4364	25.7381	25.0046	25.7057	23.8957	24.2758	24.3221	S	3	14-3-3 domain binding motif;Calmodulin-dependent protein kinase II substrate motif;G protein-coupled receptor kinase 1 substrate motif;PKA kinase substrate motif;PKC kinase substrate motif;ZIP kinase substrate motif	1	1.14e-39
NaN	NaN	22.5503	22.3044	NaN	NaN	NaN	NaN	22.9596	22.8873	NaN	22.0626	22.3185	22.6299	22.777	22.7146	22.9813	22.685	20.7452	NaN	NaN	NaN	20.6052	NaN	22.2678	21.0395	NaN	NaN	NaN	NaN	NaN	0.0511157	0.284116	0.133517	NaN	1.17566	NaN	22.5503	22.3044	22.9235	22.3185	22.7458	20.7452	21.4365	21.0395	S	2	Casein kinase II substrate motif;ERK1,2 kinase substrate motif;G protein-coupled receptor kinase 1 substrate motif;GSK3 kinase substrate motif;GSK-3, ERK1, ERK2, CDK5 substrate motif;WW domain binding motif	0.999992	4.61e-05
24.5555	NaN	24.1448	24.1149	NaN	23.7823	23.338	NaN	NaN	24.3222	23.5969	NaN	NaN	NaN	23.362	NaN	NaN	NaN	NaN	NaN	NaN	22.4032	22.8487	23.3449	23.5272	NaN	22.3915	22.2901	22.9223	0.29038	0.389799	NaN	NaN	NaN	NaN	0.351125	0.339544	24.3501	23.7823	24.3222	23.5969	23.362	22.4032	23.3449	22.3915	S	3	MAPKAPK2 kinase substrate motif	0.999737	2.35e-35
22.7029	23.0252	22.8397	22.5843	22.1389	22.4026	22.3663	23.2153	22.8802	22.9242	22.5102	22.7761	22.5674	22.7219	23.8168	23.4248	23.0919	23.484	22.1276	21.8674	22.6953	22.035	21.8214	21.8611	22.8906	21.5289	22.7045	22.4966	22.2517	0.16174	0.182925	0.182122	0.125581	0.2969	0.359182	0.606195	0.512258	22.8397	22.3845	22.9242	22.6447	23.4544	22.0813	21.8611	22.3741	S	2		0.999907	0.000674014
25.7377	25.8112	26.0062	25.9736	27.2733	26.1145	25.4947	27.1843	26.8789	28.0757	27.591	26.0501	26.947	28.4903	26.86	28.2039	28.1736	27.7643	25.5472	25.4116	25.5049	25.989	25.9958	25.4639	26.5005	25.5304	25.7706	25.5136	25.6851	0.138745	0.754394	0.621846	1.0303	0.626581	0.256871	0.518335	0.124088	25.8112	26.0441	27.1843	27.269	27.9689	25.526	25.9958	25.6077	S	3	14-3-3 domain binding motif;Calmodulin-dependent protein kinase II substrate motif;Calmodulin-dependent protein kinase IV substrate motif;Chk1 kinase substrate motif;DNA dependent Protein kinase substrate motif;ERK1,2 kinase substrate motif;GSK-3, ERK1, ERK2, CDK5 substrate motif;PKA kinase substrate motif;PKC kinase substrate motif;WW domain binding motif	1	4.57e-07
22.6211	22.5969	22.2647	22.5731	22.4364	22.2854	21.944	23.4426	22.8943	23.4355	22.9324	22.7348	22.6412	23.1723	22.9886	23.395	23.0699	23.0822	21.2151	21.9877	21.6913	21.5106	22.0408	21.7492	22.5313	21.3556	21.9158	21.6523	21.707	0.199136	0.270672	0.314552	0.235134	0.17894	0.323954	0.39523	0.231214	22.5969	22.3609	23.4355	22.8336	23.0761	21.6009	22.0408	21.6797	S	2	BARD1 BRCT domain binding motif;Casein kinase II substrate motif	1	2.3e-23
NaN	NaN	22.791	22.0633	NaN	NaN	NaN	NaN	NaN	NaN	NaN	NaN	22.4458	NaN	22.6144	22.4601	22.2887	22.7714	NaN	NaN	NaN	NaN	NaN	NaN	22.2781	NaN	NaN	NaN	NaN	NaN	NaN	NaN	NaN	0.206937	NaN	NaN	NaN	22.791	22.0633	NaN	22.4458	22.5372	NaN	22.2781	NaN	S	3		1	0.000292763
NaN	23.0415	23.402	23.0958	22.7139	23.0662	23.1003	23.9126	24.6764	25.7526	24.5464	23.1436	23.1917	24.465	23.421	24.1732	24.6721	24.326	21.3842	22.1382	NaN	22.5757	22.8163	22.1482	23.2586	22.5928	22.728	22.4978	21.7192	0.254947	0.187364	0.924402	0.773478	0.527744	0.602719	0.559009	0.453417	23.2217	23.081	24.6764	23.8284	24.2496	22.1382	22.8163	22.5453	S	3	14-3-3 domain binding motif;b-Adrenergic Receptor kinase substrate motif;Calmodulin-dependent protein kinase II substrate motif;MAPKAPK1 kinase substrate motif;PAK2 kinase substrate motif;Pim1 kinase substrate sequence;PKA kinase substrate motif;PKA, PKG kinase substrate motif;PKC epsilon kinase substrate motif;PKC kinase substrate motif;PKG kinase substrate motif;ZIP kinase substrate motif	1	2.73e-31
23.0599	23.0717	23.1983	23.3568	23.6005	23.0038	22.6928	24.5576	24.3007	25.0888	24.0963	22.948	23.1093	24.2411	23.1915	NaN	23.9285	23.8767	21.8374	22.2531	22.0332	21.76	22.2795	22.2273	22.9503	21.3628	22.3943	22.0151	21.4008	0.076721	0.398082	0.4019	0.664111	0.411351	0.220463	0.403212	0.499924	23.0717	23.1803	24.5576	23.6028	23.8767	21.9353	22.2795	21.7079	S	3	b-Adrenergic Receptor kinase substrate motif;Casein kinase I substrate motif;Casein kinase II substrate motif;PKA kinase substrate motif;Pyruvate dehydrogenase kinase substrate motif	1	1.02e-24
23.7787	23.483	23.5725	23.0289	23.8738	23.3034	NaN	24.2093	23.5231	25.2323	NaN	NaN	23.1369	24.4994	23.9979	NaN	24.1225	NaN	22.259	23.7455	22.5692	23.0824	23.1942	23.4916	23.711	22.6968	NaN	23.073	22.9301	0.151643	0.431036	0.86009	0.963482	0.0881334	0.650066	0.259399	0.189923	23.5725	23.3034	24.2093	23.8181	24.0602	22.8258	23.4916	22.9301	S	2	Casein kinase II substrate motif;DNA dependent Protein kinase substrate motif;ERK1,2 kinase substrate motif;GSK-3, ERK1, ERK2, CDK5 substrate motif;WW domain binding motif	0.977424	1.62e-50
NaN	22.1882	22.1043	22.5343	NaN	NaN	NaN	23.1606	23.0364	23.5653	22.8382	22.0424	22.4632	22.9751	22.9343	23.1418	22.9759	NaN	20.1731	NaN	NaN	NaN	NaN	NaN	22.346	20.5592	NaN	NaN	NaN	0.0593684	NaN	0.276552	0.4185	0.109792	NaN	NaN	NaN	22.1463	22.5343	23.1606	22.6507	22.9759	20.1731	22.346	20.5592	S	2	Casein kinase II substrate motif;Cdc2 kinase substrate motif;CDK kinase substrate motif;CDK1,2,4,6 kinase substrate motif;ERK1,2 kinase substrate motif;G protein-coupled receptor kinase 1 substrate motif;GSK3 kinase substrate motif;GSK-3, ERK1, ERK2, CDK5 substrate motif;WW domain binding motif	0.99441	7.92e-80
NaN	NaN	22.6238	22.4888	22.1816	NaN	22.88	NaN	NaN	NaN	22.9883	NaN	NaN	NaN	NaN	22.3818	NaN	NaN	NaN	NaN	NaN	NaN	NaN	NaN	NaN	NaN	21.7049	NaN	21.2329	NaN	0.350038	NaN	NaN	NaN	NaN	NaN	0.333733	22.6238	22.4888	NaN	22.9883	22.3818	NaN	NaN	21.4689	S	3	Casein kinase I substrate motif;ERK1,2 kinase substrate motif;G protein-coupled receptor kinase 1 substrate motif;Growth associated histone HI kinase substrate motif;GSK3 kinase substrate motif;GSK-3, ERK1, ERK2, CDK5 substrate motif;PKA kinase substrate motif;PKC kinase substrate motif;WW domain binding motif	1	8.66e-57
NaN	NaN	NaN	NaN	NaN	21.6312	21.7166	NaN	NaN	22.987	NaN	22.1937	NaN	NaN	22.6866	NaN	22.7159	NaN	19.7358	NaN	20.4103	20.2955	21.0616	NaN	22.2542	NaN	NaN	NaN	NaN	NaN	0.0603583	NaN	NaN	0.0206486	0.360855	0.843344	NaN	NaN	21.6739	22.987	22.1937	22.7013	20.2955	21.6579	NaN	S	2	14-3-3 domain binding motif;Calmodulin-dependent protein kinase II substrate motif;Calmodulin-dependent protein kinase IV substrate motif;Casein kinase II substrate motif;Chk1 kinase substrate motif;MAPKAPK2 kinase substrate motif;PKA kinase substrate motif;PKC kinase substrate motif	0.998176	0.000741784
NaN	22.3288	22.5274	22.322	22.2311	NaN	22.6865	NaN	22.9667	23.0677	NaN	22.266	22.5069	NaN	22.8916	23.092	NaN	22.9158	21.3245	21.0001	21.392	NaN	21.6175	21.3556	22.591	20.9178	21.2977	21.1951	21.9671	0.140474	0.240992	0.0713907	0.170356	0.109393	0.209514	0.650962	0.445015	22.4281	22.322	23.0172	22.3864	22.9158	21.3245	21.6175	21.2464	S	2	14-3-3 domain binding motif;ATM kinase substrate motif;Calmodulin-dependent protein kinase II substrate motif;DNA dependent Protein kinase substrate motif;PKA kinase substrate motif;PKC kinase substrate motif	1	4.27e-06
NaN	22.8559	22.8808	22.5615	NaN	22.7543	22.6143	NaN	NaN	NaN	NaN	NaN	NaN	NaN	23.0154	22.8848	23.0142	23.2507	NaN	NaN	NaN	NaN	21.8071	21.5111	NaN	NaN	NaN	NaN	NaN	0.0176221	0.0996323	NaN	NaN	0.152461	NaN	0.209311	NaN	22.8683	22.6143	NaN	NaN	23.0148	NaN	21.6591	NaN	S	2	Casein kinase II substrate motif;ERK1,2 kinase substrate motif;Growth associated histone HI kinase substrate motif;GSK-3, ERK1, ERK2, CDK5 substrate motif;WW domain binding motif	0.994737	2.32e-09
23.5236	23.5365	23.5305	23.3154	23.2826	23.1921	22.713	23.8573	23.7845	24.4327	23.6958	22.8546	23.0072	23.7595	23.7174	23.5912	23.5169	23.5827	21.8091	22.7574	22.3637	22.5432	23.083	22.7593	23.0774	22.048	22.563	22.0052	22.3672	0.00644152	0.280059	0.355123	0.464918	0.0837617	0.406072	0.185308	0.266064	23.5305	23.2373	23.8573	23.3515	23.5869	22.4534	23.0774	22.2076	S	3	b-Adrenergic Receptor kinase substrate motif;ERK1,2 kinase substrate motif;G protein-coupled receptor kinase 1 substrate motif;GSK-3, ERK1, ERK2, CDK5 substrate motif;WW domain binding motif	1	9.2e-19
22.8524	23.594	23.3072	23.5002	23.6693	NaN	NaN	23.7838	23.539	23.6008	NaN	NaN	NaN	NaN	22.9167	NaN	23.1467	NaN	21.2449	22.3944	21.873	NaN	22.752	22.4931	NaN	NaN	22.7789	NaN	NaN	0.373954	0.119557	0.127314	NaN	0.162627	0.575546	0.183056	NaN	23.3072	23.5847	23.6008	NaN	23.0317	21.873	22.6226	22.7789	S	3	14-3-3 domain binding motif;Calmodulin-dependent protein kinase II substrate motif;Calmodulin-dependent protein kinase IV substrate motif;Casein kinase II substrate motif;Chk1 kinase substrate motif;PKA kinase substrate motif;PKC kinase substrate motif	0.995293	5.83e-211
25.2593	25.8426	24.5538	24.8668	24.9137	25.2271	24.2416	25.9139	25.8206	26.0338	24.5903	24.563	24.44	25.1651	25.3617	25.9803	26.0636	26.1509	23.2171	23.7299	23.8683	23.972	24.4369	24.8146	24.76	23.764	24.3688	24.336	23.8088	0.645357	0.412728	0.10688	0.323692	0.358454	0.334839	0.204142	0.327543	25.2593	24.8902	25.9139	24.5767	26.0219	23.7991	24.76	24.0724	S	3	14-3-3 domain binding motif;ATM kinase substrate motif;Calmodulin-dependent protein kinase I substrate motif;Calmodulin-dependent protein kinase II substrate motif;Calmodulin-dependent protein kinase IV substrate motif;Casein kinase II substrate motif;Chk1 kinase substrate motif;DNA dependent Protein kinase substrate motif;PKA kinase substrate motif;PKC kinase substrate motif	0.999999	1.62e-188
NaN	NaN	NaN	NaN	NaN	NaN	NaN	NaN	NaN	NaN	22.879	NaN	NaN	22.4279	22.4404	22.8896	22.5671	23.2025	20.9452	NaN	NaN	NaN	NaN	NaN	NaN	NaN	20.8346	NaN	NaN	NaN	NaN	NaN	0.318969	0.342068	NaN	NaN	NaN	NaN	NaN	NaN	22.6534	22.7284	20.9452	NaN	20.8346	S	2	Casein kinase II substrate motif;MDC1 BRCT domain binding motif;PKA kinase substrate motif;PKC kinase substrate motif;Plk1 PBD domain binding motif;Pyruvate dehydrogenase kinase substrate motif	0.999287	5.27e-08
23.8047	23.8821	23.8614	23.8347	23.577	23.6933	23.4717	24.2975	NaN	NaN	25.1811	NaN	24.0622	24.8059	NaN	NaN	NaN	25.0504	23.453	NaN	23.6774	23.3741	23.9718	NaN	22.9929	23.087	23.8209	NaN	23.3195	0.0400345	0.155949	NaN	0.56946	NaN	0.157364	0.692187	0.375032	23.8614	23.6351	24.2975	24.8059	25.0504	23.453	23.4823	23.3195	S	2	Casein kinase II substrate motif;Pyruvate dehydrogenase kinase substrate motif	0.995815	1.1e-40
23.9333	23.4742	23.1876	22.7472	22.856	22.8763	22.5491	NaN	24.2765	23.9246	24.0604	23.199	23.1106	24.6569	NaN	23.7945	24.0624	24.7685	21.7964	22.2184	21.9953	21.9825	22.6974	21.9581	NaN	22.0355	22.6258	22.449	22.3233	0.37615	0.149851	0.248809	0.737349	0.503142	0.172709	0.522744	0.248483	23.4742	22.8016	24.1005	23.6297	24.0624	21.9889	22.3278	22.3862	S	2	Casein kinase I substrate motif;Cdc2 kinase substrate motif;CDK kinase substrate motif;CDK1,2,4,6 kinase substrate motif;ERK1,2 kinase substrate motif;G protein-coupled receptor kinase 1 substrate motif;GSK3 kinase substrate motif;GSK-3, ERK1, ERK2, CDK5 substrate motif;WW domain binding motif	1	1.05e-07
25.5951	25.1533	24.9578	25.1154	27.2609	25.6255	25.8678	25.7789	25.9133	26.7456	26.2054	26.2312	25.1669	26.3015	23.886	24.7549	25.2519	26.1936	23.9681	24.3934	24.844	23.4278	24.6254	NaN	25.9362	22.7662	24.2413	25.8515	25.8998	0.326472	0.917558	0.523665	0.54111	0.963913	0.604208	0.926938	1.49613	25.1533	25.7467	25.9133	26.2183	25.0034	24.1808	25.2808	25.0464	S	3	b-Adrenergic Receptor kinase substrate motif;Casein kinase II substrate motif;G protein-coupled receptor kinase 1 substrate motif;Pyruvate dehydrogenase kinase substrate motif	1	0
NaN	26.8311	26.6676	23.3904	26.3955	NaN	24.7694	NaN	26.7783	NaN	26.7287	25.0632	NaN	26.3189	26.3371	26.2927	26.0254	26.2832	24.2921	23.0132	25.1531	25.336	25.0636	25.4951	25.3064	NaN	23.6004	23.6258	25.7515	0.115592	1.50425	NaN	0.86786	0.141405	1.05966	0.216275	1.23465	26.7493	24.7694	26.7783	26.3189	26.2879	24.7226	25.3064	23.6258	S	3	ERK1,2 kinase substrate motif;GSK-3, ERK1, ERK2, CDK5 substrate motif;MDC1 BRCT domain binding motif;Plk1 PBD domain binding motif;WW domain binding motif	0.980773	3.37e-93
24.3584	24.485	24.6909	23.8866	24.0864	24.1066	23.7044	24.2116	24.3099	24.8993	24.5343	23.9458	23.8921	24.2673	24.2541	24.4864	24.4539	24.4273	23.429	24.0266	23.9313	23.6619	23.7466	23.7743	24.0931	22.9626	23.4899	23.5632	23.5895	0.167807	0.189191	0.371962	0.299587	0.103718	0.270557	0.19255	0.2955	24.485	23.9865	24.3099	24.1066	24.4406	23.7966	23.7743	23.5266	S	2	Casein kinase I substrate motif;ERK1,2 kinase substrate motif;GSK-3, ERK1, ERK2, CDK5 substrate motif;MAPKAPK2 kinase substrate motif;WW domain binding motif	0.999995	0.000116336
NaN	NaN	21.0322	NaN	NaN	21.3551	21.1074	22.4189	NaN	22.2065	NaN	NaN	21.311	NaN	21.9196	22.1727	21.7296	22.1632	NaN	19.5489	19.185	18.953	19.9403	19.5695	21.1719	18.5474	19.9886	19.7749	NaN	NaN	0.17517	0.150238	NaN	0.212904	0.300369	0.838842	0.777784	21.0322	21.2313	22.3127	21.311	22.0414	19.185	19.9403	19.7749	S	2	Casein kinase II substrate motif;Cdc2 kinase substrate motif;CDK kinase substrate motif;CDK1,2,4,6 kinase substrate motif;ERK1,2 kinase substrate motif;GSK-3, ERK1, ERK2, CDK5 substrate motif;WW domain binding motif	0.957881	2.45e-14
NaN	NaN	NaN	23.6148	NaN	NaN	NaN	23.4672	NaN	23.7408	NaN	NaN	NaN	NaN	23.1329	23.1435	23.2107	22.8205	20.6877	NaN	NaN	NaN	21.3051	21.5055	22.5037	21.1381	NaN	21.3706	21.2955	NaN	NaN	0.193464	NaN	0.174399	NaN	0.641989	0.118645	NaN	23.6148	23.604	NaN	23.1382	20.6877	21.5055	21.2955	S	2	Casein kinase II substrate motif;G protein-coupled receptor kinase 1 substrate motif;GSK3 kinase substrate motif;MAPKAPK2 kinase substrate motif;MDC1 BRCT domain binding motif;Plk1 PBD domain binding motif	0.999024	2.13e-29
22.9926	23.5516	23.6602	23.1388	NaN	23.0806	22.6854	NaN	23.504	NaN	NaN	22.9048	23.0275	23.4412	23.3918	22.4983	23.7762	NaN	21.7398	22.4856	22.4015	22.2087	20.1147	22.5551	23.0532	NaN	22.9052	NaN	26.2283	0.358264	0.246691	NaN	0.281062	0.655646	0.33352	1.57259	2.3498	23.5516	23.0806	23.504	23.0275	23.3918	22.3051	22.5551	24.5668	S	2	Casein kinase II substrate motif;ERK1,2 kinase substrate motif;G protein-coupled receptor kinase 1 substrate motif;GSK-3, ERK1, ERK2, CDK5 substrate motif;MDC1 BRCT domain binding motif;Plk1 PBD domain binding motif;WW domain binding motif	0.996308	1.14e-32
NaN	26.8797	27.1956	NaN	NaN	26.7674	NaN	NaN	26.7525	NaN	NaN	26.1639	NaN	27.1234	26.9513	23.6822	27.467	NaN	NaN	NaN	NaN	NaN	26.9328	NaN	21.122	22.7356	NaN	26.5689	NaN	0.223369	NaN	NaN	0.678433	2.05258	NaN	4.10886	2.71059	27.0377	26.7674	26.7525	26.6436	26.9513	NaN	24.0274	24.6523	S	2	Casein kinase II substrate motif;DNA dependent Protein kinase substrate motif;MAPKAPK2 kinase substrate motif	0.847939	4.11e-29
NaN	NaN	NaN	NaN	NaN	NaN	NaN	27.1595	NaN	NaN	26.6828	NaN	26.3997	NaN	22.3273	27.2499	NaN	27.3218	25.5725	NaN	26.3783	26.2486	NaN	NaN	NaN	NaN	NaN	NaN	NaN	NaN	NaN	NaN	0.200175	2.86306	0.432664	NaN	NaN	NaN	NaN	27.1595	26.5412	27.2499	26.2486	NaN	NaN	S	1	Casein kinase II substrate motif;Cdc2 kinase substrate motif;CDK kinase substrate motif;CDK1,2,4,6 kinase substrate motif;ERK1,2 kinase substrate motif;G protein-coupled receptor kinase 1 substrate motif;Growth associated histone HI kinase substrate motif;GSK-3, ERK1, ERK2, CDK5 substrate motif;MAPKAPK2 kinase substrate motif;MDC1 BRCT domain binding motif;Plk1 PBD domain binding motif;WW domain …	0.973031	3.2e-39
NaN	25.4832	NaN	NaN	NaN	NaN	NaN	23.2375	25.4646	NaN	26.162	NaN	25.415	NaN	NaN	26.2296	26.1729	26.3109	24.1751	NaN	NaN	NaN	NaN	NaN	NaN	NaN	NaN	NaN	NaN	NaN	NaN	1.57485	0.528174	0.0694052	NaN	NaN	NaN	25.4832	NaN	24.3511	25.7885	26.2296	24.1751	NaN	NaN	S	3	14-3-3 domain binding motif;Calmodulin-dependent protein kinase II substrate motif;DNA dependent Protein kinase substrate motif;ERK1,2 kinase substrate motif;GSK-3, ERK1, ERK2, CDK5 substrate motif;PKA kinase substrate motif;PKC kinase substrate motif;WW domain binding motif	0.999999	1.63e-20
NaN	22.1959	22.3124	22.4244	22.2944	NaN	22.3153	22.7022	NaN	23.6651	NaN	22.7789	22.2995	22.9309	23.1324	22.7613	22.8167	23.1173	NaN	NaN	NaN	21.5476	NaN	NaN	22.976	21.4485	22.0551	NaN	NaN	0.0823988	0.0697994	0.680888	0.329539	0.195314	NaN	NaN	0.428952	22.2542	22.3153	23.1836	22.7789	22.967	21.5476	22.976	21.7518	S	2		0.957005	4.67e-78
23.7974	23.9024	25.9351	24.3902	24.5417	25.0293	23.6289	24.5184	24.47	25.3769	24.4112	23.8941	24.2192	25.5507	24.7381	24.9013	NaN	25.1953	23.4322	23.7777	23.7267	23.2303	25.3168	23.7901	24.1304	23.4944	24.1327	24.2076	23.9614	1.20501	0.58043	0.510212	0.720293	0.231689	0.257487	0.801478	0.320161	23.9024	24.466	24.5184	24.3152	24.9013	23.5794	24.1304	24.0471	S	2	Casein kinase II substrate motif;Casein kinase II substrate motif;Cdc2 kinase substrate motif;Cdc2 kinase substrate motif;CDK kinase substrate motif;CDK kinase substrate motif;CDK1,2,4,6 kinase substrate motif;CDK1,2,4,6 kinase substrate motif;ERK1,2 kinase substrate motif;ERK1,2 kinase substrate motif;G protein-coupled receptor kinase 1 substrate motif;GSK-3, ERK1, ERK2, CDK5 substrate motif;GSK…	0.985443	7.22e-24
25.3561	25.337	25.5728	24.7809	24.8845	24.9672	24.8222	25.7461	25.5004	26.6314	25.667	25.3623	25.2958	26.6016	25.9759	26.3603	25.9986	26.4422	24.0301	25.267	24.8778	24.8755	25.2563	25.0191	25.3131	24.9094	25.4584	25.5188	24.9254	0.130957	0.0810781	0.594878	0.602055	0.241523	0.521839	0.15592	0.33079	25.3561	24.8533	25.7461	25.5147	26.1794	24.8767	25.2563	25.1919	S	2	14-3-3 domain binding motif;Akt kinase substrate motif;Calmodulin-dependent protein kinase II substrate motif;G protein-coupled receptor kinase 1 substrate motif;MAPKAPK1 kinase substrate motif;PAK2 kinase substrate motif;Pim1 kinase substrate sequence;PKA kinase substrate motif;PKC epsilon kinase substrate motif;PKC kinase substrate motif	1	5.91e-08
NaN	22.9364	22.95	23.3934	23.0065	NaN	22.7975	23.58	23.1429	22.8387	23.3487	22.846	NaN	23.2038	23.1867	21.8937	23.1552	23.4589	21.5222	NaN	21.7215	NaN	22.312	21.7171	22.8126	NaN	22.1269	22.1974	22.2008	0.00957442	0.302315	0.372609	0.258775	0.699995	0.140899	0.548428	0.0417287	22.9432	23.0065	23.1429	23.2038	23.1709	21.6218	22.312	22.1974	S	2	Casein kinase II substrate motif;Pyruvate dehydrogenase kinase substrate motif	0.999813	7.57e-21
NaN	NaN	NaN	24.1078	24.3186	24.3928	23.839	24.9774	24.4566	24.0361	23.3136	23.1996	24.035	NaN	24.3022	23.6834	23.6679	23.5796	23.0514	23.8872	23.5515	23.301	23.7023	23.7376	23.9804	22.9106	23.1318	23.3422	23.3121	NaN	0.248313	0.471537	0.452987	0.332419	0.357092	0.151396	0.198775	NaN	24.2132	24.4566	23.3136	23.6757	23.4263	23.7376	23.222	S	3	ATM kinase substrate motif;DNA dependent Protein kinase substrate motif;G protein-coupled receptor kinase 1 substrate motif	0.999717	5.45e-68
22.908	23.1312	22.857	NaN	NaN	NaN	NaN	NaN	NaN	NaN	NaN	NaN	NaN	NaN	24.2178	NaN	NaN	NaN	NaN	NaN	22.8961	NaN	23.5685	NaN	NaN	22.6422	22.7605	NaN	22.2471	0.145825	NaN	NaN	NaN	NaN	NaN	NaN	0.268851	22.908	NaN	NaN	NaN	24.2178	22.8961	23.5685	22.6422	S	2	Casein kinase II substrate motif;MDC1 BRCT domain binding motif;PAK2 kinase substrate motif;PKA kinase substrate motif;PKC kinase substrate motif;Plk1 PBD domain binding motif	0.964091	1.07e-51
NaN	22.8555	22.5567	22.8989	22.3962	22.4891	22.5555	23.7598	23.4953	23.9016	23.1556	22.9264	23.291	23.6087	24.058	23.599	23.584	23.699	21.278	20.8596	21.9975	21.3959	22.1677	21.546	23.002	21.5519	22.3158	22.1748	21.6931	0.211233	0.219279	0.206258	0.285155	0.221319	0.470002	0.730577	0.368674	22.7061	22.5223	23.7598	23.2233	23.649	21.3369	22.1677	21.934	S	2	Casein kinase II substrate motif;PKA kinase substrate motif;PKC kinase substrate motif	1	8.96e-21
NaN	NaN	NaN	NaN	NaN	NaN	NaN	NaN	NaN	NaN	NaN	NaN	22.0128	NaN	22.5849	22.2338	NaN	22.4997	18.369	19.5859	19.7758	NaN	NaN	NaN	22.032	20.0007	NaN	19.9504	NaN	NaN	NaN	NaN	NaN	0.183161	0.763307	NaN	0.0355531	NaN	NaN	NaN	22.0128	22.4997	19.5859	22.032	19.9756	S	2	14-3-3 domain binding motif;Calmodulin-dependent protein kinase II substrate motif;Phosphorylase kinase substrate motif;PKA kinase substrate motif;PKC kinase substrate motif	1	0.000266407
24.3198	NaN	23.8918	NaN	24.184	NaN	NaN	25.8158	26.0661	25.4909	25.3618	NaN	NaN	25.0113	NaN	24.3613	24.7463	25.7577	22.1934	NaN	23.0411	NaN	NaN	NaN	22.5246	22.5569	NaN	NaN	NaN	0.302648	NaN	0.288391	0.247841	0.721246	0.59945	NaN	NaN	24.1058	24.184	25.8158	25.1866	24.7463	22.6173	22.5246	22.5569	S	2	14-3-3 domain binding motif;Calmodulin-dependent protein kinase II substrate motif;Casein kinase II substrate motif;MDC1 BRCT domain binding motif;PKA kinase substrate motif;PKC kinase substrate motif;Plk1 PBD domain binding motif	0.999068	3.05e-53
NaN	NaN	NaN	NaN	NaN	NaN	NaN	22.9667	23.0996	23.2002	NaN	22.3766	22.4878	22.9112	NaN	22.6859	22.9019	22.7206	NaN	NaN	NaN	NaN	NaN	NaN	NaN	20.9941	NaN	NaN	NaN	NaN	NaN	0.117118	0.28207	0.116024	NaN	NaN	NaN	NaN	NaN	23.0996	22.4878	22.7206	NaN	NaN	20.9941	S	2	Calmodulin-dependent protein kinase II substrate motif;Casein kinase II substrate motif;ERK1,2 kinase substrate motif;G protein-coupled receptor kinase 1 substrate motif;GSK3 kinase substrate motif;GSK-3, ERK1, ERK2, CDK5 substrate motif;MDC1 BRCT domain binding motif;PKA kinase substrate motif;PKC kinase substrate motif;Plk1 PBD domain binding motif;WW domain binding motif	0.999554	8.11e-10
29.5143	29.8451	30.1971	29.8296	29.8392	29.5868	29.1985	29.6074	29.2788	29.8304	29.3164	28.8919	29.2251	29.8764	29.5913	29.5716	29.6359	29.7172	28.6111	29.2661	28.8799	29.0241	29.5	28.7656	29.0759	28.7472	29.2553	29.3547	29.0091	0.341485	0.300328	0.277469	0.40892	0.0646611	0.27393	0.36864	0.271683	29.8451	29.7082	29.6074	29.2708	29.6136	28.952	29.0759	29.1322	S	2	ERK1,2 kinase substrate motif;G protein-coupled receptor kinase 1 substrate motif;GSK-3, ERK1, ERK2, CDK5 substrate motif;WW domain binding motif	1	3.02e-216
NaN	NaN	22.7758	NaN	22.736	22.3694	23.0599	25.129	26.2785	25.6855	25.6037	22.9947	22.844	25.5871	22.9967	24.7249	24.8345	25.9117	NaN	19.7512	NaN	NaN	NaN	NaN	NaN	NaN	NaN	NaN	NaN	NaN	0.34547	0.574817	1.54624	1.2056	NaN	NaN	NaN	22.7758	22.736	25.6855	24.2909	24.7797	19.7512	NaN	NaN	S	3	b-Adrenergic Receptor kinase substrate motif;BARD1 BRCT domain binding motif;Casein kinase I substrate motif;Casein kinase II substrate motif;G protein-coupled receptor kinase 1 substrate motif	1	7.81e-33
23.1361	22.7077	23.0985	22.8626	22.9318	22.7836	22.5454	23.506	23.4028	24.0599	23.5619	23.3689	23.2504	23.6684	23.8562	24.1049	23.5905	24.0833	22.2745	23.1551	22.8688	23.2313	22.902	23.1255	23.2761	22.2733	23.1423	23.6108	22.8676	0.23727	0.168222	0.353333	0.187993	0.240119	0.434298	0.18824	0.558632	23.0985	22.8231	23.506	23.4654	23.9697	23.0119	23.1255	23.0049	S	2	14-3-3 domain binding motif;Akt kinase substrate motif;AMP-activated protein kinase substrate motif;Calmodulin-dependent protein kinase II substrate motif;Casein kinase II substrate motif;HMGCoA Reductase kinase substrate motif;MAPKAPK1 kinase substrate motif;PAK2 kinase substrate motif;PKA kinase substrate motif;PKC epsilon kinase substrate motif;PKC kinase substrate motif	0.999999	3.69e-15
22.9188	NaN	23.4365	22.8254	22.4327	NaN	22.5135	23.2227	23.1	NaN	NaN	NaN	22.6723	NaN	23.245	23.3739	22.344	23.7299	NaN	NaN	22.1494	NaN	21.5956	21.4513	22.4674	21.5964	22.6134	22.1789	22.5118	0.366054	0.207369	0.0867618	NaN	0.589617	NaN	0.549709	0.458403	23.1776	22.5135	23.1613	22.6723	23.3095	22.1494	21.5956	22.3453	S	2	14-3-3 domain binding motif;Akt kinase substrate motif;AMP-activated protein kinase 2 substrate motif;Calmodulin-dependent protein kinase II substrate motif;Casein kinase II substrate motif;MAPKAPK1 kinase substrate motif;p70 Ribosomal S6 kinase substrate motif;Phosphorylase kinase substrate motif;PKA kinase substrate motif;PKC kinase substrate motif	1	8.22e-16
NaN	NaN	22.0702	22.1747	NaN	NaN	22.1783	NaN	23.1946	24.0095	NaN	23.3595	23.2697	24.0462	23.5993	23.8047	23.8834	24.0524	NaN	22.0727	22.1686	22.0112	NaN	NaN	22.8769	NaN	NaN	NaN	NaN	NaN	0.0025949	0.576194	0.42479	0.188013	0.0793425	NaN	NaN	22.0702	22.1765	23.602	23.3595	23.8441	22.0727	22.8769	NaN	S	3	BARD1 BRCT domain binding motif;Casein kinase II substrate motif	1	5.5e-26
28.589	27.3287	26.6408	27.4734	27.4391	27.3027	27.1171	27.6245	27.5668	NaN	26.743	28.246	25.786	27.6899	22.5964	28.1094	28.7629	28.7568	26.2156	26.9125	24.3642	26.5113	20.9708	27.5567	22.8053	24.3624	NaN	NaN	26.1495	0.987989	0.161761	0.0408008	1.08233	2.98907	1.12789	3.39885	1.26366	27.3287	27.3709	27.5956	27.2164	28.4331	26.3634	22.8053	25.256	S	2	14-3-3 domain binding motif;Akt kinase substrate motif;Calmodulin-dependent protein kinase II substrate motif;Casein kinase II substrate motif;MAPKAPK1 kinase substrate motif;MDC1 BRCT domain binding motif;PKA kinase substrate motif;PKC kinase substrate motif;Plk1 PBD domain binding motif	0.994566	6.99e-68
22.549	NaN	NaN	24.0433	24.3173	24.3103	NaN	NaN	24.2969	26.2503	NaN	NaN	24.9029	NaN	28.1194	25.748	25.6218	25.7403	NaN	NaN	NaN	21.9975	24.8008	NaN	21.7231	NaN	NaN	NaN	NaN	NaN	0.156192	1.38125	NaN	1.20937	NaN	2.17625	NaN	22.549	24.3103	25.2736	24.9029	25.7441	21.9975	23.262	NaN	S	2	ATM kinase substrate motif;Casein kinase II substrate motif;DNA dependent Protein kinase substrate motif;MAPKAPK2 kinase substrate motif;MDC1 BRCT domain binding motif;Plk1 PBD domain binding motif	0.998884	3.64e-231
23.3217	24.901	24.9911	23.7648	25.3559	24.8315	NaN	NaN	25.1989	26.0883	24.8303	25.7042	28.3513	24.3256	24.8031	25.5597	25.6492	26.1725	21.3446	NaN	NaN	NaN	25.8771	24.7717	27.9326	NaN	24.583	22.7438	24.2375	0.938911	0.810848	0.628901	1.79185	0.564282	NaN	1.60405	0.97749	24.901	24.8315	25.6436	25.2672	25.6045	21.3446	25.8771	24.2375	S	2	Casein kinase II substrate motif	0.999943	1.36e-138
26.1665	25.9627	26.4403	26.2087	26.4741	25.9214	25.616	26.3841	26.3447	27.2438	26.4615	25.856	26.1698	27.1069	26.4326	26.6042	26.4598	26.6087	24.9533	25.4327	25.1363	25.1764	26.0802	25.3892	25.8388	NaN	25.9019	25.848	26.0977	0.239665	0.369611	0.50813	0.533055	0.0931899	0.197539	0.350714	0.131437	26.1665	26.065	26.3841	26.3157	26.532	25.1564	25.8388	25.9019	S	3	Casein kinase II substrate motif;DNA dependent Protein kinase substrate motif;ERK1,2 kinase substrate motif;GSK-3, ERK1, ERK2, CDK5 substrate motif;WW domain binding motif	0.99982	4e-06
22.9048	NaN	23.2462	22.6229	22.7972	22.9444	22.9668	NaN	23.3767	NaN	23.1529	NaN	23.052	NaN	22.8852	23.2209	23.0177	23.2213	21.3086	21.1882	21.9695	21.2434	22.0178	21.3602	22.6919	21.9874	21.6835	22.0762	21.9033	0.241435	0.158901	NaN	0.0713691	0.164816	0.364718	0.665873	0.168274	23.0755	22.8708	23.3767	23.1024	23.1193	21.276	22.0178	21.9454	S	2	G protein-coupled receptor kinase 1 substrate motif	1	0.00056095
24.4778	24.6988	24.8186	24.1769	24.3543	24.1401	23.4194	24.3745	24.1999	24.8147	24.1401	24.1144	24.0719	24.8562	24.3198	24.5174	24.723	24.9094	22.7236	23.5347	23.1301	23.6435	NaN	23.6863	23.6883	23.2176	24.0732	23.8223	24.0092	0.172895	0.412891	0.316818	0.374782	0.254916	0.419151	0.00141344	0.390099	24.6988	24.1585	24.3745	24.1272	24.6202	23.3324	23.6873	23.9158	S	2	Casein kinase II substrate motif;Cdc2 kinase substrate motif;CDK kinase substrate motif;CDK1,2,4,6 kinase substrate motif;CDK4 kinase substrate motif;ERK1,2 kinase substrate motif;GSK-3, ERK1, ERK2, CDK5 substrate motif;MAPKAPK2 kinase substrate motif;WW domain binding motif	0.964847	1.32e-28
22.4594	21.7518	21.5096	NaN	22.5014	21.7022	NaN	22.9345	22.8006	NaN	22.6889	NaN	NaN	NaN	21.7934	NaN	NaN	NaN	NaN	20.8157	NaN	NaN	NaN	NaN	NaN	NaN	NaN	NaN	NaN	0.4935	0.565176	0.094618	NaN	NaN	NaN	NaN	NaN	21.7518	22.1018	22.8676	22.6889	21.7934	20.8157	NaN	NaN	S	2	G protein-coupled receptor kinase 1 substrate motif;GSK3 kinase substrate motif;MAPKAPK2 kinase substrate motif	1	5.79e-57
NaN	NaN	NaN	NaN	NaN	22.0011	NaN	23.9575	23.2327	NaN	NaN	23.006	22.9723	NaN	24	24.1458	23.9912	25.1318	NaN	NaN	NaN	NaN	NaN	NaN	23.1132	NaN	NaN	NaN	NaN	NaN	NaN	0.512498	0.0238288	0.547679	NaN	NaN	NaN	NaN	22.0011	23.5951	22.9892	24.0729	NaN	23.1132	NaN	S	2	14-3-3 domain binding motif;Calmodulin-dependent protein kinase II substrate motif;Casein kinase II substrate motif;G protein-coupled receptor kinase 1 substrate motif;MAPKAPK2 kinase substrate motif;PKA kinase substrate motif;PKC epsilon kinase substrate motif;PKC kinase substrate motif	1	4.71e-05
23.5962	NaN	NaN	23.808	23.1814	23.2707	22.9332	24.1494	23.7641	24.2764	23.6759	23.5061	23.4585	23.9199	NaN	24.1782	24.1672	24.2991	22.0847	22.916	22.9973	23.3382	23.3242	23.0742	23.4298	22.1838	23.1969	23.1091	22.9678	NaN	0.368591	0.266772	0.208553	0.073167	0.532022	0.182632	0.463449	23.5962	23.226	24.1494	23.591	24.1782	22.9567	23.3242	23.0385	S	2	Cdc2 kinase substrate motif;CDK kinase substrate motif;CDK1,2,4,6 kinase substrate motif;ERK1,2 kinase substrate motif;GSK-3, ERK1, ERK2, CDK5 substrate motif;WW domain binding motif	1	3.23e-47
NaN	21.7576	21.7583	22.2728	22.0463	21.6689	NaN	22.8469	22.9918	22.7676	22.8355	22.2378	22.4125	22.874	22.6938	NaN	23.3878	22.7998	NaN	NaN	20.6375	20.8379	21.9641	NaN	22.3169	21.2034	NaN	21.0597	21.0672	0.000544874	0.305078	0.113692	0.314381	0.373854	0.141689	0.249495	0.080851	21.758	22.0463	22.8469	22.624	22.7998	20.7377	22.1405	21.0672	S	3	Casein kinase II substrate motif;G protein-coupled receptor kinase 1 substrate motif;GSK3 kinase substrate motif;Pyruvate dehydrogenase kinase substrate motif	0.693052	7.36e-06
NaN	21.7576	21.7583	22.2728	22.0463	21.6689	NaN	22.8469	22.9918	22.7676	22.8355	22.2378	22.4125	22.874	22.6938	NaN	23.3878	22.7998	NaN	NaN	20.6375	20.8379	21.9641	NaN	22.3169	21.2034	NaN	21.0597	21.0672	0.000544874	0.305078	0.113692	0.314381	0.373854	0.141689	0.249495	0.080851	21.758	22.0463	22.8469	22.624	22.7998	20.7377	22.1405	21.0672	S	2	Casein kinase II substrate motif;MDC1 BRCT domain binding motif;PKA kinase substrate motif;PKC kinase substrate motif;Plk1 PBD domain binding motif	0.99553	2.67e-79
24.9639	25.3361	25.9377	24.7691	25.2355	25.4253	24.7719	24.9319	25.5107	26.7702	25.2638	24.8801	24.9638	25.7186	25.2002	25.3309	25.2942	25.2354	23.8999	24.0408	24.448	23.9813	24.7457	23.7219	24.4893	23.4512	24.8753	24.7078	23.7606	0.491425	0.332414	0.939916	0.379007	0.0585358	0.243963	0.532747	0.699459	25.3361	25.0037	25.5107	25.1138	25.2648	24.011	24.4893	24.2342	S	2	Casein kinase II substrate motif;Cdc2 kinase substrate motif;CDK kinase substrate motif;CDK1,2,4,6 kinase substrate motif;DNA dependent Protein kinase substrate motif;ERK1,2 kinase substrate motif;GSK-3, ERK1, ERK2, CDK5 substrate motif;PKA kinase substrate motif;PKC kinase substrate motif;WW domain binding motif	0.985952	5.96e-05
NaN	NaN	NaN	NaN	NaN	NaN	NaN	23.5672	23.2794	NaN	22.8549	22.3088	22.8915	22.7422	23.0348	22.9269	22.6406	NaN	NaN	NaN	NaN	NaN	NaN	NaN	NaN	21.5357	NaN	NaN	NaN	NaN	NaN	0.203512	0.268013	0.203721	NaN	NaN	NaN	NaN	NaN	23.4233	22.7986	22.9269	NaN	NaN	21.5357	S	2	14-3-3 domain binding motif;Calmodulin-dependent protein kinase II substrate motif;Casein kinase II substrate motif;MAPKAPK2 kinase substrate motif;PKA kinase substrate motif;PKC epsilon kinase substrate motif;PKC kinase substrate motif	0.999234	1.8e-14
23.686	23.4189	23.9743	23.7049	23.4714	23.6911	23.212	24.27	23.9837	25.5193	24.565	23.8198	23.5719	23.3508	23.8972	24.3516	23.7828	23.7733	22.7091	23.7742	23.4682	23.3048	23.2935	NaN	23.1224	NaN	23.6123	23.5469	22.6455	0.277769	0.231443	0.816566	0.528064	0.272789	0.447814	0.120958	0.540297	23.686	23.5812	24.27	23.6958	23.84	23.3865	23.208	23.5469	S	4	14-3-3 domain binding motif;Calmodulin-dependent protein kinase II substrate motif;Calmodulin-dependent protein kinase IV substrate motif;Chk1 kinase substrate motif;PKA kinase substrate motif;PKC kinase substrate motif;ZIP kinase substrate motif	0.999993	1.46e-32
NaN	NaN	NaN	23.0386	NaN	NaN	NaN	NaN	NaN	NaN	23.1743	22.1192	NaN	NaN	NaN	NaN	23.3994	23.2185	NaN	NaN	NaN	NaN	22.6483	NaN	NaN	22.2565	22.4984	NaN	NaN	NaN	NaN	NaN	0.746048	0.127916	NaN	NaN	0.171042	NaN	23.0386	NaN	22.6467	23.3089	NaN	22.6483	22.3774	S	3	b-Adrenergic Receptor kinase substrate motif;Casein kinase I substrate motif;G protein-coupled receptor kinase 1 substrate motif	0.881364	3.12e-05
23.6045	22.8385	23.2967	22.9346	23.201	23.0806	23.1598	23.4821	23.5686	24.3484	23.7224	23.2918	23.3454	23.9583	23.9632	NaN	23.8774	23.9899	22.5275	23.5998	23.4046	23.4013	22.9805	23.2314	23.4863	NaN	23.3726	23.2144	22.8743	0.385448	0.117408	0.477119	0.317009	0.0587578	0.4796	0.252923	0.254602	23.2967	23.1202	23.5686	23.5339	23.9632	23.403	23.2314	23.2144	S	2	14-3-3 domain binding motif;ATM kinase substrate motif;Calmodulin-dependent protein kinase II substrate motif;DNA dependent Protein kinase substrate motif;PKA kinase substrate motif;PKC kinase substrate motif	0.999393	4.29e-45
NaN	NaN	NaN	NaN	NaN	21.9813	NaN	NaN	NaN	23.0867	22.4683	NaN	22.2749	NaN	22.585	NaN	22.5903	NaN	NaN	NaN	20.7622	NaN	NaN	NaN	NaN	NaN	NaN	20.0815	21.0187	NaN	NaN	NaN	0.136762	0.00376827	NaN	NaN	0.662658	NaN	21.9813	23.0867	22.3716	22.5876	20.7622	NaN	20.5501	S	2	Casein kinase II substrate motif;Pyruvate dehydrogenase kinase substrate motif	0.999998	1.75e-14
NaN	24.1165	23.6325	24.4572	NaN	NaN	22.9976	NaN	NaN	NaN	NaN	NaN	NaN	NaN	NaN	NaN	NaN	NaN	22.0408	23.0173	22.4465	21.8501	23.5289	23.051	NaN	22.7399	23.0643	22.857	22.674	0.342282	1.03211	NaN	NaN	NaN	0.516244	0.337926	0.171248	23.8745	23.7274	NaN	NaN	NaN	22.2437	23.2899	22.7985	S	2	14-3-3 domain binding motif;Calmodulin-dependent protein kinase II substrate motif;Calmodulin-dependent protein kinase IV substrate motif;Casein kinase II substrate motif;Chk1 kinase substrate motif;G protein-coupled receptor kinase 1 substrate motif;GSK3 kinase substrate motif;MAPKAPK2 kinase substrate motif;PKA kinase substrate motif;PKC kinase substrate motif	0.9999	3.27e-39
23.0047	26.5877	26.2963	26.5341	25.4329	25.819	25.6309	23.2907	24.7264	25.6812	25.8822	24.9475	25.6935	24.8647	26.5796	26.5811	25.2398	26.7341	24.329	25.0766	25.2057	NaN	25.8498	NaN	25.5777	24.4269	25.1858	25.2564	20.1763	1.98987	0.479876	1.20328	0.515977	0.699661	0.473294	0.192426	2.41937	26.2963	25.7249	24.7264	25.3205	26.5804	25.0766	25.7138	24.8064	S	2	Cdc2 kinase substrate motif;CDK kinase substrate motif;CDK1,2,4,6 kinase substrate motif;ERK1,2 kinase substrate motif;G protein-coupled receptor kinase 1 substrate motif;GSK-3, ERK1, ERK2, CDK5 substrate motif;WW domain binding motif	1	1.6e-14
24.2214	24.3905	24.7079	24.0505	24.287	24.0886	24.2294	NaN	24.5455	NaN	NaN	NaN	NaN	NaN	NaN	NaN	NaN	25.0893	NaN	23.6983	NaN	NaN	23.848	23.548	23.7758	NaN	24.0269	24.2142	NaN	0.246976	0.112511	NaN	NaN	NaN	NaN	0.156569	0.132406	24.3905	24.159	24.5455	NaN	25.0893	23.6983	23.7758	24.1206	S	2	DNA dependent Protein kinase substrate motif;ERK1,2 kinase substrate motif;G protein-coupled receptor kinase 1 substrate motif;GSK3 kinase substrate motif;GSK-3, ERK1, ERK2, CDK5 substrate motif;PKA kinase substrate motif;PKC kinase substrate motif;WW domain binding motif	0.999683	5.96e-06
NaN	22.8166	22.2864	NaN	22.888	22.2142	22.6617	25.1388	24.3287	25.2716	23.7386	22.9887	22.9452	24.2009	23.1889	24.1596	24.0789	25.7889	NaN	NaN	21.0941	NaN	21.3895	21.7205	22.6127	21.4695	21.9756	21.2567	NaN	0.374902	0.342902	0.510388	0.609202	1.08321	NaN	0.632671	0.369281	22.5515	22.6617	25.1388	23.3636	24.1193	21.0941	21.7205	21.4695	S	2	Casein kinase II substrate motif;Cdc2 kinase substrate motif;CDK kinase substrate motif;CDK1,2,4,6 kinase substrate motif;ERK1,2 kinase substrate motif;GSK-3, ERK1, ERK2, CDK5 substrate motif;WW domain binding motif	1	8.83e-108
NaN	NaN	NaN	NaN	NaN	NaN	NaN	NaN	NaN	22.9647	NaN	21.0375	22.1793	23.319	21.7471	22.3913	22.8184	23.6288	19.3983	NaN	NaN	22.1509	NaN	NaN	21.5624	NaN	21.9373	19.4554	20.462	NaN	NaN	NaN	1.14075	0.789208	1.94638	NaN	1.24832	NaN	NaN	22.9647	22.1793	22.6049	20.7746	21.5624	20.462	S	2	Casein kinase II substrate motif;ERK1,2 kinase substrate motif;GSK-3, ERK1, ERK2, CDK5 substrate motif;WW domain binding motif	1	1.02e-102
23.1132	23.7379	23.4238	23.7853	23.2564	23.2937	NaN	NaN	24.0462	24.4772	24.1641	23.1218	23.1653	24.0962	NaN	23.7402	24.0339	24.8357	22.3613	22.6783	22.3263	22.1562	23.1578	22.5161	23.3305	22.6285	22.857	22.9914	22.4944	0.312326	0.295202	0.304763	0.57053	0.567089	0.21781	0.429133	0.223325	23.4238	23.2937	24.2617	23.6308	24.0339	22.3438	23.1578	22.7427	S	2	Casein kinase II substrate motif;ERK1,2 kinase substrate motif;G protein-coupled receptor kinase 1 substrate motif;GSK-3, ERK1, ERK2, CDK5 substrate motif;PKA kinase substrate motif;PKC kinase substrate motif;WW domain binding motif	0.999997	2.14e-09
NaN	NaN	22.8208	NaN	22.2785	22.5183	NaN	24.3379	24.375	24.5628	NaN	NaN	23.6513	24.3939	24.1925	24.1071	24.0269	24.0356	NaN	NaN	NaN	NaN	NaN	NaN	23.6037	22.087	22.5115	20.422	NaN	NaN	0.169607	0.120587	0.525097	0.0769072	NaN	NaN	1.10442	22.8208	22.3984	24.375	24.0226	24.0714	NaN	23.6037	22.087	S	2	ERK1,2 kinase substrate motif;GSK-3, ERK1, ERK2, CDK5 substrate motif;PKA kinase substrate motif;PKC kinase substrate motif;WW domain binding motif	1	5.19e-06
NaN	21.9188	21.8944	NaN	22.1552	NaN	21.1936	22.4083	22.9168	22.0738	NaN	21.8007	22.4704	23.0205	NaN	22.4405	22.5762	NaN	NaN	NaN	20.3025	20.0351	19.9609	19.6356	21.1995	NaN	NaN	NaN	19.9292	0.0172539	0.679926	0.424493	0.610838	0.0959815	0.189108	0.8252	NaN	21.9066	21.6744	22.4083	22.4704	22.5084	20.1688	19.9609	19.9292	S	2	b-Adrenergic Receptor kinase substrate motif;Casein kinase II substrate motif;ERK1,2 kinase substrate motif;GSK-3, ERK1, ERK2, CDK5 substrate motif;WW domain binding motif	0.969751	0.000579049
NaN	22.8784	24.6864	NaN	22.9802	NaN	22.8041	NaN	25.242	24.807	NaN	23.4627	23.5508	NaN	25.0276	24.6436	24.659	NaN	21.95	NaN	23.5111	NaN	23.3954	NaN	23.5012	21.1833	23.7053	23.0197	NaN	1.27845	0.124585	0.307606	0.0623315	0.217394	1.10384	0.0748339	1.30403	23.7824	22.8922	25.0245	23.5068	24.659	22.7305	23.4483	23.0197	S	2	Phosphorylase kinase substrate motif;PKA kinase substrate motif;PKC kinase substrate motif	1	1.3e-06
NaN	NaN	NaN	24.5738	22.5438	23.4932	23.8763	24.5554	NaN	NaN	23.8758	22.2241	NaN	24.0637	NaN	NaN	NaN	25.1883	NaN	22.9604	NaN	23.2664	NaN	23.6896	NaN	NaN	NaN	NaN	23.2257	NaN	0.846498	NaN	1.01223	NaN	0.216396	NaN	NaN	NaN	23.6847	24.5554	23.8758	25.1883	23.1134	23.6896	23.2257	S	3	Casein kinase II substrate motif;MAPKAPK2 kinase substrate motif	0.785318	0.000210638
22.5029	22.4927	22.527	22.6041	22.379	22.7761	NaN	NaN	NaN	23.4673	NaN	21.8381	NaN	NaN	NaN	NaN	22.3695	NaN	21.2282	NaN	21.4288	20.936	21.3474	NaN	NaN	20.0029	20.8471	20.8018	NaN	0.0176221	0.199125	NaN	NaN	NaN	0.24782	NaN	0.474849	22.5029	22.6041	23.4673	21.8381	22.3695	21.2282	21.3474	20.8018	S	2	DNA dependent Protein kinase substrate motif;ERK1,2 kinase substrate motif;GSK-3, ERK1, ERK2, CDK5 substrate motif;MAPKAPK2 kinase substrate motif;WW domain binding motif	0.999907	4.38e-118
22.4931	NaN	22.2833	22.8857	NaN	22.2099	NaN	NaN	23.3411	23.3643	23.6532	22.4123	NaN	NaN	22.5124	23.4548	23.3785	23.9046	20.9823	20.4128	22.1927	NaN	NaN	NaN	23.1786	NaN	NaN	NaN	20.2167	0.148357	0.477828	0.0164042	0.877441	0.581776	0.908999	NaN	NaN	22.3882	22.5478	23.3527	23.0327	23.4166	20.9823	23.1786	20.2167	S	2	14-3-3 domain binding motif;Akt kinase substrate motif;Calmodulin-dependent protein kinase II substrate motif;ERK1,2 kinase substrate motif;G protein-coupled receptor kinase 1 substrate motif;Growth associated histone HI kinase substrate motif;GSK3 kinase substrate motif;GSK-3, ERK1, ERK2, CDK5 substrate motif;MAPKAPK1 kinase substrate motif;PKA kinase substrate motif;PKC kinase substrate motif;W…	1	5.1e-20
NaN	23.2539	23.2121	22.9922	23.2978	23.035	23.1073	NaN	23.7854	NaN	NaN	NaN	NaN	NaN	NaN	NaN	NaN	NaN	NaN	NaN	21.561	NaN	22.0613	21.7345	NaN	NaN	22.5707	22.3445	21.1463	0.0295149	0.13508	NaN	NaN	NaN	NaN	0.231082	0.76547	23.233	23.0712	23.7854	NaN	NaN	21.561	21.8979	22.3445	S	3	14-3-3 domain binding motif;Akt kinase substrate motif;Calmodulin-dependent protein kinase II substrate motif;Cdc2 kinase substrate motif;CDK kinase substrate motif;CDK1,2,4,6 kinase substrate motif;ERK1,2 kinase substrate motif;G protein-coupled receptor kinase 1 substrate motif;Growth associated histone HI kinase substrate motif;GSK-3, ERK1, ERK2, CDK5 substrate motif;MAPKAPK1 kinase substrate …	0.995636	1.29e-16
NaN	22.9414	23.268	23.345	23.1931	23.5588	23.2477	NaN	23.3464	24.8729	23.2614	23.1746	22.9237	23.5222	23.2414	23.7568	23.8353	24.4609	21.8207	22.4272	21.9642	21.9077	22.0589	21.2427	22.8103	21.7041	22.131	22.6744	22.2166	0.230912	0.161192	1.07942	0.24687	0.499924	0.271329	0.784024	0.397757	23.1047	23.2963	24.1096	23.218	23.796	21.9359	22.0589	22.1738	S	3	b-Adrenergic Receptor kinase substrate motif;BARD1 BRCT domain binding motif;Casein kinase II substrate motif;G protein-coupled receptor kinase 1 substrate motif;GSK3 kinase substrate motif	0.998093	1.18e-35
23.0487	22.1665	23.5748	22.8817	22.6879	23.6875	23.0448	24.3582	24.5347	25.6056	24.8765	23.5891	23.8751	NaN	NaN	24.7529	NaN	24.6528	22.3103	21.7723	21.7003	21.0228	NaN	NaN	24.3633	NaN	NaN	22.8983	22.8671	0.711592	0.433288	0.675017	0.676039	0.070746	0.527988	NaN	0.0220485	23.0487	22.9632	24.5347	23.8751	24.7028	21.7363	24.3633	22.8827	S	3	Casein kinase II substrate motif	0.818787	0.00193979
23.0487	NaN	22.1876	22.8817	NaN	23.6875	23.0448	24.3582	24.5347	25.6056	24.8765	23.5891	NaN	NaN	NaN	24.7529	NaN	24.6528	22.3103	21.7723	21.7003	21.0228	NaN	NaN	24.3633	NaN	NaN	22.8983	22.8671	0.608841	0.426016	0.675017	0.910365	0.070746	0.527988	NaN	0.0220485	22.6181	23.0448	24.5347	24.2328	24.7028	21.7363	24.3633	22.8827	S	3	b-Adrenergic Receptor kinase substrate motif;Casein kinase II substrate motif	0.5	0.00193979
24.2387	23.9022	23.8827	23.4435	24.1843	23.8199	23.8186	25.4104	25.9891	26.0863	23.9482	24.2446	25.2665	26.2552	24.6437	25.4502	24.9942	25.8082	22.3683	23.9435	23.0765	23.1359	23.8095	23.2049	24.4601	23.7348	23.6516	23.3349	23.7469	0.200121	0.302423	0.365424	1.04928	0.510583	0.644166	0.627775	0.192849	23.9022	23.8193	25.9891	24.7556	25.2222	23.1062	23.8095	23.6932	S	2	Casein kinase II substrate motif;Casein kinase II substrate motif	0.999996	1.38e-144
NaN	NaN	NaN	NaN	NaN	NaN	NaN	23.2084	23.1151	23.3539	23.7099	NaN	21.6711	NaN	NaN	22.7198	23.0608	24.1929	NaN	NaN	NaN	NaN	NaN	NaN	NaN	NaN	NaN	NaN	NaN	NaN	NaN	0.120341	1.44165	0.771133	NaN	NaN	NaN	NaN	NaN	23.2084	22.6905	23.0608	NaN	NaN	NaN	S	2	BARD1 BRCT domain binding motif;Casein kinase II substrate motif;G protein-coupled receptor kinase 1 substrate motif;PKA kinase substrate motif;PKC kinase substrate motif	0.999998	1.25e-188
NaN	25.4335	NaN	NaN	26.0461	25.1884	NaN	NaN	24.361	25.5707	NaN	NaN	NaN	NaN	22.9838	24.4572	23.6038	23.462	NaN	23.8694	24.0148	23.8616	24.3561	24.4484	24.5896	24.0739	24.4883	24.9335	24.7692	NaN	0.606506	0.855387	NaN	0.613926	0.0862572	0.117616	0.376204	25.4335	25.6173	24.9658	NaN	23.5329	23.8694	24.4484	24.6287	S	4	b-Adrenergic Receptor kinase substrate motif;Casein kinase II substrate motif	0.993952	4.71e-213
22.2324	22.8752	22.8488	22.4582	22.1117	22.3843	22.2514	23.2304	23.0715	22.56	NaN	NaN	22.2637	22.4746	21.8741	NaN	NaN	22.3061	NaN	21.0237	20.9982	20.7919	18.5221	NaN	21.9593	20.467	21.1832	21.2988	21.1219	0.363758	0.152681	0.350322	0.14915	0.305443	0.127133	2.43047	0.374397	22.8488	22.3179	23.0715	22.3692	22.0901	20.9982	20.2407	21.1526	S	2	Casein kinase II substrate motif;MAPKAPK2 kinase substrate motif	1	6.42e-10
26.6561	26.8872	27.2725	27.0259	27.86	26.9042	26.8313	27.1578	27.1967	28.127	27.5521	26.8997	27.0671	28.2978	27.2864	27.6523	27.6755	27.7061	26.0387	26.9163	26.5273	26.3431	26.8159	26.4716	26.8013	26.402	26.9761	27.0012	26.7773	0.311409	0.476584	0.548655	0.626799	0.196992	0.366927	0.194679	0.276856	26.8872	26.9651	27.1967	27.3096	27.6639	26.4352	26.8013	26.8767	S	3	Cdc2 kinase substrate motif;CDK kinase substrate motif;CDK1,2,4,6 kinase substrate motif;DNA dependent Protein kinase substrate motif;ERK1,2 kinase substrate motif;GSK-3, ERK1, ERK2, CDK5 substrate motif;WW domain binding motif	1	3.82e-19
NaN	NaN	23.6682	22.1544	NaN	NaN	22.2977	24.1786	23.4387	NaN	NaN	NaN	23.2981	23.0423	23.8347	23.3221	23.4356	23.423	22.1418	22.5446	NaN	22.2371	NaN	22.1556	22.8465	NaN	NaN	NaN	NaN	NaN	0.101294	0.523181	0.180871	0.226372	0.210499	0.488539	NaN	23.6682	22.226	23.8086	23.1702	23.4293	22.2371	22.5011	NaN	S	2	ERK1,2 kinase substrate motif;G protein-coupled receptor kinase 1 substrate motif;GSK-3, ERK1, ERK2, CDK5 substrate motif;MDC1 BRCT domain binding motif;PKA kinase substrate motif;Plk1 PBD domain binding motif;WW domain binding motif	0.982813	1.09e-82
23.4249	23.5106	23.0448	22.7086	NaN	NaN	22.985	23.9561	23.3204	24.1577	23.5881	23.1717	23.2975	23.6779	23.7195	23.5331	23.7879	NaN	20.6354	21.3719	22.4473	21.0409	23.1936	23.2085	NaN	21.8749	22.5772	22.3004	NaN	0.247933	0.195416	0.437042	0.23853	0.131834	0.776418	0.0105711	0.353759	23.4249	22.8468	23.9561	23.4428	23.7195	21.2064	23.201	22.3004	S	3	b-Adrenergic Receptor kinase substrate motif;Casein kinase II substrate motif;PKA kinase substrate motif;PKC kinase substrate motif	1	4.29e-32
NaN	23.2817	NaN	NaN	NaN	NaN	22.7738	23.8823	23.5849	NaN	NaN	NaN	22.941	24.1151	23.4295	23.5191	23.3598	23.2599	NaN	NaN	NaN	NaN	22.5854	NaN	22.9477	22.4913	22.7047	22.4525	NaN	NaN	NaN	0.210315	0.830207	0.109638	NaN	0.25622	0.135792	23.2817	22.7738	23.7336	23.5281	23.3947	NaN	22.7665	22.4913	S	3	Casein kinase II substrate motif;G protein-coupled receptor kinase 1 substrate motif;GSK3 kinase substrate motif;MDC1 BRCT domain binding motif;Plk1 PBD domain binding motif	0.959081	3.9e-21
NaN	NaN	NaN	NaN	NaN	NaN	22.05	NaN	23.0993	NaN	NaN	NaN	22.1135	22.85	23.2641	22.8374	22.916	23.078	20.8946	NaN	20.6026	21.6514	NaN	NaN	22.3091	NaN	NaN	21.4312	NaN	NaN	NaN	NaN	0.520784	0.188895	0.54131	NaN	NaN	NaN	22.05	23.0993	22.4817	22.997	20.8946	22.3091	21.4312	S	2	b-Adrenergic Receptor kinase substrate motif;Casein kinase II substrate motif	0.99739	4.9e-09
25.5662	25.7367	25.6553	NaN	NaN	25.3687	24.6413	25.3983	25.2985	25.0447	24.3176	24.1628	24.1424	23.9987	NaN	24.8382	25.0923	24.9469	23.1634	24.5082	24.149	24.0308	24.325	24.2782	24.1349	23.4195	24.0479	24.1393	23.8951	0.085294	0.514363	0.182339	0.130471	0.12744	0.570307	0.099058	0.320252	25.6553	25.005	25.2985	24.1526	24.9469	24.0899	24.2782	23.9715	S	3		0.793102	5.03e-100
25.5662	25.7367	25.6553	25.2389	NaN	25.3687	24.6413	25.3983	25.2985	25.0447	24.3176	24.1628	24.1424	23.9987	25.0227	24.8382	25.0923	24.9469	23.1634	24.5082	24.149	24.0308	24.325	24.2782	24.1349	23.4195	24.0479	24.1393	23.8951	0.085294	0.387986	0.182339	0.130471	0.108796	0.570307	0.099058	0.320252	25.6553	25.2389	25.2985	24.1526	24.9848	24.0899	24.2782	23.9715	S	2	ERK1,2 kinase substrate motif;G protein-coupled receptor kinase 1 substrate motif;GSK-3, ERK1, ERK2, CDK5 substrate motif;MDC1 BRCT domain binding motif;PKA kinase substrate motif;PKC kinase substrate motif;Plk1 PBD domain binding motif;WW domain binding motif	0.82659	5.03e-100
NaN	NaN	NaN	NaN	NaN	NaN	NaN	23.158	NaN	NaN	NaN	NaN	22.5281	NaN	22.8487	22.3812	22.7155	22.5779	20.5569	20.9437	20.3982	20.6453	21.2433	20.0098	22.1715	20.5143	21.5709	21.1747	20.2872	NaN	NaN	NaN	NaN	0.199798	0.22916	1.08446	0.591359	NaN	NaN	23.158	22.5281	22.6467	20.6011	21.2433	20.8445	S	2	14-3-3 domain binding motif;Calmodulin-dependent protein kinase II substrate motif;G protein-coupled receptor kinase 1 substrate motif;MAPKAPK2 kinase substrate motif;PAK2 kinase substrate motif;PKA kinase substrate motif;PKC epsilon kinase substrate motif;PKC kinase substrate motif	1	2.7e-06
NaN	23.2019	23.0501	23.1029	22.9203	22.7771	22.7674	23.2888	23.3817	23.3062	NaN	NaN	22.5812	22.8338	23.116	22.9596	23.1009	23.3864	21.1426	21.9068	21.5387	22.0566	22.3789	21.9732	22.7912	21.1575	23.2039	22.5119	NaN	0.107324	0.157099	0.0494057	0.17858	0.178313	0.408466	0.408999	1.04092	23.126	22.8487	23.3062	22.7075	23.1085	21.7227	22.3789	22.5119	S	2	PKA kinase substrate motif;PKC kinase substrate motif	0.99654	5.74e-41
NaN	NaN	NaN	21.623	21.9541	NaN	NaN	22.7589	22.6768	NaN	NaN	22.0169	21.8325	22.1769	22.327	22.2587	22.3098	NaN	19.6248	20.9668	20.2185	20.149	20.7202	20.9023	21.958	19.7145	20.9276	20.4644	20.5322	NaN	0.234067	0.0580682	0.172349	0.0355202	0.552374	0.668338	0.506464	NaN	21.7885	22.7178	22.0169	22.3098	20.1838	20.9023	20.4983	S	2	Calmodulin-dependent protein kinase II substrate motif;Casein kinase II substrate motif;Chk1 kinase substrate motif;MDC1 BRCT domain binding motif;PKA kinase substrate motif;PKC kinase substrate motif;Plk1 PBD domain binding motif	0.999559	0.000257116
NaN	23.0043	23.6018	23.2767	NaN	23.1174	23.1786	23.4858	NaN	23.2214	23.3573	22.5338	NaN	23.0729	23.5006	NaN	23.6913	NaN	22.2582	23.293	22.8284	22.6702	NaN	23.4666	23.4019	23.8689	23.1837	23.0901	23.1415	0.422496	0.0803363	0.187009	0.418288	0.134831	0.427665	0.0457924	0.367254	23.3031	23.1786	23.3536	23.0729	23.596	22.7493	23.4342	23.1626	S	3	14-3-3 domain binding motif;14-3-3 domain binding motif;ATM kinase substrate motif;ATM kinase substrate motif;Calmodulin-dependent protein kinase II substrate motif;Calmodulin-dependent protein kinase II substrate motif;Calmodulin-dependent protein kinase IV substrate motif;Calmodulin-dependent protein kinase IV substrate motif;Casein kinase II substrate motif;Casein kinase II substrate motif;Chk…	0.998347	3.54e-47
21.7373	22.3188	22.4427	22.5144	22.8671	22.7621	22.5316	23.3973	23.3687	23.7836	23.4	22.3198	22.823	23.1396	23.0488	23.1861	23.2068	23.135	20.8355	NaN	NaN	21.958	22.1003	21.6561	22.7439	20.9688	21.7719	21.8669	NaN	0.376614	0.173836	0.231725	0.464845	0.0703496	0.793734	0.546932	0.493371	22.3188	22.6468	23.3973	22.9813	23.1605	21.3968	22.1003	21.7719	S	3	Casein kinase II substrate motif	1	1.7e-255
23.0173	22.6916	22.8163	22.7804	23.902	22.9341	22.3876	23.6778	23.3899	24.448	23.9587	23.2751	23.3027	25.1778	23.3136	23.7746	NaN	23.4511	22.2644	NaN	23.1156	22.5192	23.0607	NaN	23.2713	22.5634	22.9105	NaN	23.2102	0.164351	0.643228	0.547082	0.89075	0.236662	0.436918	0.148873	0.323691	22.8163	22.8572	23.6778	23.6307	23.4511	22.5192	23.166	22.9105	S	3	Casein kinase II substrate motif;ERK1,2 kinase substrate motif;GSK-3, ERK1, ERK2, CDK5 substrate motif;WW domain binding motif	0.998195	3.25e-42
NaN	22.4667	22.4959	22.3644	22.3215	22.242	22.1417	23.0517	23.3632	22.7827	23.3849	22.6616	22.982	23.0327	23.014	23.6431	23.8136	23.9843	20.832	21.0104	21.0896	21.1285	21.6793	21.0263	22.6432	NaN	21.1666	21.0173	21.3258	0.0206756	0.0979695	0.290484	0.296138	0.423382	0.131604	0.813396	0.154252	22.4813	22.2817	23.0517	23.0073	23.7283	21.05	21.6793	21.1666	S	2	14-3-3 domain binding motif;b-Adrenergic Receptor kinase substrate motif;Calmodulin-dependent protein kinase II substrate motif;Calmodulin-dependent protein kinase IV substrate motif;Chk1 kinase substrate motif;ERK1,2 kinase substrate motif;GSK-3, ERK1, ERK2, CDK5 substrate motif;PKA kinase substrate motif;PKC kinase substrate motif;WW domain binding motif	1	1.1e-05
NaN	22.5454	NaN	23.2686	22.617	22.3438	22.385	23.0359	23.2223	NaN	NaN	22.9736	23.0478	23.7052	23.5269	23.5529	24.0199	22.9933	NaN	NaN	NaN	NaN	NaN	NaN	22.9497	NaN	NaN	NaN	NaN	NaN	0.427261	0.131826	0.402676	0.419706	NaN	NaN	NaN	22.5454	22.501	23.1291	23.0478	23.5399	NaN	22.9497	NaN	S	3	Casein kinase I substrate motif;Casein kinase II substrate motif	1	6.7e-261
NaN	NaN	22.3216	22.3531	21.777	NaN	NaN	NaN	NaN	NaN	NaN	NaN	NaN	NaN	22.81	22.3345	22.7878	22.7204	19.6597	21.0098	NaN	NaN	NaN	21.1748	NaN	NaN	21.6793	20.9355	20.7658	NaN	0.407307	NaN	NaN	0.222394	0.954686	NaN	0.485878	22.3216	22.065	NaN	NaN	22.7541	20.3348	21.1748	20.9355	S	3	Calmodulin-dependent protein kinase II substrate motif;Chk1 kinase substrate motif;PKA kinase substrate motif;PKC kinase substrate motif	1	0.000381286
NaN	24.1324	24.1799	23.859	23.9139	24.0061	23.4516	NaN	NaN	24.4164	NaN	NaN	23.5455	NaN	23.9901	NaN	24.5707	24.4033	NaN	NaN	23.1246	NaN	23.6661	23.3396	23.3889	22.7226	23.4441	23.1024	22.8949	0.0336231	0.245002	NaN	NaN	0.29885	NaN	0.176017	0.310346	24.1561	23.8865	24.4164	23.5455	24.4033	23.1246	23.3889	22.9987	S	2	G protein-coupled receptor kinase 1 substrate motif	1	5.53e-28
25.599	26.0592	26.1276	25.8262	25.7302	26.1336	25.6864	26.6988	25.7875	26.7465	25.9506	25.5054	26.4868	26.5223	26.6538	26.5763	27.0283	26.4787	24.7639	25.4645	25.7195	25.3554	25.4945	25.2047	25.6591	25.1108	25.8099	25.415	25.3631	0.287475	0.201663	0.54046	0.484033	0.240271	0.404473	0.230037	0.28914	26.0592	25.7782	26.6988	26.2187	26.615	25.4099	25.4945	25.3891	S	2	Casein kinase II substrate motif;PKA kinase substrate motif;PKC kinase substrate motif;Pyruvate dehydrogenase kinase substrate motif	0.999991	1.32e-06
NaN	NaN	23.4955	NaN	NaN	NaN	NaN	24.3555	NaN	NaN	24.0043	NaN	NaN	24.4237	NaN	NaN	NaN	23.9128	NaN	22.5388	NaN	22.8601	22.386	NaN	NaN	21.9912	22.3278	22.6512	22.3007	NaN	NaN	NaN	0.296582	NaN	0.227137	NaN	0.26968	23.4955	NaN	24.3555	24.214	23.9128	22.6994	22.386	22.3142	S	3	Casein kinase II substrate motif;PKA kinase substrate motif;PKC kinase substrate motif	0.951055	7.68e-06
26.2873	26.6817	26.6786	26.3485	26.6387	26.9145	25.7271	27.135	27.0989	27.6605	26.8651	26.1037	26.3708	27.1223	26.88	26.8482	26.7147	26.8949	25.0404	25.6637	25.5646	25.5807	25.5341	NaN	26.5919	25.353	25.2992	25.8084	25.4896	0.226818	0.508929	0.314357	0.462242	0.0821882	0.284614	0.747985	0.228407	26.6786	26.4936	27.135	26.6179	26.8641	25.5726	26.063	25.4213	S	2	Casein kinase II substrate motif;ERK1,2 kinase substrate motif;GSK-3, ERK1, ERK2, CDK5 substrate motif;MDC1 BRCT domain binding motif;PKA kinase substrate motif;Plk1 PBD domain binding motif;WW domain binding motif	0.995211	3.06e-11
NaN	23.0028	23.071	23.1294	23.2243	22.9924	22.7826	23.7995	NaN	24.5298	NaN	23.0635	NaN	24.2281	23.1609	NaN	23.4457	NaN	21.466	22.0769	21.9037	21.6184	NaN	NaN	22.9244	NaN	21.4217	NaN	22.0142	0.0482457	0.191726	0.516351	0.823539	0.201369	0.275289	NaN	0.41894	23.0369	23.0609	24.1647	23.6458	23.3033	21.761	22.9244	21.718	S	3	ERK1,2 kinase substrate motif;G protein-coupled receptor kinase 1 substrate motif;GSK-3, ERK1, ERK2, CDK5 substrate motif;WW domain binding motif	1	3.75e-24
NaN	24.9473	NaN	NaN	23.988	NaN	24.6028	24.8945	NaN	NaN	NaN	23.5197	24.0807	NaN	NaN	23.2601	23.6576	NaN	NaN	NaN	NaN	NaN	NaN	23.5074	23.8209	23.3179	NaN	23.2958	NaN	NaN	0.434722	NaN	0.396658	0.281061	NaN	0.221678	0.0156827	24.9473	24.2954	24.8945	23.8002	23.4588	NaN	23.6641	23.3069	S	3		0.688005	8.64e-15
NaN	23.1476	23.4208	23.8276	23.6193	NaN	NaN	NaN	NaN	NaN	NaN	NaN	NaN	NaN	NaN	NaN	NaN	NaN	NaN	NaN	NaN	NaN	NaN	NaN	NaN	NaN	20.9145	21.8048	21.7551	0.193189	0.147347	NaN	NaN	NaN	NaN	NaN	0.500273	23.2842	23.7234	NaN	NaN	NaN	NaN	NaN	21.7551	S	2	AMP-activated protein kinase substrate motif;Casein kinase II substrate motif;PKA kinase substrate motif	1	0
22.5671	23.7741	23.6714	24.1027	23.4905	23.3563	23.6244	NaN	NaN	26.2771	24.7273	22.364	25.2194	26.269	27.5776	26.2514	26.7969	26.8422	20.3202	NaN	22.9825	21.7737	23.9285	23.9405	24.6688	NaN	NaN	23.5354	NaN	0.669215	0.325122	NaN	1.65097	0.544494	1.33305	0.424025	NaN	23.6714	23.5574	26.2771	24.9734	26.8195	21.7737	23.9405	23.5354	S	2	14-3-3 domain binding motif;Calmodulin-dependent protein kinase II substrate motif;Casein kinase II substrate motif;G protein-coupled receptor kinase 1 substrate motif;MAPKAPK1 kinase substrate motif;PAK2 kinase substrate motif;Pim1 kinase substrate sequence;PKA kinase substrate motif;PKC epsilon kinase substrate motif;PKC kinase substrate motif;Pyruvate dehydrogenase kinase substrate motif	1	0.00455488
NaN	NaN	22.7377	NaN	NaN	NaN	NaN	NaN	NaN	22.9148	NaN	NaN	21.9841	NaN	22.8336	22.8074	22.8943	22.9619	21.1218	NaN	21.6401	20.5283	21.0636	NaN	22.2074	20.6069	NaN	NaN	NaN	NaN	NaN	NaN	NaN	0.0688233	0.556324	0.808796	NaN	22.7377	NaN	22.9148	21.9841	22.8639	21.1218	21.6355	20.6069	S	2	Casein kinase II substrate motif;ERK1,2 kinase substrate motif;GSK-3, ERK1, ERK2, CDK5 substrate motif;MDC1 BRCT domain binding motif;PKA kinase substrate motif;Plk1 PBD domain binding motif;WW domain binding motif	0.97903	3.16e-06
NaN	25.0845	25.4383	24.8788	23.7045	NaN	23.9788	24.7668	24.3084	24.0782	23.3994	23.2898	NaN	23.7353	24.5486	24.389	24.3895	24.0563	23.521	23.507	24.1728	NaN	23.5085	22.8443	23.8233	19.3694	23.9204	NaN	23.1104	0.250146	0.614315	0.35056	0.232159	0.207139	0.380405	0.499823	2.42771	25.2614	23.9788	24.3084	23.3994	24.3892	23.521	23.5085	23.1104	S	2	ERK1,2 kinase substrate motif;GSK-3, ERK1, ERK2, CDK5 substrate motif;MAPKAPK2 kinase substrate motif;WW domain binding motif	0.999996	3.21e-143
NaN	NaN	NaN	NaN	NaN	22.9722	22.8986	23.315	NaN	23.9048	23.2367	NaN	22.7349	23.6389	NaN	NaN	23.543	23.8388	NaN	NaN	19.7591	NaN	20.7381	NaN	NaN	NaN	21.915	NaN	NaN	NaN	0.0520854	0.41703	0.452895	0.20917	NaN	NaN	NaN	NaN	22.9354	23.6099	23.2367	23.6909	19.7591	20.7381	21.915	S	2	G protein-coupled receptor kinase 1 substrate motif;G protein-coupled receptor kinase 1 substrate motif	0.999979	8.77e-21
28.258	28.7357	29.1445	28.9459	29.2931	29.0456	28.4524	29.002	29.5265	30.1007	29.5187	28.1631	28.6894	29.8946	28.7412	29.3378	29.2344	29.5251	27.5915	28.3652	28.0741	28.0194	28.425	27.7916	28.348	27.7827	28.4114	28.4691	28.4939	0.44373	0.352831	0.549512	0.78496	0.334645	0.319107	0.345629	0.339505	28.7357	28.9957	29.5265	29.104	29.2861	28.0467	28.348	28.4403	S	3	Casein kinase II substrate motif;Cdc2 kinase substrate motif;CDK kinase substrate motif;CDK1,2,4,6 kinase substrate motif;ERK1,2 kinase substrate motif;GSK-3, ERK1, ERK2, CDK5 substrate motif;WW domain binding motif	1	7.21e-40
NaN	23.155	23.1047	NaN	22.6399	NaN	22.5493	23.1147	NaN	NaN	23.6799	22.9879	NaN	22.9343	23.0854	NaN	23.6883	NaN	21.8521	NaN	NaN	22.2356	22.6004	21.9987	NaN	NaN	22.1439	22.1333	NaN	0.0355531	0.0640578	NaN	0.415864	0.426328	0.271238	0.425459	0.0075163	23.1299	22.5946	23.1147	22.9879	23.3869	22.0438	22.2996	22.1386	S	2	G protein-coupled receptor kinase 1 substrate motif;GSK3 kinase substrate motif;MDC1 BRCT domain binding motif;PKA kinase substrate motif;Plk1 PBD domain binding motif	0.997561	5.03e-29
22.7349	22.7601	22.79	22.5907	22.6132	22.6752	22.3887	23.3207	23.1105	23.9311	NaN	22.804	23.6788	23.3313	24.1129	23.5236	23.6163	23.4389	22.18	21.9441	22.2482	21.9545	21.7907	21.6567	23.0548	22.2023	22.8397	22.8775	22.3819	0.0275852	0.124116	0.426246	0.440446	0.302167	0.155475	0.771423	0.33557	22.7601	22.6019	23.3207	23.3313	23.5699	22.0673	21.7907	22.6108	S	2	ERK1,2 kinase substrate motif;Growth associated histone HI kinase substrate motif;GSK-3, ERK1, ERK2, CDK5 substrate motif;WW domain binding motif	1	6.27e-70
22.2419	22.9022	NaN	NaN	22.0142	21.845	21.4366	NaN	NaN	NaN	23.8265	23.2593	NaN	NaN	NaN	22.5788	NaN	NaN	21.5767	NaN	22.7783	NaN	NaN	NaN	NaN	NaN	NaN	NaN	NaN	0.466882	0.29693	NaN	0.401057	NaN	0.849702	NaN	NaN	22.5721	21.845	NaN	23.5429	22.5788	22.1775	NaN	NaN	S	3	Casein kinase I substrate motif;Casein kinase I substrate motif;G protein-coupled receptor kinase 1 substrate motif;G protein-coupled receptor kinase 1 substrate motif;GSK3 kinase substrate motif;GSK3 kinase substrate motif	1	0
22.9971	NaN	23.9803	24.0031	23.8243	24.5713	22.4638	23.3454	23.3052	NaN	NaN	22.6212	23.2798	23.1581	NaN	22.4226	NaN	22.6601	20.6132	NaN	NaN	21.8805	23.5779	23.3047	NaN	22.4055	23.4681	23.809	22.9597	0.695227	0.893242	0.0283915	0.350421	0.167972	0.896145	0.193189	0.612475	23.4887	23.9137	23.3253	23.1581	22.5414	21.2468	23.4413	23.2139	S	3	Casein kinase II substrate motif;Casein kinase II substrate motif;MAPKAPK2 kinase substrate motif;MAPKAPK2 kinase substrate motif;Plk1 kinase substrate motif;Plk1 kinase substrate motif;Pyruvate dehydrogenase kinase substrate motif;Pyruvate dehydrogenase kinase substrate motif	1	0
22.06	22.4195	22.5496	22.7357	22.5071	22.5768	22.2579	23.4058	23.1858	NaN	NaN	NaN	22.795	23.3591	NaN	NaN	23.8415	21.7534	NaN	NaN	21.6606	NaN	22.2006	21.806	22.6627	21.0502	21.9461	22.3131	22.7426	0.253621	0.198836	0.155593	0.398844	1.47652	NaN	0.428797	0.719662	22.4195	22.542	23.2958	23.0771	22.7975	21.6606	22.2006	22.1296	S	3	b-Adrenergic Receptor kinase substrate motif;b-Adrenergic Receptor kinase substrate motif;Casein kinase I substrate motif;Casein kinase I substrate motif	1	3.07e-138
25.3883	NaN	25.8346	25.6597	22.815	25.6948	24.9059	25.7034	NaN	25.2118	NaN	24.43	NaN	22.8203	22.1469	NaN	25.1327	24.2896	NaN	NaN	24.037	23.9739	24.425	23.9885	23.3055	24.3103	24.5572	22.8526	NaN	0.315532	1.35246	0.347607	1.13824	1.53931	0.0445974	0.564244	0.921182	25.6115	25.2828	25.4576	23.6251	24.2896	24.0055	23.9885	24.3103	S	2	Casein kinase II substrate motif;G protein-coupled receptor kinase 1 substrate motif;MAPKAPK2 kinase substrate motif;PKA kinase substrate motif;PKC kinase substrate motif	0.99995	6.3e-76
25.9226	NaN	26.1383	NaN	NaN	NaN	23.84	NaN	25.1555	25.6791	26.6302	25.0557	26.546	NaN	25.7258	NaN	NaN	27.834	23.8509	25.6689	25.0782	25.0539	25.3724	24.8193	25.2029	23.9068	24.1831	23.8667	24.505	0.152523	NaN	0.370249	0.885713	1.49067	0.763015	0.283336	0.295392	26.0304	23.84	25.4173	26.546	26.7799	25.066	25.2029	24.045	S	2	G protein-coupled receptor kinase 1 substrate motif;PKA kinase substrate motif;PKC kinase substrate motif	1	2.27e-06
NaN	NaN	NaN	NaN	NaN	NaN	NaN	NaN	NaN	22.7839	NaN	NaN	21.9248	NaN	22.4557	22.867	22.173	22.4146	NaN	NaN	NaN	NaN	NaN	NaN	NaN	19.809	NaN	NaN	NaN	NaN	NaN	NaN	NaN	0.287994	NaN	NaN	NaN	NaN	NaN	22.7839	21.9248	22.4351	NaN	NaN	19.809	S	2	14-3-3 domain binding motif;Calmodulin-dependent protein kinase II substrate motif;Casein kinase II substrate motif;G protein-coupled receptor kinase 1 substrate motif;GSK3 kinase substrate motif;PKA kinase substrate motif;PKC kinase substrate motif;ZIP kinase substrate motif	0.999938	0.000311642
NaN	23.5082	23.778	23.4695	24.2021	23.7195	23.2947	23.8506	24.193	NaN	NaN	23.1604	23.426	NaN	23.2941	NaN	23.235	NaN	NaN	NaN	NaN	NaN	NaN	NaN	23.2255	21.7945	23.1408	NaN	23.4084	0.190791	0.394402	0.242086	0.187779	0.0418043	NaN	NaN	0.864997	23.6431	23.5945	24.0218	23.2932	23.2645	NaN	23.2255	23.1408	S	3	Casein kinase II substrate motif;DNA dependent Protein kinase substrate motif;PKA kinase substrate motif;PKC kinase substrate motif	0.84561	4.59e-31
NaN	NaN	23.5889	23.4147	23.0701	23.7047	NaN	NaN	24.4563	NaN	NaN	NaN	24.263	NaN	NaN	NaN	23.9337	24.517	NaN	NaN	22.5788	22.1888	22.7986	22.5315	23.2146	21.2531	NaN	NaN	NaN	NaN	0.317673	NaN	NaN	0.412442	0.275793	0.344264	NaN	23.5889	23.4147	24.4563	24.263	24.2253	22.3838	22.7986	21.2531	S	2	Casein kinase II substrate motif	0.846276	1.86e-05
23.572	23.3619	NaN	NaN	NaN	NaN	22.9616	23.2243	NaN	23.5565	NaN	21.9778	NaN	NaN	24.0089	23.9221	NaN	NaN	NaN	NaN	NaN	NaN	NaN	NaN	22.3433	NaN	NaN	NaN	NaN	0.148528	NaN	0.234929	NaN	0.0613065	NaN	NaN	NaN	23.4669	22.9616	23.3904	21.9778	23.9655	NaN	22.3433	NaN	S	2	Cdc2 kinase substrate motif;CDK kinase substrate motif;CDK1,2,4,6 kinase substrate motif;ERK1,2 kinase substrate motif;G protein-coupled receptor kinase 1 substrate motif;Growth associated histone HI kinase substrate motif;GSK-3, ERK1, ERK2, CDK5 substrate motif;PKA kinase substrate motif;PKC kinase substrate motif;WW domain binding motif	0.998365	1.31e-16
22.4033	NaN	NaN	NaN	22.5717	NaN	22.2153	22.7246	22.9387	23.2765	23.1024	22.6255	22.8016	23.3308	22.9149	23.0839	22.984	22.9948	20.9258	22.0291	21.6847	21.3709	22.0345	21.4858	22.5378	21.3982	22.2011	21.7104	21.8913	NaN	0.252019	0.278244	0.313405	0.0693579	0.46917	0.52619	0.335975	22.4033	22.3935	22.9387	22.952	22.9894	21.5278	22.0345	21.8008	S	2	ERK1,2 kinase substrate motif;GSK-3, ERK1, ERK2, CDK5 substrate motif;WW domain binding motif	1	9.05e-11
21.3416	NaN	21.1669	NaN	NaN	21.1758	21.342	22.2975	22.4138	NaN	NaN	21.5381	NaN	22.2439	21.8875	22.4358	22.43	NaN	NaN	NaN	20.8451	20.7663	21.0175	19.2746	NaN	19.1058	NaN	20.7058	20.2913	0.123496	0.117514	0.0822019	0.499097	0.314897	0.0557067	1.2324	0.830389	21.2543	21.2589	22.3556	21.891	22.43	20.8057	20.1461	20.2913	S	3	Casein kinase II substrate motif;ERK1,2 kinase substrate motif;GSK-3, ERK1, ERK2, CDK5 substrate motif;MDC1 BRCT domain binding motif;Plk1 PBD domain binding motif;WW domain binding motif	0.951928	0.000211801
24.375	24.0458	23.6992	24.1123	24.5087	23.4287	23.8369	25.2961	25.1193	26.1244	25.3725	23.999	24.33	25.7469	25.3142	25.4874	25.848	25.4797	22.8023	22.9057	22.9884	22.8145	23.8514	23.6369	24.3234	23.5229	23.8937	23.6942	22.6945	0.337962	0.455051	0.536595	0.830952	0.2251	0.0870043	0.351242	0.526853	24.0458	23.9746	25.2961	24.8513	25.4835	22.8601	23.8514	23.6086	S	2	BARD1 BRCT domain binding motif;Casein kinase I substrate motif;Casein kinase II substrate motif;MAPKAPK2 kinase substrate motif	1	4.58e-51
NaN	NaN	NaN	NaN	NaN	NaN	NaN	NaN	NaN	23.4392	NaN	22.5057	22.3171	22.6487	22.9167	22.8284	NaN	22.9409	20.5049	NaN	NaN	21.0219	NaN	21.5858	NaN	NaN	22.5805	NaN	NaN	NaN	NaN	NaN	0.166337	0.0591998	0.365531	NaN	NaN	NaN	NaN	23.4392	22.5057	22.9167	20.7634	21.5858	22.5805	S	2	Casein kinase II substrate motif;ERK1,2 kinase substrate motif;G protein-coupled receptor kinase 1 substrate motif;GSK3 kinase substrate motif;GSK-3, ERK1, ERK2, CDK5 substrate motif;MAPKAPK2 kinase substrate motif;WW domain binding motif	0.993876	2.61e-31
NaN	24.025	24.0352	23.7797	23.638	24.0158	23.3177	24.412	24.2416	24.8401	24.0095	23.2585	23.6066	24.2234	24.0733	24.2494	24.0875	24.568	22.9861	22.9742	23.2647	23.2328	23.6495	23.0482	23.5628	22.7304	23.7511	23.4844	23.0087	0.0072061	0.291845	0.308388	0.428643	0.229962	0.155717	0.32504	0.459755	24.0301	23.7089	24.412	23.808	24.1684	23.1095	23.5628	23.2466	S	2	ERK1,2 kinase substrate motif;GSK-3, ERK1, ERK2, CDK5 substrate motif;PKA kinase substrate motif;WW domain binding motif	1	1.78e-31
NaN	NaN	22.9484	22.9538	22.699	23.0203	22.5268	NaN	23.9717	23.7155	NaN	22.7971	NaN	23.5167	22.9954	23.7661	23.6798	24.0299	21.5712	NaN	22.1107	20.8123	22.2007	21.7265	22.9235	20.9092	21.8663	22.1151	21.7915	NaN	0.228786	0.181183	0.508863	0.440885	0.652284	0.602809	0.526042	22.9484	22.8264	23.8436	23.1569	23.723	21.5712	22.2007	21.8289	S	2	Casein kinase II substrate motif;ERK1,2 kinase substrate motif;G protein-coupled receptor kinase 1 substrate motif;GSK-3, ERK1, ERK2, CDK5 substrate motif;MAPKAPK2 kinase substrate motif;MDC1 BRCT domain binding motif;PKA kinase substrate motif;PKC kinase substrate motif;Plk1 PBD domain binding motif;Pyruvate dehydrogenase kinase substrate motif;WW domain binding motif	0.999617	1.85e-05
22.8543	NaN	21.5538	NaN	21.8828	NaN	NaN	22.9202	NaN	NaN	22.895	21.7379	22.2608	NaN	NaN	NaN	NaN	NaN	20.6721	20.9155	NaN	NaN	NaN	NaN	NaN	19.9414	NaN	20.7693	NaN	0.9196	NaN	NaN	0.57944	NaN	0.172082	NaN	0.585434	22.204	21.8828	22.9202	22.2608	NaN	20.7938	NaN	20.3554	S	2	Casein kinase II substrate motif	1	2.25e-29
24.7546	NaN	22.7964	NaN	NaN	NaN	NaN	24.6876	NaN	NaN	24.1689	22.3405	22.4998	23.4633	23.1146	NaN	NaN	NaN	23.1189	21.956	NaN	20.5782	21.085	NaN	21.9889	21.9216	20.5852	22.5035	NaN	1.38464	NaN	NaN	0.858368	NaN	1.27186	0.639139	0.983579	23.7755	NaN	24.6876	22.9816	23.1146	21.956	21.537	21.9216	S	2	Calmodulin-dependent protein kinase II substrate motif;Casein kinase II substrate motif;Chk1 kinase substrate motif;G protein-coupled receptor kinase 1 substrate motif;PKA kinase substrate motif;PKC kinase substrate motif	1	0
NaN	22.8918	NaN	NaN	23.4171	22.7859	23.0196	26.8115	27.421	27.6041	26.779	25.8266	26.0196	26.9209	26.5872	27.3933	26.8717	28.3924	23.9402	24.6658	25.3006	25.4653	25.696	NaN	NaN	22.7801	25.2412	25.6871	24.7607	NaN	0.319094	0.414971	0.543962	0.794355	0.693528	NaN	1.28187	22.8918	23.0196	27.421	26.3993	27.1325	24.9832	25.696	25.0009	S	3	b-Adrenergic Receptor kinase substrate motif;Casein kinase II substrate motif;MAPKAPK2 kinase substrate motif;Pyruvate dehydrogenase kinase substrate motif	1	4.98e-29
23.9994	24.339	NaN	22.869	NaN	22.9008	22.5324	24.5144	24.1987	24.969	25.1464	22.9326	NaN	25.3948	NaN	23.0467	22.7114	22.6182	NaN	24.5347	23.8087	NaN	24.6471	20.5634	23.2448	23.8145	23.9042	25.7313	25.3459	0.240126	0.204175	0.387241	1.35552	0.225352	0.513304	2.07501	0.982854	24.1692	22.869	24.5144	25.1464	22.7114	24.1717	23.2448	24.6251	S	3	b-Adrenergic Receptor kinase substrate motif;Casein kinase II substrate motif	0.999817	0
23.7673	24.5126	24.9244	NaN	23.7862	NaN	22.2459	NaN	NaN	NaN	NaN	20.3516	22.9303	24.3199	NaN	NaN	21.2515	NaN	20.9946	23.405	22.7256	22.7199	NaN	NaN	NaN	23.2674	NaN	NaN	25.0917	0.586488	1.08916	NaN	2.01359	NaN	1.02933	NaN	1.28994	24.5126	23.0161	NaN	22.9303	21.2515	22.7228	NaN	24.1796	S	3	Casein kinase I substrate motif;Casein kinase II substrate motif;MDC1 BRCT domain binding motif;Plk1 PBD domain binding motif	0.999475	0
NaN	NaN	22.7109	21.8085	23.0046	NaN	NaN	24.8813	23.5612	NaN	23.2201	NaN	NaN	NaN	NaN	NaN	NaN	NaN	NaN	21.9896	NaN	NaN	NaN	NaN	NaN	21.2017	NaN	NaN	NaN	NaN	0.845714	0.933439	NaN	NaN	NaN	NaN	NaN	22.7109	22.4066	24.2213	23.2201	NaN	21.9896	NaN	21.2017	S	2	ERK1,2 kinase substrate motif;GSK-3, ERK1, ERK2, CDK5 substrate motif;WW domain binding motif	0.997552	0.000955171
NaN	23.6852	23.6722	22.6784	22.6943	22.6689	23.2255	NaN	22.9619	24.757	NaN	NaN	NaN	NaN	23.5204	23.8661	24.3413	22.8215	23.465	24.3999	NaN	23.5648	23.7027	NaN	NaN	NaN	22.5343	23.8307	NaN	0.00919948	0.272715	1.26938	NaN	0.639598	0.513375	NaN	0.916672	23.6787	22.6863	23.8594	NaN	23.6933	23.5648	23.7027	23.1825	S	3	Casein kinase I substrate motif;G protein-coupled receptor kinase 1 substrate motif;PKA kinase substrate motif	1	2.3e-62
NaN	23.3489	23.2565	23.2111	NaN	NaN	22.1498	23.5689	NaN	23.3979	22.7248	22.3822	NaN	23.2942	22.5351	23.3192	NaN	NaN	21.0704	21.2333	21.1827	21.2423	NaN	21.4926	22.4036	21.8842	NaN	NaN	NaN	0.0653161	0.750459	0.12093	0.460676	0.554429	0.0789828	0.644181	NaN	23.3027	22.6804	23.4834	22.7248	22.9272	21.208	21.9481	21.8842	S	3	14-3-3 domain binding motif;b-Adrenergic Receptor kinase substrate motif;Calmodulin-dependent protein kinase II substrate motif;ERK1,2 kinase substrate motif;GSK-3, ERK1, ERK2, CDK5 substrate motif;PKA kinase substrate motif;PKC kinase substrate motif;WW domain binding motif	0.992418	4.45e-14
21.9189	22.1163	22.3304	21.8535	NaN	21.83	NaN	NaN	23.028	22.5218	22.4535	21.9903	22.2275	22.753	22.2659	22.3183	NaN	NaN	20.1952	NaN	NaN	19.6379	NaN	NaN	21.8511	19.803	NaN	20.0715	NaN	0.205797	0.0165957	0.357923	0.32526	0.0370663	0.394113	NaN	0.189851	22.1163	21.8418	22.7749	22.3405	22.2921	19.9166	21.8511	19.9372	S	2	ERK1,2 kinase substrate motif;GSK-3, ERK1, ERK2, CDK5 substrate motif;WW domain binding motif	1	1.71e-41
21.6573	21.6902	21.8151	NaN	NaN	21.4117	NaN	22.6715	22.987	23.1345	22.9466	22.4673	22.6684	22.6046	22.7255	22.7509	23.143	23.0462	20.2597	21.0442	21.423	21.1848	22.6091	NaN	22.9801	20.3997	21.6093	NaN	21.1184	0.0832503	NaN	0.236518	0.201525	0.20979	0.503694	0.262344	0.608383	21.6902	21.4117	22.987	22.6365	22.8985	21.1145	22.7946	21.1184	S	2	ERK1,2 kinase substrate motif;GSK-3, ERK1, ERK2, CDK5 substrate motif;PKA kinase substrate motif;PKC kinase substrate motif;WW domain binding motif	1	0.000414257
NaN	21.7908	NaN	21.9338	22.1848	NaN	21.568	22.6747	22.8435	23.0083	NaN	NaN	22.6319	23.5009	NaN	22.6475	NaN	23.0088	NaN	NaN	21.2963	21.1408	NaN	21.6218	22.2639	NaN	21.7719	NaN	22.149	NaN	0.310211	0.166805	0.614482	0.255499	0.10992	0.454026	0.266672	21.7908	21.9338	22.8435	23.0664	22.8282	21.2186	21.9429	21.9605	S	3	14-3-3 domain binding motif;14-3-3 domain binding motif;Calmodulin-dependent protein kinase II substrate motif;Calmodulin-dependent protein kinase II substrate motif;PKA kinase substrate motif;PKA kinase substrate motif;PKC kinase substrate motif;PKC kinase substrate motif	0.553183	3.75e-09
NaN	NaN	NaN	NaN	NaN	22.0758	21.9471	NaN	NaN	NaN	NaN	NaN	21.8419	22.7153	NaN	NaN	NaN	NaN	19.5567	NaN	18.926	NaN	NaN	19.8144	21.7001	NaN	20.2743	NaN	20.7014	NaN	0.0909981	NaN	0.617622	NaN	0.446001	1.33335	0.30197	NaN	22.0115	NaN	22.2786	NaN	19.2414	20.7573	20.4879	S	3	b-Adrenergic Receptor kinase substrate motif;Casein kinase II substrate motif;G protein-coupled receptor kinase 1 substrate motif;MAPKAPK2 kinase substrate motif	0.999854	1.84e-56
NaN	23.4251	23.6396	23.1315	22.8896	23.137	22.5766	24.0204	23.1037	23.2769	NaN	23.0618	23.493	22.9871	23.629	23.0849	23.5973	24.7038	21.0538	21.943	NaN	22.4238	22.561	22.4814	22.6931	22.1557	22.6658	22.2237	22.1994	0.151653	0.26455	0.487047	0.27308	0.680697	0.695071	0.106914	0.238137	23.5324	23.0106	23.2769	23.0618	23.6132	21.943	22.561	22.2115	S	3	14-3-3 domain binding motif;Calmodulin-dependent protein kinase II substrate motif;Calmodulin-dependent protein kinase IV substrate motif;Cdc2 kinase substrate motif;CDK kinase substrate motif;CDK1,2,4,6 kinase substrate motif;Chk1 kinase substrate motif;CLK1 kinase substrate motif;ERK1,2 kinase substrate motif;G protein-coupled receptor kinase 1 substrate motif;Growth associated histone HI kinas…	1	4.88e-08
NaN	NaN	NaN	21.7708	NaN	21.7827	NaN	NaN	23.8804	NaN	22.2948	NaN	NaN	23.0006	22.9242	NaN	NaN	NaN	NaN	21.5437	NaN	20.7	NaN	NaN	NaN	21.8501	22.1249	22.2196	NaN	NaN	0.00843611	NaN	0.499034	NaN	0.59658	NaN	0.191922	NaN	21.7767	23.8804	22.6477	22.9242	21.1218	NaN	22.1249	S	3	14-3-3 domain binding motif;Aurora-A kinase substrate motif;Calmodulin-dependent protein kinase II substrate motif;Casein kinase II substrate motif;PAK2 kinase substrate motif;Phosphorylase kinase substrate motif;PKA kinase substrate motif;PKC epsilon kinase substrate motif;PKC kinase substrate motif	1	0.00119224
22.7573	22.4803	22.5231	22.6623	22.7995	22.6529	22.3729	23.1072	23.1589	23.7034	23.4405	22.9658	22.7945	23.7751	23.1031	23.3063	23.6745	23.3458	21.5916	22.7391	22.2611	22.0627	22.6787	22.1932	23.0907	22.0045	22.6371	22.0895	22.293	0.149106	0.179029	0.330351	0.447285	0.236624	0.475411	0.449237	0.281407	22.5231	22.6576	23.1589	23.2031	23.326	22.1619	22.6787	22.1912	S	2	14-3-3 domain binding motif;AMP-activated protein kinase substrate motif;Calmodulin-dependent protein kinase I substrate motif;Calmodulin-dependent protein kinase II substrate motif;Calmodulin-dependent protein kinase IV substrate motif;Chk1 kinase substrate motif;PKA kinase substrate motif;PKC kinase substrate motif;ZIP kinase substrate motif	1	1.13e-96
NaN	NaN	NaN	NaN	NaN	NaN	NaN	NaN	NaN	NaN	22.8778	22.0261	NaN	NaN	NaN	NaN	NaN	NaN	20.9517	20.6385	21.2013	21.0493	21.3125	20.7097	NaN	NaN	21.1491	NaN	NaN	NaN	NaN	NaN	0.602229	NaN	0.237803	0.426244	NaN	NaN	NaN	NaN	22.452	NaN	21.0005	21.0111	21.1491	S	3	ERK1,2 kinase substrate motif;GSK-3, ERK1, ERK2, CDK5 substrate motif;WW domain binding motif	1	8.66e-30
23.1835	23.004	NaN	22.6952	23.0749	22.5148	22.5463	23.2657	NaN	NaN	NaN	NaN	NaN	NaN	NaN	NaN	22.798	NaN	NaN	NaN	21.5688	NaN	21.6003	21.8137	22.1702	NaN	21.7232	21.8062	NaN	0.126989	0.257079	NaN	NaN	NaN	NaN	0.287891	0.0587466	23.0938	22.6208	23.2657	NaN	22.798	21.5688	21.8137	21.7647	S	3	Cdc2 kinase substrate motif;CDK kinase substrate motif;CDK1,2,4,6 kinase substrate motif;ERK1,2 kinase substrate motif;GSK-3, ERK1, ERK2, CDK5 substrate motif;WW domain binding motif	1	0.00293806
26.2365	24.3293	24.1233	23.88	23.849	23.2704	NaN	24.3405	NaN	24.8801	24.746	23.1702	23.5226	24.2672	24.2659	24.8763	24.5672	25.0416	22.184	NaN	23.6188	NaN	NaN	23.9296	NaN	NaN	NaN	NaN	NaN	1.16511	0.343348	0.38154	0.712497	0.343168	1.01452	NaN	NaN	24.3293	23.849	24.6103	23.8949	24.7217	22.9014	23.9296	NaN	S	2	14-3-3 domain binding motif;Calmodulin-dependent protein kinase II substrate motif;Calmodulin-dependent protein kinase IV substrate motif;Chk1 kinase substrate motif;G protein-coupled receptor kinase 1 substrate motif;GSK3 kinase substrate motif;PKA kinase substrate motif;PKC kinase substrate motif	0.99775	1.48e-06
NaN	NaN	NaN	22.3332	NaN	NaN	NaN	23.775	23.3047	25.8206	24.9174	NaN	23.5012	NaN	24.2362	24.5122	23.5736	24.8865	NaN	21.6931	NaN	NaN	NaN	NaN	23.4937	NaN	NaN	NaN	NaN	NaN	NaN	1.33762	1.00138	0.55398	NaN	NaN	NaN	NaN	22.3332	23.775	24.2093	24.3742	21.6931	23.4937	NaN	S	2	14-3-3 domain binding motif;Akt kinase substrate motif;AMP-activated protein kinase 2 substrate motif;Calmodulin-dependent protein kinase II substrate motif;Casein kinase II substrate motif;MAPKAPK1 kinase substrate motif;p70 Ribosomal S6 kinase substrate motif;Phosphorylase kinase substrate motif;PKA kinase substrate motif;PKC kinase substrate motif	0.999958	0.000232074
21.5217	21.8235	22.0994	21.9508	21.5234	21.3714	21.0467	22.3342	22.4223	NaN	22.5094	NaN	21.9768	22.6393	22.5099	22.4875	22.6042	22.7686	19.9878	20.6528	20.2691	20.834	20.818	20.7341	NaN	19.8374	20.9126	21.0379	21.408	0.288917	0.375448	0.0622964	0.351037	0.127823	0.380411	0.0593266	0.674699	21.8235	21.4474	22.3782	22.5094	22.5571	20.4609	20.7761	20.9753	S	2	Casein kinase II substrate motif;ERK1,2 kinase substrate motif;G protein-coupled receptor kinase 1 substrate motif;GSK3 kinase substrate motif;GSK-3, ERK1, ERK2, CDK5 substrate motif;MAPKAPK2 kinase substrate motif;PKA kinase substrate motif;PKC kinase substrate motif;WW domain binding motif	0.999784	0.000214162
22.5969	22.2149	22.2522	21.6939	21.757	21.9579	21.9844	NaN	22.7859	22.8395	22.4059	22.2388	NaN	22.7482	23.1233	23.1705	22.072	22.8556	21.2434	21.6297	21.552	20.6541	20.9974	21.4656	22.3879	NaN	21.097	21.1521	21.6938	0.210605	0.144561	0.0378931	0.259665	0.508179	0.443073	0.707493	0.329768	22.2522	21.8574	22.8127	22.4059	22.9894	21.3977	21.4656	21.1521	S	2	14-3-3 domain binding motif;AMP-activated protein kinase substrate motif;ATM kinase substrate motif;Calmodulin-dependent protein kinase I substrate motif;Calmodulin-dependent protein kinase II substrate motif;Calmodulin-dependent protein kinase IV substrate motif;Casein kinase II substrate motif;Chk1 kinase substrate motif;DNA dependent Protein kinase substrate motif;HMGCoA Reductase kinase subst…	0.999497	1.61e-190
21.8784	21.6544	22.6972	21.6313	22.0718	22.1187	21.9959	NaN	22.8741	23.5389	22.9237	22.5694	22.6684	23.1741	22.9861	23.0786	23.0274	23.1488	21.1715	21.7882	21.6087	21.3454	21.4904	21.2291	22.8366	21.2557	21.6327	21.936	21.7445	0.548941	0.221269	0.470099	0.271512	0.0701409	0.273775	0.862579	0.286499	21.8784	22.0339	23.2065	22.7961	23.053	21.4771	21.4904	21.6886	S	2	14-3-3 domain binding motif;Calmodulin-dependent protein kinase II substrate motif;Casein kinase II substrate motif;Phosphorylase kinase substrate motif;PKA kinase substrate motif;PKC kinase substrate motif	0.999354	6.52e-162
NaN	NaN	22.7048	NaN	22.6744	22.5597	22.115	23.7488	23.6376	NaN	22.9637	NaN	22.6904	23.465	22.8485	23.0505	23.2256	23.1297	NaN	NaN	20.8036	NaN	NaN	NaN	22.4431	21.0779	20.9904	NaN	21.531	NaN	0.295491	0.0786022	0.392876	0.160263	NaN	NaN	0.290202	22.7048	22.5597	23.6932	22.9637	23.0901	20.8036	22.4431	21.0779	S	2	14-3-3 domain binding motif;Calmodulin-dependent protein kinase II substrate motif;Casein kinase II substrate motif;ERK1,2 kinase substrate motif;GSK-3, ERK1, ERK2, CDK5 substrate motif;MAPKAPK2 kinase substrate motif;MDC1 BRCT domain binding motif;PKA kinase substrate motif;PKC kinase substrate motif;Plk1 PBD domain binding motif;WW domain binding motif	0.988329	1.22e-19
NaN	23.4149	NaN	NaN	NaN	23.0683	23.9407	NaN	23.8111	NaN	NaN	22.9775	NaN	23.2495	NaN	23.1264	NaN	23.5131	21.8714	22.7669	NaN	NaN	23.3242	NaN	NaN	22.1962	NaN	NaN	NaN	NaN	0.616894	NaN	0.192333	0.273445	0.633179	NaN	NaN	23.4149	23.5045	23.8111	23.1135	23.3198	22.3192	23.3242	22.1962	S	3	Casein kinase I substrate motif;Casein kinase II substrate motif;ERK1,2 kinase substrate motif;G protein-coupled receptor kinase 1 substrate motif;GSK-3, ERK1, ERK2, CDK5 substrate motif;WW domain binding motif	0.870878	1.62e-07
NaN	NaN	22.6175	22.6558	22.952	22.6784	22.9499	25.4704	25.8365	26.083	26.2135	NaN	NaN	25.3475	24.0268	24.9707	25.9646	26.2578	NaN	NaN	21.4373	NaN	NaN	NaN	24.1956	21.6114	21.1271	22.3162	NaN	NaN	0.164159	0.308229	0.61234	1.01462	NaN	NaN	0.597947	22.6175	22.8142	25.8365	25.7805	25.4676	21.4373	24.1956	21.6114	S	3	b-Adrenergic Receptor kinase substrate motif;Casein kinase II substrate motif;G protein-coupled receptor kinase 1 substrate motif	1	0
NaN	NaN	22.365	NaN	NaN	NaN	22.202	23.2957	22.7728	NaN	NaN	NaN	22.6971	22.8697	23.0983	22.8275	22.6833	22.8692	NaN	20.793	21.3787	20.8483	NaN	21.2561	NaN	NaN	22.0836	NaN	NaN	NaN	NaN	0.369739	0.122088	0.172023	0.32336	NaN	NaN	22.365	22.202	23.0342	22.7834	22.8483	20.8483	21.2561	22.0836	S	2	14-3-3 domain binding motif;Calmodulin-dependent protein kinase II alpha substrate motif;Calmodulin-dependent protein kinase II substrate motif;Calmodulin-dependent protein kinase IV substrate motif;Casein kinase II substrate motif;Chk1 kinase substrate motif;Phosphorylase kinase substrate motif;PKA kinase substrate motif;PKC kinase substrate motif	1	2.72e-07
22.3236	22.9323	23.2596	22.8378	22.6592	22.7926	22.5253	23.0974	23.0871	NaN	22.9985	22.7444	NaN	NaN	23.3366	NaN	23.6559	23.8266	NaN	NaN	22.3928	21.993	22.2427	NaN	22.9186	NaN	22.3716	21.9537	22.1001	0.475018	0.141072	0.00729781	0.17969	0.248734	0.282708	0.477913	0.212012	22.9323	22.7259	23.0923	22.8714	23.6559	22.1929	22.5807	22.1001	S	2	14-3-3 domain binding motif;Calmodulin-dependent protein kinase II substrate motif;Casein kinase II substrate motif;ERK1,2 kinase substrate motif;GSK-3, ERK1, ERK2, CDK5 substrate motif;PKA kinase substrate motif;PKC kinase substrate motif;WW domain binding motif;ZIP kinase substrate motif	0.999989	2.85e-05
23.0738	23.302	23.6754	23.7507	23.4218	23.5478	22.9197	24.1673	24.1512	24.9742	24.8293	24.0566	23.6684	24.4448	23.921	24.3315	24.3653	24.4678	22.759	23.8102	23.0686	23.3683	23.2405	22.8366	23.3412	22.4746	23.3495	NaN	NaN	0.303695	0.353813	0.47059	0.499718	0.240723	0.447898	0.267045	0.618612	23.302	23.4848	24.1673	24.2507	24.3484	23.2184	23.2405	22.912	S	2	ERK1,2 kinase substrate motif;G protein-coupled receptor kinase 1 substrate motif;GSK-3, ERK1, ERK2, CDK5 substrate motif;PKA kinase substrate motif;WW domain binding motif	1	1.11e-31
NaN	NaN	NaN	NaN	NaN	NaN	NaN	NaN	NaN	23.4941	23.1784	NaN	NaN	24.5998	NaN	22.8062	22.7799	22.6322	NaN	NaN	NaN	NaN	21.4072	NaN	22.2705	20.1894	NaN	NaN	NaN	NaN	NaN	NaN	1.00507	0.093768	NaN	0.610445	NaN	NaN	NaN	23.4941	23.8891	22.7799	NaN	21.8389	20.1894	S	2	Casein kinase I substrate motif;Casein kinase II substrate motif	0.998435	2.95e-122
23.4897	23.2973	23.1444	22.8745	23.5594	22.7548	22.9199	24.1589	24.0196	25.5839	24.7365	23.291	24.1493	24.4231	24.328	24.5519	24.5691	24.3106	22.604	22.2151	22.3838	22.1269	22.5962	21.9435	23.6843	22.247	21.5268	22.4691	NaN	0.17304	0.361605	0.865726	0.62087	0.139616	0.21008	0.879452	0.492584	23.2973	22.8972	24.1589	24.2862	24.4399	22.2994	22.5962	22.247	S	3	b-Adrenergic Receptor kinase substrate motif;G protein-coupled receptor kinase 1 substrate motif;GSK3 kinase substrate motif	0.997015	1.86e-29
NaN	NaN	22.6869	22.4869	22.8005	NaN	22.3635	NaN	23.0893	NaN	22.9637	22.4536	22.7195	23.2185	22.892	23.0678	23.0637	23.0092	21.1225	21.7107	21.2135	NaN	21.6554	20.9386	22.6371	21.07	21.501	21.6302	21.2705	NaN	0.225263	NaN	0.327813	0.0819562	0.316604	0.852651	0.248177	22.6869	22.4869	23.0893	22.8416	23.0365	21.2135	21.6554	21.3858	S	2	DNA dependent Protein kinase substrate motif;ERK1,2 kinase substrate motif;G protein-coupled receptor kinase 1 substrate motif;GSK-3, ERK1, ERK2, CDK5 substrate motif;WW domain binding motif	0.999981	1.06e-09
22.9641	23.3708	23.3796	23.827	23.9345	23.0064	22.829	24.6032	23.5051	22.9528	23.0812	22.9852	22.9879	23.5085	22.3665	22.7155	22.7059	22.3087	NaN	22.7009	21.8099	21.7428	21.5207	21.7887	22.6613	22.7506	21.9251	22.1941	22.4326	0.237427	0.562405	0.840132	0.2492	0.216725	0.534831	0.596385	0.351089	23.3708	23.4167	23.5051	23.0346	22.5362	21.8099	21.7887	22.3133	S	3	Casein kinase II substrate motif;G protein-coupled receptor kinase 1 substrate motif;MAPKAPK2 kinase substrate motif	0.927892	4.84e-288
29.4649	29.7455	29.969	29.8555	30.4826	29.4364	29.5692	30.1017	29.9974	30.5815	30.2172	29.4662	29.8453	30.7769	29.8836	30.1062	30.3597	30.5434	28.5348	29.6352	29.1186	28.8045	29.3503	28.9592	29.3974	29.1756	29.5307	29.5973	29.1273	0.252584	0.465257	0.311514	0.558642	0.288761	0.472587	0.240511	0.240569	29.7455	29.7123	30.1017	30.0313	30.2329	28.9616	29.3503	29.3531	S	3	Casein kinase II substrate motif;ERK1,2 kinase substrate motif;GSK-3, ERK1, ERK2, CDK5 substrate motif;WW domain binding motif	1	1.51e-192
NaN	23.036	23.1051	22.8775	23.5457	23.1811	NaN	23.6026	23.8891	24.2751	NaN	23.1306	23.1563	23.6146	23.2625	23.5301	23.6123	23.3306	21.3398	22.064	22.3021	21.9894	22.0518	21.7536	22.8075	21.9788	21.2553	21.8123	21.5082	0.0488256	0.334565	0.337499	0.272311	0.164465	0.411554	0.543236	0.321364	23.0706	23.1811	23.8891	23.1563	23.4304	22.0267	22.0518	21.6603	S	3	Casein kinase I substrate motif;Casein kinase II substrate motif;G protein-coupled receptor kinase 1 substrate motif;PKA kinase substrate motif	1	1.6e-135
NaN	NaN	22.4794	22.258	22.433	22.1627	22.4712	23.0312	22.9489	23.3437	NaN	NaN	22.7874	23.1807	22.5564	23.0511	22.8228	22.9249	NaN	NaN	20.6663	21.0399	NaN	21.2422	22.482	20.4714	20.9401	NaN	22.0097	NaN	0.145741	0.208278	0.278119	0.210154	0.264147	0.87665	0.788442	22.4794	22.3455	23.0312	22.9841	22.8738	20.8531	21.8621	20.9401	S	3	MDC1 BRCT domain binding motif;Plk1 PBD domain binding motif	0.94209	7.87e-84
NaN	22.418	22.4375	22.6363	23.7099	23.1157	22.7397	23.9654	23.5754	25.6707	24.0323	NaN	23.5123	NaN	23.4084	24.2895	23.7323	24.068	20.6199	19.9355	21.6105	NaN	19.4317	NaN	22.6094	21.1867	NaN	NaN	NaN	0.0137459	0.485505	1.11434	0.367731	0.386046	0.842151	2.24696	NaN	22.4277	22.9277	23.9654	23.7723	23.9002	20.6199	21.0206	21.1867	S	2	Casein kinase I substrate motif;Casein kinase II substrate motif;PKA kinase substrate motif;PKC kinase substrate motif	1	3.63e-05
24.9751	24.9205	25.2174	25.2043	25.244	24.6744	25.0138	26.0238	25.3346	27.0671	26.7989	25.8659	26.4292	27.415	26.0517	26.5039	26.8657	26.6466	24.8002	25.1478	25.3101	24.8729	25.5219	24.9798	25.8895	24.7648	25.3032	25.363	24.6186	0.15798	0.25999	0.872229	0.650347	0.343999	0.237896	0.457639	0.375868	24.9751	25.109	26.0238	26.614	26.5752	25.0103	25.5219	25.034	S	2		1	0.000305135
24.2416	24.4437	24.3205	24.5614	24.934	24.1403	23.9943	25.1854	26.0837	26.4098	25.9091	24.2494	24.6112	26.1734	24.5858	25.2352	25.5802	26.0213	23.068	23.6303	23.9714	23.6474	24.3581	23.906	24.569	23.8898	24.0467	24.0844	23.8128	0.101859	0.42546	0.634098	0.947876	0.605709	0.375248	0.338725	0.128533	24.3205	24.3509	26.0837	25.2602	25.4077	23.6388	24.3581	23.9683	S	2	b-Adrenergic Receptor kinase substrate motif;Casein kinase II substrate motif;ERK1,2 kinase substrate motif;GSK-3, ERK1, ERK2, CDK5 substrate motif;MAPKAPK2 kinase substrate motif;PKA kinase substrate motif;PKC kinase substrate motif;WW domain binding motif	1	2.13e-08
NaN	22.5002	22.5633	22.7175	22.8348	22.7698	22.0798	23.0905	22.995	NaN	22.9014	22.5379	NaN	NaN	22.9527	22.952	23.0422	23.1296	NaN	NaN	NaN	21.7947	21.604	NaN	22.5924	NaN	NaN	22.0824	NaN	0.0445759	0.35041	0.0675213	0.257047	0.0849586	NaN	0.698884	NaN	22.5317	22.7437	23.0427	22.7196	22.9974	21.7947	22.0982	22.0824	S	3	Casein kinase I substrate motif;ERK1,2 kinase substrate motif;GSK-3, ERK1, ERK2, CDK5 substrate motif;WW domain binding motif	1	1.34e-40
23.1794	23.3341	23.2602	23.3695	NaN	23.1496	22.8584	24.3794	23.9687	24.7225	23.936	23.2896	23.5474	24.1065	24.0812	24.1911	24.4173	24.4209	22.3874	23.2773	22.8668	22.792	22.9452	23.0102	23.3493	22.2191	23.1647	22.8778	22.7401	0.0773504	0.256348	0.3774	0.370189	0.169425	0.364592	0.21699	0.395935	23.2602	23.1496	24.3794	23.7417	24.3042	22.8294	23.0102	22.809	S	2	14-3-3 domain binding motif;Calmodulin-dependent protein kinase II substrate motif;Calmodulin-dependent protein kinase IV substrate motif;Chk1 kinase substrate motif;ERK1,2 kinase substrate motif;G protein-coupled receptor kinase 1 substrate motif;GSK3 kinase substrate motif;GSK-3, ERK1, ERK2, CDK5 substrate motif;MDC1 BRCT domain binding motif;PKA kinase substrate motif;PKC kinase substrate moti…	0.994984	0.000116069
NaN	NaN	NaN	NaN	NaN	NaN	21.5038	NaN	NaN	23.177	22.6007	22.1909	NaN	NaN	NaN	NaN	NaN	NaN	19.4863	21.4505	20.9251	20.4567	NaN	NaN	NaN	NaN	NaN	NaN	NaN	NaN	NaN	NaN	0.289744	NaN	0.834294	NaN	NaN	NaN	21.5038	23.177	22.3958	NaN	20.6909	NaN	NaN	S	2	AMP-activated protein kinase substrate motif;HMGCoA Reductase kinase substrate motif;PAK2 kinase substrate motif;PKA kinase substrate motif;PKC kinase substrate motif	0.847061	5.31e-08
25.5242	24.8686	24.6787	23.9634	24.1357	24.9294	25.146	25.1131	24.0058	26.4122	26.1007	25.261	25.4325	26.4169	26.2274	26.1927	25.632	26.2546	24.6817	25.6824	25.3713	25.1497	25.5161	25.2799	25.692	24.9682	25.7208	25.6644	25.5575	0.443614	0.58161	1.20444	0.546662	0.297524	0.420892	0.206773	0.346376	24.8686	24.5325	25.1131	25.7666	26.21	25.2605	25.5161	25.611	S	2	14-3-3 domain binding motif;AMP-activated protein kinase substrate motif;Calmodulin-dependent protein kinase I substrate motif;Calmodulin-dependent protein kinase II alpha substrate motif;Calmodulin-dependent protein kinase II substrate motif;Calmodulin-dependent protein kinase IV substrate motif;Chk1 kinase substrate motif;MDC1 BRCT domain binding motif;Phosphorylase kinase substrate motif;PKA k…	0.999986	7.85e-24
22.5877	23.1327	22.9604	23.5085	NaN	22.9861	22.8872	23.9402	23.4006	24.6469	23.1333	22.7997	24.3711	23.2365	23.7017	23.5178	NaN	23.8513	20.7279	21.9192	22.1546	22.328	22.3917	21.9922	22.6185	NaN	22.3727	23.2006	22.1338	0.278565	0.333832	0.625003	0.683206	0.167043	0.722686	0.317098	0.559813	22.9604	22.9861	23.9402	23.1849	23.7017	22.0369	22.3917	22.3727	S	2	Casein kinase II substrate motif;G protein-coupled receptor kinase 1 substrate motif	1	3.07e-16
22.9178	22.9872	22.8103	NaN	NaN	NaN	22.1166	23.3493	NaN	23.3758	23.1571	22.6372	23.0219	23.0234	23.7455	23.8168	23.079	23.7789	21.3562	22.9364	22.441	21.8314	21.7031	21.5641	22.9449	21.49	21.7516	22.0113	22.3369	0.089139	NaN	0.0187806	0.224268	0.351925	0.691488	0.760287	0.362096	22.9178	22.1166	23.3625	23.0227	23.7622	22.1362	21.7031	21.8814	S	2	Casein kinase II substrate motif;MDC1 BRCT domain binding motif;Plk1 PBD domain binding motif;Pyruvate dehydrogenase kinase substrate motif	0.920308	1.01e-05
NaN	NaN	NaN	NaN	NaN	NaN	NaN	23.5348	NaN	23.748	NaN	23.035	22.5675	22.8763	23.2618	23.1963	23.2243	23.0255	NaN	NaN	20.9237	20.8511	20.8636	21.1163	22.6461	20.819	21.5486	21.1579	21.0699	NaN	NaN	0.150798	0.23774	0.1045	0.051349	0.964513	0.302718	NaN	NaN	23.6414	22.8763	23.2103	20.8874	21.1163	21.1139	S	3	14-3-3 domain binding motif;Calmodulin-dependent protein kinase II alpha substrate motif;Calmodulin-dependent protein kinase II substrate motif;Calmodulin-dependent protein kinase IV substrate motif;Casein kinase II substrate motif;Chk1 kinase substrate motif;MAPKAPK2 kinase substrate motif;Phosphorylase kinase substrate motif;PKA kinase substrate motif;PKC kinase substrate motif	1	6.75e-10
22.9625	23.657	23.6561	23.0205	23.0168	23.3078	22.9246	NaN	NaN	NaN	NaN	22.9312	23.2012	NaN	24.3375	NaN	NaN	NaN	NaN	NaN	22.1827	NaN	23.2295	22.6007	23.0796	21.886	22.9449	22.8921	22.0394	0.400728	0.166305	NaN	0.190926	NaN	NaN	0.328393	0.555775	23.6561	23.0187	NaN	23.0662	24.3375	22.1827	23.0796	22.4658	S	2	ERK1,2 kinase substrate motif;G protein-coupled receptor kinase 1 substrate motif;GSK-3, ERK1, ERK2, CDK5 substrate motif;PKA kinase substrate motif;PKC kinase substrate motif;WW domain binding motif	0.999998	0.00202146
22.0029	22.2633	22.065	21.9494	21.9161	21.4576	21.1902	22.7544	22.5122	22.8546	22.611	NaN	21.8859	22.5216	22.5935	22.8272	22.3582	22.7145	19.8386	20.3631	20.9545	20.7597	20.8012	21.1864	22.23	20.5102	20.631	19.9356	20.3168	0.135982	0.368336	0.176036	0.395366	0.20085	0.492789	0.739275	0.304094	22.065	21.6868	22.7544	22.5216	22.654	20.5614	21.1864	20.4135	S	2	Casein kinase II substrate motif;ERK1,2 kinase substrate motif;G protein-coupled receptor kinase 1 substrate motif;Growth associated histone HI kinase substrate motif;GSK3 kinase substrate motif;GSK-3, ERK1, ERK2, CDK5 substrate motif;Pyruvate dehydrogenase kinase substrate motif;WW domain binding motif	1	6.51e-15
NaN	NaN	22.678	NaN	NaN	22.4808	NaN	23.1368	23.3799	23.3795	NaN	NaN	22.7228	23.2072	NaN	NaN	23.1823	23.4491	NaN	NaN	21.011	NaN	NaN	NaN	22.1722	NaN	NaN	19.7454	21.0637	NaN	NaN	0.140248	0.342522	0.188643	NaN	NaN	0.932214	22.678	22.4808	23.3795	22.965	23.3157	21.011	22.1722	20.4045	S	2	Beta-TrCP1 domain binding motif;ERK1,2 kinase substrate motif;G protein-coupled receptor kinase 1 substrate motif;GSK-3, ERK1, ERK2, CDK5 substrate motif;MAPKAPK2 kinase substrate motif;WW domain binding motif	1	2.54e-35
NaN	NaN	NaN	NaN	NaN	NaN	NaN	23.3429	23.5239	NaN	22.8389	NaN	NaN	24.1339	23.0872	23.6974	23.3872	23.7409	NaN	NaN	NaN	NaN	NaN	NaN	NaN	NaN	NaN	NaN	NaN	NaN	NaN	0.127973	0.915682	0.304521	NaN	NaN	NaN	NaN	NaN	23.4334	23.4864	23.5423	NaN	NaN	NaN	S	2	Casein kinase II substrate motif;ERK1,2 kinase substrate motif;GSK-3, ERK1, ERK2, CDK5 substrate motif;MAPKAPK2 kinase substrate motif;WW domain binding motif	0.992368	1.83e-05
NaN	NaN	NaN	NaN	NaN	NaN	NaN	22.9484	NaN	26.4482	24.4406	NaN	24.4473	24.7834	NaN	24.9108	23.8965	NaN	NaN	NaN	NaN	NaN	21.9543	NaN	23.2918	NaN	NaN	NaN	NaN	NaN	NaN	2.47474	0.195992	0.717219	NaN	0.945812	NaN	NaN	NaN	24.6983	24.4473	24.4037	NaN	22.6231	NaN	S	3	Cdc2 kinase substrate motif;CDK kinase substrate motif;CDK1,2,4,6 kinase substrate motif;ERK1,2 kinase substrate motif;Growth associated histone HI kinase substrate motif;GSK-3, ERK1, ERK2, CDK5 substrate motif;PKA kinase substrate motif;PKC kinase substrate motif;WW domain binding motif	1	0.00107444
23.26	24.1437	23.6005	23.3053	22.9674	23.3064	22.7446	23.7382	23.5362	23.498	22.8706	22.795	23.2824	NaN	NaN	23.6455	23.5173	23.6375	21.7953	21.8943	NaN	22.2934	22.9403	22.4828	23.0036	21.759	22.5797	22.5474	NaN	0.445711	0.275194	0.129053	0.262275	0.0717982	0.263713	0.28419	0.46478	23.6005	23.1364	23.5362	22.8706	23.6375	21.8943	22.9403	22.5474	S	2	Casein kinase II substrate motif;PKA kinase substrate motif	0.988537	2.3e-22
NaN	NaN	NaN	NaN	22.3375	NaN	NaN	NaN	NaN	23.2753	NaN	22.1971	22.3658	NaN	23.0251	22.7913	NaN	NaN	20.9673	NaN	21.3286	21.4431	21.9294	NaN	NaN	20.8672	21.9644	NaN	20.7496	NaN	NaN	NaN	0.119282	0.165294	0.248365	NaN	0.67004	NaN	22.3375	23.2753	22.2814	22.9082	21.3286	21.9294	20.8672	S	2	14-3-3 domain binding motif;Calmodulin-dependent protein kinase II substrate motif;MAPKAPK2 kinase substrate motif;PKA kinase substrate motif;PKC kinase substrate motif	0.999996	7.77e-18
22.5777	NaN	24.6544	NaN	NaN	NaN	NaN	23.2191	NaN	24.7716	NaN	NaN	NaN	NaN	NaN	NaN	NaN	23.4631	20.0566	22.5545	NaN	NaN	22.758	22.5513	22.6995	25.3585	24.592	23.7198	26.4981	1.46846	NaN	1.09779	NaN	NaN	1.76625	0.106516	1.17912	23.616	NaN	23.9953	NaN	23.4631	21.3056	22.6995	24.9753	S	2	14-3-3 domain binding motif;Calmodulin-dependent protein kinase II substrate motif;Calmodulin-dependent protein kinase IV substrate motif;Chk1 kinase substrate motif;G protein-coupled receptor kinase 1 substrate motif;GSK3 kinase substrate motif;PKA kinase substrate motif;PKC kinase substrate motif	0.999645	2.81e-06
23.3638	22.8453	NaN	22.9115	23.9202	23.2261	22.9278	23.6921	24.0892	24.8134	23.8523	NaN	24.1697	25.0611	23.8409	24.28	24.4452	24.0416	22.4542	NaN	22.9685	22.4459	23.6413	22.5478	23.3005	23.0319	NaN	NaN	23.3506	0.366656	0.47188	0.568498	0.626708	0.265427	0.299383	0.559523	0.225341	23.1045	23.0769	24.0892	24.1697	24.1608	22.4542	23.3005	23.1913	S	2	ERK1,2 kinase substrate motif;GSK-3, ERK1, ERK2, CDK5 substrate motif;MDC1 BRCT domain binding motif;Plk1 PBD domain binding motif;WW domain binding motif	0.99824	9.58e-161
23.2829	23.6272	NaN	NaN	NaN	NaN	NaN	24.0043	24.0611	25.1039	24.4965	23.6944	24.0823	24.3896	25.0595	24.8345	24.9082	25.0291	NaN	22.0607	23.1949	23.1153	NaN	NaN	23.9302	NaN	23.3387	NaN	NaN	0.243471	NaN	0.619113	0.359896	0.105037	0.633098	NaN	NaN	23.455	NaN	24.0611	24.2359	24.9687	23.1153	23.9302	23.3387	S	2	Casein kinase II substrate motif;ERK1,2 kinase substrate motif;GSK-3, ERK1, ERK2, CDK5 substrate motif;PKA kinase substrate motif;PKC kinase substrate motif;WW domain binding motif	0.999974	0.00271525
NaN	NaN	21.5915	21.4388	22.3771	NaN	NaN	NaN	NaN	24.3463	NaN	NaN	23.2292	24.7418	22.9924	23.6237	22.7691	22.8591	NaN	NaN	22.2259	NaN	21.6073	NaN	22.7469	21.7624	21.4199	21.9609	NaN	NaN	0.663486	NaN	1.0696	0.386141	NaN	0.805797	0.273639	21.5915	21.908	24.3463	23.9855	22.9258	22.2259	22.1771	21.7624	S	2	ATM kinase substrate motif;b-Adrenergic Receptor kinase substrate motif;Casein kinase I substrate motif;Casein kinase II substrate motif;DNA dependent Protein kinase substrate motif	0.999994	1.27e-177
23.1934	22.8355	NaN	22.9512	22.9207	NaN	NaN	23.3249	22.9813	23.2037	23.2816	NaN	22.5473	22.7179	22.9555	NaN	23.1474	23.4303	NaN	NaN	21.5869	21.5469	21.3311	21.5249	22.3784	21.0194	21.6334	NaN	NaN	0.253094	0.021559	0.174292	0.384268	0.238822	0.0282849	0.55723	0.434121	23.0144	22.936	23.2037	22.7179	23.1474	21.5669	21.5249	21.3264	S	2	14-3-3 domain binding motif;Calmodulin-dependent protein kinase II substrate motif;G protein-coupled receptor kinase 1 substrate motif;GSK3 kinase substrate motif;Phosphorylase kinase substrate motif;PKA kinase substrate motif;PKC kinase substrate motif	1	5.58e-22
23.8866	23.8377	24.3627	23.9069	23.8584	24.2439	23.5069	NaN	24.3447	25.1166	NaN	23.7248	23.8684	25.1854	NaN	NaN	24.3925	NaN	22.6816	23.3919	23.1392	23.0563	23.6561	23.0085	23.6895	22.9044	23.8155	23.7817	23.4421	0.289997	0.301544	0.545779	0.805041	NaN	0.294061	0.383915	0.422767	23.8866	23.8827	24.7307	23.8684	24.3925	23.0977	23.6561	23.6119	S	2	Casein kinase II substrate motif;ERK1,2 kinase substrate motif;G protein-coupled receptor kinase 1 substrate motif;GSK-3, ERK1, ERK2, CDK5 substrate motif;PKA kinase substrate motif;PKC kinase substrate motif;WW domain binding motif	0.999955	0.000132746
NaN	NaN	22.1164	22.4965	NaN	NaN	NaN	NaN	NaN	23.0306	NaN	22.4547	NaN	NaN	NaN	22.8873	23.0358	22.5575	20.3242	NaN	20.9083	NaN	21.0893	21.5065	22.7007	NaN	21.0527	21.2286	NaN	NaN	NaN	NaN	NaN	0.244812	0.413008	0.836369	0.124423	22.1164	22.4965	23.0306	22.4547	22.8873	20.6163	21.5065	21.1407	S	3	Casein kinase I substrate motif;Casein kinase II substrate motif;Cdc2 kinase substrate motif;CDK kinase substrate motif;CDK1,2,4,6 kinase substrate motif;DNA dependent Protein kinase substrate motif;ERK1,2 kinase substrate motif;G protein-coupled receptor kinase 1 substrate motif;GSK-3, ERK1, ERK2, CDK5 substrate motif;PKA kinase substrate motif;PKC kinase substrate motif;WW domain binding motif	0.999994	8.07e-25
NaN	NaN	22.1034	21.9606	22.6519	NaN	NaN	NaN	23.07	23.6517	NaN	NaN	22.7329	NaN	NaN	22.7885	23.1717	NaN	NaN	NaN	21.0503	NaN	NaN	NaN	22.058	21.4548	NaN	21.1762	22.6105	NaN	0.488809	0.411303	NaN	0.27097	NaN	NaN	0.760565	22.1034	22.3063	23.3608	22.7329	22.9801	21.0503	22.058	21.4548	S	3	ERK1,2 kinase substrate motif;GSK-3, ERK1, ERK2, CDK5 substrate motif;WW domain binding motif	1	1.21e-128
NaN	NaN	21.7283	21.0224	21.651	21.3311	NaN	NaN	22.213	21.3001	22.3965	NaN	21.7215	22.4543	21.9069	22.2674	22.5483	22.3256	19.6993	19.7333	NaN	NaN	20.342	NaN	21.6589	NaN	19.8156	20.3771	NaN	NaN	0.314296	0.645574	0.407388	0.265925	0.0240055	0.931196	0.397061	21.7283	21.3311	21.7565	22.3965	22.2965	19.7163	21.0004	20.0963	S	2	ERK1,2 kinase substrate motif;Growth associated histone HI kinase substrate motif;GSK-3, ERK1, ERK2, CDK5 substrate motif;PKA kinase substrate motif;PKC kinase substrate motif;WW domain binding motif	0.985361	4.92e-05
23.8765	23.4558	23.7807	23.2914	23.7589	23.1808	23.0641	23.8227	24.5587	25.4146	24.8237	23.2419	23.0917	24.8992	NaN	24.9942	NaN	25.2239	22.525	NaN	20.5813	22.1211	22.5392	21.0092	23.4078	22.5177	22.772	22.6084	NaN	0.220509	0.304533	0.796686	0.9808	0.162429	1.02569	1.21439	0.128879	23.7807	23.2361	24.5587	24.0328	25.109	22.1211	22.5392	22.6084	S	2	G protein-coupled receptor kinase 1 substrate motif;GSK3 kinase substrate motif	1	9.57e-08
NaN	NaN	NaN	NaN	NaN	NaN	NaN	24.2481	24.6043	22.6338	NaN	NaN	NaN	22.7024	23.3054	23.1928	NaN	25.0026	NaN	NaN	NaN	NaN	NaN	NaN	NaN	NaN	NaN	NaN	22.0001	NaN	NaN	1.05007	NaN	1.01395	NaN	NaN	NaN	NaN	NaN	24.2481	22.7024	23.3054	NaN	NaN	22.0001	S	2	MAPKAPK2 kinase substrate motif	0.910559	1.66e-20
NaN	NaN	25.1119	25.0967	22.2124	24.6993	23.9487	NaN	NaN	24.8314	NaN	23.6998	NaN	NaN	NaN	24.1968	24.7163	24.736	NaN	NaN	NaN	NaN	21.1391	NaN	NaN	NaN	NaN	NaN	NaN	NaN	1.27666	NaN	NaN	0.305755	NaN	NaN	NaN	25.1119	24.324	24.8314	23.6998	24.7163	NaN	21.1391	NaN	S	3	DNA dependent Protein kinase substrate motif	0.697065	2.17e-14
NaN	21.4848	21.2446	NaN	NaN	NaN	NaN	22.4175	22.3057	NaN	NaN	NaN	NaN	NaN	NaN	22.0201	NaN	NaN	18.4186	NaN	NaN	NaN	20.2901	19.8157	NaN	19.4184	20.4125	NaN	NaN	0.16984	NaN	0.0790823	NaN	NaN	NaN	0.335431	0.702999	21.3647	NaN	22.3616	NaN	22.0201	18.4186	20.0529	19.9154	S	2	14-3-3 domain binding motif;14-3-3 domain binding motif;Calmodulin-dependent protein kinase II alpha substrate motif;Calmodulin-dependent protein kinase II alpha substrate motif;Calmodulin-dependent protein kinase II substrate motif;Calmodulin-dependent protein kinase II substrate motif;Calmodulin-dependent protein kinase IV substrate motif;Calmodulin-dependent protein kinase IV substrate motif;C…	0.999998	2.79e-08
NaN	NaN	22.5609	22.3724	22.5938	22.794	NaN	23.3606	23.8271	NaN	23.489	22.6404	NaN	23.1611	23.2596	23.9705	23.3585	24.3663	20.9945	21.5434	21.0854	21.5176	21.8464	21.854	22.2261	21.4744	20.4382	22.1984	21.7549	NaN	0.210883	0.32988	0.427901	0.523346	0.28585	0.217078	0.747522	22.5609	22.5938	23.5938	23.1611	23.6645	21.3015	21.854	21.6146	S	1	MAPKAPK2 kinase substrate motif	0.999039	4.79e-09
23.7974	23.9024	25.9351	24.3902	24.5417	25.0293	23.6289	24.5184	24.47	25.3769	24.4112	23.8941	24.2192	25.5507	24.7381	24.9013	NaN	25.1953	23.4322	23.7777	23.7267	23.2303	25.3168	23.7901	24.1304	23.4944	24.1327	24.2076	23.9614	1.20501	0.58043	0.510212	0.720293	0.231689	0.257487	0.801478	0.320161	23.9024	24.466	24.5184	24.3152	24.9013	23.5794	24.1304	24.0471	S	2	Casein kinase II substrate motif;Cdc2 kinase substrate motif;CDK kinase substrate motif;CDK1,2,4,6 kinase substrate motif;ERK1,2 kinase substrate motif;G protein-coupled receptor kinase 1 substrate motif;GSK-3, ERK1, ERK2, CDK5 substrate motif;WW domain binding motif	0.985443	7.22e-24
21.105	24.2486	25.9768	25.1634	NaN	25.0299	NaN	25.0179	NaN	26.0069	25.7389	25.0482	24.9579	25.5663	25.8232	25.9865	25.3448	25.4436	24.1613	24.7861	24.7905	24.7671	24.9127	24.7769	25.1659	25.4249	25.3061	25.0968	24.9615	2.46992	0.0943847	0.699342	0.383355	0.304956	0.310166	0.197438	0.207621	24.2486	25.0967	25.5124	25.3072	25.6334	24.7766	24.9127	25.2014	S	2	14-3-3 domain binding motif;AMP-activated protein kinase substrate motif;Calmodulin-dependent protein kinase I substrate motif;Calmodulin-dependent protein kinase II substrate motif;Calmodulin-dependent protein kinase IV substrate motif;Chk1 kinase substrate motif;PKA kinase substrate motif;PKC kinase substrate motif	1	6.4e-70
NaN	NaN	22.4084	NaN	22.3977	NaN	NaN	23.4277	NaN	NaN	NaN	22.5451	NaN	NaN	NaN	NaN	NaN	23.1505	NaN	21.7429	20.6428	20.7306	21.5433	21.3458	22.4298	NaN	NaN	21.4463	21.0133	NaN	NaN	NaN	NaN	NaN	0.61139	0.577374	0.306191	22.4084	22.3977	23.4277	22.5451	23.1505	20.7306	21.5433	21.2298	S	2	14-3-3 domain binding motif;Akt kinase substrate motif;Calmodulin-dependent protein kinase II substrate motif;G protein-coupled receptor kinase 1 substrate motif;MAPKAPK1 kinase substrate motif;PKA kinase substrate motif;PKC kinase substrate motif	1	4.91e-14
NaN	NaN	NaN	NaN	NaN	NaN	NaN	26.6896	27.3436	NaN	NaN	23.2652	NaN	26.4836	NaN	25.84	25.1967	29.1008	NaN	NaN	NaN	NaN	NaN	NaN	NaN	NaN	NaN	NaN	NaN	NaN	NaN	0.462434	2.27577	2.09322	NaN	NaN	NaN	NaN	NaN	27.0166	24.8744	25.84	NaN	NaN	NaN	S	4	14-3-3 domain binding motif;Calmodulin-dependent protein kinase II substrate motif;Casein kinase II substrate motif;ERK1,2 kinase substrate motif;Growth associated histone HI kinase substrate motif;GSK-3, ERK1, ERK2, CDK5 substrate motif;MAPKAPK1 kinase substrate motif;PKA kinase substrate motif;PKC kinase substrate motif;WW domain binding motif	1	0.000162344
24.6585	24.4685	25.304	24.1815	24.5582	24.2855	23.7227	24.8562	25.1314	NaN	26.6015	24.585	25.0468	26.6094	25.3512	26.4954	26.2479	26.9877	22.5327	24.4247	24.2727	23.783	25.0197	24.172	25.0581	24.1993	24.6874	24.6559	24.3581	0.437947	0.347899	0.194567	1.05026	0.685719	0.858561	0.500833	0.236314	24.6585	24.2335	24.9938	25.8242	26.3717	24.0278	25.0197	24.507	S	2	Cdc2 kinase substrate motif;CDK kinase substrate motif;CDK1,2,4,6 kinase substrate motif;ERK1,2 kinase substrate motif;GSK-3, ERK1, ERK2, CDK5 substrate motif;WW domain binding motif	1	0.00197769
NaN	NaN	21.0364	21.0888	21.8351	21.4235	NaN	23.0913	22.4169	22.9766	NaN	22.0039	22.3402	22.5425	22.4239	22.7234	22.851	NaN	19.4199	NaN	19.7111	20.3792	20.5524	NaN	22.1813	19.9174	20.8167	21.0389	NaN	NaN	0.373791	0.360875	0.272093	0.219259	0.491833	1.15175	0.593819	21.0364	21.4235	22.9766	22.3402	22.7234	19.7111	21.3668	20.8167	S	2	Calmodulin-dependent protein kinase II substrate motif;Casein kinase II substrate motif;Chk1 kinase substrate motif;PKA kinase substrate motif;PKC kinase substrate motif	1	1.3e-07
NaN	NaN	22.1468	NaN	NaN	NaN	NaN	NaN	NaN	22.5414	NaN	NaN	21.8483	22.0947	NaN	22.3634	22.1172	22.5641	NaN	NaN	NaN	NaN	NaN	NaN	NaN	NaN	20.3223	NaN	NaN	NaN	NaN	NaN	0.174238	0.223842	NaN	NaN	NaN	22.1468	NaN	22.5414	21.9715	22.3634	NaN	NaN	20.3223	S	2	b-Adrenergic Receptor kinase substrate motif;Casein kinase II substrate motif;ERK1,2 kinase substrate motif;GSK-3, ERK1, ERK2, CDK5 substrate motif;WW domain binding motif	0.869121	0.000512256
26.5816	27.9305	27.667	26.8841	26.9227	26.765	22.9985	NaN	23.7008	NaN	26.2919	26.1112	26.3623	NaN	NaN	NaN	26.7975	26.0225	24.8224	NaN	25.7192	NaN	25.7912	NaN	25.8378	25.4667	21.5338	22.5962	25.6003	0.714996	1.93053	NaN	0.129549	0.547994	0.634148	0.0329582	2.04969	27.667	26.8246	23.7008	26.2919	26.41	25.2708	25.8145	24.0314	S	4	ERK1,2 kinase substrate motif;G protein-coupled receptor kinase 1 substrate motif;GSK-3, ERK1, ERK2, CDK5 substrate motif;MDC1 BRCT domain binding motif;Plk1 PBD domain binding motif;WW domain binding motif	0.924627	5.39e-103
NaN	NaN	22.5693	NaN	NaN	22.4683	22.2386	NaN	NaN	23.8338	23.1811	23.0059	22.9483	24.0848	22.883	NaN	23.4387	23.3029	21.4626	22.05	21.7885	NaN	22.489	22.0446	23.0644	21.2835	22.2226	NaN	22.0683	NaN	0.162416	NaN	0.529194	0.289709	0.294289	0.511269	0.50359	22.5693	22.3534	23.8338	23.0935	23.3029	21.7885	22.489	22.0683	S	2	Casein kinase II substrate motif;ERK1,2 kinase substrate motif;GSK-3, ERK1, ERK2, CDK5 substrate motif;MDC1 BRCT domain binding motif;Plk1 PBD domain binding motif;WW domain binding motif	0.994844	4.82e-09
25.7151	26.073	25.9109	25.7951	25.7368	25.5102	25.0855	26.1745	26.0163	26.4653	25.3472	25.004	24.933	26.4219	25.4381	25.6654	25.8922	25.8471	24.173	24.6914	24.4654	24.2262	24.7908	24.5636	25.1113	24.5457	24.717	24.7436	24.209	0.179229	0.321987	0.227737	0.687779	0.206471	0.238373	0.275141	0.246058	25.9109	25.6235	26.1745	25.1756	25.7563	24.3458	24.7908	24.6313	S	2	Casein kinase II substrate motif;ERK1,2 kinase substrate motif;G protein-coupled receptor kinase 1 substrate motif;GSK-3, ERK1, ERK2, CDK5 substrate motif;MDC1 BRCT domain binding motif;Plk1 PBD domain binding motif;WW domain binding motif	1	9.49e-109
24.1293	25.1381	25.2135	24.8774	24.3269	25.0507	NaN	25.6148	NaN	25.1636	NaN	24.2693	NaN	24.0552	25.1653	NaN	NaN	24.9681	NaN	23.5058	NaN	NaN	NaN	NaN	23.6211	23.1666	NaN	23.6486	NaN	0.605339	0.377934	0.319047	0.151378	0.139429	NaN	NaN	0.340861	25.1381	24.8774	25.3892	24.1622	25.0667	23.5058	23.6211	23.4076	S	2	ERK1,2 kinase substrate motif;Growth associated histone HI kinase substrate motif;GSK-3, ERK1, ERK2, CDK5 substrate motif;PKA kinase substrate motif;PKC kinase substrate motif;WW domain binding motif	0.999979	2.41e-122
26.9953	26.5834	26.4667	26.8653	25.99	26.5008	26.2439	27.2131	NaN	27.7862	NaN	NaN	26.7938	27.7778	NaN	27.185	27.137	26.9937	25.4662	25.8458	26.1532	25.9855	NaN	26.5357	26.8994	26.0941	26.4556	26.2096	25.7696	0.277695	0.373775	0.405199	0.695807	0.0995447	0.292667	0.257182	0.28488	26.5834	26.3724	27.4996	27.2858	27.137	25.9156	26.7175	26.1518	S	2	ERK1,2 kinase substrate motif;Growth associated histone HI kinase substrate motif;GSK-3, ERK1, ERK2, CDK5 substrate motif;PKA kinase substrate motif;PKC kinase substrate motif;WW domain binding motif	0.975996	3.43e-82
NaN	NaN	NaN	25.4935	26.2304	26.0389	24.5285	26.143	NaN	26.1055	25.5878	24.5885	25.0714	25.7282	25.6919	25.625	25.903	25.6322	23.6287	24.7325	24.699	25.1219	25.1892	24.7564	25.1717	24.8212	24.8032	25.0439	24.5903	NaN	0.763002	0.0265154	0.520272	0.130159	0.640639	0.245002	0.185345	NaN	25.7662	26.1243	25.3296	25.6621	24.7157	25.1717	24.8122	S	3	14-3-3 domain binding motif;Akt kinase substrate motif;Calmodulin-dependent protein kinase II substrate motif;Casein kinase II substrate motif;ERK1,2 kinase substrate motif;G protein-coupled receptor kinase 1 substrate motif;GSK3 kinase substrate motif;GSK-3, ERK1, ERK2, CDK5 substrate motif;MAPKAPK1 kinase substrate motif;PKA kinase substrate motif;PKC kinase substrate motif;WW domain binding mo…	0.997915	7.21e-58
22.6722	NaN	NaN	NaN	23.7343	23.0613	22.4197	NaN	NaN	23.8483	23.0711	NaN	22.7892	NaN	NaN	NaN	NaN	NaN	20.6855	NaN	21.1146	NaN	21.5606	21.8863	NaN	NaN	NaN	NaN	NaN	NaN	0.657372	NaN	0.199347	NaN	0.303398	0.230304	NaN	22.6722	23.0613	23.8483	22.9301	NaN	20.9	21.7235	NaN	S	3		0.999994	2.4e-06
22.989	NaN	22.4598	NaN	22.0544	22.5453	21.6217	24.6992	23.5638	24.9474	24.4855	NaN	21.9129	NaN	23.363	23.9629	24.3436	26.1976	NaN	NaN	NaN	NaN	NaN	NaN	NaN	NaN	NaN	NaN	NaN	0.374257	0.462121	0.737716	1.81912	1.22243	NaN	NaN	NaN	22.7244	22.0544	24.6992	23.1992	24.1533	NaN	NaN	NaN	S	2	14-3-3 domain binding motif;Calmodulin-dependent protein kinase II alpha substrate motif;Calmodulin-dependent protein kinase II substrate motif;Calmodulin-dependent protein kinase IV substrate motif;Casein kinase II substrate motif;Chk1 kinase substrate motif;Phosphorylase kinase substrate motif;PKA kinase substrate motif;PKC kinase substrate motif	0.998891	0.000109125
24.3179	25.7043	24.7931	24.7317	25.9475	26.2058	24.3242	25.5966	24.9474	26.3181	25.3884	24.5783	25.026	25.4011	25.2298	25.1361	25.2273	25.369	23.0865	24.4609	24.1257	24.0503	24.8347	24.0774	24.4854	23.9462	24.58	24.3296	24.1694	0.704537	0.915598	0.685678	0.387909	0.0960827	0.590506	0.37904	0.266977	24.7931	25.3396	25.5966	25.2072	25.2285	24.088	24.4854	24.2495	S	3	14-3-3 domain binding motif;Calmodulin-dependent protein kinase II substrate motif;ERK1,2 kinase substrate motif;GSK-3, ERK1, ERK2, CDK5 substrate motif;PKA kinase substrate motif;PKC kinase substrate motif;WW domain binding motif;ZIP kinase substrate motif	1	2.34e-23
21.5191	NaN	NaN	22.3912	NaN	NaN	NaN	22.7701	NaN	21.4987	21.068	NaN	NaN	22.6793	22.0951	22.7502	NaN	21.5543	NaN	NaN	NaN	NaN	21.6652	NaN	NaN	22.4015	22.7698	NaN	NaN	NaN	NaN	0.899043	1.13938	0.598855	NaN	NaN	0.260442	21.5191	22.3912	22.1344	21.8737	22.0951	NaN	21.6652	22.5856	S	2	14-3-3 domain binding motif;14-3-3 domain binding motif;Calmodulin-dependent protein kinase II substrate motif;Calmodulin-dependent protein kinase II substrate motif;Calmodulin-dependent protein kinase IV substrate motif;Calmodulin-dependent protein kinase IV substrate motif;Casein kinase II substrate motif;Casein kinase II substrate motif;G protein-coupled receptor kinase 1 substrate motif;G pro…	0.999779	1.71e-20
NaN	NaN	NaN	NaN	NaN	NaN	NaN	NaN	NaN	22.8289	NaN	22.1134	22.6523	NaN	22.8713	NaN	22.3627	23.0127	NaN	20.3993	21.7287	21.3701	21.4431	NaN	22.7091	21.3297	21.4529	21.3002	21.3025	NaN	NaN	NaN	0.381102	0.341846	0.687777	0.895191	0.0723096	NaN	NaN	22.8289	22.3829	22.8713	21.3701	22.0761	21.3161	S	2	b-Adrenergic Receptor kinase substrate motif;Casein kinase II substrate motif	1	3.13e-118
22.2791	22.7523	23.2312	23.0477	23.0572	22.8792	22.7691	23.6094	23.2303	22.9423	22.8518	NaN	22.4347	NaN	22.9929	22.2642	22.7706	22.6252	21.3857	22.4026	22.3162	22.3662	22.2486	22.8031	22.7009	21.8179	22.454	22.368	22.3892	0.476048	0.139341	0.334571	0.294956	0.305958	0.489262	0.295106	0.295215	22.7523	22.9635	23.2303	22.6432	22.6979	22.3412	22.7009	22.3786	S	2	Casein kinase I substrate motif;MAPKAPK2 kinase substrate motif;PKA kinase substrate motif;PKC kinase substrate motif	1	0
NaN	NaN	21.3316	21.6522	NaN	21.3053	21.0259	NaN	22.4887	NaN	NaN	21.4473	22.0082	NaN	21.7786	21.9862	21.6972	21.8708	19.41	20.0839	18.7553	19.8011	19.2738	NaN	21.7533	NaN	NaN	19.5115	19.3358	NaN	0.313739	NaN	0.396616	0.124214	0.575527	1.75329	0.124218	21.3316	21.3053	22.4887	21.7277	21.8247	19.6055	20.5135	19.4236	S	2	Casein kinase I substrate motif;G protein-coupled receptor kinase 1 substrate motif;GSK3 kinase substrate motif;PKA kinase substrate motif;PKC kinase substrate motif	0.999791	6.89e-09
NaN	22.6782	22.574	22.3492	NaN	NaN	22.4452	NaN	NaN	23.2333	22.4368	22.6317	NaN	NaN	NaN	23.312	NaN	23.1316	NaN	NaN	20.8582	20.6568	NaN	22.1822	22.9787	21.1871	NaN	NaN	NaN	0.0736592	0.0678895	NaN	0.137801	0.127569	0.142384	0.563225	NaN	22.6261	22.3972	23.2333	22.5342	23.2218	20.7575	22.5804	21.1871	S	2	Casein kinase II substrate motif;ERK1,2 kinase substrate motif;Growth associated histone HI kinase substrate motif;GSK-3, ERK1, ERK2, CDK5 substrate motif;PKA kinase substrate motif;PKC kinase substrate motif;WW domain binding motif	0.999999	0.000521583
NaN	NaN	NaN	22.0533	22.1814	NaN	NaN	NaN	NaN	23.226	22.6383	NaN	22.723	23.7477	NaN	23.0251	22.8843	22.8483	20.9765	20.084	20.0966	21.115	20.7312	19.9286	22.046	NaN	NaN	NaN	NaN	NaN	0.0906366	NaN	0.61748	0.0934239	0.554523	1.06898	NaN	NaN	22.1174	23.226	22.723	22.8843	20.5366	20.7312	NaN	S	3	ERK1,2 kinase substrate motif;G protein-coupled receptor kinase 1 substrate motif;GSK-3, ERK1, ERK2, CDK5 substrate motif;WW domain binding motif	1	3.51e-30
22.9526	24.21	24.2095	24.0098	23.8941	24.275	23.5662	24.2091	24.0952	25.1052	24.6695	23.8299	23.7233	24.8445	24.7172	24.6058	24.9402	25.7203	21.4261	23.2768	23.392	21.9474	23.4949	22.2914	23.8908	23.2232	23.5931	23.3564	23.1544	0.725795	0.293748	0.553154	0.572173	0.502547	0.975949	0.832982	0.193335	24.2095	23.952	24.2091	24.2497	24.8287	22.6121	23.4949	23.2898	S	2	Casein kinase II substrate motif;ERK1,2 kinase substrate motif;GSK-3, ERK1, ERK2, CDK5 substrate motif;WW domain binding motif	0.99903	5.59e-14
NaN	21.5626	NaN	NaN	NaN	NaN	NaN	NaN	22.7725	NaN	NaN	NaN	NaN	NaN	NaN	22.3922	22.9491	22.6516	19.0346	NaN	NaN	NaN	20.4524	NaN	21.6611	NaN	NaN	NaN	19.8681	NaN	NaN	NaN	NaN	0.278683	NaN	0.854644	NaN	21.5626	NaN	22.7725	NaN	22.6516	19.0346	21.0568	19.8681	S	2	Casein kinase II substrate motif;MDC1 BRCT domain binding motif;Plk1 PBD domain binding motif	0.999989	1.04e-06
NaN	NaN	21.4025	22.1543	NaN	22.2754	NaN	23.9001	23.387	NaN	NaN	NaN	23.4507	23.6794	23.9093	23.8194	24.2091	23.4186	NaN	NaN	NaN	NaN	NaN	NaN	NaN	21.9003	NaN	NaN	NaN	NaN	0.0856019	0.362831	0.161744	0.326107	NaN	NaN	NaN	21.4025	22.2148	23.6436	23.565	23.8644	NaN	NaN	21.9003	S	2	Casein kinase II substrate motif;Pyruvate dehydrogenase kinase substrate motif	1	0.000237693
27.1686	27.4375	26.4783	27.3603	27.0778	27.1115	25.8331	28.5142	28.323	27.5119	NaN	26.1032	27.4465	27.2039	28.2531	25.6839	26.8153	25.9885	24.7215	25.3741	26.3341	25.131	25.972	26.3854	27.4336	26.4857	25.3584	25.6681	24.5205	0.494821	0.686723	0.532151	0.715876	1.14939	0.684493	0.753415	0.812204	27.1686	27.0946	28.323	27.2039	26.4019	25.2525	26.3854	25.5133	S	3	14-3-3 domain binding motif;Calmodulin-dependent protein kinase II substrate motif;Casein kinase II substrate motif;Phosphorylase kinase substrate motif;PKA kinase substrate motif;PKC epsilon kinase substrate motif;PKC kinase substrate motif	0.999514	7.43e-139
NaN	NaN	NaN	21.8181	NaN	NaN	22.7954	24.2729	24.0676	NaN	NaN	NaN	NaN	NaN	NaN	NaN	NaN	NaN	NaN	NaN	NaN	NaN	NaN	21.5542	22.9015	21.5621	21.9543	22.0378	NaN	NaN	0.691083	0.145162	NaN	NaN	NaN	0.952685	0.254015	NaN	22.3067	24.1702	NaN	NaN	NaN	22.2279	21.9543	S	3	Casein kinase II substrate motif;G protein-coupled receptor kinase 1 substrate motif;PKA kinase substrate motif;PKC kinase substrate motif;Pyruvate dehydrogenase kinase substrate motif	0.999265	2.32e-91
22.9908	23.5668	23.2345	22.8203	23.4451	22.7521	23.1924	NaN	NaN	24.5345	NaN	23.0928	24.2701	24.1551	24.752	24.8608	24.4622	24.4678	23.0015	23.253	23.4102	22.6598	22.1938	22.2222	23.1757	23.1285	22.5704	22.8229	22.6105	0.28916	0.325515	NaN	0.649097	0.202048	0.327452	0.558914	0.255557	23.2345	23.0063	24.5345	24.1551	24.6099	23.1272	22.2222	22.7167	S	3	14-3-3 domain binding motif;Calmodulin-dependent protein kinase II substrate motif;CLK1 kinase substrate motif;G protein-coupled receptor kinase 1 substrate motif;PKA kinase substrate motif;PKC kinase substrate motif	0.970399	0.000133721
NaN	22.3143	22.6378	NaN	NaN	NaN	22.287	NaN	NaN	NaN	NaN	NaN	21.9882	NaN	22.9412	22.6039	NaN	22.8847	NaN	NaN	NaN	NaN	21.5413	NaN	21.9736	17.965	NaN	20.5831	NaN	0.228742	NaN	NaN	NaN	0.180628	NaN	0.305739	1.8513	22.476	22.287	NaN	21.9882	22.8847	NaN	21.7575	19.2741	S	2	ERK1,2 kinase substrate motif;G protein-coupled receptor kinase 1 substrate motif;Growth associated histone HI kinase substrate motif;GSK3 kinase substrate motif;GSK-3, ERK1, ERK2, CDK5 substrate motif;PKA kinase substrate motif;PKC kinase substrate motif;WW domain binding motif	0.991491	6.71e-05
NaN	NaN	NaN	NaN	NaN	NaN	NaN	NaN	24.2032	24.3162	24.0388	NaN	NaN	23.8607	22.7303	23.9189	23.3326	25.5361	NaN	NaN	NaN	NaN	NaN	NaN	NaN	NaN	NaN	NaN	NaN	NaN	NaN	0.0798969	0.125893	1.20628	NaN	NaN	NaN	NaN	NaN	24.2597	23.9498	23.6258	NaN	NaN	NaN	S	3	BARD1 BRCT domain binding motif;Casein kinase I substrate motif;Casein kinase II substrate motif	1	2.59e-84
NaN	NaN	22.3353	NaN	NaN	NaN	NaN	23.1993	23.2748	23.3905	23.1788	NaN	22.6335	NaN	22.7976	23.3212	23.3841	23.5514	NaN	21.2033	20.4783	18.4606	21.2008	NaN	22.6561	21.0573	21.5885	20.8897	20.4504	NaN	NaN	0.096294	0.385585	0.3255	1.42122	1.02902	0.470385	22.3353	NaN	23.2748	22.9062	23.3526	20.4783	21.9285	20.9735	S	2	14-3-3 domain binding motif;Calmodulin-dependent protein kinase II substrate motif;ERK1,2 kinase substrate motif;GSK-3, ERK1, ERK2, CDK5 substrate motif;PKA kinase substrate motif;PKC kinase substrate motif;WW domain binding motif	1	0.00257587
[truncated: 10,405 more rows]
[truncated: 12 more columns]
