# Supplementary material for: Glucose-regulated and drug-perturbed phosphoproteome reveals molecular mechanisms controlling insulin secretion
Source: Nat Commun. 2016 Nov 14;7:13250. doi: 10.1038/ncomms13250 (PMC5114537; doi:10.1038/ncomms13250)
Supplement: Supplementary Data 6 — Summary of the Dnmt3a-modulated proteome in Ins1e cells [file ncomms13250-s8.xlsx]

## Sheet: DNMT3A - Ins1e cells
LFQ intensity Control (log2)			LFQ intensity WT (log2)			LFQ intensity S7A (log2)			St.dev			Median
Control 1	Control 2	Control 3	DNMT3A_WT 3	DNMT3A_WT 2	DNMT3A_WT 1	DNMT3A_S7A 3	DNMT3A_S7A 2	DNMT3A_S7A 1	stddev Control	stddev DNMT3A_WT	stddev DNMT3A_S7A	Control	DNMT3A_WT	DNMT3A_S7A	Peptides	Razor + unique peptides	Unique peptides	Sequence coverage [%]	Unique + razor sequence coverage [%]	Unique sequence coverage [%]	Mol. weight [kDa]	Q-value	Score	Intensity	MS/MS Count	Protein IDs	Majority protein IDs	Protein names	Gene names
23.8505	23.8111	NaN	23.8423	23.577	24.3125	NaN	NaN	23.2388	0.0278951	0.372464	NaN	23.8308	23.8423	23.2388	7	7	7	17	17	17	57.554	0	8.5282	1334300000	12	F1LRH5;A0FKI7-2;A0FKI7-3;A0FKI7;Q6DGF9	F1LRH5;A0FKI7-2;A0FKI7-3;A0FKI7	Acyl-CoA-binding domain-containing protein 5	Acbd5
24.3985	25.1535	NaN	25.8247	25.1558	25.7365	25.5702	25.0641	25.1696	0.533838	0.363389	0.267026	24.776	25.7365	25.1696	8	8	8	39.6	39.6	39.6	20.709	0	53.344	4322600000	37	A0JN30	A0JN30		Cnpy2
27.3966	27.0054	28.0512	26.7909	27.1334	26.725	27.0017	26.5375	26.7297	0.528423	0.21927	0.233263	27.3966	26.7909	26.7297	20	20	19	51.5	51.5	49.2	44.535	0	75.115	7825400000	63	A0JPJ7;D3ZG25	A0JPJ7;D3ZG25	Obg-like ATPase 1	Ola1
24.4891	24.2694	24.1668	24.8173	24.7586	24.2499	23.2299	24.1275	23.9502	0.164646	0.312042	0.47538	24.2694	24.7586	23.9502	8	8	7	27	27	24.9	38.914	0	19.952	2186100000	20	A0JPL2;D3ZRE3;P97633;P97633-2	A0JPL2;D3ZRE3;P97633;P97633-2	Casein kinase I isoform alpha	Csnk1a1
26.2496	26.7201	25.9636	26.5535	26.627	25.8384	26.511	26.438	26.6623	0.381988	0.435653	0.114437	26.2496	26.5535	26.511	14	14	14	54.1	54.1	54.1	29.187	0	323.31	9196000000	84	A0JPM9;F8WG42;F1M0W3;F1M0W4	A0JPM9;F8WG42	Eukaryotic translation initiation factor 3 subunit J	Eif3j
NaN	NaN	NaN	21.999	NaN	22.4873	22.4174	NaN	NaN	NaN	0.345309	NaN	NaN	22.2432	22.4174	5	5	5	13.6	13.6	13.6	56.008	0	80.115	373950000	13	A0JPN0;F1LYK9;D3ZHJ0	A0JPN0;F1LYK9		Rad18
NaN	NaN	NaN	NaN	22.0643	NaN	NaN	NaN	NaN	NaN	NaN	NaN	NaN	22.0643	NaN	2	2	2	17.6	17.6	17.6	22.326	0	9.0812	214930000	4	A0JPP1	A0JPP1	Dr1-associated corepressor	Drap1
NaN	NaN	NaN	21.5074	NaN	NaN	NaN	NaN	NaN	NaN	NaN	NaN	NaN	21.5074	NaN	3	3	3	11.1	11.1	11.1	43.113	0	22.295	162940000	7	A0JPQ7	A0JPQ7	Uncharacterized protein C19orf47 homolog
23.0137	NaN	NaN	NaN	NaN	22.5538	22.5397	22.8188	23.008	NaN	NaN	0.235607	23.0137	22.5538	22.8188	6	6	6	24.8	24.8	24.8	35.539	0	13.643	650930000	14	D4AD27;Q7TP14;A0JPQ9	D4AD27;Q7TP14;A0JPQ9	Chitinase domain-containing protein 1	Chid1
NaN	24.1684	NaN	23.5893	23.2065	23.1771	24.2248	24.0555	24.2544	NaN	0.229971	0.107311	24.1684	23.2065	24.2248	16	16	16	26.4	26.4	26.4	71.445	0	161.62	1493600000	38	A0MZ67;F1LMN5;A0MZ67-2;D4A6P3;F1M2P0	A0MZ67;F1LMN5;A0MZ67-2;D4A6P3;F1M2P0	Shootin-1	RGD1311558
21.7831	NaN	NaN	22.2858	NaN	NaN	NaN	NaN	22.1843	NaN	NaN	NaN	21.7831	22.2858	22.1843	3	3	3	15.5	15.5	15.5	18.949	0	5.9045	211070000	6	A0SXU1;Q32WR5	A0SXU1;Q32WR5	Biogenesis of lysosome-related organelles complex-1 subunit 2	Bloc1s2
25.0017	25.1539	NaN	NaN	23.6306	24.5459	25.115	24.888	24.9808	0.107686	0.647258	0.114113	25.0778	24.0882	24.9808	8	8	8	24.7	24.7	24.7	41.536	0	39.96	2761000000	21	A1A5P2	A1A5P2	Ribosome biogenesis regulatory protein homolog	Rrs1
22.8974	23.2269	23.5695	23.0273	23.1615	22.754	23.1218	23.1391	22.8312	0.336102	0.207676	0.172945	23.2269	23.0273	23.1218	9	9	9	25.9	25.9	25.9	45.55	0	79.163	961280000	27	A1A5R1;F1M2V8;F1LUP8;D3ZQH0;D4A2J5;D3ZWZ5;D3Z8T3;D3Z9T3;D3ZSL1;D4A2H6;F1LVM1;D3ZVH7;D3ZUT3;F1M4E2	A1A5R1;F1M2V8;F1LUP8;D3ZQH0;D4A2J5;D3ZWZ5;D3Z8T3;D3Z9T3;D3ZSL1	RNA binding protein fox-1 homolog 2;RNA binding protein fox-1 homolog	Rbfox2;Rbfox1
23.0787	23.3239	NaN	23.2237	22.8046	23.1574	23.6557	23.3395	NaN	0.173355	0.225282	0.223594	23.2013	23.1574	23.4976	8	8	8	22.1	22.1	22.1	43.622	0	21.823	950290000	23	A1A5R3;D3ZDQ8	A1A5R3;D3ZDQ8	KRR1 small subunit processome component	Krr1
24.7068	25.2266	25.3711	25.17	24.9922	25.4472	25.4793	25.3298	25.5191	0.349394	0.229336	0.0998507	25.2266	25.17	25.4793	24	24	24	26.5	26.5	26.5	106.76	0	117.98	4095900000	82	A1A5S1	A1A5S1	Pre-mRNA-processing factor 6	Prpf6
19.4499	NaN	NaN	NaN	NaN	NaN	NaN	NaN	NaN	NaN	NaN	NaN	19.4499	NaN	NaN	1	1	1	2.1	2.1	2.1	76.272	0.0055911	1.5528	9234600	1	A1A5S2	A1A5S2		Cxxc1
NaN	NaN	NaN	NaN	19.4145	NaN	NaN	NaN	NaN	NaN	NaN	NaN	NaN	19.4145	NaN	1	1	1	1.8	1.8	1.8	136.5	0	8.8963	3885700	2	A1EC95	A1EC95	HEAT repeat-containing protein 6	Heatr6
23.7425	23.8074	NaN	24.4207	22.7099	23.5386	23.8596	23.5323	23.7007	0.0458342	0.855564	0.163648	23.7749	23.5386	23.7007	7	7	7	41.2	41.2	41.2	17.139	0	51.821	1462300000	21	G3V7U8;A1L108;A1L108-2	G3V7U8;A1L108;A1L108-2	Actin-related protein 2/3 complex subunit 5;Actin-related protein 2/3 complex subunit 5-like protein	Arpc5l
NaN	NaN	NaN	20.9702	NaN	NaN	NaN	NaN	NaN	NaN	NaN	NaN	NaN	20.9702	NaN	2	2	2	7.5	7.5	7.5	47.27	0	9.6258	119960000	2	D4A8N5;A1L127;Q62739	D4A8N5;A1L127;Q62739	Rab-3A-interacting protein	Rab3ip
NaN	NaN	NaN	23.0746	NaN	NaN	NaN	NaN	NaN	NaN	NaN	NaN	NaN	23.0746	NaN	4	4	4	16.2	16.2	16.2	49.452	0	31.137	321800000	7	F8WG16;A1L134	F8WG16;A1L134	Ancient ubiquitous protein 1	Aup1
22.4609	21.7289	NaN	22.0073	21.1602	23.212	22.6879	22.8925	22.6067	0.517574	1.03112	0.147289	22.0949	22.0073	22.6879	4	4	4	13.7	13.7	13.7	64.374	0	17.372	649480000	14	D4A933;A1L1I3	D4A933;A1L1I3	Numb-like protein	Numbl
NaN	NaN	NaN	NaN	NaN	NaN	21.7698	NaN	NaN	NaN	NaN	NaN	NaN	NaN	21.7698	2	2	2	5.2	5.2	5.2	42.41	0	3.3092	156180000	2	A1L1J2;F1M2H3	A1L1J2;F1M2H3		Tdg
23.5931	23.9337	NaN	25.0142	24.1725	23.1706	23.6501	22.9832	23.7002	0.240868	0.922989	0.400291	23.7634	24.1725	23.6501	10	7	6	57.2	42.3	39.1	23.674	0	39.74	1593400000	28	A1L1J8;D3ZMT3	A1L1J8;D3ZMT3		Rab5b
NaN	21.8345	NaN	NaN	NaN	22.6504	NaN	NaN	NaN	NaN	NaN	NaN	21.8345	22.6504	NaN	2	2	2	3.1	3.1	3.1	80.253	0	6.1376	292620000	7	A1L1J9	A1L1J9	Lipase maturation factor 2	Lmf2
22.7971	23.566	NaN	NaN	NaN	NaN	22.7465	22.626	NaN	0.543708	NaN	0.0852068	23.1816	NaN	22.6863	8	8	8	14.7	14.7	14.7	83.14	0	20.743	587640000	8	G3V655;A1L1K3	G3V655;A1L1K3	Anaphase-promoting complex subunit 5	Anapc5
22.1437	22.229	NaN	22.6791	NaN	NaN	NaN	NaN	NaN	0.0602734	NaN	NaN	22.1863	22.6791	NaN	2	2	2	67.5	67.5	67.5	9.0952	0	28.347	288270000	6	A1L1K4	A1L1K4	CDC42 small effector protein 2	Cdc42se2
NaN	19.7594	NaN	NaN	NaN	NaN	NaN	NaN	NaN	NaN	NaN	NaN	19.7594	NaN	NaN	2	2	2	5.6	5.6	5.6	59.91	0.0018492	1.883	66408000	2	A1L1K6	A1L1K6		Gtf3c5
NaN	NaN	NaN	NaN	19.434	NaN	NaN	NaN	NaN	NaN	NaN	NaN	NaN	19.434	NaN	2	2	2	3.9	3.9	3.9	100.97	0	4.2226	82297000	2	A1L1L0;D4A146;F1M002;D3ZKS4;D3ZMU4	A1L1L0;D4A146;F1M002;D3ZKS4;D3ZMU4		Bbx
NaN	NaN	NaN	23.5814	22.7649	23.6061	22.8009	22.3355	23.0056	NaN	0.478734	0.343408	NaN	23.5814	22.8009	8	8	8	14.6	14.6	14.6	76.565	0	37.303	828480000	20	A1L1L2	A1L1L2	Transmembrane protein 214	Tmem214
NaN	22.4501	NaN	23.4445	23.2836	23.1872	22.6127	22.7021	NaN	NaN	0.130002	0.0631663	22.4501	23.2836	22.6574	9	9	9	24.4	24.4	24.4	65.366	0	44.572	724820000	23	A1L1L5;D4A3T8;D3ZWD4	A1L1L5;D4A3T8;D3ZWD4		Ccnk
NaN	23.5216	NaN	23.0216	NaN	24.1033	23.4662	22.7778	22.88	NaN	0.764828	0.371493	23.5216	23.5624	22.88	5	5	5	8.7	8.7	8.7	72.156	0	174.91	1173000000	22	A1L1L6;D4ACN2;D3ZIJ3;D4A276	A1L1L6;D4ACN2;D3ZIJ3;D4A276	Mitochondrial Rho GTPase	Rhot1
26.0039	25.758	24.1076	26.8804	25.9759	26.5943	25.3926	25.5429	26.0262	1.0312	0.462327	0.331061	25.758	26.5943	25.5429	14	14	5	27.1	27.1	11.1	40.605	0	93.579	7903300000	74	A1L1M0;D4ACM4;P27791;P27791-2	A1L1M0;D4ACM4;P27791;P27791-2	cAMP-dependent protein kinase catalytic subunit alpha	Prkaca
24.399	24.4533	NaN	24.5273	24.1334	24.922	23.8197	24.4059	24.3873	0.0383759	0.39431	0.333195	24.4261	24.5273	24.3873	14	14	14	22.4	22.4	22.4	86.77	0	67.486	2438600000	41	Q8K3Y6;A2RRT6	Q8K3Y6;A2RRT6	Zinc finger CCCH-type antiviral protein 1	Zc3hav1
24.9553	25.0185	NaN	24.4386	23.7303	24.498	24.7352	24.8021	24.7477	0.0446676	0.427083	0.0355809	24.9869	24.4386	24.7477	14	14	14	29.4	29.4	29.4	59.515	0	64.211	2987200000	53	A2RRU3	A2RRU3	U3 small nucleolar RNA-associated protein 15 homolog	Utp15
23.6671	23.6712	24.1934	24.0931	23.2447	23.7523	23.9178	23.5952	23.7121	0.302686	0.426892	0.163304	23.6712	23.7523	23.7121	6	6	6	35.4	35.4	35.4	30.314	0	59.035	1637300000	24	A2RUW1;F8WG53	A2RUW1;F8WG53	Toll-interacting protein	Tollip
NaN	22.3944	NaN	22.5745	22.1659	NaN	NaN	NaN	NaN	NaN	0.288952	NaN	22.3944	22.3702	NaN	3	3	3	14.8	14.8	14.8	33.42	0	7.2947	352270000	9	A2VCV8;E9PTI8;D4A6D4	A2VCV8;E9PTI8		Mlx
24.1984	24.6003	NaN	23.7259	22.6436	23.1739	23.7318	24.0706	24.0603	0.284228	0.541191	0.192702	24.3993	23.1739	24.0603	5	5	5	23.2	23.2	23.2	31.224	0	34.701	1609500000	18	A2VCX1	A2VCX1	TIP41-like protein	Tiprl
NaN	NaN	NaN	NaN	NaN	NaN	NaN	NaN	19.9893	NaN	NaN	NaN	NaN	NaN	19.9893	2	2	2	4	4	4	73.236	0.0088287	1.3564	25733000	1	D4AA10;A2VD13	D4AA10;A2VD13	Pentatricopeptide repeat-containing protein 1, mitochondrial	Ptcd1
23.4896	24.0064	23.6408	23.7597	24.1773	23.4123	23.3084	23.7002	23.3294	0.265731	0.383008	0.220387	23.6408	23.7597	23.3294	16	14	14	20.5	19.3	19.3	122.45	0	235.41	1322900000	34	Q9JMB3;A3E0T0;D3ZDI1;D3ZB32;G3V874;D3ZU77;D3ZC10	Q9JMB3;A3E0T0;D3ZDI1;D3ZB32;G3V874;D3ZU77;D3ZC10		Epb41l3
24.9888	25.2423	NaN	24.6053	24.9621	24.8977	24.9111	24.9143	24.9582	0.179252	0.190161	0.0263313	25.1156	24.8977	24.9143	18	18	18	16.8	16.8	16.8	156.53	0	176.18	3384400000	58	D3ZZP0;D3ZGG2;A3KNA0	D3ZZP0;D3ZGG2;A3KNA0		Aqr
20.6	NaN	NaN	NaN	NaN	NaN	NaN	NaN	NaN	NaN	NaN	NaN	20.6	NaN	NaN	1	1	1	6	6	6	36.71	0	2.3672	150220000	2	A4L691;B0BMT3	A4L691;B0BMT3	PIN2/TERF1-interacting telomerase inhibitor 1	Pinx1
25.7887	25.7257	24.6842	26.0525	25.5579	25.8427	25.6959	25.5739	25.939	0.620301	0.248251	0.185879	25.7257	25.8427	25.6959	33	32	32	30	29.5	29.5	150.28	0	323.31	6066100000	91	A4L9P7	A4L9P7	Sister chromatid cohesion protein PDS5 homolog A	Pds5a
NaN	NaN	NaN	NaN	21.7706	NaN	NaN	NaN	NaN	NaN	NaN	NaN	NaN	21.7706	NaN	2	2	2	1.3	1.3	1.3	269.98	0.0095479	1.3046	19895000	2	A4L9P8	A4L9P8	Centrosomal protein KIAA1731 homolog
21.4516	NaN	NaN	NaN	NaN	NaN	NaN	NaN	NaN	NaN	NaN	NaN	21.4516	NaN	NaN	2	2	2	24.8	24.8	24.8	15.844	0	3.966	173510000	4	A5HKJ3	A5HKJ3		Pomp
20.8307	NaN	NaN	NaN	NaN	NaN	NaN	NaN	NaN	NaN	NaN	NaN	20.8307	NaN	NaN	2	2	2	8.8	8.8	8.8	40.666	0	5.5834	167270000	4	A6JFQ6;F1LRF3;A6JUQ6	A6JFQ6;F1LRF3;A6JUQ6	Clavesin-1;Clavesin-2	Clvs1;Clvs2
NaN	NaN	NaN	NaN	NaN	23.4649	NaN	NaN	NaN	NaN	NaN	NaN	NaN	23.4649	NaN	9	9	9	62.3	62.3	62.3	20.414	0	71.308	460650000	11	A7BKC9;Q6P7D5	A7BKC9;Q6P7D5	Mid1-interacting protein 1	Mid1ip1
NaN	NaN	NaN	20.4442	NaN	NaN	NaN	NaN	NaN	NaN	NaN	NaN	NaN	20.4442	NaN	1	1	1	8.7	8.7	8.7	22.249	0	4.2505	112620000	2	A8ASI9;Q9JLT6	A8ASI9;Q9JLT6	BH3-interacting domain death agonist;BH3-interacting domain death agonist p15;BH3-interacting domain death agonist p13;BH3-interacting domain death agonist p11	Bid
24.438	24.2756	24.1033	24.3423	24.4241	NaN	24.2008	24.022	24.8189	0.16738	0.0578484	0.418138	24.2756	24.3832	24.2008	10	10	10	43.2	43.2	43.2	29.979	0	30.009	2057200000	29	A8QIC3	A8QIC3		Dnajc9
NaN	NaN	NaN	19.9826	NaN	NaN	NaN	NaN	NaN	NaN	NaN	NaN	NaN	19.9826	NaN	1	1	1	9	9	9	29.844	0	93.591	15563000	2	A8WCF8	A8WCF8	Tumor protein p63-regulated gene 1-like protein	Tprg1l
NaN	NaN	NaN	NaN	20.5631	NaN	NaN	NaN	NaN	NaN	NaN	NaN	NaN	20.5631	NaN	3	3	3	6.9	6.9	6.9	84.561	0	10.807	62830000	2	Q08834;A9CMA3	Q08834;A9CMA3	Alpha-1,6-mannosylglycoprotein 6-beta-N-acetylglucosaminyltransferase A	Mgat5
20.5041	NaN	NaN	NaN	NaN	NaN	NaN	NaN	NaN	NaN	NaN	NaN	20.5041	NaN	NaN	2	2	2	14.9	14.9	14.9	31.344	0	7.1417	93290000	3	A9CMA6	A9CMA6	Transmembrane protein 163	Tmem163
27.6337	27.5592	27.6826	27.6505	27.0719	27.5269	27.6331	27.6771	27.2954	0.0621037	0.304685	0.20883	27.6337	27.5269	27.6331	29	29	29	56.1	56.1	56.1	57.126	0	258.54	20108000000	182	A9CMB7;P15178	A9CMB7;P15178	Aspartate--tRNA ligase, cytoplasmic	Dars
27.3705	27.2439	27.9945	27.6401	27.244	27.5777	27.401	27.3994	27.5911	0.401837	0.21298	0.110199	27.3705	27.5777	27.401	38	38	16	42	42	20.2	92.814	0	323.31	20334000000	212	A9CMB8	A9CMB8		Mcm6
NaN	22.1978	NaN	21.1171	NaN	21.7395	NaN	NaN	NaN	NaN	0.440167	NaN	22.1978	21.4283	NaN	5	5	5	33.5	33.5	33.5	18.742	0	6.5098	176650000	6	A9UMV2	A9UMV2		Mrps24
26.6811	29.7019	29.7583	27.3331	26.5676	26.7807	26.7788	26.7197	25.2608	1.76057	0.395115	0.8599	29.7019	26.7807	26.7197	8	1	0	60.8	22.3	0	14.119	0	116.82	24295000000	130	P0C170;P02262;A9UMV8;P0C169	P0C170;P02262;A9UMV8;P0C169	Histone H2A type 1-E;Histone H2A type 1;Histone H2A.J;Histone H2A type 1-C	H2afj
24.549	25.0219	NaN	23.9599	24.1102	23.5059	24.6965	24.4401	24.7824	0.334369	0.314601	0.178078	24.7855	23.9599	24.6965	9	9	9	55.4	55.4	55.4	12.5	0	15.611	2408300000	31	A9UMV9	A9UMV9		Ndufa7
NaN	NaN	NaN	22.0221	NaN	NaN	NaN	NaN	NaN	NaN	NaN	NaN	NaN	22.0221	NaN	4	4	4	20.4	20.4	20.4	21.48	0	5.2142	314120000	7	B0BMS9	B0BMS9		Prkrip1
22.1849	22.6555	NaN	NaN	NaN	23.3429	NaN	NaN	NaN	0.332736	NaN	NaN	22.4202	23.3429	NaN	6	6	6	24.3	24.3	24.3	28.456	0	20.324	666770000	18	Q7TP89;B0BMU0	Q7TP89;B0BMU0	Peptidyl-prolyl cis-trans isomerase;Peptidyl-prolyl cis-trans isomerase E	Ppie
NaN	NaN	25.4435	23.8913	22.9337	23.8287	23.9059	24.0313	24.0817	NaN	0.535753	0.0905271	25.4435	23.8287	24.0313	5	5	5	28.7	28.7	28.7	21.117	0	25.983	774150000	15	B0BMU2;Q1RP77	B0BMU2;Q1RP77	Nucleolar protein 16	Nop16
21.1453	NaN	NaN	NaN	NaN	NaN	NaN	NaN	NaN	NaN	NaN	NaN	21.1453	NaN	NaN	2	2	2	9.1	9.1	9.1	35.618	0	3.4723	116680000	4	B0BMU7;Q6IUP3	B0BMU7;Q6IUP3	Elongator complex protein 5	Elp5
NaN	21.3572	NaN	21.3097	21.207	NaN	21.8094	21.7974	22.1034	NaN	0.0726207	0.173299	21.3572	21.2583	21.8094	2	2	2	8.9	8.9	8.9	32.049	0	3.9536	261130000	8	B0BMV4	B0BMV4		Yif1a
28.4501	28.7965	29.8435	28.4804	29.5758	28.9968	28.8264	28.7068	28.2323	0.72545	0.547993	0.314202	28.7965	28.9968	28.7068	16	16	16	77.5	77.5	77.5	21.638	0	323.31	41998000000	212	B0BMV8;Q920D2	B0BMV8;Q920D2	Dihydrofolate reductase	Dhfr
27.7331	27.9677	27.3321	28.2182	28.3245	28.1189	27.6513	27.7537	27.7659	0.321424	0.10285	0.0629321	27.7331	28.2182	27.7537	19	19	19	69.8	69.8	69.8	23.897	0	323.31	27333000000	167	B0BMW0;P61107	B0BMW0;P61107	Ras-related protein Rab-14	Rab14
22.73	23.3317	NaN	23.0008	22.8054	22.6496	23.0401	22.945	22.7516	0.425459	0.175972	0.147033	23.0309	22.8054	22.945	8	8	8	37.9	37.9	37.9	36.356	0	57.796	866870000	27	B0BMW7;Q9WVS2	B0BMW7;Q9WVS2	Probable tRNA N6-adenosine threonylcarbamoyltransferase	Osgep
NaN	NaN	NaN	NaN	22.0762	NaN	NaN	NaN	NaN	NaN	NaN	NaN	NaN	22.0762	NaN	2	2	2	22.5	22.5	22.5	13.185	0	7.9165	343490000	8	B0BMZ1	B0BMZ1		RGD1305587
24.0454	24.6467	NaN	24.5117	23.9168	24.8493	24.106	24.4591	24.2099	0.425156	0.472144	0.181463	24.3461	24.5117	24.2099	5	5	5	42.9	42.9	42.9	16.58	0	38.26	2230800000	26	B0BN18	B0BN18	Prefoldin subunit 2	Pfdn2
NaN	NaN	NaN	NaN	21.5237	NaN	NaN	NaN	22.2306	NaN	NaN	NaN	NaN	21.5237	22.2306	4	4	4	25.3	25.3	25.3	21.775	0	11.827	166640000	6	B0BN19;D4A9H0;Q6GQP4	B0BN19;D4A9H0		Rab22a
NaN	NaN	NaN	23.488	23.033	NaN	22.6728	NaN	NaN	NaN	0.321734	NaN	NaN	23.2605	22.6728	2	2	2	8.2	8.2	8.2	27.535	0	2.8296	420730000	5	B0BN20	B0BN20		Tspan6
23.9437	24.3379	NaN	23.5267	23.0147	23.658	23.7633	23.7483	23.6144	0.278749	0.339866	0.0820043	24.1408	23.5267	23.7483	6	6	6	15.7	15.7	15.7	41.592	0	33.798	1438300000	31	B0BN30	B0BN30		Mtch1
22.8207	22.7114	NaN	22.8274	23.5768	NaN	22.7981	22.8186	NaN	0.0773223	0.529892	0.0145026	22.7661	23.2021	22.8084	3	3	3	50	50	50	12.354	0	35.694	769130000	15	B0BN48;D4A033	B0BN48		Cdk2ap1
NaN	NaN	NaN	23.4293	20.767	NaN	24.2701	NaN	NaN	NaN	1.88253	NaN	NaN	22.0982	24.2701	2	2	2	7.9	7.9	7.9	37.829	0	7.5272	2387600000	5	B0BN49;F1LMQ9	B0BN49;F1LMQ9	RNA-binding motif protein, X-linked 2	Rbmx2
25.9695	26.5185	25.5992	25.8382	25.768	25.8243	25.4807	25.9118	25.8598	0.462523	0.0372055	0.23529	25.9695	25.8243	25.8598	7	7	7	25.5	25.5	25.5	23.656	0	21.253	7198200000	90	B0BN51;P17136;P63164;Q5XII7	B0BN51;P17136;P63164	Small nuclear ribonucleoprotein-associated protein;Small nuclear ribonucleoprotein-associated protein B;Small nuclear ribonucleoprotein-associated protein N	Snrpb;Snrpn
26.3309	26.7125	NaN	26.8668	25.6991	26.2541	26.3359	25.9779	25.663	0.26986	0.584103	0.33666	26.5217	26.2541	25.9779	8	8	8	29.4	29.4	29.4	33.528	0	172.11	9442000000	66	B0BN52;D3ZNM9;F1M3F5	B0BN52;D3ZNM9;F1M3F5		Mtch2
NaN	NaN	NaN	NaN	21.0993	NaN	NaN	NaN	NaN	NaN	NaN	NaN	NaN	21.0993	NaN	3	3	3	10.6	10.6	10.6	40.559	0	5.9229	20201000	3	B0BN53;D4A3Y1	B0BN53		Haus7
25.1932	25.1229	25.6014	25.5188	23.8809	25.4621	27.0265	26.2854	NaN	0.258349	0.929691	0.524087	25.1932	25.4621	26.656	8	8	8	32.6	32.6	32.6	43.961	0	93.408	3687400000	18	B0BN56	B0BN56	28S ribosomal protein S31, mitochondrial	Mrps31
22.261	NaN	NaN	22.283	NaN	NaN	22.7797	22.9076	NaN	NaN	NaN	0.0904748	22.261	22.283	22.8437	4	4	4	14.1	14.1	14.1	48.769	0	12.299	703190000	11	B0BN64	B0BN64		Polr1e
20.7403	NaN	NaN	NaN	NaN	NaN	NaN	NaN	NaN	NaN	NaN	NaN	20.7403	NaN	NaN	3	1	1	10.5	3.7	3.7	37.328	0	3.2194	151890000	3	B0BN65;F1M7Y7	B0BN65;F1M7Y7		Fam49a
NaN	NaN	23.4879	23.0822	23.385	22.9658	NaN	NaN	NaN	NaN	0.216359	NaN	23.4879	23.0822	NaN	10	10	10	30.8	30.8	30.8	45.01	0	49.612	743750000	20	B0BN68	B0BN68		Mrps9
NaN	NaN	NaN	19.9734	NaN	NaN	NaN	NaN	NaN	NaN	NaN	NaN	NaN	19.9734	NaN	2	1	1	11.4	7.4	7.4	22.597	0	5.8302	29285000	2	B0BN69	B0BN69		Asf1b
23.8685	23.7564	NaN	23.0269	NaN	NaN	24.1038	NaN	24.219	0.0792671	NaN	0.0814722	23.8125	23.0269	24.1614	5	5	5	53.6	53.6	53.6	11.101	0	36.762	1490200000	9	B0BN72	B0BN72	Protein FAM195B	Fam195b
NaN	NaN	NaN	20.0087	NaN	NaN	NaN	NaN	NaN	NaN	NaN	NaN	NaN	20.0087	NaN	2	2	2	11.2	11.2	11.2	27.72	0	7.556	56729000	1	B0BN73	B0BN73		Nat9
NaN	NaN	NaN	NaN	20.5851	NaN	NaN	NaN	NaN	NaN	NaN	NaN	NaN	20.5851	NaN	2	2	2	8.4	8.4	8.4	37.475	0	5.4431	73905000	3	B0BN76;Q5BJQ7;Q5BJQ7-2	B0BN76;Q5BJQ7;Q5BJQ7-2	Transcriptional adapter 1	Tada1
26.3505	26.4198	27.0637	26.8887	26.5604	26.9774	27.1957	27.0571	27.0997	0.39331	0.219683	0.0709946	26.4198	26.8887	27.0997	13	13	13	56.4	56.4	56.4	22.906	0	177.21	13443000000	84	B0BN81;P24050	B0BN81;P24050	40S ribosomal protein S5;40S ribosomal protein S5, N-terminally processed	Rps5
24.4067	24.1517	NaN	24.2084	23.9911	24.1365	22.7908	24.3713	24.3497	0.180347	0.110719	0.906311	24.2792	24.1365	24.3497	8	8	8	29.1	29.1	29.1	35.256	0	38.021	1871800000	20	B0BN82	B0BN82		Rpf2
NaN	23.2007	NaN	22.0582	NaN	NaN	NaN	NaN	NaN	NaN	NaN	NaN	23.2007	22.0582	NaN	3	3	3	17	17	17	31.204	0	5.6083	333020000	8	B0BN83	B0BN83	Armadillo repeat-containing protein 1	Armc1
24.8027	25.4881	24.5893	25.1533	25.4076	25.3333	25.0178	25.5156	25.2981	0.469647	0.130723	0.249574	24.8027	25.3333	25.2981	14	14	14	43.2	43.2	43.2	38.09	0	64.137	4465800000	46	B0BN85;F1LMY6	B0BN85;F1LMY6	Suppressor of G2 allele of SKP1 homolog	Sugt1
23.4096	23.9307	NaN	23.4296	NaN	NaN	NaN	NaN	NaN	0.368431	NaN	NaN	23.6702	23.4296	NaN	2	2	2	12.6	12.6	12.6	21.341	0	8.0833	886360000	9	B0BN86;D4ABL1	B0BN86;D4ABL1	Transmembrane protein 11, mitochondrial	Tmem11;LOC688724
27.0757	27.207	28.3038	27.0464	26.9732	27.4659	27.2703	27.1026	26.8294	0.674316	0.265866	0.222519	27.207	27.0464	27.1026	23	23	23	59.3	59.3	59.3	42.817	0	269.67	15957000000	151	B0BN93	B0BN93	26S proteasome non-ATPase regulatory subunit 13	Psmd13
NaN	22.8579	NaN	22.7679	22.5435	NaN	NaN	22.6273	NaN	NaN	0.158633	NaN	22.8579	22.6557	22.6273	2	2	2	12.3	12.3	12.3	15.625	0	2.904	483160000	5	B0BN94	B0BN94	Protein FAM136A	Fam136a
23.0351	NaN	NaN	NaN	23.705	NaN	23.0317	22.0814	NaN	NaN	NaN	0.671935	23.0351	23.705	22.5565	2	2	2	22.2	22.2	22.2	14.932	0	69.708	599260000	12	B0BN98	B0BN98		Llph
22.9151	23.3749	25.0408	23.0013	22.7878	24.2445	NaN	24.051	24.0123	1.11841	0.786681	0.0273651	23.3749	23.0013	24.0317	8	7	7	32	28.5	28.5	22.985	0	20.868	1559600000	26	B0BN99;D3ZQR4;F1LSJ0	B0BN99;D3ZQR4		Hmgb3
23.9498	NaN	24.642	25.232	NaN	22.9955	23.3177	NaN	NaN	0.489501	1.58143	NaN	24.2959	24.1138	23.3177	11	11	11	22	22	22	65.303	0	31.509	1353600000	15	B0BNA3	B0BNA3		Rars2
23.6075	23.8741	NaN	23.2208	23.8767	23.1126	23.4507	24.4186	23.6728	0.188501	0.413483	0.506999	23.7408	23.2208	23.6728	5	5	5	34.5	34.5	34.5	15.932	0	6.1982	1396700000	15	B0BNA5	B0BNA5	Coactosin-like protein	Cotl1
25.861	25.7705	26.9786	25.9666	25.5825	26.1752	25.2917	25.3554	25.8709	0.672881	0.300658	0.317601	25.861	25.9666	25.3554	14	14	14	49.5	49.5	49.5	36.46	0	180.63	6650500000	74	B0BNA7;F1LR46;F1LUP5	B0BNA7	Eukaryotic translation initiation factor 3 subunit I	Eif3i
NaN	21.7903	NaN	NaN	NaN	NaN	21.5361	21.8847	21.2035	NaN	NaN	0.340656	21.7903	NaN	21.5361	2	2	2	5.8	5.8	5.8	54.835	0	36.999	223800000	5	B0BNA9	B0BNA9	CCR4-NOT transcription complex subunit 11	Cnot11
19.9543	NaN	NaN	NaN	NaN	NaN	NaN	NaN	NaN	NaN	NaN	NaN	19.9543	NaN	NaN	1	1	1	10.5	10.5	10.5	15.004	0	2.7319	52126000	2	F1LYQ3;B0BNB1	F1LYQ3;B0BNB1		Commd1
NaN	NaN	NaN	22.285	NaN	NaN	NaN	NaN	NaN	NaN	NaN	NaN	NaN	22.285	NaN	4	4	4	18.8	18.8	18.8	21.649	0	13.153	165650000	6	B0BNB4;D3ZFL0;D3Z8A0	B0BNB4;D3ZFL0		Meaf6
24.5677	24.1602	NaN	25.386	24.7937	24.5807	24.7056	25.0403	25.1089	0.288104	0.417273	0.215811	24.364	24.7937	25.0403	5	5	5	32	32	32	17.728	0	25.051	2833300000	23	B0BNB8;D3ZB05	B0BNB8;D3ZB05		Calml4
23.058	23.0892	NaN	23.5988	22.8914	22.8337	23.2135	NaN	23.0471	0.0221106	0.426064	0.117655	23.0736	22.8914	23.1303	9	9	9	23.8	23.8	23.8	49.094	0	16.664	934160000	24	B0BNB9;D3ZKF5	B0BNB9		Htra2
21.8676	NaN	NaN	NaN	NaN	NaN	22.1244	23.1201	21.9804	NaN	NaN	0.62064	21.8676	NaN	22.1244	4	4	4	12.1	12.1	12.1	52.502	0	8.7684	366020000	10	B0BND5	B0BND5		Rrp9
24.5463	24.6798	NaN	24.3639	24.8244	23.4342	24.2385	24.3598	24.8788	0.0943833	0.708204	0.340104	24.6131	24.3639	24.3598	6	6	6	30	30	30	24.57	0	16.142	2471000000	26	B0BNE2;D3ZZV6	B0BNE2	DNA-directed RNA polymerases I, II, and III subunit RPABC1	Polr2e
22.1251	22.3677	NaN	21.9865	NaN	NaN	22.3386	NaN	21.8845	0.171537	NaN	0.32116	22.2464	21.9865	22.1116	4	4	4	17.7	17.7	17.7	31.363	0	6.159	389750000	8	B0BNE5	B0BNE5	S-formylglutathione hydrolase	Esd
NaN	NaN	NaN	22.6401	NaN	NaN	NaN	NaN	NaN	NaN	NaN	NaN	NaN	22.6401	NaN	2	2	2	9.4	9.4	9.4	23.97	0	3.2444	698400000	4	B0BNE6	B0BNE6		Ndufs8
23.4588	23.2214	NaN	22.6852	24.2302	23.8207	NaN	NaN	22.7367	0.167824	0.800446	NaN	23.3401	23.8207	22.7367	9	7	7	21.9	18.6	18.6	51.251	0	28.187	910640000	21	B0BNF1;G3V9Z6;F1M0Q0	B0BNF1;G3V9Z6;F1M0Q0	Septin-8	2016-09-08
NaN	23.4619	NaN	23.6819	NaN	NaN	22.3488	23.7215	NaN	NaN	NaN	0.97068	23.4619	23.6819	23.0351	2	2	2	9.7	9.7	9.7	31.231	0	9.2067	816950000	16	B0BNF6	B0BNF6		2016-03-05
23.7828	23.8277	NaN	23.7675	23.2093	24.1364	NaN	24.3859	24.2912	0.0317983	0.466753	0.066971	23.8053	23.7675	24.3386	8	8	8	27.9	27.9	27.9	34.869	0	69.529	1669200000	20	B0BNG0	B0BNG0	ER membrane protein complex subunit 2	Emc2
NaN	NaN	NaN	20.2706	NaN	NaN	NaN	NaN	NaN	NaN	NaN	NaN	NaN	20.2706	NaN	2	2	2	5.6	5.6	5.6	42.574	0.00021268	2.3223	46945000	4	B0BNG2	B0BNG2	Transmembrane 6 superfamily member 2	Tm6sf2
27.4508	27.6834	27.9145	27.4739	28.2101	27.402	26.8339	27.3159	27.2949	0.231851	0.447247	0.272432	27.6834	27.4739	27.2949	15	15	15	39.9	39.9	39.9	40.392	0	323.31	17708000000	112	B0BNG3	B0BNG3		Lman2
NaN	NaN	NaN	NaN	NaN	NaN	NaN	NaN	NaN	NaN	NaN	NaN	NaN	NaN	NaN	1	1	1	4.6	4.6	4.6	40.269	0	4.982	0	1	B0BNG5	B0BNG5		Hif1an
22.158	22.4769	NaN	21.7054	NaN	21.7994	NaN	NaN	NaN	0.225489	0.0664046	NaN	22.3174	21.7524	NaN	4	4	4	26.5	26.5	26.5	23.388	0	9.472	339450000	7	B0BNG7;D3Z878	B0BNG7;D3Z878		Nudt16l1
NaN	NaN	NaN	21.4169	NaN	NaN	NaN	NaN	NaN	NaN	NaN	NaN	NaN	21.4169	NaN	4	4	4	12.6	12.6	12.6	40.502	0	16.418	442240000	10	D3ZMQ7;B0BNI2	D3ZMQ7;B0BNI2		Wdr74
NaN	NaN	NaN	22.1938	NaN	NaN	NaN	NaN	NaN	NaN	NaN	NaN	NaN	22.1938	NaN	3	3	3	16.5	16.5	16.5	27.676	0	10.803	160150000	4	B0BNJ4	B0BNJ4		Ethe1
NaN	NaN	NaN	22.7757	23.1931	23.324	NaN	NaN	23.8455	NaN	0.286345	NaN	NaN	23.1931	23.8455	6	6	6	43.2	43.2	43.2	16.369	0	21.415	940130000	11	B0BNJ5;P69736	B0BNJ5;P69736	Endothelial differentiation-related factor 1	Edf1
24.9035	NaN	NaN	NaN	23.4466	NaN	24.1006	NaN	NaN	NaN	NaN	NaN	24.9035	23.4466	24.1006	2	2	2	24.6	24.6	24.6	11.658	0	4.3353	1301500000	10	B0BNJ9	B0BNJ9		Tmem14c
26.9144	26.5316	25.0865	26.6487	26.7964	27.131	26.8295	26.8769	26.7958	0.964056	0.247088	0.0407597	26.5316	26.7964	26.8295	11	11	8	65.7	65.7	50.9	23.425	0	72.5	11749000000	77	B0BNK1;D4ABV4	B0BNK1;D4ABV4		Rab5c
NaN	21.5652	NaN	20.6097	NaN	NaN	NaN	NaN	NaN	NaN	NaN	NaN	21.5652	20.6097	NaN	6	6	6	13	13	13	68.337	0	33.777	222290000	15	Q80ZG5;B0BNL0	Q80ZG5;B0BNL0	Pre-mRNA-splicing factor SLU7	Slu7
25.1352	25.1608	26.3716	25.4118	25.1912	24.5707	24.5018	24.2978	24.3024	0.706565	0.436108	0.116494	25.1608	25.1912	24.3024	7	7	7	53.3	53.3	53.3	18.332	0	87.338	3866900000	59	B0BNL2;D3ZY11	B0BNL2;D3ZY11		LOC364561
NaN	NaN	NaN	20.7115	NaN	NaN	NaN	NaN	NaN	NaN	NaN	NaN	NaN	20.7115	NaN	1	1	1	8.1	8.1	8.1	29.535	0	8.8363	63868000	2	B0BNL7	B0BNL7		Rell1
23.8536	23.7929	NaN	24.4706	23.5799	23.7297	24.5308	23.9992	24.1082	0.0428859	0.476909	0.280771	23.8233	23.7297	24.1082	4	4	4	13.8	13.8	13.8	30.89	0	9.5298	1809600000	16	B0BNM1	B0BNM1	NAD(P)H-hydrate epimerase	Apoa1bp
22.9167	23.169	NaN	22.6594	22.4433	23.0521	22.8678	22.979	22.8499	0.17843	0.30865	0.0699156	23.0429	22.6594	22.8678	5	5	5	52	52	52	17.954	0	99.789	828240000	22	B0BNM4;D3ZE39;F1LWW7;D3ZY53	B0BNM4;D3ZE39;F1LWW7;D3ZY53		RGD1308134
NaN	NaN	NaN	21.7559	NaN	NaN	NaN	NaN	NaN	NaN	NaN	NaN	NaN	21.7559	NaN	3	3	3	12	12	12	23.703	0	5.1922	201890000	3	B0BNM9	B0BNM9	Glycolipid transfer protein	GLTP
25.9983	26.8371	25.9373	25.7877	26.7685	26.6566	26.1579	26.2329	26.0011	0.502822	0.536876	0.118287	25.9983	26.6566	26.1579	6	6	6	43.4	43.4	43.4	12.746	0	216.9	8839800000	48	B0K008;B5DFN1;F1LWP8;D4AA70	B0K008;B5DFN1		Eif1l1;Eif1b
NaN	NaN	25.0461	NaN	NaN	NaN	NaN	NaN	NaN	NaN	NaN	NaN	25.0461	NaN	NaN	2	2	2	20.3	20.3	20.3	14.092	0	45.27	678300000	8	B0K010	B0K010		Txndc17
NaN	20.2798	NaN	NaN	NaN	NaN	NaN	NaN	NaN	NaN	NaN	NaN	20.2798	NaN	NaN	1	1	1	5.3	5.3	5.3	35.882	0.0010517	2.1743	19478000	2	B0K012	B0K012	Calmodulin-lysine N-methyltransferase	Camkmt
21.9161	NaN	NaN	NaN	NaN	NaN	NaN	NaN	NaN	NaN	NaN	NaN	21.9161	NaN	NaN	2	2	2	31	31	31	10.208	0	3.6665	316360000	7	B0K013	B0K013		Coa4
24.54	24.5834	NaN	22.548	21.6359	NaN	23.1567	23.5696	23.5808	0.0306532	0.644945	0.241714	24.5617	22.0919	23.5696	5	5	5	26.3	26.3	26.3	23.394	0	45.192	1306700000	15	B0K014;D4A9K3	B0K014;D4A9K3	D-tyrosyl-tRNA(Tyr) deacylase	Dtd1
NaN	23.2249	NaN	23.0511	NaN	22.6417	22.9293	22.8431	22.4825	NaN	0.289519	0.237038	23.2249	22.8464	22.8431	4	4	4	18.9	18.9	18.9	39.375	0	33.99	669730000	12	B0K017	B0K017		Adprhl2
NaN	NaN	NaN	NaN	20.7069	NaN	NaN	NaN	NaN	NaN	NaN	NaN	NaN	20.7069	NaN	1	1	1	3.4	3.4	3.4	40.141	0.0016464	1.8948	59247000	1	F1LRM5;B0K019	F1LRM5;B0K019	BAG family molecular chaperone regulator 1	Bag1
26.5126	26.8832	27.2351	26.0922	27.1426	27.5286	26.3224	26.8641	26.3726	0.36125	0.743341	0.299311	26.8832	27.1426	26.3726	4	4	4	42.6	42.6	42.6	12.097	0	87.321	12540000000	96	B0K020	B0K020	CDGSH iron-sulfur domain-containing protein 1	Cisd1
NaN	NaN	NaN	NaN	NaN	NaN	NaN	NaN	NaN	NaN	NaN	NaN	NaN	NaN	NaN	2	2	2	6.1	6.1	6.1	41.967	0.009009	1.3452	0	2	G3V996;B0K026	G3V996;B0K026		Letmd1
29.0751	29.2662	25.0998	29.507	29.2695	28.9674	29.1167	28.9979	29.2281	2.35227	0.270476	0.11512	29.0751	29.2695	29.1167	28	28	21	56.9	56.9	44.2	30.313	0	132.4	60922000000	186	B0K031;P05426;F1M087;Q7TP62;D4A1F7;D4A4I8;F1M1V2;F1LV62;F1LTQ3;F1LUE9;F1LWQ5;F1LXU1	B0K031;P05426	60S ribosomal protein L7	Rpl7
21.3766	NaN	NaN	NaN	NaN	NaN	21.5852	NaN	NaN	NaN	NaN	NaN	21.3766	NaN	21.5852	2	2	2	19.5	19.5	19.5	13.312	0	21.776	168880000	9	B0K036	B0K036	Succinate dehydrogenase assembly factor 1, mitochondrial	Sdhaf1
22.3715	NaN	NaN	22.2814	NaN	22.4956	21.9724	22.206	NaN	NaN	0.151512	0.165174	22.3715	22.3885	22.0892	4	4	2	11.1	11.1	7.2	47.989	0	63.336	443830000	17	B0LT89;H9KVF3	B0LT89;H9KVF3	Serine/threonine-protein kinase 24;Serine/threonine-protein kinase 24 35 kDa subunit;Serine/threonine-protein kinase 24 12 kDa subunit	Stk24
20.4188	NaN	NaN	NaN	NaN	NaN	NaN	NaN	NaN	NaN	NaN	NaN	20.4188	NaN	NaN	5	1	0	10.8	3.2	0	52.53	0	2.4062	116560000	4	P49187;D3ZQ33;B0VXR6;F1M8H9	P49187;D3ZQ33;B0VXR6;F1M8H9	Mitogen-activated protein kinase 10	Mapk10
NaN	NaN	NaN	NaN	NaN	NaN	21.4306	NaN	NaN	NaN	NaN	NaN	NaN	NaN	21.4306	2	2	2	8.7	8.7	8.7	41.631	0	4.5642	154720000	4	B1H222	B1H222	RAB6-interacting golgin	Gorab
NaN	NaN	NaN	NaN	21.2129	21.292	NaN	NaN	NaN	NaN	0.0558968	NaN	NaN	21.2525	NaN	6	6	6	18.2	18.2	18.2	39.31	0	11.329	374410000	6	B1H230;Q925D6	B1H230		LOC100911550
21.5275	21.3668	NaN	NaN	NaN	22.0152	21.6536	21.2746	21.2586	0.113654	NaN	0.223601	21.4472	22.0152	21.2746	3	3	3	8.7	8.7	8.7	59.826	0	31.223	254660000	9	B1H241;Q80ZG1;D4AD72;Q80ZG0	B1H241;Q80ZG1	Synembryn-A	Ric8a
NaN	NaN	23.6143	NaN	21.9382	NaN	NaN	NaN	NaN	NaN	NaN	NaN	23.6143	21.9382	NaN	4	4	4	15.3	15.3	15.3	43.717	0	5.7518	98759000	7	B1H248;P0C0A2	B1H248;P0C0A2	Vacuolar protein-sorting-associated protein 36	Vps36
20.1464	NaN	NaN	NaN	NaN	NaN	NaN	NaN	NaN	NaN	NaN	NaN	20.1464	NaN	NaN	1	1	1	9.8	9.8	9.8	20.821	0	37.639	170980000	4	B1H249	B1H249		Gnpnat1
NaN	20.0527	NaN	NaN	NaN	NaN	NaN	NaN	NaN	NaN	NaN	NaN	20.0527	NaN	NaN	2	2	2	12.8	12.8	12.8	22.176	0.0010487	2.1172	69255000	3	B1H257	B1H257		Loh12cr1
NaN	NaN	NaN	20.3945	NaN	NaN	NaN	NaN	NaN	NaN	NaN	NaN	NaN	20.3945	NaN	2	2	2	3.4	3.4	3.4	72.795	0.0014445	1.93	32262000	3	B1H264	B1H264		Tbc1d17
25.6116	25.9863	26.1139	25.3243	25.6261	26.1098	25.6812	25.5754	25.4619	0.26109	0.396287	0.109682	25.9863	25.6261	25.5754	14	14	11	34.7	34.7	28.2	46.793	0	51.479	6668500000	55	B1H267;REV__D4A8M1;REV__D3ZD53	B1H267	Sorting nexin-5	Snx5
23.6796	23.9353	NaN	23.8544	23.2092	24.0304	23.8843	23.833	23.5184	0.18078	0.43233	0.198068	23.8074	23.8544	23.833	10	10	10	17.8	17.8	17.8	73.006	0	29.152	6463700000	31	B1H268	B1H268	Mini-chromosome maintenance complex-binding protein	Mcmbp
24.8158	24.5345	NaN	24.0014	23.9513	24.7521	25.0444	24.9425	24.6675	0.198881	0.448584	0.194972	24.6751	24.0014	24.9425	15	15	15	24.3	24.3	24.3	85.973	0	73.454	2727500000	48	B1H269	B1H269		Ddx27
NaN	21.6089	NaN	21.6777	NaN	NaN	21.8347	21.5698	NaN	NaN	NaN	0.187291	21.6089	21.6777	21.7022	3	3	3	19.9	19.9	19.9	31.554	0	156.44	202040000	10	B1H275	B1H275		Wbscr22
24.8722	24.9205	24.2625	24.9095	24.4699	24.5014	25.0054	24.6152	25.0347	0.366768	0.245223	0.234211	24.8722	24.5014	25.0054	15	14	14	27.4	26.5	26.5	69.057	0	102.1	3147500000	50	B1H277	B1H277		Pgm2
21.9025	22.063	NaN	NaN	NaN	NaN	NaN	NaN	NaN	0.113484	NaN	NaN	21.9827	NaN	NaN	5	5	5	13.3	13.3	13.3	71.114	0	13.134	300720000	9	B1H282	B1H282		Colgalt1
NaN	NaN	NaN	21.1026	NaN	NaN	NaN	NaN	NaN	NaN	NaN	NaN	NaN	21.1026	NaN	2	2	2	12.5	12.5	12.5	12.325	0	3.5508	163900000	3	B1WBL4;D3ZS42;F1LQZ0	B1WBL4;D3ZS42;F1LQZ0		Tmem65
NaN	NaN	NaN	NaN	NaN	23.1049	NaN	NaN	NaN	NaN	NaN	NaN	NaN	23.1049	NaN	2	2	2	16.3	16.3	16.3	13.941	0	3.2311	249520000	3	D4ADF9;B1WBM2;Q08326	D4ADF9;B1WBM2;Q08326	Guanine nucleotide exchange factor MSS4	Rabif
NaN	NaN	NaN	NaN	20.7621	NaN	NaN	NaN	NaN	NaN	NaN	NaN	NaN	20.7621	NaN	2	2	2	6.3	6.3	6.3	59.79	0	16.278	257160000	6	Q9R1Q2;D3Z9K0;B1WBN1;Q9R1Q2-2	Q9R1Q2;D3Z9K0;B1WBN1;Q9R1Q2-2	Cyclin-L1	Ccnl1;LOC100909712
22.3761	22.4356	NaN	22.3043	NaN	22.5798	22.5343	22.5356	22.0065	0.0420875	0.194843	0.305124	22.4058	22.4421	22.5343	7	7	7	29.3	29.3	29.3	50.164	0	34.607	532370000	18	P11960;B1WBN3	P11960;B1WBN3	2-oxoisovalerate dehydrogenase subunit alpha, mitochondrial	Bckdha
24.4922	24.8333	NaN	24.3202	23.266	23.5795	24.4923	25.2576	24.7397	0.241257	0.541327	0.390503	24.6628	23.5795	24.7397	11	11	11	29.6	29.6	29.6	45.427	0	22.929	2519400000	46	B1WBN4	B1WBN4		Rexo4
22.3046	NaN	NaN	NaN	NaN	22.0891	NaN	NaN	22.0325	NaN	NaN	NaN	22.3046	22.0891	22.0325	4	4	4	12.1	12.1	12.1	47.515	0	10.39	234200000	8	Q4KM92;B1WBN5;D3ZMG9;D3ZMH0	Q4KM92;B1WBN5;D3ZMG9;D3ZMH0	tRNA pseudouridine synthase A, mitochondrial;tRNA pseudouridine synthase	Pus1
23.7818	22.8307	NaN	23.1854	22.4427	23.0172	NaN	22.6649	NaN	0.67253	0.389435	NaN	23.3062	23.0172	22.6649	8	8	8	16.4	16.4	16.4	65.614	0	29.52	761910000	23	B1WBN7	B1WBN7		Fam20c
30.0679	29.9604	30.2201	29.9505	29.7749	30.0737	29.8399	29.8666	30.0488	0.130465	0.150147	0.113712	30.0679	29.9505	29.8666	40	39	39	69.2	67.2	67.2	58.793	0	323.31	78150000000	418	P12928-2;B1WBN9;P12928	P12928-2;B1WBN9;P12928	Pyruvate kinase PKLR;Pyruvate kinase	Pklr
27.0419	27.1614	29.3419	27.2909	27.3306	27.3932	27.4292	27.3869	27.2047	1.29478	0.0515917	0.119281	27.1614	27.3306	27.3869	38	38	38	56.7	56.7	56.7	92.216	0	323.31	18183000000	180	O08837;B1WBQ0	O08837;B1WBQ0	Cell division cycle 5-like protein	Cdc5l
21.5992	22.5172	23.3871	23.0373	22.2058	22.9364	22.067	22.2288	22.6631	0.894043	0.453744	0.308244	22.5172	22.9364	22.2288	7	7	3	22.8	22.8	10.3	50.881	0	23.367	655770000	18	D3ZQB4;B1WBQ5;O54748	D3ZQB4;B1WBQ5;O54748	Serine/threonine-protein kinase 3;Serine/threonine-protein kinase 3 36kDa subunit;Serine/threonine-protein kinase 3 20kDa subunit	Stk3
24.4912	23.9696	NaN	24.6659	24.6598	24.9736	24.2196	24.6291	24.0781	0.368876	0.179427	0.286179	24.2304	24.6659	24.2196	19	19	19	23.5	23.5	23.5	104.15	0	139.03	2437000000	47	B1WBQ7;P54275	B1WBQ7;P54275	DNA mismatch repair protein Msh2	Msh2
NaN	22.2299	NaN	22.3246	21.9057	22.0007	22.4018	NaN	21.7254	NaN	0.219639	0.478308	22.2299	22.0007	22.0636	4	4	2	10.5	10.5	7.5	52.215	0	15.013	397180000	12	B1WBR0;Q9R1V3;D3ZBT3	B1WBR0;Q9R1V3;D3ZBT3	Mothers against decapentaplegic homolog 5	Smad5
NaN	NaN	22.6426	NaN	20.8849	NaN	NaN	NaN	NaN	NaN	NaN	NaN	22.6426	20.8849	NaN	3	2	2	5.5	5.5	5.5	47.672	0	3.2969	343780000	6	O35254;B1WBR1	O35254;B1WBR1	Golgi reassembly-stacking protein 1	Gorasp1
NaN	NaN	NaN	21.811	21.3828	22.4333	NaN	NaN	NaN	NaN	0.528228	NaN	NaN	21.811	NaN	6	5	5	10.6	9.3	9.3	76.872	0	24.369	268210000	13	F1M9L5;B1WBT4;G3V8I2	F1M9L5;B1WBT4		Srpk2
NaN	20.4053	NaN	NaN	NaN	NaN	NaN	NaN	NaN	NaN	NaN	NaN	20.4053	NaN	NaN	1	1	1	5	5	5	40.242	0	2.5449	21248000	1	B1WBV0	B1WBV0	Cytoplasmic tRNA 2-thiolation protein 1	Ctu1
22.8554	22.88	NaN	23.3169	23.1517	NaN	22.2323	22.9962	NaN	0.0173807	0.1168	0.540223	22.8677	23.2343	22.6142	5	5	5	21.2	21.2	21.2	33.421	0	61.599	655520000	16	B1WBW4	B1WBW4	Armadillo repeat-containing protein 10	Armc10
NaN	22.9577	NaN	21.9695	NaN	NaN	NaN	NaN	NaN	NaN	NaN	NaN	22.9577	21.9695	NaN	4	4	4	15.2	15.2	15.2	33.152	0	2.8144	405770000	5	B1WBW9;Q5I0K5	B1WBW9;Q5I0K5	Mycophenolic acid acyl-glucuronide esterase, mitochondrial	Abhd10
25.0297	24.5681	24.8212	25.1064	24.5089	24.556	24.8716	24.7256	24.5486	0.231135	0.332228	0.161781	24.8212	24.556	24.7256	23	23	23	32.7	32.7	32.7	89.69	0	112.83	3046900000	56	B1WBY1	B1WBY1		Cul1
NaN	23.229	NaN	22.875	22.9352	NaN	NaN	NaN	NaN	NaN	0.0425811	NaN	23.229	22.9051	NaN	11	11	11	21.1	21.1	21.1	63.204	0	18.687	518220000	16	B1WBY5	B1WBY5		Dnajc11
23.9698	24.41	NaN	23.7346	23.4739	24.0381	24.6665	24.5466	24.1094	0.311262	0.282336	0.293232	24.1899	23.7346	24.5466	10	7	7	24.7	15.8	15.8	39.266	0	11.568	1958500000	22	B1WBY7	B1WBY7		Erlin1
23.1757	NaN	24.0229	23.4205	23.1325	23.3151	22.5288	23.3785	NaN	0.599054	0.145676	0.600829	23.5993	23.3151	22.9536	13	7	7	29.3	18.9	18.9	61.422	0	108.91	890330000	19	B1WBY8	B1WBY8		Hdac2
24.1281	23.4593	24.2862	23.3982	23.5427	23.4099	24.6024	24.2277	23.7904	0.438981	0.0802891	0.40638	24.1281	23.4099	24.2277	11	11	11	31.2	31.2	31.2	47.412	0	131.82	1668200000	38	B1WBZ5;D4AAK2	B1WBZ5;D4AAK2		Nusap1
22.5866	22.8768	NaN	NaN	22.0779	NaN	22.5039	NaN	22.6965	0.205174	NaN	0.136147	22.7317	22.0779	22.6002	7	7	7	9.6	9.6	9.6	100.02	0	36.493	479790000	15	B1WC01	B1WC01		Kif20a
24.3837	24.1793	23.4257	24.9022	24.3155	24.4862	23.8159	23.4522	24.014	0.504546	0.301746	0.284924	24.1793	24.4862	23.8159	18	18	16	34.7	34.7	32.3	66.64	0	120.19	2132400000	39	B1WC02	B1WC02	CTP synthase	Ctps1
NaN	NaN	NaN	NaN	NaN	22.1479	NaN	NaN	NaN	NaN	NaN	NaN	NaN	22.1479	NaN	1	1	1	5.2	5.2	5.2	43.547	0	7.8151	139400000	5	B1WC03	B1WC03		Aar2
26.0689	26.1484	27.3577	26.092	25.692	25.7839	26.4554	26.4859	26.2559	0.722199	0.209487	0.124929	26.1484	25.7839	26.4554	28	28	27	29.5	29.5	28.3	106.06	0	323.31	8130700000	121	B1WC16;D4A450;D3ZBX2	B1WC16;D4A450;D3ZBX2		Bclaf1
NaN	22.9431	NaN	22.8082	NaN	NaN	23.4229	23.4563	23.2172	NaN	NaN	0.12945	22.9431	22.8082	23.4229	5	3	3	26.2	19.9	19.9	32.578	0	17.586	910520000	10	B1WC25	B1WC25		Tra2a
26.1112	26.0996	28.1579	25.6481	27.076	26.8231	26.0614	26.425	26.5753	1.18505	0.761985	0.264196	26.1112	26.8231	26.425	16	16	16	44.8	44.8	44.8	40.051	0	323.31	8908000000	93	B1WC26	B1WC26		Nans
24.871	25.4223	25.7074	24.4994	24.7111	24.6261	24.2183	24.9744	24.7982	0.425192	0.10655	0.395597	25.4223	24.6261	24.7982	15	13	13	48.4	41.4	41.4	40.092	0	234.47	3376200000	79	B1WC28	B1WC28	Histone H2A	H2afy2
NaN	NaN	NaN	NaN	NaN	NaN	20.0539	NaN	NaN	NaN	NaN	NaN	NaN	NaN	20.0539	1	1	1	4.4	4.4	4.4	37.058	0	2.8857	25346000	2	F1M2F5;B1WC30;F1LNM5;D3ZJI6	F1M2F5;B1WC30;F1LNM5;D3ZJI6		Pbx1;Pbx2
NaN	NaN	NaN	21.2102	NaN	NaN	NaN	NaN	NaN	NaN	NaN	NaN	NaN	21.2102	NaN	2	2	2	10	10	10	37.927	0	9.2968	195910000	6	B1WC33;D4A5X4	B1WC33;D4A5X4		Cdc42ep4
28.5267	28.0766	26.6395	27.458	27.569	27.1845	28.3218	28.4747	28.2057	0.985688	0.197868	0.13489	28.0766	27.458	28.3218	18	18	18	34.5	34.5	34.5	59.218	0	323.31	25868000000	234	B1WC34	B1WC34		Prkcsh
19.6811	NaN	NaN	NaN	NaN	NaN	NaN	NaN	NaN	NaN	NaN	NaN	19.6811	NaN	NaN	1	1	1	3.8	3.8	3.8	47.298	0	4.3132	45512000	5	D3ZLU4;B1WC37	D3ZLU4;B1WC37	Mitochondrial tRNA-specific 2-thiouridylase 1	Trmu
NaN	NaN	NaN	22.4458	22.3067	NaN	NaN	NaN	NaN	NaN	0.0984011	NaN	NaN	22.3762	NaN	4	4	4	31.4	31.4	31.4	18.017	0	7.3984	463500000	12	B1WC40	B1WC40	Nuclear cap-binding protein subunit 2	Ncbp2
NaN	NaN	NaN	NaN	NaN	NaN	20.2933	NaN	NaN	NaN	NaN	NaN	NaN	NaN	20.2933	2	2	2	6.2	6.2	6.2	57.72	0	4.87	29079000	3	B1WC44	B1WC44		Nmd3
NaN	NaN	NaN	21.9734	NaN	NaN	22.351	22.0396	NaN	NaN	NaN	0.220199	NaN	21.9734	22.1953	2	2	2	10.8	10.8	10.8	29.299	0	5.5302	304470000	8	B1WC47;Q5M9I6	B1WC47;Q5M9I6	Multiple myeloma tumor-associated protein 2 homolog	RGD1304587;Mmtag2
26.6113	26.8769	24.9384	27.6139	26.7463	27.332	26.6699	26.4102	26.9457	1.05095	0.442588	0.267775	26.6113	27.332	26.6699	20	20	20	41.9	41.9	41.9	56.784	0	234.48	13672000000	101	B1WC49	B1WC49		Api5
NaN	NaN	NaN	NaN	21.5159	22.7971	NaN	NaN	NaN	NaN	0.905945	NaN	NaN	22.1565	NaN	1	1	1	11.4	11.4	11.4	9.8742	0.00063251	2.1943	164510000	5	B1WC51	B1WC51	Cyclin-dependent kinases regulatory subunit	Cks2
NaN	23.6046	NaN	NaN	NaN	NaN	23.1939	23.6322	24.1554	NaN	NaN	0.481344	23.6046	NaN	23.6322	3	3	3	26.1	26.1	26.1	17.292	0	65.445	767570000	7	B1WC56;D3ZVC6	B1WC56;D3ZVC6		LOC100910210;Nhp2
25.6646	26.054	24.6671	25.3778	25.4469	25.4083	25.8947	25.8742	25.6892	0.715319	0.0346268	0.113161	25.6646	25.4083	25.8742	25	25	25	37.8	37.8	37.8	68.842	0	108.79	5975200000	82	B1WC61	B1WC61		Acad9
24.3859	24.0718	25.3224	24.218	24.0378	25.0538	23.9388	24.4838	24.4073	0.650609	0.542141	0.295071	24.3859	24.218	24.4073	14	14	14	26.7	26.7	26.7	52.89	0	154.62	1982000000	40	B1WC67	B1WC67		Slc25a24
23.4192	23.8006	24.6272	22.9079	23.4604	24.7994	24.3996	23.2369	23.6412	0.617552	0.972614	0.590244	23.8006	23.4604	23.6412	11	11	11	39.6	39.6	39.6	38.539	0	118.08	1543700000	26	B1WC70	B1WC70		Ppp1r8
NaN	22.2955	NaN	22.7287	22.6502	23.3326	NaN	NaN	NaN	NaN	0.373429	NaN	22.2955	22.7287	NaN	5	5	5	38.7	38.7	38.7	20.968	0	10.178	420660000	11	B1WC73;D3ZIB8	B1WC73;D3ZIB8		Arl6
NaN	NaN	NaN	22.156	NaN	NaN	22.5286	21.9083	21.3287	NaN	NaN	0.60007	NaN	22.156	21.9083	3	3	3	16.6	16.6	16.6	28.384	0	59.498	320800000	8	B1WC84	B1WC84		Cnpy4
NaN	NaN	NaN	NaN	NaN	22.3149	NaN	NaN	NaN	NaN	NaN	NaN	NaN	22.3149	NaN	3	3	3	9.8	9.8	9.8	39.88	0	3.1893	125430000	4	B1WC85	B1WC85		Wdr92
NaN	NaN	NaN	23.384	24.0137	NaN	22.3628	NaN	NaN	NaN	0.44523	NaN	NaN	23.6989	22.3628	4	4	4	37.5	37.5	37.5	8.1686	0	7.6835	483110000	7	B1WC88	B1WC88	UPF0729 protein C18orf32 homolog
20.776	NaN	NaN	NaN	NaN	NaN	NaN	NaN	NaN	NaN	NaN	NaN	20.776	NaN	NaN	2	2	2	2.6	2.6	2.6	94.392	0	3.0804	2467100000	4	B2GUU4;Q3MIB4;D4A1B4;Q6TXI3	B2GUU4;Q3MIB4;D4A1B4;Q6TXI3	Lon protease homolog 2, peroxisomal;Lon protease homolog	Lonp2
23.1734	23.829	NaN	23.4079	23.1025	24.1349	23.2238	23.5664	22.7996	0.463572	0.530355	0.384097	23.5012	23.4079	23.2238	10	10	10	16.3	16.3	16.3	82.102	0	22.768	1277800000	27	B2GUV2;O55166;D4A863	B2GUV2;O55166;D4A863	Vacuolar protein sorting-associated protein 52 homolog	Vps52
25.0949	25.8962	NaN	25.291	24.9952	26.696	25.6299	25.2165	25.0756	0.566611	0.908688	0.288072	25.4956	25.291	25.2165	3	3	3	22.9	22.9	22.9	13.71	0	98.564	5305100000	28	B2GUV5;F1MAC9;Q8R2H0	B2GUV5;F1MAC9;Q8R2H0		Atp6v1g1;Atp6v1g2
25.8161	25.9588	26.8277	25.6961	25.7594	26.1589	25.8637	25.3918	25.527	0.547521	0.250914	0.242997	25.9588	25.7594	25.527	34	34	34	32.5	32.5	32.5	137.68	0	235.09	5852200000	108	B2GUV7;F1M3V8	B2GUV7;F1M3V8	Eukaryotic translation initiation factor 5B	Eif5b
NaN	NaN	NaN	21.4543	NaN	NaN	NaN	NaN	NaN	NaN	NaN	NaN	NaN	21.4543	NaN	2	2	2	8.2	8.2	8.2	39.377	0	4.2511	70303000	3	F8WG03;B2GUW6	F8WG03;B2GUW6	Apoptosis-enhancing nuclease	Aen
22.3796	NaN	22.8129	22.3065	23.0454	23.0853	22.9038	22.6039	22.4402	0.306396	0.438582	0.235132	22.5962	23.0454	22.6039	8	8	8	33.3	33.3	33.3	33.81	0	24	574110000	15	B2GUX5;D4A5X6	B2GUX5;D4A5X6		Nt5c3a
NaN	NaN	20.7647	NaN	NaN	NaN	NaN	NaN	NaN	NaN	NaN	NaN	20.7647	NaN	NaN	1	1	1	7.7	7.7	7.7	24.387	0.0032408	1.6981	6727300	1	B2GUX7	B2GUX7		Creg1
NaN	NaN	NaN	25.1876	NaN	NaN	NaN	NaN	NaN	NaN	NaN	NaN	NaN	25.1876	NaN	3	3	3	6.9	6.9	6.9	43.44	0	4.4087	9685800000	7	B2GUX8;F1LWM4	B2GUX8;F1LWM4		Sh3bp5l
NaN	22.6708	NaN	NaN	NaN	NaN	NaN	NaN	22.2063	NaN	NaN	NaN	22.6708	NaN	22.2063	5	5	5	10.5	10.5	10.5	74.894	0	11.596	411600000	8	B2GUY0;F1M2T1	B2GUY0	Endoplasmic reticulum mannosyl-oligosaccharide 1,2-alpha-mannosidase	Man1b1
NaN	NaN	NaN	21.713	NaN	NaN	NaN	NaN	NaN	NaN	NaN	NaN	NaN	21.713	NaN	2	2	2	13.7	13.7	13.7	34.34	0	125.63	131910000	6	B2GUY8	B2GUY8		Slc25a17
NaN	NaN	NaN	NaN	20.02	NaN	NaN	NaN	NaN	NaN	NaN	NaN	NaN	20.02	NaN	1	1	1	2.4	2.4	2.4	108.37	0.0010489	2.1189	5912200	1	B2GUZ1	B2GUZ1	Ubiquitin carboxyl-terminal hydrolase 4	Usp4
27.042	27.0648	23.3616	27.0844	26.4029	26.995	27.4386	27.0693	26.8717	2.13148	0.370347	0.287723	27.042	26.995	27.0693	34	34	34	38.7	38.7	38.7	105.84	0	323.31	14182000000	141	B2GUZ3;D3ZKE5;REV__Q497B3;REV__F1M7W3	B2GUZ3		Mthfd1l
26.0811	26.4326	27.5161	26.1551	27.0271	26.1347	26.2877	26.3193	26.0627	0.747948	0.509429	0.139911	26.4326	26.1551	26.2877	13	13	11	58.5	58.5	55	33.197	0	268.43	8905100000	96	F8WFI5;B2GUZ5	F8WFI5;B2GUZ5	F-actin-capping protein subunit alpha-1	Capza1
23.3656	24.6651	NaN	24.217	24.5175	23.9653	24.5386	24.2833	24.1498	0.91887	0.276434	0.197546	24.0153	24.217	24.2833	11	11	9	39.5	39.5	32.7	36.776	0	91.667	2070500000	34	B2GUZ9	B2GUZ9		Fam49b
26.5477	26.5047	22.4619	25.8373	25.8443	26.4285	26.2311	26.6292	25.9019	2.3466	0.33937	0.364223	26.5047	25.8443	26.2311	29	29	24	46.1	46.1	39.2	74.959	0	142.74	8589600000	106	B2GV01;F1M2J7	B2GV01		Mta2
22.8263	22.8877	NaN	23.568	22.7807	23.6048	22.4112	NaN	22.726	0.0434227	0.46552	0.222611	22.857	23.568	22.5686	5	5	5	12.8	12.8	12.8	69.919	0	26.584	820980000	15	B2GV02	B2GV02		Racgap1
27.3755	27.4036	26.271	27.6272	27.4883	27.7142	27.5251	27.4277	27.2139	0.645965	0.113958	0.159174	27.3755	27.6272	27.4277	31	31	25	38.1	38.1	31.9	96.737	0	323.31	19583000000	175	G3V6Y6;B2GV03;P53534	G3V6Y6;B2GV03;P53534	Phosphorylase;Glycogen phosphorylase, brain form	Pygb
26.0747	26.3658	26.884	26.1067	25.8899	26.1509	25.7211	26.1397	25.7344	0.409954	0.139691	0.237936	26.3658	26.1067	25.7344	11	11	11	31.9	31.9	31.9	56.203	0	200.42	6242900000	65	B2GV06;F1LQE8	B2GV06;F1LQE8	Succinyl-CoA:3-ketoacid coenzyme A transferase 1, mitochondrial	Oxct1
22.4618	22.523	NaN	22.3895	NaN	NaN	NaN	NaN	NaN	0.0432191	NaN	NaN	22.4924	22.3895	NaN	10	10	10	16.9	16.9	16.9	114.02	0	33.572	489370000	13	B2GV09	B2GV09		Llgl2
NaN	NaN	NaN	20.5092	NaN	NaN	NaN	NaN	NaN	NaN	NaN	NaN	NaN	20.5092	NaN	5	5	5	11.8	11.8	11.8	53.273	0	4.587	144070000	6	B2GV15	B2GV15		Dbt
24.9296	24.965	25.8384	25.1809	24.5683	25.6188	25.0407	25.2042	24.6945	0.514769	0.527675	0.260248	24.965	25.1809	25.0407	21	21	21	33.3	33.3	33.3	89.584	0	183.78	3750800000	74	B2GV24;D3ZK82	B2GV24;D3ZK82	E3 UFM1-protein ligase 1	Ufl1
21.2195	NaN	NaN	NaN	NaN	NaN	22.1749	NaN	NaN	NaN	NaN	NaN	21.2195	NaN	22.1749	2	2	2	11.3	11.3	11.3	37.072	0	13.366	252020000	4	B2GV35	B2GV35		B3gat3
NaN	19.6306	NaN	NaN	NaN	NaN	NaN	NaN	NaN	NaN	NaN	NaN	19.6306	NaN	NaN	1	1	1	4.1	4.1	4.1	56.887	0.0069211	1.4357	12420000	1	D3Z8A7;B2GV36	D3Z8A7;B2GV36		LOC685081;Slc22a13
24.7288	24.9681	22.3825	24.5546	24.329	24.3546	24.8429	25.4309	25.1954	1.42874	0.123525	0.295939	24.7288	24.3546	25.1954	9	9	9	56.1	56.1	56.1	17.79	0	15.603	3268700000	41	B2GV38;D3ZG72	B2GV38	Ubiquitin-like protein 4A	Ubl4a
24.1437	24.2073	NaN	24.2984	23.8138	24.8747	24.3717	23.3512	24.2084	0.0449022	0.531095	0.548115	24.1755	24.2984	24.2084	12	12	12	26.2	26.2	26.2	65.244	0	58.761	2137300000	37	B2GV41	B2GV41		Usp39
24.4199	23.4206	NaN	24.5717	23.8938	23.9745	24.4804	23.4271	23.7089	0.706604	0.370302	0.545261	23.9202	23.9745	23.7089	8	8	8	25.2	25.2	25.2	45.821	0	56.388	1766200000	25	B2GV54	B2GV54	Neutral cholesterol ester hydrolase 1	Nceh1
23.5836	22.832	NaN	22.3274	23.4886	NaN	22.6396	23.3163	24.287	0.531489	0.82112	0.828056	23.2078	22.908	23.3163	7	7	7	15	15	15	51.226	0	32.804	1013000000	21	B2GV58;D3ZSA1;D3Z845	B2GV58;D3ZSA1;D3Z845		Lsm14a
NaN	22.7291	NaN	NaN	NaN	NaN	21.8653	21.7694	NaN	NaN	NaN	0.0678112	22.7291	NaN	21.8174	3	3	3	21.5	21.5	21.5	17.525	0	2.9831	394640000	9	B2GV62	B2GV62		Mrpl20
22.14	22.3551	NaN	22.8519	NaN	21.9602	22.3422	NaN	21.8801	0.152106	0.630471	0.32676	22.2475	22.406	22.1112	3	3	3	52.8	52.8	52.8	11.43	0	69.911	469890000	22	B2GV65;D3ZU87	B2GV65;D3ZU87		Higd2a;Higd2al1
NaN	NaN	20.8817	NaN	NaN	NaN	NaN	NaN	NaN	NaN	NaN	NaN	20.8817	NaN	NaN	1	1	1	3.5	3.5	3.5	38.229	0.0088253	1.3555	59214000	2	B2GV71	B2GV71	NADH dehydrogenase [ubiquinone] 1 alpha subcomplex assembly factor 5	Ndufaf5
23.084	23.3393	NaN	NaN	NaN	23.1967	23.0693	23.41	22.8662	0.18054	NaN	0.274809	23.2117	23.1967	23.0693	5	4	4	27.4	22.7	22.7	30.841	0	17.053	929670000	10	B2GV72	B2GV72		Cbr3
25.2964	25.4319	26.6881	25.5805	25.5009	25.5977	25.8465	25.5949	25.5769	0.76737	0.0516378	0.150742	25.4319	25.5805	25.5949	24	24	20	54.2	54.2	45.5	68.61	0	306.92	4852900000	96	B2GV74;D3ZNI2;D3ZG13;Q68G30;F1LZ03;F1LNY4	B2GV74;D3ZNI2		Klc2
NaN	NaN	NaN	NaN	21.4448	NaN	NaN	NaN	NaN	NaN	NaN	NaN	NaN	21.4448	NaN	3	3	3	12	12	12	31.424	0	17.554	294070000	8	B2GV79;Q8VD52	B2GV79;Q8VD52	Pyridoxal phosphate phosphatase	Pdxp
22.6241	22.8023	NaN	23.1233	23.7405	23.1084	23.1333	23.2554	23.0528	0.125993	0.360705	0.101993	22.7132	23.1233	23.1333	8	8	8	27.1	27.1	27.1	53.383	0	121.48	905320000	21	B2GV82	B2GV82		Nle1
26.1222	25.452	NaN	25.3456	26.2932	25.7238	26.0862	25.7735	26.4919	0.473938	0.47701	0.360201	25.7871	25.7238	26.0862	6	6	6	32.5	32.5	32.5	18.721	0	39.826	6243900000	28	P83868;B2GV92;Q5PQL9	P83868;B2GV92	Prostaglandin E synthase 3	Ptges3
23.9508	23.5365	24.0513	23.9375	25.6123	23.3998	23.3217	22.8365	23.6266	0.272911	1.15396	0.398435	23.9508	23.9375	23.3217	6	6	6	15.1	15.1	15.1	76.161	0	113.07	1364900000	27	Q63014;B2GV93	Q63014;B2GV93	A-kinase anchor protein 8	Akap8
20.1418	NaN	NaN	NaN	NaN	NaN	NaN	NaN	NaN	NaN	NaN	NaN	20.1418	NaN	NaN	1	1	1	3.2	3.2	3.2	51.528	0	2.5968	110040000	4	B2GV94	B2GV94		Fam134c
23.2995	NaN	NaN	23.5561	23.0565	23.9765	23.6664	23.6009	23.0637	NaN	0.460544	0.330735	23.2995	23.5561	23.6009	5	5	5	31.1	31.1	31.1	19.814	0	65.766	1122900000	18	B2GV96	B2GV96		Ccdc115
25.9272	26.1895	26.6551	26.5668	26.9094	27.7872	26.287	26.2295	26.0405	0.368683	0.629446	0.128952	26.1895	26.9094	26.2295	7	7	6	45	45	39.7	16.975	0	89.885	10952000000	65	Q64119;G3V9A2;D3ZCQ5;B2GV99;D4A2L0;D3ZHA7	Q64119;G3V9A2;D3ZCQ5;B2GV99;D4A2L0	Myosin light polypeptide 6	Myl6
NaN	NaN	NaN	NaN	21.6112	NaN	NaN	NaN	NaN	NaN	NaN	NaN	NaN	21.6112	NaN	2	2	2	48	48	48	16.388	0	5.3678	62165000	4	B2GVA2;P26801	B2GVA2;P26801	CCAAT/enhancer-binding protein gamma	Cebpg
22.5949	NaN	NaN	NaN	NaN	NaN	NaN	NaN	NaN	NaN	NaN	NaN	22.5949	NaN	NaN	2	2	2	3.2	3.2	3.2	60.173	0.00042337	2.2522	408780000	7	D4A3D5;B2GVB9	D4A3D5;B2GVB9		Fermt3
23.4068	24.3491	NaN	24.3122	24.5184	25.1495	23.8375	24.0522	23.0218	0.666356	0.436251	0.54363	23.878	24.5184	23.8375	10	10	10	14.6	14.6	14.6	102.43	0	208.86	1898100000	31	B2RYB3;D4A3Q5;D4A1M8;D3ZD33	B2RYB3;D4A3Q5;D4A1M8;D3ZD33		Srrm1
22.4191	22.7702	NaN	NaN	NaN	NaN	NaN	NaN	NaN	0.248329	NaN	NaN	22.5946	NaN	NaN	2	2	2	3.1	3.1	3.1	61.208	0.0093585	1.3098	315540000	3	D3ZCB7;B2RYC4	D3ZCB7;B2RYC4		LOC100910831
NaN	NaN	NaN	22.5567	NaN	22.4695	NaN	22.589	22.3112	NaN	0.0616679	0.196414	NaN	22.5131	22.4501	3	3	3	11.9	11.9	11.9	40.434	0	14.235	392900000	11	D4ACU8;B2RYC6;D4A8T2	D4ACU8;B2RYC6;D4A8T2		Zfp385a
24.4408	24.6856	NaN	24.2724	24.2481	24.7052	24.5302	24.1474	23.8554	0.173085	0.257158	0.338442	24.5632	24.2724	24.1474	8	8	3	18.1	18.1	5.8	67.638	0	68.976	2247500000	25	D3ZGG7;F1LP81;B2RYD2-2;B2RYD2;G3V8M2;B2RYJ8	D3ZGG7;F1LP81;B2RYD2-2;B2RYD2	Epithelial splicing regulatory protein 1	Esrp1
NaN	NaN	NaN	22.378	NaN	21.3237	NaN	NaN	NaN	NaN	0.74546	NaN	NaN	21.8508	NaN	2	2	2	6.6	6.6	6.6	26.481	0	4.4854	148210000	5	B2RYE9	B2RYE9		Yeats4
NaN	NaN	NaN	21.452	NaN	NaN	NaN	NaN	NaN	NaN	NaN	NaN	NaN	21.452	NaN	1	1	1	4.8	4.8	4.8	42.779	0	26.459	70594000	2	D3ZT89;B2RYF3	D3ZT89;B2RYF3		Ldb1
23.5553	23.0038	NaN	22.8058	23.0331	23.2359	23.3442	23.0436	23.1191	0.389976	0.215142	0.15638	23.2796	23.0331	23.1191	6	6	6	11.1	11.1	11.1	75.276	0	50.877	1031300000	24	B2RYF6	B2RYF6		Clptm1
22.2934	21.7205	NaN	21.0321	NaN	21.2921	22.3889	NaN	NaN	0.405122	0.183863	NaN	22.0069	21.1621	22.3889	3	3	3	10.1	10.1	10.1	51.358	0	8.2406	256490000	11	F1LSU9;F1LR35;B2RYF7	F1LSU9;F1LR35;B2RYF7	WAS protein family homolog 1	Wash;Wash1
NaN	NaN	NaN	NaN	NaN	NaN	NaN	NaN	23.6513	NaN	NaN	NaN	NaN	NaN	23.6513	2	2	2	16.1	16.1	16.1	13.242	0.0014517	2.0022	241480000	3	B2RYG1;D3ZUE5	B2RYG1;D3ZUE5	Protein FAM32A	Fam32a;LOC365238
NaN	23.9636	NaN	25.0739	24.6802	25.9232	23.3813	NaN	22.3759	NaN	0.635242	0.710868	23.9636	25.0739	22.8786	9	7	3	15.4	13.8	10.1	60.068	0	17.668	2668400000	18	B2RYG5;F1M8P1;D3ZZM1;D3ZSS1	B2RYG5;F1M8P1;D3ZZM1;D3ZSS1		Taf15
25.1577	25.6256	27.0295	25.9909	26.2922	25.8258	25.6247	25.6253	24.7866	0.974104	0.236506	0.484071	25.6256	25.9909	25.6247	11	11	11	44.6	44.6	44.6	31.27	0	134.45	4265800000	62	B2RYG6	B2RYG6	Ubiquitin thioesterase OTUB1	Otub1
NaN	NaN	NaN	20.5434	NaN	NaN	NaN	NaN	NaN	NaN	NaN	NaN	NaN	20.5434	NaN	1	1	1	7.5	7.5	7.5	29.459	0	7.4075	22959000	2	B2RYG8	B2RYG8	Elongator complex protein 6	Elp6
22.4122	22.7605	NaN	22.9183	22.0771	22.4544	NaN	22.9089	22.2323	0.246299	0.421347	0.47838	22.5864	22.4544	22.5706	5	5	5	18.3	18.3	18.3	42.846	0	8.7106	612040000	10	D3ZBI1;B2RYH2	D3ZBI1;B2RYH2		Trim14
NaN	21.0981	NaN	NaN	NaN	NaN	NaN	22.1047	NaN	NaN	NaN	NaN	21.0981	NaN	22.1047	3	3	3	5.9	5.9	5.9	83.145	0	6.1563	189240000	5	B2RYI0	B2RYI0	WD repeat-containing protein 91	Wdr91
25.6253	25.7784	26.6425	26.0073	25.6206	25.8145	26.0669	25.8519	26.0302	0.548452	0.19335	0.114975	25.7784	25.8145	26.0302	23	23	23	42.7	42.7	42.7	70.491	0	198.44	5868700000	81	B2RYI2;D3ZVL3	B2RYI2;D3ZVL3	Signal recognition particle subunit SRP68	Srp68
NaN	NaN	24.639	NaN	NaN	NaN	NaN	NaN	NaN	NaN	NaN	NaN	24.639	NaN	NaN	2	2	2	7	7	7	47.759	0	33.491	109320000	3	B2RYI9;D4AA91	B2RYI9;D4AA91		Cers5
NaN	NaN	NaN	22.421	NaN	22.4371	NaN	NaN	NaN	NaN	0.0113992	NaN	NaN	22.429	NaN	2	2	2	3.6	3.6	3.6	95.372	0	4.4483	302650000	5	B2RYJ1	B2RYJ1		Anapc2
22.0083	NaN	NaN	NaN	NaN	NaN	NaN	NaN	NaN	NaN	NaN	NaN	22.0083	NaN	NaN	5	5	5	14.1	14.1	14.1	61.818	0	16.771	140360000	5	B2RYJ2	B2RYJ2		Dbr1
22.638	22.8533	NaN	23.121	22.079	NaN	22.6544	22.7368	NaN	0.152268	0.736805	0.0582786	22.7457	22.6	22.6956	15	12	12	21.6	17.5	17.5	87.773	0	16.084	616750000	15	B2RYJ3;D3ZL69	B2RYJ3		Cul4a
24.8944	25.1834	26.3201	25.8285	25.7238	25.1816	25.5478	24.9611	24.6764	0.753687	0.347251	0.444349	25.1834	25.7238	24.9611	10	6	6	45.2	29	29	42.281	0	250.46	3028600000	44	B2RYJ7	B2RYJ7		Actr1b
24.4864	25.1221	NaN	24.9182	24.8073	24.6492	24.7391	24.2421	23.917	0.44948	0.135201	0.414063	24.8042	24.8073	24.2421	5	5	5	29	29	29	28.128	0	54.292	2852300000	31	P18297;B2RYK3;D3ZT59	P18297;B2RYK3;D3ZT59	Sepiapterin reductase	Spr
NaN	NaN	NaN	21.4774	21.728	NaN	NaN	NaN	NaN	NaN	0.177237	NaN	NaN	21.6027	NaN	2	2	2	12.9	12.9	12.9	46.21	0	11.159	101820000	5	Q5EB62;B2RYK4	Q5EB62;B2RYK4	Solute carrier family 25 member 46	Slc25a46
21.8969	22.1003	NaN	21.7872	NaN	NaN	22.3287	22.498	21.9981	0.143832	NaN	0.254241	21.9986	21.7872	22.3287	6	6	6	25.3	25.3	25.3	52.095	0	72.477	417010000	10	B2RYL1	B2RYL1	Chromosome transmission fidelity protein 8 homolog isoform 2	Chtf8
24.4989	23.8659	NaN	24.7859	NaN	25.2024	24.3382	23.7673	24.0673	0.44762	0.294538	0.285563	24.1824	24.9941	24.0673	5	5	5	15.2	15.2	15.2	50.647	0	13.839	2200300000	11	B2RYL4	B2RYL4		Armc6
22.1164	22.6829	NaN	21.8198	NaN	22.4791	22.1699	21.7934	22.4321	0.400583	0.466175	0.32105	22.3996	22.1494	22.1699	9	9	9	13.2	13.2	13.2	108.75	0	41.743	536180000	21	B2RYL7;D3ZAM5	B2RYL7;D3ZAM5		Dis3
24.2171	23.4801	NaN	23.9729	23.9605	24.8762	23.6582	24.0895	24.3272	0.521131	0.525163	0.339169	23.8486	23.9729	24.0895	10	10	10	22.3	22.3	22.3	69.798	0	39.639	1846700000	21	B2RYL8;D4ADJ9	B2RYL8;D4ADJ9		Ddx41
NaN	21.1855	23.3813	21.2594	23.8022	NaN	NaN	NaN	19.8468	1.55264	1.79807	NaN	22.2834	22.5308	19.8468	3	3	3	11.7	11.7	11.7	33.015	0	11.441	272690000	6	B2RYM5	B2RYM5	Lys-63-specific deubiquitinase BRCC36	Brcc3
24.2717	24.2154	NaN	24.0296	23.583	23.9386	24.4559	24.4223	24.1276	0.0397961	0.23599	0.180666	24.2436	23.9386	24.4223	10	10	10	22.8	22.8	22.8	60.845	0	35.039	1978700000	33	D3ZFX4;D3ZU02;B2RYN0	D3ZFX4;D3ZU02;B2RYN0		Pgm3
24.9009	24.3908	23.6843	25.0662	25.1183	25.177	24.5009	24.4944	24.6363	0.610949	0.0554276	0.0800819	24.3908	25.1183	24.5009	10	10	10	48.3	48.3	48.3	19.842	0	44.031	3221300000	37	B2RYN3	B2RYN3		Eef1e1
25.6285	25.5877	NaN	25.404	25.2833	25.5682	25.4783	24.9839	24.8871	0.0288433	0.142978	0.317092	25.6081	25.404	24.9839	16	16	16	20.6	20.6	20.6	91.349	0	199.11	4663700000	52	B2RYN6;E9PU39	B2RYN6;E9PU39		Ap1g1
NaN	NaN	NaN	NaN	NaN	NaN	NaN	NaN	NaN	NaN	NaN	NaN	NaN	NaN	NaN	1	1	1	3.7	3.7	3.7	32.457	0.0093604	1.3112	0	1	D3Z9V5;F1M9D2;D4A0I3;B2RYN7	D3Z9V5;F1M9D2;D4A0I3;B2RYN7	Spastin	Spast
25.7617	25.9039	NaN	26.2951	25.7989	26.2343	26.1672	26.261	25.991	0.100501	0.270651	0.137091	25.8328	26.2343	26.1672	20	20	19	44.3	44.3	42.2	58.53	0	199.92	7532100000	102	B2RYP4	B2RYP4		Snx2
NaN	NaN	NaN	NaN	NaN	22.2935	NaN	NaN	NaN	NaN	NaN	NaN	NaN	22.2935	NaN	4	4	4	5.6	5.6	5.6	103.06	0	12.044	351810000	6	B2RYP8	B2RYP8		Tubgcp2
NaN	18.9965	NaN	NaN	NaN	NaN	NaN	NaN	NaN	NaN	NaN	NaN	18.9965	NaN	NaN	2	2	2	5.3	5.3	5.3	57.767	0.0014415	1.911	8002500	1	B2RYP9;D3Z871	B2RYP9;D3Z871		Pwwp2a
NaN	22.5664	NaN	NaN	NaN	NaN	NaN	NaN	NaN	NaN	NaN	NaN	22.5664	NaN	NaN	4	4	4	10.1	10.1	10.1	45.785	0	5.1798	318610000	4	B2RYQ1	B2RYQ1		Actr6
24.4018	24.6977	NaN	24.4148	24.324	24.8025	24.6609	24.6162	24.1857	0.209276	0.254113	0.262405	24.5498	24.4148	24.6162	12	12	12	38.4	38.4	38.4	36.617	0	122.9	2497400000	44	B2RYQ2;D3ZRR2;D3ZM40	B2RYQ2;D3ZRR2;D3ZM40		Ppp2r4
26.8767	27.4679	24.9652	28.0386	27.7059	27.5413	27.5434	27.4654	27.5802	1.30813	0.253341	0.058589	26.8767	27.7059	27.5434	7	7	7	40.4	40.4	40.4	12.259	0	123.02	20986000000	61	B2RYQ5;F1M4T3;D4A049;D4A5C2	B2RYQ5;F1M4T3	Enhancer of rudimentary homolog	Erh
25.3087	24.5066	22.3852	23.6347	25.4213	23.3142	26.2101	23.3291	NaN	1.51054	1.13537	2.0372	24.5066	23.6347	24.7696	4	4	4	17.9	17.9	17.9	12.278	0	10.978	2730000000	20	F1M4S5;B2RYQ8;P83883;F1LWX1;D4A655;F8WFR5;F1M8T2;D3ZDE0	F1M4S5;B2RYQ8;P83883;F1LWX1;D4A655;F8WFR5;F1M8T2	60S ribosomal protein L36a	RGD1563431;Rpl36a;LOC100910714;RGD1566373
28.5048	28.3476	26.8074	28.2112	28.0432	28.3946	28.3825	28.4664	28.2893	0.937932	0.175721	0.0885995	28.3476	28.2112	28.3825	12	12	2	40.9	40.9	8.2	24.205	0	150.26	35939000000	149	P62243;B2RYR8;Q6TXJ0;F1M7J4;D3ZT31	P62243;B2RYR8;Q6TXJ0	40S ribosomal protein S8	Rps8;LOC297756
23.0039	23.0732	NaN	23.8824	22.8727	NaN	23.7344	NaN	22.9188	0.0489821	0.713966	0.576681	23.0386	23.3776	23.3266	2	2	2	30.1	30.1	30.1	12.452	0	50.207	910480000	16	Q9Z336;B2RYR9	Q9Z336;B2RYR9	Dynein light chain Tctex-type 1	Dynlt1
24.8626	25.3286	NaN	25.4803	24.9605	24.9981	24.1771	24.6418	24.2827	0.32947	0.289891	0.243614	25.0956	24.9981	24.2827	2	2	2	27.7	27.7	27.7	9.3529	0	9.7864	3445700000	22	P35171;B2RYS0	P35171;B2RYS0	Cytochrome c oxidase subunit 7A2, mitochondrial	Cox7a2
26.8111	26.7576	NaN	26.6094	25.688	26.2085	26.8604	27.1523	27.0272	0.037858	0.461983	0.14643	26.7844	26.2085	27.0272	9	9	9	70.3	70.3	70.3	13.558	0	33.085	11506000000	28	B2RYS2	B2RYS2	Cytochrome b-c1 complex subunit 7	Uqcrb
22.5686	22.4308	22.215	22.9086	23.1237	22.4649	22.4721	22.4864	22.4094	0.178243	0.335968	0.0409627	22.4308	22.9086	22.4721	3	2	2	17.3	14.2	14.2	25.557	0	50.898	701700000	18	B2RYS6	B2RYS6		Prtfdc1
NaN	NaN	NaN	NaN	22.4596	NaN	NaN	NaN	NaN	NaN	NaN	NaN	NaN	22.4596	NaN	5	5	5	33.3	33.3	33.3	21.959	0	15.57	761600000	10	B2RYS8	B2RYS8		Ndufb8
23.7129	23.2503	NaN	23.7887	NaN	24.4895	23.7974	24.4103	23.3412	0.327108	0.495597	0.536436	23.4816	24.1391	23.7974	4	4	4	33.6	33.6	33.6	14.127	0	10.495	1535600000	15	B2RYS9	B2RYS9		Trmt112
22.3573	21.8819	NaN	22.0278	22.0551	22.9597	22.3372	23.0733	22.0617	0.336116	0.530315	0.522995	22.1196	22.0551	22.3372	4	4	4	37.9	37.9	37.9	10.6	0	18.851	624460000	13	B2RYT0;D3ZSP9	B2RYT0;D3ZSP9		Mrps21
NaN	NaN	NaN	NaN	NaN	NaN	20.3432	NaN	NaN	NaN	NaN	NaN	NaN	NaN	20.3432	1	1	1	11.7	11.7	11.7	14.924	0	3.9962	37649000	2	B2RYT4	B2RYT4		Mrps14
23.0286	22.982	NaN	23.885	NaN	23.5305	23.3144	NaN	NaN	0.0329366	0.250661	NaN	23.0053	23.7078	23.3144	5	5	5	54.9	54.9	54.9	12.651	0	16.353	859580000	15	B2RYT5;D3ZYX8	B2RYT5;D3ZYX8		Cox7a2l
NaN	NaN	NaN	NaN	21.1153	NaN	NaN	NaN	NaN	NaN	NaN	NaN	NaN	21.1153	NaN	1	1	1	26	26	26	12.698	0	3.2226	12632000	1	B2RYT6	B2RYT6		Wbp5
NaN	NaN	23.9835	NaN	NaN	NaN	NaN	NaN	NaN	NaN	NaN	NaN	23.9835	NaN	NaN	1	1	1	9.6	9.6	9.6	27.794	0	6.326	16586000	1	B2RYT7	B2RYT7		Hdhd3
22.6782	23.417	NaN	NaN	NaN	NaN	NaN	NaN	NaN	0.522411	NaN	NaN	23.0476	NaN	NaN	1	1	1	6.1	6.1	6.1	32.549	0	25.33	279590000	3	D4A601;D4A7N9;B2RYT9	D4A601;D4A7N9;B2RYT9	Translational activator of cytochrome c oxidase 1	Taco1
26.2345	27.8249	25.6546	27.9303	28.2845	27.4471	26.0098	25.5364	26.3881	1.12368	0.420368	0.426758	26.2345	27.9303	26.0098	6	6	5	38.8	38.8	33.3	17.845	0	54.198	16740000000	79	P23358;F1LWC2;D3ZJE2;B2RYU2;F8WFW0;D4A8N3;F1M4N3	P23358;F1LWC2;D3ZJE2;B2RYU2;F8WFW0;D4A8N3;F1M4N3	60S ribosomal protein L12	Rpl12;Rpl12-ps1;RGD1563956
21.365	NaN	NaN	NaN	NaN	NaN	NaN	NaN	NaN	NaN	NaN	NaN	21.365	NaN	NaN	2	2	2	19.4	19.4	19.4	16.031	0	5.9821	364080000	4	B2RYU6	B2RYU6	Trafficking protein particle complex subunit 2-like protein	Trappc2l
25.606	25.6206	26.6082	25.4361	25.8107	25.564	26.2278	26.257	25.7992	0.57445	0.190411	0.256317	25.6206	25.564	26.2278	9	9	9	41.9	41.9	41.9	22.186	0	173.58	6893700000	68	B2RYU7	B2RYU7		Cbx5
NaN	22.4332	NaN	NaN	NaN	NaN	NaN	NaN	NaN	NaN	NaN	NaN	22.4332	NaN	NaN	2	2	2	40.2	40.2	40.2	13.728	0	63.476	221200000	4	B2RYV8	B2RYV8		Mrpl52
NaN	22.2237	NaN	22.4655	22.9101	NaN	NaN	NaN	NaN	NaN	0.314351	NaN	22.2237	22.6878	NaN	3	3	3	36.3	36.3	36.3	21.892	0	114.31	373110000	13	B2RYW3	B2RYW3		Ndufb9
21.7786	NaN	NaN	22.8343	22.978	NaN	NaN	NaN	NaN	NaN	0.101591	NaN	21.7786	22.9062	NaN	4	4	4	41.2	41.2	41.2	12.735	0	14.135	625760000	11	B2RYW4	B2RYW4		Mrpl53
23.5676	23.4335	NaN	23.8133	24.6989	23.3181	23.3826	24.4371	24.3904	0.0947744	0.699508	0.595801	23.5005	23.8133	24.3904	5	5	5	40.9	40.9	40.9	12.51	0	26.844	1613400000	20	B2RYW7	B2RYW7		Srp14
23.192	NaN	NaN	NaN	NaN	NaN	NaN	NaN	NaN	NaN	NaN	NaN	23.192	NaN	NaN	1	1	1	10.5	10.5	10.5	8.5189	0.0042254	1.6381	969850000	4	D3ZDV7;B2RYW8	D3ZDV7;B2RYW8	MICOS complex subunit Mic10	LOC100361944;Minos1
NaN	NaN	NaN	21.396	NaN	NaN	NaN	NaN	NaN	NaN	NaN	NaN	NaN	21.396	NaN	2	2	2	8	8	8	34.581	0.0040339	1.6587	134610000	3	B2RYW9	B2RYW9	Fumarylacetoacetate hydrolase domain-containing protein 2	Fahd2
27.7283	27.9071	27.8164	27.8638	28.0818	27.6997	27.0628	26.9916	26.8401	0.0894086	0.191673	0.113723	27.8164	27.8638	26.9916	7	7	7	52.1	52.1	52.1	23.384	0	195.72	20659000000	126	B2RYX0	B2RYX0		Naca
24.0569	25.3141	NaN	25.0769	23.7931	24.3259	24.2855	23.2193	24.4604	0.888953	0.644959	0.671773	24.6855	24.3259	24.2855	6	6	6	70.4	70.4	70.4	11.549	0	91.708	2348200000	27	B2RZ08	B2RZ08		Tmem263
26.7539	26.8264	27.6148	25.8405	26.4608	26.9067	26.3142	26.2939	27.0049	0.477469	0.535432	0.40473	26.8264	26.4608	26.3142	9	9	9	29.6	29.6	29.6	20.388	0	52.723	5577200000	36	P0C5H9;B2RZ09	P0C5H9;B2RZ09	Mesencephalic astrocyte-derived neurotrophic factor	Manf
NaN	22.6647	NaN	NaN	NaN	23.0768	22.4054	22.7157	NaN	NaN	NaN	0.219409	22.6647	23.0768	22.5605	3	3	3	17.4	17.4	17.4	21.66	0	5.3976	583060000	8	B2RZ12	B2RZ12		Imp3
21.4602	NaN	NaN	NaN	NaN	NaN	NaN	NaN	NaN	NaN	NaN	NaN	21.4602	NaN	NaN	2	2	2	22.6	22.6	22.6	22.945	0	19.002	205270000	8	B2RZ14;F1M8F0	B2RZ14;F1M8F0		Rbm7
NaN	NaN	NaN	20.6505	NaN	NaN	21.1575	NaN	NaN	NaN	NaN	NaN	NaN	20.6505	21.1575	2	2	2	14.8	14.8	14.8	22.931	0	38.696	185140000	6	B2RZ16	B2RZ16		Gins1
23.6087	22.4077	NaN	22.6445	23.1031	23.2846	23.3385	NaN	23.4955	0.849285	0.329893	0.11098	23.0082	23.1031	23.417	4	4	4	31.1	31.1	31.1	13.557	0	71.304	924990000	14	B2RZ20	B2RZ20		Ssna1
NaN	NaN	NaN	23.9917	23.4746	NaN	NaN	24.0422	NaN	NaN	0.365666	NaN	NaN	23.7331	24.0422	3	3	3	39.8	39.8	39.8	10.477	0	41.847	1015000000	15	B2RZ27	B2RZ27		Sh3bgrl3
NaN	20.168	NaN	NaN	NaN	NaN	NaN	NaN	NaN	NaN	NaN	NaN	20.168	NaN	NaN	1	1	1	3.8	3.8	3.8	41.073	0	3.0983	45467000	1	B2RZ28	B2RZ28		Fbxo28
NaN	NaN	NaN	23.0246	22.9394	NaN	NaN	NaN	NaN	NaN	0.0602032	NaN	NaN	22.982	NaN	2	2	2	10.5	10.5	10.5	23.617	0	8.3527	807100000	3	D3ZNX9;B2RZ29	D3ZNX9;B2RZ29		Mapk1ip1l
25.6128	25.4703	NaN	26.4727	26.037	25.364	25.0371	23.1525	25.431	0.100763	0.558561	1.21782	25.5415	26.037	25.0371	8	8	8	21.7	21.7	21.7	21.431	0	21.459	4849000000	34	B2RZ37	B2RZ37	Receptor expression-enhancing protein 5	Reep5
NaN	NaN	23.3464	NaN	21.7754	NaN	NaN	NaN	NaN	NaN	NaN	NaN	23.3464	21.7754	NaN	2	2	2	17	17	17	21.47	0	2.9149	198750000	5	B2RZ44	B2RZ44		Naa20
NaN	21.49	NaN	NaN	NaN	NaN	NaN	NaN	NaN	NaN	NaN	NaN	21.49	NaN	NaN	4	4	4	22.5	22.5	22.5	35.288	0	6.6986	75877000	6	B2RZ56	B2RZ56		Med27
NaN	NaN	NaN	21.6383	NaN	NaN	NaN	NaN	NaN	NaN	NaN	NaN	NaN	21.6383	NaN	2	2	2	12.2	12.2	12.2	20.65	0	3.0354	107780000	2	B2RZ57	B2RZ57		Mrpl18
NaN	21.4336	NaN	22.5025	NaN	NaN	NaN	NaN	NaN	NaN	NaN	NaN	21.4336	22.5025	NaN	4	4	4	16.6	16.6	16.6	34.069	0	5.2329	217360000	6	B2RZ64	B2RZ64		Mbd3
NaN	NaN	NaN	21.6448	21.5815	NaN	NaN	NaN	NaN	NaN	0.0448011	NaN	NaN	21.6131	NaN	2	2	2	11.1	11.1	11.1	16.138	0	7.308	230790000	8	B2RZ66	B2RZ66		Srp19
NaN	NaN	23.2446	NaN	NaN	NaN	NaN	NaN	NaN	NaN	NaN	NaN	23.2446	NaN	NaN	3	3	3	13.2	13.2	13.2	38.926	0	5.3674	71979000	3	B2RZ68	B2RZ68		Dcaf7
26.4043	27.0455	NaN	26.9158	26.129	26.6717	26.2896	26.4295	26.4393	0.453433	0.402718	0.0837398	26.7249	26.6717	26.4295	8	8	8	41.1	41.1	41.1	19.667	0	18.392	10693000000	42	B2RZ72	B2RZ72		Arpc4
27.0841	26.6388	23.9341	26.4236	26.2061	26.2581	26.8609	26.6629	27.0585	1.7047	0.113582	0.197795	26.6388	26.2581	26.8609	17	17	17	33.5	33.5	33.5	52.133	0	128.01	11163000000	107	B2RZ74;D3Z8H0;D4ADS7	B2RZ74;D3Z8H0;D4ADS7		Snrnp70
24.2856	24.9573	25.8405	23.683	23.3711	24.4411	25.025	25.0538	24.6957	0.779831	0.550284	0.198974	24.9573	23.683	25.025	6	6	6	41.1	41.1	41.1	20.759	0	44.476	3696300000	36	F1M6P1;B2RZ78;B2RZ78-2	F1M6P1;B2RZ78;B2RZ78-2	Vacuolar protein sorting-associated protein 29	Vps29
22.7247	22.4795	NaN	NaN	NaN	NaN	NaN	NaN	NaN	0.173439	NaN	NaN	22.6021	NaN	NaN	3	3	3	15.6	15.6	15.6	17.967	0	3.621	395320000	6	B2RZ79	B2RZ79		Iscu
NaN	NaN	21.7067	NaN	NaN	NaN	NaN	NaN	NaN	NaN	NaN	NaN	21.7067	NaN	NaN	2	2	2	10.2	10.2	10.2	37.694	0.00042301	2.2474	3422700	2	B2RZ82;D3ZLC8;B4F7B6	B2RZ82;D3ZLC8;B4F7B6		LOC100911274;Bmi1
NaN	NaN	NaN	NaN	20.4757	NaN	NaN	NaN	NaN	NaN	NaN	NaN	NaN	20.4757	NaN	1	1	1	3.3	3.3	3.3	42.356	0.0040355	1.6603	19865000	2	B2RZ91;D3ZMT8;Q6GX83	B2RZ91;D3ZMT8;Q6GX83	Glucoside xylosyltransferase 1	Glt8d3;Gxylt1
NaN	21.4181	NaN	NaN	NaN	NaN	NaN	NaN	NaN	NaN	NaN	NaN	21.4181	NaN	NaN	2	2	2	6.1	6.1	6.1	50.995	0.0057643	1.4937	65286000	0	B2RZA8;D3ZIA8	B2RZA8;D3ZIA8		Slc30a6
26.198	26.2451	28.7198	26.9201	27.2728	25.5102	26.185	26.0398	26.3814	1.44258	0.932619	0.171446	26.2451	26.9201	26.185	6	6	6	41.2	41.2	41.2	17.818	0	134.19	8433400000	72	F1LTT5;B2RZA9	F1LTT5;B2RZA9		Ube2l3
NaN	NaN	NaN	20.8042	NaN	NaN	NaN	NaN	NaN	NaN	NaN	NaN	NaN	20.8042	NaN	2	2	2	19.6	19.6	19.6	22.948	0	37.71	104460000	3	B2RZB0	B2RZB0		Polr3h
24.2617	24.9553	25.7356	24.2579	23.7201	24.1689	24.3755	24.6499	25.0772	0.737375	0.28823	0.353639	24.9553	24.1689	24.6499	8	8	8	30.6	30.6	30.6	25.134	0	44.479	2811000000	27	B2RZB5	B2RZB5		Chmp2a
25.6532	24.7702	NaN	25.7752	25.2474	25.8582	25.2228	25.5402	25.2012	0.624375	0.331333	0.189772	25.2117	25.7752	25.2228	5	5	5	54.2	54.2	54.2	10.403	0	41.06	5061300000	40	B2RZB6	B2RZB6		Lsm8
26.5388	26.5368	30.3687	27.2459	27.3849	27.2642	26.1999	26.4068	25.9952	2.21178	0.0755392	0.205812	26.5388	27.2642	26.1999	6	6	6	58.8	58.8	58.8	13.281	0	240.12	17564000000	91	B2RZB7	B2RZB7		Snrpd1
NaN	22.9886	NaN	22.6162	22.1738	NaN	NaN	22.2477	NaN	NaN	0.312789	NaN	22.9886	22.395	22.2477	2	2	2	24.8	24.8	24.8	13.743	0	36.366	478630000	10	B2RZB8;D4A1H4	B2RZB8;D4A1H4		Psmg4
27.3842	27.9032	27.0882	27.1858	27.0952	27.1127	27.3405	27.2091	27.1453	0.412535	0.0480996	0.0995058	27.3842	27.1127	27.2091	20	20	20	62.8	62.8	62.8	43.062	0	157.3	16492000000	170	B2RZC6;Q7TP98	B2RZC6;Q7TP98	Interleukin enhancer-binding factor 2	Ilf2
NaN	NaN	21.8053	NaN	NaN	NaN	NaN	NaN	NaN	NaN	NaN	NaN	21.8053	NaN	NaN	2	2	2	32.4	32.4	32.4	14.662	0	15.903	990540000	10	B2RZC9;F1LMZ2	B2RZC9;F1LMZ2	Keratinocyte-associated protein 2	Krtcap2
22.2093	NaN	NaN	NaN	NaN	22.6374	NaN	NaN	21.8992	NaN	NaN	NaN	22.2093	22.6374	21.8992	2	2	2	41.2	41.2	41.2	12.039	0	9.607	288610000	9	B2RZD0	B2RZD0		Mrp63
25.6752	26.3588	NaN	26.276	25.6027	25.3234	26.4012	26.5391	26.4077	0.483351	0.489731	0.0777944	26.017	25.6027	26.4077	4	4	4	41.7	41.7	41.7	9.9884	0	86.494	7549900000	24	B2RZD1	B2RZD1		Sec61b
26.2567	26.0118	NaN	26.2395	25.3877	26.0269	26.7798	26.822	25.7184	0.173142	0.443343	0.625366	26.1343	26.0269	26.7798	5	5	5	22.4	22.4	22.4	13.369	0	7.6854	8418400000	25	F1LQ14;D4A4W9;B2RZD4;P11250;D3ZHM1	F1LQ14;D4A4W9;B2RZD4;P11250;D3ZHM1	60S ribosomal protein L34	Rpl34;Rpl34-ps1;Rpl34l1
26.5555	25.8314	26.4594	25.5215	26.6796	27.0531	26.7634	26.7108	26.7786	0.393261	0.798575	0.035552	26.4594	26.6796	26.7634	8	8	8	59.8	59.8	59.8	9.3267	0	22.736	10327000000	47	B2RZD6	B2RZD6		Ndufa4
22.2488	21.9527	NaN	NaN	NaN	22.2793	NaN	22.214	22.4147	0.209396	NaN	0.14191	22.1007	22.2793	22.3143	3	3	3	10.7	10.7	10.7	51.736	0	17.8	436670000	8	Q9JID1;B3DM93;Q9JID1-2	Q9JID1;B3DM93;Q9JID1-2	Programmed cell death protein 4	Pdcd4
25.2326	24.9803	NaN	24.9441	25.1528	23.3593	25.4191	25.1197	25.3341	0.17839	0.980798	0.154251	25.1065	24.9441	25.3341	5	5	5	19.3	19.3	19.3	20.503	0	18.372	3517900000	23	D4A7E0;B3DMA0	D4A7E0;B3DMA0	Tumor protein p53-inducible protein 11	Tp53i11
22.9106	NaN	NaN	23.494	NaN	23.1588	22.7907	23.1974	23.5695	NaN	0.236993	0.389524	22.9106	23.3264	23.1974	3	3	3	15.4	15.4	15.4	32.718	0	96.914	940920000	12	B3DMA5;D3ZE83	B3DMA5		Cnot7
24.9467	25.0631	24.6926	25.2196	24.9974	25.6251	25.2764	25.5981	25.4779	0.189467	0.318269	0.162574	24.9467	25.2196	25.4779	15	15	9	36.6	36.6	26.6	49.311	0	150.26	4483300000	52	D4A4T2;B3GNI6-3;B3GNI6;B3GNI6-2	D4A4T2;B3GNI6-3;B3GNI6;B3GNI6-2	Septin-11	2016-09-11
26.0374	26.1683	24.6254	26.2402	26.1584	25.9899	25.9226	26.6411	26.5491	0.855526	0.127664	0.391018	26.0374	26.1584	26.5491	11	11	11	26	26	26	36.122	0	16.906	8046900000	51	Q64232;B3SVE9	Q64232;B3SVE9	Very-long-chain enoyl-CoA reductase	Tecr
NaN	23.1414	NaN	23.6881	NaN	23.826	24.6758	24.5518	24.1585	NaN	0.0975379	0.270049	23.1414	23.757	24.5518	2	2	2	13.6	13.6	13.6	12.405	0.0046166	1.6033	1570400000	7	P83871;Q7TPJ6;B4F759	P83871;Q7TPJ6;B4F759	PHD finger-like domain-containing protein 5A	Phf5a
NaN	NaN	23.3748	NaN	NaN	NaN	NaN	NaN	NaN	NaN	NaN	NaN	23.3748	NaN	NaN	5	5	5	8.8	8.8	8.8	91.127	0	15.114	190150000	6	B4F763;D3ZPE5;D4A8J8	B4F763;D3ZPE5;D4A8J8		Vps53
25.1457	25.7399	25.6787	25.0361	25.3731	25.7215	25.2021	25.3171	25.0092	0.326855	0.342681	0.155571	25.6787	25.3731	25.2021	11	11	11	38.8	38.8	38.8	26.24	0	49.66	4849200000	49	Q4KM65;B4F764	Q4KM65;B4F764	Cleavage and polyadenylation specificity factor subunit 5	Nudt21
24.2357	24.6873	22.835	24.293	24.0095	23.6767	24.044	24.198	23.6971	0.965825	0.308473	0.25656	24.2357	24.0095	24.044	18	16	16	30	27	27	94.22	0	135.39	1947300000	48	B4F772	B4F772		Hspa4l
23.2181	23.1195	NaN	24.4192	23.2514	24.051	23.2088	23.878	23.9283	0.0696994	0.596998	0.401676	23.1688	24.051	23.878	10	10	10	34.1	34.1	34.1	39.956	0	95.413	1590900000	22	B4F778;D4ADU1	B4F778		Rfc4
21.0965	NaN	NaN	NaN	NaN	NaN	21.1209	21.0096	21.3667	NaN	NaN	0.182726	21.0965	NaN	21.1209	3	3	3	6.2	6.2	6.2	74.116	0	8.9974	193170000	6	B4F779	B4F779		Appl2
NaN	22.0991	NaN	22.0105	NaN	NaN	22.4611	22.4477	23.1618	NaN	NaN	0.408467	22.0991	22.0105	22.4611	5	5	5	17.1	17.1	17.1	37.54	0	21.529	527570000	18	B4F786	B4F786		Cd2bp2
NaN	19.8781	NaN	NaN	NaN	NaN	NaN	NaN	NaN	NaN	NaN	NaN	19.8781	NaN	NaN	2	2	2	9.7	9.7	9.7	29.412	0	5.3912	153230000	4	B4F797	B4F797		RGD1311345
NaN	NaN	21.1408	NaN	NaN	NaN	NaN	NaN	NaN	NaN	NaN	NaN	21.1408	NaN	NaN	1	1	1	18.3	18.3	18.3	12.03	0	5.4076	54747000	2	B4F7A1	B4F7A1	Complex III assembly factor LYRM7	Lyrm7
NaN	NaN	NaN	NaN	NaN	NaN	NaN	23.0454	NaN	NaN	NaN	NaN	NaN	NaN	23.0454	3	3	3	26.2	26.2	26.2	18.955	0	10.916	372260000	7	B4F7A3	B4F7A3	Galectin	Lgalsl
NaN	NaN	23.7713	NaN	22.2391	NaN	NaN	NaN	NaN	NaN	NaN	NaN	23.7713	22.2391	NaN	8	7	7	32.9	31.1	31.1	41.201	0	15.596	178110000	12	B4F7A9;D4A2C9	B4F7A9;D4A2C9		Csnk2a2
NaN	NaN	NaN	21.816	22.3196	NaN	NaN	NaN	NaN	NaN	0.356135	NaN	NaN	22.0678	NaN	1	1	1	11.5	11.5	11.5	21.778	0	155.36	299420000	8	B4F7B2	B4F7B2		Taf10
23.0794	22.909	NaN	22.3715	22.1823	22.7932	23.1431	22.5486	23.0545	0.12049	0.312757	0.320758	22.9942	22.3715	23.0545	3	3	3	8	8	8	55.181	0	24.193	801810000	19	B4F7D5;F1LYY2;F1LVB9	B4F7D5;F1LYY2;F1LVB9		Tmem181
NaN	NaN	NaN	NaN	NaN	NaN	22.0364	21.639	21.4065	NaN	NaN	0.318552	NaN	NaN	21.639	4	4	4	6.2	6.2	6.2	57.971	0	3.3351	209710000	5	B4F7E0;Q2A121	B4F7E0;Q2A121	Alpha-ketoglutarate-dependent dioxygenase FTO	Fto
22.9221	23.3001	24.0352	23.3159	23.0542	23.5019	23.2016	22.8848	23.0798	0.565985	0.224934	0.159775	23.3001	23.3159	23.0798	8	8	8	16.9	16.9	16.9	58.958	0	17.372	1050900000	18	B4F7E2;P50430	B4F7E2;P50430	Arylsulfatase B	Arsb
NaN	NaN	22.7806	NaN	NaN	NaN	NaN	NaN	NaN	NaN	NaN	NaN	22.7806	NaN	NaN	2	2	2	4.7	4.7	4.7	84.73	0	5.4066	139340000	2	B4F7E8	B4F7E8	Niban-like protein 1	Fam129b
18.601	NaN	NaN	NaN	NaN	NaN	NaN	NaN	NaN	NaN	NaN	NaN	18.601	NaN	NaN	3	2	2	6.1	4.1	4.1	71.637	0	7.2644	14649000	2	B5D5N9-2;F1MAM0;B5D5N9	B5D5N9-2;F1MAM0;B5D5N9	Low affinity cationic amino acid transporter 2	Slc7a2
23.3253	24.5588	NaN	NaN	22.8289	NaN	23.5886	24.004	23.7288	0.872223	NaN	0.211319	23.942	22.8289	23.7288	14	14	14	21.5	21.5	21.5	87.39	0	46.662	1199600000	22	B5DEG7	B5DEG7		Champ1
25.5476	25.8422	26.2346	25.7838	25.7027	25.8696	25.6989	25.7445	25.7277	0.344675	0.0834753	0.0230656	25.8422	25.7838	25.7277	21	21	19	25.9	25.9	24.1	118.52	0	191.17	5499800000	91	B5DEG8;F1LYY0	B5DEG8;F1LYY0		Sec24c
26.3749	26.2472	25.5953	26.4002	26.0033	26.7607	26.6914	26.5645	26.5104	0.418177	0.378851	0.092916	26.2472	26.4002	26.5645	18	18	15	42.5	42.5	36.9	37.71	0	164.05	10484000000	89	B5DEH2	B5DEH2	Erlin-2	Erlin2
NaN	20.7971	NaN	NaN	NaN	NaN	NaN	NaN	NaN	NaN	NaN	NaN	20.7971	NaN	NaN	2	2	2	5.1	5.1	5.1	64.86	0	11.577	124400000	8	B5DEH3;F1LWI6;D3ZSM5	B5DEH3;F1LWI6;D3ZSM5		Sp2
22.8778	22.8531	NaN	23.0401	23.413	NaN	NaN	23.0395	22.8173	0.017529	0.263708	0.157154	22.8655	23.2265	22.9284	7	7	7	21.1	21.1	21.1	54.633	0	37.138	732620000	18	B5DEI0	B5DEI0		Pcyox1l
NaN	23.4953	23.6918	23.2748	22.1661	NaN	NaN	NaN	NaN	0.138911	0.784011	NaN	23.5936	22.7205	NaN	11	11	11	25	25	25	63.659	0	58.366	659590000	16	B5DEJ5;D3Z9S4	B5DEJ5;D3Z9S4		Eefsec
23.3615	23.8162	NaN	23.5091	22.9525	23.6744	23.8841	23.7576	23.5511	0.321535	0.378215	0.168087	23.5888	23.5091	23.7576	6	6	6	41.5	41.5	41.5	25.333	0	37.337	1366300000	27	D3ZA87;B5DEK0;D4AAU4	D3ZA87;B5DEK0		Rprd1b
NaN	23.1611	NaN	NaN	NaN	NaN	NaN	NaN	NaN	NaN	NaN	NaN	23.1611	NaN	NaN	1	1	1	2.2	2.2	2.2	65.939	0.0028548	1.7862	275610000	1	B5DEK2;D4A4G3	B5DEK2;D4A4G3		LOC100910316;Ttc39a
21.4514	NaN	NaN	21.3381	NaN	NaN	NaN	NaN	NaN	NaN	NaN	NaN	21.4514	21.3381	NaN	2	2	2	12	12	12	26.163	0	4.5776	117870000	5	B5DEL1	B5DEL1	BTB/POZ domain-containing protein KCTD5	Kctd5
22.3042	23.4986	NaN	23.1446	22.3565	22.8637	22.6643	23.2433	23.0903	0.844619	0.399435	0.30002	22.9014	22.8637	23.0903	12	12	12	9.3	9.3	9.3	154.88	0	93.925	842730000	32	D4A0H5;B5DEL2	D4A0H5;B5DEL2		Cpsf1
NaN	23.7118	NaN	23.7539	22.9594	NaN	NaN	NaN	NaN	NaN	0.561817	NaN	23.7118	23.3566	NaN	5	5	5	34.9	34.9	34.9	12.7	0	8.5513	1161300000	9	B5DEL8	B5DEL8		LOC100363268
29.1884	28.8434	29.1495	29.3355	29.4243	28.1408	28.6434	28.7757	29.2855	0.18894	0.716777	0.339074	29.1495	29.3355	28.7757	23	23	23	81.4	81.4	81.4	22.127	0	323.31	37183000000	137	P62083;B5DEL9;D4AC24;Q6AY74;F1M8D1;D3ZK18;D4A0J8;D3ZG02	P62083;B5DEL9	40S ribosomal protein S7	Rps7
26.1059	26.1573	25.7435	26.7514	26.034	25.4711	26.2243	26.3132	26.4928	0.225554	0.641682	0.136754	26.1059	26.034	26.3132	5	5	5	22.8	22.8	22.8	23.78	0	8.4506	8946900000	53	B5DEM5;F1LSW7;Q63507;Q6TUH8;D3ZHE6	B5DEM5;F1LSW7;Q63507	60S ribosomal protein L14	Rpl14
23.1836	NaN	NaN	NaN	NaN	NaN	NaN	NaN	23.227	NaN	NaN	NaN	23.1836	NaN	23.227	3	3	3	19.7	19.7	19.7	13.193	0	4.1814	803410000	8	B5DEM7	B5DEM7	Transcription elongation factor SPT4	Supt4h1
28.2358	28.1404	28.0077	27.7968	28.7428	28.6095	28.1611	28.1385	27.805	0.114519	0.51207	0.199417	28.1404	28.6095	28.1385	13	13	11	62.2	62.2	55.6	24.675	0	323.31	32376000000	116	B5DEN5;F1M0U2	B5DEN5		Eef1b2
22.1835	22.516	NaN	20.796	NaN	21.7666	NaN	22.0493	NaN	0.235077	0.68636	NaN	22.3498	21.2813	22.0493	3	3	3	13.2	13.2	13.2	26.11	0	5.833	384690000	9	B5DEN9	B5DEN9	Vacuolar protein sorting-associated protein 28 homolog	Vps28
NaN	NaN	NaN	NaN	NaN	21.2896	NaN	NaN	NaN	NaN	NaN	NaN	NaN	21.2896	NaN	3	1	1	17.2	7.2	7.2	21.469	0	6.4267	37497000	1	B5DEP0	B5DEP0		Dguok
19.4242	NaN	NaN	NaN	NaN	NaN	NaN	NaN	NaN	NaN	NaN	NaN	19.4242	NaN	NaN	1	1	1	6.5	6.5	6.5	21.266	0.0022559	1.8585	62754000	1	B5DEP3	B5DEP3	Anaphase-promoting complex subunit 10	Anapc10
22.5155	NaN	NaN	NaN	NaN	NaN	NaN	NaN	NaN	NaN	NaN	NaN	22.5155	NaN	NaN	2	2	2	16.3	16.3	16.3	16.564	0	9.975	295420000	5	B5DEP4;P0C2B9	B5DEP4;P0C2B9	28S ribosomal protein L42, mitochondrial	LOC685447;Mrpl42
20.4537	NaN	NaN	NaN	NaN	NaN	NaN	NaN	NaN	NaN	NaN	NaN	20.4537	NaN	NaN	2	2	2	2.8	2.8	2.8	61.235	0	3.4294	56950000	2	D3ZEX0;B5DEP5	D3ZEX0;B5DEP5		Trip4
25.1936	25.4744	22.5499	26.2926	23.2162	24.5718	24.2728	NaN	24.8697	1.6135	1.54181	0.422051	25.1936	24.5718	24.5713	5	5	5	36.8	36.8	36.8	8.496	0	10.692	4103900000	23	B5DEP7;D3ZK43	B5DEP7;D3ZK43		LOC100360635
25.2507	25.5174	25.5756	25.5194	25.3623	25.0448	25.3858	25.3216	25.3615	0.173219	0.241769	0.032436	25.5174	25.3623	25.3615	12	9	9	47.6	40	40	25.352	0	129.41	4902300000	40	B5DEQ4	B5DEQ4		Snrpb2
25.1299	NaN	27.7565	25.188	24.9278	24.6227	25.5879	25.4652	25.8342	1.85722	0.282973	0.18793	26.4432	24.9278	25.5879	5	5	5	21.3	21.3	21.3	28.004	0	77.772	1994600000	23	B5DER3;Q711G3	B5DER3;Q711G3	Isoamyl acetate-hydrolyzing esterase 1 homolog	Iah1
27.4237	26.503	28.5758	26.6629	27.6526	27.1193	27.1891	26.5776	26.7717	1.03851	0.495352	0.312503	27.4237	27.1193	26.7717	11	11	11	54.2	54.2	54.2	13.527	0	211.15	15066000000	105	B5DES0	B5DES0		Snrpd2
28.0327	28.3955	24.5601	27.5268	26.8496	27.5011	28.2758	28.4209	28.1748	2.1174	0.383762	0.123708	28.0327	27.5011	28.2758	15	15	9	52.6	52.6	44.2	17.734	0	83.177	27231000000	127	F1LT35;D3ZTH8;B5DES1;P62752;D4AAL7;D3ZTX9;D3ZNM1;D3ZFK7;D3Z969;F1M1E5;D4A9L3;D3ZSR8;D3ZIJ2	F1LT35;D3ZTH8;B5DES1;P62752;D4AAL7;D3ZTX9	60S ribosomal protein L23a	RGD1564606;LOC689899;Rpl23a;LOC688776;RGD1565170
24.0804	23.7019	NaN	24.1166	24.0603	24.0335	24.1578	23.6158	23.7645	0.267675	0.0424081	0.280025	23.8911	24.0603	23.7645	6	6	6	23.1	23.1	23.1	39.723	0	58.869	1631500000	25	B5DEX4	B5DEX4		Vasp
NaN	NaN	NaN	21.5185	NaN	NaN	NaN	NaN	NaN	NaN	NaN	NaN	NaN	21.5185	NaN	1	1	1	11.9	11.9	11.9	18.411	0	2.6998	62116000	2	B5DEY4;P0C2C1	B5DEY4;P0C2C1	39S ribosomal protein L30, mitochondrial	Mrpl30
22.8603	21.1231	NaN	NaN	NaN	NaN	21.9862	21.8582	22.5742	1.22835	NaN	0.381851	21.9917	NaN	21.9862	3	3	3	11.7	11.7	11.7	38.795	0	12.253	414600000	11	B5DEY5	B5DEY5		Thoc3
NaN	NaN	NaN	NaN	21.5133	NaN	NaN	NaN	NaN	NaN	NaN	NaN	NaN	21.5133	NaN	4	3	3	9.6	7.1	7.1	46.636	0.0022536	1.8524	432730000	4	B5DEY8	B5DEY8		Snx6
24.3083	24.5543	25.2422	24.8561	24.9358	24.6259	24.742	24.5704	24.6956	0.484098	0.16092	0.0887677	24.5543	24.8561	24.6956	21	21	21	20.1	20.1	20.1	121.75	0	132.84	2786600000	58	B5DEZ4;D3ZTL0;D4AE82	B5DEZ4;D3ZTL0		Tcerg1
23.9635	24.1644	NaN	23.4069	23.364	24.1878	21.9604	22.6751	22.5208	0.14205	0.463745	0.376065	24.0639	23.4069	22.5208	4	4	4	19.9	19.9	19.9	31.006	0	35.286	1270400000	19	B5DEZ6;F1M0P6	B5DEZ6;F1M0P6		Gnpda2
NaN	NaN	NaN	NaN	21.7664	NaN	NaN	NaN	NaN	NaN	NaN	NaN	NaN	21.7664	NaN	3	3	3	13.6	13.6	13.6	36.968	0	25.132	64454000	4	B5DF04;F1LZR2	B5DF04		LOC100911267
NaN	NaN	NaN	NaN	20.1664	NaN	NaN	NaN	NaN	NaN	NaN	NaN	NaN	20.1664	NaN	2	2	2	21.6	21.6	21.6	23.088	0	7.0722	40570000	1	B5DF11	B5DF11	AN1-type zinc finger protein 5	Zfand5
NaN	NaN	NaN	NaN	20.7301	NaN	NaN	NaN	NaN	NaN	NaN	NaN	NaN	20.7301	NaN	3	2	2	12.4	9.5	9.5	31.681	0	3.2808	9672100	2	B5DF24	B5DF24	Uridine-cytidine kinase	Uck1
24.8823	NaN	NaN	25.3962	NaN	NaN	25.2381	25.09	NaN	NaN	NaN	0.104694	24.8823	25.3962	25.1641	1	1	1	13.4	13.4	13.4	12.327	0	29.689	3987000000	15	B5DF36	B5DF36		Plac8
NaN	19.689	NaN	NaN	NaN	NaN	NaN	NaN	NaN	NaN	NaN	NaN	19.689	NaN	NaN	2	2	2	4.5	4.5	4.5	68.037	0	5.3271	64065000	4	B5DF37;D4ABK5	B5DF37;D4ABK5		Taf6l
24.7797	24.9117	NaN	24.745	24.2783	24.5056	25.1138	25.2474	25.1176	0.0933165	0.233392	0.0760524	24.8457	24.5056	25.1176	7	7	7	35.1	35.1	35.1	27.708	0	81.711	3078300000	32	B5DF46	B5DF46	Phosphomannomutase	Pmm2
NaN	NaN	NaN	NaN	NaN	23.6337	NaN	NaN	NaN	NaN	NaN	NaN	NaN	23.6337	NaN	1	1	1	18.3	18.3	18.3	14.677	0	41.784	298930000	5	B5DF51	B5DF51	Membrane magnesium transporter 1	Mmgt1
23.4583	23.4148	NaN	22.9022	23.1526	23.5089	23.1225	22.9301	22.9993	0.0307301	0.304909	0.097461	23.4365	23.1526	22.9993	6	6	6	17	17	17	54.525	0	32.435	1040300000	20	D3ZI37;D3ZNZ1;B5DF55	D3ZI37;D3ZNZ1;B5DF55		Stam
24.0884	NaN	NaN	24.4823	24.0814	NaN	25.0605	24.5807	24.8752	NaN	0.283466	0.241966	24.0884	24.2818	24.8752	4	4	4	26.4	26.4	26.4	16.46	0	57.175	2216600000	15	B5DF60;Q6VV72	B5DF60;Q6VV72	Eukaryotic translation initiation factor 1A	Eif1ax;Eif1a
23.2051	23.2545	NaN	23.5411	23.1665	NaN	23.012	23.5302	23.6374	0.0349178	0.26489	0.334438	23.2298	23.3538	23.5302	5	5	5	14.5	14.5	14.5	64.749	0	24.97	985550000	19	B5DF62	B5DF62		Pak4
25.5858	25.1689	27.4855	25.6184	25.1965	25.7121	25.5733	25.2199	25.2943	1.23485	0.274667	0.186314	25.5858	25.6184	25.2943	9	9	9	67.5	67.5	67.5	22.094	0	176.06	4486500000	54	B5DF65	B5DF65		Blvrb
NaN	NaN	NaN	NaN	NaN	NaN	NaN	21.3962	NaN	NaN	NaN	NaN	NaN	NaN	21.3962	1	1	1	4.4	4.4	4.4	45.902	0	84.41	95197000	8	B5DF66	B5DF66		Supt7l
NaN	NaN	NaN	NaN	NaN	20.5261	NaN	NaN	NaN	NaN	NaN	NaN	NaN	20.5261	NaN	1	1	1	7.9	7.9	7.9	30.587	0	8.6846	84902000	2	B5DF84	B5DF84		Utp11l
21.7267	NaN	NaN	NaN	NaN	NaN	NaN	NaN	NaN	NaN	NaN	NaN	21.7267	NaN	NaN	2	2	2	5.2	5.2	5.2	70.761	0	2.542	154680000	3	B5DF86;D3ZKH5	B5DF86;D3ZKH5		Cog8
23.5094	NaN	NaN	22.8782	23.4275	23.486	23.3396	23.1272	22.5776	NaN	0.335326	0.39327	23.5094	23.4275	23.1272	12	12	12	19.8	19.8	19.8	88.931	0	28.021	1104100000	23	B5DF89	B5DF89	Cullin-3	Cul3
28.0972	28.2558	27.6775	28.0564	27.2298	27.6191	28.0119	27.8773	28.2989	0.2988	0.413551	0.215362	28.0972	27.6191	28.0119	16	16	14	53.7	53.7	46.9	36.169	0	151.8	28681000000	151	B5DF91	B5DF91		Elavl1
21.9232	NaN	NaN	NaN	NaN	NaN	NaN	NaN	NaN	NaN	NaN	NaN	21.9232	NaN	NaN	2	2	2	5.2	5.2	5.2	87.157	0	8.9958	162240000	2	E9PTG6;D3ZT25;B5DF93	E9PTG6;D3ZT25;B5DF93	Protein PAT1 homolog 1	Patl1
27.7668	27.7079	27.6342	28.0245	27.7726	28.0568	27.8015	27.793	27.5627	0.0664576	0.155618	0.135491	27.7079	28.0245	27.793	35	35	35	43.8	43.8	43.8	92.66	0	323.31	26393000000	219	B5DFA0	B5DFA0		Vil1
22.6125	22.9237	NaN	22.0711	21.9882	23.4105	22.7093	22.7451	22.5385	0.220066	0.798335	0.110373	22.7681	22.0711	22.7093	6	6	6	8.3	8.3	8.3	152.44	0	21.807	687900000	19	B5DFA2;P0C0R5	B5DFA2;P0C0R5	Phosphoinositide 3-kinase regulatory subunit 4	Pik3r4
NaN	20.6951	NaN	NaN	NaN	NaN	NaN	NaN	NaN	NaN	NaN	NaN	20.6951	NaN	NaN	1	1	1	3.5	3.5	3.5	49.793	0.00042239	2.2229	49481000	2	D4A4M2;B5DFA5	D4A4M2;B5DFA5		Kdelc1
27.5428	26.6024	29.1263	27.1629	27.9072	27.9328	27.6072	27.1581	27.5848	1.27551	0.437301	0.253083	27.5428	27.9072	27.5848	15	15	8	47.5	47.5	35.3	47.655	0	249.84	17067000000	98	B5DFB2;D4A250	B5DFB2;D4A250		Rbbp4;RGD1563620
26.1185	26.5124	24.6836	26.2407	26.5916	26.4545	25.9915	26.1248	26.0397	0.962552	0.176867	0.0674737	26.1185	26.4545	26.0397	27	27	27	30.3	30.3	30.3	105.43	0	323.31	8848900000	116	B5DFC8;D3ZX16	B5DFC8	Eukaryotic translation initiation factor 3 subunit C	Eif3c
24.4342	23.9725	23.477	24.754	24.8154	24.6984	22.8827	23.6434	23.834	0.478689	0.0585485	0.503343	23.9725	24.754	23.6434	10	10	10	22.2	22.2	22.2	66.368	0	252.04	2028200000	28	B5DFD1	B5DFD1		Nudcd1
NaN	NaN	24.4603	23.7543	23.9423	23.2272	NaN	NaN	NaN	NaN	0.370675	NaN	24.4603	23.7543	NaN	4	4	4	61.4	61.4	61.4	12.8	0	28.938	1060500000	19	B5DFD8	B5DFD8	SH3 domain-binding glutamic acid-rich-like protein	Sh3bgrl
22.7815	23.081	NaN	23.5449	23.6912	NaN	23.1994	23.5216	22.881	0.211771	0.103443	0.320302	22.9313	23.618	23.1994	10	10	10	27.4	27.4	27.4	49.701	0	87.1	879760000	26	B5DFD9	B5DFD9		Las1l
NaN	20.2179	NaN	NaN	NaN	NaN	NaN	NaN	NaN	NaN	NaN	NaN	20.2179	NaN	NaN	2	2	2	3.5	3.5	3.5	85.25	0	2.7324	95148000	3	B5DFE2;D3ZQA4	B5DFE2;D3ZQA4		Ezh2
NaN	NaN	NaN	NaN	NaN	22.5121	NaN	NaN	NaN	NaN	NaN	NaN	NaN	22.5121	NaN	4	4	4	17	17	17	38.44	0	16.658	316740000	6	B5DFF4	B5DFF4		Vps37c
23.4561	23.5407	NaN	23.2605	22.4802	24.2461	23.059	23.4235	23.4456	0.0598215	0.884955	0.217077	23.4984	23.2605	23.4235	4	4	4	5.2	5.2	5.2	102.8	0	20.836	1231000000	16	P0C5W1;B5DFH2	P0C5W1;B5DFH2	Microtubule-associated protein 1S;MAP1S heavy chain;MAP1S light chain	Map1s
NaN	23.2306	NaN	22.3413	NaN	22.8375	22.753	NaN	NaN	NaN	0.350894	NaN	23.2306	22.5894	22.753	2	2	2	15.8	15.8	15.8	18.733	0	101.52	683410000	12	B5DFI3	B5DFI3		Ap1s1
21.2715	NaN	NaN	NaN	NaN	NaN	NaN	NaN	NaN	NaN	NaN	NaN	21.2715	NaN	NaN	3	3	3	8.8	8.8	8.8	58.554	0	6.1926	72625000	5	B5DFI5;D4AAJ8	B5DFI5		Trim27
NaN	NaN	NaN	22.1777	22.3241	NaN	22.5742	22.7733	NaN	NaN	0.103486	0.140784	NaN	22.2509	22.6738	4	4	4	30.5	30.5	30.5	24.215	0	26.936	369630000	17	B5DFI8	B5DFI8	Ubiquitin-conjugating enzyme E2 S	Ube2s
24.4317	24.6164	NaN	24.2695	23.7216	24.3778	24.5689	24.2058	24.3693	0.130653	0.351764	0.18183	24.5241	24.2695	24.3693	10	10	10	32.5	32.5	32.5	47.943	0	34.285	2403100000	40	B5DFI9	B5DFI9		Pdk3
20.6494	NaN	NaN	NaN	NaN	NaN	NaN	NaN	NaN	NaN	NaN	NaN	20.6494	NaN	NaN	1	1	1	5.3	5.3	5.3	25.15	0.0088357	1.3622	116090000	1	B5DFJ2	B5DFJ2		Fam3a
25.9257	26.0391	25.7137	25.4643	25.5722	26.164	25.7343	25.796	25.1615	0.165172	0.376719	0.34991	25.9257	25.5722	25.7343	22	22	22	24	24	24	135.67	0	284.5	6350700000	96	B5DFK6	B5DFK6	AP-3 complex subunit delta	Ap3d1
NaN	NaN	NaN	NaN	NaN	22.0609	NaN	NaN	NaN	NaN	NaN	NaN	NaN	22.0609	NaN	3	3	3	13	13	13	33.804	0	5.8922	461210000	5	B5DFL5	B5DFL5		Sap30bp
24.8388	24.1413	24.8789	24.7491	24.8559	24.8546	25.2729	24.5732	24.8317	0.414773	0.06126	0.353778	24.8388	24.8546	24.8317	8	8	8	42.2	42.2	42.2	26.101	0	113.33	2869000000	56	B5DFM8	B5DFM8		Bcas2
23.2158	NaN	24.5789	22.8907	NaN	NaN	24.162	23.9541	NaN	0.963864	NaN	0.147001	23.8974	22.8907	24.0581	3	3	3	26.5	26.5	26.5	16.33	0	51.022	632770000	11	B5DFN3;D4ADV5;D3Z949;F1LVN7	B5DFN3;D4ADV5;D3Z949	Ubiquinol-cytochrome-c reductase complex assembly factor 2	Uqcc2;RGD1561671
24.7776	25.1483	NaN	25.0878	24.3153	24.826	25.4668	25.2603	25.378	0.262089	0.392832	0.103597	24.9629	24.826	25.378	7	7	7	61	61	61	17.326	0	141.47	3740500000	26	B5DFN4	B5DFN4		Pfdn5
23.2065	23.3947	NaN	23.5769	23.0767	23.6842	23.4038	23.4929	23.1813	0.133042	0.324267	0.160478	23.3006	23.5769	23.4038	7	7	7	39.4	39.4	39.4	25.493	0	41.699	1119200000	18	P24473;B6DYQ0	P24473;B6DYQ0	Glutathione S-transferase kappa 1	Gstk1
NaN	21.2316	NaN	NaN	NaN	NaN	NaN	NaN	NaN	NaN	NaN	NaN	21.2316	NaN	NaN	1	1	1	7.7	7.7	7.7	17.471	0	2.4787	122100000	2	B6DYQ4;P08011	B6DYQ4;P08011	Microsomal glutathione S-transferase 1	Mgst1
22.4184	NaN	NaN	NaN	NaN	NaN	NaN	NaN	NaN	NaN	NaN	NaN	22.4184	NaN	NaN	2	2	2	10.4	10.4	10.4	27.468	0	5.25	99269000	4	B6DYQ8;Q01579;D3ZUM0	B6DYQ8;Q01579;D3ZUM0	Glutathione S-transferase theta-1	Gstt1
NaN	NaN	NaN	20.7068	NaN	NaN	NaN	NaN	NaN	NaN	NaN	NaN	NaN	20.7068	NaN	1	1	1	5.7	5.7	5.7	27.439	0.0012521	2.0616	73208000	2	B6DYQ9;P30713	B6DYQ9;P30713	Glutathione S-transferase theta-2	Gstt2
24.4331	24.7167	NaN	24.6017	24.3095	24.3377	24.6977	24.6207	24.4976	0.200472	0.16119	0.100956	24.5749	24.3377	24.6207	10	10	10	33.8	33.8	33.8	60.187	0	110.9	2725200000	42	Q5U317;B6RIU0;F8WG55;D3ZQV6;D3ZN90	Q5U317;B6RIU0;F8WG55;D3ZQV6;D3ZN90	Pre-mRNA 3-end-processing factor FIP1	Fip1l1
25.6847	26.2743	NaN	25.6143	NaN	23.4282	25.3049	26.2416	NaN	0.416896	1.54584	0.662347	25.9795	24.5212	25.7733	12	11	11	7.6	7.2	7.2	280.49	0	34.621	5551200000	19	C0JPT7;D3ZXX2;D3ZAP2	C0JPT7;D3ZXX2;D3ZAP2		Flna
NaN	21.2339	NaN	NaN	NaN	NaN	NaN	NaN	NaN	NaN	NaN	NaN	21.2339	NaN	NaN	1	1	1	3.6	3.6	3.6	38.574	0.0078771	1.3953	142930000	1	F1M156;C0KUC5;C0KUC6;D4A028	F1M156;C0KUC5;C0KUC6;D4A028		Lims1
26.8818	27.0513	27.0187	26.8815	26.9601	27.3507	27.3236	27.379	26.8299	0.0899564	0.251299	0.302302	27.0187	26.9601	27.3236	21	21	20	27.4	27.4	26.4	77.471	0	323.31	15333000000	136	Q07266;C6L8E0;Q07266-2;F1LT37;F1LTJ3	Q07266;C6L8E0;Q07266-2	Drebrin	Dbn1
25.3378	24.8164	25.8854	24.9286	25.3945	25.4833	24.5256	25.0826	24.6894	0.534534	0.297973	0.286254	25.3378	25.3945	24.6894	18	18	18	43	43	43	72.488	0	323.31	4069000000	71	D2XV59;D3ZLX6;D3ZUV4	D2XV59;D3ZLX6	GTP-binding protein 1	Gtpbp1
NaN	NaN	NaN	NaN	21.9898	NaN	22.2327	NaN	NaN	NaN	NaN	NaN	NaN	21.9898	22.2327	6	5	5	8	6.8	6.8	78.683	0	3.6306	148530000	7	D3Z7Y7;F1LQP2;Q68FW7;D3ZPX5	D3Z7Y7;F1LQP2;Q68FW7;D3ZPX5	Threonine--tRNA ligase, mitochondrial	Tars2
NaN	NaN	NaN	NaN	NaN	NaN	NaN	21.2545	NaN	NaN	NaN	NaN	NaN	NaN	21.2545	2	2	2	4.2	4.2	4.2	70.045	0.0090055	1.3416	75830000	1	D3Z7Z5	D3Z7Z5		Ranbp10
24.4972	24.7913	23.1812	24.5133	23.4413	24.2983	23.8333	24.6256	24.5372	0.857429	0.567169	0.434191	24.4972	24.2983	24.5372	19	19	14	22.2	22.2	18.2	154.27	0	108.67	2403400000	52	D3ZZQ0;D3Z811;D3ZAI2	D3ZZQ0;D3Z811;D3ZAI2		Tnik
NaN	NaN	NaN	NaN	NaN	NaN	NaN	NaN	NaN	NaN	NaN	NaN	NaN	NaN	NaN	1	1	1	0.5	0.5	0.5	300.26	0.0071076	1.4171	0	1	D3ZLE7;D3Z822	D3ZLE7;D3Z822		Atr
23.3165	23.2968	NaN	23.4926	24.0068	23.4371	23.9998	24.3216	23.3766	0.013866	0.314141	0.480406	23.3066	23.4926	23.9998	17	17	17	13.9	13.9	13.9	194.76	0	78.318	1351300000	41	D3ZT52;D3ZT38;D3Z833;D3ZT43	D3ZT52;D3ZT38;D3Z833		Pbrm1
NaN	NaN	NaN	NaN	NaN	21.8401	NaN	NaN	NaN	NaN	NaN	NaN	NaN	21.8401	NaN	6	6	6	6.9	6.9	6.9	172.42	0	17.204	238580000	8	D3Z837	D3Z837		Cdc42bpg
NaN	NaN	NaN	21.4829	NaN	NaN	22.5333	22.3981	21.828	NaN	NaN	0.374336	NaN	21.4829	22.3981	8	7	7	7.7	7.2	7.2	149.54	0	31.04	356920000	13	D3Z840;D3ZQN9;D3ZQM1	D3Z840		Fanci
NaN	22.2909	NaN	NaN	NaN	NaN	22.9686	22.3324	22.3117	NaN	NaN	0.373446	22.2909	NaN	22.3324	3	3	3	14.2	14.2	14.2	32.428	0	12.909	327000000	6	D3Z857;D4A5C8;F1M1F3;D3ZHX6	D3Z857;D4A5C8;F1M1F3;D3ZHX6		Eya3
23.7692	24.3641	NaN	23.6364	23.8373	23.7838	23.9153	24.3211	23.6025	0.420622	0.10402	0.360278	24.0666	23.7838	23.9153	8	8	8	17.1	17.1	17.1	60.377	0	64.157	1681400000	28	D3Z863	D3Z863		Cwf19l1
NaN	NaN	NaN	NaN	NaN	20.8374	NaN	NaN	NaN	NaN	NaN	NaN	NaN	20.8374	NaN	2	2	2	4.6	4.6	4.6	108.31	0	10.429	27407000	2	D4ACF1;D3Z864;D3ZMF2	D4ACF1;D3Z864;D3ZMF2		Eif4enif1
22.7213	23.2691	NaN	23.5384	22.7578	23.6739	23.6241	23.6649	23.4078	0.387353	0.494464	0.138171	22.9952	23.5384	23.6241	6	6	6	28.5	28.5	28.5	21.732	0	24.607	1198200000	22	D3Z873;G3V9Y9	D3Z873;G3V9Y9		Ap3s1
NaN	22.5893	NaN	NaN	21.6635	NaN	22.4553	NaN	NaN	NaN	NaN	NaN	22.5893	21.6635	22.4553	2	2	2	10.1	10.1	10.1	34.471	0	13.74	325420000	7	D3Z880;P35738	D3Z880;P35738	2-oxoisovalerate dehydrogenase subunit beta, mitochondrial	Bckdhb
NaN	NaN	NaN	21.2794	NaN	NaN	NaN	NaN	NaN	NaN	NaN	NaN	NaN	21.2794	NaN	3	3	3	4.4	4.4	4.4	127.09	0	7.0818	129440000	3	Q1AAU6;D3ZVP8;D3Z883;F1LNU7;Q1AAU6-3;Q1AAU6-2;F1M0L1	Q1AAU6;D3ZVP8;D3Z883;F1LNU7;Q1AAU6-3;Q1AAU6-2;F1M0L1	Arf-GAP with SH3 domain, ANK repeat and PH domain-containing protein 1	Asap1
24.7514	24.8299	23.3177	24.2366	24.9564	25.1343	25.0259	24.1276	24.542	0.851307	0.475331	0.449604	24.7514	24.9564	24.542	8	8	8	51.5	51.5	51.5	21.435	0	180.38	2952000000	38	F1LZH6;D3Z887;D3ZVP2;F1M2J1;F1MAB9	F1LZH6;D3Z887;D3ZVP2;F1M2J1;F1MAB9		Tpd52
NaN	NaN	21.6087	NaN	NaN	NaN	NaN	NaN	NaN	NaN	NaN	NaN	21.6087	NaN	NaN	2	2	2	2	2	2	178.47	0	9.6872	12629000	2	D3Z896	D3Z896		LOC100911204
NaN	NaN	NaN	NaN	NaN	22.302	NaN	NaN	NaN	NaN	NaN	NaN	NaN	22.302	NaN	4	4	4	10.3	10.3	10.3	71.657	0	30.892	423760000	9	D3Z898;D4A2W9;D3ZA81	D3Z898;D4A2W9;D3ZA81		Samhd1
22.9602	23.5818	NaN	NaN	NaN	NaN	NaN	NaN	NaN	0.43953	NaN	NaN	23.271	NaN	NaN	12	2	1	34	11.9	5.7	22.334	0	5.3128	747110000	7	D3Z8A3;D3ZGW6;D3ZLA7;D3ZC69;F1LXZ8;D3ZMK0;F1LNG6;F1M2Z0;F1LYW8;D3ZHA8;F1M8Z1;F1M7I0;F1LWU2	D3Z8A3;D3ZGW6;D3ZLA7;D3ZC69;F1LXZ8;D3ZMK0;F1LNG6		Hmgb1-ps3;RGD1563668;Hmgb1
24.9525	24.4906	25.0897	24.4264	25.1356	25.4615	25.072	25.3203	24.8457	0.313892	0.529282	0.237391	24.9525	25.1356	25.072	27	27	27	32.1	32.1	32.1	128.36	0	116.1	3299800000	70	D3Z8B2	D3Z8B2		Nup133
NaN	20.078	NaN	NaN	NaN	NaN	NaN	NaN	NaN	NaN	NaN	NaN	20.078	NaN	NaN	2	2	2	16.7	16.7	16.7	26.403	0	102.09	63217000	5	D3Z8C1;D3ZS48;D3ZU15	D3Z8C1;D3ZS48;D3ZU15		Lsm14b
28.0225	27.7475	NaN	27.6366	26.936	27.0786	27.9202	27.5803	27.5395	0.194462	0.370265	0.209044	27.885	27.0786	27.5803	14	14	5	14.5	14.5	6.6	145.31	0	51.105	21847000000	37	D3Z8C3;D3ZX82	D3Z8C3;D3ZX82		Cyfip2
NaN	NaN	NaN	NaN	21.7657	NaN	NaN	NaN	NaN	NaN	NaN	NaN	NaN	21.7657	NaN	5	5	5	9.5	9.5	9.5	76.079	0	80.328	178900000	8	D3Z8C7	D3Z8C7		Wdr48
NaN	20.5918	NaN	NaN	NaN	NaN	NaN	NaN	NaN	NaN	NaN	NaN	20.5918	NaN	NaN	1	1	1	3.6	3.6	3.6	42.847	0.0067474	1.4767	40815000	1	D3Z8D6	D3Z8D6
24.1276	23.9675	24.6331	24.0091	23.6502	23.765	23.6747	23.9655	23.6423	0.347374	0.183278	0.178013	24.1276	23.765	23.6747	18	13	11	29.2	21.3	18.1	80.226	0	70.671	1649600000	35	D3Z8E0;D3Z8Q1;F1M9M3	D3Z8E0	Ribosomal protein S6 kinase	Rps6ka3
NaN	NaN	NaN	NaN	21.7012	NaN	NaN	NaN	NaN	NaN	NaN	NaN	NaN	21.7012	NaN	3	3	3	3.9	3.9	3.9	176.21	0	14.973	82265000	3	D3Z8E6;D3ZDC5	D3Z8E6;D3ZDC5	Calmodulin-regulated spectrin-associated protein 1	Camsap1
NaN	NaN	23.1025	23.2295	23.3918	NaN	NaN	NaN	NaN	NaN	0.11477	NaN	23.1025	23.3106	NaN	3	3	3	15.3	15.3	15.3	38.227	0	30.014	1239500000	9	Q5U1Y3;D3Z8E7;D3ZDU6	Q5U1Y3;D3Z8E7		Fblim1
NaN	NaN	NaN	21.2877	NaN	NaN	NaN	NaN	NaN	NaN	NaN	NaN	NaN	21.2877	NaN	3	3	3	11.4	11.4	11.4	41.04	0	3.9627	92171000	4	D3Z8F2	D3Z8F2
19.0502	NaN	NaN	NaN	NaN	NaN	NaN	NaN	NaN	NaN	NaN	NaN	19.0502	NaN	NaN	2	2	2	4.5	4.5	4.5	69.579	0	3.9618	30646000	2	D3Z8G8	D3Z8G8		Mau2
NaN	NaN	NaN	23.1478	NaN	NaN	NaN	NaN	NaN	NaN	NaN	NaN	NaN	23.1478	NaN	4	4	4	17.6	17.6	17.6	31.768	0	10.742	425170000	7	G3V985;D3Z8J5	G3V985;D3Z8J5		Sco1
22.7536	NaN	NaN	NaN	NaN	NaN	NaN	NaN	NaN	NaN	NaN	NaN	22.7536	NaN	NaN	2	2	2	28.6	28.6	28.6	16.182	0	7.2075	387790000	3	D3Z8K0;B5DEN7	D3Z8K0;B5DEN7		Pdzd11
NaN	NaN	NaN	NaN	20.8939	NaN	NaN	NaN	NaN	NaN	NaN	NaN	NaN	20.8939	NaN	4	4	4	4.4	4.4	4.4	127.8	0	3.9748	57229000	5	D3ZBP2;D3Z8K6;D3ZIN2	D3ZBP2;D3Z8K6;D3ZIN2		Sin3a
21.9542	NaN	NaN	22.9293	21.4455	NaN	NaN	21.7077	22.7893	NaN	1.04922	0.764807	21.9542	22.1874	22.2485	4	4	4	17.4	17.4	17.4	39.705	0	14.357	431570000	11	D3Z8M0;A1A5P7	D3Z8M0;A1A5P7		Plekha1
21.0413	NaN	NaN	NaN	NaN	NaN	NaN	NaN	NaN	NaN	NaN	NaN	21.0413	NaN	NaN	1	1	1	5.4	5.4	5.4	50.748	0	20.757	243020000	10	D3Z8M4;Q5FVC5	D3Z8M4;Q5FVC5		Pvrl2
20.9534	NaN	NaN	NaN	NaN	NaN	NaN	NaN	NaN	NaN	NaN	NaN	20.9534	NaN	NaN	3	2	2	4.6	3.7	3.7	100.57	0	7.6944	216940000	3	D3ZXM5;D3Z8M8;P62501	D3ZXM5;D3Z8M8;P62501	TSC22 domain family protein 1	Tsc22d1
26.368	26.5582	25.4951	26.3958	25.677	26.5257	25.8979	26.0051	25.9284	0.566921	0.457155	0.055215	26.368	26.3958	25.9284	53	53	53	21.2	21.2	21.2	347.45	0	210.87	8239500000	157	D4A899;D3Z8N6;E9PSR7;F1MA93	D4A899;D3Z8N6		Vps13a
NaN	NaN	NaN	NaN	NaN	NaN	22.941	22.9369	22.1409	NaN	NaN	0.460788	NaN	NaN	22.9369	2	2	2	26.1	26.1	26.1	17.751	0	29.901	374190000	6	D3Z8Q7	D3Z8Q7		Fam96b
NaN	22.8757	NaN	22.8261	22.4753	NaN	22.6919	22.5872	22.5155	NaN	0.248068	0.0887211	22.8757	22.6507	22.5872	6	6	6	17.8	17.8	17.8	33.287	0	4.9573	637010000	11	E9PTV5;D4A5M3;D3Z8R2	E9PTV5;D4A5M3;D3Z8R2		Ntan1
24.3044	24.1668	NaN	24.4045	24.4429	23.5837	24.9683	24.6299	24.8157	0.0973612	0.485354	0.169442	24.2356	24.4045	24.8157	9	9	5	29.4	29.4	10.6	35.082	0	167.11	2238200000	47	D3Z8R4	D3Z8R4		Rbm25l1
25.112	25.5409	25.0992	25.7396	25.3459	25.4753	25.2554	25.5495	25.1563	0.251417	0.200658	0.204495	25.112	25.4753	25.2554	17	17	17	40.4	40.4	40.4	53.236	0	159	4777600000	66	P85968;D3Z8R5;F1M9K9;F8WFJ4	P85968;D3Z8R5;F1M9K9;F8WFJ4	6-phosphogluconate dehydrogenase, decarboxylating	Pgd;Kif1b
NaN	NaN	22.9682	NaN	NaN	NaN	NaN	NaN	NaN	NaN	NaN	NaN	22.9682	NaN	NaN	3	3	3	52.5	52.5	52.5	11.172	0	4.5435	289880000	6	D3Z8T2;D3ZZ41	D3Z8T2;D3ZZ41		Mrps36
31.939	31.3982	30.4976	32.0126	31.8014	30.9717	32.2027	31.911	32.2932	0.728123	0.550198	0.199728	31.3982	31.8014	32.2027	11	11	0	63.5	63.5	0	13.89	0	192.98	351080000000	399	G3V9C7;D3ZWM5;G3V8B3;D3Z8U0;F1LS18;D3ZLY9;D4ABS3;D3ZNH4;Q00715;Q00729;F1LP73	G3V9C7;D3ZWM5;G3V8B3;D3Z8U0;F1LS18;D3ZLY9;D4ABS3;D3ZNH4;Q00715;Q00729	Histone H2B;Histone H2B type 1;Histone H2B type 1-A	Hist1h2bk;Hist1h2bb;LOC100910200;Hist1h2bl;Hist1h2bo;Hist1h2ba
NaN	NaN	NaN	20.1703	NaN	NaN	NaN	NaN	NaN	NaN	NaN	NaN	NaN	20.1703	NaN	1	1	1	4.4	4.4	4.4	65.993	0	29.881	17727000	1	D3Z8U3;D3ZLV2;D3ZFK6;D3ZG36	D3Z8U3;D3ZLV2;D3ZFK6;D3ZG36		Atg16l1
23.9422	NaN	NaN	NaN	NaN	NaN	NaN	NaN	NaN	NaN	NaN	NaN	23.9422	NaN	NaN	8	2	1	23.2	9.8	6.3	34.003	0.00021286	2.345	1408100000	5	D3Z8U8	D3Z8U8
NaN	21.4917	NaN	NaN	NaN	NaN	NaN	NaN	NaN	NaN	NaN	NaN	21.4917	NaN	NaN	2	2	2	1.4	1.4	1.4	336.97	0	17.769	106670000	3	D4AA13;D3Z8V2	D4AA13;D3Z8V2		Dmxl1
23.1401	NaN	NaN	NaN	NaN	22.7324	NaN	NaN	22.8461	NaN	NaN	NaN	23.1401	22.7324	22.8461	5	4	4	24.4	19.8	19.8	27.355	0	62.167	572910000	9	D3Z8X1	D3Z8X1
NaN	NaN	NaN	19.4559	NaN	NaN	NaN	NaN	NaN	NaN	NaN	NaN	NaN	19.4559	NaN	3	1	1	2.4	0.6	0.6	262.14	0	3.8676	10804000	1	D3Z8X4;D3ZQT8;F1LY20;F1LTB3;F1LSZ5	D3Z8X4;D3ZQT8	DNA polymerase	Pole
23.0275	23.3515	NaN	23.2691	NaN	23.4704	23.0217	23.6356	22.9215	0.229137	0.142277	0.386584	23.1895	23.3697	23.0217	9	8	8	20.9	18.8	18.8	59.044	0	30.266	995740000	23	Q99N27;D3Z8Y0	Q99N27;D3Z8Y0	Sorting nexin-1	Snx1
23.0174	NaN	NaN	22.7459	NaN	NaN	NaN	NaN	23.2049	NaN	NaN	NaN	23.0174	22.7459	23.2049	3	3	3	19.1	19.1	19.1	21.839	0	39.456	789720000	16	D3ZU54;E9PTX5;D3Z8Z3	D3ZU54;E9PTX5;D3Z8Z3		Denr
25.2426	25.2646	26.8522	24.8642	23.2552	25.1523	24.616	NaN	24.9207	0.923006	1.02232	0.215491	25.2646	24.8642	24.7684	4	2	0	16.4	9.7	0	33.802	0	26.552	2909800000	30	D3Z8Z8;E9PSS8;D3ZKI0;F1M9F3;P15978;F1M0T0;D3ZQG9;F1LNL8;E9PT38;E9PSX3;Q6MG34;Q4FZX6;F1MAQ9;D3ZLE6;Q95II0;Q0PKT3;E9PTZ9;D3ZNA5;Q6MFY2;Q6JV21;Q0GC73;G3V627;F7F5U0;F1LQF2;D4A0E0;F1LQG7;E9PT10;Q4G002;Q6MG01;I1SB24;E9PSW1	D3Z8Z8;E9PSS8;D3ZKI0;F1M9F3;P15978;F1M0T0;D3ZQG9;F1LNL8;E9PT38;E9PSX3;Q6MG34;Q4FZX6;F1MAQ9;D3ZLE6;Q95II0	Class I histocompatibility antigen, Non-RT1.A alpha-1 chain	RT1-A1;RT1-CE16;RT1-Aw2;RT1-CE2;RT1-A;RT1-CE10;LOC683761;LOC100364956
NaN	NaN	NaN	NaN	NaN	19.4847	NaN	NaN	NaN	NaN	NaN	NaN	NaN	19.4847	NaN	1	1	1	1.6	1.6	1.6	82.708	0.0091815	1.3274	48825000	1	D3Z8Z9	D3Z8Z9		Ckap2l
19.7581	NaN	NaN	NaN	NaN	NaN	NaN	NaN	NaN	NaN	NaN	NaN	19.7581	NaN	NaN	2	2	2	5	5	5	37.347	0.0030389	1.707	134510000	3	D3Z900;D3ZFV5;O88994	D3Z900;D3ZFV5;O88994	Mitochondrial amidoxime reducing component 2	2016-03-02
26.1162	26.7297	23.7368	26.7693	25.9984	26.8349	26.0703	26.0007	26.3725	1.58095	0.465131	0.197638	26.1162	26.7693	26.0703	32	32	31	31.7	31.7	31.1	133.43	0	323.31	9484300000	133	D3Z905;Q9Z2Q1;G3V699;D4A5M5;Q9Z2Q1-2	D3Z905;Q9Z2Q1;G3V699;D4A5M5;Q9Z2Q1-2	Protein transport protein Sec31A	Sec31a
NaN	NaN	NaN	23.0275	NaN	NaN	NaN	NaN	NaN	NaN	NaN	NaN	NaN	23.0275	NaN	1	1	1	5.1	5.1	5.1	38.832	0	8.4112	825230000	5	D3Z912	D3Z912
NaN	NaN	NaN	NaN	NaN	22.4888	NaN	NaN	NaN	NaN	NaN	NaN	NaN	22.4888	NaN	2	2	2	35.6	35.6	35.6	11.367	0	7.2502	86096000	2	D3Z914	D3Z914		Inip
22.8734	23.0731	NaN	22.6134	NaN	23.2415	22.3743	22.6353	22.6072	0.141245	0.444113	0.143284	22.9732	22.9275	22.6072	8	8	8	12.6	12.6	12.6	91.93	0	20.193	723420000	18	D3ZJ81;D3Z927	D3ZJ81;D3Z927		Fstl4
23.5858	23.2019	23.4862	23.4238	23.9958	23.6874	23.532	23.6306	23.1088	0.199187	0.286267	0.277204	23.4862	23.6874	23.532	18	18	18	18.5	18.5	18.5	177.99	0	152.53	1223200000	38	O08873;D3Z929;D4A3R5;D4A0F6;D3ZES8;D3ZXG9;D3ZPI1;D4A787;D3ZER9;D3ZPH7	O08873;D3Z929;D4A3R5;D4A0F6;D3ZES8;D3ZXG9;D3ZPI1;D4A787;D3ZER9	MAP kinase-activating death domain protein	Madd
NaN	22.7434	NaN	22.388	21.8224	NaN	NaN	21.8984	NaN	NaN	0.399954	NaN	22.7434	22.1052	21.8984	3	3	3	11.8	11.8	11.8	39.902	0	9.5451	439730000	8	D3Z937;D3Z9E3	D3Z937;D3Z9E3		Hmg20a
26.9281	26.9266	25.946	26.8738	26.3165	26.9082	26.9397	26.8032	27.0334	0.56658	0.332162	0.11577	26.9266	26.8738	26.9397	26	26	26	36.6	36.6	36.6	101.58	0	266.49	12716000000	134	D3Z941	D3Z941		Mars
NaN	NaN	NaN	NaN	NaN	22.6249	NaN	NaN	NaN	NaN	NaN	NaN	NaN	22.6249	NaN	3	3	3	13.3	13.3	13.3	31.226	0	11.536	263090000	8	D3Z943;Q7TP15	D3Z943;Q7TP15	S-methyl-5-thioadenosine phosphorylase	Mtap
21.9089	NaN	NaN	NaN	NaN	NaN	NaN	NaN	NaN	NaN	NaN	NaN	21.9089	NaN	NaN	1	1	1	4.7	4.7	4.7	28.399	0	11.204	195390000	4	D3Z946	D3Z946		Tmem70
NaN	NaN	20.7127	NaN	NaN	NaN	NaN	NaN	NaN	NaN	NaN	NaN	20.7127	NaN	NaN	2	2	2	4.3	4.3	4.3	70.234	0.0014496	1.9802	20250000	3	D3Z955	D3Z955		Pgm2l1
NaN	NaN	NaN	NaN	22.3585	NaN	NaN	NaN	NaN	NaN	NaN	NaN	NaN	22.3585	NaN	5	5	5	14.8	14.8	14.8	65.176	0	58.222	403000000	11	D3Z962	D3Z962		Tacc3
27.6916	27.0754	27.1532	27.4188	27.7054	27.8751	27.1938	27.3767	27.1006	0.335545	0.230642	0.14045	27.1532	27.7054	27.1938	9	8	8	31.5	31.5	31.5	27.377	0	161.16	18127000000	72	D4A720;D3Z964;F1M8R2;F1LZA3	D4A720;D3Z964		Srsf7
NaN	NaN	NaN	NaN	NaN	NaN	NaN	NaN	NaN	NaN	NaN	NaN	NaN	NaN	NaN	1	1	1	4	4	4	43.528	0	3.9009	0	1	D3Z972;D3ZBW3	D3Z972;D3ZBW3		Tmem201
NaN	22.2038	NaN	NaN	NaN	NaN	NaN	NaN	NaN	NaN	NaN	NaN	22.2038	NaN	NaN	6	6	6	9.5	9.5	9.5	96.153	0	12.197	325990000	6	D3ZJ29;D3Z976	D3ZJ29;D3Z976		Zfp512b
27.0763	27.544	27.1245	26.8158	26.768	27.6395	27.452	27.5588	27.4158	0.257216	0.489974	0.0743585	27.1245	26.8158	27.452	9	9	9	34.4	34.4	34.4	25.476	0	106.03	19147000000	85	Q6PDU1;D3Z982;F1LUT2	Q6PDU1;D3Z982	Serine/arginine-rich splicing factor 2	Srsf2
NaN	NaN	NaN	NaN	NaN	22.7275	NaN	NaN	NaN	NaN	NaN	NaN	NaN	22.7275	NaN	4	4	4	7.5	7.5	7.5	90.222	0	19.066	326940000	8	P52632;G3V8K7;D3Z989;Q62771;Q62771-2	P52632;G3V8K7;D3Z989;Q62771;Q62771-2	Signal transducer and activator of transcription 5B;Signal transducer and activator of transcription;Signal transducer and activator of transcription 5A	Stat5b;Stat5a
21.2186	NaN	NaN	NaN	NaN	NaN	NaN	NaN	NaN	NaN	NaN	NaN	21.2186	NaN	NaN	1	1	1	1.2	1.2	1.2	124.96	0.0030414	1.7093	142700000	4	D3Z993;F1LMU6;Q63191	D3Z993;F1LMU6;Q63191	Apical endosomal glycoprotein	Mamdc4
NaN	NaN	NaN	NaN	21.6756	NaN	NaN	NaN	NaN	NaN	NaN	NaN	NaN	21.6756	NaN	1	1	1	21.3	21.3	21.3	7.9405	0	2.8544	18628000	1	D4A2T6;D3Z9A4	D4A2T6;D3Z9A4		LOC100233176
NaN	NaN	NaN	NaN	20.394	NaN	NaN	NaN	NaN	NaN	NaN	NaN	NaN	20.394	NaN	1	1	1	2.5	2.5	2.5	98.409	0	4.4766	7662400	1	D3Z9C0	D3Z9C0		Mios
NaN	NaN	NaN	18.6476	NaN	NaN	NaN	NaN	NaN	NaN	NaN	NaN	NaN	18.6476	NaN	1	1	1	5.7	5.7	5.7	27.99	0	2.9564	6169300	1	D3Z9D3	D3Z9D3		Brms1l
22.1039	22.8787	NaN	22.9806	NaN	22.3856	22.3156	22.797	20.9569	0.547929	0.420764	0.954274	22.4913	22.6831	22.3156	3	3	3	21	21	21	19.591	0	92.103	588260000	13	D3Z9D5	D3Z9D5		Zbtb8os
20.2139	NaN	NaN	NaN	NaN	NaN	NaN	NaN	NaN	NaN	NaN	NaN	20.2139	NaN	NaN	8	2	2	19.4	6.1	6.1	44.891	0.0014469	1.9481	168710000	3	D3Z9E0	D3Z9E0
23.4886	23.2043	25.0603	24.4631	23.2646	24.2588	23.8898	23.6619	NaN	0.999614	0.641195	0.161134	23.4886	24.2588	23.7758	10	10	10	20.5	20.5	20.5	88.35	0	108.87	869590000	27	D3Z9E6	D3Z9E6		Cpsf2
NaN	NaN	NaN	NaN	NaN	NaN	NaN	NaN	NaN	NaN	NaN	NaN	NaN	NaN	NaN	1	1	1	4.3	4.3	4.3	39.411	0.0040331	1.6587	0	1	D3Z9E7;D3ZMB5	D3Z9E7;D3ZMB5		Dpf3
20.063	NaN	NaN	NaN	NaN	NaN	NaN	NaN	NaN	NaN	NaN	NaN	20.063	NaN	NaN	1	1	1	5.2	5.2	5.2	52.121	0	3.3789	112150000	2	D3Z9G1	D3Z9G1		Fbxw17
22.151	NaN	NaN	22.0859	22.0238	NaN	NaN	21.638	21.5998	NaN	0.0438961	0.0269915	22.151	22.0548	21.6189	5	5	5	21.2	21.2	21.2	42.729	0	26.401	414920000	12	D3Z9H2	D3Z9H2		Hapln4
23.5082	NaN	NaN	23.933	24.105	NaN	23.8735	23.6985	22.8782	NaN	0.12163	0.531393	23.5082	24.019	23.6985	4	4	4	16.5	16.5	16.5	25.114	0	9.7381	1368800000	13	D3Z9H3;D3Z9H8	D3Z9H3
NaN	NaN	NaN	NaN	NaN	NaN	21.7759	NaN	20.9093	NaN	NaN	0.612821	NaN	NaN	21.3426	7	7	7	6.2	6.2	6.2	190.91	0	13.217	217280000	9	D3ZTF6;D3Z9H9	D3ZTF6;D3Z9H9		Pik3c2a
22.6594	23.57	NaN	NaN	23.4487	23.7802	22.8645	23.5612	23.2565	0.643857	0.23437	0.349232	23.1147	23.6144	23.2565	4	4	4	38	38	38	11.928	0	5.9091	1078700000	15	D3Z9I1	D3Z9I1		Coa3
27.0244	27.1344	27.5775	26.4728	26.6007	26.7497	26.5704	26.7995	26.9348	0.292789	0.138578	0.184196	27.1344	26.6007	26.7995	15	15	14	43.1	43.1	40.5	39.576	0	109.36	13289000000	143	F2Z3S6;D3ZRY0;D3Z9I6;Q63009;F1LWG2	F2Z3S6;D3ZRY0;D3Z9I6;Q63009	Protein arginine N-methyltransferase 1	Prmt1
NaN	NaN	NaN	NaN	NaN	21.0127	NaN	NaN	NaN	NaN	NaN	NaN	NaN	21.0127	NaN	1	1	1	7.6	7.6	7.6	25.544	0	5.5123	53831000	3	D3Z9I9	D3Z9I9		Stard4
23.9728	24.6356	NaN	24.6612	24.4587	24.8535	23.6808	23.8355	23.8804	0.468634	0.197437	0.104703	24.3042	24.6612	23.8355	13	13	13	35.9	35.9	35.9	41.534	0	74.394	2103800000	39	D3Z9J5;Q6AY86	D3Z9J5;Q6AY86	Vacuolar protein sorting-associated protein 26A	Vps26a
NaN	NaN	NaN	21.6228	22.0285	NaN	NaN	NaN	21.3238	NaN	0.286887	NaN	NaN	21.8256	21.3238	2	2	2	7.4	7.4	7.4	15.286	0	2.9137	199700000	4	D3Z9K2	D3Z9K2		Mrpl54
27.0818	27.5539	27.0918	27.5874	27.4329	27.9179	27.6181	27.4467	27.5153	0.269715	0.247733	0.08624	27.0918	27.5874	27.5153	29	29	29	52.4	52.4	52.4	58.472	0	223.63	20889000000	145	D3Z9K7	D3Z9K7		Pdia2
20.9541	NaN	NaN	NaN	NaN	NaN	NaN	NaN	NaN	NaN	NaN	NaN	20.9541	NaN	NaN	1	1	1	8.8	8.8	8.8	24.527	0	3.3506	51697000	1	D3Z9K8	D3Z9K8		Nsmce4a
24.0242	23.5485	NaN	23.4934	23.1504	23.698	23.383	23.1489	22.7581	0.336364	0.276687	0.315708	23.7864	23.4934	23.1489	8	8	8	25.4	25.4	25.4	46.768	0	39.262	1233700000	15	D3Z9L0	D3Z9L0		Agk
22.9438	22.6707	NaN	23.0811	22.7356	22.9161	22.9228	22.9711	22.6637	0.193097	0.172824	0.165296	22.8073	22.9161	22.9228	10	10	10	10.4	10.4	10.4	135.77	0	32.091	805270000	22	D3Z9L5	D3Z9L5		Wdr11
22.4226	NaN	NaN	22.5002	22.1707	22.8032	22.5331	NaN	NaN	NaN	0.316333	NaN	22.4226	22.5002	22.5331	5	5	5	11.9	11.9	11.9	59.058	0	6.8004	540780000	10	D3ZL09;D3Z9M1;D3ZL08	D3ZL09;D3Z9M1;D3ZL08		Mettl16
22.8967	NaN	NaN	22.8579	NaN	22.9889	23.2379	22.3379	NaN	NaN	0.0926597	0.636446	22.8967	22.9234	22.7879	3	3	3	18	18	18	31.698	0	14.824	589930000	8	Q6MG85;D3Z9P2	Q6MG85;D3Z9P2		Agpat1
26.2979	24.9071	NaN	NaN	NaN	NaN	25.8941	25.9671	25.706	0.983465	NaN	0.134676	25.6025	NaN	25.8941	10	10	10	6	6	6	242.3	0	11.342	4389700000	16	Q63505;D3Z9Q3;F1LNV7;D3ZNA7;D3ZCZ4	Q63505;D3Z9Q3;F1LNV7;D3ZNA7;D3ZCZ4	General transcription factor 3C polypeptide 1	Gtf3c1
NaN	NaN	NaN	20.1707	NaN	NaN	NaN	NaN	NaN	NaN	NaN	NaN	NaN	20.1707	NaN	3	3	3	8.8	8.8	8.8	55.065	0	3.5288	32699000	3	D3Z9Q4;O89038;D4A0R2;Q2MJT0;F1M8X6	D3Z9Q4;O89038;D4A0R2	Myocyte-specific enhancer factor 2D	Mef2d
NaN	NaN	NaN	20.7344	NaN	NaN	NaN	NaN	NaN	NaN	NaN	NaN	NaN	20.7344	NaN	2	2	2	10.5	10.5	10.5	34.97	0	8.7066	62504000	1	F1LML8;D3Z9R1	F1LML8;D3Z9R1		Gnptg
NaN	21.0401	NaN	NaN	NaN	NaN	NaN	NaN	NaN	NaN	NaN	NaN	21.0401	NaN	NaN	2	2	2	7.3	7.3	7.3	46.442	0	8.5608	87905000	6	D3ZWT6;D3Z9S0;D3ZRS0	D3ZWT6;D3Z9S0;D3ZRS0		Sh2d5
NaN	21.6865	NaN	22.3134	NaN	22.6306	22.1242	23.1849	NaN	NaN	0.224344	0.749985	21.6865	22.472	22.6546	12	5	4	30.1	18.8	16.4	60.71	0	38.517	480430000	15	Q62829;D4A9Q8;D3Z9T2	Q62829;D4A9Q8;D3Z9T2	Serine/threonine-protein kinase PAK 3	Pak3
NaN	NaN	NaN	19.598	NaN	NaN	NaN	NaN	NaN	NaN	NaN	NaN	NaN	19.598	NaN	1	1	1	3.6	3.6	3.6	33.502	0	2.8886	52169000	1	D3ZUH6;D3Z9U0;F1LSW4;D3ZPU8;D3ZPU9	D3ZUH6;D3Z9U0;F1LSW4;D3ZPU8;D3ZPU9		Irak1
19.7363	NaN	NaN	NaN	NaN	NaN	NaN	NaN	NaN	NaN	NaN	NaN	19.7363	NaN	NaN	2	2	2	4.6	4.6	4.6	66.576	0	2.8733	97489000	2	D4A6I2;D3ZBV3;D3Z9V9;Q63663	D4A6I2;D3ZBV3;D3Z9V9;Q63663	Interferon-induced guanylate-binding protein 2	Gbp2
NaN	22.9468	NaN	22.2166	NaN	22.4975	23.016	23.2312	NaN	NaN	0.198634	0.152148	22.9468	22.3571	23.1236	8	6	6	10.9	9.6	9.6	111.24	0	19.256	714290000	10	D3Z9W9;D4A9G0;D3ZRG7;D3ZRC3	D3Z9W9;D4A9G0;D3ZRG7;D3ZRC3		Rbm26
27.3021	27.1951	25.206	26.9931	26.9546	27.2516	27.8563	27.2783	NaN	1.18051	0.161504	0.40875	27.1951	26.9931	27.5673	6	6	6	36.2	36.2	36.2	29.661	0	241.99	5550700000	33	D3Z9Y8;Q5XIE0	D3Z9Y8;Q5XIE0	Acidic leucine-rich nuclear phosphoprotein 32 family member E	Anp32e
22.3609	NaN	NaN	NaN	NaN	NaN	NaN	NaN	NaN	NaN	NaN	NaN	22.3609	NaN	NaN	3	3	3	3.6	3.6	3.6	116.79	0	5.5724	146690000	4	D3Z9Z9	D3Z9Z9	SWI/SNF-related matrix-associated actin-dependent regulator of chromatin subfamily A containing DEAD/H box 1	Smarcad1
NaN	NaN	NaN	22.2475	NaN	NaN	22.6808	NaN	NaN	NaN	NaN	NaN	NaN	22.2475	22.6808	6	6	6	14.5	14.5	14.5	73.271	0	18.574	377130000	10	D3ZA31;D3ZP70	D3ZA31		Mtmr2
NaN	22.3298	NaN	22.3788	NaN	NaN	NaN	NaN	22.0843	NaN	NaN	NaN	22.3298	22.3788	22.0843	7	7	7	24.4	24.4	24.4	49.814	0	30.485	425690000	9	D3ZA32;D3ZLW1;D4A2V1	D3ZA32;D3ZLW1;D4A2V1		Gsdma
19.9473	NaN	NaN	NaN	NaN	NaN	NaN	NaN	NaN	NaN	NaN	NaN	19.9473	NaN	NaN	1	1	1	2.3	2.3	2.3	52.634	0	3.0267	73724000	2	D3ZA45;D4A3J2	D3ZA45;D4A3J2		Atg13
NaN	NaN	NaN	21.286	NaN	NaN	NaN	NaN	NaN	NaN	NaN	NaN	NaN	21.286	NaN	3	3	3	5.6	5.6	5.6	107.2	0	13.345	105080000	4	D3ZA46	D3ZA46		Gmip
NaN	23.0724	NaN	NaN	NaN	NaN	NaN	NaN	NaN	NaN	NaN	NaN	23.0724	NaN	NaN	1	1	1	1.6	1.6	1.6	63.443	0.0095424	1.287	297100000	3	D4ADF8;D3ZA75;F1MAD6	D4ADF8;D3ZA75;F1MAD6		Cnot4
NaN	NaN	NaN	22.6211	NaN	NaN	NaN	NaN	NaN	NaN	NaN	NaN	NaN	22.6211	NaN	4	4	4	6.6	6.6	6.6	134.06	0	63.786	307980000	10	O35413;D3ZZH3;D3ZJP3;D3ZTU4;D3ZA77;F1LPM3;D3ZWP9;D3ZUW3	O35413;D3ZZH3;D3ZJP3;D3ZTU4;D3ZA77;F1LPM3;D3ZWP9;D3ZUW3	Sorbin and SH3 domain-containing protein 2	Sorbs2
24.3871	24.8815	25.127	24.0819	23.5921	23.5228	24.6022	24.7654	24.7351	0.37687	0.304776	0.0867844	24.8815	23.5921	24.7351	18	18	18	26.3	26.3	26.3	85.45	0	108.68	2682200000	46	D3ZA78	D3ZA78		Tpx2
24.1407	NaN	NaN	NaN	NaN	NaN	NaN	NaN	NaN	NaN	NaN	NaN	24.1407	NaN	NaN	8	2	2	3.6	1.2	1.2	271.68	0.0067407	1.468	1315000000	1	D3ZA84;D3ZT58;D4A3B0;D3ZE09	D3ZA84;D3ZT58;D4A3B0;D3ZE09		Tln2
25.1656	25.4597	NaN	25.832	25.5102	25.6892	25.2309	25.4337	25.1092	0.207975	0.161239	0.163914	25.3127	25.6892	25.2309	6	6	6	23.3	23.3	23.3	28.367	0	28.903	4663800000	40	D3ZA85	D3ZA85		Nfu1
20.9357	NaN	NaN	NaN	NaN	NaN	NaN	NaN	NaN	NaN	NaN	NaN	20.9357	NaN	NaN	1	1	1	7.1	7.1	7.1	15.27	0.0059618	1.4923	234070000	4	D3ZA93	D3ZA93		Acot13
NaN	NaN	NaN	22.2063	NaN	22.0984	NaN	NaN	NaN	NaN	0.0762973	NaN	NaN	22.1524	NaN	2	2	2	15.9	15.9	15.9	17.959	0	4.0287	139030000	3	D3ZAA0	D3ZAA0		Praf2
24.8714	24.1021	NaN	24.6233	NaN	24.6311	24.3403	24.6234	24.5382	0.544019	0.00547302	0.145212	24.4867	24.6272	24.5382	7	7	5	15.1	15.1	9.3	41.222	0	39.493	2597500000	29	D3ZAA4;D3ZP98	D3ZAA4
NaN	NaN	NaN	22.925	NaN	NaN	22.7262	NaN	NaN	NaN	NaN	NaN	NaN	22.925	22.7262	8	7	7	20.9	18.8	18.8	63.354	0	11.71	352040000	14	D3ZAA9;G3V8T8	D3ZAA9;G3V8T8		Mpp2
27.1823	27.4496	27.7248	27.1544	27.3286	27.2525	27.4057	27.3498	27.0019	0.271214	0.0873263	0.218802	27.4496	27.2525	27.3498	39	39	24	34.7	34.7	23.6	130.65	0	323.31	16654000000	219	D3ZAX3;D3ZAE5;P11505;P11505-6;P11505-3;P11505-4;F1LRW6;P11505-5;P11505-2	D3ZAX3;D3ZAE5;P11505;P11505-6;P11505-3;P11505-4;F1LRW6;P11505-5;P11505-2	Calcium-transporting ATPase;Plasma membrane calcium-transporting ATPase 1	Atp2b1
NaN	NaN	NaN	19.7752	NaN	NaN	NaN	NaN	NaN	NaN	NaN	NaN	NaN	19.7752	NaN	6	6	6	4.7	4.7	4.7	205.89	0	12.86	79982000	5	D3ZAF0;D3ZDQ5;D3ZYD7;F1M1P8	D3ZAF0;D3ZDQ5;D3ZYD7;F1M1P8		Ccdc88a
22.6956	22.6016	NaN	22.5797	NaN	22.6292	22.8427	22.7886	22.8783	0.0664046	0.0350298	0.0451621	22.6486	22.6045	22.8427	6	6	6	15	15	15	70.598	0	20.912	680490000	14	D3ZES9;D3ZAF2	D3ZES9;D3ZAF2		Prc1
25.0922	25.2857	NaN	25.3378	24.9169	25.5285	25.4855	25.5052	24.7869	0.136796	0.312947	0.409165	25.1889	25.3378	25.4855	5	5	5	35.2	35.2	35.2	10.452	0	14.175	4262200000	50	D3ZAF6	D3ZAF6	ATP synthase subunit f, mitochondrial	Atp5j2
NaN	NaN	NaN	NaN	NaN	NaN	22.0922	NaN	NaN	NaN	NaN	NaN	NaN	NaN	22.0922	5	5	5	9.6	9.6	9.6	73.599	0	6.1124	553990000	4	D3ZAG3;D3ZRR6	D3ZAG3;D3ZRR6		Map9
23.1083	23.2137	NaN	22.9979	NaN	NaN	NaN	22.672	NaN	0.0745089	NaN	NaN	23.161	22.9979	22.672	5	5	5	15.7	15.7	15.7	45.564	0	110.79	626350000	15	D3ZAG7	D3ZAG7
NaN	NaN	NaN	21.1637	NaN	NaN	NaN	NaN	NaN	NaN	NaN	NaN	NaN	21.1637	NaN	4	4	4	12.4	12.4	12.4	71.244	0	13.944	150860000	4	D3ZAH3	D3ZAH3		Nedd1
NaN	NaN	NaN	NaN	20.0305	NaN	NaN	NaN	NaN	NaN	NaN	NaN	NaN	20.0305	NaN	3	3	3	3.5	3.5	3.5	225.03	0	3.2224	42578000	4	Q63358;D3ZAH8;Q4W1H3	Q63358;D3ZAH8;Q4W1H3	Unconventional myosin-IXb	Myo9b;myo9b
NaN	NaN	NaN	20.821	NaN	NaN	NaN	NaN	NaN	NaN	NaN	NaN	NaN	20.821	NaN	21	1	1	27.7	2.6	2.6	118.23	0	12.123	64413000	1	D3ZAI0	D3ZAI0		U2surp
24.8584	24.7117	24.654	24.6873	24.3346	24.9371	24.7413	24.7694	24.6977	0.105355	0.302755	0.0360872	24.7117	24.6873	24.7413	14	14	14	24.5	24.5	24.5	63.124	0	68.95	3206700000	54	D3ZAI6	D3ZAI6		Nt5dc3
NaN	NaN	NaN	NaN	21.8826	NaN	NaN	NaN	NaN	NaN	NaN	NaN	NaN	21.8826	NaN	4	4	4	3.3	3.3	3.3	128.07	0	19.49	502000000	8	D3ZAJ4;D4ABB8	D3ZAJ4;D4ABB8	Probable phospholipid-transporting ATPase IIB	Atp9b
NaN	NaN	NaN	NaN	23.2961	NaN	NaN	NaN	NaN	NaN	NaN	NaN	NaN	23.2961	NaN	8	8	8	33.3	33.3	33.3	38.304	0	157.43	416000000	16	P19814;D3ZAJ6;E9PSS0	P19814;D3ZAJ6;E9PSS0	Trans-Golgi network integral membrane protein TGN38	Ttgn1
NaN	NaN	NaN	NaN	NaN	NaN	21.8984	21.9837	NaN	NaN	NaN	0.0602869	NaN	NaN	21.941	5	5	5	7.7	7.7	7.7	96.856	0	10.704	187450000	8	D3ZAL5;F1LM86;O88763	D3ZAL5;F1LM86;O88763	Phosphatidylinositol 3-kinase catalytic subunit type 3	Pik3c3
NaN	NaN	21.7483	NaN	NaN	NaN	NaN	NaN	NaN	NaN	NaN	NaN	21.7483	NaN	NaN	1	1	1	10.7	10.7	10.7	26.321	0	29.409	53337000	3	D3ZAP1	D3ZAP1		Med19
NaN	NaN	21.1444	NaN	NaN	NaN	NaN	NaN	NaN	NaN	NaN	NaN	21.1444	NaN	NaN	5	5	3	2.6	2.6	2	333.86	0	6.7944	46858000	4	D3ZAP7;D3ZQ47;D3ZVE2;D3ZA12	D3ZAP7		Chd7
NaN	22.7059	NaN	NaN	21.461	NaN	NaN	21.7807	22.2997	NaN	NaN	0.366989	22.7059	21.461	22.0402	7	5	5	17.1	12	12	38.066	0	8.0818	317270000	12	D3ZAP9;F1M3R0	D3ZAP9		Gpd1l
23.9477	24.8741	NaN	23.8819	24.1143	24.2084	24.3982	24.1574	24.603	0.655043	0.168016	0.223067	24.4109	24.1143	24.3982	6	6	6	33.8	33.8	33.8	16.344	0	13.558	2145400000	22	D3ZAQ0	D3ZAQ0		Fundc2
NaN	NaN	NaN	NaN	NaN	20.7325	NaN	NaN	NaN	NaN	NaN	NaN	NaN	20.7325	NaN	2	2	2	5.2	5.2	5.2	68.52	0	6.3571	40682000	4	D3ZAQ1	D3ZAQ1		Actr5
NaN	20.5888	NaN	NaN	NaN	NaN	NaN	NaN	NaN	NaN	NaN	NaN	20.5888	NaN	NaN	1	1	1	4.5	4.5	4.5	29.653	0	3.2338	24131000	1	D3ZAQ4	D3ZAQ4	Proteasome assembly chaperone 2	Psmg2
22.9381	NaN	NaN	NaN	NaN	NaN	NaN	NaN	NaN	NaN	NaN	NaN	22.9381	NaN	NaN	2	2	2	13.6	13.6	13.6	22.267	0.0078678	1.3875	458440000	3	D3ZAQ6	D3ZAQ6		Nol7
21.7837	NaN	NaN	NaN	NaN	NaN	NaN	NaN	NaN	NaN	NaN	NaN	21.7837	NaN	NaN	1	1	1	7.3	7.3	7.3	27.258	0	4.6198	190730000	4	D3ZAR8	D3ZAR8		Otub2
NaN	NaN	NaN	NaN	NaN	NaN	NaN	21.2201	NaN	NaN	NaN	NaN	NaN	NaN	21.2201	2	2	2	20.3	20.3	20.3	14.011	0	5.7024	109180000	6	D3ZAR9	D3ZAR9		Chrac1
25.2943	NaN	NaN	NaN	NaN	NaN	NaN	NaN	NaN	NaN	NaN	NaN	25.2943	NaN	NaN	4	1	1	16.2	4.5	4.5	30.871	0	25.714	3213500000	8	D3ZAS1;F1M474;E9PTW0;D3ZW87	D3ZAS1;F1M474		RGD1562399
24.0478	24.2839	NaN	24.9916	24.6005	24.5349	24.7152	24.8419	24.5777	0.166912	0.246919	0.132132	24.1659	24.6005	24.7152	19	19	19	22.5	22.5	22.5	109.42	0	323.31	2607600000	63	D3ZAS8	D3ZAS8		Sart3
24.094	23.3148	NaN	23.539	24.7313	23.4961	23.1577	24.0439	23.9966	0.550999	0.701095	0.498578	23.7044	23.539	23.9966	6	6	6	26.8	26.8	26.8	38.605	0	53.896	1637900000	22	D3ZAS9	D3ZAS9		Ddrgk1
NaN	NaN	NaN	NaN	23.7266	NaN	NaN	NaN	NaN	NaN	NaN	NaN	NaN	23.7266	NaN	2	2	2	8.9	8.9	8.9	34.433	0.00084246	2.1834	91093000	1	D3ZAW2	D3ZAW2		Pisd
23.8639	24.0394	NaN	23.7273	22.7076	24.0924	23.8137	24.0915	23.944	0.124103	0.717748	0.138988	23.9517	23.7273	23.944	10	10	10	12.1	12.1	12.1	107.17	0	195.39	1591300000	28	D3ZAX5	D3ZAX5		Cherp
20.2085	NaN	NaN	NaN	NaN	NaN	NaN	NaN	NaN	NaN	NaN	NaN	20.2085	NaN	NaN	1	1	1	6.8	6.8	6.8	29.138	0	9.1808	168900000	5	D3ZB96;D3ZAY1	D3ZB96;D3ZAY1		Rnf115
25.8162	26.861	26.9013	24.9683	25.5858	25.7689	25.912	26.2786	26.1796	0.615175	0.41948	0.189656	26.861	25.5858	26.1796	28	28	28	36.8	36.8	36.8	82.609	0	294.4	6535500000	95	D3ZAY8	D3ZAY8		Pnn
NaN	NaN	NaN	21.7454	NaN	NaN	NaN	NaN	NaN	NaN	NaN	NaN	NaN	21.7454	NaN	2	2	2	3.6	3.6	3.6	89.636	0	3.2812	76987000	2	D3ZAY9;D4A644;D3ZU44	D3ZAY9;D4A644;D3ZU44		Map7d1
25.7189	25.482	26.5027	25.9413	25.0723	25.6586	23.9717	24.3292	24.6663	0.534196	0.443282	0.347356	25.7189	25.6586	24.3292	12	12	12	48.7	48.7	48.7	42.516	0	279.24	4253900000	65	D3ZAZ0;D3ZXX9;D4A654	D3ZAZ0;D3ZXX9	Eukaryotic translation initiation factor 3 subunit M	Eif3m
23.4804	23.8948	24.8902	22.385	22.7316	23.533	23.4367	23.4889	23.5537	0.724608	0.588842	0.0586039	23.8948	22.7316	23.4889	13	13	13	20.5	20.5	20.5	83.229	0	50.649	1359500000	34	D3ZB10;Q4KLJ3	D3ZB10;Q4KLJ3		Gnl2
21.7437	NaN	NaN	NaN	NaN	NaN	NaN	NaN	NaN	NaN	NaN	NaN	21.7437	NaN	NaN	1	1	1	13.8	13.8	13.8	12.348	0	17.925	438530000	8	D3ZB17;E9PSZ0;D4A2I4	D3ZB17;E9PSZ0;D4A2I4		Ormdl1;Ormdl2
29.8878	29.7352	29.6052	29.7431	30.0523	29.0429	29.5491	29.3875	29.8859	0.141439	0.517167	0.25427	29.7352	29.7431	29.5491	23	23	2	64.2	64.2	4.7	56.935	0	323.31	75448000000	309	D3ZB30;F1LM18;Q6P736;D3ZY05;D4AB53	D3ZB30;F1LM18;Q6P736;D3ZY05;D4AB53		Ptbp1
NaN	NaN	NaN	NaN	NaN	20.5529	NaN	NaN	NaN	NaN	NaN	NaN	NaN	20.5529	NaN	2	2	2	9.4	9.4	9.4	57.943	0	2.8756	25451000	2	E9PT68;D3ZSX7;D3ZB34	E9PT68;D3ZSX7;D3ZB34		Mier1
22.229	22.4116	NaN	23.0227	22.1474	22.7521	22.2285	22.4699	NaN	0.129089	0.44812	0.170681	22.3203	22.7521	22.3492	10	9	9	14	13.2	13.2	117.35	0	30.735	549620000	21	D3ZB40;D3ZPV4;D3ZNC6	D3ZB40;D3ZPV4;D3ZNC6		Dhx16
23.0331	23.1935	23.7148	23.2372	22.9081	23.4873	23.1653	23.4037	22.6605	0.356444	0.29046	0.379472	23.1935	23.2372	23.1653	14	14	14	26.9	26.9	26.9	84.371	0	108.13	897100000	27	D3ZB48	D3ZB48		Hook1
NaN	NaN	NaN	NaN	NaN	NaN	NaN	19.5003	NaN	NaN	NaN	NaN	NaN	NaN	19.5003	1	1	1	2.7	2.7	2.7	61.458	0	3.4608	10963000	2	D3ZDZ6;D3ZF74;D3ZF75;D3ZB53;D3ZPM9;Q6KC51-2;Q6KC51	D3ZDZ6;D3ZF74;D3ZF75;D3ZB53;D3ZPM9;Q6KC51-2;Q6KC51	Actin-binding LIM protein 2	Ablim2
19.9042	NaN	NaN	NaN	NaN	NaN	NaN	NaN	NaN	NaN	NaN	NaN	19.9042	NaN	NaN	3	3	3	7	7	7	43.362	0	22.204	136450000	5	D3ZB57;Q5BK21	D3ZB57;Q5BK21		Tm7sf2
24.0458	24.3765	NaN	24.305	24.4833	25.4273	23.6095	23.9825	23.8154	0.23386	0.603122	0.186825	24.2111	24.4833	23.8154	7	7	7	26.3	26.3	26.3	35.674	0	124.84	2314200000	20	D3ZB65	D3ZB65	BRCA2 and CDKN1A-interacting protein	Bccip
24.6707	24.9825	NaN	24.6857	24.1317	24.7109	24.5739	24.0096	24.3852	0.220539	0.327376	0.287276	24.8266	24.6857	24.3852	19	19	19	18.8	18.8	18.8	179.85	0	93.342	2621600000	45	D3ZWS0;D3ZYD0;D3ZB70	D3ZWS0;D3ZYD0;D3ZB70		Scrib
NaN	NaN	NaN	NaN	NaN	NaN	NaN	NaN	NaN	NaN	NaN	NaN	NaN	NaN	NaN	1	1	1	7.1	7.1	7.1	20.528	0.0076847	1.4027	0	1	D3ZBA3	D3ZBA3		Cd160
20.8034	NaN	NaN	NaN	NaN	NaN	NaN	NaN	NaN	NaN	NaN	NaN	20.8034	NaN	NaN	1	1	1	23.3	23.3	23.3	6.7268	0	3.5195	220830000	5	D3ZBA9	D3ZBA9
23.669	23.2096	23.2446	23.7432	22.629	22.7759	23.4717	22.807	23.4059	0.255752	0.605394	0.366273	23.2446	22.7759	23.4059	16	16	16	14.6	14.6	14.6	184.68	0	98.139	1041100000	26	D3ZS72;D3ZBC2	D3ZS72;D3ZBC2		Prex1
NaN	22.0766	NaN	NaN	NaN	NaN	NaN	NaN	NaN	NaN	NaN	NaN	22.0766	NaN	NaN	3	3	3	8	8	8	40.985	0	8.7789	88760000	4	D3ZBC7	D3ZBC7		RGD1305508
NaN	NaN	NaN	19.7478	NaN	NaN	NaN	NaN	NaN	NaN	NaN	NaN	NaN	19.7478	NaN	2	2	2	4	4	4	65.81	0.0093695	1.318	13226000	1	D3ZBD0;D4ACF7;F1LTE3	D3ZBD0;D4ACF7;F1LTE3		Msl1
NaN	21.3408	NaN	NaN	NaN	NaN	NaN	21.6784	NaN	NaN	NaN	NaN	21.3408	NaN	21.6784	5	5	5	12.7	12.7	12.7	62.472	0	6.8212	144780000	4	D3ZBD3;G3V6A2	D3ZBD3;G3V6A2		Slain2
NaN	19.8584	NaN	NaN	NaN	NaN	NaN	NaN	NaN	NaN	NaN	NaN	19.8584	NaN	NaN	1	1	1	2.4	2.4	2.4	89.493	0	19.943	14545000	0	D3ZBD7;Q4V7B3;D4AE50	D3ZBD7;Q4V7B3;D4AE50		Nfx1
NaN	NaN	NaN	NaN	22.2233	NaN	NaN	NaN	NaN	NaN	NaN	NaN	NaN	22.2233	NaN	4	4	4	22.6	22.6	22.6	18.871	0	5.0542	200660000	4	D3ZBG5;D3ZR17	D3ZBG5;D3ZR17		Snrnp27
NaN	NaN	NaN	22.6	NaN	NaN	NaN	NaN	NaN	NaN	NaN	NaN	NaN	22.6	NaN	4	4	4	21.4	21.4	21.4	16.026	0	4.828	194400000	6	D3ZBG6	D3ZBG6		Ptrhd1
NaN	NaN	NaN	NaN	NaN	NaN	NaN	NaN	NaN	NaN	NaN	NaN	NaN	NaN	NaN	1	1	1	3.8	3.8	3.8	46.754	0.0014535	2.012	0	1	D3ZBG8;D3ZZS9;D3ZWU8	D3ZBG8;D3ZZS9;D3ZWU8		Papd5
NaN	NaN	NaN	NaN	NaN	NaN	NaN	20.7829	NaN	NaN	NaN	NaN	NaN	NaN	20.7829	4	4	4	2.6	2.6	2.6	270.37	0	5.3025	110530000	4	D3ZLS7;D3ZXN9;D3ZBH1;D3ZN67	D3ZLS7;D3ZXN9;D3ZBH1;D3ZN67		Ncor2
NaN	23.2453	NaN	23.6926	NaN	23.2449	23.5992	23.816	NaN	NaN	0.316622	0.153258	23.2453	23.4688	23.7076	3	3	1	2.7	2.7	1.4	165.33	0	9.3544	1235400000	6	D3ZBH5;D4AC86;REV__F1M4V9;REV__P23574;REV__P18508;REV__Q6PW52	D3ZBH5;D4AC86		Lmtk2
24.0878	23.6017	25.0114	23.6007	23.302	23.7261	24.3861	24.1902	24.1528	0.716046	0.217863	0.125323	24.0878	23.6007	24.1902	16	16	16	34.3	34.3	34.3	46.84	0	56.26	1863400000	38	Q6AYA2;D3ZBI4;D4AEH5	Q6AYA2;D3ZBI4;D4AEH5		Vrk1
23.6443	NaN	NaN	NaN	NaN	NaN	NaN	NaN	NaN	NaN	NaN	NaN	23.6443	NaN	NaN	2	2	2	53.8	53.8	53.8	9.9374	0	48.166	1524200000	11	D3ZBJ0;D3ZD76	D3ZBJ0;D3ZD76		LOC679753;LOC685221
23.7529	23.8201	NaN	24.3789	23.4117	24.6818	24.0302	24.4738	24.049	0.0475174	0.663363	0.250837	23.7865	24.3789	24.049	20	20	20	18.7	18.7	18.7	162.24	0	54.18	1991900000	41	D3ZBJ3;D4A022	D3ZBJ3;D4A022		Gapvd1
NaN	21.3205	NaN	NaN	NaN	NaN	NaN	NaN	NaN	NaN	NaN	NaN	21.3205	NaN	NaN	2	2	2	7.3	7.3	7.3	43.591	0	26.508	63098000	3	D3ZBJ8;F1MA53	D3ZBJ8;F1MA53
24.3756	24.3065	24.8645	23.8335	23.9251	24.1627	24.3389	24.5979	24.791	0.304171	0.169918	0.226856	24.3756	23.9251	24.5979	21	21	21	19.1	19.1	19.1	153.84	0	75.126	2134400000	47	G3V9X6;D3ZBK7;Q9JIL8;D3ZPN8	G3V9X6;D3ZBK7;Q9JIL8;D3ZPN8	DNA repair protein RAD50	Rad50
NaN	22.9705	NaN	22.1296	NaN	21.862	22.4642	NaN	22.9288	NaN	0.189194	0.328522	22.9705	21.9958	22.6965	3	3	3	13	13	13	35.814	0	7.9032	513870000	6	D3ZBL3	D3ZBL3		Ngdn
24.0491	24.197	24.7336	22.8572	22.9115	23.2346	23.5225	23.413	23.9793	0.360178	0.204004	0.300359	24.197	22.9115	23.5225	17	17	17	15.5	15.5	15.5	155.6	0	117.26	1299400000	37	D3ZBL6;D4A6E0	D3ZBL6;D4A6E0		Nup160
25.1341	24.9686	27.2148	25.6802	26.3956	25.5888	25.4545	25.4414	26.484	1.25183	0.441772	0.598197	25.1341	25.6802	25.4545	12	12	12	53.3	53.3	53.3	28.17	0	140.76	5027900000	55	D3ZBL9;Q6QI16;Q7TQ71	D3ZBL9;Q6QI16		RGD1304704
25.9819	26.0785	27.2818	25.7005	25.1559	25.9982	25.7871	26.0375	26.125	0.72422	0.427164	0.175357	26.0785	25.7005	26.0375	16	16	16	40.5	40.5	40.5	47.551	0	136.14	7556900000	101	D3ZBM3;F1LTK5	D3ZBM3;F1LTK5	Ferrochelatase	Fech
26.2967	26.0106	27.0166	26.0621	25.8983	26.1597	26.1528	26.2028	25.9617	0.518336	0.132113	0.127223	26.2967	26.0621	26.1528	32	28	24	29	26.6	25.1	109.36	0	323.31	6762600000	93	G3V9U7;D3ZHJ6;D3ZBM5;P18596;P18596-2	G3V9U7;D3ZHJ6;D3ZBM5;P18596;P18596-2	Calcium-transporting ATPase;Sarcoplasmic/endoplasmic reticulum calcium ATPase 3	Atp2a3
25.1278	24.4198	25.2901	24.8447	24.2668	25.1163	25.2097	24.8605	25.21	0.462769	0.433835	0.201711	25.1278	24.8447	25.2097	19	19	19	25.4	25.4	25.4	87.716	0	136.42	3440800000	68	D3ZBN7;D4A2Z6	D3ZBN7;D4A2Z6		Sec63
23.469	23.476	NaN	23.2145	22.9801	23.3229	23.7007	NaN	NaN	0.00499154	0.175229	NaN	23.4725	23.2145	23.7007	4	4	4	21.3	21.3	21.3	29.309	0	6.561	1084500000	11	D3ZGV5;D3ZBP3	D3ZGV5;D3ZBP3		Exosc2
NaN	NaN	NaN	NaN	20.8232	NaN	NaN	NaN	NaN	NaN	NaN	NaN	NaN	20.8232	NaN	2	2	2	10.1	10.1	10.1	38.596	0	5.376	36318000	1	D3ZBQ4	D3ZBQ4	Queuine tRNA-ribosyltransferase subunit QTRTD1	Qtrtd1
23.6837	24.0696	24.2133	23.3578	23.1939	23.341	23.4418	23.3074	23.9575	0.273897	0.0901533	0.34316	24.0696	23.341	23.4418	14	14	10	33	33	24.1	58.26	0	185.45	1405500000	30	D3ZBS9	D3ZBS9		Smarcd1
23.0699	22.4503	NaN	22.9065	NaN	23.5426	23.7743	23.6111	NaN	0.438145	0.449776	0.115435	22.7601	23.2246	23.6927	4	4	4	19.8	19.8	19.8	53.061	0	36.593	956330000	19	D3ZBT0;F1MAM3;D4A4E2;D3ZN26;F1M331	D3ZBT0;F1MAM3;D4A4E2;D3ZN26		Srsf11
26.483	26.6439	25.6491	26.9367	26.4322	26.3974	26.4442	26.1719	26.2929	0.533993	0.30185	0.136413	26.483	26.4322	26.2929	38	38	38	40.1	40.1	40.1	128.6	0	221.84	10035000000	136	D3ZC71;F1LSW1;D4A2X2;D3ZBW0;Q05096;D3ZNP7;Q05096-3;Q05096-2;Q62774;F1LV10	D3ZC71;F1LSW1;D4A2X2;D3ZBW0;Q05096;D3ZNP7;Q05096-3;Q05096-2	Unconventional myosin-Ib	Myo1b
20.1837	NaN	NaN	NaN	NaN	NaN	NaN	NaN	NaN	NaN	NaN	NaN	20.1837	NaN	NaN	1	1	1	14	14	14	12.133	0	102.52	77325000	3	D3ZBW5	D3ZBW5		LOC685203
21.0152	NaN	NaN	NaN	NaN	NaN	NaN	NaN	NaN	NaN	NaN	NaN	21.0152	NaN	NaN	1	1	1	7.5	7.5	7.5	36.227	0	5.43	70122000	1	F1MA22;D4A4Z3;D3ZBX3;P16261	F1MA22;D4A4Z3;D3ZBX3;P16261	Graves disease carrier protein	Slc25a16
21.6564	NaN	NaN	NaN	NaN	NaN	NaN	NaN	NaN	NaN	NaN	NaN	21.6564	NaN	NaN	1	1	1	4.5	4.5	4.5	35.149	0	16.137	182950000	4	D3ZBX9	D3ZBX9		Ccdc92
22.7158	NaN	NaN	NaN	NaN	NaN	22.4193	22.7621	22.5709	NaN	NaN	0.171745	22.7158	NaN	22.5709	4	4	4	4.8	4.8	4.8	101.02	0	9.4983	407040000	7	D3ZBY5	D3ZBY5		Ddx10
NaN	NaN	NaN	NaN	20.3779	NaN	NaN	NaN	NaN	NaN	NaN	NaN	NaN	20.3779	NaN	2	2	2	7.2	7.2	7.2	39.26	0	7.5864	40143000	5	D3ZBZ3;D3ZQ63	D3ZBZ3;D3ZQ63		Mettl2b
NaN	NaN	NaN	19.8385	NaN	NaN	NaN	NaN	NaN	NaN	NaN	NaN	NaN	19.8385	NaN	1	1	1	5.3	5.3	5.3	29.318	0	7.9433	27588000	1	D3ZBZ9	D3ZBZ9		Ttc33
24.5945	24.4664	24.8686	23.6442	22.3973	24.1651	23.2096	24.2061	24.4333	0.205467	0.908401	0.650865	24.5945	23.6442	24.2061	8	8	8	19.1	19.1	19.1	59.049	0	22.354	2269500000	30	D3ZC01	D3ZC01		Rbbp5
NaN	19.6123	NaN	NaN	NaN	NaN	NaN	NaN	NaN	NaN	NaN	NaN	19.6123	NaN	NaN	1	1	1	1.8	1.8	1.8	100.42	0	10.814	160970000	5	D3ZC04	D3ZC04		Esyt3
NaN	NaN	NaN	NaN	NaN	19.6157	NaN	NaN	NaN	NaN	NaN	NaN	NaN	19.6157	NaN	3	3	3	5.2	5.2	5.2	79.455	0	2.4278	14884000	3	D4A0T6;D3ZC15;F1M0L0	D4A0T6;D3ZC15		Rltpr
NaN	NaN	NaN	19.8755	NaN	NaN	NaN	NaN	NaN	NaN	NaN	NaN	NaN	19.8755	NaN	1	1	1	6.2	6.2	6.2	16.321	0.0057677	1.5034	14451000	1	D3ZC38;D3ZTC2	D3ZC38;D3ZTC2		LOC100364162
23.4732	23.4487	NaN	23.6597	23.2657	23.3435	23.4591	23.6401	23.5133	0.0173159	0.208669	0.0928753	23.461	23.3435	23.5133	6	6	6	12	12	12	74.071	0	54.583	1226900000	23	D4A712;D3ZC46;D3ZIK3	D4A712;D3ZC46;D3ZIK3		Tcf25
24.3909	24.1323	NaN	23.4844	NaN	NaN	NaN	24.1388	NaN	0.182865	NaN	NaN	24.2616	23.4844	24.1388	2	2	2	11.7	11.7	11.7	20.122	0	8.5768	1423900000	9	D3ZC50	D3ZC50
25.4057	25.5644	24.619	25.5972	24.8708	25.4209	25.35	25.4243	24.9345	0.506269	0.378902	0.263949	25.4057	25.4209	25.35	21	21	21	37.3	37.3	37.3	74.829	0	140.41	4463500000	81	D3ZC55;D3ZVM5	D3ZC55		Hspa12a
NaN	NaN	NaN	20.7138	NaN	NaN	NaN	NaN	NaN	NaN	NaN	NaN	NaN	20.7138	NaN	51	1	1	19	0.5	0.5	427.5	0	9.3167	25837000	1	D3ZC56	D3ZC56		Dst
23.6966	24.0278	NaN	24.3108	24.6944	24.5849	24.4108	24.1053	23.9607	0.23418	0.197609	0.229811	23.8622	24.5849	24.1053	11	11	11	24.5	24.5	24.5	75.435	0	145.71	1865400000	34	D3ZC82;D3ZQG1	D3ZC82;D3ZQG1		LOC687994
25.7473	25.7725	26.2741	25.4967	25.3256	25.6331	25.9761	25.8595	25.9529	0.297164	0.154065	0.06175	25.7725	25.4967	25.9529	40	40	40	19.5	19.5	19.5	289.44	0	189.83	5874600000	101	D3ZC84;D3ZXB5;REV__Q45QJ4;REV__D3ZG60;REV__D4A554;REV__D4AAT6;REV__D3ZNM0;REV__D3ZXK0	D3ZC84;D3ZXB5	Ubiquitin carboxyl-terminal hydrolase	Usp9x
31.5778	31.6453	30.6337	31.5311	31.2414	31.1705	30.9316	31.1579	31.6054	0.56555	0.191041	0.342856	31.5778	31.2414	31.1579	33	33	12	59.1	59.1	25.8	50.113	0	323.31	252780000000	1330	P62630;D3ZC88;F1M6C2;D4A0X4;D3ZA96	P62630;D3ZC88;F1M6C2	Elongation factor 1-alpha 1;Elongation factor 1-alpha	Eef1a1;LOC100360150
22.5005	23.1724	NaN	23.4598	23.092	23.9772	23.389	22.8765	22.5002	0.47512	0.444717	0.446136	22.8365	23.4598	22.8765	7	7	7	37.6	37.6	37.6	32.088	0	23.667	1018700000	23	D3ZC89	D3ZC89		Fam114a2
24.9864	24.4926	22.4598	25.1802	24.4104	24.4122	24.4843	24.452	24.4548	1.33915	0.443945	0.0179165	24.4926	24.4122	24.4548	12	12	12	39.4	39.4	39.4	34.541	0	138.55	2552000000	40	D3ZC90	D3ZC90		Fsd1l
NaN	23.0624	NaN	NaN	22.9863	NaN	22.8379	22.1685	22.8993	NaN	NaN	0.405366	23.0624	22.9863	22.8379	7	7	7	16.3	16.3	16.3	73.189	0	33.821	552790000	17	D3ZC98;D3ZMZ2	D3ZC98;D3ZMZ2		Ccnt1
24.0858	23.7905	NaN	24.352	24.3029	24.3711	24.5558	23.5876	24.3462	0.208765	0.0352195	0.509379	23.9382	24.352	24.3462	7	7	7	32	32	32	30.104	0	33.297	2073300000	26	D3ZCA0	D3ZCA0		Prosc
NaN	NaN	NaN	NaN	NaN	NaN	22.5252	22.3987	22.1855	NaN	NaN	0.171695	NaN	NaN	22.3987	6	6	6	9.1	9.1	9.1	113.25	0	10.071	535040000	8	D3ZCC0;D4AE75	D3ZCC0;D4AE75		Pop1
NaN	22.2607	NaN	23.7157	NaN	NaN	NaN	NaN	NaN	NaN	NaN	NaN	22.2607	23.7157	NaN	3	3	3	16	16	16	27.427	0	6.404	365320000	5	D3ZCD7;D3ZL21;F1LVL0	D3ZCD7;D3ZL21		Tp53rk;LOC685619
27.1783	27.1104	22.1328	27.7643	27.2355	26.2632	26.8926	27.5938	26.8838	2.8936	0.761407	0.407384	27.1104	27.2355	26.8926	15	15	15	58.8	58.8	58.8	22.336	0	149.32	15622000000	101	D3ZCE6;D4A126	D3ZCE6
NaN	NaN	20.9526	NaN	NaN	NaN	NaN	NaN	NaN	NaN	NaN	NaN	20.9526	NaN	NaN	3	3	3	5.4	5.4	5.4	83.515	0.005008	1.5867	74048000	2	D3ZVH6;D3ZCF2	D3ZVH6;D3ZCF2		Vps41
24.7496	23.7626	NaN	23.6026	23.1142	23.7291	24.4741	24.3736	24.5676	0.697892	0.324716	0.0970068	24.2561	23.6026	24.4741	8	8	8	18	18	18	70.513	0	101.24	1928200000	28	Q810T5;D3ZCG0;G3V961;F1LRU3;Q810T5-2;D4A4Q5	Q810T5;D3ZCG0;G3V961;F1LRU3;Q810T5-2;D4A4Q5	Histone acetyltransferase KAT7	Kat7
22.9453	22.9771	23.2478	23.1309	22.7392	23.0168	23.0914	22.8693	22.6828	0.166189	0.201476	0.204569	22.9771	23.0168	22.8693	10	10	9	8.6	8.6	7.8	186.68	0	92.553	847280000	28	D3ZCG2;D4A1V5;D3ZJJ7;D3ZYN2;D3ZSN6;D3ZZ35;D4ADI4	D3ZCG2;D4A1V5;D3ZJJ7;D3ZYN2;D3ZSN6;D3ZZ35;D4ADI4		Kif21a
23.2822	23.813	NaN	23.5568	22.6332	NaN	23.2139	23.8635	23.8529	0.375354	0.653126	0.372024	23.5476	23.095	23.8529	10	10	10	7.3	7.3	7.3	189.29	0	26.384	1244500000	28	D3ZKH2;D3ZCG3;Q3KR70	D3ZKH2;D3ZCG3		Mon2
NaN	NaN	NaN	22.6638	NaN	22.5128	22.6425	22.0201	NaN	NaN	0.106774	0.440054	NaN	22.5883	22.3313	4	4	4	30.4	30.4	30.4	26.021	0	169.02	366840000	7	D3ZCG4	D3ZCG4		Spag7
22.7469	NaN	NaN	22.3261	NaN	23.2112	21.2961	21.4386	NaN	NaN	0.625867	0.100755	22.7469	22.7686	21.3674	4	4	4	4.8	4.8	4.8	117.01	0	5.5906	450420000	11	D3ZCG9;D3ZQM3;F1M867	D3ZCG9;D3ZQM3;F1M867		Itga3
20.3298	NaN	NaN	NaN	NaN	NaN	NaN	NaN	NaN	NaN	NaN	NaN	20.3298	NaN	NaN	1	1	1	5.1	5.1	5.1	33.427	0.00063291	2.205	25139000	1	D3ZFX1;D3ZCH4	D3ZFX1;D3ZCH4		Tmem164
23.697	24.0561	NaN	24.0122	22.8348	23.5361	23.5058	23.4804	23.545	0.253894	0.592304	0.0325439	23.8765	23.5361	23.5058	13	13	13	24	24	24	74.963	0	41.014	1441800000	26	D4A3Q7;D3ZCH7;G3V9D7;Q62847;Q62847-2	D4A3Q7;D3ZCH7;G3V9D7;Q62847;Q62847-2	Gamma-adducin	Add3
NaN	19.5579	NaN	NaN	NaN	NaN	NaN	NaN	NaN	NaN	NaN	NaN	19.5579	NaN	NaN	1	1	1	2	2	2	60.778	0.0030401	1.7091	27697000	1	D3ZPG1;D3ZCI2	D3ZPG1;D3ZCI2		Slc9a7
NaN	NaN	NaN	NaN	NaN	NaN	20.7385	NaN	NaN	NaN	NaN	NaN	NaN	NaN	20.7385	1	1	1	1.5	1.5	1.5	88.002	0.0030469	1.7216	19390000	1	D3ZCJ3	D3ZCJ3		Mfsd6
23.785	NaN	NaN	NaN	NaN	NaN	NaN	NaN	NaN	NaN	NaN	NaN	23.785	NaN	NaN	2	2	2	2.4	2.4	2.4	107.54	0	2.7897	1579400000	2	D3ZCJ6;P97839;D4A2J6;G3V927	D3ZCJ6;P97839;D4A2J6;G3V927	Disks large-associated protein 4	Dlgap4
24.8434	25.1618	NaN	24.9119	24.684	24.4085	25.031	25.69	24.6966	0.225179	0.252045	0.505445	25.0026	24.684	25.031	11	11	11	25.3	25.3	25.3	64.532	0	205.74	3347300000	48	O08839;D3ZCJ9;D4A4P1;F1LMX1;O08839-2;D4ACI3;D4ABS7;O08839-6;O08839-5;O08839-3;O08839-4	O08839;D3ZCJ9;D4A4P1;F1LMX1;O08839-2;D4ACI3;D4ABS7;O08839-6;O08839-5;O08839-3	Myc box-dependent-interacting protein 1	Bin1
23.4179	NaN	23.9537	23.0918	22.3318	23.497	23.0977	23.4037	23.4442	0.378847	0.591575	0.189405	23.6858	23.0918	23.4037	10	10	10	14.1	14.1	14.1	122.1	0	66.612	1135600000	24	D4AC12;D3ZCK5;D3ZRK1	D4AC12;D3ZCK5;D3ZRK1		Anks1a
NaN	22.1798	NaN	NaN	NaN	NaN	22.1131	21.5833	NaN	NaN	NaN	0.374639	22.1798	NaN	21.8482	3	3	3	4.5	4.5	4.5	156.34	0	45.846	242720000	9	D3ZMR2;D3ZCL2	D3ZMR2;D3ZCL2		Uhrf1bp1
24.4102	23.7088	NaN	24.4271	24.8236	23.0421	24.6293	24.9941	24.7297	0.495957	0.935359	0.188463	24.0595	24.4271	24.7297	2	2	2	13.2	13.2	13.2	17.364	0	6.6081	2500300000	17	D3ZCL3	D3ZCL3	U1 small nuclear ribonucleoprotein C	Snrpc
21.1702	NaN	NaN	NaN	NaN	NaN	NaN	NaN	NaN	NaN	NaN	NaN	21.1702	NaN	NaN	11	1	1	23.3	2.4	2.4	58.824	0	4.2549	611340000	6	D3ZCL6;D4ADU3;F1LN42	D3ZCL6
NaN	21.313	NaN	NaN	NaN	NaN	NaN	NaN	NaN	NaN	NaN	NaN	21.313	NaN	NaN	1	1	1	26.5	26.5	26.5	16.368	0	35.417	39863000	1	D3ZCL7;Q9JK59	D3ZCL7;Q9JK59		Bak1
25.8299	NaN	NaN	NaN	NaN	NaN	NaN	NaN	NaN	NaN	NaN	NaN	25.8299	NaN	NaN	1	1	1	0.8	0.8	0.8	144.72	0.0089932	1.3338	5152200000	9	Q9QUH6;Q9QUH6-5;D3ZCL8;F1LRF8;F1LQW8;Q9QUH6-4;Q9QUH6-3;Q9QUH6-2	Q9QUH6;Q9QUH6-5;D3ZCL8;F1LRF8;F1LQW8;Q9QUH6-4;Q9QUH6-3;Q9QUH6-2	Ras/Rap GTPase-activating protein SynGAP	Syngap1
NaN	NaN	NaN	NaN	NaN	NaN	NaN	21.7828	NaN	NaN	NaN	NaN	NaN	NaN	21.7828	2	2	2	2.9	2.9	2.9	128.25	0	3.3417	174360000	3	D3ZXY2;D3ZCL9	D3ZXY2;D3ZCL9		Pdzd8
21.0733	NaN	NaN	NaN	NaN	NaN	NaN	NaN	NaN	NaN	NaN	NaN	21.0733	NaN	NaN	1	1	1	6	6	6	15.991	0.0028502	1.7596	177130000	2	D3ZCM4	D3ZCM4		Dnajc15
24.1633	24.3082	NaN	24.249	24.0222	24.3092	24.1102	24.2088	24.4083	0.102461	0.151358	0.15189	24.2358	24.249	24.2088	15	15	13	25.2	25.2	21.4	99.406	0	65.548	1986500000	38	D3ZCN6;F1LNM0;D3ZCN4;Q62696;D4A6B0	D3ZCN6;F1LNM0;D3ZCN4;Q62696	Disks large homolog 1	Dlg1
NaN	NaN	NaN	NaN	NaN	23.2995	NaN	NaN	NaN	NaN	NaN	NaN	NaN	23.2995	NaN	14	14	14	6.3	6.3	6.3	404.65	0	21.296	491850000	17	D4A4K4;D4A4H3;D3ZCN7;D3Z8B7;D3ZEY5	D4A4K4;D4A4H3;D3ZCN7		Vps13c
NaN	21.2904	NaN	21.6025	NaN	NaN	NaN	NaN	NaN	NaN	NaN	NaN	21.2904	21.6025	NaN	4	4	4	14.8	14.8	14.8	32.959	0	3.1296	137830000	5	D3ZCP9;D4A5U4	D3ZCP9;D4A5U4		Gtf2e2
NaN	22.5579	NaN	NaN	NaN	NaN	NaN	NaN	NaN	NaN	NaN	NaN	22.5579	NaN	NaN	5	5	5	12.6	12.6	12.6	55.382	0	11.957	314690000	10	D3ZCQ2;D4A073	D3ZCQ2		Alg11
NaN	NaN	NaN	NaN	22.1002	NaN	NaN	NaN	NaN	NaN	NaN	NaN	NaN	22.1002	NaN	4	4	4	20.3	20.3	20.3	27.475	0	6.8827	183070000	11	D3ZCQ7	D3ZCQ7		Zcchc17
28.582	28.3095	28.3811	29.0011	28.9714	29.1533	28.2337	27.9592	28.3433	0.141241	0.0975752	0.197848	28.3811	29.0011	28.2337	20	20	6	36.4	36.4	16.4	24.789	0	323.31	43010000000	375	D3ZCR3;D4A9T3;F1MA29;P63159;D3ZA18;D3ZXR5;D4A2L7;D3ZL49;D3Z7Z9;D3ZLG3;F1M9J4;F1LTL3;D3ZXP6;F1M1H9;D4A0N6;D3ZIU9;D3ZFH8;D3ZWY0;F1LZ92;F1LVZ2	D3ZCR3;D4A9T3;F1MA29;P63159;D3ZA18;D3ZXR5;D4A2L7;D3ZL49;D3Z7Z9;D3ZLG3	High mobility group protein B1	Hmg1l1;LOC681718;Hmgb1
NaN	NaN	NaN	NaN	NaN	NaN	21.1464	NaN	NaN	NaN	NaN	NaN	NaN	NaN	21.1464	7	3	3	10.9	5.2	5.2	93.969	0	3.5132	168000000	3	D3ZCR4;D3ZMG7	D3ZCR4		Smek2
23.8181	23.3728	NaN	23.5094	22.9341	23.9228	23.3615	NaN	23.1042	0.314896	0.496571	0.181918	23.5955	23.5094	23.2328	6	6	6	15.5	15.5	15.5	54.837	0	28.535	1235200000	17	D3ZCR9;D3ZDR3	D3ZCR9;D3ZDR3		LOC100911374
NaN	22.6615	NaN	22.0606	NaN	22.7896	NaN	NaN	NaN	NaN	0.515509	NaN	22.6615	22.4251	NaN	7	6	6	5.8	5.2	5.2	185.3	0	14.792	381630000	9	D3ZCS4	D3ZCS4		Iqgap3
24.6048	24.5567	NaN	23.7698	23.2265	23.7727	24.4716	24.215	24.2768	0.0339899	0.314546	0.133898	24.5808	23.7698	24.2768	12	12	12	18.8	18.8	18.8	94.203	0	48.688	1978300000	38	D3ZCT8;Q6QI90	D3ZCT8;Q6QI90		Wdr75
21.6103	21.9229	NaN	21.585	NaN	NaN	21.666	21.875	21.5795	0.221077	NaN	0.15192	21.7666	21.585	21.666	5	5	5	13	13	13	58.673	0	11.783	333350000	10	D3ZCU6;Q5XIA4	D3ZCU6;Q5XIA4	CCR4-NOT transcription complex subunit 10	Cnot10
NaN	NaN	NaN	20.4082	NaN	NaN	NaN	NaN	NaN	NaN	NaN	NaN	NaN	20.4082	NaN	5	1	1	8.8	3.5	3.5	90.568	0	7.8042	41991000	2	Q63618;D3ZDH9;F1LQ34;D3ZCU9;Q63618-7;Q63618-5;Q63618-6;Q63618-8;Q63618-3;Q63618-4;D4A4Y1	Q63618;D3ZDH9;F1LQ34;D3ZCU9;Q63618-7;Q63618-5;Q63618-6;Q63618-8;Q63618-3;Q63618-4;D4A4Y1	Espin	Espn
NaN	20.1236	NaN	NaN	NaN	NaN	NaN	NaN	NaN	NaN	NaN	NaN	20.1236	NaN	NaN	1	1	1	3	3	3	62.662	0	5.5168	33042000	2	F1M0W2;D3ZJM6;D3ZV93;D3ZCY5;F1LRD7;F1M2X4;F1M2I0;P31503	F1M0W2;D3ZJM6;D3ZV93;D3ZCY5;F1LRD7;F1M2X4;F1M2I0;P31503	POU domain, class 2, transcription factor 1	Pou2f1
NaN	NaN	NaN	20.5173	NaN	NaN	NaN	NaN	NaN	NaN	NaN	NaN	NaN	20.5173	NaN	1	1	1	8	8	8	43.316	0	24.538	22547000	1	D3ZCY7;Q6AY75	D3ZCY7;Q6AY75	PHD finger protein 23	Phf23
23.5954	23.696	NaN	24.8228	24.0226	NaN	23.7081	23.9158	23.4319	0.0711843	0.565826	0.242773	23.6457	24.4227	23.7081	2	2	2	28.4	28.4	28.4	13.04	0	66.989	1537300000	14	D3ZCZ9	D3ZCZ9		LOC100912599
25.2379	25.2249	NaN	25.682	25.0831	NaN	25.5195	25.6252	25.4375	0.00919948	0.423429	0.0941136	25.2314	25.3825	25.5195	4	4	4	29.1	29.1	29.1	10.071	0	25.44	4837200000	32	D3ZD09	D3ZD09		LOC681754
21.034	21.254	NaN	NaN	NaN	NaN	NaN	NaN	NaN	0.155556	NaN	NaN	21.144	NaN	NaN	5	5	5	11.3	11.3	11.3	71.027	0	6.1616	192770000	6	D3ZD10;Q704S8;D3ZK40	D3ZD10;Q704S8	Carnitine O-acetyltransferase	Crat
26.1547	26.1452	26.0482	26.0618	26.3477	26.0058	25.4575	25.5762	25.4731	0.0589569	0.183344	0.0645161	26.1452	26.0618	25.4731	15	15	15	46.9	46.9	46.9	24.973	0	276.96	6921500000	79	D3ZD11	D3ZD11		Spcs2
24.9009	24.9812	24.5221	24.8177	24.4643	25.5276	24.8669	24.9185	24.5506	0.245195	0.541528	0.199198	24.9009	24.8177	24.8669	33	33	32	19.7	19.7	19.3	275.31	0	207.8	3552400000	81	D4A8D5;D3ZD13;D3ZHA0;D3ZZ63	D4A8D5;D3ZD13		Flnb;LOC100911261
26.7752	26.7917	27.6699	27.0092	26.5713	26.7698	26.676	26.8247	26.7201	0.511892	0.219313	0.0763653	26.7917	26.7698	26.7201	19	19	19	33.9	33.9	33.9	67.3	0	323.31	12385000000	99	D3ZD23	D3ZD23		Abce1
NaN	NaN	NaN	22.3706	NaN	NaN	NaN	NaN	NaN	NaN	NaN	NaN	NaN	22.3706	NaN	3	3	3	18.4	18.4	18.4	28.448	0	9.037	737940000	7	D3ZD29	D3ZD29		Ado
20.6535	NaN	NaN	NaN	NaN	NaN	NaN	NaN	NaN	NaN	NaN	NaN	20.6535	NaN	NaN	2	2	2	4.3	4.3	4.3	89.876	0	4.7967	122070000	2	D3ZS50;F1LZL5;D3ZD39;F1LSG5;D3Z843;D4A0M3;D3ZA58	D3ZS50;F1LZL5;D3ZD39;F1LSG5;D3Z843;D4A0M3;D3ZA58		Phc3;Phc2
NaN	21.6471	NaN	NaN	NaN	NaN	NaN	NaN	NaN	NaN	NaN	NaN	21.6471	NaN	NaN	4	4	4	8.6	8.6	8.6	76.912	0	24.627	180750000	5	D3ZD46	D3ZD46		Dhx58
22.6025	NaN	NaN	22.5382	23.0402	23.4162	NaN	22.8482	NaN	NaN	0.440515	NaN	22.6025	23.0402	22.8482	6	6	6	8.6	8.6	8.6	126.75	0	14.8	570940000	13	D3ZD49;D3ZX19;Q9WUJ3;F1M7R5;D3ZWL4;D3ZV02	D3ZD49;D3ZX19;Q9WUJ3;F1M7R5;D3ZWL4;D3ZV02	Myomegalin	Pde4dip
23.3481	23.6411	NaN	23.063	22.5488	23.2403	23.3817	23.746	23.5862	0.20714	0.359163	0.182637	23.4946	23.063	23.5862	14	14	14	17.5	17.5	17.5	112.7	0	62.521	1218600000	35	D3ZD72	D3ZD72		Ncapg
26.0689	26.4442	26.4594	26.477	26.4811	26.3564	26.0193	26.0795	25.8326	0.221169	0.0708556	0.128734	26.4442	26.477	26.0193	21	21	21	52	52	52	54.244	0	323.31	8597800000	143	D3ZD73;D3ZC76	D3ZD73		Ddx6
NaN	NaN	NaN	NaN	NaN	20.4399	NaN	NaN	NaN	NaN	NaN	NaN	NaN	20.4399	NaN	3	2	2	4.1	2.8	2.8	83.272	0	3.2434	20807000	2	D3ZR27;D3ZD75;Q8R4Z9	D3ZR27;D3ZD75;Q8R4Z9	Mitofusin-1	Mfn1
23.6287	NaN	24.6312	23.572	22.7861	NaN	23.5217	23.4437	NaN	0.708875	0.555715	0.0551685	24.1299	23.179	23.4827	8	8	8	15.2	15.2	15.2	91.713	0	102.71	635790000	21	D3ZD80	D3ZD80		Gtf3c4
NaN	NaN	NaN	NaN	NaN	NaN	19.869	NaN	NaN	NaN	NaN	NaN	NaN	NaN	19.869	1	1	1	0.8	0.8	0.8	198.73	0	8.9933	10612000	2	D3ZJX1;D3ZD87	D3ZJX1;D3ZD87		Rlf
25.8113	26.1929	22.9502	26.2006	25.7575	25.6933	25.9067	25.9904	26.0264	1.77234	0.276234	0.0613732	25.8113	25.7575	25.9904	36	36	36	39.4	39.4	39.4	100.99	0	96.492	6693500000	102	D3ZD89	D3ZD89		Naa15
NaN	NaN	NaN	22.0402	21.3211	NaN	NaN	NaN	NaN	NaN	0.508466	NaN	NaN	21.6806	NaN	2	2	2	4.2	4.2	4.2	70.007	0	2.5621	470090000	4	D3ZD92;P33124;E9PSJ2;F1M9W6;D4A6Q0;F1LQF8;F1LP25;P33124-2	D3ZD92;P33124;E9PSJ2;F1M9W6;D4A6Q0;F1LQF8;F1LP25;P33124-2	Long-chain-fatty-acid--CoA ligase 6	Acsl6
26.8001	27.3561	27.4509	27.1152	26.877	27.0323	27.1726	27.1575	26.8668	0.351584	0.120896	0.17235	27.3561	27.0323	27.1575	35	35	34	50.1	50.1	48.9	90.976	0	266.47	14905000000	177	D3ZD97	D3ZD97		Dhx15
25.6448	26.5751	26.7036	25.9343	25.9031	26.5166	25.7519	25.9363	26.2555	0.577779	0.345526	0.254809	26.5751	25.9343	25.9363	10	10	10	37.1	37.1	37.1	38.822	0	201.61	5648000000	57	G3V9T7;D3ZD98	G3V9T7;D3ZD98	ATPase Asna1	Asna1
22.2661	22.7855	NaN	22.7035	NaN	NaN	22.6055	22.7959	22.5576	0.367285	NaN	0.126053	22.5258	22.7035	22.6055	16	6	6	14.8	7.9	7.9	123.51	0	37.271	548850000	17	D3ZDB2;D3ZIE5	D3ZDB2;D3ZIE5		Smarca1
NaN	19.4118	NaN	NaN	NaN	NaN	NaN	NaN	NaN	NaN	NaN	NaN	19.4118	NaN	NaN	1	1	1	3.2	3.2	3.2	65.237	0.0018519	1.894	15805000	1	F1M9U9;F1M3L2;D3ZDB6	F1M9U9;F1M3L2;D3ZDB6		Foxj3
24.1773	NaN	25.1742	24.2096	23.3886	23.8315	NaN	NaN	24.0434	0.7049	0.410882	NaN	24.6757	23.8315	24.0434	12	12	12	36.9	36.9	36.9	34.489	0	32.546	1116700000	23	D3ZDB9;P86172;F1LS23;D4A5E2	D3ZDB9;P86172;F1LS23;D4A5E2	NmrA-like family domain-containing protein 1	Nmral1
25.4342	25.6258	25.3318	25.8067	25.6712	24.8693	25.5304	25.2448	25.3578	0.149272	0.506613	0.143861	25.4342	25.6712	25.3578	13	13	12	36.4	36.4	34.4	40.626	0	79.717	4676700000	47	D3ZDC1	D3ZDC1		Drg2
NaN	NaN	NaN	22.103	NaN	NaN	NaN	NaN	NaN	NaN	NaN	NaN	NaN	22.103	NaN	6	6	6	49.5	49.5	49.5	11.857	0	7.2864	378300000	6	D3ZDC3;D3ZZ21;D3ZQU9	D3ZDC3;D3ZZ21		Ndufb6
23.8902	24.1987	NaN	23.056	23.3426	23.7174	23.9694	23.8775	23.5816	0.218143	0.33169	0.202613	24.0445	23.3426	23.8775	17	13	13	23.4	18.3	18.3	73.724	0	21.861	1490100000	37	D3ZDD7;F1LPB7;Q9JKU6	D3ZDD7;F1LPB7;Q9JKU6	Spermatid perinuclear RNA-binding protein	Strbp
23.5048	23.5385	NaN	22.5713	23.3148	NaN	22.0158	23.714	23.413	0.0238018	0.525707	0.90616	23.5217	22.9431	23.413	3	3	1	15.5	15.5	9	32.227	0	83.468	939040000	12	D3ZDE4	D3ZDE4		Dguok
23.0836	23.4591	NaN	24.3868	23.4345	NaN	23.5439	23.6592	23.5729	0.26552	0.67335	0.059949	23.2714	23.9107	23.5729	7	7	7	16.1	16.1	16.1	40.94	0	8.7187	1285900000	15	D3ZDF0;P97546-1;P97546;P97546-3	D3ZDF0;P97546-1;P97546;P97546-3	Neuroplastin	Nptn
NaN	20.3593	NaN	NaN	NaN	NaN	NaN	NaN	NaN	NaN	NaN	NaN	20.3593	NaN	NaN	1	1	1	15.7	15.7	15.7	17.947	0	5.7959	35928000	2	D3ZDG0	D3ZDG0		LOC681282
NaN	NaN	NaN	20.8167	NaN	NaN	NaN	NaN	NaN	NaN	NaN	NaN	NaN	20.8167	NaN	2	2	2	7.5	7.5	7.5	56.196	0	10.143	172560000	3	D3ZDG7;D4A5W0;D3ZYS5	D3ZDG7;D4A5W0;D3ZYS5		Toe1
NaN	NaN	NaN	NaN	NaN	NaN	22.2134	22.2713	NaN	NaN	NaN	0.0409627	NaN	NaN	22.2423	6	6	6	13.8	13.8	13.8	56.336	0	7.9002	533140000	14	D3ZDI7	D3ZDI7		Ppp2r5a
23.7918	23.7422	NaN	23.5368	23.4232	23.5672	23.6687	23.8169	23.6357	0.0350864	0.0759318	0.0965479	23.767	23.5368	23.6687	4	4	4	16.5	16.5	16.5	34.6	0	13.409	1350100000	24	D3ZDK7	D3ZDK7		Pgp
NaN	NaN	NaN	NaN	19.1849	NaN	NaN	NaN	NaN	NaN	NaN	NaN	NaN	19.1849	NaN	1	1	1	3.9	3.9	3.9	40.502	0	3.5696	18466000	2	D3ZDN6	D3ZDN6		Zfp787
22.7102	22.577	NaN	23.1349	21.808	22.1076	23.2835	22.8828	23.1035	0.0941864	0.695899	0.200673	22.6436	22.1076	23.1035	3	3	3	21.8	21.8	21.8	23.47	0	32.172	728520000	15	D3ZDP2	D3ZDP2		Ict1
NaN	23.4922	NaN	NaN	21.5968	22.8731	NaN	23.9445	24.2285	NaN	0.902516	0.200804	23.4922	22.235	24.0865	8	6	6	41.6	37.3	37.3	19.246	0	7.3	1023000000	11	D3ZDQ6;D4A719	D3ZDQ6;D4A719		Snx12
21.6434	NaN	NaN	NaN	NaN	NaN	21.943	22.4231	NaN	NaN	NaN	0.339503	21.6434	NaN	22.183	2	2	2	10	10	10	23.288	0	8.9445	253500000	7	D3ZDR2	D3ZDR2		Chmp6
NaN	NaN	NaN	NaN	22.1509	NaN	NaN	NaN	NaN	NaN	NaN	NaN	NaN	22.1509	NaN	3	3	3	5.1	5.1	5.1	93.891	0	4.874	102720000	5	D3ZDR5	D3ZDR5		Prmt10
NaN	NaN	NaN	NaN	NaN	NaN	NaN	19.332	NaN	NaN	NaN	NaN	NaN	NaN	19.332	2	2	2	2.1	2.1	2.1	133.04	0	2.7327	80337000	3	D3ZDR9	D3ZDR9		Nrde2
NaN	NaN	NaN	NaN	20.0502	NaN	NaN	NaN	NaN	NaN	NaN	NaN	NaN	20.0502	NaN	6	1	1	16.6	4.6	4.6	32.687	0	3.2376	29984000	3	D3ZDS1	D3ZDS1
23.3065	23.6434	NaN	22.8781	NaN	NaN	23.513	23.6859	NaN	0.238238	NaN	0.122245	23.4749	22.8781	23.5995	5	5	5	22.5	22.5	22.5	26.924	0	10.266	906600000	16	D3ZDS4	D3ZDS4		Emg1
26.1602	26.3228	27.1759	26.4943	26.4299	26.4807	26.5905	26.5135	26.2321	0.545543	0.0339543	0.188682	26.3228	26.4807	26.5135	45	45	43	51.7	51.7	50.2	102.59	0	323.31	9409100000	192	D3ZDT1;D3ZSM1;D3ZM69;D3ZAY7;D3ZAY2;D4A361;F1M881	D3ZDT1;D3ZSM1;D3ZM69;D3ZAY7;D3ZAY2;D4A361		Epb41l2
NaN	NaN	NaN	NaN	21.9743	NaN	NaN	NaN	NaN	NaN	NaN	NaN	NaN	21.9743	NaN	6	6	6	10.7	10.7	10.7	81.736	0	9.2187	173340000	9	P97878;F1LWL1;D3ZDT2	P97878;F1LWL1;D3ZDT2	Exocyst complex component 5	Exoc5
NaN	NaN	NaN	NaN	NaN	NaN	NaN	NaN	20.5926	NaN	NaN	NaN	NaN	NaN	20.5926	3	3	3	8.1	8.1	8.1	52.981	0	5.757	68364000	3	D3ZDU1;D3ZKE6;D3ZQC9;B5DF63;F1LM85;P0C219	D3ZDU1;D3ZKE6;D3ZQC9;B5DF63;F1LM85;P0C219	Sarcolemmal membrane-associated protein	Slmap
NaN	23.7462	NaN	23.1703	22.7851	NaN	23.5818	23.536	NaN	NaN	0.27237	0.032358	23.7462	22.9777	23.5589	8	8	8	9.3	9.3	9.3	150.49	0	14.855	919090000	13	D3ZDU2	D3ZDU2		Rptor
23.0735	23.6245	NaN	22.9767	22.332	23.286	22.9031	NaN	23.1963	0.38968	0.486755	0.20733	23.349	22.9767	23.0497	10	10	10	13.2	13.2	13.2	103.26	0	30.895	900940000	21	Q62915;D3ZDU3;F1LSI7;D4A8M2;D3ZYC7;D4A5M4	Q62915;D3ZDU3;F1LSI7;D4A8M2;D3ZYC7	Peripheral plasma membrane protein CASK	Cask
23.7539	23.9869	24.8484	23.8587	24.1328	24.5069	23.4751	24.5672	24.2374	0.576556	0.3254	0.560135	23.9869	24.1328	24.2374	6	6	6	35	35	35	15.002	0	31.207	1959300000	18	Q9EPC6;D3ZDU5;D4A9A4	Q9EPC6;D3ZDU5;D4A9A4	Profilin-2;Profilin	Pfn2
NaN	20.2505	NaN	NaN	NaN	NaN	NaN	NaN	NaN	NaN	NaN	NaN	20.2505	NaN	NaN	1	1	1	5.9	5.9	5.9	35.286	0	4.4847	36534000	1	D3ZDU9;D3ZVZ8;Q5XIC3	D3ZDU9;D3ZVZ8;Q5XIC3	Hsp90 co-chaperone Cdc37-like 1	Cdc37l1
NaN	NaN	NaN	NaN	NaN	21.9909	NaN	NaN	NaN	NaN	NaN	NaN	NaN	21.9909	NaN	3	3	3	15.6	15.6	15.6	24.001	0	6.7475	368520000	7	F1LWB8;D3ZDX7	F1LWB8;D3ZDX7		Mrpl48
NaN	NaN	NaN	NaN	NaN	NaN	22.3916	NaN	NaN	NaN	NaN	NaN	NaN	NaN	22.3916	5	5	5	23.1	23.1	23.1	38.695	0	4.8685	232850000	7	D3ZDY1;F1M5D8;F1LMH0;Q9WU34;D3ZPP8;Q9WU34-3;Q9WU34-2	D3ZDY1;F1M5D8;F1LMH0;Q9WU34;D3ZPP8;Q9WU34-3;Q9WU34-2	Neuronal-specific septin-3	2016-09-03
NaN	21.7557	NaN	22.5049	NaN	NaN	21.2115	22.2304	22.9144	NaN	NaN	0.856959	21.7557	22.5049	22.2304	5	5	5	6.5	6.5	6.5	128.91	0	13.333	485260000	12	D3ZE05	D3ZE05		Cilp2
24.7127	23.5805	NaN	24.2455	23.0355	24.4753	NaN	24.8842	24.6564	0.800572	0.773482	0.161114	24.1466	24.2455	24.7703	6	6	6	50.7	50.7	50.7	16.776	0	50.516	2037800000	21	D3ZE15;F1LZC5	D3ZE15;F1LZC5		LOC100911483;Ndufa13
NaN	NaN	NaN	NaN	19.6865	NaN	NaN	NaN	NaN	NaN	NaN	NaN	NaN	19.6865	NaN	9	1	1	15.3	1.4	1.4	82.272	0.0040323	1.658	76773000	3	D3ZE18;D4A2M9	D3ZE18;D4A2M9
27.0303	27.2601	26.0944	27.2908	27.2083	26.9652	26.7856	26.9557	26.4427	0.617479	0.169269	0.261311	27.0303	27.2083	26.7856	11	11	9	44.3	44.3	41.5	43.916	0	291.08	11156000000	86	Q5U2Z3;D3ZE23	Q5U2Z3;D3ZE23	Nucleosome assembly protein 1-like 4	Nap1l4
26.8884	27.1208	NaN	27.533	26.6387	27.1331	27.0343	27.4712	27.1715	0.164304	0.448026	0.223411	27.0046	27.1331	27.1715	13	13	13	40.6	40.6	40.6	18.701	0	16.548	15630000000	71	D3ZE37;P62282	D3ZE37;P62282	40S ribosomal protein S11	Rps11
NaN	NaN	NaN	NaN	NaN	NaN	NaN	NaN	NaN	NaN	NaN	NaN	NaN	NaN	NaN	1	1	1	1	1	1	134.84	0.0030475	1.7225	0	0	D3ZE44	D3ZE44
24.551	24.1529	NaN	24.277	23.5077	24.4749	24.3008	24.3415	24.5603	0.281527	0.510925	0.139542	24.352	24.277	24.3415	15	15	15	25.8	25.8	25.8	87.532	0	87.527	2251300000	34	D3ZE45;Q75WE7	D3ZE45;Q75WE7	von Willebrand factor A domain-containing protein 5A	Vwa5a
NaN	19.9863	NaN	NaN	NaN	NaN	NaN	NaN	NaN	NaN	NaN	NaN	19.9863	NaN	NaN	1	1	1	1.9	1.9	1.9	87.546	0	2.794	26272000	1	D3ZE49	D3ZE49		Trappc12
NaN	24.3958	NaN	23.6894	NaN	NaN	24.6823	24.6532	24.5548	NaN	NaN	0.0667826	24.3958	23.6894	24.6532	3	2	2	10	5.7	5.7	33.414	0.0090002	1.339	1934100000	6	D3ZE54	D3ZE54
NaN	NaN	NaN	21.5513	21.6726	NaN	NaN	NaN	NaN	NaN	0.0858218	NaN	NaN	21.6119	NaN	3	3	3	11.4	11.4	11.4	38.053	0	7.1914	98643000	8	D3ZE59	D3ZE59		Tmem115
NaN	NaN	NaN	21.7046	NaN	NaN	NaN	NaN	NaN	NaN	NaN	NaN	NaN	21.7046	NaN	2	2	2	12.3	12.3	12.3	43.011	0	84.036	99696000	2	Q4V7C1;D3ZE64;F1LMW9;D3ZXF6	Q4V7C1;D3ZE64;F1LMW9;D3ZXF6	FGFR1 oncogene partner	Fgfr1op
22.2651	23.2593	NaN	NaN	23.4002	NaN	21.9771	NaN	22.7439	0.702957	NaN	0.542203	22.7622	23.4002	22.3605	3	3	3	5.9	5.9	5.9	32.887	0.0010509	2.1567	498880000	7	Q5BJT0;D3ZE69	Q5BJT0;D3ZE69	Arginine and glutamate-rich protein 1	Arglu1
NaN	NaN	21.9461	NaN	NaN	NaN	NaN	NaN	NaN	NaN	NaN	NaN	21.9461	NaN	NaN	3	3	3	10.9	10.9	10.9	43.205	0	7.2504	81841000	4	D3ZE72	D3ZE72	Methionine aminopeptidase 1	Metap1
23.263	23.8595	NaN	24.0938	NaN	NaN	NaN	24.1865	23.8285	0.421768	NaN	0.253159	23.5612	24.0938	24.0075	20	6	6	22	7.1	7.1	111.69	0	8.7862	1206300000	14	P06687;D3ZE88;P06686;D3ZSA3;Q64541;F1LUN7;F1LMF3;P54708;D3ZS87;G3V8S4;P54708-2	P06687;D3ZE88;P06686;D3ZSA3	Sodium/potassium-transporting ATPase subunit alpha-3;Sodium/potassium-transporting ATPase subunit alpha-2	Atp1a3;Atp1a2
22.7034	23.5149	NaN	22.8666	22.6921	23.0061	NaN	22.8147	22.7206	0.573776	0.157319	0.0665165	23.1091	22.8666	22.7676	9	9	9	11.4	11.4	11.4	132.01	0	29.838	784690000	20	D3ZEA0;D3ZUE6	D3ZEA0;D3ZUE6		Fndc3a
23.5545	NaN	NaN	NaN	21.7031	NaN	23.3914	23.8022	22.8678	NaN	NaN	0.468327	23.5545	21.7031	23.3914	4	4	4	0.8	0.8	0.8	919.5	0	33.226	1127600000	9	D3ZEA8	D3ZEA8		Syne1
NaN	NaN	NaN	NaN	NaN	NaN	21.9169	NaN	NaN	NaN	NaN	NaN	NaN	NaN	21.9169	3	3	3	4.6	4.6	4.6	112.48	0	231.11	242040000	8	D3ZLQ6;D3ZEB6	D3ZLQ6;D3ZEB6		Ints8
23.5862	23.212	NaN	23.3558	23.2507	23.6167	23.2795	23.4929	23.6516	0.264613	0.188467	0.186723	23.3991	23.3558	23.4929	6	6	6	37	37	37	20.75	0	34.927	1193400000	24	D3ZEB7;Q5XIE3	D3ZEB7;Q5XIE3	39S ribosomal protein L11, mitochondrial	Mrpl11
20.769	NaN	NaN	NaN	NaN	NaN	NaN	NaN	NaN	NaN	NaN	NaN	20.769	NaN	NaN	3	3	3	4.4	4.4	4.4	108.32	0	4.8148	52425000	3	D3ZEC6;D4ABZ2	D3ZEC6;D4ABZ2
22.7636	23.0262	NaN	22.4657	NaN	NaN	NaN	22.9604	22.5686	0.185673	NaN	0.277024	22.8949	22.4657	22.7645	3	3	3	11.2	11.2	11.2	36.184	0	6.5392	630960000	10	E9PTC6;D3ZED5	E9PTC6;D3ZED5		Lemd2
NaN	NaN	NaN	NaN	NaN	22.2245	22.603	22.608	22.3438	NaN	NaN	0.151087	NaN	22.2245	22.603	4	4	4	4.7	4.7	4.7	128.12	0	12.147	420060000	8	D3ZEE6;O54888;F1LM57	D3ZEE6;O54888;F1LM57	DNA-directed RNA polymerase I subunit RPA2;DNA-directed RNA polymerase	Polr1b
24.669	24.7714	24.9261	24.818	24.3267	24.6822	24.9317	25.1837	24.8752	0.129463	0.253709	0.16426	24.7714	24.6822	24.9317	21	21	21	35.8	35.8	35.8	96.202	0	194.18	3015500000	67	D3ZEG5	D3ZEG5
19.8812	NaN	NaN	NaN	NaN	NaN	NaN	NaN	NaN	NaN	NaN	NaN	19.8812	NaN	NaN	1	1	1	6	6	6	29.873	0	6.8452	67235000	2	D3ZEG8	D3ZEG8		RGD1309188
18.7354	NaN	NaN	NaN	NaN	NaN	NaN	NaN	NaN	NaN	NaN	NaN	18.7354	NaN	NaN	1	1	1	1.6	1.6	1.6	86.813	0.0091797	1.3273	34980000	1	D3ZEG9	D3ZEG9		Ercc2
NaN	21.6933	NaN	NaN	NaN	NaN	NaN	NaN	NaN	NaN	NaN	NaN	21.6933	NaN	NaN	2	2	2	14.9	14.9	14.9	22.283	0	72.256	174030000	6	D3ZEH8	D3ZEH8		Pmf1
25.6601	25.8059	NaN	24.9977	24.9992	25.2621	25.5425	25.9759	25.9438	0.103117	0.152215	0.241527	25.733	24.9992	25.9438	17	17	16	46.7	46.7	44.8	65.316	0	241.44	5303200000	60	D3ZEI6	D3ZEI6		Ncoa5
20.5117	NaN	NaN	NaN	NaN	NaN	NaN	NaN	NaN	NaN	NaN	NaN	20.5117	NaN	NaN	1	1	1	21.1	21.1	21.1	8.0533	0	9.5906	70936000	3	D3ZEI7	D3ZEI7		Gtf2h5
22.1537	22.3039	NaN	22.4224	22.5026	NaN	21.788	22.2793	22.3188	0.106242	0.0566535	0.295689	22.2288	22.4625	22.2793	3	3	3	9.5	9.5	9.5	37.551	0	7.7193	448140000	11	D3ZEJ2	D3ZEJ2		Mcur1
NaN	NaN	NaN	NaN	20.2398	NaN	NaN	NaN	NaN	NaN	NaN	NaN	NaN	20.2398	NaN	1	1	1	5.2	5.2	5.2	32.844	0	38.33	6885500	1	D3ZEL4	D3ZEL4
23.4758	23.4089	NaN	23.6312	23.1164	23.7215	22.9882	NaN	23.2455	0.0473407	0.32644	0.181903	23.4423	23.6312	23.1168	9	9	9	14.8	14.8	14.8	92.058	0	35.637	1106900000	24	D3ZEM8	D3ZEM8		Tsr1
19.7669	NaN	NaN	NaN	NaN	NaN	NaN	NaN	NaN	NaN	NaN	NaN	19.7669	NaN	NaN	1	1	1	1.3	1.3	1.3	160.56	0	3.1702	57928000	2	P29476;D3ZEM9;F1LQL1;D3ZEW7;P29476-2;P29476-3	P29476;D3ZEM9;F1LQL1;D3ZEW7;P29476-2;P29476-3	Nitric oxide synthase, brain;Nitric oxide synthase	Nos1
NaN	NaN	22.1878	NaN	NaN	NaN	NaN	NaN	NaN	NaN	NaN	NaN	22.1878	NaN	NaN	6	6	6	8.8	8.8	8.8	107.79	0	9.1655	177450000	10	D3ZEN0	D3ZEN0	MICAL-like protein 2	Micall2
22.8452	NaN	NaN	NaN	NaN	NaN	NaN	NaN	23.0956	NaN	NaN	NaN	22.8452	NaN	23.0956	12	8	8	16.1	12.2	12.2	103.86	0	40.222	491350000	14	D3ZER6	D3ZER6		Tnpo2
23.4718	23.854	NaN	23.7635	23.73	23.8885	23.7001	24.3158	23.9584	0.2702	0.0835435	0.309171	23.6629	23.7635	23.9584	19	19	18	17.2	17.2	16.3	174.99	0	58.009	1557500000	42	D3ZET9;F1LNI7;D3ZG33	D3ZET9;F1LNI7
22.433	NaN	NaN	23.0033	NaN	22.4975	22.0985	22.0419	NaN	NaN	0.357648	0.0400294	22.433	22.7504	22.0702	6	6	6	13.3	13.3	13.3	74.787	0	76.045	512830000	9	D3ZEV2;D3ZPI4	D3ZEV2
NaN	NaN	NaN	19.6942	NaN	NaN	NaN	NaN	NaN	NaN	NaN	NaN	NaN	19.6942	NaN	2	2	2	6.7	6.7	6.7	47.015	0.001848	1.8768	12744000	2	D3ZEV4;F1LR76;D3ZYX9;D3ZY27	D3ZEV4;F1LR76;D3ZYX9;D3ZY27		Hexdc
NaN	NaN	NaN	NaN	21.0445	NaN	NaN	NaN	NaN	NaN	NaN	NaN	NaN	21.0445	NaN	3	3	3	5.5	5.5	5.5	76.877	0	8.5616	86192000	4	E9PTS3;D3ZKD2;D3ZJ82;D3ZEV8	E9PTS3;D3ZKD2;D3ZJ82;D3ZEV8		Susd2
NaN	20.0574	NaN	NaN	NaN	NaN	NaN	NaN	NaN	NaN	NaN	NaN	20.0574	NaN	NaN	1	1	1	1.4	1.4	1.4	101.13	0	2.7015	35213000	1	D3ZEW3	D3ZEW3		LOC100912372
NaN	NaN	NaN	NaN	NaN	21.6674	NaN	21.2702	NaN	NaN	NaN	NaN	NaN	21.6674	21.2702	4	4	4	11.3	11.3	11.3	48.777	0	5.4582	187280000	6	D3ZEY1;D3ZKC4;Q5XI83	D3ZEY1;D3ZKC4;Q5XI83	UPF0505 protein C16orf62 homolog
22.5548	22.6284	23.2113	22.1808	21.9054	NaN	22.8533	22.6462	22.9229	0.359692	0.194766	0.143947	22.6284	22.0431	22.8533	11	11	7	16.2	16.2	9.1	88.469	0	34.44	688410000	23	D4A2Q2;D4A9A6;D3ZIP3;D3ZEZ7;D4A6Q4;D3ZKF7;D3ZHS9	D4A2Q2;D4A9A6;D3ZIP3;D3ZEZ7;D4A6Q4;D3ZKF7		Epb4.1
23.8435	24.1556	NaN	23.9134	23.7383	23.7837	23.7992	23.9877	23.3246	0.220659	0.0908847	0.341703	23.9996	23.7837	23.7992	21	21	21	16.1	16.1	16.1	225.34	0	141.4	1519900000	56	F1M155;D3ZEZ9;D3ZQS5	F1M155;D3ZEZ9		Svil
25.4024	25.4697	NaN	26.9496	26.2654	26.5802	NaN	25.2429	25.5907	0.0475889	0.342478	0.245974	25.4361	26.5802	25.4168	3	3	3	19.6	19.6	19.6	16.587	0	7.1016	7079400000	26	D3ZF07;P18445;D3ZI60;F1LVD0;F1M5H4;D3ZUK0;D4AAY6;D3ZG03	D3ZF07;P18445;D3ZI60	60S ribosomal protein L27a	RGD1562402;Rpl27a;RGD1561984
23.2465	NaN	21.7877	24.2004	23.984	24.3664	23.1648	22.417	NaN	1.0315	0.191762	0.528718	22.5171	24.2004	22.7909	2	2	2	19.2	19.2	19.2	16.39	0	138.8	1164000000	17	D3ZF11	D3ZF11		Lamtor5
26.4637	25.9809	25.5709	26.504	26.406	26.3416	26.419	26.4701	25.9132	0.446905	0.0817935	0.307872	25.9809	26.406	26.419	8	8	8	34.4	34.4	34.4	20.327	0	30.78	8918100000	50	D3ZF12;D3ZX76	D3ZF12;D3ZX76		Spcs3
NaN	21.5666	NaN	25.5702	NaN	25.9276	NaN	NaN	NaN	NaN	0.252749	NaN	21.5666	25.7489	NaN	1	1	1	5.8	5.8	5.8	17.514	0.0012513	2.0575	2215100000	16	D3ZF13;D3ZZH0	D3ZF13;D3ZZH0	Acyl carrier protein	LOC683884
NaN	NaN	21.1114	NaN	NaN	NaN	NaN	NaN	NaN	NaN	NaN	NaN	21.1114	NaN	NaN	1	1	1	7.1	7.1	7.1	33.388	0.0010476	2.109	2265500	1	D3ZF15	D3ZF15
24.7655	24.9743	NaN	25.2108	25.0358	25.3124	25.2867	24.9033	24.8783	0.147658	0.139926	0.228909	24.8699	25.2108	24.9033	18	18	18	33.2	33.2	33.2	80.741	0	323.31	3525200000	74	D3ZF21	D3ZF21		Gprin3
23.3926	23.3274	NaN	23.7515	24.093	23.8259	24.1018	23.8752	23.7087	0.0460473	0.179551	0.19731	23.36	23.8259	23.8752	26	26	26	25	25	25	180.01	0	323.31	1407600000	53	D3ZF26	D3ZF26		Tnks1bp1
NaN	NaN	NaN	NaN	NaN	NaN	21.8	NaN	NaN	NaN	NaN	NaN	NaN	NaN	21.8	2	2	2	4.5	4.5	4.5	76.464	0	4.0786	215900000	2	D3ZPP4;D3ZF37;D3ZK62;D3ZGE4;D3ZG68;Q5U2Q8;D4A3N2;D3ZS05	D3ZPP4;D3ZF37;D3ZK62;D3ZGE4;D3ZG68;Q5U2Q8;D4A3N2;D3ZS05		Asph
22.2538	22.4073	NaN	22.7074	NaN	22.4853	22.5147	22.4268	NaN	0.108519	0.157098	0.0621548	22.3305	22.5963	22.4707	5	5	5	12.8	12.8	12.8	58.481	0	20.947	549140000	10	D3ZF39;D3ZFA5;B5DEH4	D3ZF39;D3ZFA5		Uap1
NaN	NaN	NaN	NaN	NaN	NaN	22.169	NaN	NaN	NaN	NaN	NaN	NaN	NaN	22.169	5	5	5	7.2	7.2	7.2	116.87	0	67.118	291120000	11	D3ZF42;D3ZBV4;D4A3G0	D3ZF42	Sentrin-specific protease 7	Senp7
22.6226	22.9592	NaN	23.0546	22.6176	NaN	22.8149	23.2297	22.7889	0.237978	0.308984	0.247307	22.7909	22.8361	22.8149	7	7	7	13.9	13.9	13.9	81.397	0	109.31	719280000	18	D3ZF45;D4ABE0;D3ZVM1	D3ZF45;D4ABE0;D3ZVM1		Larp4b
NaN	NaN	NaN	23.1736	NaN	NaN	NaN	NaN	NaN	NaN	NaN	NaN	NaN	23.1736	NaN	1	1	1	6.7	6.7	6.7	13.942	0.0078709	1.3908	287940000	3	D3ZF65	D3ZF65
NaN	NaN	NaN	NaN	21.827	NaN	NaN	NaN	NaN	NaN	NaN	NaN	NaN	21.827	NaN	2	2	2	6	6	6	67.251	0	3.1621	85843000	3	Q9EQE1;D3ZF69	Q9EQE1;D3ZF69	Sentrin-specific protease 2	Senp2
NaN	22.3832	NaN	22.9371	21.8209	21.8675	22.3537	22.3222	22.106	NaN	0.63142	0.134823	22.3832	21.8675	22.3222	12	12	12	10.3	10.3	10.3	240.13	0	72.591	492660000	20	D3ZF86	D3ZF86		RGD1309903
24.8781	25.0184	24.5665	25.1612	24.8609	24.7387	24.9915	24.6954	24.6846	0.231285	0.21743	0.174189	24.8781	24.8609	24.6954	16	16	16	24.1	24.1	24.1	117.39	0	130.14	3166300000	58	D3ZF89;D3ZJ21;F1M5P2	D3ZF89		Ubap2
NaN	22.2009	NaN	23.3003	NaN	22.3987	22.3501	22.6657	22.8932	NaN	0.637542	0.272774	22.2009	22.8495	22.6657	4	4	4	11.3	11.3	11.3	58.7	0	15.44	613160000	11	D3ZXH9;D3ZF95;D4A2N1;D4AA22	D3ZXH9;D3ZF95;D4A2N1;D4AA22	Arginyl-tRNA--protein transferase 1	Ate1
24.494	NaN	NaN	22.7286	23.9356	NaN	22.9936	23.5788	NaN	NaN	0.853477	0.413777	24.494	23.3321	23.2862	7	7	7	17.2	17.2	17.2	54.681	0	24.717	1146600000	12	D3ZF97;F1LRF2	D3ZF97;F1LRF2		Erlec1
20.9514	NaN	NaN	NaN	NaN	NaN	NaN	NaN	NaN	NaN	NaN	NaN	20.9514	NaN	NaN	1	1	1	11.2	11.2	11.2	15.804	0	2.5758	157590000	3	D3ZF99	D3ZF99		Mrpl55
27.0886	26.5081	27.8964	26.9562	26.9662	27.3888	26.2753	26.6757	27.4114	0.697209	0.246929	0.576246	27.0886	26.9662	26.6757	8	8	8	54.1	54.1	54.1	15.51	0	284.62	7902500000	53	P04644;D3ZFA8;D3ZKG6;D3ZHU9;D3ZM01;D3ZL23;F1M5B1;F1M238;REV__Q5RK33;REV__D3ZD93;REV__Q5BJT6;Q6AXN9	P04644;D3ZFA8;D3ZKG6;D3ZHU9	40S ribosomal protein S17	Rps17;LOC100364909;RGD1559955;LOC100361180
23.6393	23.9985	NaN	23.6925	22.802	23.2653	23.8578	23.8267	23.214	0.253999	0.445386	0.363012	23.8189	23.2653	23.8267	11	11	11	12.2	12.2	12.2	124.22	0	26.001	1330200000	30	D3ZFB1;D3ZWN0;F1M9K3	D3ZFB1;D3ZWN0;F1M9K3		Plekha6
25.4834	25.6884	NaN	25.5476	25.796	25.6642	25.6399	25.8226	25.8776	0.144965	0.124292	0.124421	25.5859	25.6642	25.8226	16	16	16	32.8	32.8	32.8	58.423	0	281.76	5507600000	66	D3ZFB2;D4A371	D3ZFB2;D4A371		Luc7l3
24.653	24.6867	NaN	24.2794	24.6012	24.866	24.5158	24.2865	24.4252	0.0238086	0.293791	0.115461	24.6699	24.6012	24.4252	5	5	5	20.4	20.4	20.4	22.411	0	28.966	2622600000	23	D3ZFC0;Q6AYA1	D3ZFC0;Q6AYA1	H/ACA ribonucleoprotein complex subunit 1	Gar1
NaN	NaN	NaN	22.0222	NaN	NaN	NaN	22.2222	NaN	NaN	NaN	NaN	NaN	22.0222	22.2222	6	6	6	4.1	4.1	4.1	233.18	0	16.065	212810000	10	D3ZFD0;D3ZR07;F1LM91;F1LNC1;F1M5K8;D3ZHN6	D3ZFD0;D3ZR07;F1LM91;F1LNC1;F1M5K8		Myo18a
24.3047	24.7337	NaN	23.9899	23.9149	24.6217	24.7995	24.5861	24.3903	0.3033	0.388251	0.204659	24.5192	23.9899	24.5861	12	12	12	38.8	38.8	38.8	34.709	0	59.91	2366000000	39	D3ZFE9;F1M9A4;D4AC74;D3ZS44	D3ZFE9;F1M9A4;D4AC74;D3ZS44		Mrpl1
23.033	23.2904	NaN	22.6205	NaN	23.2171	23.0402	23.2431	23.1766	0.182023	0.421874	0.103453	23.1617	22.9188	23.1766	12	12	12	18.8	18.8	18.8	99.531	0	34.493	959780000	25	D3ZFF2;D3ZBC5;Q6TXH5	D3ZFF2
24.2316	NaN	NaN	NaN	NaN	NaN	NaN	NaN	NaN	NaN	NaN	NaN	24.2316	NaN	NaN	3	3	3	11.7	11.7	11.7	44.566	0	5.4908	1103600000	5	D3ZFF4	D3ZFF4		Lclat1
25.7846	25.8699	25.1817	26.5261	25.9531	26.0117	26.308	25.878	25.747	0.375161	0.315293	0.293471	25.7846	26.0117	25.878	13	13	13	27.4	27.4	27.4	78.887	0	74.454	7345000000	65	G3V9U0;D3ZUL6;D3ZFF9;D3ZQ17	G3V9U0;D3ZUL6;D3ZFF9		Acss2
NaN	NaN	NaN	NaN	NaN	NaN	NaN	NaN	NaN	NaN	NaN	NaN	NaN	NaN	NaN	1	1	1	1.3	1.3	1.3	226.29	0	5.7992	0	1	D3ZFG7;D3ZKJ2;D3ZLP5;D4A169	D3ZFG7;D3ZKJ2;D3ZLP5;D4A169		Zfp462
NaN	NaN	22.4116	NaN	NaN	NaN	NaN	NaN	NaN	NaN	NaN	NaN	22.4116	NaN	NaN	1	1	1	6	6	6	26.225	0.0010506	2.1518	10382000	2	D4A4B5;D3ZFJ1;D3ZPB2	D4A4B5;D3ZFJ1;D3ZPB2
NaN	NaN	22.4648	25.8823	22.5117	25.957	NaN	NaN	NaN	NaN	1.96791	NaN	22.4648	25.8823	NaN	6	1	1	17.8	3.8	3.8	39.661	0	4.3061	1763600000	11	D3ZFJ2	D3ZFJ2
NaN	NaN	NaN	NaN	NaN	20.6096	NaN	NaN	NaN	NaN	NaN	NaN	NaN	20.6096	NaN	4	4	4	9.4	9.4	9.4	65.033	0	8.9014	141160000	2	D3ZTK2;D3ZFJ3;D4A0K6	D3ZTK2;D3ZFJ3;D4A0K6		Sh3bp1
NaN	NaN	NaN	22.0172	NaN	NaN	NaN	NaN	NaN	NaN	NaN	NaN	NaN	22.0172	NaN	3	3	3	7.1	7.1	7.1	60.42	0	7.0439	216480000	6	D3ZFJ6	D3ZFJ6		Lactb
25.425	25.6539	27.2092	25.2423	25.3648	25.2522	25.2228	25.2309	25.4704	0.97079	0.0680593	0.140678	25.6539	25.2522	25.2309	25	25	25	29.3	29.3	29.3	111.5	0	201.57	5440700000	66	D3ZFJ7;D4A994	D3ZFJ7;D4A994		Emc1
NaN	23.3104	NaN	24.8154	25.1766	21.4866	24.3743	24.8051	NaN	NaN	2.03421	0.304608	23.3104	24.8154	24.5897	2	2	2	8	8	8	18.1	0	6.1174	1941500000	11	D3ZFK5	D3ZFK5		Spcs1
NaN	NaN	NaN	19.414	NaN	NaN	NaN	NaN	NaN	NaN	NaN	NaN	NaN	19.414	NaN	1	1	1	2	2	2	120.8	0	5.5025	10494000	1	D3ZFK8	D3ZFK8		Farp2
NaN	NaN	NaN	22.6396	22.7941	NaN	NaN	NaN	NaN	NaN	0.10929	NaN	NaN	22.7169	NaN	4	4	3	16.7	16.7	12.7	22.9	0	10.045	610670000	10	D3ZFM1	D3ZFM1		Asf1a
NaN	NaN	23.4473	NaN	NaN	NaN	NaN	NaN	NaN	NaN	NaN	NaN	23.4473	NaN	NaN	4	4	4	11.2	11.2	11.2	49.798	0	5.7949	128580000	4	D3ZFM6;F1LSN7	D3ZFM6;F1LSN7		Gopc
27.1443	27.0818	28.7036	27.339	27.399	27.3978	27.456	27.27	26.8802	0.918817	0.0342943	0.29386	27.1443	27.3978	27.27	40	40	40	51.9	51.9	51.9	91.56	0	323.31	19714000000	209	D3ZFP4;F1M6G7	D3ZFP4		Mcm3
NaN	22.2196	NaN	22.7455	22.1287	22.924	NaN	NaN	NaN	NaN	0.417299	NaN	22.2196	22.7455	NaN	3	3	3	26.9	26.9	26.9	18.565	0	18.055	476090000	11	D3ZFP8;D3ZUW6	D3ZFP8;D3ZUW6		Ube2c
NaN	NaN	NaN	21.3792	NaN	NaN	22.7207	22.4398	NaN	NaN	NaN	0.198591	NaN	21.3792	22.5803	2	2	2	23.7	23.7	23.7	10.744	0	5.4197	386630000	7	D3ZFQ1	D3ZFQ1		Atxn7l3b
24.9978	25.465	24.7561	24.5649	24.9926	24.4187	25.3782	24.8209	25.1749	0.360388	0.298253	0.28205	24.9978	24.5649	25.1749	8	8	8	28.2	28.2	28.2	35.434	0	92.59	3315700000	46	D3ZFQ8	D3ZFQ8		Cyc1
NaN	NaN	NaN	NaN	NaN	NaN	23.0903	NaN	NaN	NaN	NaN	NaN	NaN	NaN	23.0903	3	3	3	12.9	12.9	12.9	36.407	0	5.3694	454490000	4	D3ZFR9	D3ZFR9		Rdh13
NaN	NaN	NaN	NaN	NaN	NaN	NaN	21.17	21.6676	NaN	NaN	0.3518	NaN	NaN	21.4188	4	4	4	5.4	5.4	5.4	125.85	0	9.4247	157680000	6	D3ZFT1;E9PTW2	D3ZFT1		Rfc1
NaN	NaN	NaN	NaN	NaN	NaN	NaN	NaN	19.7146	NaN	NaN	NaN	NaN	NaN	19.7146	2	2	2	7.5	7.5	7.5	31.605	0.00021245	2.3105	9846300	0	D3ZFU3;D3ZH21	D3ZFU3;D3ZH21
NaN	NaN	NaN	NaN	23.0347	NaN	NaN	NaN	NaN	NaN	NaN	NaN	NaN	23.0347	NaN	3	3	2	21.9	21.9	17.4	21.539	0	10.116	151090000	10	D3ZFU4	D3ZFU4
NaN	NaN	NaN	NaN	NaN	NaN	NaN	NaN	NaN	NaN	NaN	NaN	NaN	NaN	NaN	1	1	1	3.5	3.5	3.5	62.631	0	10.255	0	1	Q9EPY0;D3ZFU5;F1LQK8	Q9EPY0;D3ZFU5;F1LQK8	Caspase recruitment domain-containing protein 9	Card9
NaN	NaN	NaN	22.4986	NaN	22.9305	NaN	NaN	NaN	NaN	0.305426	NaN	NaN	22.7146	NaN	5	5	5	4.6	4.6	4.6	212.99	0	12.039	414190000	8	F1LZ56;D3ZFU9;D3ZKL8	F1LZ56;D3ZFU9		Mylk
24.4846	24.8216	NaN	25.3645	NaN	24.0936	24.1569	23.7037	24.5318	0.238268	0.898669	0.414707	24.6531	24.7291	24.1569	9	9	9	41.6	41.6	41.6	42.892	0	112.82	2656900000	34	D3ZFY0;D3ZX27	D3ZFY0		Sephs1
26.9937	27.5743	24.3774	26.9167	26.5468	27.6129	27.1675	27.1238	26.958	1.70304	0.541324	0.110487	26.9937	26.9167	27.1238	10	10	6	63.9	63.9	29.9	16.355	0	62.975	15413000000	93	D3ZFY8;F1LYY6;F8WFW9;F1M227;D3Z8I8	D3ZFY8;F1LYY6;F8WFW9		LOC100912618
NaN	23.4438	NaN	22.9337	21.8977	23.678	NaN	22.6969	22.1555	NaN	0.894135	0.382793	23.4438	22.9337	22.4262	2	2	2	13.5	13.5	13.5	24.234	0	6.4552	737650000	10	D3ZFZ3;D4AED6;F1M3Y3	D3ZFZ3;D4AED6;F1M3Y3		Wbscr27
NaN	NaN	NaN	NaN	19.6971	NaN	NaN	NaN	NaN	NaN	NaN	NaN	NaN	19.6971	NaN	1	1	1	17.5	17.5	17.5	16.346	0	3.9279	22981000	1	D3ZG00;D3ZVR3	D3ZG00;D3ZVR3		Med30
24.6327	24.4258	NaN	24.3838	23.9649	24.4065	24.4236	24.3738	24.4118	0.146285	0.248663	0.0260341	24.5292	24.3838	24.4118	5	5	5	46.2	46.2	46.2	9.1275	0	6.3068	2254300000	24	D3ZG07	D3ZG07		LOC100360750
23.4055	23.168	NaN	NaN	NaN	NaN	NaN	22.9884	23.0874	0.16791	NaN	0.0700096	23.2868	NaN	23.0379	9	9	8	7.8	7.8	7.4	214.32	0	154.55	641290000	15	D3ZG21;D3ZRQ8	D3ZG21;D3ZRQ8		Tcf20
NaN	NaN	NaN	22.7652	NaN	NaN	NaN	NaN	NaN	NaN	NaN	NaN	NaN	22.7652	NaN	2	2	2	8.4	8.4	8.4	23.351	0	35.073	383730000	6	D3ZG22;Q6J2U6	D3ZG22;Q6J2U6	E3 ubiquitin-protein ligase RNF114	Rnf114
NaN	NaN	NaN	NaN	19.7865	NaN	NaN	NaN	NaN	NaN	NaN	NaN	NaN	19.7865	NaN	1	1	1	4.8	4.8	4.8	88.12	0	10.045	5028700	1	D4A595;D4A5A9;D3ZG24	D4A595;D4A5A9;D3ZG24		Zswim8
24.8622	24.9644	24.7155	25.0618	24.7931	24.65	24.851	24.7509	24.4054	0.125092	0.209031	0.233769	24.8622	24.7931	24.7509	14	14	14	30.5	30.5	30.5	94.938	0	323.31	2871600000	63	D3ZG37	D3ZG37		Ppp6r1
25.8914	25.6634	24.5388	25.7118	25.1204	26.1186	25.8617	25.4804	25.522	0.724158	0.50194	0.209183	25.6634	25.7118	25.522	14	14	14	45.8	45.8	45.8	30.226	0	45.159	5809000000	65	D3ZG43	D3ZG43		Ndufs3
25.7525	26.3289	26.7443	26.2647	26.2763	26.5229	26.3815	26.0792	25.8683	0.49806	0.145874	0.257985	26.3289	26.2763	26.0792	31	31	14	27.4	27.4	11.9	132.15	0	178.58	8363600000	121	D3ZG47;D4A2P1	D3ZG47;D4A2P1		LOC100911233;Ccar1
22.7553	23.2284	NaN	22.4597	22.3914	22.713	23.178	23.0506	22.9643	0.334546	0.169437	0.107489	22.9919	22.4597	23.0506	9	9	9	17.2	17.2	17.2	82.134	0	101.5	946450000	22	D3ZG48;Q5BJM0	D3ZG48;Q5BJM0		Ddx50
NaN	NaN	22.8279	NaN	NaN	NaN	NaN	NaN	NaN	NaN	NaN	NaN	22.8279	NaN	NaN	1	1	1	20.6	20.6	20.6	15.514	0	5.6543	7445500	1	D3ZG54;D4A8N9	D3ZG54;D4A8N9		Wwox
22.8453	23.0428	NaN	23.4862	22.5829	NaN	23.249	23.0998	22.9883	0.13964	0.638681	0.130822	22.944	23.0345	23.0998	15	12	12	13.4	11.9	11.9	174.89	0	30.475	864820000	25	D3ZG60;D4AAT6;D3ZNM0;D3ZXK0;D4A554;D3ZIB9	D3ZG60;D4AAT6;D3ZNM0;D3ZXK0;D4A554		Eif4g3
22.5817	21.9375	NaN	22.2454	22.66	NaN	NaN	NaN	21.9505	0.455491	0.29313	NaN	22.2596	22.4527	21.9505	3	3	3	4.7	4.7	4.7	118.54	0	7.5727	446190000	12	Q5PQN1;D3ZG61	Q5PQN1;D3ZG61	Probable E3 ubiquitin-protein ligase HERC4	Herc4
NaN	21.101	NaN	NaN	NaN	NaN	NaN	NaN	NaN	NaN	NaN	NaN	21.101	NaN	NaN	4	4	4	1.9	1.9	1.9	328.09	0	5.6347	63384000	2	D3ZG78	D3ZG78		Zzef1
23.8665	24.6893	NaN	24.0026	23.8767	23.8436	NaN	23.8949	23.4732	0.581827	0.0839031	0.298152	24.2779	23.8767	23.684	2	2	2	21.1	21.1	21.1	21.318	0	55.021	1544800000	17	D3ZG88	D3ZG88		Sssca1
22.6284	22.8823	NaN	22.0704	21.6446	22.4519	22.3165	NaN	NaN	0.179562	0.403872	NaN	22.7553	22.0704	22.3165	4	4	4	3.9	3.9	3.9	167.1	0	66.029	504510000	9	D3ZGD0	D3ZGD0		Gemin5
26.2067	26.5459	24.3708	26.5637	26.2426	26.6144	26.5799	26.4486	26.314	1.17024	0.201612	0.132958	26.2067	26.5637	26.4486	21	21	21	36.9	36.9	36.9	56.941	0	323.31	9423100000	107	Q66HL2;D3ZRB0;D3ZGE6	Q66HL2;D3ZRB0;D3ZGE6		Cttn
26.1076	26.0219	NaN	25.753	25.4648	25.6634	26.2023	26.1746	26.2608	0.0605849	0.147445	0.0439923	26.0648	25.6634	26.2023	40	40	40	27.2	27.2	27.2	217.2	0	251.52	6950400000	133	D4A5A6;D3ZGF8;D3ZMS6	D4A5A6;D3ZGF8;D3ZMS6	DNA-directed RNA polymerase	Polr2a
27.7787	27.9564	27.6091	27.4706	27.0654	27.1366	28.0298	28.0279	28.1072	0.173691	0.216322	0.0452779	27.7787	27.1366	28.0298	16	16	16	43.9	43.9	43.9	30.006	0	209.49	24963000000	105	E9PTI6;D3ZGJ8	E9PTI6;D3ZGJ8		Raly
25.1573	25.8517	26.5161	26.1132	25.6688	25.9302	25.5753	25.4174	25.1394	0.67944	0.223347	0.22068	25.8517	25.9302	25.4174	15	15	15	34.7	34.7	34.7	53.903	0	126.77	5624400000	79	Q68FX3;D3ZGK1;E9PTL9;Q68G14;Q9QY16	Q68FX3;D3ZGK1;E9PTL9		Ddx19
23.6255	23.5094	NaN	24.1974	24.1313	24.7926	23.7696	23.8616	24.0201	0.0820454	0.364238	0.126721	23.5674	24.1974	23.8616	21	21	21	36.1	36.1	36.1	96.073	0	165.63	1835100000	48	Q9JHZ4;D3ZGL0;Q9JHZ4-2;D3ZC40;D4A0R4	Q9JHZ4;D3ZGL0;Q9JHZ4-2;D3ZC40;D4A0R4	GRIP1-associated protein 1	Gripap1
23.3106	NaN	NaN	NaN	NaN	NaN	NaN	NaN	NaN	NaN	NaN	NaN	23.3106	NaN	NaN	1	1	1	2	2	2	73.55	0	3.5151	976550000	3	D3ZGL1	D3ZGL1		Arhgap25
22.9788	22.7498	NaN	22.7527	23.0137	23.7158	23.1918	23.1691	22.7841	0.161948	0.49806	0.229102	22.8643	23.0137	23.1691	6	6	6	21.2	21.2	21.2	37.418	0	21.149	940030000	22	D3ZGL5	D3ZGL5		Prpf38a
24.24	24.6323	NaN	24.7101	24.1841	24.7713	24.1602	23.866	24.4827	0.277376	0.322786	0.308473	24.4362	24.7101	24.1602	14	14	14	25.8	25.8	25.8	77.89	0	57.471	2411500000	43	D3ZGM1;Q4KM70	D3ZGM1		Ptcd3
NaN	NaN	NaN	NaN	NaN	NaN	NaN	NaN	NaN	NaN	NaN	NaN	NaN	NaN	NaN	1	1	1	1.6	1.6	1.6	122.54	0.004222	1.6349	0	1	D3ZGM3;F1M0A6;E9PT20	D3ZGM3;F1M0A6;E9PT20		LOC100909750;Abl1
NaN	NaN	NaN	NaN	NaN	NaN	NaN	NaN	22.4906	NaN	NaN	NaN	NaN	NaN	22.4906	3	3	3	20.6	20.6	20.6	11.401	0	3.7848	337680000	6	D3ZGM5	D3ZGM5		Ccdc167
NaN	NaN	NaN	21.346	NaN	NaN	NaN	NaN	NaN	NaN	NaN	NaN	NaN	21.346	NaN	1	1	1	1.9	1.9	1.9	89.932	0.0097238	1.2742	40045000	1	D4A5X1;D3ZGM6	D4A5X1;D3ZGM6		Stim2
27.6514	27.747	25.465	27.9862	27.5579	27.83	27.6854	27.7536	27.7679	1.29083	0.216706	0.0440813	27.6514	27.83	27.7536	15	15	8	56.7	56.7	33.2	23.545	0	63.938	25285000000	100	D3ZGP4;Q9WVB1	D3ZGP4;Q9WVB1	Ras-related protein Rab-6A	Rab6a
27.0795	26.9695	25.9499	26.7129	27.3239	27.6901	27.4924	27.4558	27.4771	0.622875	0.493648	0.0183869	26.9695	27.3239	27.4771	12	12	12	42.3	42.3	42.3	44.517	0	213.07	16593000000	82	D3ZGP5;D4A9S4	D3ZGP5;D4A9S4
25.4059	25.9174	NaN	25.8785	25.4978	25.2365	25.1764	25.442	25.5774	0.361679	0.322838	0.20401	25.6617	25.4978	25.442	10	10	10	22.9	22.9	22.9	44.622	0	75.128	5097200000	43	Q6P6T6;D3ZGP8;P24268	Q6P6T6;D3ZGP8;P24268	Cathepsin D;Cathepsin D 12 kDa light chain;Cathepsin D 9 kDa light chain;Cathepsin D 34 kDa heavy chain;Cathepsin D 30 kDa heavy chain	Ctsd
24.2357	24.7795	NaN	23.5171	22.1501	NaN	24.1797	24.2243	24.0363	0.384532	0.966636	0.0982104	24.5076	22.8336	24.1797	15	15	15	15.4	15.4	15.4	162.1	0	142.78	1617300000	42	D3ZGQ8	D3ZGQ8		Rsf1
NaN	22.7822	NaN	NaN	NaN	NaN	NaN	NaN	NaN	NaN	NaN	NaN	22.7822	NaN	NaN	3	3	3	27.7	27.7	27.7	18.472	0	2.5112	423350000	4	D3ZGR7;F1LYI8	D3ZGR7;F1LYI8		LOC100910447
23.5989	23.388	NaN	23.138	23.5499	23.2161	23.2696	23.4651	23.3941	0.149136	0.218772	0.0989961	23.4934	23.2161	23.3941	27	27	27	10	10	10	435.86	0	92.38	1095000000	40	D3ZGS2	D3ZGS2		Trrap
NaN	NaN	NaN	NaN	NaN	NaN	22.0612	21.6831	NaN	NaN	NaN	0.267328	NaN	NaN	21.8722	2	2	2	4.8	4.8	4.8	85.36	0	5.4979	115460000	4	D3ZN62;D3ZGS3	D3ZN62;D3ZGS3	Inositol polyphosphate 5-phosphatase OCRL-1	Ocrl
23.5277	23.6903	NaN	22.7208	NaN	23.277	23.7073	22.9315	23.2438	0.114997	0.393279	0.390323	23.609	22.9989	23.2438	7	7	7	16.6	16.6	16.6	69.641	0	59.196	1039900000	22	Q6AYJ1;D4ABW5;D3ZTX3;D3ZGT0;D4A4N2	Q6AYJ1;D4ABW5;D3ZTX3;D3ZGT0;D4A4N2	ATP-dependent DNA helicase Q1	Recql
NaN	21.8887	NaN	NaN	21.1584	NaN	NaN	NaN	NaN	NaN	NaN	NaN	21.8887	21.1584	NaN	2	2	2	2.7	2.7	2.7	157.3	0	5.377	110920000	4	D3ZGU6;F1M6A5;F1M5K9	D3ZGU6;F1M6A5;F1M5K9		Map3k4
NaN	22.4487	NaN	NaN	NaN	NaN	NaN	NaN	NaN	NaN	NaN	NaN	22.4487	NaN	NaN	4	4	4	18.2	18.2	18.2	38.601	0	8.5128	209490000	4	D3ZGV2;F1LPQ0	D3ZGV2;F1LPQ0		Pex16
25.894	25.9945	23.4039	25.1595	25.2494	25.483	25.8607	25.8592	25.8931	1.46751	0.166982	0.0191161	25.894	25.2494	25.8607	37	34	34	18.3	17.6	17.6	310.9	0	323.31	5584100000	109	D3ZGV8;D4A657;D4A2J0;D3ZG39;D3ZM11;F1LTX0;F1LVP7	D3ZGV8;D4A657;D4A2J0		Prrc2c
NaN	NaN	22.0421	NaN	NaN	NaN	NaN	NaN	NaN	NaN	NaN	NaN	22.0421	NaN	NaN	3	3	3	5.6	5.6	5.6	87.237	0	2.9739	61087000	2	D3ZGW2	D3ZGW2		Ap1g2
18.5933	NaN	NaN	NaN	NaN	NaN	NaN	NaN	NaN	NaN	NaN	NaN	18.5933	NaN	NaN	1	1	1	3.2	3.2	3.2	31.765	0.0040298	1.6479	21785000	2	D3ZNA8;D3ZGW3	D3ZNA8;D3ZGW3		Hus1
23.5798	23.8877	NaN	23.8021	24.0333	23.9279	23.5738	NaN	23.6981	0.217733	0.115734	0.087857	23.7338	23.9279	23.6359	10	10	10	15.4	15.4	15.4	89.249	0	24.434	1390300000	23	D3ZGW7;D4ABM6;D3ZY17;D3ZSB7	D3ZGW7;D4ABM6;D3ZY17		Rps6ka5
23.7103	24.3192	NaN	23.665	23.6978	NaN	23.7533	24.0965	24.0346	0.430564	0.0232071	0.182925	24.0148	23.6814	24.0346	13	13	11	13.2	13.2	11.7	156.49	0	22.325	1715900000	33	D3ZGX8;F1MAS8;D4AAN5	D3ZGX8;F1MAS8;D4AAN5		Brd4
23.8025	23.8113	NaN	23.9186	23.9353	23.5964	23.9505	24.2833	23.6784	0.00618648	0.191025	0.302933	23.8069	23.9186	23.9505	5	5	5	51.7	51.7	51.7	22.726	0	115.72	1516500000	26	D3ZGY1	D3ZGY1		Wibg
NaN	22.0824	NaN	21.5714	NaN	21.7225	NaN	NaN	NaN	NaN	0.106879	NaN	22.0824	21.647	NaN	2	2	2	9.9	9.9	9.9	37.108	0	10.254	219760000	8	D3ZGY2	D3ZGY2		Otud6b
NaN	22.0281	NaN	NaN	NaN	NaN	NaN	NaN	NaN	NaN	NaN	NaN	22.0281	NaN	NaN	5	5	5	3	3	3	232.97	0	5.1772	139560000	6	D3ZVJ3;D3ZGY6	D3ZVJ3;D3ZGY6		Kntc1
NaN	22.7331	NaN	23.3237	22.6007	NaN	23.6619	23.3135	23.5009	NaN	0.511238	0.174338	22.7331	22.9622	23.5009	19	6	6	16.3	6.6	6.6	133.09	0	19.632	1267900000	13	Q64542;Q64542-2;D3ZH00;D4A1Z6;D3ZPH5;F1LSX8;Q64542-3;Q64542-4	Q64542;Q64542-2;D3ZH00;D4A1Z6;D3ZPH5;F1LSX8;Q64542-3;Q64542-4	Plasma membrane calcium-transporting ATPase 4;Calcium-transporting ATPase	Atp2b4
NaN	21.5893	NaN	21.6555	NaN	NaN	NaN	21.6841	NaN	NaN	NaN	NaN	21.5893	21.6555	21.6841	4	4	4	17.9	17.9	17.9	33.257	0	14.608	191430000	9	D3ZH12	D3ZH12		Nosip
NaN	NaN	NaN	19.7154	NaN	NaN	NaN	NaN	NaN	NaN	NaN	NaN	NaN	19.7154	NaN	2	2	2	3.1	3.1	3.1	115.54	0	2.9829	31276000	2	D3ZH39	D3ZH39		Ephb3
25.4893	25.6159	23.9828	26.247	25.4888	25.8131	25.8412	25.7964	26.0902	0.908483	0.380409	0.158297	25.4893	25.8131	25.8412	27	27	27	52.9	52.9	52.9	63.546	0	323.31	6260100000	87	D3ZH41	D3ZH41		Ckap4
NaN	NaN	NaN	NaN	20.0824	NaN	NaN	NaN	NaN	NaN	NaN	NaN	NaN	20.0824	NaN	2	2	2	3.2	3.2	3.2	150.58	0	5.7917	72456000	4	D3ZH46;D3ZAK7	D3ZH46;D3ZAK7		Ibtk
NaN	NaN	23.5149	23.3322	23.0059	NaN	NaN	NaN	NaN	NaN	0.230777	NaN	23.5149	23.1691	NaN	16	15	15	9.7	9.3	9.3	299.53	0	39.372	403910000	22	P34926;G3V7U2;D3ZH47;D4ACP6	P34926;G3V7U2;D3ZH47;D4ACP6	Microtubule-associated protein 1A;MAP1A heavy chain;MAP1 light chain LC2	Map1a
NaN	20.29	NaN	NaN	NaN	NaN	NaN	NaN	NaN	NaN	NaN	NaN	20.29	NaN	NaN	2	2	2	5.4	5.4	5.4	86.703	0	12.035	35866000	2	D3ZH66	D3ZH66		Taf5
22.6291	NaN	NaN	NaN	NaN	NaN	NaN	NaN	NaN	NaN	NaN	NaN	22.6291	NaN	NaN	1	1	1	5.1	5.1	5.1	27.586	0	12.501	405040000	4	D3ZH75	D3ZH75		Akt1s1
NaN	NaN	NaN	NaN	NaN	22.2043	NaN	20.3396	NaN	NaN	NaN	NaN	NaN	22.2043	20.3396	2	2	2	3.4	3.4	3.4	95.368	0	5.7122	108620000	4	D3ZHA9	D3ZHA9		Med16
24.731	24.8389	24.6726	24.4507	24.2582	24.8669	24.3307	24.6108	24.7995	0.0843665	0.311124	0.235865	24.731	24.4507	24.6108	13	13	13	14.3	14.3	14.3	123.97	0	91.636	2664600000	47	D3ZHB7	D3ZHB7		Ube3c
19.9455	NaN	NaN	NaN	NaN	NaN	NaN	NaN	NaN	NaN	NaN	NaN	19.9455	NaN	NaN	1	1	1	7.4	7.4	7.4	22.95	0	9.1558	148690000	5	D3ZHC4	D3ZHC4		Hebp2
NaN	NaN	NaN	NaN	22.4505	NaN	NaN	NaN	NaN	NaN	NaN	NaN	NaN	22.4505	NaN	4	4	4	10.6	10.6	10.6	72.358	0	10.68	296290000	6	D4A6V2;D3ZHF8;D4A8B4;D3ZHI2	D4A6V2;D3ZHF8;D4A8B4	Translation factor Guf1, mitochondrial	Guf1
21.84	NaN	NaN	NaN	NaN	NaN	NaN	NaN	NaN	NaN	NaN	NaN	21.84	NaN	NaN	2	2	2	8.3	8.3	8.3	28.351	0	2.9081	153140000	3	D3ZHG0	D3ZHG0		Ptplb
23.5846	23.6611	NaN	23.5959	23.5406	23.5418	24.2338	23.8226	23.6767	0.0540869	0.0316036	0.288892	23.6229	23.5418	23.8226	12	9	9	23.8	16.2	16.2	63.744	0	59.646	1475400000	30	P37285;D3ZHG2;D3ZP33;F1LMR3;D3ZNF7;D3ZNG6;P37285-2;P37285-3	P37285;D3ZHG2;D3ZP33;F1LMR3;D3ZNF7;D3ZNG6;P37285-2;P37285-3	Kinesin light chain 1	Klc1
NaN	NaN	NaN	NaN	NaN	23.0156	NaN	NaN	NaN	NaN	NaN	NaN	NaN	23.0156	NaN	3	3	3	11.1	11.1	11.1	66.323	0	32.234	349980000	10	D4AB72;D3ZHG6;E9PT90	D4AB72;D3ZHG6;E9PT90		Spg20
20.2374	NaN	NaN	NaN	NaN	NaN	NaN	NaN	NaN	NaN	NaN	NaN	20.2374	NaN	NaN	2	2	2	2.3	2.3	2.3	71.714	0	5.0167	65291000	3	D3ZHG8;D3ZV07;D3ZWB9;D4A878	D3ZHG8;D3ZV07;D3ZWB9;D4A878		Gga3
23.3307	23.1306	NaN	23.3825	22.7264	23.4686	23.397	23.3188	23.3831	0.141492	0.405916	0.0417341	23.2307	23.3825	23.3831	7	7	7	35.1	35.1	35.1	31.669	0	39.821	1076100000	22	D3ZHH2;G3V804;D3ZZD3;Q9JHY2	D3ZHH2;G3V804;D3ZZD3;Q9JHY2	Sideroflexin-3	Sfxn3
22.1854	NaN	NaN	22.2101	NaN	NaN	NaN	NaN	NaN	NaN	NaN	NaN	22.1854	22.2101	NaN	4	4	1	6.2	6.2	2	80.81	0	10.004	333980000	7	D4A6Z3;D3ZHH9	D4A6Z3;D3ZHH9
22.1047	22.5073	NaN	22.7336	22.4295	22.8453	22.2693	22.7113	22.369	0.284674	0.215212	0.231814	22.306	22.7336	22.369	12	12	12	22.5	22.5	22.5	84.591	0	60.326	591340000	24	D3ZVL1;D3ZHI1	D3ZVL1;D3ZHI1		LOC100912115
NaN	NaN	NaN	NaN	NaN	21.3025	NaN	NaN	NaN	NaN	NaN	NaN	NaN	21.3025	NaN	4	4	4	13.1	13.1	13.1	50.346	0	10.414	116160000	9	D3ZHI9;F1LTI3;F1LY88	D3ZHI9		Ppp2r5e
NaN	NaN	NaN	19.329	NaN	NaN	NaN	NaN	NaN	NaN	NaN	NaN	NaN	19.329	NaN	1	1	1	0.9	0.9	0.9	182.23	0	4.7954	9893800	1	D3ZHK4;D3ZPE1	D3ZHK4;D3ZPE1		Rb1cc1
22.7897	23.0892	NaN	22.7631	NaN	NaN	23.0101	NaN	NaN	0.211798	NaN	NaN	22.9394	22.7631	23.0101	8	8	8	16.7	16.7	16.7	74.656	0	34.901	592190000	15	D4ADZ9;D3ZHL2	D4ADZ9;D3ZHL2		Pus7
23.8805	24.1434	NaN	22.4886	22.6896	NaN	23.9629	24.4955	24.079	0.185898	0.142164	0.280042	24.012	22.5891	24.079	10	10	10	18.8	18.8	18.8	82.619	0	132.08	1421200000	35	D3ZHM7	D3ZHM7		Dnttip2
25.2928	25.0557	NaN	25.4344	26.1374	25.619	25.5806	25.4823	25.4873	0.167647	0.364462	0.0553827	25.1742	25.619	25.4873	6	6	6	24.3	24.3	24.3	35.608	0	323.31	4786300000	39	P63331;P62716;D3ZHP2	P63331;P62716;D3ZHP2	Serine/threonine-protein phosphatase 2A catalytic subunit alpha isoform;Serine/threonine-protein phosphatase 2A catalytic subunit beta isoform	Ppp2ca;Ppp2cb
22.6803	23.4123	NaN	23.7087	23.8845	24.125	23.7747	23.2689	23.3785	0.517631	0.208989	0.266082	23.0463	23.8845	23.3785	12	12	12	12.8	12.8	12.8	155.59	0	161.36	1258100000	41	D3ZHP6	D3ZHP6	Condensin complex subunit 1	Ncapd2
NaN	21.2931	NaN	NaN	21.523	NaN	21.5746	21.6777	NaN	NaN	NaN	0.0729161	21.2931	21.523	21.6261	7	4	4	8.8	6	6	118.42	0	19.933	208070000	8	D3ZHQ2;D3Z8L5;D3ZHQ4;D3ZHQ3	D3ZHQ2;D3Z8L5;D3ZHQ4;D3ZHQ3		Pum1
NaN	NaN	NaN	NaN	20.5753	NaN	NaN	NaN	NaN	NaN	NaN	NaN	NaN	20.5753	NaN	2	2	2	6.3	6.3	6.3	80.309	0	16.623	13985000	2	D3ZHS6	D3ZHS6	Ubiquitin carboxyl-terminal hydrolase BAP1	Bap1
23.0597	22.7322	NaN	22.885	22.4622	22.9442	22.4662	22.4842	22.4534	0.23155	0.262855	0.0154679	22.8959	22.885	22.4662	2	2	2	9.7	9.7	9.7	36.319	0	107.53	714820000	16	E9PSZ6;D3ZHT9	E9PSZ6;D3ZHT9		Scamp2
23.039	23.1822	NaN	22.9529	22.8019	22.7237	22.8081	22.8691	22.6029	0.101223	0.116487	0.139455	23.1106	22.8019	22.8081	10	10	10	13.8	13.8	13.8	106.36	0	57.75	867840000	38	D3ZHU8;D3ZUN0	D3ZHU8;D3ZUN0		Rbm19
NaN	NaN	NaN	NaN	19.6584	NaN	NaN	NaN	NaN	NaN	NaN	NaN	NaN	19.6584	NaN	3	3	3	10.8	10.8	10.8	44.073	0	22.51	50435000	3	D3ZHV0;D3ZZW5	D3ZHV0;D3ZZW5		Nupl2
26.3799	26.2647	27.5539	26.5417	26.6224	26.8038	26.7411	26.7325	26.479	0.713407	0.134207	0.148921	26.3799	26.6224	26.7325	91	91	1	22.7	22.7	0.4	619.59	0	323.31	10598000000	271	D3ZHV2;D3ZPQ6;D3ZHK1	D3ZHV2;D3ZPQ6	Microtubule-actin cross-linking factor 1	Macf1
24.3431	24.9108	23.991	24.0491	23.9178	24.4543	23.6689	23.9189	23.6089	0.464069	0.279671	0.164425	24.3431	24.0491	23.6689	16	16	16	13.5	13.5	13.5	154.06	0	67.283	2113500000	33	D3ZHW0	D3ZHW0		Dhx29
25.8531	25.7758	NaN	25.9139	25.5728	25.8905	25.9576	25.6371	25.7592	0.0546884	0.190511	0.161748	25.8144	25.8905	25.7592	29	29	4	33.5	33.5	4.1	116.81	0	255.84	5935600000	113	D3ZHX7;D3Z8U7	D3ZHX7;D3Z8U7
26.921	27.0368	26.7292	26.7567	26.7447	26.5633	26.6759	26.9693	26.8687	0.155367	0.108382	0.1491	26.921	26.7447	26.8687	29	29	28	35.7	35.7	35.7	83.388	0	115.69	13244000000	116	D3ZHY1;Q5XHY5;D4ABM0	D3ZHY1;Q5XHY5	Threonine--tRNA ligase, cytoplasmic	Tars
23.0156	23.7036	NaN	23.3684	22.9547	22.804	23.8789	23.6417	23.6392	0.486447	0.29224	0.13764	23.3596	22.9547	23.6417	9	9	9	13.8	13.8	13.8	100.69	0	49.505	1218300000	23	D3ZHY6	D3ZHY6		Ddx54
NaN	22.5024	23.5241	22.8551	22.2363	22.4289	23.2249	23.0793	23.0315	0.722464	0.316625	0.100729	23.0132	22.4289	23.0793	16	11	11	20.6	16.9	16.9	120.5	0	57.248	621650000	25	D3ZJU5;D4A4J7;D3ZHZ2	D3ZJU5;D4A4J7;D3ZHZ2		Smarcc1
23.6283	24.0551	24.1049	22.9992	23.1348	22.822	24.3526	23.6806	23.8412	0.261959	0.156866	0.350927	24.0551	22.9992	23.8412	16	16	16	32	32	32	84.788	0	54.053	1441300000	34	Q5U2W0;D3ZIR2;D3ZI00;D3ZIR4;D3ZIS1	Q5U2W0;D3ZIR2;D3ZI00;D3ZIR4;D3ZIS1		Sun1
NaN	NaN	NaN	NaN	20.7775	NaN	NaN	NaN	NaN	NaN	NaN	NaN	NaN	20.7775	NaN	5	5	3	10.3	10.3	7.4	85.256	0	6.9824	57446000	6	D3ZI07;D4AAA2	D3ZI07		Kif3b
22.3814	23.0011	NaN	22.2806	22.4594	22.6408	22.6352	22.0489	22.7183	0.438236	0.180082	0.364852	22.6912	22.4594	22.6352	9	9	9	13.3	13.3	13.3	107.57	0	44.799	619050000	29	D4A5U2;D3ZI12;Q6QI44	D4A5U2;D3ZI12;Q6QI44	N-alpha-acetyltransferase 25, NatB auxiliary subunit	Naa25
NaN	NaN	NaN	22.3288	22.4417	NaN	NaN	NaN	NaN	NaN	0.0797904	NaN	NaN	22.3853	NaN	5	5	5	11.6	11.6	11.6	85.163	0	14.127	200600000	9	D3ZI14;D3ZIE4	D3ZI14;D3ZIE4		Fyb
24.2799	24.304	22.9507	25.1268	24.3331	23.7965	24.9165	23.3632	24.721	0.774464	0.669298	0.846038	24.2799	24.3331	24.721	8	8	8	27.6	27.6	27.6	37.702	0	57.659	2589300000	35	D3ZI16	D3ZI16		Cops6
NaN	NaN	NaN	NaN	NaN	NaN	NaN	NaN	20.8987	NaN	NaN	NaN	NaN	NaN	20.8987	1	1	1	5.5	5.5	5.5	50.203	0	41.738	22373000	2	D3ZI20	D3ZI20		Zfp113
NaN	22.8237	NaN	23.9089	NaN	NaN	22.6159	NaN	23.1821	NaN	NaN	0.400329	22.8237	23.9089	22.899	4	4	4	16.7	16.7	16.7	24.829	0	3.9995	769040000	7	Q9WTV5;G3V9P0;D3ZI23;D4A4H7	Q9WTV5;G3V9P0;D3ZI23;D4A4H7	26S proteasome non-ATPase regulatory subunit 9	Psmd9
23.7829	NaN	NaN	NaN	NaN	NaN	NaN	NaN	NaN	NaN	NaN	NaN	23.7829	NaN	NaN	2	2	2	1.3	1.3	1.3	151.79	0.0088409	1.3688	1118700000	6	D4A4Z9;D4ADW6;D4AD67;D3ZI32;D4ADW5	D4A4Z9;D4ADW6;D4AD67;D3ZI32;D4ADW5		Ktn1
NaN	NaN	NaN	NaN	NaN	NaN	NaN	NaN	NaN	NaN	NaN	NaN	NaN	NaN	NaN	1	1	1	1	1	1	199.08	0.0095442	1.2895	0	1	F1MAD2;D3ZKZ2;D3ZI45;D3ZWH6	F1MAD2;D3ZKZ2;D3ZI45;D3ZWH6		Inadl
NaN	NaN	NaN	NaN	20.2537	NaN	NaN	NaN	NaN	NaN	NaN	NaN	NaN	20.2537	NaN	2	1	1	13.3	9.4	9.4	20.954	0	7.3913	42628000	3	G3V9T5;D3ZI49;Q9JHU6	G3V9T5;D3ZI49;Q9JHU6	Stathmin;Stathmin-3	Stmn3
20.4713	NaN	NaN	NaN	NaN	NaN	NaN	NaN	NaN	NaN	NaN	NaN	20.4713	NaN	NaN	1	1	1	3	3	3	65.539	0.0030432	1.718	18745000	1	D3ZI56;D4A2N0	D3ZI56;D4A2N0		Hmgxb4
NaN	NaN	NaN	21.178	NaN	21.5789	NaN	NaN	NaN	NaN	0.283514	NaN	NaN	21.3785	NaN	3	3	3	5.1	5.1	5.1	117.01	0	33.583	90415000	4	G3V9F3;D3ZI61;D4A936;D4A2X4;Q9ERE6;Q9ERE6-2;D4A922	G3V9F3;D3ZI61;D4A936;D4A2X4;Q9ERE6;Q9ERE6-2	Myosin phosphatase Rho-interacting protein	Mprip
NaN	22.4347	NaN	22.9727	23.1289	22.8169	22.329	NaN	22.6871	NaN	0.155994	0.253207	22.4347	22.9727	22.508	8	8	8	19.3	19.3	19.3	59.182	0	13.72	558490000	14	Q6GMN2;D3ZI67;D4ADF4;F1LML9;Q6GMN2-2	Q6GMN2;D3ZI67;D4ADF4;F1LML9;Q6GMN2-2	Brain-specific angiogenesis inhibitor 1-associated protein 2	Baiap2
24.7752	24.6971	NaN	24.8805	24.3788	24.2676	24.5142	24.649	24.8588	0.0552603	0.326556	0.173665	24.7361	24.3788	24.649	12	12	12	36.9	36.9	36.9	55.415	0	79.412	2474000000	32	D3ZI68;F1M5K0	D3ZI68		Prpf31
22.1001	23.1603	NaN	22.5168	NaN	NaN	21.898	NaN	NaN	0.749611	NaN	NaN	22.6302	22.5168	21.898	9	1	1	9.2	1.3	1.3	97.913	0	3.7426	409690000	7	Q08877;D4AAL9;D4A0D1;D4A850;D4A2M6;D3ZMH6;D3ZI80;D4A003;Q08877-9;Q08877-11;Q08877-13;Q08877-2;Q08877-7;Q08877-4;Q08877-10;Q08877-6;Q08877-12;Q08877-3;Q08877-5;Q08877-8	Q08877;D4AAL9;D4A0D1;D4A850;D4A2M6;D3ZMH6;D3ZI80;D4A003;Q08877-9;Q08877-11;Q08877-13;Q08877-2;Q08877-7;Q08877-4;Q08877-10;Q08877-6;Q08877-12;Q08877-3;Q08877-5;Q08877-8	Dynamin-3	Dnm3
NaN	NaN	NaN	NaN	21.9762	NaN	NaN	NaN	NaN	NaN	NaN	NaN	NaN	21.9762	NaN	5	5	5	24.6	24.6	24.6	16.09	0	7.7454	292890000	11	D3ZI83;D3ZI82	D3ZI83;D3ZI82
24.0101	24.5665	NaN	23.6693	23.7173	24.1045	24.1188	24.5683	24.6019	0.393448	0.238646	0.269756	24.2883	23.7173	24.5683	15	15	6	12.7	12.7	6.2	223.88	0	207.33	2055300000	37	D3ZI93	D3ZI93
24.5659	25.1086	25.3928	25.2357	24.9534	25.18	25.0801	25.0541	23.9242	0.42013	0.149478	0.659987	25.1086	25.18	25.0541	20	20	20	38.9	38.9	38.9	72.195	0	193.01	3659600000	58	D3ZI99;D3ZWN7	D3ZI99;D3ZWN7		Prpf3
22.6023	22.8934	NaN	23.0351	NaN	22.8772	22.9816	23.1475	22.3368	0.205847	0.111653	0.428294	22.7478	22.9562	22.9816	9	2	0	26.2	12.9	0	37.087	0	124.15	752500000	17	D3ZIA2	D3ZIA2
23.4147	23.5337	NaN	23.9655	24.6426	24.0349	23.3713	23.274	23.2733	0.0841939	0.372485	0.0564061	23.4742	24.0349	23.274	9	9	9	17.4	17.4	17.4	73.212	0	74.26	1454500000	32	D4A6T6;D3ZIC0;D3ZW30;D3ZR60	D4A6T6;D3ZIC0		Melk
22.8253	22.8748	NaN	22.0015	NaN	22.8253	22.8652	22.6154	22.7135	0.0350014	0.582459	0.125831	22.85	22.4134	22.7135	15	15	15	7.2	7.2	7.2	302.25	0	59.839	663760000	22	D3ZID4;D3ZG77;D4A357	D3ZID4;D3ZG77		Nipbl
NaN	NaN	NaN	NaN	NaN	NaN	NaN	22.2016	NaN	NaN	NaN	NaN	NaN	NaN	22.2016	4	4	4	11.5	11.5	11.5	66.318	0	17.699	304570000	7	D3ZIE3;D3ZQ94	D3ZIE3;D3ZQ94		Ddx51
29.6907	30.0243	29.011	29.7717	29.7457	29.6036	29.358	29.5442	29.4434	0.516442	0.0904934	0.093177	29.6907	29.7457	29.4434	44	44	44	55.7	55.7	55.7	87.328	0	323.31	58634000000	361	D3ZIE9	D3ZIE9		Aldh18a1
24.826	24.9556	NaN	24.1597	23.8389	23.2515	24.8702	25.3271	25.2555	0.0916266	0.460564	0.245766	24.8908	23.8389	25.2555	10	10	10	21	21	21	63.958	0	154.98	2868300000	57	D3ZIF0	D3ZIF0		Zfp512
NaN	NaN	NaN	19.0958	NaN	NaN	NaN	NaN	NaN	NaN	NaN	NaN	NaN	19.0958	NaN	2	2	2	4.4	4.4	4.4	64.18	0	4.1002	37614000	2	Q4FZU3;D3ZIG7	Q4FZU3;D3ZIG7	Nuclear speckle splicing regulatory protein 1	Nsrp1
23.0672	NaN	NaN	NaN	NaN	NaN	NaN	NaN	NaN	NaN	NaN	NaN	23.0672	NaN	NaN	1	1	1	10.9	10.9	10.9	10.091	0	3.0335	1006600000	7	D3ZIJ5	D3ZIJ5		Dpm3
26.156	27.3229	NaN	26.4899	27.7596	NaN	27.7087	27.6299	27.4376	0.825158	0.897771	0.13942	26.7395	27.1248	27.6299	6	6	6	38.2	38.2	38.2	11.235	0	132.89	15870000000	69	D3ZIJ8;P06302;F1LUV8;F1M034	D3ZIJ8;P06302	Prothymosin alpha;Prothymosin alpha, N-terminally processed;Thymosin alpha	Ptma
19.2791	NaN	NaN	NaN	NaN	NaN	NaN	NaN	NaN	NaN	NaN	NaN	19.2791	NaN	NaN	1	1	1	2.4	2.4	2.4	70.118	0	2.6192	37669000	3	D3ZIK0	D3ZIK0		Glce
24.5249	24.5602	25.2569	24.8765	24.4964	25.1149	24.4117	24.5862	24.9201	0.412821	0.311942	0.258313	24.5602	24.8765	24.5862	14	14	10	32.8	32.8	26.5	63.934	0	64.755	3342400000	44	D3ZIY3;D3ZIK5;D4A0U1;D3ZX43	D3ZIY3;D3ZIK5;D4A0U1;D3ZX43		Ythdf3
26.3492	26.2901	26.3833	26.2831	26.9088	26.7376	26.6836	26.6165	26.4192	0.0471592	0.32341	0.137463	26.3492	26.7376	26.6165	17	17	17	42.8	42.8	42.8	54.107	0	196.36	9401400000	100	G3V9W6;D3ZJP0;D3ZIM4;D4A137;P30839;D4A387;P11883	G3V9W6;D3ZJP0;D3ZIM4;D4A137;P30839;D4A387	Aldehyde dehydrogenase;Fatty aldehyde dehydrogenase	Aldh3a2
22.6007	22.8126	23.5012	23.0376	23.0714	23.0477	22.8276	23.4144	22.7626	0.470792	0.0173212	0.359062	22.8126	23.0477	22.8276	8	8	8	50.3	50.3	50.3	20.321	0	89.954	917430000	22	D3ZIN7	D3ZIN7		Mrps23
NaN	NaN	NaN	NaN	21.2234	NaN	NaN	NaN	NaN	NaN	NaN	NaN	NaN	21.2234	NaN	3	3	3	8.4	8.4	8.4	54.718	0	9.5813	116320000	6	D3ZIP8	D3ZIP8		Endod1
22.7639	NaN	NaN	NaN	NaN	23.687	22.97	22.6178	23.0809	NaN	NaN	0.241823	22.7639	23.687	22.97	4	2	2	32.9	10.8	10.8	17.546	0	24.4	710490000	8	D3ZIS4	D3ZIS4
NaN	NaN	NaN	NaN	NaN	21.5498	NaN	NaN	NaN	NaN	NaN	NaN	NaN	21.5498	NaN	2	2	2	5	5	5	62.993	0.00021236	2.3085	112620000	2	D3ZIT4	D3ZIT4		Anapc7
22.3123	22.7479	NaN	22.8166	22.3462	22.1911	22.1867	NaN	22.47	0.308066	0.325704	0.200359	22.5301	22.3462	22.3284	8	8	7	13.9	13.9	12.1	83.784	0	18.618	540710000	18	D3ZIT7	D3ZIT7		Ints1
23.6539	23.749	NaN	24.1655	24.2989	23.8171	23.8348	23.6003	23.1893	0.0672246	0.248755	0.326765	23.7015	24.1655	23.6003	5	5	5	50.8	50.8	50.8	13.346	0	35.672	1537200000	32	D3ZIU2	D3ZIU2		Psmg3
22.5364	NaN	NaN	NaN	NaN	NaN	22.6183	22.5453	NaN	NaN	NaN	0.0516322	22.5364	NaN	22.5818	7	7	7	6.7	6.7	6.7	210.05	0	12.41	415470000	12	D3ZTA3;D3ZIU3	D3ZTA3;D3ZIU3		Mcm3ap
NaN	NaN	NaN	NaN	NaN	20.5135	NaN	NaN	NaN	NaN	NaN	NaN	NaN	20.5135	NaN	1	1	1	1.5	1.5	1.5	96.621	0.0026547	1.8085	89557000	4	P35952;D3ZIV2;G3V7A5	P35952;D3ZIV2;G3V7A5	Low-density lipoprotein receptor	Ldlr
23.0773	23.4034	NaN	23.882	23.6948	23.7098	23.8439	23.6676	23.7393	0.230609	0.104058	0.0886595	23.2403	23.7098	23.7393	13	13	13	20.8	20.8	20.8	83.328	0	36.654	1285500000	27	D3ZIV3	D3ZIV3		Mad1l1
26.4679	25.9513	NaN	26.3488	26.1679	26.4666	26.0173	26.5475	26.5196	0.365284	0.150423	0.298369	26.2096	26.3488	26.5196	18	18	18	63	63	63	20.488	0	43.945	8710800000	65	D3ZIX4	D3ZIX4		H1fx
NaN	NaN	NaN	NaN	NaN	NaN	NaN	19.1379	NaN	NaN	NaN	NaN	NaN	NaN	19.1379	1	1	1	8.3	8.3	8.3	16.745	0.0074965	1.4097	8527400	1	D3ZIY1;Q4KLG6	D3ZIY1;Q4KLG6		Taz
NaN	20.3361	NaN	NaN	NaN	NaN	NaN	NaN	NaN	NaN	NaN	NaN	20.3361	NaN	NaN	3	3	3	4.9	4.9	4.9	88.64	0	8.0415	28249000	2	F1LS75;F1LYA0;D3ZIY2;F1LV60	F1LS75;F1LYA0;D3ZIY2;F1LV60		Ciz1
22.1131	NaN	NaN	NaN	21.8179	NaN	NaN	NaN	NaN	NaN	NaN	NaN	22.1131	21.8179	NaN	3	3	3	9.9	9.9	9.9	35.559	0	3.2315	369740000	5	D3ZJ00;Q01460	D3ZJ00;Q01460	Di-N-acetylchitobiase	Ctbs
NaN	NaN	NaN	21.9646	NaN	NaN	NaN	NaN	NaN	NaN	NaN	NaN	NaN	21.9646	NaN	5	5	5	7.4	7.4	7.4	134.65	0	12.653	121550000	5	D3ZJ01;D3ZXB6;D3ZTB9	D3ZJ01;D3ZXB6		RGD1307235
31.4538	31.9578	28.7812	31.3756	30.9027	31.3328	31.1497	32.0942	31.8845	1.70722	0.261555	0.496	31.4538	31.3328	31.8845	15	15	0	51.5	51.5	0	15.404	0	101.06	388610000000	557	Q6LED0;D3ZJ08	Q6LED0;D3ZJ08	Histone H3.1;Histone H3	Hist2h3c2
23.0776	22.4679	NaN	23.0638	NaN	NaN	NaN	NaN	NaN	0.431137	NaN	NaN	22.7728	23.0638	NaN	6	6	6	9.2	9.2	9.2	134.37	0	18.175	511080000	10	D3ZJ14;D4AC97;D3ZAP4	D3ZJ14;D4AC97;D3ZAP4		RGD1310712
23.6023	23.8209	NaN	23.9698	24.0391	24.1044	23.725	NaN	23.7387	0.154609	0.0672848	0.00973626	23.7116	24.0391	23.7318	15	15	15	38	38	38	58.827	0	184.71	1395700000	44	Q5XHX3;D3ZJ24;D3ZXA8;D4AA90;D3ZQB0	Q5XHX3;D3ZJ24;D3ZXA8;D4AA90;D3ZQB0		Enah
24.0603	24.5054	23.479	25.1261	24.4628	25.1526	24.1564	24.0587	24.3933	0.514707	0.390831	0.172051	24.0603	25.1261	24.1564	14	14	14	21.8	21.8	21.8	94.099	0	69.785	2684100000	44	D3ZJ32;D3ZA40	D3ZJ32;D3ZA40		Esyt2
23.5226	23.7993	NaN	23.4741	22.6401	NaN	23.2409	23.7849	23.5515	0.1956	0.589685	0.272906	23.661	23.0571	23.5515	8	6	6	19.3	15.1	15.1	56.964	0	16.96	1108700000	18	D3ZJ34;E9PTJ6;F1M110	D3ZJ34;E9PTJ6;F1M110	Glycylpeptide N-tetradecanoyltransferase	Nmt2
25.8479	25.5866	24.9729	25.4823	26.1312	25.6527	25.9242	25.5105	25.6424	0.4492	0.336408	0.211346	25.5866	25.6527	25.6424	16	16	16	68.6	68.6	68.6	23.992	0	313.33	5657300000	64	Q6PCT3;D3ZRQ2;D3ZJ46;D3ZW65	Q6PCT3;D3ZRQ2;D3ZJ46;D3ZW65	Tumor protein D54	Tpd52l2
NaN	NaN	NaN	NaN	20.2164	NaN	NaN	NaN	NaN	NaN	NaN	NaN	NaN	20.2164	NaN	3	3	3	4.6	4.6	4.6	89.896	0	2.4765	35872000	2	D3ZJ50	D3ZJ50		Pkp3
23.3651	23.1284	NaN	23.0497	22.7811	23.6536	24.2179	23.9366	23.9574	0.167372	0.446877	0.156723	23.2467	23.0497	23.9574	12	12	12	25.2	25.2	25.2	78.233	0	42.365	1337900000	35	D3ZJ67;D3ZTT7;F1LZW5	D3ZJ67;D3ZTT7;F1LZW5		Sun2
NaN	NaN	NaN	21.7758	NaN	NaN	NaN	NaN	NaN	NaN	NaN	NaN	NaN	21.7758	NaN	3	3	3	17.3	17.3	17.3	23.671	0	14.373	140610000	7	D3ZJ77;D4A7I1;D3ZXT9;Q5XIJ7	D3ZJ77;D4A7I1		Cab39
NaN	21.7726	NaN	NaN	NaN	NaN	NaN	NaN	NaN	NaN	NaN	NaN	21.7726	NaN	NaN	2	2	2	9.3	9.3	9.3	29.154	0	4.3249	100210000	2	D3ZJ83	D3ZJ83		Sco2
23.2154	23.399	23.6669	23.2406	22.8938	23.2991	NaN	NaN	22.9267	0.227048	0.21905	NaN	23.399	23.2406	22.9267	11	11	11	23.7	23.7	23.7	79.69	0	73.973	778800000	27	D3ZJ91;F1M558;D3ZNR6	D3ZJ91;F1M558;D3ZNR6		Ddhd2
24.9225	25.0334	NaN	24.2323	24.26	24.7597	24.9515	24.9844	25.3114	0.0783972	0.296859	0.19893	24.978	24.26	24.9844	12	12	12	11.9	11.9	11.9	108.47	0	33.924	2729800000	40	D3ZJ92	D3ZJ92		Prpf40a
NaN	NaN	NaN	21.341	NaN	NaN	NaN	NaN	NaN	NaN	NaN	NaN	NaN	21.341	NaN	2	2	2	11.7	11.7	11.7	32.523	0	8.5026	200760000	3	D3ZJA3	D3ZJA3		Spry4
NaN	NaN	NaN	NaN	19.1057	NaN	NaN	NaN	NaN	NaN	NaN	NaN	NaN	19.1057	NaN	2	2	2	0.9	0.9	0.9	333.5	0	2.601	3137100	1	D3ZP58;D3ZMQ0;D4A6F9;D3ZJB5	D3ZP58;D3ZMQ0;D4A6F9;D3ZJB5		Mga
NaN	NaN	NaN	NaN	NaN	NaN	19.3502	NaN	NaN	NaN	NaN	NaN	NaN	NaN	19.3502	1	1	1	3	3	3	57.74	0	3.0936	7407100	1	D3ZJB8	D3ZJB8		Arih2
24.8729	24.9478	NaN	24.1942	24.1137	24.909	24.8068	24.8214	24.9108	0.0529904	0.43777	0.0562887	24.9103	24.1942	24.8214	22	22	21	20.1	20.1	19.4	155.85	0	65.671	2864700000	52	D3ZJD2;D3ZGZ2;D4A9R0	D3ZJD2;D3ZGZ2		Atad2
28.2999	28.0499	NaN	28.2027	27.3434	28.4209	27.6536	27.9918	28.3074	0.17672	0.569613	0.327	28.1749	28.2027	27.9918	13	13	13	53.3	53.3	53.3	15.733	0	59.554	30082000000	83	Q642E2;D3ZJD3;P17702;D3ZEI0;D3ZG08;D4A8B6;Q6TUD7	Q642E2;D3ZJD3;P17702;D3ZEI0	60S ribosomal protein L28	LOC100362069;RGD1565183;Rpl28;LOC690096
NaN	NaN	NaN	19.517	NaN	NaN	NaN	NaN	NaN	NaN	NaN	NaN	NaN	19.517	NaN	2	2	2	6.8	6.8	6.8	48.256	0	4.1173	17118000	1	D3ZJD5;F1LQ68	D3ZJD5;F1LQ68		Ccm2
25.5562	25.7074	23.7059	25.6637	25.4834	25.2683	25.0206	24.6765	24.5418	1.11452	0.197955	0.246908	25.5562	25.4834	24.6765	4	4	4	12.1	12.1	12.1	27.39	0	13.842	4438300000	30	D4A1U2;F8WFN4;D3ZJF2;Q6RJR6-2;Q6RJR6	D4A1U2;F8WFN4;D3ZJF2;Q6RJR6-2;Q6RJR6	Reticulon-3	Rtn3
22.9984	NaN	NaN	NaN	NaN	NaN	NaN	NaN	NaN	NaN	NaN	NaN	22.9984	NaN	NaN	1	1	1	2.1	2.1	2.1	52.482	0.0099106	1.2685	476290000	4	D3ZJF3;P85967	D3ZJF3;P85967	Gasdermin-C	Gsdmc
29.1267	29.5957	30.6492	29.3652	29.6934	29.3815	29.4018	29.261	29.5168	0.779759	0.184995	0.128072	29.5957	29.3815	29.4018	30	27	6	41.4	39.6	8.7	39.652	0	323.31	59065000000	470	Q6URK4;D4ACQ0;D3ZJF4;F1LUM4;D3ZE50;F1M460;D3ZTB7;F1LVU1;D3ZK54;F1LZZ2;D3ZB98;D3ZHS1;F1M0H6	Q6URK4;D4ACQ0;D3ZJF4;F1LUM4;D3ZE50;F1M460;D3ZTB7	Heterogeneous nuclear ribonucleoprotein A3	Hnrnpa3;LOC100360986;Gm9242
22.5409	NaN	NaN	22.1556	NaN	22.3358	22.5915	22.0545	22.1401	NaN	0.12747	0.288543	22.5409	22.2457	22.1401	6	6	6	14.9	14.9	14.9	60.042	0	72.628	447570000	15	D3ZJF7;E9PSR8	D3ZJF7;E9PSR8		Terf2
24.2878	24.1528	24.4875	24.0567	23.2109	24.0996	24.1558	23.5394	23.977	0.168378	0.501181	0.317127	24.2878	24.0567	23.977	7	7	7	19.7	19.7	19.7	47.672	0	63.663	1904200000	38	D3ZJF9	D3ZJF9		Gla
24.857	24.836	25.5751	25.3917	25.4333	25.3325	25.0949	25.2142	24.5292	0.420825	0.0506799	0.36597	24.857	25.3917	25.0949	26	26	5	31.8	31.8	8.8	141.34	0	323.31	3728500000	77	D3ZJG0;G3V7I8	D3ZJG0;G3V7I8		Slk
21.8023	21.8766	NaN	21.0495	NaN	21.0364	21.3261	21.4691	NaN	0.0524887	0.00929793	0.101138	21.8395	21.043	21.3976	5	5	5	7.1	7.1	7.1	137.75	0	14.847	248510000	12	D3ZJG8	D3ZJG8		Zfp592
NaN	21.4977	NaN	NaN	NaN	NaN	21.5836	NaN	NaN	NaN	NaN	NaN	21.4977	NaN	21.5836	3	3	3	2.1	2.1	2.1	118.05	0	4.8318	225070000	4	D3ZJH2	D3ZJH2		Sugp2
21.2203	NaN	NaN	NaN	NaN	NaN	NaN	NaN	NaN	NaN	NaN	NaN	21.2203	NaN	NaN	1	1	1	2	2	2	51.687	0.0069266	1.45	192060000	2	D3ZJH7;Q9R0U1	D3ZJH7;Q9R0U1	Inositol hexakisphosphate kinase 2	Ip6k2
26.9914	27.2884	26.4079	27.3636	27.0443	27.0456	27.0594	26.8597	27.0375	0.447976	0.183982	0.109523	26.9914	27.0456	27.0375	20	20	19	45.9	45.9	44.3	65.351	0	313.93	15217000000	129	D3ZJH9	D3ZJH9	Malic enzyme	Me2
26.3522	26.7675	27.7308	25.8799	26.6887	26.2245	26.717	26.4553	26.5592	0.707219	0.405863	0.13177	26.7675	26.2245	26.5592	27	27	27	46.6	46.6	46.6	61.362	0	146.88	6738000000	86	D3ZJI3;Q6P799;D3ZJ61;D4A0E9	D3ZJI3;Q6P799;D3ZJ61	Serine--tRNA ligase, cytoplasmic	Sars
NaN	NaN	22.7035	NaN	NaN	NaN	NaN	NaN	NaN	NaN	NaN	NaN	22.7035	NaN	NaN	3	3	3	1.9	1.9	1.9	214.51	0	4.2829	29534000	2	D3ZJI8;D3ZM43	D3ZJI8;D3ZM43		Taf1
25.4881	25.7379	NaN	26.6241	25.1551	25.7051	25.6013	25.2245	25.0353	0.1766	0.742188	0.288164	25.613	25.7051	25.2245	8	8	7	28	28	25.4	47.608	0	115.95	5431700000	41	D3ZJJ2	D3ZJJ2		Actl6a
NaN	NaN	NaN	NaN	NaN	19.9264	NaN	NaN	NaN	NaN	NaN	NaN	NaN	19.9264	NaN	4	4	2	4.3	4.3	1.6	174.75	0.0018484	1.8775	45699000	2	D3ZJL2	D3ZJL2
25.8256	NaN	NaN	NaN	NaN	NaN	NaN	NaN	NaN	NaN	NaN	NaN	25.8256	NaN	NaN	12	1	1	30.5	2.9	2.9	44.852	0	7.6898	6810800000	9	D3ZJL5	D3ZJL5
NaN	NaN	NaN	NaN	NaN	NaN	21.3002	NaN	NaN	NaN	NaN	NaN	NaN	NaN	21.3002	2	2	2	3.8	3.8	3.8	64.135	0	6.1502	178680000	5	D4A6J0;D3ZRI7;D3ZJL8	D4A6J0;D3ZRI7;D3ZJL8		Iqcb1
NaN	24.1013	NaN	24.8644	NaN	NaN	NaN	NaN	NaN	NaN	NaN	NaN	24.1013	24.8644	NaN	6	6	6	12.1	12.1	12.1	62.543	0	6.0542	1856300000	8	D3ZJM8	D3ZJM8		Parn
28.7104	28.7615	28.4134	28.4698	28.615	28.5247	28.6503	28.9499	28.779	0.187963	0.0733049	0.150296	28.7104	28.5247	28.779	35	35	24	31.3	31.3	22.1	114.77	0	323.31	30852000000	201	P11507;E9PSX6;D3ZJN5;F1LPF6;P11507-2;E9PSY3	P11507;E9PSX6;D3ZJN5;F1LPF6;P11507-2;E9PSY3	Sarcoplasmic/endoplasmic reticulum calcium ATPase 2;Calcium-transporting ATPase	Atp2a2
23.1789	23.9163	24.2881	24.1726	25.1712	24.0125	24.0004	23.805	23.8605	0.564591	0.627896	0.1007	23.9163	24.1726	23.8605	18	18	18	32.8	32.8	32.8	86.442	0	211.48	1470200000	46	D3ZJQ0;D4A997;D3ZYZ9	D3ZJQ0;D4A997		Htatsf1
24.143	24.6587	25.0315	24.3118	24.4447	24.7439	24.814	24.3194	24.6313	0.446153	0.221296	0.250077	24.6587	24.4447	24.6313	23	23	23	35.9	35.9	35.9	99.486	0	305.89	2210700000	60	D3ZJR1;F1M9F5;F1LSZ0;F1M672	D3ZJR1;F1M9F5;F1LSZ0;F1M672		Eps15l1
NaN	NaN	NaN	NaN	21.1268	NaN	NaN	NaN	NaN	NaN	NaN	NaN	NaN	21.1268	NaN	2	2	2	4.7	4.7	4.7	100.2	0.00084228	2.1834	12733000	1	D3ZJR7	D3ZJR7		Dsc2
NaN	NaN	NaN	22.5	NaN	NaN	NaN	NaN	NaN	NaN	NaN	NaN	NaN	22.5	NaN	4	4	4	15.9	15.9	15.9	45.536	0	11.222	316020000	8	D3ZJS5;Q6VEU1	D3ZJS5;Q6VEU1	RNA-binding protein NOB1	Nob1
NaN	NaN	NaN	NaN	NaN	19.7922	NaN	NaN	NaN	NaN	NaN	NaN	NaN	19.7922	NaN	1	1	1	1.5	1.5	1.5	104.68	0.0091833	1.3295	13281000	1	D3ZJT2;D4A4B2	D3ZJT2;D4A4B2		Nek9
NaN	20.4237	NaN	NaN	NaN	NaN	NaN	NaN	NaN	NaN	NaN	NaN	20.4237	NaN	NaN	1	1	1	1.2	1.2	1.2	173.65	0.0026558	1.8183	124190000	2	D3ZJU0	D3ZJU0		Arid2
19.8139	NaN	NaN	NaN	NaN	NaN	NaN	NaN	NaN	NaN	NaN	NaN	19.8139	NaN	NaN	1	1	1	2.9	2.9	2.9	64.514	0.0030488	1.7269	66520000	2	D3ZTD4;D3ZJW8	D3ZTD4;D3ZJW8		Med25
24.1325	22.9791	NaN	23.0879	24.2062	NaN	23.964	23.6506	24.1468	0.815606	0.790792	0.250919	23.5558	23.647	23.964	3	3	3	26.1	26.1	26.1	14.266	0	23.901	1608500000	13	D3ZJX5	D3ZJX5		LOC687295
27.9018	28.0674	27.7767	27.6387	27.2425	27.7836	28.0623	28.2139	28.1578	0.145817	0.280115	0.0766072	27.9018	27.6387	28.1578	40	40	40	43.7	43.7	43.7	98.097	0	323.31	27556000000	270	D3ZMS1;D3ZJX7;D4A9C1	D3ZMS1;D3ZJX7		Sf3b2
24.6884	24.4993	NaN	24.9564	23.833	23.9075	24.4174	23.826	23.7671	0.133699	0.628201	0.359688	24.5938	23.9075	23.826	7	7	7	25.7	25.7	25.7	30.236	0	24.292	2235600000	29	D3ZJY1	D3ZJY1		Mrpl28
19.9805	NaN	NaN	NaN	NaN	NaN	NaN	NaN	NaN	NaN	NaN	NaN	19.9805	NaN	NaN	1	1	1	9	9	9	21.185	0	3.2664	51721000	2	D3ZJZ0	D3ZJZ0		Tmem205
NaN	21.9835	NaN	21.7428	NaN	22.1811	22.2926	NaN	NaN	NaN	0.309932	NaN	21.9835	21.9619	22.2926	2	2	2	31.1	31.1	31.1	11.845	0	11.539	398680000	12	D3ZJZ1;F1LPF9;Q3MQ06	D3ZJZ1;F1LPF9;Q3MQ06	Autophagy protein 5	Atg5
NaN	NaN	NaN	NaN	NaN	NaN	22.7734	22.2647	22.4794	NaN	NaN	0.255376	NaN	NaN	22.4794	6	6	6	12.4	12.4	12.4	68.033	0	37.46	382470000	13	D3ZK02;D4ACN6	D3ZK02;D4ACN6		Col4a3bp
22.0657	22.6795	NaN	22.4181	22.1278	NaN	22.7315	22.3076	NaN	0.434022	0.20526	0.299756	22.3726	22.2729	22.5196	8	8	7	30.4	30.4	26.2	37.623	0	33.461	512970000	17	D3ZK04;Q4KLY4	D3ZK04;Q4KLY4	E3 ubiquitin-protein ligase RING2	Rnf2
NaN	NaN	NaN	21.1667	NaN	22.6149	20.7772	NaN	NaN	NaN	1.02405	NaN	NaN	21.8908	20.7772	3	3	3	4.9	4.9	4.9	84.267	0.001255	2.0893	189630000	7	D3ZWA5;D4A603;D3ZK15	D3ZWA5;D4A603;D3ZK15		Kifap3
NaN	24.2435	NaN	NaN	NaN	NaN	23.5107	23.3568	23.0326	NaN	NaN	0.244091	24.2435	NaN	23.3568	3	3	3	1.1	1.1	1.1	241.3	0.0040363	1.6621	917720000	7	D3ZK16	D3ZK16		Ice1
25.3502	25.4111	26.1727	24.5618	24.824	24.8461	25.2593	25.4879	25.1047	0.458281	0.15816	0.192813	25.4111	24.824	25.2593	29	29	29	18.9	18.9	18.9	208.14	0	91.296	3722500000	78	D4A0U3;D4A8L1;D3ZK31;D4A419;D4A8L2;D4AB77	D4A0U3;D4A8L1;D3ZK31;D4A419;D4A8L2;D4AB77		Zfp638
22.3455	NaN	NaN	NaN	NaN	NaN	NaN	NaN	21.9545	NaN	NaN	NaN	22.3455	NaN	21.9545	4	4	4	5.7	5.7	5.7	90.198	0	11.927	357180000	8	D3ZK36	D3ZK36		Uhrf2
NaN	NaN	NaN	NaN	20.5591	NaN	NaN	NaN	NaN	NaN	NaN	NaN	NaN	20.5591	NaN	4	4	4	2.5	2.5	2.5	343.76	0	24.019	45439000	4	P51111;D3ZK38;F1LPV9;G3V9P7	P51111;D3ZK38;F1LPV9;G3V9P7	Huntingtin	Htt
21.6418	NaN	NaN	NaN	NaN	NaN	21.7082	NaN	NaN	NaN	NaN	NaN	21.6418	NaN	21.7082	3	3	3	4.1	4.1	4.1	155.57	0	11.409	252770000	9	D3ZK47;D4ABL2;D4A3R4;D4AC06	D3ZK47;D4ABL2;D4A3R4;D4AC06		Whsc1l1
22.7186	22.8048	NaN	22.3616	21.8617	NaN	22.3149	NaN	22.5757	0.0610017	0.353483	0.184455	22.7617	22.1116	22.4453	3	3	3	22.3	22.3	22.3	17.17	0	13.088	445300000	13	G3V7K6;D3ZK49;P28042;F1M4U2	G3V7K6;D3ZK49;P28042	Single-stranded DNA-binding protein;Single-stranded DNA-binding protein, mitochondrial	Ssbp1
22.6225	22.6242	NaN	22.9544	NaN	22.5706	22.5593	22.0224	22.4217	0.00118146	0.271416	0.278898	22.6233	22.7625	22.4217	8	8	8	26.2	26.2	26.2	54.563	0	59.869	639590000	16	P54287;D3ZK61	P54287;D3ZK61	Voltage-dependent L-type calcium channel subunit beta-3	Cacnb3
21.403	NaN	NaN	NaN	NaN	NaN	NaN	NaN	NaN	NaN	NaN	NaN	21.403	NaN	NaN	1	1	1	6.1	6.1	6.1	37.852	0	11.581	44133000	1	D4AEB2;D3ZPD9;D3ZK63;G3V7R3;O88873-4;O88873-3;O88873-2;O88873	D4AEB2;D3ZPD9;D3ZK63;G3V7R3;O88873-4;O88873-3;O88873-2;O88873	Glucocorticoid modulatory element-binding protein 2	Gmeb2
NaN	22.5832	NaN	22.4528	NaN	NaN	22.3504	NaN	NaN	NaN	NaN	NaN	22.5832	22.4528	22.3504	2	2	2	19	19	19	23.653	0	144.39	321430000	12	D3ZK64;D4A905;Q5FVR7;D3ZXQ3	D3ZK64;D4A905;Q5FVR7;D3ZXQ3	Cleavage and polyadenylation specificity factor subunit 4	LOC100360200;Cpsf4
24.5501	24.3251	NaN	24.9561	23.902	24.8522	23.3116	23.7395	23.8265	0.159134	0.580932	0.275613	24.4376	24.8522	23.7395	2	2	2	5.8	5.8	5.8	35.244	0	2.6897	2127100000	14	D3ZK69	D3ZK69
22.6317	23.5235	23.1526	22.958	23.5544	23.1621	23.5041	23.2384	23.1675	0.447993	0.30312	0.177443	23.1526	23.1621	23.2384	17	17	14	21.1	21.1	17.9	110.81	0	40.228	1027800000	36	D3ZK73;D3ZK74;D3ZNZ7	D3ZK73;D3ZK74;D3ZNZ7		Cul4b
26.9997	26.8306	27.6527	26.7621	26.5705	26.7612	26.8038	26.7166	26.8934	0.434153	0.110313	0.0884123	26.9997	26.7612	26.8038	20	20	20	20.3	20.3	20.3	117.57	0	56.293	14643000000	73	D3ZK78;F1MAH7;D4AE49	D3ZK78;F1MAH7;D4AE49		Skiv2l2
NaN	23.7782	NaN	23.1468	22.5613	23.8238	23.7205	23.3926	23.8547	NaN	0.631772	0.237739	23.7782	23.1468	23.7205	10	10	10	22.2	22.2	22.2	82.1	0	102.83	1205800000	29	D3ZK96;D3ZJR9;D4A764;F1MAC5	D3ZK96;D3ZJR9;D4A764;F1MAC5		Papola
23.0992	NaN	23.454	NaN	23.5788	NaN	NaN	23.0249	NaN	0.250882	NaN	NaN	23.2766	23.5788	23.0249	5	5	5	16.7	16.7	16.7	57.018	0	129.66	725290000	18	D3ZKA4	D3ZKA4
NaN	NaN	20.7954	NaN	NaN	NaN	NaN	NaN	NaN	NaN	NaN	NaN	20.7954	NaN	NaN	2	2	2	15	15	15	13.314	0	2.5435	415950000	4	D3ZKC1;D3ZTR1	D3ZKC1;D3ZTR1		Mrps17
22.7557	NaN	NaN	NaN	NaN	NaN	22.631	22.8039	21.996	NaN	NaN	0.425378	22.7557	NaN	22.631	10	10	10	7.2	7.2	7.2	201.75	0	17.427	474660000	16	D3ZXF7;D3ZLK3;D3ZKC9	D3ZXF7;D3ZLK3;D3ZKC9		RGD1559904
NaN	24.7885	NaN	NaN	NaN	22.4519	24.3823	23.8858	23.734	NaN	NaN	0.339107	24.7885	22.4519	23.8858	4	4	4	9.1	9.1	9.1	44.453	0	4.5327	1628000000	7	D3ZKD3	D3ZKD3	RNA demethylase ALKBH5	Alkbh5
NaN	19.8103	NaN	NaN	NaN	NaN	NaN	NaN	NaN	NaN	NaN	NaN	19.8103	NaN	NaN	2	2	2	2.7	2.7	2.7	110.96	0	2.5681	14067000	0	D4ACA6;D3ZKF0	D4ACA6;D3ZKF0		Elmsan1
NaN	19.7392	NaN	NaN	NaN	NaN	NaN	NaN	NaN	NaN	NaN	NaN	19.7392	NaN	NaN	2	2	2	1.6	1.6	1.6	293.9	0	14.885	51276000	3	D3ZKG0	D3ZKG0		Kmt2b
23.448	24.0434	24.9172	23.5427	23.1435	23.4409	23.558	22.789	23.4768	0.73901	0.207446	0.422484	24.0434	23.4409	23.4768	13	13	13	25.7	25.7	25.7	82.924	0	32.844	1252900000	32	D3ZKG1	D3ZKG1		Mut
NaN	NaN	NaN	NaN	20.4539	NaN	NaN	NaN	NaN	NaN	NaN	NaN	NaN	20.4539	NaN	1	1	1	7.4	7.4	7.4	41.701	0.0014448	1.9308	7987100	1	D3ZKG5	D3ZKG5		Parvb
NaN	NaN	NaN	22.9426	22.4278	23.1776	22.3113	22.5581	NaN	NaN	0.383523	0.17457	NaN	22.9426	22.4347	6	6	6	7.5	7.5	7.5	127.26	0	46.856	467960000	11	D3ZKG7;F1M2E7;D3ZZ34	D3ZKG7		Inpp5f
NaN	NaN	NaN	NaN	22.5066	NaN	NaN	NaN	NaN	NaN	NaN	NaN	NaN	22.5066	NaN	7	7	7	8.8	8.8	8.8	151.04	0	38.816	263350000	11	D3ZKG9;F1M0Y0	D3ZKG9;F1M0Y0	Clustered mitochondria protein homolog	Cluh
NaN	19.6645	NaN	NaN	NaN	NaN	NaN	NaN	NaN	NaN	NaN	NaN	19.6645	NaN	NaN	2	2	2	3.5	3.5	3.5	87.202	0	7.4694	30609000	2	Q63187;Q66HK4;D3ZKH7	Q63187;Q66HK4;D3ZKH7	Transcription elongation factor B polypeptide 3	Tceb3
NaN	NaN	NaN	22.4195	NaN	22.9639	NaN	NaN	NaN	NaN	0.384892	NaN	NaN	22.6917	NaN	9	9	9	5.9	5.9	5.9	225.31	0	25.297	363850000	16	D3ZKI5	D3ZKI5		Phf3
20.6698	NaN	NaN	NaN	NaN	NaN	NaN	NaN	NaN	NaN	NaN	NaN	20.6698	NaN	NaN	2	2	2	6	6	6	69.701	0	6.0623	99188000	3	D3ZKI9	D3ZKI9		Nop9
NaN	23.4857	24.3582	23.4282	22.3591	23.4201	NaN	23.4146	NaN	0.61695	0.61492	NaN	23.9219	23.4201	23.4146	8	5	5	22.5	17.2	17.2	60.909	0	170.06	625440000	15	Q4V8J6;D3ZKJ3	Q4V8J6;D3ZKJ3		Ythdf1
NaN	20.0216	NaN	NaN	NaN	NaN	NaN	NaN	NaN	NaN	NaN	NaN	20.0216	NaN	NaN	2	2	2	5	5	5	74.514	0	3.1235	49273000	3	D3ZKK5;D3ZV24;D3ZE79;D3ZDP8;D3ZL81	D3ZKK5;D3ZV24;D3ZE79;D3ZDP8;D3ZL81		Mtmr1
20.7432	NaN	NaN	NaN	NaN	NaN	NaN	NaN	NaN	NaN	NaN	NaN	20.7432	NaN	NaN	1	1	1	9	9	9	14.3	0.0012484	2.0323	83501000	1	D3ZKL0	D3ZKL0
NaN	NaN	NaN	NaN	NaN	20.7084	NaN	NaN	NaN	NaN	NaN	NaN	NaN	20.7084	NaN	3	3	3	5.5	5.5	5.5	79.144	0	7.2222	65728000	5	D3ZKL3;D4A669;D3ZUI6;D4A2B6;D3ZHK8;D3Z9M2;D4AD99	D3ZKL3;D4A669;D3ZUI6;D4A2B6;D3ZHK8;D3Z9M2;D4AD99		Cpeb4;Cpeb2;Cpeb3
NaN	NaN	NaN	NaN	NaN	NaN	NaN	NaN	NaN	NaN	NaN	NaN	NaN	NaN	NaN	1	1	1	2.2	2.2	2.2	67.879	0.00021213	2.2921	0	0	D3ZM42;D3ZQZ5;D4AAX6;D3ZWC8;D3ZKP4;D3ZXA4	D3ZM42;D3ZQZ5;D4AAX6;D3ZWC8;D3ZKP4;D3ZXA4	Phosphoinositide phospholipase C	Plch2
NaN	21.5489	NaN	NaN	NaN	NaN	NaN	NaN	NaN	NaN	NaN	NaN	21.5489	NaN	NaN	3	3	3	6.3	6.3	6.3	54.633	0	3.8011	145170000	6	D3ZKP6	D3ZKP6		Mlkl
23.3683	23.799	NaN	24.0302	24.0044	23.929	23.9482	23.8712	23.765	0.304558	0.0525675	0.0920198	23.5836	24.0044	23.8712	11	11	11	24.2	24.2	24.2	80.253	0	88.951	1594000000	34	D3ZKQ4;D3ZA27	D3ZKQ4;D3ZA27		Rabl6
NaN	NaN	NaN	NaN	NaN	NaN	21.2866	NaN	NaN	NaN	NaN	NaN	NaN	NaN	21.2866	3	3	3	17.3	17.3	17.3	27.967	0	11.66	114760000	5	D4ABY4;D3ZZL4;D3ZKQ6	D4ABY4;D3ZZL4;D3ZKQ6		Ube2j1
NaN	NaN	22.9794	NaN	NaN	NaN	NaN	NaN	NaN	NaN	NaN	NaN	22.9794	NaN	NaN	4	1	1	6	2.2	2.2	112.27	0.0018477	1.876	8269700	1	E9PSK0;D3ZKR6	E9PSK0;D3ZKR6		Man2b2
NaN	NaN	NaN	21.0751	NaN	NaN	NaN	NaN	NaN	NaN	NaN	NaN	NaN	21.0751	NaN	5	5	5	4.9	4.9	4.9	166.63	0	12.711	344060000	8	D3ZKR9;D3ZL68	D3ZKR9;D3ZL68		Zcchc6
24.9621	24.9052	NaN	25.2312	24.1114	24.6786	24.5022	24.8833	24.7833	0.0401993	0.559906	0.197598	24.9337	24.6786	24.7833	8	8	8	24.3	24.3	24.3	37.785	0	25.2	3145400000	30	D3ZKT0	D3ZKT0		Tamm41
NaN	NaN	NaN	NaN	NaN	NaN	NaN	NaN	NaN	NaN	NaN	NaN	NaN	NaN	NaN	1	1	1	4	4	4	48.364	0.0095368	1.2799	0	1	D3ZKT4	D3ZKT4
NaN	21.2674	NaN	NaN	NaN	NaN	NaN	NaN	NaN	NaN	NaN	NaN	21.2674	NaN	NaN	2	2	2	13.1	13.1	13.1	22.988	0	3.0022	84089000	4	D3ZKT8	D3ZKT8		Hddc2
25.5457	25.5157	25.4274	25.624	25.4365	25.8859	25.4508	25.2789	25.261	0.0615032	0.225712	0.104806	25.5157	25.624	25.2789	25	25	25	31.2	31.2	31.2	117.58	0	153.22	5283700000	106	D3ZKU9;D3ZUF9;D3ZKD5	D3ZKU9;D3ZUF9;D3ZKD5		Pitrm1
NaN	NaN	NaN	NaN	20.3919	NaN	NaN	NaN	NaN	NaN	NaN	NaN	NaN	20.3919	NaN	3	1	1	12.4	6.1	6.1	38.232	0.0022527	1.8503	7651100	1	D4A952;D3ZKW1	D4A952;D3ZKW1
NaN	NaN	NaN	NaN	NaN	NaN	22.4583	21.9457	NaN	NaN	NaN	0.362421	NaN	NaN	22.202	3	3	3	23.7	23.7	23.7	21.063	0	18.963	440570000	10	D3ZKX1;D4A2J4;D3Z8W7	D3ZKX1;D4A2J4;D3Z8W7		Ccdc53
NaN	20.0311	NaN	NaN	NaN	NaN	NaN	NaN	NaN	NaN	NaN	NaN	20.0311	NaN	NaN	3	3	3	10	10	10	41.09	0	3.5756	36681000	3	D3ZUQ7;D3ZKX7	D3ZUQ7;D3ZKX7		Pank3
22.0118	21.6821	NaN	22.4875	21.6985	22.2218	NaN	22.7247	22.2326	0.233125	0.401398	0.347982	21.8469	22.2218	22.4787	4	4	4	9.8	9.8	9.8	72.932	0	41.667	479680000	11	D3ZKX8	D3ZKX8		Fam169a
NaN	20.4645	NaN	NaN	NaN	NaN	NaN	NaN	NaN	NaN	NaN	NaN	20.4645	NaN	NaN	3	3	3	18	18	18	33.543	0	8.8424	66543000	4	D3ZKZ0	D3ZKZ0		RGD1305178
NaN	NaN	NaN	20.1229	NaN	NaN	NaN	NaN	NaN	NaN	NaN	NaN	NaN	20.1229	NaN	1	1	1	2.9	2.9	2.9	77.04	0	10.565	56058000	3	D4A552;D3ZL03	D4A552;D3ZL03		Morc3
24.7419	24.7256	25.7036	25.0589	25.4949	24.4826	24.7258	24.3544	25.2692	0.559985	0.507791	0.460089	24.7419	25.0589	24.7258	12	12	12	32.8	32.8	32.8	56.455	0	100.22	2991000000	51	P50554;D3ZL20;D3ZMR8	P50554;D3ZL20	4-aminobutyrate aminotransferase, mitochondrial;4-aminobutyrate aminotransferase, brain isoform;4-aminobutyrate aminotransferase, liver isoform	Abat
28.8182	27.2968	27.0542	28.1411	28.4643	28.1641	28.4891	28.6436	28.6273	0.956138	0.180368	0.084895	27.2968	28.1641	28.6273	13	13	12	58.9	58.9	58.9	14.203	0	244.86	28795000000	142	D3ZL34;Q0ZFS8;F1LT59	D3ZL34;Q0ZFS8		LOC100910660
NaN	20.315	NaN	NaN	NaN	NaN	NaN	NaN	NaN	NaN	NaN	NaN	20.315	NaN	NaN	2	2	2	3.8	3.8	3.8	108.92	0	2.5136	42586000	2	D3ZNQ4;D3ZL44	D3ZNQ4;D3ZL44	Ubiquitin carboxyl-terminal hydrolase	Usp36
22.9362	23.8415	NaN	23.5405	22.8219	23.7111	23.3888	23.3442	22.9433	0.640157	0.47192	0.245356	23.3889	23.5405	23.3442	14	14	14	13.1	13.1	13.1	175.16	0	136.21	1112900000	44	D3ZL50	D3ZL50		Ttc37
NaN	23.0858	NaN	23.8988	23.4063	23.0616	23.8203	23.6886	23.7379	NaN	0.420806	0.0665235	23.0858	23.4063	23.7379	6	6	6	13.7	13.7	13.7	70.168	0	115.02	1109000000	23	Q5XIT4;D3ZL58	Q5XIT4;D3ZL58		Nub1
22.8549	22.9699	NaN	22.6209	NaN	22.6226	NaN	22.8593	22.728	0.0813522	0.00118686	0.0928148	22.9124	22.6217	22.7936	3	3	3	11.3	11.3	11.3	31.129	0	7.1558	608890000	10	D3ZL85	D3ZL85		Hccs
25.7258	25.9384	25.3272	24.2909	24.3755	24.6715	25.3558	25.7484	25.1793	0.310301	0.199835	0.291284	25.7258	24.3755	25.3558	30	30	30	19.5	19.5	19.5	241.21	0	231.45	4816300000	84	D3ZL86	D3ZL86		Heatr1
NaN	NaN	NaN	NaN	18.6077	NaN	NaN	NaN	NaN	NaN	NaN	NaN	NaN	18.6077	NaN	2	2	2	4.7	4.7	4.7	98.242	0	6.1253	40105000	3	Q9WTP0;D4ACZ4;D4A9L5;D3ZMI4;D3ZL93;Q9WTP0-2;D3ZLZ8	Q9WTP0;D4ACZ4;D4A9L5;D3ZMI4;D3ZL93;Q9WTP0-2;D3ZLZ8	Band 4.1-like protein 1	Epb41l1
NaN	NaN	NaN	22.4621	22.1417	22.0474	NaN	NaN	NaN	NaN	0.217373	NaN	NaN	22.1417	NaN	3	3	3	16.7	16.7	16.7	32.875	0	42.514	355350000	11	D3ZL96;Q8CHJ4	D3ZL96;Q8CHJ4		Yy1
NaN	NaN	NaN	NaN	19.5997	NaN	NaN	NaN	NaN	NaN	NaN	NaN	NaN	19.5997	NaN	6	2	2	24.1	9.6	9.6	41.484	0	4.3459	4418000	2	D3ZL97	D3ZL97
NaN	NaN	NaN	NaN	22.5385	NaN	NaN	NaN	NaN	NaN	NaN	NaN	NaN	22.5385	NaN	4	4	4	32.3	32.3	32.3	23.436	0	8.5038	479250000	5	D3ZLA0;G3V721;Q8R478;D4A0J1	D3ZLA0;G3V721;Q8R478;D4A0J1	WW domain-binding protein 2	Wbp2
23.358	NaN	NaN	22.1968	22.1551	22.9678	22.6356	23.7493	NaN	NaN	0.457603	0.78747	23.358	22.1968	23.1925	4	4	4	22.1	22.1	22.1	26.524	0	18.673	833810000	15	F1LNC4;D3ZLA1;P58200	F1LNC4;D3ZLA1;P58200	Vesicle transport through interaction with t-SNAREs homolog 1B	LOC100359512;Vti1b
24.5734	24.5922	23.7881	24.0372	24.2407	24.1977	23.8477	24.1404	23.8001	0.458921	0.107261	0.184298	24.5734	24.1977	23.8477	11	11	9	18.4	18.4	15	59.685	0	48.648	2184200000	35	D3ZLA3;D3ZVJ0;D3ZGN2;D3ZWR4;F1M0Z3;D4ACG7;F1M490;D3ZI72;F1M3R2;F1LR03;D3ZWB0;B5DEX3	D3ZLA3		Cpne3
NaN	NaN	NaN	22.1397	NaN	22.3942	NaN	21.9268	22.0444	NaN	0.179966	0.0831837	NaN	22.267	21.9856	3	3	3	2.9	2.9	2.9	262.49	0	24.034	405220000	9	D4AA06;D3ZQ52;D3ZLC0	D4AA06;D3ZQ52;D3ZLC0		Nsd1
25.4463	25.6936	24.65	25.6318	25.0178	23.8179	25.6332	26.0512	26.0719	0.545354	0.922588	0.247536	25.4463	25.0178	26.0512	28	25	25	53	48.8	48.8	67.254	0	254.83	5376200000	90	D3ZLC1;F1LYX3	D3ZLC1		Lmnb2
24.3627	24.9083	25.0172	24.5157	23.9197	24.7295	24.6087	24.7686	24.4085	0.350708	0.419664	0.180386	24.9083	24.5157	24.6087	25	25	25	26.3	26.3	26.3	162.54	0	323.31	2856700000	79	D3ZLD5	D3ZLD5		Golga3
21.5577	NaN	NaN	NaN	NaN	NaN	NaN	NaN	NaN	NaN	NaN	NaN	21.5577	NaN	NaN	1	1	1	2.7	2.7	2.7	32.887	0.0078725	1.3916	173910000	1	D3ZLD8;Q62725	D3ZLD8;Q62725	Nuclear transcription factor Y subunit gamma	Nfyc
NaN	NaN	NaN	19.3153	NaN	NaN	NaN	NaN	NaN	NaN	NaN	NaN	NaN	19.3153	NaN	1	1	1	2.9	2.9	2.9	53.578	0.0090161	1.3485	94871000	3	D3ZLE2	D3ZLE2		Tmcc3
NaN	NaN	NaN	21.9611	NaN	NaN	NaN	NaN	NaN	NaN	NaN	NaN	NaN	21.9611	NaN	2	2	2	10.6	10.6	10.6	26.603	0	44.179	212210000	5	D3ZLF4;Q6AYH6	D3ZLF4;Q6AYH6	ER membrane protein complex subunit 10	Emc10
22.081	NaN	NaN	22.17	21.7255	NaN	22.1491	22.746	21.8417	NaN	0.314351	0.459788	22.081	21.9477	22.1491	11	11	10	8.3	8.3	7.5	225.11	0	42.777	514710000	19	Q9JIH7;D3ZX61;D3ZLF9;Q9JIH7-3;Q9JIH7-2;E9PSS9	Q9JIH7;D3ZX61;D3ZLF9;Q9JIH7-3;Q9JIH7-2	Serine/threonine-protein kinase WNK1	Wnk1
NaN	24.0872	NaN	NaN	NaN	NaN	NaN	NaN	NaN	NaN	NaN	NaN	24.0872	NaN	NaN	2	2	2	0.9	0.9	0.9	405.83	0.0088322	1.3593	531550000	2	D3ZLI0;F1M0L3	D3ZLI0;F1M0L3		Kmt2a
20.4574	NaN	NaN	NaN	NaN	NaN	NaN	NaN	NaN	NaN	NaN	NaN	20.4574	NaN	NaN	14	1	1	25.2	2.6	2.6	62.88	0	66.606	109780000	5	D3ZRN7;D3ZLI6	D3ZRN7;D3ZLI6
23.5626	23.551	NaN	23.6423	23.576	24.2262	23.0366	22.666	NaN	0.00818795	0.35779	0.262103	23.5568	23.6423	22.8513	5	5	5	27.5	27.5	27.5	34.962	0	27.728	1143100000	18	D3ZLK9;D4AAT7	D3ZLK9;D4AAT7	ATP-dependent (S)-NAD(P)H-hydrate dehydratase	Carkd
NaN	NaN	NaN	22.3083	21.9075	NaN	NaN	NaN	NaN	NaN	0.283437	NaN	NaN	22.1079	NaN	5	5	5	11.2	11.2	11.2	78.561	0	41.673	164770000	8	D3ZLM5	D3ZLM5		Nhlrc2
NaN	NaN	NaN	20.2273	NaN	NaN	NaN	NaN	NaN	NaN	NaN	NaN	NaN	20.2273	NaN	1	1	1	3.4	3.4	3.4	45.934	0	8.7226	62113000	1	D3ZLN1;Q5XHY7	D3ZLN1;Q5XHY7	Signal transducing adapter molecule 2	Stam2
NaN	NaN	NaN	22.4954	NaN	NaN	NaN	NaN	NaN	NaN	NaN	NaN	NaN	22.4954	NaN	3	3	3	12.6	12.6	12.6	22.781	0.0036349	1.6726	625510000	4	D3ZLN7	D3ZLN7		Commd2
22.4576	NaN	NaN	22.0198	21.3869	NaN	23.2967	23.1344	22.4333	NaN	0.447563	0.458862	22.4576	21.7034	23.1344	4	4	4	4.4	4.4	4.4	111.27	0	8.3951	488950000	13	D3ZLP9	D3ZLP9		Sap130
22.1766	NaN	NaN	22.2079	21.6477	21.853	22.0207	NaN	22.7445	NaN	0.283372	0.511811	22.1766	21.853	22.3826	3	3	3	6.3	6.3	6.3	53.9	0	10.442	520680000	10	D3ZLR5;D3ZQ02	D3ZLR5;D3ZQ02		Wdr37
22.074	NaN	NaN	22.204	NaN	22.2725	22.5079	22.2695	22.0699	NaN	0.0484709	0.21929	22.074	22.2382	22.2695	10	7	7	19.7	15.6	15.6	79.17	0	42.537	417130000	19	D3ZWU1;D3ZLS0;E9PTC5;D4A7H7	D3ZWU1;D3ZLS0;E9PTC5;D4A7H7		Brd3
NaN	NaN	NaN	NaN	NaN	NaN	NaN	NaN	21.0128	NaN	NaN	NaN	NaN	NaN	21.0128	4	4	4	1.8	1.8	1.8	289.03	0	6.1217	100520000	6	D3ZLS5	D3ZLS5		Hectd1
NaN	22.3899	NaN	22.2527	NaN	NaN	NaN	22.4507	NaN	NaN	NaN	NaN	22.3899	22.2527	22.4507	5	5	5	45.3	45.3	45.3	16.568	0	44.225	563460000	12	D3ZLT1	D3ZLT1		Ndufb7
NaN	NaN	NaN	20.5906	NaN	NaN	NaN	NaN	NaN	NaN	NaN	NaN	NaN	20.5906	NaN	3	3	3	8.4	8.4	8.4	63.415	0	22.28	120610000	3	F1M5S0;D3ZLT8;F1M6K4;D3ZNZ3;D3ZKV2	F1M5S0;D3ZLT8;F1M6K4;D3ZNZ3;D3ZKV2		Phf21a
NaN	21.9136	NaN	NaN	NaN	22.2614	22.365	22.0428	22.2547	NaN	NaN	0.163724	21.9136	22.2614	22.2547	10	10	10	6.6	6.6	6.6	262.85	0	36.368	385790000	19	D3ZLT9;D3ZLV4	D3ZLT9;D3ZLV4		Rif1
23.6116	23.8357	NaN	23.9688	24.1735	23.8191	24.2558	23.9499	23.5047	0.158469	0.177905	0.377699	23.7236	23.9688	23.9499	9	9	9	34.4	34.4	34.4	37.417	0	38.738	1626700000	19	D3ZLU6;D4ACL5	D3ZLU6		Ahsa2
NaN	NaN	NaN	NaN	20.3995	NaN	NaN	NaN	NaN	NaN	NaN	NaN	NaN	20.3995	NaN	4	4	4	4	4	4	201.28	0	13.988	57333000	3	P49816;P49816-2;D3ZPJ6;D3ZLW4;P49816-4;P49816-3	P49816;P49816-2;D3ZPJ6;D3ZLW4;P49816-4;P49816-3	Tuberin	Tsc2
NaN	NaN	21.4934	NaN	NaN	NaN	NaN	NaN	NaN	NaN	NaN	NaN	21.4934	NaN	NaN	1	1	1	16	16	16	11.663	0	4.1501	116700000	3	D3ZLX2	D3ZLX2		RGD1311783
24.5575	NaN	NaN	NaN	NaN	NaN	NaN	NaN	NaN	NaN	NaN	NaN	24.5575	NaN	NaN	3	1	1	8.4	3.2	3.2	33.862	0	2.4674	2269400000	8	D3ZLX7	D3ZLX7	Glyceraldehyde-3-phosphate dehydrogenase
24.6034	24.7966	25.412	23.5861	23.262	24.2022	23.3584	23.4702	23.5359	0.422245	0.477631	0.0897516	24.7966	23.5861	23.4702	11	10	10	28.6	26.8	26.8	55.292	0	99.187	2223100000	33	D3ZLZ7	D3ZLZ7	Inosine-5-monophosphate dehydrogenase 1	Impdh1
NaN	NaN	NaN	NaN	22.0927	NaN	NaN	NaN	NaN	NaN	NaN	NaN	NaN	22.0927	NaN	1	1	1	11.9	11.9	11.9	11.381	0.0004223	2.2215	24871000	0	D3ZM03	D3ZM03		LOC100912478
24.1962	24.2874	NaN	24.3998	24.1899	25.2457	23.5934	23.3663	23.4812	0.0645231	0.558932	0.113587	24.2418	24.3998	23.4812	11	11	11	30.1	30.1	30.1	58.286	0	61.422	1991900000	39	D3ZM09	D3ZM09		Sars2
28.4583	28.8147	24.3306	28.7182	28.6751	28.4504	28.7892	28.7848	28.9122	2.49237	0.143787	0.0722858	28.4583	28.6751	28.7892	17	17	14	63.8	63.8	58.6	17.799	0	79.188	44791000000	126	D3ZM33;P62271;D3ZII2;D3ZAU6;F1M6D1;D4AA93	D3ZM33;P62271;D3ZII2;D3ZAU6	40S ribosomal protein S18	LOC100362298;Rps18;RGD1562404;RGD1561919
26.8889	27.2511	26.8824	27.1586	27.477	27.0889	27.2083	27.4252	27.4545	0.210998	0.206909	0.134459	26.8889	27.1586	27.4252	17	11	11	52.2	42.9	42.9	27.778	0	323.31	12771000000	85	P68255;D3ZM53;F1M894	P68255;D3ZM53	14-3-3 protein theta	Ywhaq
NaN	NaN	NaN	NaN	NaN	NaN	NaN	NaN	21.2459	NaN	NaN	NaN	NaN	NaN	21.2459	3	3	3	6.2	6.2	6.2	97.471	0	8.3018	92914000	4	D3ZM54	D3ZM54		LOC679087
21.7007	NaN	NaN	22.3478	NaN	NaN	NaN	NaN	NaN	NaN	NaN	NaN	21.7007	22.3478	NaN	3	3	3	10.9	10.9	10.9	38.525	0	4.8774	344290000	4	D3ZM74;D3Z8B9;D3ZEU8;D3ZJY6;D3ZHV5	D3ZM74;D3Z8B9		Fam76b
NaN	NaN	NaN	NaN	19.9266	NaN	NaN	NaN	NaN	NaN	NaN	NaN	NaN	19.9266	NaN	2	2	2	5.7	5.7	5.7	48.937	0.0069184	1.4313	140340000	2	D3ZM77;Q62763;D3ZZL7;D3ZZW9;G3V855;D3ZK95;Q62761;Q62762	D3ZM77;Q62763;D3ZZL7;D3ZZW9;G3V855;D3ZK95;Q62761;Q62762	Casein kinase I isoform gamma-3;Casein kinase I isoform gamma-1;Casein kinase I isoform gamma-2	Csnk1g3;Csnk1g1;Csnk1g2
24.2994	NaN	NaN	NaN	NaN	NaN	NaN	NaN	NaN	NaN	NaN	NaN	24.2994	NaN	NaN	4	4	4	4.2	4.2	4.2	100.61	0	5.405	609350000	8	E9PT04;D3ZMA6	E9PT04;D3ZMA6		Vps39
NaN	NaN	NaN	NaN	26.0005	NaN	NaN	NaN	NaN	NaN	NaN	NaN	NaN	26.0005	NaN	8	1	1	35.4	9.9	9.9	21.8	0.00084264	2.1855	373320000	0	D3ZMB8;F1M2X8;D3ZZQ7	D3ZMB8;F1M2X8;D3ZZQ7
26.6569	26.9125	23.9403	26.5555	26.2612	26.6422	26.6006	26.7758	27.038	1.64719	0.199746	0.220138	26.6569	26.5555	26.7758	33	33	26	39.7	39.7	31.8	105.45	0	170.58	11471000000	141	D3ZMB9;D3ZUY8	D3ZMB9;D3ZUY8		Ap2a1
NaN	NaN	NaN	19.135	NaN	NaN	NaN	NaN	NaN	NaN	NaN	NaN	NaN	19.135	NaN	2	2	2	1.8	1.8	1.8	173.08	0	2.7582	251560000	3	D4A3L6;D3ZMC1;F1LS70;Q09429-2;Q09429-3;Q09429	D4A3L6;D3ZMC1;F1LS70;Q09429-2;Q09429-3;Q09429	ATP-binding cassette sub-family C member 8	Abcc8
20.9176	NaN	NaN	NaN	NaN	NaN	NaN	NaN	NaN	NaN	NaN	NaN	20.9176	NaN	NaN	3	3	3	13.9	13.9	13.9	46.262	0	6.0512	162710000	4	D3ZMC2;P29066	D3ZMC2;P29066	Beta-arrestin-1	Arrb1
27.9101	27.6806	29.0368	27.5637	28.2048	27.5927	27.9508	27.9039	27.822	0.725894	0.362038	0.0652253	27.9101	27.5927	27.9039	29	29	22	54.3	54.3	46.7	69.619	0	323.31	23420000000	219	D3ZME6;D3ZF34;Q7TP47	D3ZME6;D3ZF34;Q7TP47	Heterogeneous nuclear ribonucleoprotein Q	Syncrip
NaN	NaN	NaN	NaN	20.3081	NaN	NaN	NaN	NaN	NaN	NaN	NaN	NaN	20.3081	NaN	4	4	4	15.7	15.7	15.7	39.319	0	4.4208	190380000	5	Q5RJQ4;D3ZME8;F1M4D9	Q5RJQ4;D3ZME8;F1M4D9	NAD-dependent protein deacetylase sirtuin-2	Sirt2
23.0051	23.594	NaN	23.1161	23.1498	23.6165	23.2785	23.314	23.3465	0.416393	0.279673	0.0340048	23.2996	23.1498	23.314	15	15	15	25	25	25	102.6	0	133.05	1098600000	29	Q9Z1I6;F1LP02;E9PTJ8;D3ZMF8;D3ZZI7;D3ZQC8	Q9Z1I6;F1LP02;E9PTJ8;D3ZMF8;D3ZZI7;D3ZQC8	Rho guanine nucleotide exchange factor 1	Arhgef1
NaN	NaN	NaN	NaN	20.9015	NaN	NaN	NaN	NaN	NaN	NaN	NaN	NaN	20.9015	NaN	1	1	1	7.6	7.6	7.6	22.38	0	50.047	40999000	3	D3ZMI0	D3ZMI0		LOC100361444
NaN	21.4071	NaN	21.0509	NaN	NaN	21.4662	NaN	NaN	NaN	NaN	NaN	21.4071	21.0509	21.4662	3	3	3	2.8	2.8	2.8	213.2	0	60.44	121970000	6	D3ZQ75;D3ZMJ7;D4A5L1;D4AAZ4;D3ZQJ9	D3ZQ75;D3ZMJ7;D4A5L1;D4AAZ4;D3ZQJ9		Wnk2
NaN	NaN	NaN	NaN	NaN	21.0618	NaN	NaN	NaN	NaN	NaN	NaN	NaN	21.0618	NaN	35	1	1	36.6	1.2	1.2	139.71	0.0040347	1.659	55954000	3	D3ZML0	D3ZML0		Tpp2
NaN	NaN	NaN	NaN	21.4609	21.5951	NaN	NaN	NaN	NaN	0.0948945	NaN	NaN	21.528	NaN	4	4	4	8.2	8.2	8.2	81.454	0	31.887	62299000	5	D3ZML2;H9KVG0;D3ZML2-2	D3ZML2;H9KVG0;D3ZML2-2	Serine/threonine-protein kinase BRSK2	Brsk2
24.553	25.6337	NaN	25.5496	NaN	24.8558	25.9076	25.3363	24.9755	0.764149	0.490619	0.469983	25.0934	25.2027	25.3363	8	8	3	11.7	11.7	4.4	87.434	0	9.1766	4328000000	14	D3ZML3;D4A3G2	D3ZML3;D4A3G2		Cdk11b
NaN	22.6465	NaN	23.1594	23.7903	22.8054	NaN	NaN	NaN	NaN	0.498887	NaN	22.6465	23.1594	NaN	7	7	7	27.1	27.1	27.1	42.114	0	64.155	763730000	18	D3ZML4;F1LZQ3	D3ZML4		Trabd
NaN	NaN	NaN	NaN	NaN	NaN	NaN	NaN	NaN	NaN	NaN	NaN	NaN	NaN	NaN	2	1	1	4.7	3.3	3.3	56.814	0	5.3017	0	1	D3ZMM8	D3ZMM8		Slc7a6
NaN	20.1217	NaN	NaN	NaN	NaN	NaN	NaN	NaN	NaN	NaN	NaN	20.1217	NaN	NaN	4	4	4	6.8	6.8	6.8	110.11	0	7.3577	114010000	6	F1M392;D3ZMM9	F1M392;D3ZMM9		Limch1
22.3519	NaN	NaN	NaN	22.3739	NaN	NaN	NaN	23.1806	NaN	NaN	NaN	22.3519	22.3739	23.1806	7	7	7	27.1	27.1	27.1	39.718	0	9.2461	408810000	14	D3ZMN2	D3ZMN2		RGD1311747
NaN	23.9478	NaN	NaN	NaN	NaN	22.305	24.7355	24.6001	NaN	NaN	1.36585	23.9478	NaN	24.6001	4	4	4	45.3	45.3	45.3	7.7059	0	11.294	1217500000	8	D3ZMP6;D3ZWT4;F1M485	D3ZMP6;D3ZWT4;F1M485		LOC100360065
20.5165	NaN	NaN	NaN	NaN	NaN	NaN	NaN	NaN	NaN	NaN	NaN	20.5165	NaN	NaN	1	1	1	3.4	3.4	3.4	38.922	0	11.504	155740000	7	D3ZMQ5;Q6JP77	D3ZMQ5;Q6JP77	A-kinase anchor protein 7 isoforms delta and gamma	Akap7
NaN	22.91	NaN	22.2739	NaN	NaN	NaN	NaN	NaN	NaN	NaN	NaN	22.91	22.2739	NaN	5	5	5	8.3	8.3	8.3	110.04	0	11.849	308860000	6	D3ZMQ9;F1LT77	D3ZMQ9;F1LT77		Hltf
24.5748	24.5157	NaN	24.9345	23.5177	23.675	24.7412	24.5509	24.4698	0.0417894	0.776568	0.139305	24.5452	23.675	24.5509	5	5	5	28.7	28.7	28.7	23.39	0	44.15	2348800000	26	D3ZMR9;D3ZDC6	D3ZMR9;D3ZDC6		Mrpl21
NaN	NaN	NaN	NaN	20.7748	NaN	NaN	NaN	NaN	NaN	NaN	NaN	NaN	20.7748	NaN	2	2	2	24.6	24.6	24.6	13.194	0	7.5025	9976500	3	D3ZMS0	D3ZMS0		LOC100911713
24.7954	23.3637	NaN	22.7762	NaN	NaN	24.9275	NaN	25.2124	1.01235	NaN	0.201427	24.0796	22.7762	25.07	7	7	7	14.8	14.8	14.8	105.99	0	58.488	2130700000	13	D3ZMS2;D4A8R2;D4A9H5	D3ZMS2;D4A8R2		Ctdp1
NaN	NaN	NaN	NaN	21.0162	NaN	NaN	NaN	NaN	NaN	NaN	NaN	NaN	21.0162	NaN	2	2	2	5.5	5.5	5.5	43.747	0	4.7533	449070000	4	D3ZMV6;Q91XJ0	D3ZMV6;Q91XJ0	Calcium-responsive transcription coactivator	Ss18l1
NaN	20.6797	NaN	NaN	NaN	NaN	NaN	NaN	NaN	NaN	NaN	NaN	20.6797	NaN	NaN	2	2	2	4.9	4.9	4.9	78.452	0	3.7634	52534000	2	D3ZMW0;D3ZPK6;D3ZKU0;D3ZTA2	D3ZMW0;D3ZPK6;D3ZKU0;D3ZTA2		Tbc1d31
26.7821	27.3616	27.1215	27.2318	26.3944	26.7128	27.0727	27.0706	26.5946	0.29118	0.422693	0.275399	27.1215	26.7128	27.0706	19	19	19	37.9	37.9	37.9	64.865	0	119.57	9085700000	79	D3ZMY7;F1M0C1	D3ZMY7		Nt5c2
NaN	21.2853	NaN	NaN	NaN	NaN	21.3153	NaN	NaN	NaN	NaN	NaN	21.2853	NaN	21.3153	9	9	9	4.5	4.5	4.5	330.54	0	24.641	214400000	10	D3ZMY8	D3ZMY8		Pcnt
NaN	20.0761	NaN	NaN	NaN	NaN	NaN	NaN	NaN	NaN	NaN	NaN	20.0761	NaN	NaN	1	1	1	2.1	2.1	2.1	48.021	0.0061581	1.4892	45053000	1	D4A0L1;D3ZMZ4	D4A0L1;D3ZMZ4		Mon1b
23.2102	23.2472	NaN	23.208	NaN	23.3717	23.0566	23.0175	22.4981	0.0261216	0.115753	0.311793	23.2287	23.2899	23.0175	7	6	6	16.1	14.9	14.9	65.161	0	37.958	876220000	18	D3ZMZ9	D3ZMZ9		Gnl3l
19.955	NaN	NaN	NaN	NaN	NaN	NaN	NaN	NaN	NaN	NaN	NaN	19.955	NaN	NaN	2	2	2	3.8	3.8	3.8	105.63	0	3.2374	54056000	3	F1LQH2;D3ZY21;D3ZN11	F1LQH2;D3ZY21;D3ZN11		Nfkb1
NaN	NaN	21.8018	NaN	NaN	NaN	NaN	NaN	NaN	NaN	NaN	NaN	21.8018	NaN	NaN	1	1	1	5.2	5.2	5.2	37.972	0	42.591	21850000	4	D3ZN19	D3ZN19		Rnf121
NaN	NaN	NaN	22.2959	21.7188	NaN	NaN	NaN	NaN	NaN	0.4081	NaN	NaN	22.0073	NaN	8	3	3	13.3	5.5	5.5	116.02	0	12.103	341350000	4	D3ZN27	D3ZN27		Dnajc13
NaN	NaN	NaN	21.7736	NaN	NaN	NaN	NaN	NaN	NaN	NaN	NaN	NaN	21.7736	NaN	4	4	4	4.4	4.4	4.4	123.86	0	5.7477	177990000	4	D3ZN39;D4A7S5	D3ZN39	Ubiquitin carboxyl-terminal hydrolase	Usp8
20.6276	NaN	NaN	NaN	NaN	NaN	NaN	NaN	NaN	NaN	NaN	NaN	20.6276	NaN	NaN	3	3	3	4.4	4.4	4.4	124.25	0	29.469	163640000	7	D3ZN63;D3ZR29	D3ZN63		Wdhd1
NaN	20.4137	NaN	NaN	NaN	NaN	NaN	NaN	NaN	NaN	NaN	NaN	20.4137	NaN	NaN	2	2	2	1.1	1.1	1.1	418.42	0.0014532	2.0086	37980000	1	O88778;D3ZN66;G3V984	O88778;D3ZN66;G3V984	Protein bassoon	Bsn
24.0721	24.3689	NaN	24.0121	24.0558	23.5752	23.8418	23.8186	23.4197	0.209891	0.265759	0.237294	24.2205	24.0121	23.8186	21	21	21	14.5	14.5	14.5	253.29	0	177.4	1621900000	40	D3ZN76;D4ACB7	D3ZN76;D4ACB7		Sec16a
25.9737	26.1568	26.1113	25.9371	25.8072	25.648	26.2243	26.1328	25.8799	0.0953414	0.144806	0.178411	26.1113	25.8072	26.1328	10	8	8	19.8	17.4	17.4	46.307	0	23.178	6183100000	33	D3ZN89;Q3SWU3	D3ZN89;Q3SWU3	Heterogeneous nuclear ribonucleoprotein D-like	Hnrnpdl
22.5363	NaN	NaN	NaN	NaN	NaN	NaN	NaN	NaN	NaN	NaN	NaN	22.5363	NaN	NaN	2	2	2	5.8	5.8	5.8	77.656	0	11	418360000	7	P46933;D3ZN91;F1LP45;P46933-2	P46933;D3ZN91;F1LP45;P46933-2	Amyloid beta A4 precursor protein-binding family B member 1	Apbb1
23.0499	22.8394	NaN	23.0436	NaN	22.7113	22.6483	23.376	22.8881	0.148867	0.23495	0.370802	22.9447	22.8775	22.8881	8	8	8	11.1	11.1	11.1	136.93	0	12.015	784820000	15	D3ZN94;F1LS26;D3ZU89;Q5BJL5;D3ZDU8;D4ACV8;D3ZZK2	D3ZN94;F1LS26;D3ZU89;Q5BJL5	Protein strawberry notch homolog 1	Sbno1
26.9542	27.06	24.3147	26.8186	26.4998	26.9618	26.9864	26.8815	26.9874	1.55534	0.236477	0.0608861	26.9542	26.8186	26.9864	34	34	33	23.6	23.6	23.2	209.15	0	323.31	13038000000	178	D3ZN95;D3ZPU7;F1LRN7	D3ZN95;D3ZPU7		Hcfc1
20.7587	NaN	NaN	NaN	NaN	NaN	NaN	NaN	NaN	NaN	NaN	NaN	20.7587	NaN	NaN	2	2	2	4.8	4.8	4.8	70.595	0	3.034	83500000	2	Q2LC84;D3ZNB0;H9KVE4;F1LRS4;F1LNZ2;F1LNK4;Q2LC84-2	Q2LC84;D3ZNB0;H9KVE4;F1LRS4;F1LNZ2;F1LNK4;Q2LC84-2	Protein numb homolog	Numb
NaN	NaN	NaN	21.1431	NaN	NaN	NaN	NaN	NaN	NaN	NaN	NaN	NaN	21.1431	NaN	3	3	3	7.7	7.7	7.7	109.96	0	32.058	54824000	4	D3ZVD1;D3ZYC3;D3ZNB9	D3ZVD1;D3ZYC3;D3ZNB9		Phc1
NaN	NaN	NaN	19.3052	NaN	NaN	NaN	NaN	NaN	NaN	NaN	NaN	NaN	19.3052	NaN	1	1	1	2.6	2.6	2.6	61.399	0	11.96	12590000	2	D4A6V8;D3ZND2;D4A3V4	D4A6V8;D3ZND2;D4A3V4		Rnf214
20.6476	NaN	NaN	NaN	NaN	NaN	NaN	NaN	NaN	NaN	NaN	NaN	20.6476	NaN	NaN	5	2	2	14.8	8	8	55.67	0	11.802	140040000	4	D3ZNF4	D3ZNF4		Tbl1xr1
NaN	NaN	NaN	NaN	20.3412	NaN	NaN	NaN	NaN	NaN	NaN	NaN	NaN	20.3412	NaN	3	3	3	3.5	3.5	3.5	127.66	0	4.1989	117180000	4	Q9WU70;D3ZNH1;D3ZV84;F1LQV1;Q9WU70-3;Q9WU70-2	Q9WU70;D3ZNH1;D3ZV84;F1LQV1;Q9WU70-3;Q9WU70-2	Syntaxin-binding protein 5	Stxbp5
22.5917	23.4713	NaN	NaN	NaN	NaN	21.5817	22.5199	22.9377	0.622028	NaN	0.694446	23.0315	NaN	22.5199	7	7	7	16.8	16.8	16.8	60.57	0	12.297	491080000	15	D3ZNH2	D3ZNH2		Utp18
26.5381	26.6547	25.6459	26.1101	25.6357	26.3032	26.608	26.4775	26.6126	0.551864	0.343479	0.0766816	26.5381	26.1101	26.608	53	53	53	30.3	30.3	30.3	209.48	0	323.31	9384100000	176	D3ZNI3;D3ZNH8	D3ZNI3;D3ZNH8		Pdcd11
23.5792	23.5575	NaN	23.6621	23.5014	23.4917	23.5851	23.3597	23.5412	0.0153361	0.0957074	0.119486	23.5684	23.5014	23.5412	13	13	8	9.4	9.4	5	207.35	0	88.24	1438500000	32	D3ZNI6;F1LX99	D3ZNI6		Dnajc13
NaN	21.0531	NaN	NaN	NaN	NaN	NaN	NaN	NaN	NaN	NaN	NaN	21.0531	NaN	NaN	1	1	1	9.5	9.5	9.5	30.853	0	4.0038	33292000	1	D3ZNJ0	D3ZNJ0		Cox11
22.7253	NaN	NaN	NaN	NaN	NaN	NaN	22.4397	NaN	NaN	NaN	NaN	22.7253	NaN	22.4397	9	9	8	24.5	24.5	22.4	63.685	0	144.49	376820000	17	D3ZNK0;Q3B7U1;D4A6U3	D3ZNK0;Q3B7U1;D4A6U3		Maged2
22.5441	NaN	NaN	21.8264	NaN	NaN	NaN	NaN	NaN	NaN	NaN	NaN	22.5441	21.8264	NaN	2	2	2	11.9	11.9	11.9	27.525	0	8.5529	255690000	6	D3ZNK1	D3ZNK1		Mtx3
23.3572	23.789	24.4143	23.6273	23.1315	23.8425	NaN	23.7918	23.9172	0.531503	0.364624	0.0886783	23.789	23.6273	23.8545	7	7	6	18.9	18.9	15.9	40.543	0	27.233	1509400000	17	G3V997;D3ZNK8;Q9ESI7	G3V997;D3ZNK8;Q9ESI7	Neuronal migration protein doublecortin	Dcx
28.173	28.5264	29.9731	28.1607	28.1075	27.9395	28.2286	28.5267	28.1952	0.953767	0.115479	0.182523	28.5264	28.1075	28.2286	32	32	18	46.8	46.8	25.3	74.901	0	323.31	34659000000	208	D3ZNL2	D3ZNL2
NaN	NaN	NaN	NaN	NaN	20.8004	NaN	NaN	NaN	NaN	NaN	NaN	NaN	20.8004	NaN	4	4	4	3.9	3.9	3.9	175.67	0.0036356	1.6727	49688000	3	D3ZNN0	D3ZNN0		Sbf1
19.3262	NaN	NaN	NaN	NaN	NaN	NaN	NaN	NaN	NaN	NaN	NaN	19.3262	NaN	NaN	1	1	1	8.6	8.6	8.6	9.9978	0.007874	1.3919	115910000	2	G3V6C7;D3ZNN1;Q05310	G3V6C7;D3ZNN1;Q05310	Leydig cell tumor 10 kDa protein	LOC288913;LOC100364934
25.164	25.3404	NaN	25.4422	24.9334	24.8192	25.5889	25.308	25.8665	0.124691	0.33168	0.279232	25.2522	24.9334	25.5889	6	6	6	27.3	27.3	27.3	20.9	0	30.668	4216100000	32	D3ZNQ6	D3ZNQ6		Ube2m
24.4897	24.871	NaN	24.7115	NaN	NaN	24.8	23.3877	24.6345	0.269635	NaN	0.772038	24.6804	24.7115	24.6345	3	3	3	26.7	26.7	26.7	19.462	0	30.566	2302500000	15	D3ZNR2;O35165	D3ZNR2;O35165	Golgi SNAP receptor complex member 2	Gosr2
NaN	NaN	NaN	NaN	22.0111	NaN	NaN	NaN	NaN	NaN	NaN	NaN	NaN	22.0111	NaN	3	3	2	12.2	12.2	8.8	27.255	0	5.4365	264930000	6	E9PSL9;D3ZNR7	E9PSL9;D3ZNR7		Ube2r2
22.8035	23.4711	NaN	23.0446	23.0209	NaN	23.0357	22.8887	22.8175	0.472072	0.0167522	0.111288	23.1373	23.0328	22.8887	6	6	6	15.3	15.3	15.3	57.848	0	29.809	822160000	11	D3ZNS8	D3ZNS8		Aaas
NaN	NaN	NaN	NaN	NaN	NaN	23.0035	22.6713	NaN	NaN	NaN	0.234943	NaN	NaN	22.8374	24	2	2	43.9	5	5	71.559	0	57.567	556790000	10	D3ZNT9;E9PTD2	D3ZNT9;E9PTD2		Picalm
23.3701	23.7381	NaN	23.263	22.1737	22.9552	23.4606	24.1869	23.9823	0.260194	0.561525	0.3745	23.5541	22.9552	23.9823	13	13	13	13.7	13.7	13.7	119.78	0	77.902	1277100000	25	D3ZNU1	D3ZNU1		Cebpz
25.84	25.9485	25.8828	25.933	25.666	26.0478	26.0766	26.0365	25.8834	0.0546458	0.195866	0.101986	25.8828	25.933	26.0365	32	32	32	21.7	21.7	21.7	179.58	0	323.31	7040300000	138	D3ZNU2;F1LNS0;P0C6C0	D3ZNU2;F1LNS0;P0C6C0	A-kinase anchor protein SPHKAP	Sphkap
NaN	NaN	NaN	NaN	NaN	19.268	NaN	NaN	NaN	NaN	NaN	NaN	NaN	19.268	NaN	1	1	1	3.4	3.4	3.4	34.783	0.0055922	1.5582	9235300	1	D3ZNV6	D3ZNV6		Elmod2
21.9088	NaN	NaN	NaN	NaN	22.2135	21.8436	22.1049	NaN	NaN	NaN	0.184731	21.9088	22.2135	21.9742	6	6	6	8.6	8.6	8.6	132.61	0	21.279	327110000	16	D3ZNV8;D3ZP39	D3ZNV8
NaN	20.6732	NaN	NaN	NaN	NaN	NaN	NaN	NaN	NaN	NaN	NaN	20.6732	NaN	NaN	15	1	1	61.6	4.1	4.1	38.322	0	11.696	158930000	3	D3ZNX6;Q9JHU5	D3ZNX6;Q9JHU5	Arfaptin-1	Arfip1
NaN	NaN	NaN	NaN	22.4904	NaN	21.3414	NaN	NaN	NaN	NaN	NaN	NaN	22.4904	21.3414	2	2	2	6.2	6.2	6.2	53.488	0	24.878	128000000	9	D3ZNZ5	D3ZNZ5		Ero1lb
NaN	26.6488	25.6788	26.9237	26.6577	25.7585	NaN	27.2734	NaN	0.685901	0.610606	NaN	26.1638	26.6577	27.2734	11	4	2	63.5	18.3	10.3	13.994	0	5.0194	9702600000	20	D3ZNZ9	D3ZNZ9	Histone H2B	Hist3h2ba
NaN	18.8106	NaN	NaN	NaN	NaN	NaN	NaN	NaN	NaN	NaN	NaN	18.8106	NaN	NaN	1	1	1	1.3	1.3	1.3	110.3	0.0026541	1.8082	7035300	0	D3ZP12	D3ZP12		Zc3h7a
22.0436	22.395	NaN	21.7281	NaN	NaN	21.9243	21.7358	NaN	0.248519	NaN	0.133296	22.2193	21.7281	21.8301	4	4	4	8	8	8	71.36	0	11.57	308320000	7	D3ZW43;D3ZP13	D3ZW43;D3ZP13	Sulfhydryl oxidase	Qsox2
24.4502	NaN	NaN	NaN	NaN	NaN	NaN	NaN	NaN	NaN	NaN	NaN	24.4502	NaN	NaN	1	1	1	1.6	1.6	1.6	61.794	0.0014433	1.9253	1511800000	7	D3ZP14	D3ZP14		Ces2j
NaN	NaN	NaN	NaN	NaN	NaN	21.2147	NaN	NaN	NaN	NaN	NaN	NaN	NaN	21.2147	2	2	2	13.4	13.4	13.4	22.718	0.0018507	1.892	198880000	3	D3ZP15	D3ZP15		Rab9b
23.3828	24.1724	NaN	24.35	24.0459	23.7275	23.1077	22.9231	23.8125	0.558318	0.311238	0.469399	23.7776	24.0459	23.1077	5	5	5	46	46	46	14.01	0	15.737	1457900000	24	D3ZP47	D3ZP47		Phpt1
NaN	21.7864	NaN	NaN	NaN	NaN	NaN	NaN	NaN	NaN	NaN	NaN	21.7864	NaN	NaN	4	4	4	5.3	5.3	5.3	123.38	0	7.7232	135490000	4	D3ZP74;D3ZSX2	D3ZP74;D3ZSX2		Aff4
NaN	NaN	NaN	22.8394	NaN	NaN	NaN	NaN	NaN	NaN	NaN	NaN	NaN	22.8394	NaN	3	3	3	8.4	8.4	8.4	52.626	0	13.069	151480000	4	D3ZP76;D4A383	D3ZP76;D4A383	Protein tweety homolog	Ttyh3
28.1557	28.048	28.8671	28.3855	28.5763	28.297	27.9187	27.9469	28.0751	0.445081	0.142702	0.0833619	28.1557	28.3855	27.9469	12	12	11	47.3	47.3	43.8	30.797	0	293.51	32977000000	192	Q9R1Z0;D3ZP84;Q9R1Z0-2	Q9R1Z0;D3ZP84;Q9R1Z0-2	Voltage-dependent anion-selective channel protein 3	Vdac3
26.435	26.6974	27.4101	26.6577	26.8769	26.985	26.7619	27.0306	26.5577	0.504552	0.166756	0.237197	26.6974	26.8769	26.7619	33	33	33	37.5	37.5	37.5	102.27	0	323.31	13014000000	144	D3ZP96	D3ZP96		Mcm2
NaN	NaN	NaN	NaN	20.1391	NaN	NaN	NaN	NaN	NaN	NaN	NaN	NaN	20.1391	NaN	3	3	3	7.1	7.1	7.1	87.747	0	6.4719	69070000	4	D3ZPA1	D3ZPA1		Gcc1
NaN	NaN	NaN	19.3249	NaN	NaN	NaN	NaN	NaN	NaN	NaN	NaN	NaN	19.3249	NaN	1	1	1	2	2	2	79.98	0	3.098	33046000	1	D3ZPA8	D3ZPA8		Gtse1
23.2832	23.4997	23.5118	23.3949	23.5924	23.4072	22.7782	23.3856	23.4517	0.12865	0.110651	0.371254	23.4997	23.4072	23.3856	6	6	6	12.8	12.8	12.8	55.769	0	16.89	1040700000	23	D3ZPA9;Q6AYS3;D4A8E0	D3ZPA9;Q6AYS3		Ctsa
NaN	NaN	NaN	19.4333	NaN	NaN	NaN	NaN	NaN	NaN	NaN	NaN	NaN	19.4333	NaN	1	1	1	1.7	1.7	1.7	104.6	0.0057688	1.5043	10635000	1	D3ZPB7	D3ZPB7		Taf3
NaN	NaN	NaN	NaN	NaN	NaN	NaN	NaN	NaN	NaN	NaN	NaN	NaN	NaN	NaN	1	1	1	3.1	3.1	3.1	89.745	0	4.0532	0	1	D3ZPC0;D4A929	D3ZPC0;D4A929	WD repeat-containing protein 81	Wdr81
23.3469	23.6467	24.8127	23.9247	23.8921	23.9387	24.3169	24.348	24.0557	0.774371	0.0239085	0.160526	23.6467	23.9247	24.3169	10	10	10	28.4	28.4	28.4	53.802	0	125.03	1935700000	32	D3ZPC5;D3ZSA6	D3ZPC5;D3ZSA6
20.6213	NaN	NaN	NaN	NaN	NaN	NaN	NaN	NaN	NaN	NaN	NaN	20.6213	NaN	NaN	4	4	3	9.3	9.3	7.7	75.43	0	6.194	142640000	4	D3ZPD0;F1M128	D3ZPD0		Ckap2
25.6999	25.475	25.3178	25.963	25.8712	26.1149	25.5128	25.544	25.4694	0.192023	0.123038	0.0374732	25.475	25.963	25.5128	16	16	16	32	32	32	50.019	0	52.032	6017600000	72	Q6IRJ7;D3ZPE4;D3ZW53;F1M215	Q6IRJ7;D3ZPE4	Annexin	Anxa7
21.6841	NaN	NaN	NaN	NaN	NaN	NaN	NaN	NaN	NaN	NaN	NaN	21.6841	NaN	NaN	2	2	2	6.8	6.8	6.8	41.832	0	3.2707	192190000	4	D3ZPF2	D3ZPF2		Mcat
26.045	26.272	27.8644	26.082	26.4996	26.2749	26.3818	26.3361	26.4236	0.991414	0.209001	0.0437487	26.272	26.2749	26.3818	34	34	29	35.4	35.4	31.9	124.74	0	323.31	9687300000	145	D4A510;D3ZPF5	D4A510;D3ZPF5		Smarcc2
NaN	NaN	NaN	22.2637	NaN	NaN	NaN	NaN	NaN	NaN	NaN	NaN	NaN	22.2637	NaN	5	5	5	12	12	12	58.206	0	107.74	351960000	9	D3ZPG5	D3ZPG5	Ubiquitin carboxyl-terminal hydrolase 30	Usp30
21.9263	22.2299	NaN	22.2923	22.1458	22.009	22.1161	NaN	NaN	0.214691	0.141702	NaN	22.0781	22.1458	22.1161	5	5	5	8.2	8.2	8.2	104.01	0	14.03	431750000	16	O08560;D3ZUY1;D3ZPI5;D3ZYS0;F1MAB7	O08560;D3ZUY1;D3ZPI5	Diacylglycerol kinase zeta	Dgkz
21.8546	NaN	NaN	NaN	NaN	NaN	22.2127	NaN	21.8812	NaN	NaN	0.234392	21.8546	NaN	22.047	4	4	4	21.9	21.9	21.9	25.996	0	6.1831	233020000	8	D3ZPJ3;Q5RK19	D3ZPJ3;Q5RK19	Vacuolar-sorting protein SNF8	Snf8
NaN	23.0024	NaN	NaN	NaN	NaN	NaN	NaN	NaN	NaN	NaN	NaN	23.0024	NaN	NaN	7	7	7	9.3	9.3	9.3	85.784	0	9.2461	402110000	10	D3ZPJ9;D3ZVF8;D3ZP92	D3ZPJ9;D3ZVF8;D3ZP92		Ascc2
25.4957	25.217	26.1695	25.8203	24.721	25.7201	25.1747	25.7803	25.3046	0.489683	0.607817	0.31886	25.4957	25.7201	25.3046	10	10	10	20.5	20.5	20.5	59.137	0	287.76	5129600000	58	D3ZPL1	D3ZPL1		Cpsf6
29.037	28.8413	24.5689	28.6911	28.1077	29.0075	28.8166	28.6527	28.6098	2.52507	0.456445	0.109137	28.8413	28.6911	28.6527	16	13	8	36.1	27.8	16.2	29.995	0	90.594	45932000000	135	P62425;F2Z3S2;D3ZU22;D3ZPL5;F1M2H8;F1M394;D4A6B9;D3ZJH5;F1M1M2;F1M4C7;F1M2Q3;D3ZWM2;D4A8X2;F1M0S7;D3ZNA3;D4A2J1;D4A566;F1M4Z6;D4A1S7;F1LU72;F1LV49;F1M465;F1LXH6;D3ZD15;F1M0R8;F1M0N2;F1LZY4;F1M3Q8;D3ZVY2	P62425;F2Z3S2;D3ZU22;D3ZPL5;F1M2H8;F1M394;D4A6B9;D3ZJH5;F1M1M2;F1M4C7;F1M2Q3	60S ribosomal protein L7a	Rpl7a;LOC100910109;LOC100361311;RGD1562953;LOC680161;LOC100911966;RGD1563220;RGD1563045;RGD1564370
NaN	NaN	NaN	19.617	NaN	NaN	NaN	NaN	NaN	NaN	NaN	NaN	NaN	19.617	NaN	2	2	2	7.9	7.9	7.9	64.767	0	64.106	33907000	3	D3ZPN5	D3ZPN5		Mtpap
25.0692	25.4508	NaN	25.1625	25.2895	24.9442	25.5454	25.0222	25.2273	0.269803	0.174669	0.263614	25.26	25.1625	25.2273	8	8	3	40.3	40.3	18.3	21.39	0	56.746	4357500000	41	D3ZPP2	D3ZPP2		Arl8a
NaN	NaN	NaN	20.9615	NaN	NaN	NaN	NaN	NaN	NaN	NaN	NaN	NaN	20.9615	NaN	4	4	4	24.1	24.1	24.1	23.328	0	4.2066	167950000	2	D3ZPP9	D3ZPP9		RGD1306058
22.6338	NaN	22.8229	22.5806	22.094	NaN	21.8738	22.5813	22.6426	0.133749	0.344092	0.427279	22.7284	22.3373	22.5813	9	9	9	21.4	21.4	21.4	74.96	0	82.418	461580000	22	D3ZPQ4	D3ZPQ4		Zfp800
27.9087	28.2578	28.3498	28.0552	28.0738	27.562	27.7682	27.7342	27.6268	0.232709	0.290257	0.0738277	28.2578	28.0552	27.7342	33	33	33	39.3	39.3	39.3	110.21	0	323.31	25948000000	176	D3ZPR0	D3ZPR0		Cse1l
NaN	NaN	NaN	21.8701	NaN	NaN	NaN	NaN	NaN	NaN	NaN	NaN	NaN	21.8701	NaN	2	2	2	3.2	3.2	3.2	86.187	0	5.1835	88132000	4	G3V7T3;D3ZPS7;Q923S8	G3V7T3;D3ZPS7;Q923S8	Pantothenate kinase 4	Pank4
NaN	NaN	NaN	21.7238	NaN	NaN	NaN	NaN	NaN	NaN	NaN	NaN	NaN	21.7238	NaN	3	3	3	19.3	19.3	19.3	19.766	0	6.2065	140500000	3	D3ZPT1	D3ZPT1		RGD1562747
NaN	23.3857	NaN	22.0928	22.5481	NaN	NaN	NaN	NaN	NaN	0.322009	NaN	23.3857	22.3204	NaN	10	10	10	14.5	14.5	14.5	105.44	0	26.159	551680000	12	Q5U2M4;D3ZPV9;D4A2K2;D4A837	Q5U2M4;D3ZPV9;D4A2K2;D4A837	DNA ligase	Lig3
24.0073	23.7219	NaN	22.9836	22.7164	23.2992	23.7763	23.8512	23.5194	0.201773	0.291719	0.174003	23.8646	22.9836	23.7763	15	15	15	16.5	16.5	16.5	145.28	0	61.359	1228500000	29	E9PTV4;D3ZPW5	E9PTV4;D3ZPW5		Bms1
22.5988	NaN	NaN	22.8154	NaN	NaN	22.6486	NaN	22.9598	NaN	NaN	0.220094	22.5988	22.8154	22.8042	2	2	2	22.3	22.3	22.3	15.667	0	38.096	499240000	9	D3ZPW6	D3ZPW6		Lage3
NaN	22.1357	NaN	NaN	NaN	NaN	22.202	22.2207	21.9633	NaN	NaN	0.143502	22.1357	NaN	22.202	5	5	5	11.9	11.9	11.9	44.121	0	23.004	459030000	13	D3ZPY0	D3ZPY0		Wtap
NaN	22.3509	NaN	NaN	NaN	NaN	NaN	NaN	NaN	NaN	NaN	NaN	22.3509	NaN	NaN	1	1	1	12.1	12.1	12.1	37.78	0	14.504	81848000	1	O35048;D3ZPY2	O35048;D3ZPY2	3 beta-hydroxysteroid dehydrogenase type 7	Hsd3b7
23.8284	23.9794	NaN	21.7708	22.4216	NaN	23.2956	22.9652	23.5897	0.106737	0.460249	0.31239	23.9039	22.0962	23.2956	11	11	1	14	14	1.4	135.83	0	179.9	958870000	20	F1M0S9;D3ZPY3	F1M0S9;D3ZPY3
23.5442	23.4293	NaN	23.3407	23.0228	23.808	23.2348	23.499	23.5053	0.0812119	0.394993	0.154381	23.4867	23.3407	23.499	11	11	11	11.9	11.9	11.9	151.04	0	32.564	1190900000	19	D3ZPY9;D4A9V8	D3ZPY9;D4A9V8
22.9035	NaN	NaN	23.3378	NaN	NaN	23.5045	23.6939	NaN	NaN	NaN	0.133969	22.9035	23.3378	23.5992	4	4	4	18.9	18.9	18.9	32.801	0	29.055	707910000	7	D3ZPZ9;Q4KM98;D3ZWC3	D3ZPZ9;Q4KM98;D3ZWC3	Mitochondrial fission factor	Mff
21.4457	NaN	NaN	NaN	NaN	NaN	NaN	NaN	NaN	NaN	NaN	NaN	21.4457	NaN	NaN	1	1	1	4.2	4.2	4.2	43.928	0	3.955	215880000	7	D3ZQ10;D4ADT8	D3ZQ10;D4ADT8		Ept1
NaN	19.1623	NaN	NaN	NaN	NaN	NaN	NaN	NaN	NaN	NaN	NaN	19.1623	NaN	NaN	1	1	1	25	25	25	8.7086	0	2.8363	8977300	1	D3ZQ21	D3ZQ21		Saysd1
24.9527	25.4163	25.3456	25.5524	25.0993	25.9468	25.5731	25.3694	25.2829	0.249784	0.424067	0.149022	25.3456	25.5524	25.3694	26	26	25	19.7	19.7	19.3	205.95	0	323.31	4988300000	95	D3ZQ57;D4A3X4;D4AA77	D3ZQ57;D4A3X4		Plxnb2
23.4553	23.5669	24.0471	23.4935	23.2055	24.2215	22.8283	22.9811	22.6786	0.314473	0.523605	0.151282	23.5669	23.4935	22.8283	15	15	15	17.7	17.7	17.7	132.97	0	46.668	1192400000	28	P47245;G3V700;D3ZQ59;P47245-2;D4A0M4	P47245;G3V700;D3ZQ59;P47245-2;D4A0M4	Nardilysin	Nrd1
19.7943	NaN	NaN	NaN	NaN	NaN	NaN	NaN	NaN	NaN	NaN	NaN	19.7943	NaN	NaN	1	1	1	2.1	2.1	2.1	83.111	0	4.994	78365000	4	D3ZQ74;Q63321	D3ZQ74;Q63321	Procollagen-lysine,2-oxoglutarate 5-dioxygenase 1	Plod1
NaN	NaN	NaN	NaN	20.3461	NaN	NaN	NaN	NaN	NaN	NaN	NaN	NaN	20.3461	NaN	1	1	1	5.1	5.1	5.1	28.263	0	6.3645	7411800	2	D3ZQ77	D3ZQ77		RGD1310352
NaN	NaN	NaN	18.9209	NaN	NaN	NaN	NaN	NaN	NaN	NaN	NaN	NaN	18.9209	NaN	1	1	1	1.7	1.7	1.7	126.41	0.0036378	1.6745	7456200	0	F1M9S1;D3ZQ79	F1M9S1;D3ZQ79		Prdm10
NaN	NaN	NaN	20.6471	NaN	NaN	NaN	NaN	NaN	NaN	NaN	NaN	NaN	20.6471	NaN	1	1	1	2.4	2.4	2.4	109.72	0.0069197	1.4345	24670000	1	D3ZQ80	D3ZQ80		Smg8
NaN	NaN	NaN	NaN	20.1423	NaN	NaN	NaN	NaN	NaN	NaN	NaN	NaN	20.1423	NaN	4	4	4	7.1	7.1	7.1	103.73	0	22.283	251600000	4	D3ZQ82;B2GV50	D3ZQ82		Rfx1
22.9081	23.1727	NaN	23.782	22.8288	23.4743	22.935	23.7201	23.6613	0.187144	0.486457	0.437302	23.0404	23.4743	23.6613	15	15	15	8.9	8.9	8.9	329.32	0	83.092	1151500000	25	D3ZQ90;D3ZQ89;D3ZQ88;D3ZXH2	D3ZQ90;D3ZQ89;D3ZQ88;D3ZXH2		Ep400
27.8767	27.9435	28.4776	28.2449	28.1382	27.8545	28.155	28.0903	27.7301	0.329394	0.201781	0.228923	27.9435	28.1382	28.0903	30	30	3	55.1	55.1	5.5	74.248	0	323.31	30067000000	234	D3ZQ98;F1M691;D3ZVU5	D3ZQ98;F1M691;D3ZVU5
NaN	22.111	NaN	NaN	NaN	NaN	22.5093	NaN	22.104	NaN	NaN	0.286604	22.111	NaN	22.3066	2	2	2	6.7	6.7	6.7	46.476	0	5.9912	309820000	8	D3ZQB6	D3ZQB6		Cecr5
NaN	NaN	NaN	21.4522	NaN	21.4387	NaN	NaN	NaN	NaN	0.00950293	NaN	NaN	21.4454	NaN	4	4	4	3.5	3.5	3.5	199.76	0	29.178	267270000	10	D3ZQC6	D3ZQC6		Ubr1
21.8161	NaN	NaN	22.0584	22.0128	NaN	22.298	21.9885	21.8865	NaN	0.0322649	0.214294	21.8161	22.0356	21.9885	7	7	7	6.9	6.9	6.9	163.32	0	38.395	344550000	16	D3ZQD0;Q6IV68	D3ZQD0;Q6IV68	Fanconi anemia group D2 protein homolog	Fancd2
21.9294	22.0029	NaN	NaN	NaN	NaN	NaN	NaN	NaN	0.0519654	NaN	NaN	21.9661	NaN	NaN	11	6	6	11.6	8	8	116.71	0	7.5048	278790000	6	D3ZQD3	D3ZQD3		Ogdhl
23.3562	23.8539	NaN	23.6266	22.6085	24.3278	22.7473	23.9536	23.4386	0.351885	0.864481	0.605269	23.605	23.6266	23.4386	11	11	11	13.8	13.8	13.8	136.88	0	40.244	1319400000	22	D3ZQE8;D3ZNQ8	D3ZQE8		Xpo5
20.445	NaN	NaN	NaN	NaN	NaN	NaN	NaN	NaN	NaN	NaN	NaN	20.445	NaN	NaN	1	1	1	10.7	10.7	10.7	21.251	0.0030494	1.7275	54967000	1	D3ZQG0	D3ZQG0		Rnmtl1
NaN	NaN	NaN	NaN	21.6378	22.0887	22.7107	NaN	NaN	NaN	0.318835	NaN	NaN	21.8633	22.7107	5	5	5	7.7	7.7	7.7	90.301	0	11.399	302470000	8	D3ZQH9;D4A166	D3ZQH9;D4A166		Rasa4
NaN	NaN	NaN	NaN	21.9925	22.3507	22.2748	22.4106	NaN	NaN	0.253306	0.0960463	NaN	22.1716	22.3427	4	4	4	35.9	35.9	35.9	13.293	0	8.1593	394690000	8	D3ZQI0	D3ZQI0		Polr2j
22.0246	NaN	NaN	NaN	NaN	21.9263	NaN	NaN	NaN	NaN	NaN	NaN	22.0246	21.9263	NaN	6	6	6	7.8	7.8	7.8	130.13	0	15.509	268460000	11	D3ZQI6	D3ZQI6		Xpo4
21.0094	NaN	NaN	NaN	NaN	NaN	NaN	NaN	NaN	NaN	NaN	NaN	21.0094	NaN	NaN	1	1	1	10.7	10.7	10.7	15.745	0.0012508	2.0552	84374000	1	D3ZQJ2	D3ZQJ2		Pop7
NaN	NaN	NaN	NaN	NaN	19.8599	NaN	NaN	NaN	NaN	NaN	NaN	NaN	19.8599	NaN	3	3	3	5	5	5	116.01	0	5.8096	31419000	3	D3ZQJ3	D3ZQJ3		Gigyf1
NaN	NaN	NaN	23.0483	NaN	22.9648	NaN	NaN	NaN	NaN	0.0590231	NaN	NaN	23.0066	NaN	5	4	4	27.7	25.2	25.2	29.997	0	42.816	582940000	11	D3ZQJ4;D4AD90;D3ZTR2	D3ZQJ4;D4AD90;D3ZTR2
22.8023	NaN	23.0057	22.6663	23.1338	23.3027	23.3792	23.1872	NaN	0.143804	0.329669	0.135709	22.904	23.1338	23.2832	7	7	7	39.8	39.8	39.8	26.44	0	62.452	842460000	19	D3ZQL1	D3ZQL1		RGD1305045
NaN	NaN	NaN	NaN	21.3084	NaN	NaN	NaN	NaN	NaN	NaN	NaN	NaN	21.3084	NaN	2	2	2	11.9	11.9	11.9	32.705	0	29.412	35956000	3	D3ZQL4	D3ZQL4		Zfp346
24.667	24.647	NaN	24.7553	24.4313	24.5592	25.1721	24.8686	25.0246	0.014191	0.163179	0.151805	24.657	24.5592	25.0246	8	8	5	8.1	8.1	5.2	113.95	0	27.019	2857500000	20	D3ZQL8;D3ZS17;D4A0R8	D3ZQL8;D3ZS17;D4A0R8		Pum2
27.5099	27.9777	27.4132	27.5374	27.1275	27.6282	27.7176	27.8644	27.6602	0.301899	0.266754	0.105272	27.5099	27.5374	27.7176	38	38	38	46.4	46.4	46.4	88.587	0	323.31	22625000000	248	D3ZQM0	D3ZQM0		Sf3a1
NaN	22.0097	NaN	NaN	22.0959	NaN	NaN	NaN	NaN	NaN	NaN	NaN	22.0097	22.0959	NaN	3	3	3	13.1	13.1	13.1	46.204	0	35.646	115620000	6	D3ZQM7	D3ZQM7		Itpk1
NaN	NaN	NaN	21.864	NaN	NaN	NaN	NaN	NaN	NaN	NaN	NaN	NaN	21.864	NaN	4	4	4	10	10	10	72.388	0	10.739	89131000	3	D3ZQN3	D3ZQN3		Pnmal2
21.9863	NaN	NaN	21.871	NaN	NaN	NaN	21.696	NaN	NaN	NaN	NaN	21.9863	21.871	21.696	4	4	4	7.2	7.2	7.2	100.75	0	17.518	220380000	8	D3ZQQ1;D4AD06	D3ZQQ1;D4AD06		Aftph
NaN	NaN	NaN	22.6749	NaN	NaN	NaN	NaN	NaN	NaN	NaN	NaN	NaN	22.6749	NaN	10	2	1	10.1	2.2	0.9	97.473	0.0028536	1.7799	164230000	2	D3ZQQ5;P21575;P21575-2;D3ZKN2;D4AAP9;D3ZNS3;P21575-7;P21575-3;P21575-6;P21575-8;P21575-4;P21575-5	D3ZQQ5;P21575;P21575-2;D3ZKN2;D4AAP9;D3ZNS3;P21575-7;P21575-3;P21575-6;P21575-8;P21575-4;P21575-5	Dynamin-1	Dnm1
NaN	19.926	NaN	NaN	NaN	NaN	NaN	NaN	NaN	NaN	NaN	NaN	19.926	NaN	NaN	2	2	2	4.6	4.6	4.6	46.34	0	4.9233	26846000	1	P29067;D3ZQR0;F8WG05	P29067;D3ZQR0;F8WG05	Beta-arrestin-2	Arrb2
NaN	NaN	NaN	22.4184	NaN	NaN	NaN	NaN	NaN	NaN	NaN	NaN	NaN	22.4184	NaN	5	1	0	9	3	0	35.866	0.0074921	1.4082	84214000	1	D3ZQT0	D3ZQT0
NaN	NaN	NaN	NaN	19.79	NaN	NaN	NaN	NaN	NaN	NaN	NaN	NaN	19.79	NaN	1	1	1	4.1	4.1	4.1	41.097	0.00063224	2.1896	5041000	1	D3ZQV8	D3ZQV8		Phf6
20.7942	NaN	NaN	NaN	NaN	NaN	NaN	NaN	NaN	NaN	NaN	NaN	20.7942	NaN	NaN	2	2	2	2.4	2.4	2.4	111.73	0.0057666	1.5013	123970000	2	D3ZSJ5;D3ZQW1	D3ZSJ5;D3ZQW1		Blm
22.8057	NaN	NaN	NaN	NaN	NaN	NaN	NaN	NaN	NaN	NaN	NaN	22.8057	NaN	NaN	2	2	2	13.7	13.7	13.7	15.441	0.0028525	1.7743	521680000	5	D3ZQX3	D3ZQX3		Mrps12
NaN	21.6982	NaN	20.9291	NaN	NaN	NaN	NaN	NaN	NaN	NaN	NaN	21.6982	20.9291	NaN	2	2	2	4.8	4.8	4.8	62.684	0	13.769	185180000	6	D3ZWW5;D3ZQY3	D3ZWW5;D3ZQY3		Slc30a9
22.7514	22.9249	NaN	22.8735	22.5959	NaN	NaN	22.8974	22.1493	0.122683	0.196251	0.528952	22.8382	22.7347	22.5233	5	5	1	7.7	7.7	2	90.527	0	59.351	606900000	16	D3ZQZ8	D3ZQZ8
NaN	20.9779	NaN	NaN	NaN	NaN	NaN	NaN	NaN	NaN	NaN	NaN	20.9779	NaN	NaN	1	1	1	11.2	11.2	11.2	17.315	0	12.061	130750000	4	D3ZR05;Q6AXR9	D3ZR05;Q6AXR9		Ube2a
NaN	20.402	NaN	NaN	NaN	NaN	NaN	NaN	NaN	NaN	NaN	NaN	20.402	NaN	NaN	1	1	1	21	21	21	11.067	0	4.116	21199000	1	D3ZR19;D4ABN0;F1LND1	D3ZR19;D4ABN0;F1LND1		Cog1
23.3182	23.1703	NaN	23.122	23.0031	23.2603	23.3049	23.6858	23.1046	0.104616	0.128706	0.295228	23.2443	23.122	23.3049	11	11	10	14.6	14.6	13.2	115.28	0	94.191	1023600000	24	Q10728;D3ZR53;D3ZR32;F1LMS2;D4ACS0;D4A1S6;Q10728-2;Q10728-3	Q10728;D3ZR53;D3ZR32;F1LMS2;D4ACS0;D4A1S6;Q10728-2;Q10728-3	Protein phosphatase 1 regulatory subunit 12A;Protein phosphatase 1 regulatory subunit 12	Ppp1r12a
NaN	NaN	NaN	21.9737	NaN	NaN	NaN	22.4172	NaN	NaN	NaN	NaN	NaN	21.9737	22.4172	2	2	2	1.8	1.8	1.8	166.5	0	2.5966	168270000	4	Q4G017;D3ZR42;D4A351;D3ZKM6	Q4G017;D3ZR42;D4A351;D3ZKM6	Nischarin	Nisch
NaN	NaN	NaN	NaN	NaN	NaN	NaN	NaN	NaN	NaN	NaN	NaN	NaN	NaN	NaN	2	2	2	1.3	1.3	1.3	197.06	0.0014499	1.9817	0	1	O54874;D3ZR44;G3V6C9;D4A247	O54874;D3ZR44;G3V6C9;D4A247	Serine/threonine-protein kinase MRCK alpha	Cdc42bpa
22.1265	NaN	NaN	NaN	NaN	NaN	NaN	NaN	NaN	NaN	NaN	NaN	22.1265	NaN	NaN	2	2	2	3.7	3.7	3.7	69.901	0.0012537	2.0759	178410000	2	D4A967;D3ZYA7;D3ZR49	D4A967;D3ZYA7;D3ZR49		Man1a2
22.4255	NaN	NaN	22.864	NaN	22.8236	22.487	22.4575	22.4161	NaN	0.0285816	0.0355771	22.4255	22.8438	22.4575	6	6	6	15.1	15.1	15.1	57.06	0	11.499	562790000	13	D3ZR52	D3ZR52		Lpcat4
NaN	20.1865	NaN	NaN	NaN	NaN	NaN	NaN	NaN	NaN	NaN	NaN	20.1865	NaN	NaN	2	2	2	3	3	3	96.506	0	4.8774	31269000	2	D3ZWT3;D3ZR64	D3ZWT3;D3ZR64		Zfp598
NaN	NaN	NaN	NaN	NaN	21.3791	NaN	21.0469	NaN	NaN	NaN	NaN	NaN	21.3791	21.0469	2	2	2	7.1	7.1	7.1	52.789	0	4.5375	76206000	4	D3ZR78;D3ZY02	D3ZR78;D3ZY02		Athl1
21.0373	NaN	NaN	NaN	NaN	NaN	NaN	NaN	NaN	NaN	NaN	NaN	21.0373	NaN	NaN	1	1	1	1.6	1.6	1.6	97.281	0	22.433	105780000	4	D3ZXD8;D3ZR79	D3ZXD8;D3ZR79	Transmembrane protein 245	Tmem245
NaN	NaN	NaN	21.5954	22.2381	NaN	21.8905	NaN	NaN	NaN	0.454473	NaN	NaN	21.9167	21.8905	10	10	10	14.5	14.5	14.5	134.63	0	57.298	206970000	16	D3ZZ81;D3ZRB1;D3ZXH0;F1M8A4	D3ZZ81;D3ZRB1;D3ZXH0		Ppfia1
NaN	NaN	NaN	NaN	NaN	NaN	NaN	21.8695	21.7961	NaN	NaN	0.0519155	NaN	NaN	21.8328	4	4	4	8.1	8.1	8.1	62.637	0	19.542	260720000	7	Q4V8I2;D3ZRC7	Q4V8I2;D3ZRC7	Condensin-2 complex subunit H2	Ncaph2
21.6941	NaN	NaN	21.7988	21.8988	NaN	21.4817	21.7554	22.0712	NaN	0.0706961	0.294996	21.6941	21.8488	21.7554	2	2	2	20.7	20.7	20.7	17.332	0	4.8379	314140000	9	D3ZRD3	D3ZRD3		Pde6d
21.3812	NaN	NaN	NaN	NaN	NaN	NaN	NaN	NaN	NaN	NaN	NaN	21.3812	NaN	NaN	1	1	1	14.1	14.1	14.1	8.1113	0.0022569	1.8673	278540000	5	D3ZRF2	D3ZRF2		Znrf1
23.736	23.5369	23.8526	23.9577	23.6253	NaN	23.8885	23.8865	23.9424	0.159626	0.234993	0.0316668	23.736	23.7915	23.8885	7	7	7	27.2	27.2	27.2	34.662	0	152.08	1259700000	24	D3ZRF5;Q5FVG4;F1LZP4;Q505J6	D3ZRF5;Q5FVG4		LOC100911440
23.9237	24.0771	NaN	23.614	24.2765	23.9278	23.7853	23.8076	23.9252	0.108456	0.331373	0.0751942	24.0004	23.9278	23.8076	10	10	10	12.1	12.1	12.1	146.45	0	61.294	1658900000	27	D3ZRF6	D3ZRF6		Pnpla6
NaN	NaN	NaN	NaN	20.5714	NaN	NaN	NaN	NaN	NaN	NaN	NaN	NaN	20.5714	NaN	1	1	1	1.5	1.5	1.5	169.55	0	4.2001	8664800	1	D3ZRG0	D3ZRG0		Topbp1
22.4998	22.3854	NaN	23.0702	NaN	NaN	NaN	NaN	23.0531	0.0808855	NaN	NaN	22.4426	23.0702	23.0531	5	5	5	12.7	12.7	12.7	48.023	0	7.8438	498400000	12	D3ZRH1	D3ZRH1		Oxa1l
NaN	NaN	NaN	21.1264	NaN	NaN	21.8211	NaN	NaN	NaN	NaN	NaN	NaN	21.1264	21.8211	9	9	9	19	19	19	75.045	0	34.596	384750000	15	O54922;D3ZSR9;D3ZRH3;D4A663;D4A0N2	O54922;D3ZSR9;D3ZRH3;D4A663	Exocyst complex component 7	Exoc7
NaN	NaN	NaN	19.9373	NaN	NaN	NaN	NaN	NaN	NaN	NaN	NaN	NaN	19.9373	NaN	1	1	1	2.6	2.6	2.6	55.994	0	3.4717	48587000	2	D3ZRH5	D3ZRH5		Zfp275
22.1288	22.2153	NaN	NaN	22.734	NaN	NaN	NaN	23.0679	0.0611851	NaN	NaN	22.1721	22.734	23.0679	3	3	1	17.3	17.3	9.8	15.054	0	7.5197	571040000	11	D3ZRH7	D3ZRH7
NaN	NaN	21.3214	NaN	NaN	NaN	NaN	NaN	NaN	NaN	NaN	NaN	21.3214	NaN	NaN	1	1	1	10.7	10.7	10.7	19.485	0	4.6109	15671000	1	D4A2Q7;D3ZRH8	D4A2Q7;D3ZRH8		Commd4
NaN	NaN	NaN	21.6436	21.1427	NaN	NaN	22.8632	NaN	NaN	0.354176	NaN	NaN	21.3932	22.8632	5	5	5	14.3	14.3	14.3	45.058	0	8.3193	572070000	8	D3ZRI6	D3ZRI6		Kin
NaN	19.0883	NaN	NaN	NaN	NaN	NaN	NaN	NaN	NaN	NaN	NaN	19.0883	NaN	NaN	1	1	1	2.3	2.3	2.3	68.392	0	3.814	101280000	5	D3ZRI9	D3ZRI9		Gan
NaN	19.7849	NaN	NaN	NaN	NaN	NaN	NaN	NaN	NaN	NaN	NaN	19.7849	NaN	NaN	2	2	2	2.8	2.8	2.8	131.16	0	6.2785	44345000	3	D3ZRK0	D3ZRK0		Fam83h
23.6649	NaN	24.0682	23.6846	24.2736	23.6293	23.8746	23.6341	23.5084	0.285141	0.357089	0.186078	23.8665	23.6846	23.6341	18	15	14	30.6	25.1	23.7	70.679	0	52.669	1299000000	27	Q63598;F1LPK7;D3ZRK9	Q63598;F1LPK7;D3ZRK9	Plastin-3	Pls3
NaN	21.6145	NaN	22.5538	NaN	22.936	22.4739	22.4581	22.1243	NaN	0.270228	0.197404	21.6145	22.7449	22.4581	5	5	5	35	35	35	26.633	0	13.278	537010000	11	D3ZRM5	D3ZRM5		Rab23
22.8181	23.471	NaN	23.1087	NaN	23.611	23.9908	23.6647	23.4362	0.461627	0.355158	0.278754	23.1446	23.3599	23.6647	13	13	13	10.5	10.5	10.5	202.7	0	46.989	1092300000	27	D3ZX13;D3ZRM6;D3ZWK7	D3ZX13;D3ZRM6;D3ZWK7		Kif20b
NaN	NaN	22.3869	NaN	22.322	NaN	NaN	NaN	NaN	NaN	NaN	NaN	22.3869	22.322	NaN	7	7	7	15.6	15.6	15.6	76.832	0	19.413	239390000	13	D3ZRM8;F1LV89;F1LN40;F1LVB6	D3ZRM8;F1LV89;F1LN40		Rap1gap
NaN	NaN	NaN	22.4975	NaN	23.0488	NaN	NaN	NaN	NaN	0.389786	NaN	NaN	22.7732	NaN	7	7	7	8.7	8.7	8.7	166.41	0	8.8078	398980000	10	D3ZRN2;D4A309;D4A909;D3ZIF7;D3ZCZ6	D3ZRN2;D4A309;D4A909;D3ZIF7;D3ZCZ6		Med1
25.883	25.9226	23.9076	26.5958	25.5489	26.4758	25.5158	25.2882	26.1605	1.1521	0.572932	0.452487	25.883	26.4758	25.5158	11	3	3	35.4	15.7	15.7	41.963	0	31.294	7194500000	60	D3ZRN3	D3ZRN3		Actbl2
NaN	22.8249	NaN	23.1255	NaN	23.3412	NaN	NaN	NaN	NaN	0.152566	NaN	22.8249	23.2333	NaN	7	7	7	15.2	15.2	15.2	60.042	0	16.554	653530000	18	D3ZRN5	D3ZRN5		Trove2
22.9737	23.4472	NaN	22.4663	21.6515	22.769	23.7136	22.9631	23.0331	0.334823	0.577968	0.414554	23.2104	22.4663	23.0331	4	4	4	10.3	10.3	10.3	51.317	0	37.455	867690000	13	D3ZVG3;D3ZRP3;F8WFF0;P70581-4;P70581-2;P70581;F8WG06;P70581-3	D3ZVG3;D3ZRP3;F8WFF0;P70581-4;P70581-2;P70581;F8WG06;P70581-3	Nucleoporin p58/p45	Nupl1
22.3222	23.7536	NaN	22.0586	NaN	NaN	23.4078	23.2966	NaN	1.01215	NaN	0.0786723	23.0379	22.0586	23.3522	6	5	5	25	21.2	21.2	30.053	0	33.817	811810000	14	D3ZRP6	D3ZRP6		Ap1m2
NaN	NaN	NaN	20.3266	NaN	NaN	NaN	NaN	NaN	NaN	NaN	NaN	NaN	20.3266	NaN	1	1	1	0.8	0.8	0.8	131.85	0.0030451	1.7199	32990000	1	D3ZRP8;D4A6Q6;D3ZUJ4	D3ZRP8;D4A6Q6;D3ZUJ4		Ino80
NaN	NaN	NaN	22.1778	NaN	NaN	NaN	NaN	NaN	NaN	NaN	NaN	NaN	22.1778	NaN	2	2	2	3.5	3.5	3.5	66.699	0.0067487	1.4767	243180000	1	D3ZRT3;D4A3X5;Q63615	D3ZRT3;D4A3X5;Q63615	Vacuolar protein sorting-associated protein 33A	Vps33a
NaN	NaN	NaN	20.7626	NaN	NaN	NaN	NaN	NaN	NaN	NaN	NaN	NaN	20.7626	NaN	1	1	1	3.5	3.5	3.5	54.673	0.0034392	1.6879	26725000	1	D4A4F6;D3ZRV2;D4A4F5	D4A4F6;D3ZRV2;D4A4F5		Usp3
27.6039	27.5304	28.1758	27.0281	27.5721	27.3407	27.2337	27.3535	28.0316	0.353353	0.272993	0.430261	27.6039	27.3407	27.3535	14	14	14	57.3	57.3	57.3	12.623	0	33.987	21774000000	72	D3ZZN4;D3ZRV7;P04646;D4A771;F1M2L1;D3ZYY1;F1M0T2;D3ZFY4;D4A329	D3ZZN4;D3ZRV7;P04646;D4A771	60S ribosomal protein L35a	LOC100362338;Rpl35a;LOC100362049
25.8507	25.9489	26.0172	25.8863	25.6278	26.3035	25.8831	26.0161	25.8458	0.0836891	0.340931	0.0895519	25.9489	25.8863	25.8831	17	17	1	46.2	46.2	7.8	51.902	0	323.31	7019700000	80	D3ZRX4;P19332-5;P19332-4	D3ZRX4;P19332-5;P19332-4	Microtubule-associated protein;Microtubule-associated protein tau	Mapt
NaN	19.2204	NaN	NaN	NaN	NaN	NaN	NaN	NaN	NaN	NaN	NaN	19.2204	NaN	NaN	27	1	1	20.5	0.8	0.8	182.08	0	8.9497	41477000	4	F1LQT9;D3ZS06;D4A8Z6;D4A0P3;D3ZC19	F1LQT9;D3ZS06;D4A8Z6;D4A0P3;D3ZC19	Cytosine-specific methyltransferase	Dnmt1
19.7119	NaN	NaN	NaN	NaN	NaN	NaN	NaN	NaN	NaN	NaN	NaN	19.7119	NaN	NaN	1	1	1	2.6	2.6	2.6	46.568	0.0012544	2.0816	57759000	2	D3ZS13;Q6AXM5	D3ZS13;Q6AXM5	Choline/ethanolaminephosphotransferase 1	Cept1
NaN	21.4762	NaN	NaN	NaN	NaN	NaN	NaN	NaN	NaN	NaN	NaN	21.4762	NaN	NaN	4	1	1	14.7	4.9	4.9	26.142	0	2.4925	83791000	3	D3ZS22	D3ZS22		LOC310177
26.8932	27.2767	26.0933	27.0758	27.2353	27.0997	26.9151	26.9911	26.917	0.603774	0.0860453	0.0433306	26.8932	27.0997	26.917	16	16	11	41.6	41.6	26.5	21.072	0	90.076	11812000000	121	D3ZS25;P52925;D3ZN59;D3ZEF8;F1M1H1	D3ZS25;P52925;D3ZN59	High mobility group protein B2	RGD1561694;Hmgb2;LOC100911856
NaN	NaN	NaN	21.4143	NaN	NaN	NaN	NaN	NaN	NaN	NaN	NaN	NaN	21.4143	NaN	3	3	3	9.4	9.4	9.4	58.26	0	8.4766	158210000	5	D3ZS37	D3ZS37		Ears2
25.2234	25.2955	24.4642	25.4406	25.3827	25.5699	24.904	25.0385	25.3072	0.460558	0.095833	0.205293	25.2234	25.4406	25.0385	21	21	21	27.7	27.7	27.7	86.968	0	75.532	4537000000	70	D3ZS38;D4AEE5;D4A0H4	D3ZS38;D4AEE5;D4A0H4		Cul2
23.8765	NaN	NaN	NaN	NaN	NaN	NaN	NaN	NaN	NaN	NaN	NaN	23.8765	NaN	NaN	2	2	2	10.1	10.1	10.1	9.0417	0	2.5032	1288000000	4	D4AC41;D3ZS52;F1LW32	D4AC41;D3ZS52;F1LW32		LOC100363048
24.888	24.3277	NaN	25.2556	25.8455	23.8127	23.6908	24.1633	24.2734	0.396221	1.0458	0.309505	24.6078	25.2556	24.1633	4	4	4	34	34	34	10.844	0	14.773	2656300000	24	D3ZS58	D3ZS58	NADH dehydrogenase [ubiquinone] 1 alpha subcomplex subunit 2	Ndufa2
26.4135	27.0686	27.1174	25.3673	26.8039	26.3083	25.6087	26.5188	25.6649	0.393064	0.729742	0.510001	27.0686	26.3083	25.6649	11	9	7	36	33.7	27.2	37.497	0	230.63	9703900000	79	D3ZS68	D3ZS68
NaN	22.9715	NaN	NaN	NaN	NaN	NaN	NaN	NaN	NaN	NaN	NaN	22.9715	NaN	NaN	1	1	1	13.2	13.2	13.2	8.7862	0	5.7083	151400000	4	D3ZS75	D3ZS75		Ndufc1
NaN	NaN	NaN	NaN	18.2193	NaN	NaN	NaN	NaN	NaN	NaN	NaN	NaN	18.2193	NaN	1	1	1	2.1	2.1	2.1	86.865	0	2.5573	1697100	1	Q9QY78;D3ZS77;G3V8H5	Q9QY78;D3ZS77;G3V8H5	Inhibitor of nuclear factor kappa-B kinase subunit beta	Ikbkb
NaN	NaN	NaN	19.7898	NaN	NaN	NaN	NaN	NaN	NaN	NaN	NaN	NaN	19.7898	NaN	1	1	1	2	2	2	138.69	0	2.6226	13617000	1	D3ZS88	D3ZS88		Atf7ip
NaN	NaN	NaN	NaN	20.3682	NaN	NaN	NaN	NaN	NaN	NaN	NaN	NaN	20.3682	NaN	1	1	1	2.4	2.4	2.4	51.268	0.00305	1.728	13800000	1	D3ZSA5;Q5BJQ2	D3ZSA5;Q5BJQ2	Protein FAM63A	Fam63a
25.8525	26.1696	24.8105	26.2527	25.5967	26.2104	26.1113	25.9049	26.14	0.711028	0.367138	0.128275	25.8525	26.2104	26.1113	24	24	24	23.6	23.6	23.6	133.44	0	314.22	7358900000	119	D3ZSA9	D3ZSA9		Nomo1
23.4633	23.9179	NaN	22.8855	21.9531	23.6373	23.6164	23.4113	23.5545	0.321472	0.84375	0.105186	23.6906	22.8855	23.5545	11	11	11	16.1	16.1	16.1	109.68	0	58.286	1192200000	23	D3ZSC0;D3ZZ62	D3ZSC0;D3ZZ62		Xpot
20.6655	NaN	NaN	NaN	NaN	NaN	NaN	NaN	NaN	NaN	NaN	NaN	20.6655	NaN	NaN	1	1	1	4.7	4.7	4.7	39.732	0	2.9738	282880000	5	D3ZSC2	D3ZSC2		Pdcd2l
NaN	21.4537	NaN	NaN	NaN	NaN	21.6977	22.3247	NaN	NaN	NaN	0.443355	21.4537	NaN	22.0112	5	5	5	20.1	20.1	20.1	34.544	0	5.1676	254170000	7	D3ZSC8	D3ZSC8		Dnajc17
28.2603	28.4506	27.7369	28.4864	28.4314	28.457	28.2608	28.4159	28.3169	0.369587	0.0275113	0.0785277	28.2603	28.457	28.3169	52	52	52	60.1	60.1	60.1	82.755	0	323.31	36448000000	309	D4A6B2;D3ZSD1;D3ZDF7;F1LRP0;Q3KR86	D4A6B2;D3ZSD1;D3ZDF7;F1LRP0;Q3KR86	MICOS complex subunit Mic60	Immt
26.24	26.0449	27.0055	26.7202	25.7248	27.0532	26.2495	26.3054	26.4423	0.507717	0.691184	0.0992008	26.24	26.7202	26.3054	18	18	18	36.5	36.5	36.5	49.389	0	95.651	10492000000	73	D3ZSE7;P84092;F1LZR8	D3ZSE7;P84092	AP-2 complex subunit mu	Ap2m1
27.3962	27.7971	25.6931	28.8896	28.1712	27.8437	27.7179	27.2446	28.2197	1.11717	0.534982	0.487604	27.3962	28.1712	27.7179	9	9	9	73	73	73	14.441	0	155.83	18265000000	77	D3ZSF9;B2RZD5;F1M3S4;Q6PDV8;P47198	D3ZSF9;B2RZD5		Rpl22l2;LOC688712
NaN	NaN	22.5274	22.5178	21.9934	NaN	22.9	22.8787	23.2305	NaN	0.370807	0.197233	22.5274	22.2556	22.9	10	10	10	17.2	17.2	17.2	77.707	0	15.741	586880000	17	D3ZSG0	D3ZSG0		LOC100910054
NaN	NaN	NaN	NaN	20.3944	NaN	NaN	NaN	NaN	NaN	NaN	NaN	NaN	20.3944	NaN	4	4	4	17.2	17.2	17.2	49.002	0	35.42	128500000	5	D3ZSG4;Q68FR5	D3ZSG4;Q68FR5	Transmembrane protein 209	Tmem209
28.5909	28.3648	29.283	28.4589	28.7687	27.7807	28.5277	28.4303	28.3653	0.478434	0.505339	0.0817326	28.5909	28.4589	28.4303	14	14	7	43.7	43.7	22.5	49.199	0	323.31	36652000000	280	G3V9Q3;D3ZSG5;D3ZYW2;Q8VHV7;Q8VHV7-2;Q499R8;Q8VHV7-3	G3V9Q3;D3ZSG5;D3ZYW2;Q8VHV7;Q8VHV7-2;Q499R8;Q8VHV7-3	Heterogeneous nuclear ribonucleoprotein H;Heterogeneous nuclear ribonucleoprotein H, N-terminally processed	Hnrnph1
20.4641	NaN	NaN	NaN	NaN	NaN	NaN	NaN	NaN	NaN	NaN	NaN	20.4641	NaN	NaN	1	1	1	5.1	5.1	5.1	53.361	0.0014463	1.9391	43121000	0	D3ZSK5	D3ZSK5	N-lysine methyltransferase SETD6	Setd6
24.786	23.5991	NaN	24.5979	25.5311	23.4265	24.9147	24.4959	24.2528	0.839223	1.05455	0.334819	24.1925	24.5979	24.4959	2	2	2	30.9	30.9	30.9	9.0303	0	44.478	2622200000	23	D3ZSL2	D3ZSL2		Abracl
NaN	NaN	NaN	23.1439	NaN	NaN	NaN	NaN	NaN	NaN	NaN	NaN	NaN	23.1439	NaN	4	4	4	6	6	6	166.34	0	41.506	271900000	7	D3ZSM7;D3ZWH8;D3ZVY3;P86410	D3ZSM7;D3ZWH8;D3ZVY3;P86410	Ral GTPase-activating protein subunit beta	Ralgapb
NaN	19.9918	NaN	NaN	NaN	NaN	NaN	NaN	NaN	NaN	NaN	NaN	19.9918	NaN	NaN	2	2	2	3.4	3.4	3.4	89.073	0.0069225	1.442	15953000	1	D3ZSM9;D3ZUM1	D3ZSM9;D3ZUM1		Brat1
NaN	NaN	NaN	NaN	19.6305	NaN	NaN	NaN	NaN	NaN	NaN	NaN	NaN	19.6305	NaN	1	1	1	1.6	1.6	1.6	80.686	0.0010513	2.163	47039000	2	Q8VIB2;D3ZSN9;Q6MGC8	Q8VIB2;D3ZSN9;Q6MGC8	Death domain-associated protein 6	Daxx
25.0685	25.0797	25.9976	24.907	26.3592	24.3917	25.142	NaN	NaN	0.533226	1.02023	NaN	25.0797	24.907	25.142	4	4	4	42.4	42.4	42.4	10.76	0	11.005	5308000000	21	D3ZSP1;D4AAS3;D4A8M5;Q6QI63	D3ZSP1;D4AAS3;D4A8M5		LOC100361838;Snrpep2
NaN	21.3259	NaN	NaN	NaN	NaN	NaN	NaN	NaN	NaN	NaN	NaN	21.3259	NaN	NaN	3	3	3	5.2	5.2	5.2	95.759	0	14.103	63562000	3	Q80Z32;F1LTT3;D3ZVE3;D3ZST5;G3V768	Q80Z32;F1LTT3;D3ZVE3;D3ZST5;G3V768	Origin recognition complex subunit 1	Orc1
NaN	NaN	NaN	NaN	22.3435	NaN	NaN	NaN	NaN	NaN	NaN	NaN	NaN	22.3435	NaN	2	2	2	23.5	23.5	23.5	12.357	0	3.3784	289430000	4	D3ZSU7	D3ZSU7		Mien1
NaN	NaN	NaN	NaN	22.3909	NaN	NaN	NaN	NaN	NaN	NaN	NaN	NaN	22.3909	NaN	2	2	2	17.8	17.8	17.8	18.12	0	15.459	239450000	8	D3ZSV1	D3ZSV1		Ift20
NaN	NaN	21.851	NaN	NaN	NaN	NaN	NaN	NaN	NaN	NaN	NaN	21.851	NaN	NaN	3	3	3	10.9	10.9	10.9	56.381	0	9.6405	479240000	4	D3ZSV7;D3ZHX1	D3ZSV7		Thumpd3
NaN	NaN	NaN	NaN	NaN	19.4759	NaN	NaN	NaN	NaN	NaN	NaN	NaN	19.4759	NaN	2	2	2	3.6	3.6	3.6	80.565	0	3.3243	15964000	2	F1LSP8;D3ZSV9;F1MAH4;E9PTG5	F1LSP8;D3ZSV9;F1MAH4;E9PTG5		Plekha5
22.8075	NaN	NaN	NaN	NaN	NaN	NaN	22.9074	22.3762	NaN	NaN	0.375559	22.8075	NaN	22.6418	4	4	3	31	31	23.2	16.786	0	8.2803	473560000	11	D3ZSW5	D3ZSW5		LOC100363110
NaN	NaN	NaN	19.4555	NaN	NaN	NaN	NaN	NaN	NaN	NaN	NaN	NaN	19.4555	NaN	3	3	2	5.8	5.8	4.5	70.115	0	3.0496	413130000	5	D3ZSW9	D3ZSW9		LOC100910755
NaN	22.1232	NaN	NaN	NaN	NaN	NaN	NaN	NaN	NaN	NaN	NaN	22.1232	NaN	NaN	4	4	4	9.6	9.6	9.6	93.981	0	65.903	237210000	6	D3ZSX6;F1LVY0	D3ZSX6;F1LVY0		Paxip1
NaN	24.2436	NaN	NaN	NaN	NaN	NaN	NaN	NaN	NaN	NaN	NaN	24.2436	NaN	NaN	4	2	2	5.4	3.1	3.1	65.388	0.0028496	1.7536	865910000	2	D3ZSY5	D3ZSY5		Krt84
NaN	NaN	NaN	21.3866	NaN	22.2154	NaN	NaN	NaN	NaN	0.586	NaN	NaN	21.801	NaN	3	3	3	4.3	4.3	4.3	86.648	0	17.594	263380000	6	D3ZSY8	D3ZSY8		Tbc1d10b
23.4876	23.2907	NaN	23.5423	22.4451	23.197	23.6946	23.8079	24.1165	0.139272	0.561003	0.218353	23.3892	23.197	23.8079	6	4	4	9.6	7.7	7.7	54.27	0	62.795	1228100000	23	Q792H5;Q792H5-3;D3ZSZ2;Q792H5-2;Q792H5-4	Q792H5;Q792H5-3;D3ZSZ2;Q792H5-2;Q792H5-4	CUGBP Elav-like family member 2	Celf2
19.3906	NaN	NaN	NaN	NaN	NaN	NaN	NaN	NaN	NaN	NaN	NaN	19.3906	NaN	NaN	2	2	2	6.6	6.6	6.6	46.479	0	2.6701	58014000	4	D3ZSZ4;F1M2B9	D3ZSZ4;F1M2B9		Pgbd5
20.8002	NaN	NaN	NaN	NaN	21.7018	NaN	NaN	NaN	NaN	NaN	NaN	20.8002	21.7018	NaN	5	5	5	13.4	13.4	13.4	81.804	0	10.287	139970000	6	D3ZT01;D3ZC30	D3ZT01;D3ZC30		Cog2
22.2711	22.5605	NaN	22.5395	22.5295	23.1929	NaN	22.4126	22.4877	0.204623	0.380163	0.0530754	22.4158	22.5395	22.4502	9	9	2	25.2	25.2	6.4	49.772	0	52.42	634480000	17	Q4V7E8;D4A5G3;D3ZT35	Q4V7E8;D4A5G3;D3ZT35	Leucine-rich repeat flightless-interacting protein 2	Lrrfip2
27.7258	28.1327	NaN	28.032	28.5058	27.9489	27.9982	28.5223	28.0215	0.287659	0.300409	0.296072	27.9293	28.032	28.0215	5	2	1	9.5	5.3	5.3	30.766	0	6.4243	29598000000	31	D3ZT40	D3ZT40	Glyceraldehyde-3-phosphate dehydrogenase
NaN	22.8255	NaN	22.4942	NaN	NaN	NaN	NaN	NaN	NaN	NaN	NaN	22.8255	22.4942	NaN	4	4	4	15.8	15.8	15.8	29.405	0	32.059	299090000	12	D3ZT51	D3ZT51		Exosc3
NaN	21.5026	NaN	NaN	20.2004	NaN	NaN	NaN	NaN	NaN	NaN	NaN	21.5026	20.2004	NaN	2	2	2	2.1	2.1	2.1	130.21	0	3.8688	140260000	7	D3ZT56;D4A549	D3ZT56;D4A549		Zfp687
24.5111	24.547	NaN	24.9002	25.0411	24.3876	24.2154	24.6191	23.9769	0.0253704	0.343906	0.324627	24.529	24.9002	24.2154	8	8	8	23.5	23.5	23.5	46.734	0	133.91	2448400000	40	D3ZT71	D3ZT71		Bcl2l13
22.4449	22.707	NaN	22.5688	NaN	NaN	22.8277	22.4528	22.5525	0.185375	NaN	0.194149	22.5759	22.5688	22.5525	4	4	4	13.6	13.6	13.6	49.713	0	18.771	537520000	5	D3ZT90	D3ZT90		Gcdh
NaN	NaN	NaN	NaN	NaN	NaN	23.0686	NaN	NaN	NaN	NaN	NaN	NaN	NaN	23.0686	3	3	3	24.5	24.5	24.5	12.297	0	15.245	283380000	6	D3ZT98	D3ZT98		Bola3
NaN	NaN	NaN	NaN	NaN	21.3478	NaN	NaN	NaN	NaN	NaN	NaN	NaN	21.3478	NaN	3	3	3	14.2	14.2	14.2	28.975	0	13.909	112190000	5	D3ZTA5;Q63635	D3ZTA5;Q63635	Syntaxin-6	Stx6
NaN	20.5557	NaN	NaN	NaN	NaN	NaN	NaN	NaN	NaN	NaN	NaN	20.5557	NaN	NaN	3	3	3	4.3	4.3	4.3	136.44	0	10.214	102560000	6	D3ZTA8;D3ZDH3	D3ZTA8		Rbm33
NaN	22.7558	NaN	22.5408	NaN	NaN	NaN	22.563	NaN	NaN	NaN	NaN	22.7558	22.5408	22.563	4	4	4	5.5	5.5	5.5	101.17	0	6.3537	383750000	7	D3ZTB4;E9PU33	D3ZTB4;E9PU33		Vps11
NaN	NaN	NaN	21.5944	22.2959	NaN	NaN	NaN	NaN	NaN	0.49607	NaN	NaN	21.9451	NaN	3	3	3	47.5	47.5	47.5	11.553	0	27.357	92472000	9	D3ZTB5	D3ZTB5		S100a13
23.0077	22.7249	NaN	22.6839	22.2565	22.437	22.552	22.7078	22.0857	0.200019	0.214519	0.323713	22.8663	22.437	22.552	8	8	8	22.3	22.3	22.3	54.966	0	82.563	685420000	20	D4A4X7;D3ZTD0	D4A4X7;D3ZTD0		Mospd2
21.9404	NaN	NaN	21.8434	22.4755	NaN	21.89	NaN	NaN	NaN	0.446955	NaN	21.9404	22.1594	21.89	4	4	4	7.2	7.2	7.2	103.46	0	30.766	255080000	13	Q9ESN0;D3ZTD7;F1M2Z4	Q9ESN0;D3ZTD7;F1M2Z4	Protein Niban	Fam129a
22.4588	21.2326	NaN	NaN	NaN	NaN	NaN	NaN	NaN	0.867041	NaN	NaN	21.8457	NaN	NaN	8	8	8	12.9	12.9	12.9	107.14	0	38.372	369550000	11	D3ZTE2;F1LSG8;D3ZTQ6	D3ZTE2;F1LSG8;D3ZTQ6		LOC100911994;Ccdc132
23.0618	23.9375	NaN	23.0339	NaN	NaN	NaN	23.0656	NaN	0.619227	NaN	NaN	23.4996	23.0339	23.0656	12	12	12	22.5	22.5	22.5	78.929	0	64.111	801090000	23	D3ZTF1;F1M6L3;F1M3U8	D3ZTF1;F1M6L3;F1M3U8		Slc4a1ap
NaN	NaN	NaN	NaN	23.6245	NaN	NaN	NaN	NaN	NaN	NaN	NaN	NaN	23.6245	NaN	18	2	2	39.2	3.1	3.1	32.943	0.0080582	1.3789	2983900000	4	D3ZTF3	D3ZTF3
20.6524	NaN	NaN	NaN	NaN	NaN	NaN	NaN	NaN	NaN	NaN	NaN	20.6524	NaN	NaN	1	1	1	6.5	6.5	6.5	18.6	0.0022504	1.8441	149190000	4	D4A7Q6;D3ZTF5	D4A7Q6;D3ZTF5		Zfp428
23.0618	23.3094	NaN	23.4085	NaN	NaN	23.1681	NaN	22.8801	0.175044	NaN	0.20369	23.1856	23.4085	23.0241	8	5	5	16.5	10.6	10.6	58.643	0	10.407	727620000	8	P63329;D3ZTF9;F1LR85;P63329-2	P63329;D3ZTF9;F1LR85;P63329-2	Serine/threonine-protein phosphatase 2B catalytic subunit alpha isoform	Ppp3ca
21.1879	NaN	NaN	NaN	NaN	NaN	NaN	NaN	NaN	NaN	NaN	NaN	21.1879	NaN	NaN	2	2	2	3.3	3.3	3.3	96.547	0	3.2841	109010000	3	D3ZTG2	D3ZTG2		Ttc27
24.6354	24.5869	24.841	24.2998	24.7145	24.7341	24.2371	24.2862	24.3954	0.134923	0.245283	0.0810282	24.6354	24.7145	24.2862	16	16	16	26	26	26	80.914	0	49.453	1912000000	33	Q04931;D3ZTI4	Q04931;D3ZTI4	FACT complex subunit SSRP1	Ssrp1
NaN	NaN	NaN	21.3938	NaN	NaN	NaN	NaN	NaN	NaN	NaN	NaN	NaN	21.3938	NaN	2	2	2	2.7	2.7	2.7	142.01	0.0057838	1.5424	41394000	1	D3ZTJ4;D4ADE4	D3ZTJ4;D4ADE4		Arid4a
NaN	22.2106	NaN	NaN	NaN	NaN	NaN	NaN	NaN	NaN	NaN	NaN	22.2106	NaN	NaN	2	2	2	2.9	2.9	2.9	132.71	0.0052062	1.5841	208600000	5	D3ZTJ7	D3ZTJ7		Kdm2a
23.4247	23.7579	NaN	24.2098	23.5418	23.3641	24.6723	23.8652	23.1927	0.23558	0.445886	0.740813	23.5913	23.5418	23.8652	6	6	6	39.4	39.4	39.4	16.736	0	29.264	1574500000	23	Q63228;F1LS90;D3ZTK6	Q63228;F1LS90;D3ZTK6	Glia maturation factor beta	Gmfb
NaN	23.1301	NaN	23.3806	NaN	NaN	22.8588	NaN	23.1683	NaN	NaN	0.218849	23.1301	23.3806	23.0136	3	3	3	2.3	2.3	2.3	141.72	0	3.3435	605510000	5	D3ZTL3;D4A779;D4A5C1	D3ZTL3;D4A779;D4A5C1		Phldb2
23.0324	NaN	NaN	23.0081	NaN	23.2707	23.2272	23.0432	23.4618	NaN	0.185673	0.209801	23.0324	23.1394	23.2272	5	5	5	13.6	13.6	13.6	53.477	0	14.225	895980000	13	D3ZTM7	D3ZTM7		Efcab14
22.3911	22.7539	NaN	22.4421	NaN	NaN	22.0628	NaN	21.3369	0.256496	NaN	0.513253	22.5725	22.4421	21.6998	8	8	8	10.7	10.7	10.7	101.69	0	49.452	456030000	12	D3ZTP0;P28037	D3ZTP0		Aldh1l2
NaN	NaN	NaN	20.5274	NaN	NaN	20.9606	NaN	NaN	NaN	NaN	NaN	NaN	20.5274	20.9606	1	1	1	4.6	4.6	4.6	36.241	0	9.16	45100000	2	D3ZTP3	D3ZTP3		Tmem59
23.2188	23.0798	NaN	23.4997	23.1268	23.5069	23.3641	23.3458	22.8265	0.0982945	0.217378	0.305246	23.1493	23.4997	23.3458	14	14	14	21.3	21.3	21.3	112.4	0	31.664	1025400000	24	D3ZTP6;F1LMD0;Q9QX27-2;Q9QX27	D3ZTP6;F1LMD0;Q9QX27-2;Q9QX27	Suppression of tumorigenicity 18 protein	St18
21.7189	22.1575	NaN	22.0212	NaN	22.2032	22.2867	NaN	21.9639	0.310116	0.128714	0.228219	21.9382	22.1122	22.1253	4	4	4	6.5	6.5	6.5	104.15	0	11.864	437830000	12	D3ZTQ1;F1M8N7	D3ZTQ1;F1M8N7	Splicing factor, suppressor of white-apricot homolog	Sfswap
NaN	22.9178	NaN	NaN	NaN	NaN	NaN	NaN	NaN	NaN	NaN	NaN	22.9178	NaN	NaN	2	2	2	7.5	7.5	7.5	34.605	0	2.7792	212990000	1	D3ZTR4;D4A7Z7	D3ZTR4;D4A7Z7		Sumf2
24.9116	24.3798	NaN	24.6675	24.8572	24.6345	24.6941	25.6843	24.4804	0.375997	0.12021	0.642333	24.6457	24.6675	24.6941	2	2	2	16.2	16.2	16.2	15.849	0	59.952	2944100000	26	E9PT03;D3ZTR5	E9PT03;D3ZTR5		Zbed5
NaN	NaN	NaN	NaN	24.1377	NaN	NaN	NaN	NaN	NaN	NaN	NaN	NaN	24.1377	NaN	2	2	2	20.4	20.4	20.4	10.285	0.001455	2.0201	885700000	7	D4A201;D3ZTT9;P61928;D4ACK4;D3ZTX8;D3ZSZ5	D4A201;D3ZTT9;P61928;D4ACK4;D3ZTX8;D3ZSZ5	60S ribosomal protein L37	RGD1560186;LOC100360654;Rpl37;RGD1561310
NaN	NaN	NaN	20.8533	NaN	NaN	NaN	NaN	NaN	NaN	NaN	NaN	NaN	20.8533	NaN	5	5	5	7.2	7.2	7.2	139.7	0	10.916	99980000	8	D3ZTV5;F1LQ63;Q05546;Q05546-2	D3ZTV5;F1LQ63;Q05546;Q05546-2	Tenascin-R	Tnr
23.412	24.0324	NaN	23.3737	23.2435	23.6686	23.8132	23.3903	22.9214	0.438702	0.217827	0.446104	23.7222	23.3737	23.3903	7	7	7	15.4	15.4	15.4	68.227	0	115.79	1234500000	33	D3ZTV7	D3ZTV7		Ash2l
NaN	22.7071	NaN	21.0033	NaN	NaN	NaN	NaN	NaN	NaN	NaN	NaN	22.7071	21.0033	NaN	5	5	5	8	8	8	108.4	0	17.112	245760000	9	D3ZTW1	D3ZTW1		Ints5
NaN	NaN	NaN	23.1902	NaN	NaN	NaN	NaN	NaN	NaN	NaN	NaN	NaN	23.1902	NaN	4	4	4	20.8	20.8	20.8	34.192	0	39.206	423600000	10	D3ZTW7	D3ZTW7		Atpaf2
NaN	NaN	NaN	NaN	22.7424	24.0964	NaN	NaN	NaN	NaN	0.957423	NaN	NaN	23.4194	NaN	2	2	2	18.7	18.7	18.7	16.023	0	6.802	971790000	11	D3ZTW8	D3ZTW8		Mrpl27
NaN	NaN	NaN	NaN	21.9221	NaN	NaN	NaN	NaN	NaN	NaN	NaN	NaN	21.9221	NaN	4	4	4	18.8	18.8	18.8	41.326	0	7.6335	216220000	4	D3ZTW9	D3ZTW9		Exog
24.4353	24.5793	24.1152	26.1127	24.6449	25.5407	24.6036	24.4705	25.0266	0.237544	0.739808	0.290399	24.4353	25.5407	24.6036	6	6	6	16.8	16.8	16.8	25.479	0	38.382	4011600000	26	D3ZTX0	D3ZTX0	Transmembrane emp24 domain-containing protein 7	Tmed7
NaN	22.1905	NaN	NaN	NaN	NaN	NaN	NaN	NaN	NaN	NaN	NaN	22.1905	NaN	NaN	1	1	1	14.4	14.4	14.4	16.091	0	14.624	411090000	5	D3ZTY0	D3ZTY0		Cnih4
22.3752	23.0562	NaN	22.3512	22.2844	22.7838	22.7054	22.2523	22.4373	0.481525	0.271144	0.227771	22.7157	22.3512	22.4373	8	8	8	13.7	13.7	13.7	94.446	0	33.564	650010000	15	D3ZTY9	D3ZTY9		Nvl
NaN	22.6521	NaN	NaN	NaN	NaN	NaN	NaN	NaN	NaN	NaN	NaN	22.6521	NaN	NaN	5	5	5	8.4	8.4	8.4	85.447	0	9.2924	188320000	6	Q3SWT4;D3ZTZ9	Q3SWT4;D3ZTZ9	Protein IWS1 homolog	Iws1
23.8225	24.2424	NaN	24.2358	23.7782	24.5206	24.2316	24.0893	24.2159	0.296928	0.374562	0.0779952	24.0325	24.2358	24.2159	7	7	7	28.8	28.8	28.8	34.659	0	98.89	1940800000	35	D3ZU08;D4A0E2	D3ZU08;D4A0E2		Napg
27.1308	27.0422	27.0825	27.5869	27.4277	27.6211	26.9974	26.9687	27.0792	0.044344	0.103258	0.0573069	27.0825	27.5869	26.9974	51	51	39	35.2	35.2	27.8	175.7	0	323.31	16930000000	210	D3ZU13;D4AD15	D3ZU13;D4AD15		LOC100911431;Eif4g1
24.0411	24.0289	NaN	24.9185	24.1827	NaN	25.1315	24.5122	24.651	0.0086047	0.520289	0.324988	24.035	24.5506	24.651	2	2	2	4.3	4.3	4.3	49.499	0	25.789	2328000000	16	Q6MGB4;D3ZU43	Q6MGB4;D3ZU43		Slc39a7
20.8875	20.6532	NaN	21.9331	21.1431	NaN	NaN	NaN	NaN	0.165626	0.5586	NaN	20.7704	21.5381	NaN	4	4	4	10.2	10.2	10.2	64.69	0	6.6033	172230000	5	D3ZU48	D3ZU48		Klhdc4
24.1953	23.8781	NaN	23.7696	24.6605	23.909	23.7655	23.4591	23.785	0.224272	0.479218	0.182749	24.0367	23.909	23.7655	5	5	5	22.8	22.8	22.8	29.485	0	28.014	1712000000	25	D3ZU51	D3ZU51		Rpp30
21.8271	21.6463	NaN	NaN	NaN	NaN	22.0473	22.2221	21.9764	0.127859	NaN	0.126481	21.7367	NaN	22.0473	4	4	4	17.7	17.7	17.7	35.94	0	84.074	388900000	12	D3ZU52;F1LTW0	D3ZU52;F1LTW0		Cops7b
NaN	NaN	NaN	NaN	21.5255	NaN	NaN	NaN	NaN	NaN	NaN	NaN	NaN	21.5255	NaN	4	4	4	9.2	9.2	9.2	75.074	0	14.552	40741000	4	D3ZU55	D3ZU55		Foxk1
26.0455	25.8002	25.6274	26.233	26.1148	26.7696	26.2323	26.4254	25.897	0.210111	0.348993	0.267338	25.8002	26.233	26.2323	36	36	35	30.2	30.2	29.7	164.46	0	323.31	8150500000	137	Q6TRW4;D3ZU56;F1M797;D3ZXE2;Q6TRW4-3;D3ZMU3;Q6TRW4-2	Q6TRW4;D3ZU56;F1M797;D3ZXE2;Q6TRW4-3;D3ZMU3;Q6TRW4-2	Sister chromatid cohesion protein PDS5 homolog B	Pds5b
NaN	NaN	NaN	NaN	NaN	NaN	19.9375	NaN	NaN	NaN	NaN	NaN	NaN	NaN	19.9375	1	1	1	2.5	2.5	2.5	67.454	0	3.309	33820000	1	D3ZU57	D3ZU57	Bifunctional lysine-specific demethylase and histidyl-hydroxylase NO66	No66
NaN	NaN	NaN	NaN	20.7633	NaN	NaN	NaN	NaN	NaN	NaN	NaN	NaN	20.7633	NaN	2	2	2	9.8	9.8	9.8	31.111	0	14.45	88589000	7	D3ZU64	D3ZU64		Vps37b
22.2672	NaN	NaN	NaN	NaN	NaN	NaN	NaN	NaN	NaN	NaN	NaN	22.2672	NaN	NaN	2	2	2	3.2	3.2	3.2	76.244	0	3.3587	140500000	2	D4ACK7;D3ZU94	D4ACK7;D3ZU94		Cnnm3
28.7918	28.0369	29.8513	28.4055	28.8376	29.0337	28.7111	28.6895	28.6444	0.91145	0.32143	0.0340402	28.7918	28.8376	28.6895	25	25	25	69.5	69.5	69.5	38.09	0	323.31	32331000000	268	D3ZUB0;F1M6H2;F1LX82;D3ZU66;D3ZU71	D3ZUB0		Rcn1
23.0156	23.3231	NaN	22.4704	22.2379	22.8666	22.8188	22.8901	22.6999	0.217406	0.317867	0.096092	23.1693	22.4704	22.8188	8	8	8	12.6	12.6	12.6	91.776	0	106.57	784980000	19	D3ZUB7	D3ZUB7		Anapc4
23.2247	23.3237	23.6186	22.9779	22.9218	23.1704	23.1324	23.4685	23.1968	0.204929	0.1304	0.178377	23.3237	22.9779	23.1968	13	13	13	18.1	18.1	18.1	113.76	0	40.8	1096300000	37	D3ZUC2	D3ZUC2		Mov10
NaN	21.605	NaN	22.0204	NaN	22.2022	22.3005	22.3981	NaN	NaN	0.128531	0.069021	21.605	22.1113	22.3493	4	4	4	9.9	9.9	9.9	58.204	0	11.075	430260000	9	D3ZUC9;D4A6U6;F1M146	D3ZUC9;D4A6U6;F1M146		Oxsr1
21.2518	NaN	NaN	NaN	NaN	NaN	NaN	NaN	NaN	NaN	NaN	NaN	21.2518	NaN	NaN	4	4	4	15.9	15.9	15.9	46.283	0	4.0134	186220000	5	D3ZUD3	D3ZUD3		Wipf2
NaN	22.2632	NaN	22.546	NaN	NaN	NaN	NaN	NaN	NaN	NaN	NaN	22.2632	22.546	NaN	5	5	5	7	7	7	119.72	0	38.391	308980000	8	O35346;D3ZUD6;O35346-2;D3ZJ71;D3ZA04	O35346;D3ZUD6;O35346-2	Focal adhesion kinase 1	Ptk2
26.2039	26.4359	27.8115	26.4421	26.1439	26.9217	25.9655	26.4728	26.3668	0.868933	0.392449	0.267599	26.4359	26.4421	26.3668	13	13	13	20.8	20.8	20.8	67.544	0	201.87	6126700000	62	D3ZUD8;D3ZCR2	D3ZUD8;D3ZCR2		Tm9sf3
NaN	21.4887	NaN	NaN	20.9179	NaN	NaN	NaN	NaN	NaN	NaN	NaN	21.4887	20.9179	NaN	4	4	2	7.8	7.8	4.8	100.78	0	56.418	349200000	7	D3ZUE2;F1M7N9;D3ZUQ3	D3ZUE2;F1M7N9	Coronin-7	Coro7
NaN	20.4925	NaN	NaN	NaN	NaN	NaN	NaN	NaN	NaN	NaN	NaN	20.4925	NaN	NaN	2	2	2	7	7	7	52.99	0	3.0209	55927000	2	D3ZUF0	D3ZUF0
NaN	NaN	21.5652	NaN	NaN	NaN	NaN	NaN	NaN	NaN	NaN	NaN	21.5652	NaN	NaN	2	2	2	17.4	17.4	17.4	22.54	0	5.0185	90980000	4	D3ZUG7;D4AA79	D3ZUG7;D4AA79
22.1624	22.1494	NaN	21.8638	NaN	22.8638	NaN	NaN	22.2881	0.00917115	0.707135	NaN	22.1559	22.3638	22.2881	4	4	4	20.3	20.3	20.3	27.053	0	21.818	372640000	14	D3ZUI1	D3ZUI1		Apip
NaN	19.8822	NaN	NaN	NaN	NaN	NaN	NaN	NaN	NaN	NaN	NaN	19.8822	NaN	NaN	3	3	3	2.8	2.8	2.8	133.69	0	8.8705	75062000	5	F1LZJ3;F1LV41;D3ZUI5	F1LZJ3;F1LV41;D3ZUI5	Protein cordon-bleu	Cobl
21.9838	NaN	NaN	NaN	NaN	NaN	NaN	NaN	NaN	NaN	NaN	NaN	21.9838	NaN	NaN	2	1	1	3.8	1.8	1.8	68.107	0.0010491	2.1278	223360000	1	D3ZUJ7	D3ZUJ7		Ankrd13d
22.9525	23.5561	NaN	23.9006	23.2535	24.0783	23.3932	23.3298	22.7725	0.426831	0.434116	0.341556	23.2543	23.9006	23.3298	7	7	7	10.9	10.9	10.9	104.06	0	61.963	1238000000	24	D3ZUJ8	D3ZUJ8		Tmtc3
NaN	NaN	NaN	20.5001	NaN	NaN	NaN	NaN	NaN	NaN	NaN	NaN	NaN	20.5001	NaN	2	2	2	5.6	5.6	5.6	52.657	0	3.9889	70393000	3	D3ZUJ9	D3ZUJ9		Snx8
NaN	NaN	NaN	NaN	NaN	NaN	NaN	20.9968	NaN	NaN	NaN	NaN	NaN	NaN	20.9968	6	3	3	5	3.7	3.7	160.74	0	26.594	70219000	5	D3ZY45;D3ZUK2;D3ZZ51	D3ZY45;D3ZUK2		Prrc2b
19.6266	NaN	NaN	NaN	NaN	NaN	NaN	NaN	NaN	NaN	NaN	NaN	19.6266	NaN	NaN	9	1	1	9.6	1.2	1.2	124.13	0	3.3807	41394000	2	D3ZUK4	D3ZUK4		Trim33
22.4109	22.2964	NaN	22.6073	22.1686	22.6169	NaN	NaN	NaN	0.0809638	0.256089	NaN	22.3537	22.6073	NaN	14	12	12	11.7	10.3	10.3	156.08	0	108.08	468900000	19	D3ZUK8;F1MAH8;D3ZUK6;E9PSY9	D3ZUK8;F1MAH8;D3ZUK6		Clip1
NaN	NaN	NaN	NaN	18.588	NaN	NaN	NaN	NaN	NaN	NaN	NaN	NaN	18.588	NaN	2	2	2	8.3	8.3	8.3	45.379	0.00021231	2.3062	2191200	2	Q5U3Y0;D3ZUK9	Q5U3Y0;D3ZUK9	Kelch domain-containing protein 10	Klhdc10
NaN	NaN	22.5962	NaN	21.591	NaN	NaN	NaN	NaN	NaN	NaN	NaN	22.5962	21.591	NaN	6	6	6	28.1	28.1	28.1	25.317	0	6.1872	167130000	6	D3ZUL1	D3ZUL1		Ccdc124
NaN	NaN	NaN	20.9877	NaN	NaN	NaN	NaN	NaN	NaN	NaN	NaN	NaN	20.9877	NaN	2	2	2	18	18	18	23.485	0	56.553	31238000	2	D3ZUL4	D3ZUL4		Bcl7c
23.191	23.8069	NaN	NaN	NaN	NaN	23.2189	22.8448	22.9927	0.435444	NaN	0.188417	23.499	NaN	22.9927	9	9	9	28.1	28.1	28.1	76.937	0	78.849	1014300000	18	D3ZUL8	D3ZUL8		Zcchc8
NaN	NaN	NaN	NaN	21.1737	NaN	NaN	NaN	NaN	NaN	NaN	NaN	NaN	21.1737	NaN	2	2	2	4.7	4.7	4.7	85.216	0	18.386	47713000	5	D3ZUL9;D4ADQ3	D3ZUL9;D4ADQ3		Iqce
NaN	21.8033	NaN	21.7034	NaN	22.0203	21.9965	21.9455	21.777	NaN	0.224069	0.114862	21.8033	21.8619	21.9455	6	6	6	11.2	11.2	11.2	79.688	0	17.979	360900000	14	D3ZUM2	D3ZUM2		Sarm1
23.4068	23.6415	NaN	NaN	22.3124	22.9678	23.2644	23.2869	NaN	0.165986	0.463431	0.0158742	23.5242	22.6401	23.2756	4	4	4	7.4	7.4	7.4	73.227	0	8.8859	837410000	12	D3ZUM4;B1WBS6	D3ZUM4	Beta-galactosidase	Glb1
23.6348	24.2785	NaN	24.2883	23.6513	24.4966	23.1538	24.2448	23.705	0.455143	0.440387	0.54553	23.9566	24.2883	23.705	9	9	1	9.7	9.7	1.2	122.14	0	24.797	1761300000	17	D3ZUM5	D3ZUM5		Trim33
23.8175	24.0781	22.8713	23.24	23.7564	24.2104	23.4578	23.4265	23.2307	0.634997	0.485536	0.123038	23.8175	23.7564	23.4265	9	9	9	34.6	34.6	34.6	37.097	0	65.176	1489200000	38	Q5HZY3;D3ZUM8	Q5HZY3;D3ZUM8		Uchl5
NaN	NaN	NaN	NaN	NaN	22.3578	NaN	NaN	NaN	NaN	NaN	NaN	NaN	22.3578	NaN	2	2	2	4.9	4.9	4.9	49.543	0	3.0061	147050000	3	D3ZUN5	D3ZUN5		Pofut2
22.7933	23.3503	NaN	23.1097	NaN	NaN	22.0392	22.3552	23.872	0.393838	NaN	0.979774	23.0718	23.1097	22.3552	6	6	6	40	40	40	8.7608	0	6.5361	807370000	10	D3ZUP5	D3ZUP5		Brk1
22.8362	NaN	24.18	NaN	21.409	22.9589	NaN	NaN	NaN	0.950168	1.09597	NaN	23.5081	22.184	NaN	5	5	5	8.9	8.9	8.9	81.081	0	32.012	273350000	11	D3ZUP8	D3ZUP8		Lmbrd2
NaN	NaN	NaN	NaN	20.1894	NaN	NaN	NaN	NaN	NaN	NaN	NaN	NaN	20.1894	NaN	1	1	1	3.2	3.2	3.2	47.33	0	8.9472	6649200	1	D3ZUQ0	D3ZUQ0	RILP-like protein 1	Rilpl1
23.8336	23.6476	24.7451	23.1052	22.7606	NaN	23.8697	24.1477	24.2394	0.587355	0.243655	0.192517	23.8336	22.9329	24.1477	9	9	3	41.7	41.7	18.7	26.611	0	167.28	1481400000	34	D3ZUQ2;D3ZAK4	D3ZUQ2;D3ZAK4		Naa10
24.0937	24.5709	NaN	24.1602	23.3098	24.364	24.2046	24.5703	24.0092	0.337446	0.559163	0.284793	24.3323	24.1602	24.2046	12	12	12	29.4	29.4	29.4	59.869	0	63.863	2032800000	37	D3ZUT7;Q63186	D3ZUT7;Q63186	Translation initiation factor eIF-2B subunit delta	Eif2b4
22.6973	22.3878	NaN	22.6888	21.769	21.8426	22.4834	22.9612	22.7862	0.218851	0.511128	0.24173	22.5426	21.8426	22.7862	9	9	9	10.7	10.7	10.7	117.89	0	161.84	617410000	25	D3ZUT9;D3ZAI3	D3ZUT9		Ints3
22.4854	22.0748	NaN	NaN	NaN	NaN	NaN	NaN	NaN	0.290317	NaN	NaN	22.2801	NaN	NaN	5	5	5	14.6	14.6	14.6	41.532	0	7.4531	298810000	9	D3ZUU5	D3ZUU5		Dnajb1
NaN	NaN	NaN	20.3429	NaN	NaN	NaN	NaN	NaN	NaN	NaN	NaN	NaN	20.3429	NaN	1	1	1	1.5	1.5	1.5	110.12	0.00577	1.5045	57489000	2	D3ZUV2	D3ZUV2		Mib1
25.4212	25.9936	23.8055	26.0725	25.8148	26.1399	25.9775	25.9544	25.2097	1.13476	0.171597	0.436772	25.4212	26.0725	25.9544	20	20	20	46.5	46.5	46.5	64.379	0	323.31	6316900000	100	D3ZUV3;F1LVU8	D3ZUV3;F1LVU8		Eif2a
25.3827	25.0546	22.593	24.9873	24.9032	25.5081	25.45	25.7088	25.6381	1.52475	0.327672	0.133734	25.0546	24.9873	25.6381	10	10	10	36.6	36.6	36.6	26.434	0	22.281	4265600000	35	D3ZUX5	D3ZUX5		Chchd3
22.7527	23.1225	NaN	NaN	22.3091	22.8248	22.4804	22.6481	22.9766	0.261488	0.364634	0.252417	22.9376	22.567	22.6481	7	7	7	18.5	18.5	18.5	65.265	0	14.258	668320000	18	D3ZUX7	D3ZUX7		Acsf3
NaN	NaN	NaN	NaN	NaN	23.5485	NaN	NaN	NaN	NaN	NaN	NaN	NaN	23.5485	NaN	2	2	2	10.5	10.5	10.5	46.568	0	27.617	419750000	6	D3ZUZ4	D3ZUZ4		Fam20b
19.803	NaN	NaN	NaN	NaN	NaN	NaN	NaN	NaN	NaN	NaN	NaN	19.803	NaN	NaN	1	1	1	1.2	1.2	1.2	127.68	0.0014514	1.9997	11795000	1	D3ZV30	D3ZV30	DNA-directed RNA polymerase	Polr3b
23.218	22.7772	NaN	22.1134	23.101	NaN	23.3024	22.8483	23.0305	0.311749	0.698282	0.228534	22.9976	22.6072	23.0305	9	9	9	11	11	11	149.85	0	99.575	636370000	23	D3ZV33;D4A4E9	D3ZV33;D4A4E9		Pogz
NaN	NaN	NaN	NaN	21.9161	NaN	NaN	NaN	NaN	NaN	NaN	NaN	NaN	21.9161	NaN	2	2	2	15.6	15.6	15.6	15.006	0	4.2921	307780000	5	D4AA84;D3ZV37;F1M4K2	D4AA84;D3ZV37;F1M4K2		Cisd3
NaN	NaN	NaN	NaN	19.9257	NaN	NaN	NaN	NaN	NaN	NaN	NaN	NaN	19.9257	NaN	1	1	1	2.2	2.2	2.2	128.79	0	14.502	5538300	2	D3ZV39	D3ZV39		Armcx4
NaN	NaN	NaN	NaN	22.2034	NaN	NaN	NaN	NaN	NaN	NaN	NaN	NaN	22.2034	NaN	2	2	2	5.7	5.7	5.7	88.066	0	18.546	165510000	4	D3ZV40;D4A3S7	D3ZV40;D4A3S7		Unk;Unkl
23.9677	24.0359	NaN	23.4046	23.2037	23.6607	23.5751	23.7216	23.5691	0.0482173	0.229032	0.0863889	24.0018	23.4046	23.5751	12	12	12	17.7	17.7	17.7	119.14	0	112.88	1436900000	23	Q56B11;D3ZV43	Q56B11;D3ZV43	Proline-, glutamic acid- and leucine-rich protein 1	Pelp1
NaN	22.8322	NaN	NaN	NaN	NaN	NaN	NaN	NaN	NaN	NaN	NaN	22.8322	NaN	NaN	3	3	3	5.1	5.1	5.1	102.98	0	13.773	571610000	6	D3ZV54	D3ZV54		Pwp2
NaN	23.0989	23.4103	22.6129	22.6028	NaN	NaN	22.5596	NaN	0.220193	0.00716294	NaN	23.2546	22.6079	22.5596	7	7	7	15.9	15.9	15.9	46.561	0	21.467	607390000	15	D3ZV64;D3ZV63;D3ZN01	D3ZV64;D3ZV63;D3ZN01		RGD1307830
22.3119	NaN	NaN	NaN	NaN	NaN	NaN	NaN	NaN	NaN	NaN	NaN	22.3119	NaN	NaN	3	3	3	6.7	6.7	6.7	76.392	0	7.4882	239970000	6	G3V9V8;D3ZV65	G3V9V8;D3ZV65		Ddx31
NaN	23.0207	NaN	NaN	NaN	NaN	NaN	NaN	NaN	NaN	NaN	NaN	23.0207	NaN	NaN	1	1	1	3.9	3.9	3.9	51.2	0	4.4916	436140000	3	D3ZV75	D3ZV75		Mfsd1
NaN	NaN	NaN	NaN	NaN	NaN	22.5927	22.3617	21.7717	NaN	NaN	0.423349	NaN	NaN	22.3617	8	8	8	15.7	15.7	15.7	71.252	0	16.992	325440000	13	D3ZV82	D3ZV82		LOC685067
NaN	20.523	NaN	NaN	NaN	NaN	NaN	NaN	NaN	NaN	NaN	NaN	20.523	NaN	NaN	3	3	3	20	20	20	34.562	0	31.308	138440000	3	D3ZV96	D3ZV96		Fam84b
NaN	24.1372	NaN	23.3351	NaN	NaN	25.2937	NaN	23.9254	NaN	NaN	0.967534	24.1372	23.3351	24.6096	5	2	2	15.9	3.8	3.8	33.181	0	2.9187	2034500000	12	D3ZVA5	D3ZVA5		Fbll1
24.0035	23.4184	25.4468	23.3609	24.4591	25.0717	23.6257	23.2754	23.3778	1.04399	0.866811	0.180096	24.0035	24.4591	23.3778	5	5	5	61.6	61.6	61.6	10.186	0	43.998	1641400000	30	D4A9P7;D3ZVA6;F1M1H5	D4A9P7;D3ZVA6		LOC100363408;Bola2
21.84	22.226	NaN	21.7498	NaN	22.1326	22.3214	NaN	NaN	0.27295	0.27071	NaN	22.033	21.9412	22.3214	5	5	5	5.3	5.3	5.3	167.13	0	20.789	361990000	11	D3ZVB3;D3ZXW8;F1M7B0	D3ZVB3;D3ZXW8;F1M7B0		Fam135a
22.0426	NaN	NaN	NaN	NaN	NaN	22.218	22.2712	NaN	NaN	NaN	0.0376247	22.0426	NaN	22.2446	6	6	6	9.7	9.7	9.7	72.48	0	49.256	498450000	12	P37727;D3ZVC7;G3V607	P37727;D3ZVC7;G3V607	Rab proteins geranylgeranyltransferase component A 1	Chm
21.1818	NaN	NaN	NaN	NaN	NaN	NaN	NaN	NaN	NaN	NaN	NaN	21.1818	NaN	NaN	1	1	1	10	10	10	16.441	0	2.8761	165680000	4	Q5BJL8;D3ZVF4	Q5BJL8;D3ZVF4	Trafficking protein particle complex subunit 2	Trappc2
NaN	NaN	NaN	20.8368	NaN	NaN	NaN	NaN	NaN	NaN	NaN	NaN	NaN	20.8368	NaN	2	2	2	13.6	13.6	13.6	23.263	0	47.388	28136000	2	D3ZVI9	D3ZVI9		LOC100911365
23.925	NaN	NaN	NaN	NaN	NaN	NaN	NaN	NaN	NaN	NaN	NaN	23.925	NaN	NaN	4	1	1	8.6	3.2	3.2	39.406	0	2.6545	1636400000	11	D3ZVJ6	D3ZVJ6
NaN	21.8789	NaN	21.5919	22.0915	NaN	NaN	NaN	NaN	NaN	0.35325	NaN	21.8789	21.8417	NaN	5	5	5	17.6	17.6	17.6	55.278	0	6.4763	268780000	10	D3ZVK3	D3ZVK3		Trmt6
25.2668	27.2743	NaN	25.715	25.8278	23.6821	25.5912	26.6638	26.4401	1.41951	1.2076	0.565887	26.2705	25.715	26.4401	2	2	2	1.3	1.3	1.3	75.685	0.00042346	2.2554	7637100000	15	D3ZVK9;D3ZVK8;D3ZVL0	D3ZVK9;D3ZVK8;D3ZVL0		LOC690948;Lilrb3l
23	23.0605	NaN	23.2527	22.8317	23.0237	23.0698	22.8887	22.4407	0.0427875	0.21078	0.323861	23.0302	23.0237	22.8887	5	5	5	41.1	41.1	41.1	18.013	0	25.101	818060000	13	D3ZVL6;Q5M7T2	D3ZVL6;Q5M7T2	SPRY domain-containing protein 7	Spryd7
NaN	NaN	NaN	NaN	NaN	22.0819	NaN	NaN	NaN	NaN	NaN	NaN	NaN	22.0819	NaN	3	3	3	9.6	9.6	9.6	50.784	0	3.2086	77976000	3	D3ZVN7	D3ZVN7		Ppox
21.7491	NaN	NaN	NaN	NaN	NaN	NaN	NaN	NaN	NaN	NaN	NaN	21.7491	NaN	NaN	2	2	2	4.2	4.2	4.2	73.494	0	10.453	203700000	5	D3ZVP6;D3ZDP1	D3ZVP6;D3ZDP1		Ppwd1
25.715	26.4731	27.0657	26.4798	26.1397	26.3859	26.2323	26.3153	25.8603	0.677023	0.175639	0.242346	26.4731	26.3859	26.2323	21	21	21	28.9	28.9	28.9	95.778	0	152.77	7995000000	86	D3ZVQ0	D3ZVQ0	Ubiquitin carboxyl-terminal hydrolase	Usp5
20.6427	NaN	NaN	NaN	NaN	NaN	NaN	NaN	NaN	NaN	NaN	NaN	20.6427	NaN	NaN	2	2	2	3.4	3.4	3.4	82.643	0	3.2329	120990000	3	Q9JIT3;D3ZVQ5;F1MA27;D4A8G2;D3ZVB2;E9PTW9;D3ZLT3;F1LQJ5;D3ZCM7;D3ZQP4;F1M0E7;F1MAI2;Q07141	Q9JIT3;D3ZVQ5;F1MA27;D4A8G2;D3ZVB2;E9PTW9;D3ZLT3;F1LQJ5;D3ZCM7;D3ZQP4;F1M0E7;F1MAI2;Q07141	Transducin-like enhancer protein 3;Transducin-like enhancer protein 4	Tle3;Tle2;Tle4;Tle1
NaN	NaN	NaN	NaN	NaN	21.4501	NaN	NaN	NaN	NaN	NaN	NaN	NaN	21.4501	NaN	2	2	2	5.3	5.3	5.3	71.177	0	4.4955	71982000	2	D4ABM8;D3ZVR0	D4ABM8;D3ZVR0		Tubgcp4
NaN	NaN	21.9333	NaN	19.7681	NaN	NaN	NaN	NaN	NaN	NaN	NaN	21.9333	19.7681	NaN	3	3	3	8.2	8.2	8.2	50.732	0	4.7467	104600000	5	D3ZVS2	D3ZVS2		L2hgdh
NaN	NaN	NaN	23.4524	NaN	NaN	NaN	NaN	NaN	NaN	NaN	NaN	NaN	23.4524	NaN	2	2	2	5	5	5	71.329	0	8.2688	1051100000	5	D3ZVS6	D3ZVS6		Kbtbd2
NaN	NaN	NaN	NaN	NaN	NaN	NaN	22.1048	NaN	NaN	NaN	NaN	NaN	NaN	22.1048	3	3	3	5.7	5.7	5.7	72.007	0	4.3904	244410000	4	D3ZVU6	D3ZVU6		Avl9
NaN	24.5724	NaN	NaN	NaN	NaN	NaN	NaN	NaN	NaN	NaN	NaN	24.5724	NaN	NaN	6	1	1	36.4	8.3	8.3	14.152	0	2.4493	1400000000	6	D3ZVY6;D4A6L8;D3ZLA5;D4ACA9;D3ZFZ4;D3ZAC7	D3ZVY6		LOC100359986
NaN	22.0664	NaN	NaN	NaN	NaN	NaN	NaN	NaN	NaN	NaN	NaN	22.0664	NaN	NaN	2	2	2	18.2	18.2	18.2	21.106	0	2.803	139590000	3	D3ZVY7;D3ZXV4	D3ZVY7;D3ZXV4
23.3639	23.8716	23.6572	23.0143	23.1322	23.384	23.375	23.5102	23.459	0.25491	0.188859	0.0682169	23.6572	23.1322	23.459	11	11	10	31.2	31.2	28.7	53.844	0	22.485	1236200000	27	D3ZW03;E9PTL7;D3ZTM3	D3ZW03;E9PTL7;D3ZTM3		Mpp6
22.4492	22.6067	NaN	22.7435	21.9318	22.3585	22.1175	22.8254	22.7496	0.111363	0.405994	0.388658	22.5279	22.3585	22.7496	5	5	5	7.1	7.1	7.1	136.71	0	51.343	625890000	17	D3ZWJ6;D3ZW06;D4A005;D4A4S0;D4A2P9	D3ZWJ6;D3ZW06;D4A005;D4A4S0;D4A2P9		Ehmt1
25.0165	24.8376	NaN	25.4475	24.8714	25.3248	24.8106	24.9042	24.6713	0.126458	0.303444	0.117222	24.9271	25.3248	24.8106	15	15	15	30.4	30.4	30.4	54.852	0	257.72	3576100000	45	D3ZW08	D3ZW08	Adenylosuccinate lyase	Adsl
23.4667	23.0675	NaN	24.1009	23.5118	NaN	23.4325	23.6423	23.4732	0.282326	0.416548	0.111248	23.2671	23.8064	23.4732	16	16	16	19.2	19.2	19.2	129.01	0	40.474	1179600000	24	D3ZW09;F1M5W4	D3ZW09		Sorcs2
NaN	NaN	NaN	NaN	NaN	NaN	NaN	NaN	NaN	NaN	NaN	NaN	NaN	NaN	NaN	1	1	1	4.5	4.5	4.5	22.158	0.0065515	1.4797	0	0	D3ZW12;Q5I287	D3ZW12;Q5I287		Gmcl1
21.6528	NaN	NaN	NaN	NaN	NaN	NaN	NaN	NaN	NaN	NaN	NaN	21.6528	NaN	NaN	2	1	1	1.8	1.1	1.1	134.71	0	5.1013	254350000	7	D3ZW15	D3ZW15		Sec24b
24.8398	24.3778	NaN	23.9931	24.2022	23.8307	24.1547	24.5487	24.493	0.326718	0.186247	0.213256	24.6088	23.9931	24.493	8	7	7	42.6	39.2	39.2	19.203	0	19.106	2071700000	26	D3ZW28;F1M6G8;D3ZUZ9;D4A5R0	D3ZW28;F1M6G8;D3ZUZ9;D4A5R0	Peptidyl-prolyl cis-trans isomerase	Gm17728;Ppih
22.9924	NaN	NaN	NaN	23.1699	22.8164	23.1714	23.355	NaN	NaN	0.250011	0.129859	22.9924	22.9931	23.2632	5	5	5	25.4	25.4	25.4	28.399	0	67.987	593770000	15	D3ZW38	D3ZW38		Exosc6
25.2181	25.2645	25.4259	24.6724	25.0402	25.5695	24.7801	25.1419	24.8811	0.109085	0.450988	0.186669	25.2645	25.0402	24.8811	10	10	10	35.9	35.9	35.9	21.927	0	45.14	3935300000	37	D3ZW55	D3ZW55	Inosine triphosphate pyrophosphatase	Itpa
24.1845	24.3339	24.6077	24.1102	23.9765	23.9865	24.2324	24.6626	23.888	0.214638	0.0744768	0.388085	24.3339	23.9865	24.2324	11	11	11	31.5	31.5	31.5	49.169	0	19.462	2268200000	27	D3ZW58;D3Z812	D3ZW58;D3Z812		Casc4
23.8215	NaN	NaN	NaN	NaN	NaN	NaN	NaN	NaN	NaN	NaN	NaN	23.8215	NaN	NaN	3	1	1	11.2	5.6	5.6	20.756	0	2.5074	1151200000	7	P21818;D3ZW73	P21818;D3ZW73	Stathmin-2	Stmn2
24.6525	24.3086	27.3803	25.5119	25.2834	24.8032	25.2854	25.0715	25.1804	1.68297	0.36174	0.106917	24.6525	25.2834	25.1804	13	13	13	33.5	33.5	33.5	55.868	0	168.75	3327000000	49	D3ZW96;E9PTI1	D3ZW96;E9PTI1		Atp6v1h
NaN	22.9363	NaN	23.3969	NaN	NaN	NaN	NaN	NaN	NaN	NaN	NaN	22.9363	23.3969	NaN	2	2	2	41.4	41.4	41.4	9.3288	0	32.618	487440000	11	D3ZWA7	D3ZWA7
23.8697	24.0076	24.4712	24.1456	24.1292	24.2158	24.0901	23.9298	23.8439	0.315092	0.0459913	0.124926	24.0076	24.1456	23.9298	16	16	16	32.4	32.4	32.4	79.363	0	160.65	1752900000	51	D3ZWA8	D3ZWA8		Appl1
21.6306	NaN	NaN	NaN	NaN	NaN	21.3102	20.9645	NaN	NaN	NaN	0.244426	21.6306	NaN	21.1374	2	2	2	17.3	17.3	17.3	15.221	0	4.0357	190410000	3	D3ZWB1	D3ZWB1		Lsm1
21.8893	22.2792	NaN	21.6514	NaN	NaN	21.9618	22.0439	NaN	0.275723	NaN	0.0580534	22.0843	21.6514	22.0028	6	6	6	5	5	5	156.23	0	12.529	344630000	14	Q5EB59;D3ZWB6	Q5EB59;D3ZWB6	Mediator of RNA polymerase II transcription subunit 23	Med23
22.5875	NaN	NaN	23.6777	NaN	22.4141	NaN	NaN	NaN	NaN	0.893471	NaN	22.5875	23.0459	NaN	2	2	2	25.7	25.7	25.7	11.528	0	34.125	553110000	12	D3ZWF5	D3ZWF5	Transcription and mRNA export factor ENY2	Eny2
22.248	22.1226	NaN	22.4647	22.0159	NaN	22.3172	21.9928	22.0438	0.0886298	0.317315	0.174409	22.1853	22.2403	22.0438	3	3	3	11.1	11.1	11.1	48.223	0	47.786	469320000	15	D3ZWG9	D3ZWG9		Ptar1
23.0885	23.5676	24.4975	23.2239	22.9142	24.0241	23.4349	23.7102	23.7219	0.716427	0.57272	0.162422	23.5676	23.2239	23.7102	16	10	10	13.9	9.3	9.3	172.4	0	51.181	1217900000	25	D4A4J2;D3ZWH0;E9PTG1	D4A4J2;D3ZWH0;E9PTG1		Smarca2
23.048	23.3745	NaN	23.4826	22.8641	22.9742	NaN	NaN	23.9254	0.230855	0.329921	NaN	23.2113	22.9742	23.9254	11	10	10	12.4	11.9	11.9	163.79	0	110.01	933170000	28	Q3MJK5;D3ZWH9;Q3MJK5-2	Q3MJK5;D3ZWH9;Q3MJK5-2	Cyclin-dependent kinase 12	Cdk12
21.8352	22.1235	NaN	22.3858	NaN	NaN	22.6391	22.4809	22.3213	0.20383	NaN	0.158885	21.9794	22.3858	22.4809	5	5	5	17.1	17.1	17.1	67.039	0	23.914	468560000	14	D3ZWJ9;D4A413	D3ZWJ9;D4A413		RGD1306151
NaN	NaN	NaN	22.7683	NaN	NaN	NaN	NaN	22.6938	NaN	NaN	NaN	NaN	22.7683	22.6938	11	5	5	17.8	10.9	10.9	66.498	0	14.674	705330000	11	D3ZWL6;D3ZI25	D3ZWL6;D3ZI25	Adenosylhomocysteinase	Ahcyl2
22.7213	23.1398	23.3538	23.0028	23.3415	22.5038	23.7699	23.574	23.0247	0.321728	0.421422	0.386313	23.1398	23.0028	23.574	11	11	11	14.2	14.2	14.2	144.92	0	100.7	1034800000	35	D3ZWL7;F1LPG9;Q80X08;D3ZRQ7	D3ZWL7;F1LPG9;Q80X08;D3ZRQ7	WASH complex subunit FAM21	Fam21c;Fam21
23.0742	23.5812	NaN	23.5166	23.3703	23.6415	23.7117	24.0637	22.8187	0.358483	0.135772	0.641778	23.3277	23.5166	23.7117	14	14	14	12	12	12	246.81	0	185.68	1206100000	43	D3ZWL9;D4A6I1	D3ZWL9		Dido1
NaN	NaN	NaN	NaN	NaN	20.9026	NaN	NaN	NaN	NaN	NaN	NaN	NaN	20.9026	NaN	4	4	4	12.9	12.9	12.9	50.854	0	131.22	110220000	7	D3ZWN1	D3ZWN1		Zfp259
19.4853	NaN	NaN	NaN	NaN	NaN	NaN	NaN	NaN	NaN	NaN	NaN	19.4853	NaN	NaN	1	1	1	2.5	2.5	2.5	53.121	0.0052052	1.5838	27160000	1	D3ZWP2	D3ZWP2		Leng9
NaN	NaN	NaN	21.2062	NaN	NaN	NaN	NaN	NaN	NaN	NaN	NaN	NaN	21.2062	NaN	2	2	2	4.9	4.9	4.9	69.298	0	8.086	41367000	4	D3ZWR3	D3ZWR3		Asnsd1
NaN	21.291	NaN	21.8752	NaN	NaN	21.8896	21.6657	NaN	NaN	NaN	0.158321	21.291	21.8752	21.7776	2	2	2	11	11	11	39.438	0	4.8634	227640000	5	D3ZWS6	D3ZWS6		Naa30
NaN	25.3977	NaN	24.2401	23.5219	NaN	22.8271	NaN	NaN	NaN	0.507815	NaN	25.3977	23.881	22.8271	7	7	6	14.5	14.5	13.2	86.35	0	25.029	1299600000	8	D3ZWT0;D3ZS01	D3ZWT0;D3ZS01
NaN	NaN	NaN	NaN	NaN	20.3916	NaN	NaN	NaN	NaN	NaN	NaN	NaN	20.3916	NaN	2	2	2	6.4	6.4	6.4	43.992	0	4.0359	45299000	2	D3ZWU9	D3ZWU9		Rmnd5a
22.8534	23.6252	NaN	22.9551	23.1708	22.9507	23.2249	22.3059	23.4086	0.545766	0.125831	0.590823	23.2393	22.9551	23.2249	6	6	6	16.8	16.8	16.8	56.131	0	60.072	926710000	19	P51650;D3ZWV7;G3V945;P51650-2	P51650;D3ZWV7;G3V945;P51650-2	Succinate-semialdehyde dehydrogenase, mitochondrial	Aldh5a1
20.7071	NaN	NaN	NaN	NaN	NaN	NaN	NaN	NaN	NaN	NaN	NaN	20.7071	NaN	NaN	2	2	2	7.4	7.4	7.4	44.303	0.0010495	2.1334	108250000	3	D4A2W1;D3ZWW8;D3ZY33;F1LXV5;F1LTZ5	D4A2W1;D3ZWW8;D3ZY33;F1LXV5;F1LTZ5		Enpp4
NaN	NaN	25.1259	NaN	NaN	NaN	NaN	NaN	NaN	NaN	NaN	NaN	25.1259	NaN	NaN	2	1	1	7.1	3.6	3.6	56.123	0.00021277	2.3321	53956000	1	D3ZWW9;D4A030	D3ZWW9;D4A030		Ubp1
23.511	NaN	NaN	NaN	21.9696	24.2199	23.0976	22.718	22.4766	NaN	1.59124	0.313045	23.511	23.0948	22.718	4	4	4	7.9	7.9	7.9	63.971	0	75.81	797890000	11	D4A017;D3ZWX1;D4A3H9	D4A017;D3ZWX1;D4A3H9		Tmem87a
NaN	NaN	NaN	NaN	20.8967	NaN	NaN	NaN	NaN	NaN	NaN	NaN	NaN	20.8967	NaN	3	3	3	9.7	9.7	9.7	61.477	0	49.543	211090000	8	D3ZWX3;G3V9M5;Q9EQJ4-2;Q9EQJ4;G3V883;Q9EQJ4-3;D4A6Z1	D3ZWX3;G3V9M5;Q9EQJ4-2;Q9EQJ4;G3V883;Q9EQJ4-3	Zinc finger protein 384	Zfp384;Znf384
22.3222	NaN	NaN	NaN	NaN	NaN	NaN	NaN	NaN	NaN	NaN	NaN	22.3222	NaN	NaN	5	4	4	2.2	1.9	1.9	342.42	0	47.437	80545000	4	D3ZWX7;D3ZWF6	D3ZWX7;D3ZWF6		Srcap
NaN	NaN	NaN	20.5436	NaN	NaN	NaN	NaN	NaN	NaN	NaN	NaN	NaN	20.5436	NaN	1	1	1	7.5	7.5	7.5	22.711	0	3.5716	22961000	1	D3ZXY9;D3ZWY7;F1LY98	D3ZXY9;D3ZWY7;F1LY98		Stard7
NaN	21.0159	NaN	NaN	NaN	NaN	NaN	NaN	NaN	NaN	NaN	NaN	21.0159	NaN	NaN	2	2	2	4.9	4.9	4.9	62.001	0	3.1571	40996000	2	D3ZWZ9	D3ZWZ9		Gpr107
22.1583	NaN	NaN	22.121	NaN	NaN	22.0039	21.8386	NaN	NaN	NaN	0.116885	22.1583	22.121	21.9212	5	5	5	8.5	8.5	8.5	107.8	0	19.858	261170000	6	D3ZX08;F1LSK0;REV__P26434;REV__G3V9T3;REV__D3ZWC0	D3ZX08;F1LSK0	Alanine--tRNA ligase, mitochondrial	Aars2
22.9435	NaN	NaN	22.8762	22.0217	23.6167	NaN	22.6641	23.2378	NaN	0.798198	0.405695	22.9435	22.8762	22.951	3	3	3	25.4	25.4	25.4	14.255	0	18.767	758790000	13	D3ZX38	D3ZX38		Pfdn1
NaN	NaN	NaN	NaN	20.92	NaN	NaN	NaN	22.8689	NaN	NaN	NaN	NaN	20.92	22.8689	7	7	7	10.3	10.3	10.3	120.96	0	38.143	250520000	15	D3ZX42;F1LT27;D3ZKK6	D3ZX42		Rabgap1
22.0464	NaN	NaN	21.9297	NaN	21.8404	NaN	NaN	NaN	NaN	0.0631029	NaN	22.0464	21.885	NaN	3	3	3	8	8	8	93.232	0	96.827	261640000	9	D3ZX52;D3ZZ70	D3ZX52		Leng8
NaN	NaN	NaN	22.0074	NaN	NaN	NaN	NaN	NaN	NaN	NaN	NaN	NaN	22.0074	NaN	3	3	3	6.8	6.8	6.8	68.575	0	24.785	224950000	5	D3ZX56	D3ZX56		Ddx55
NaN	NaN	NaN	NaN	NaN	NaN	NaN	NaN	NaN	NaN	NaN	NaN	NaN	NaN	NaN	27	1	1	28.7	2.8	2.8	110.72	0.000212	2.283	0	1	D3ZX62	D3ZX62
20.2566	NaN	NaN	NaN	NaN	NaN	NaN	NaN	NaN	NaN	NaN	NaN	20.2566	NaN	NaN	2	2	2	15.6	15.6	15.6	35.594	0	18.525	143460000	6	D3ZX63	D3ZX63		Wdr54
NaN	NaN	NaN	NaN	21.326	NaN	NaN	NaN	NaN	NaN	NaN	NaN	NaN	21.326	NaN	2	2	2	11.9	11.9	11.9	21.38	0	5.1001	14618000	2	F8WG38;E9PTF9;D3ZX68	F8WG38;E9PTF9;D3ZX68		Wasf2
NaN	23.1405	NaN	NaN	NaN	NaN	NaN	NaN	NaN	NaN	NaN	NaN	23.1405	NaN	NaN	2	2	2	12.2	12.2	12.2	29.465	0	5.4092	683020000	9	D3ZX69;P0C2C4	D3ZX69;P0C2C4	39S ribosomal protein L10, mitochondrial	Mrpl10
22.6619	22.344	NaN	NaN	22.6549	22.8975	NaN	NaN	22.7173	0.224726	0.171565	NaN	22.503	22.7762	22.7173	11	11	11	20	20	20	76.862	0	35.015	497580000	15	D3ZX70;G3V781;Q9JIM0;D3ZYG5;D3ZGD7	D3ZX70;G3V781;Q9JIM0	Double-strand break repair protein MRE11A	Mre11a
26.1176	26.1354	NaN	25.6872	28.1266	25.4368	26.0387	25.7822	25.9127	0.012551	1.48595	0.128286	26.1265	25.6872	25.9127	9	9	4	48	48	28	14.463	0	38.775	7466300000	38	P62902;D3ZX87;D3ZU04;D4ABZ9;D3ZZ60;D4ACQ2;D3ZKU5;D3Z8W1;D3Z8P3;D3ZFA3;D3ZK34;D3ZDE9;D3ZVF5;F1LVW2;D4A172;F1LU20	P62902;D3ZX87;D3ZU04;D4ABZ9;D3ZZ60;D4ACQ2;D3ZKU5;D3Z8W1;D3Z8P3;D3ZFA3	60S ribosomal protein L31	Rpl31;LOC100910017;LOC102550734;Rpl31l4;LOC681356;LOC690384;RGD1564839;LOC680384;RGD1563551
22.4956	22.0861	NaN	NaN	NaN	21.9802	NaN	NaN	22.3879	0.289552	NaN	NaN	22.2909	21.9802	22.3879	5	5	5	7.4	7.4	7.4	98.818	0	10.98	455470000	11	D3ZXA6	D3ZXA6		Pdpr
22.2429	22.7654	NaN	22.2698	NaN	22.6968	22.8163	22.0327	22.0388	0.369477	0.301921	0.450652	22.5041	22.4833	22.0388	4	4	4	8.9	8.9	8.9	81.88	0	32.483	552180000	22	D3ZXE8;D3ZUV9	D3ZXE8;D3ZUV9		Cnot3
22.7209	22.7759	NaN	22.7075	22.1375	22.6819	22.2291	22.76	22.6977	0.0389127	0.321962	0.290187	22.7484	22.6819	22.6977	5	5	5	29.6	29.6	29.6	18.033	0	9.0589	669320000	16	D3ZXF8	D3ZXF8		Mrpl43
25.9835	25.7733	23.1461	26.3387	25.8262	27.0377	25.3495	26.4914	25.8516	1.58101	0.608135	0.572328	25.7733	26.3387	25.8516	9	9	9	40.9	40.9	40.9	29.441	0	83.005	8399400000	39	D3ZXF9	D3ZXF9		Mrpl12
NaN	19.8351	NaN	NaN	NaN	NaN	NaN	NaN	NaN	NaN	NaN	NaN	19.8351	NaN	NaN	1	1	1	8.6	8.6	8.6	22.243	0	4.011	75642000	3	P24528;D3ZXG3	P24528;D3ZXG3	Methylated-DNA--protein-cysteine methyltransferase	Mgmt
27.1615	27.2292	26.9426	27.1357	26.9955	27.4344	27.3105	27.4569	27.3297	0.149831	0.224141	0.0795741	27.1615	27.1357	27.3297	40	40	40	44.8	44.8	44.8	106	0	323.31	16831000000	220	D4A439;D4AEA2;D4A569;D3ZXH3;Q5U2Y1;Q5U2Y1-2;F1M703	D4A439;D4AEA2;D4A569;D3ZXH3;Q5U2Y1;Q5U2Y1-2	General transcription factor II-I	Gtf2i
25.6562	25.2581	28.0779	26.0948	26.8035	26.5756	26.0903	25.8911	25.7946	1.52609	0.361827	0.150756	25.6562	26.5756	25.8911	12	12	12	57	57	57	27.027	0	323.31	9368000000	115	D3ZXH5;D3ZXH7	D3ZXH5;D3ZXH7		Alyref
21.2919	NaN	NaN	NaN	NaN	NaN	NaN	NaN	NaN	NaN	NaN	NaN	21.2919	NaN	NaN	5	4	4	23.9	20.4	20.4	32.226	0	11.928	167580000	5	D3ZXI0	D3ZXI0	Pyrroline-5-carboxylate reductase	Pycr1
NaN	NaN	NaN	NaN	21.6025	NaN	NaN	NaN	NaN	NaN	NaN	NaN	NaN	21.6025	NaN	4	4	4	12.7	12.7	12.7	68.994	0	20.188	227650000	4	D3ZXJ5	D3ZXJ5		Eftud1
NaN	NaN	NaN	21.304	NaN	21.5133	NaN	22.8702	NaN	NaN	0.147997	NaN	NaN	21.4086	22.8702	6	6	6	3.1	3.1	3.1	300.23	0	24.542	292070000	9	D3ZXK3;D3ZXK2;D3Z9J2;D4A858;D3ZZZ8	D3ZXK3;D3ZXK2;D3Z9J2;D4A858;D3ZZZ8		Tacc2
23.5518	23.4237	NaN	23.6744	NaN	23.4881	23.37	24.004	23.8367	0.0905948	0.131749	0.328584	23.4877	23.5813	23.8367	6	6	6	20.8	20.8	20.8	33.215	0	14.407	1300500000	23	D3ZXK4	D3ZXK4		Abhd11
24.1966	24.1005	NaN	24.1485	22.868	24.3947	23.8738	24.0436	23.6504	0.0680095	0.819647	0.197198	24.1485	24.1485	23.8738	11	11	11	36.9	36.9	36.9	54.55	0	53.029	1725200000	33	D3ZXK5;Q6P752	D3ZXK5;Q6P752	Torsin-1A-interacting protein 2	Tor1aip2
NaN	NaN	NaN	20.6648	NaN	NaN	NaN	NaN	NaN	NaN	NaN	NaN	NaN	20.6648	NaN	2	2	2	4.5	4.5	4.5	64.016	0	7.5206	80647000	4	D3ZXL1;Q5XI15	D3ZXL1;Q5XI15		Arih1
NaN	NaN	NaN	NaN	NaN	NaN	NaN	NaN	NaN	NaN	NaN	NaN	NaN	NaN	NaN	1	1	1	2.1	2.1	2.1	70.085	0	4.5252	0	2	D3ZXL5	D3ZXL5		RGD1308139
21.3522	NaN	NaN	NaN	NaN	NaN	NaN	NaN	NaN	NaN	NaN	NaN	21.3522	NaN	NaN	1	1	1	5.6	5.6	5.6	42.849	0	24.282	156130000	4	D3ZXM2	D3ZXM2		Rad9a
23.7363	NaN	NaN	22.3789	23.4473	22.8984	23.3628	NaN	NaN	NaN	0.534263	NaN	23.7363	22.8984	23.3628	5	5	4	19.1	19.1	16.8	35.039	0	17.567	793320000	14	D4ACM7;F1M6W9;D3ZXN8	D4ACM7;F1M6W9;D3ZXN8		Anxa10
NaN	NaN	NaN	27.3979	NaN	26.5697	27.25	27.0823	27.2707	NaN	0.58559	0.103298	NaN	26.9838	27.25	8	3	2	58.7	22.4	6.3	15.114	0	3.0376	16630000000	9	D3ZXP3	D3ZXP3	Histone H2A	H2afx
23.5704	23.422	23.4464	23.256	23.239	23.8682	23.5023	23.9327	23.2812	0.0795903	0.358492	0.331322	23.4464	23.256	23.5023	9	9	9	13.8	13.8	13.8	137.02	0	30.282	1306400000	27	D3ZXQ2	D3ZXQ2		Camsap3
24.8236	25.3227	24.8321	25.3274	24.88	25.0007	24.9464	25.1061	24.7568	0.285744	0.231464	0.174863	24.8321	25.0007	24.9464	9	9	9	44.5	44.5	44.5	22.406	0	50.472	3625600000	37	D3ZXS8;F1M200	D3ZXS8;F1M200		Ube2k
25.0927	25.4734	NaN	25.0544	24.4122	23.9098	24.8485	24.6752	24.894	0.269168	0.573705	0.115421	25.2831	24.4122	24.8485	16	16	9	17.6	17.6	11.1	141.31	0	83.755	3252600000	44	D3ZXT2;D4A1E9	D3ZXT2;D4A1E9		Stag2
NaN	22.1973	NaN	NaN	NaN	NaN	NaN	NaN	NaN	NaN	NaN	NaN	22.1973	NaN	NaN	5	5	5	5.8	5.8	5.8	185.18	0	19.42	186770000	8	D3ZXU7	D3ZXU7		Fam208a
NaN	23.0631	NaN	22.3695	22.2565	22.5325	22.0294	NaN	NaN	NaN	0.138762	NaN	23.0631	22.3695	22.0294	8	8	8	10.6	10.6	10.6	148.82	0	86.275	502920000	12	D3ZXW6;D3ZP95;B2RYE6	D3ZXW6;D3ZP95		Gigyf2
NaN	NaN	NaN	NaN	NaN	NaN	NaN	NaN	21.4376	NaN	NaN	NaN	NaN	NaN	21.4376	3	3	3	10.6	10.6	10.6	45.13	0	7.1984	270340000	5	D3ZXX7;D4A3J7	D3ZXX7;D4A3J7		Brd7
23.8952	23.5118	NaN	22.9202	23.0911	NaN	24.1614	24.2639	23.5819	0.271097	0.12081	0.367775	23.7035	23.0057	24.1614	10	10	10	17.3	17.3	17.3	102.61	0	93.116	1265900000	26	D3ZXY1;D4ADA0	D3ZXY1;D4ADA0		Incenp
NaN	20.4961	NaN	NaN	NaN	NaN	NaN	NaN	NaN	NaN	NaN	NaN	20.4961	NaN	NaN	2	1	1	37	28.7	28.7	12.14	0	25.37	70397000	7	D3ZXY8;F1MAJ9;D4A726;E9PT47;E9PSX1;E9PT45;D4A8I6;E9PT55;F1LNP3;Q03061-6;Q03061-5;Q03061-1;Q03061	D3ZXY8;F1MAJ9;D4A726;E9PT47;E9PSX1;E9PT45;D4A8I6;E9PT55;F1LNP3;Q03061-6;Q03061-5;Q03061-1;Q03061	cAMP-responsive element modulator	Crem
NaN	NaN	NaN	NaN	19.4907	NaN	NaN	NaN	NaN	NaN	NaN	NaN	NaN	19.4907	NaN	2	1	1	1.5	0.9	0.9	233.42	0.0040314	1.652	20332000	1	D4A486;D3ZY12;D3ZY19;D4AC59	D4A486;D3ZY12;D3ZY19;D4AC59		Dock6
20.1207	NaN	NaN	NaN	NaN	NaN	NaN	NaN	NaN	NaN	NaN	NaN	20.1207	NaN	NaN	2	2	2	1.9	1.9	1.9	123.11	0	4.1579	88013000	3	Q63085;D3ZY13;F1LQ35	Q63085;D3ZY13;F1LQ35	cGMP-inhibited 3,5-cyclic phosphodiesterase B	Pde3b
NaN	NaN	NaN	NaN	NaN	NaN	NaN	NaN	NaN	NaN	NaN	NaN	NaN	NaN	NaN	1	1	1	2	2	2	47.238	0.0028519	1.7684	0	0	D3ZY38	D3ZY38		Fam222a
24.665	25.3968	23.4879	25.1317	25.1121	25.2431	25.3361	25.7139	25.0243	0.963078	0.0706887	0.345323	24.665	25.1317	25.3361	16	16	16	33.7	33.7	33.7	80.018	0	252.48	4048400000	81	D3ZY39	D3ZY39		Rrp1b
NaN	22.8967	NaN	NaN	NaN	NaN	NaN	NaN	23.4348	NaN	NaN	NaN	22.8967	NaN	23.4348	6	6	6	6.3	6.3	6.3	172.66	0	7.1257	468850000	7	D3ZY40	D3ZY40		Pcf11
20.6649	NaN	NaN	NaN	NaN	NaN	NaN	NaN	NaN	NaN	NaN	NaN	20.6649	NaN	NaN	2	2	2	4.6	4.6	4.6	84.524	0.00042292	2.2469	37300000	0	Q66H91;D4A6B5;D3ZY43;F1M170	Q66H91;D4A6B5;D3ZY43;F1M170		Git2
23.2971	23.3384	NaN	22.8604	23.1918	23.0755	23.1306	22.7958	22.0192	0.0291764	0.16815	0.570138	23.3177	23.0755	22.7958	4	4	4	18.6	18.6	18.6	32.175	0	38.884	873280000	20	D3ZY44	D3ZY44		Mrps2
NaN	NaN	21.2206	NaN	NaN	NaN	NaN	NaN	NaN	NaN	NaN	NaN	21.2206	NaN	NaN	2	2	2	4.1	4.1	4.1	83.935	0	2.8954	408820000	2	D3ZY46	D3ZY46		Elmo1
21.1096	NaN	NaN	NaN	NaN	NaN	NaN	NaN	NaN	NaN	NaN	NaN	21.1096	NaN	NaN	2	2	2	15.4	15.4	15.4	35.668	0	7.0781	188110000	3	D3ZY47	D3ZY47		RGD1559896
NaN	21.311	NaN	NaN	NaN	NaN	NaN	NaN	NaN	NaN	NaN	NaN	21.311	NaN	NaN	3	3	3	18.4	18.4	18.4	40.359	0	8.3976	102290000	2	D4A0Q3;D3ZY48	D4A0Q3;D3ZY48	tRNA (guanine-N(7)-)-methyltransferase non-catalytic subunit Wdr4	Wdr4
NaN	22.0422	NaN	NaN	NaN	NaN	NaN	NaN	NaN	NaN	NaN	NaN	22.0422	NaN	NaN	4	4	4	9.9	9.9	9.9	83.664	0	27.289	98833000	6	D3ZY54;D3ZTM9	D3ZY54;D3ZTM9		Slc30a5
NaN	NaN	NaN	21.6167	NaN	NaN	NaN	NaN	NaN	NaN	NaN	NaN	NaN	21.6167	NaN	3	3	3	15.5	15.5	15.5	28.407	0	14.047	239700000	7	D3ZY58;D4A0C7	D3ZY58;D4A0C7		Unc119b
NaN	NaN	NaN	23.386	NaN	NaN	NaN	NaN	NaN	NaN	NaN	NaN	NaN	23.386	NaN	19	2	2	51.9	3	3	29.524	0.0038353	1.668	354290000	2	D3ZY72;Q7TP95	D3ZY72
19.5821	NaN	NaN	NaN	NaN	NaN	NaN	NaN	NaN	NaN	NaN	NaN	19.5821	NaN	NaN	2	2	2	10.7	10.7	10.7	34.116	0	10.919	93537000	5	D3ZY89	D3ZY89		Taf8
25.4453	25.0713	24.077	24.9559	24.918	25.5561	25.3151	25.3307	24.7187	0.707197	0.35799	0.348898	25.0713	24.9559	25.3151	10	10	10	55.8	55.8	55.8	14.948	0	51.186	4048000000	49	F1M272;D4A5Y6;D3ZY92;F1M8I2;F1M8S1	F1M272;D4A5Y6;D3ZY92;F1M8I2		Naa50
22.5193	NaN	NaN	23.3596	NaN	NaN	22.2904	22.6799	NaN	NaN	NaN	0.275453	22.5193	23.3596	22.4852	3	3	3	11.8	11.8	11.8	41.095	0	7.8818	616970000	12	D3ZYA3;Q6AY41;D3Z9E9	D3ZYA3;Q6AY41	Cell cycle control protein 50A	Tmem30a
NaN	20.4026	NaN	NaN	NaN	NaN	NaN	NaN	NaN	NaN	NaN	NaN	20.4026	NaN	NaN	1	1	1	5.1	5.1	5.1	31.009	0.0069156	1.4275	97530000	1	D3ZYA8;Q6AXM9	D3ZYA8;Q6AXM9	Uncharacterized protein C12orf29 homolog
22.1775	NaN	NaN	NaN	NaN	NaN	NaN	NaN	NaN	NaN	NaN	NaN	22.1775	NaN	NaN	1	1	1	8.8	8.8	8.8	14.086	0.002255	1.8544	249910000	2	F1M3L4;D3ZYE1;Q0ZFT2	F1M3L4;D3ZYE1;Q0ZFT2		Ube2e1;Ube2e2;Ube2e3
21.7945	22.4628	NaN	22.2651	21.7609	22.1934	21.9494	22.0948	NaN	0.472567	0.272751	0.102784	22.1286	22.1934	22.0221	7	7	7	11.8	11.8	11.8	88.518	0	30.536	441250000	14	D3ZYE8;Q5M9G7	D3ZYE8;Q5M9G7	Digestive organ expansion factor homolog	Diexf
22.5235	NaN	NaN	NaN	NaN	NaN	NaN	NaN	NaN	NaN	NaN	NaN	22.5235	NaN	NaN	4	4	4	7.9	7.9	7.9	69.981	0	3.5721	365210000	4	D3ZYG2;F1MAK1	D3ZYG2;F1MAK1		Fnbp4
24.827	25.3901	24.0402	25.8216	25.5818	25.6471	25.3218	25.2667	24.7685	0.678034	0.123954	0.304789	24.827	25.6471	25.2667	7	7	6	51.2	51.2	45.7	18.593	0	30.946	4585300000	58	D3ZYH3	D3ZYH3		LOC100912928
20.7839	NaN	NaN	NaN	NaN	NaN	NaN	NaN	NaN	NaN	NaN	NaN	20.7839	NaN	NaN	1	1	1	7.7	7.7	7.7	12.747	0.0012547	2.0865	244800000	4	D3ZYI4	D3ZYI4		Wdr83os
25.1814	25.5727	26.5798	25.6204	26.4213	25.9862	25.4144	25.5912	25.0712	0.721402	0.400975	0.264432	25.5727	25.9862	25.4144	10	10	10	76	76	76	16.134	0	235.22	4803800000	62	D3ZYK6;Q6AXU6	D3ZYK6;Q6AXU6	Hematological and neurological expressed 1 protein;Hematological and neurological expressed 1 protein, N-terminally processed	Hn1
25.5818	26.9587	26.8437	28.3826	25.6131	25.2125	25.8281	24.8849	25.0972	0.76391	1.72629	0.494751	26.8437	25.6131	25.0972	2	2	2	17.9	17.9	17.9	18.917	0	98.832	9413600000	25	D3ZYK9	D3ZYK9		Npm3
23.858	NaN	23.6639	NaN	23.8435	24.0068	23.8453	23.7387	23.5191	0.137179	0.115463	0.166346	23.761	23.9252	23.7387	6	6	6	58.5	58.5	58.5	18.319	0	17.624	1095200000	19	D3ZYL4	D3ZYL4		Mrpl50
NaN	21.8113	NaN	NaN	NaN	21.5636	NaN	NaN	NaN	NaN	NaN	NaN	21.8113	21.5636	NaN	3	2	2	7.9	6.2	6.2	50.643	0	4.1122	230150000	4	D3ZYM6;F1M5A1	D3ZYM6;F1M5A1		Calr4
24.7482	24.7901	NaN	24.7481	24.1346	24.9176	24.0537	24.9474	24.6717	0.0296835	0.411934	0.457622	24.7692	24.7481	24.6717	7	7	7	48.4	48.4	48.4	10.816	0	25.854	2883200000	30	D3ZYM7	D3ZYM7		Lyrm4
NaN	NaN	NaN	21.4845	NaN	NaN	NaN	NaN	NaN	NaN	NaN	NaN	NaN	21.4845	NaN	3	3	3	13	13	13	38.867	0	13.355	109240000	3	D3ZYN5	D3ZYN5		Suds3
22.8944	23.0487	NaN	22.8791	22.3782	23.0723	22.4559	22.9442	22.5934	0.109085	0.358244	0.251821	22.9715	22.8791	22.5934	8	8	7	18.6	18.6	16.1	60.826	0	17.085	798260000	13	D3ZYQ8;F1M1K5	D3ZYQ8	Uridine-cytidine kinase	Uckl1
23.6669	23.4988	23.2614	22.9356	23.0065	23.3692	23.7689	23.6735	23.8891	0.203713	0.232597	0.108057	23.4988	23.0065	23.7689	17	17	15	21.9	21.9	20.1	113.46	0	78.388	1173000000	32	D3ZYQ9;D3ZCV1	D3ZYQ9;D3ZCV1		Rnf20
NaN	NaN	NaN	NaN	NaN	20.0204	NaN	NaN	NaN	NaN	NaN	NaN	NaN	20.0204	NaN	2	2	2	1.8	1.8	1.8	158.31	0	5.7816	57929000	2	D3ZYR0;E9PTU1	D3ZYR0;E9PTU1		Arhgef12
NaN	NaN	NaN	NaN	NaN	NaN	NaN	20.4374	NaN	NaN	NaN	NaN	NaN	NaN	20.4374	1	1	1	2	2	2	95.493	0	3.626	20989000	1	D3ZYR4	D3ZYR4		Sema4d
27.2214	27.2953	27.8505	27.5733	27.0609	28.1639	27.5199	27.2188	27.451	0.343904	0.552006	0.157745	27.2953	27.5733	27.451	23	23	16	61.5	61.5	52.9	51.786	0	226.24	20746000000	192	D3ZYS7;D3ZC61	D3ZYS7;D3ZC61		G3bp1
23.427	23.3688	24.5267	23.8178	23.7222	24.7395	24.3433	23.9718	24.3757	0.652366	0.561781	0.224443	23.427	23.8178	24.3433	11	11	11	26.9	26.9	26.9	48.136	0	30.148	2102900000	19	D3ZYT2	D3ZYT2		Mrps5
21.9512	NaN	NaN	NaN	NaN	NaN	NaN	NaN	NaN	NaN	NaN	NaN	21.9512	NaN	NaN	1	1	1	9.4	9.4	9.4	13.078	0	7.0127	246890000	5	D3ZYU4	D3ZYU4		Cox20
24.5291	25.0947	24.633	24.304	24.8488	24.9009	25.027	24.7359	24.534	0.301075	0.330637	0.247865	24.633	24.8488	24.7359	11	11	11	13.9	13.9	13.9	112.93	0	81.408	3168200000	38	G3V9S9;D3ZYU9;D3ZTC8	G3V9S9;D3ZYU9;D3ZTC8		Sec24d
22.4433	22.7476	NaN	22.2112	22.5329	22.5986	22.2206	22.2283	23.073	0.2152	0.207352	0.489925	22.5955	22.5329	22.2283	9	8	8	14.4	13.4	13.4	105.43	0	12.055	614990000	15	D3ZYV9;D4A583;D4A0I5	D3ZYV9;D4A583;D4A0I5		Dnajc6
NaN	NaN	NaN	NaN	21.4143	NaN	NaN	NaN	NaN	NaN	NaN	NaN	NaN	21.4143	NaN	3	2	2	15.2	12.6	12.6	36.633	0	4.9685	62817000	2	P15337;D3ZYW1;P15337-2	P15337;D3ZYW1;P15337-2	Cyclic AMP-responsive element-binding protein 1	Creb1
23.547	24.0539	NaN	24.0068	NaN	25.1688	24.0945	24.0438	23.5342	0.358446	0.821652	0.309873	23.8004	24.5878	24.0438	7	7	7	42.8	42.8	42.8	23.066	0	53.869	2084100000	18	D3ZYW7	D3ZYW7	Frataxin, mitochondrial;Frataxin intermediate form;Frataxin mature form	Fxn
23.3669	NaN	NaN	23.0974	NaN	23.6046	23.427	23.7306	23.434	NaN	0.358603	0.173258	23.3669	23.351	23.434	7	7	7	21	21	21	37.927	0	10.697	1070200000	14	D3ZYY7;Q68G38	D3ZYY7;Q68G38	Torsin-1A	Tor1a
NaN	22.3362	NaN	NaN	NaN	NaN	22.6786	23.234	22.5005	NaN	NaN	0.382545	22.3362	NaN	22.6786	3	3	3	16	16	16	22.133	0	7.8316	431050000	9	D3ZYZ0	D3ZYZ0
23.3598	23.6412	NaN	22.8385	NaN	NaN	23.6229	23.2412	23.4515	0.198944	NaN	0.19115	23.5005	22.8385	23.4515	7	7	7	13.6	13.6	13.6	83.69	0	15.264	900200000	15	D3ZZ25;D3ZCC6;F1M8C3	D3ZZ25;D3ZCC6		Zfp280c
23.431	24.2926	24.6723	23.2859	22.7509	23.741	23.1452	22.8036	22.9024	0.636052	0.495602	0.175743	24.2926	23.2859	22.9024	10	10	10	19.6	19.6	19.6	83.338	0	41.199	1004600000	25	D3ZZ32;F1LSK1;Q5HZA6-2;Q5HZA6	D3ZZ32;F1LSK1;Q5HZA6-2;Q5HZA6	Prolyl endopeptidase-like	Prepl
23.1556	23.1276	NaN	22.7716	22.2861	22.7753	22.9351	22.5638	22.9113	0.0197773	0.281355	0.207821	23.1416	22.7716	22.9113	5	5	5	10.1	10.1	10.1	67.867	0	14.089	767710000	19	D4A2C2;D3ZZ38	D4A2C2;D3ZZ38	Sorting nexin	Snx18
25.8925	25.734	25.5926	26.0394	25.4659	26.0259	26.1736	26.2818	26.1288	0.150041	0.327302	0.0786145	25.734	26.0259	26.1736	24	24	24	37.2	37.2	37.2	104.07	0	193.18	5721700000	96	D3ZZZ9;D3ZZ55;D4ABK8;D4A493	D3ZZZ9;D3ZZ55;D4ABK8;D4A493		Ctnnd1
NaN	NaN	NaN	22.325	NaN	NaN	NaN	NaN	NaN	NaN	NaN	NaN	NaN	22.325	NaN	12	1	1	62.1	5.1	5.1	20.931	0.0057654	1.4944	524050000	2	D3ZZ57	D3ZZ57
25.0692	24.5071	25.5589	24.1148	24.0096	23.9009	24.7274	24.7323	24.056	0.526316	0.10694	0.389052	25.0692	24.0096	24.7274	13	13	13	15.4	15.4	15.4	73.767	0	24.561	2723900000	36	E9PTF3;D4A0N9;D3ZZ64	E9PTF3;D4A0N9;D3ZZ64		Noc2l
NaN	22.2519	NaN	NaN	NaN	22.3723	NaN	NaN	NaN	NaN	NaN	NaN	22.2519	22.3723	NaN	2	2	2	4.8	4.8	4.8	53.289	0.0042288	1.6464	389360000	4	D3ZZ69;D3ZJT1	D3ZZ69;D3ZJT1		Wdr76
NaN	NaN	NaN	20.5431	NaN	NaN	NaN	NaN	NaN	NaN	NaN	NaN	NaN	20.5431	NaN	2	2	2	3.9	3.9	3.9	103.63	0	52.052	52975000	4	D3ZZ94	D3ZZ94		Parp10
25.5983	26.5852	26.8781	25.9117	25.954	26.4673	25.8992	26.1162	25.8757	0.670516	0.309289	0.13259	26.5852	25.954	25.8992	6	6	6	25	25	25	12.124	0	16.539	8373900000	70	D4A1Q0;D3ZZ95;P39032;F1M706;D3Z8V5;D3ZJJ6	D4A1Q0;D3ZZ95;P39032;F1M706	60S ribosomal protein L36	LOC100361644;LOC100361060;Rpl36;LOC100360439
19.9476	NaN	NaN	NaN	NaN	NaN	NaN	NaN	NaN	NaN	NaN	NaN	19.9476	NaN	NaN	1	1	1	4.3	4.3	4.3	35.926	0.0089949	1.3342	67210000	2	D3ZZA1	D3ZZA1	Putative tRNA (cytidine(32)/guanosine(34)-2-O)-methyltransferase	Ftsj1
26.6945	26.5258	26.9857	26.6224	26.5802	26.7518	26.8045	26.7813	26.5502	0.232641	0.0893971	0.140637	26.6945	26.6224	26.7813	73	73	73	18.1	18.1	18.1	573.79	0	323.31	11268000000	217	Q2TL32;D3ZZA2;F1LQI5;D3ZP30	Q2TL32;D3ZZA2;F1LQI5;D3ZP30	E3 ubiquitin-protein ligase UBR4	Ubr4
NaN	19.5307	NaN	NaN	NaN	NaN	NaN	NaN	NaN	NaN	NaN	NaN	19.5307	NaN	NaN	1	1	1	2	2	2	91.955	0	3.7616	11589000	1	D3ZZA4;G3V9L1	D3ZZA4;G3V9L1		Tex2
NaN	NaN	NaN	21.4304	20.573	NaN	NaN	NaN	NaN	NaN	0.606279	NaN	NaN	21.0017	NaN	1	1	1	2.2	2.2	2.2	66.215	0	3.8404	195710000	3	P62024;D4A018;D4A1C3;F1LNB2;D3ZZA7	P62024;D4A018;D4A1C3;F1LNB2;D3ZZA7	Phosphatase and actin regulator 1;Phosphatase and actin regulator	Phactr1
23.1803	23.1937	NaN	23.8919	23.1675	23.4807	23.3839	23.2492	23.1731	0.00946112	0.363286	0.106753	23.187	23.4807	23.2492	13	13	12	14.7	14.7	14	118.87	0	35.851	1137300000	25	D3ZZA8;D3ZDN5;D4ABV8	D3ZZA8		Sec24a
NaN	NaN	NaN	NaN	NaN	NaN	21.5479	21.2964	NaN	NaN	NaN	0.177845	NaN	NaN	21.4222	8	8	8	8.2	8.2	8.2	141.4	0	34.805	258270000	10	D3ZZB2;D3ZS45	D3ZZB2;D3ZS45		Pex1
NaN	NaN	NaN	NaN	23.5613	NaN	NaN	24.3939	23.496	NaN	NaN	0.634981	NaN	23.5613	23.945	2	2	2	1.3	1.3	1.3	154.07	0.0046138	1.6004	1243200000	5	F1M5X3;Q9QUG4;D3ZZB4;Q64535;Q64535-3;Q64535-2	F1M5X3;Q9QUG4;D3ZZB4;Q64535;Q64535-3;Q64535-2	Copper-transporting ATPase 2	Atp7b
26.2033	26.1494	27.3342	26.0156	26.5203	26.6523	26.0994	25.8149	25.859	0.669041	0.336009	0.153131	26.2033	26.5203	25.859	13	13	13	38.4	38.4	38.4	46.353	0	124.93	8145000000	65	D3ZZC1	D3ZZC1		Txndc5
NaN	NaN	NaN	NaN	NaN	NaN	NaN	23.0006	NaN	NaN	NaN	NaN	NaN	NaN	23.0006	6	6	6	8.3	8.3	8.3	97.533	0	6.9354	497140000	10	Q76MT4;D3ZZC2	Q76MT4;D3ZZC2	ESF1 homolog	Esf1
NaN	22.8731	NaN	22.3169	NaN	NaN	NaN	NaN	NaN	NaN	NaN	NaN	22.8731	22.3169	NaN	3	3	3	6.6	6.6	6.6	71.773	0	10.395	455200000	6	D3ZZC3;H9KVE2	D3ZZC3;H9KVE2	Kelch-like protein 22	Klhl22
NaN	NaN	NaN	NaN	NaN	22.35	NaN	NaN	NaN	NaN	NaN	NaN	NaN	22.35	NaN	4	4	4	8	8	8	78.668	0	22.979	186530000	8	D3ZZE3;D3ZVS0	D3ZZE3		RGD1564887
24.5963	24.537	NaN	24.1911	24.1612	25.1971	24.4094	24.6653	24.7347	0.0419594	0.589625	0.171313	24.5667	24.1911	24.6653	10	10	1	20	20	3.8	45.816	0	27.464	2680800000	31	D3ZZF8	D3ZZF8		Paip1
26.5387	26.118	26.414	26.7808	26.3186	26.5823	26.3771	26.3806	26.3121	0.216084	0.231903	0.0386298	26.414	26.5823	26.3771	26	26	26	46.1	46.1	46.1	76.826	0	234.21	9569400000	138	P82808;D3ZZH8;Q4KMC4;F1LNU9	P82808;D3ZZH8	Glutamine--fructose-6-phosphate aminotransferase [isomerizing] 1	Gfpt1
20.2314	NaN	NaN	NaN	NaN	NaN	NaN	NaN	NaN	NaN	NaN	NaN	20.2314	NaN	NaN	1	1	1	3.3	3.3	3.3	63.149	0.00021249	2.3171	86558000	2	D3ZZJ7	D3ZZJ7		Dcp1b
NaN	NaN	NaN	19.5095	NaN	NaN	NaN	NaN	NaN	NaN	NaN	NaN	NaN	19.5095	NaN	1	1	1	2.2	2.2	2.2	71.518	0.0088374	1.3628	11212000	1	D3ZZK0	D3ZZK0		Efcab7
27.6588	28.5441	25.569	27.8108	27.3392	28.3518	27.3634	27.2946	27.3374	1.52768	0.506717	0.034773	27.6588	27.8108	27.3374	5	5	5	30.3	30.3	30.3	13.373	0	39.709	25062000000	82	P60868;D3ZZK1	P60868;D3ZZK1	40S ribosomal protein S20	Rps20;LOC100359563
NaN	22.768	NaN	22.484	NaN	NaN	23.0602	23.0051	23.071	NaN	NaN	0.0353501	22.768	22.484	23.0602	5	5	5	24.9	24.9	24.9	29.238	0	13.773	646030000	13	D3ZZK8;D3ZRG9	D3ZZK8;D3ZRG9		Frg1;Frg1l1
20.7697	NaN	NaN	NaN	NaN	NaN	NaN	NaN	NaN	NaN	NaN	NaN	20.7697	NaN	NaN	1	1	1	1.8	1.8	1.8	82.724	0	3.3808	36369000	1	D3ZZL3	D3ZZL3		Naglu
23.3685	23.9193	NaN	23.3672	23.2282	23.5695	22.9664	23.18	23.5404	0.389418	0.17166	0.290098	23.6439	23.3672	23.18	6	6	6	22.7	22.7	22.7	32.118	0	54.115	1109000000	19	D3ZZL6;Q5RK00	D3ZZL6;Q5RK00	39S ribosomal protein L46, mitochondrial	Mrpl46
NaN	NaN	NaN	21.9072	NaN	NaN	21.7213	22.0368	22.0924	NaN	NaN	0.200173	NaN	21.9072	22.0368	7	7	7	4.6	4.6	4.6	195.08	0	13.6	297220000	9	D3ZZL9	D3ZZL9	GRIP and coiled-coil domain-containing protein 2	Gcc2
NaN	NaN	NaN	21.6499	NaN	22.4289	22.5027	NaN	22.0286	NaN	0.550801	0.335239	NaN	22.0394	22.2657	4	4	4	7.8	7.8	7.8	88.602	0	112.12	291560000	9	D3ZZM3	D3ZZM3		Cog4
NaN	NaN	NaN	NaN	NaN	21.9315	NaN	NaN	NaN	NaN	NaN	NaN	NaN	21.9315	NaN	3	1	1	6.9	6	6	24.92	0	3.9297	100240000	4	D3ZZP2	D3ZZP2		Rab39a
NaN	20.4088	NaN	NaN	NaN	NaN	NaN	NaN	NaN	NaN	NaN	NaN	20.4088	NaN	NaN	6	6	6	9.4	9.4	9.4	110.08	0	12.168	79810000	6	Q4V8B3;D3ZZP5;D3ZY87	Q4V8B3;D3ZZP5;D3ZY87	Mediator of RNA polymerase II transcription subunit 24	Med24
NaN	23.6703	23.2571	23.8653	23.4527	23.8416	23.4629	23.8474	24.1701	0.292205	0.231665	0.354068	23.4637	23.8416	23.8474	13	13	12	25.8	25.8	24.5	80.871	0	74.227	1432500000	39	O08679;F1LR34;D3ZZQ3;D4ADA3;D4A6T9	O08679;F1LR34;D3ZZQ3;D4ADA3	Serine/threonine-protein kinase MARK2	Mark2
23.128	23.4217	NaN	22.7556	22.2204	22.9172	23.6325	23.601	23.2321	0.20769	0.364681	0.222655	23.2749	22.7556	23.601	11	11	11	14.8	14.8	14.8	108.25	0	44.481	997520000	20	D3ZZQ6;D4A649	D3ZZQ6		Ints4
22.6375	23.6242	23.8838	NaN	22.6565	NaN	22.5805	23.2048	23.1516	0.65758	NaN	0.346124	23.6242	22.6565	23.1516	8	8	8	24.9	24.9	24.9	55.644	0	25.521	733200000	13	D3ZZQ9;D3ZTY8;D3ZTZ8;D3ZSB6;D3ZSB8;D4A6C9;D3ZC23	D3ZZQ9;D3ZTY8;D3ZTZ8;D3ZSB6;D3ZSB8;D4A6C9		Tom1l2
25.966	25.5084	25.3392	25.7583	25.6657	25.9653	26.2917	26.1114	26.1591	0.324244	0.153425	0.0934336	25.5084	25.7583	26.1591	16	16	16	52.2	52.2	52.2	28.317	0	153.27	6772500000	80	D3ZZR5;D3ZLF6	D3ZZR5		Snrpa1
25.3526	26.9336	25.5401	25.4719	26.8471	27.2397	26.4476	26.4328	NaN	0.863781	0.928303	0.0104713	25.5401	26.8471	26.4402	7	7	7	48.6	48.6	48.6	15.388	0	90.563	5702600000	33	D3ZZR9	D3ZZR9	Peptidyl-prolyl cis-trans isomerase	Fkbp2
NaN	22.7623	NaN	22.3279	21.9329	NaN	22.6677	22.6222	22.3389	NaN	0.279272	0.178179	22.7623	22.1304	22.6222	9	9	9	23.2	23.2	23.2	61.708	0	28.03	462960000	19	Q4KMB9;D3ZZS3;D4A077	Q4KMB9;D3ZZS3;D4A077		Ush1c
24.3123	24.5177	NaN	24.6148	23.5135	24.6191	24.3576	24.8099	24.8307	0.145218	0.637066	0.267323	24.415	24.6148	24.8099	5	5	5	18	18	18	41.254	0	197.23	2486900000	25	D3ZZT5;P63016;P63016-2;F1M8Y8;F1M5I1;F1M6K5;F1M368	D3ZZT5;P63016;P63016-2;F1M8Y8;F1M5I1	Paired box protein Pax-6	Pax6
25.9132	26.1575	25.4368	25.6423	25.8438	25.9742	25.7852	25.9402	25.8803	0.36651	0.167206	0.0781598	25.9132	25.8438	25.8803	20	20	20	49	49	49	34.347	0	64.611	6429100000	87	D3ZZU0;P85970	D3ZZU0;P85970	Actin-related protein 2/3 complex subunit 2	Arpc2
NaN	23.413	NaN	NaN	NaN	NaN	NaN	22.3876	NaN	NaN	NaN	NaN	23.413	NaN	22.3876	9	8	8	8.4	7.2	7.2	160.39	0	16.912	502630000	10	Q62868;F1LQT3;D3ZZU3	Q62868;F1LQT3;D3ZZU3	Rho-associated protein kinase 2	Rock2
NaN	20.1291	NaN	NaN	NaN	NaN	NaN	NaN	NaN	NaN	NaN	NaN	20.1291	NaN	NaN	1	1	1	10.6	10.6	10.6	19.587	0	4.8021	107220000	3	D3ZZU4	D3ZZU4		Tmem160
23.613	23.6568	NaN	23.8462	NaN	23.7315	23.5278	23.9581	24.1953	0.0309284	0.0811337	0.33837	23.6349	23.7889	23.9581	6	6	6	56.8	56.8	56.8	13.771	0	160.67	1452500000	22	D3ZZV1;Q6EIX2	D3ZZV1		Pam16
NaN	20.3042	NaN	NaN	NaN	NaN	NaN	NaN	NaN	NaN	NaN	NaN	20.3042	NaN	NaN	2	1	1	4.3	2.6	2.6	52.906	0	7.3196	35539000	2	Q5FVJ0;D3ZZV4;D4AAN3;Q5FVJ0-2;F1LTI2;D4A6B6;F1LR42	Q5FVJ0;D3ZZV4;D4AAN3;Q5FVJ0-2;F1LTI2;D4A6B6;F1LR42	Protein RUFY3	Rufy3;LOC100910755;Rufy1
NaN	NaN	NaN	NaN	21.7025	NaN	NaN	NaN	NaN	NaN	NaN	NaN	NaN	21.7025	NaN	2	2	2	15.6	15.6	15.6	7.0242	0	3.8698	411470000	5	F1M6L8;D3ZZW2	F1M6L8;D3ZZW2		LOC684976;LOC100910678
NaN	NaN	NaN	NaN	18.3994	NaN	NaN	NaN	NaN	NaN	NaN	NaN	NaN	18.3994	NaN	1	1	1	3.6	3.6	3.6	47.622	0	2.5036	17597000	1	D3ZZX1	D3ZZX1		Inpp5a
22.7027	22.3863	NaN	21.5114	NaN	NaN	22.2446	22.1885	22.7663	0.223714	NaN	0.318674	22.5445	21.5114	22.2446	10	10	10	19.3	19.3	19.3	87.453	0	31.588	552340000	16	D3ZZY2;E9PSW0	D3ZZY2;E9PSW0		Utp14a
24.1876	NaN	NaN	24.2973	23.4035	NaN	NaN	NaN	NaN	NaN	0.632006	NaN	24.1876	23.8504	NaN	3	3	3	49	49	49	6.0372	0.0010482	2.1157	1159900000	7	D3ZZY4;D4A2X6;D4A610	D3ZZY4;D4A2X6;D4A610		LOC100360426
24.5438	24.9781	NaN	23.8604	NaN	24.3173	24.8877	24.7394	24.6432	0.307131	0.323055	0.123169	24.761	24.0888	24.7394	29	29	29	18.1	18.1	18.1	247.88	0	323.31	2437100000	48	D3ZZZ0	D3ZZZ0		Ahctf1
NaN	NaN	NaN	NaN	NaN	19.6372	NaN	NaN	NaN	NaN	NaN	NaN	NaN	19.6372	NaN	2	2	2	3.8	3.8	3.8	68.592	0	2.5899	56017000	3	D4A015	D4A015		Eps8l3
24.9697	24.9093	NaN	NaN	NaN	24.5262	NaN	24.8761	NaN	0.0426742	NaN	NaN	24.9395	24.5262	24.8761	5	5	5	5.3	5.3	5.3	160.79	0	15.599	2403600000	9	D4A020;D3ZDB1;D4AA12;D4AA16	D4A020		Med14
25.7412	25.3045	26.5362	25.0147	25.1392	25.4519	25.5519	25.7092	25.6891	0.624484	0.225207	0.0856435	25.7412	25.1392	25.6891	21	21	21	37.6	37.6	37.6	102.07	0	323.31	4878600000	82	D4A031	D4A031		Ddx42
23.7026	23.6712	NaN	23.5819	22.652	23.14	23.1528	23.9582	22.554	0.0222104	0.465145	0.704619	23.6869	23.14	23.1528	5	5	5	35.1	35.1	35.1	20.168	0	104.93	1148600000	21	D4A040;D4A0K2	D4A040		Mrps11
26.8404	27.1577	27.075	27.0571	27.0532	26.5855	27.3189	27.4273	27.2995	0.164606	0.27118	0.068863	27.075	27.0532	27.3189	77	77	77	31.8	31.8	31.8	341.03	0	323.31	15748000000	241	D4A054	D4A054		Ranbp2
NaN	NaN	NaN	NaN	NaN	NaN	NaN	NaN	NaN	NaN	NaN	NaN	NaN	NaN	NaN	1	1	1	1.3	1.3	1.3	149.11	0.0024525	1.823	0	1	D4A058;F1M2D5	D4A058;F1M2D5		Atad5
NaN	NaN	22.986	NaN	21.9932	NaN	NaN	NaN	NaN	NaN	NaN	NaN	22.986	21.9932	NaN	3	3	3	13.5	13.5	13.5	49.453	0	13.811	35873000	5	D4A060;D4A059	D4A060;D4A059		Snx30
NaN	NaN	NaN	21.1082	NaN	NaN	NaN	NaN	NaN	NaN	NaN	NaN	NaN	21.1082	NaN	1	1	1	3	3	3	41.248	0	6.6109	201880000	7	D4A068	D4A068		Pnma2
22.2288	22.4683	NaN	22.3183	22.4434	23.0416	22.5473	22.6275	22.5784	0.169331	0.386595	0.0404418	22.3486	22.4434	22.5784	10	10	10	11.1	11.1	11.1	163.19	0	48.133	631650000	19	F1LXG3;D4A069;F1LTX9	F1LXG3;D4A069;F1LTX9		Zmym4
NaN	NaN	NaN	21.27	NaN	NaN	NaN	NaN	NaN	NaN	NaN	NaN	NaN	21.27	NaN	2	2	2	3.6	3.6	3.6	90.437	0.0018515	1.8928	48112000	2	D4A0B2;F1LMI0	D4A0B2;F1LMI0		Lpin3
24.6948	25.1671	24.5511	24.8062	24.9954	24.1624	24.2419	24.3962	24.4877	0.322282	0.436694	0.124244	24.6948	24.8062	24.3962	15	15	15	22.8	22.8	22.8	88.753	0	64.495	2287600000	33	D4A0C3;F1M088;F1M258	D4A0C3		Hid1
21.9203	NaN	NaN	NaN	NaN	NaN	NaN	NaN	NaN	NaN	NaN	NaN	21.9203	NaN	NaN	5	3	3	10	4.2	4.2	102.99	0	51.751	258130000	8	D4A0C6	D4A0C6
NaN	NaN	NaN	NaN	20.2824	NaN	NaN	NaN	NaN	NaN	NaN	NaN	NaN	20.2824	NaN	4	4	4	18.7	18.7	18.7	35.646	0	25.037	112840000	5	D4A0D0;Q5BJN8-2;Q5BJN8	D4A0D0;Q5BJN8-2;Q5BJN8	Protein SDE2 homolog	Sde2
24.0347	NaN	NaN	NaN	23.5347	NaN	23.9009	23.8309	NaN	NaN	NaN	0.0494406	24.0347	23.5347	23.8659	7	7	7	13	13	13	72.694	0	28.691	1082600000	19	D4A0E8	D4A0E8	Protein arginine N-methyltransferase 5	Prmt5
25.291	25.6028	24.6151	25.18	25.1959	24.8537	25.6818	25.7103	25.4181	0.504909	0.193164	0.161112	25.291	25.18	25.6818	14	14	13	32.6	32.6	30.5	50.507	0	208	4735300000	65	Q9WVC0;D4A0F5;F1LMC7;F1LYE8;F1M3G0;D3ZBQ2;D3ZHG7	Q9WVC0;D4A0F5;F1LMC7;F1LYE8	Septin-7	2016-09-07
NaN	NaN	NaN	NaN	NaN	NaN	22.5064	22.0231	22.7855	NaN	NaN	0.385753	NaN	NaN	22.5064	4	4	4	23.8	23.8	23.8	14.019	0	10.298	525130000	11	D4A0G6;Q6TXG8	D4A0G6;Q6TXG8		Mrps28
24.3356	24.2377	23.8602	23.8447	23.6915	24.8503	24.4307	24.2556	23.7309	0.251011	0.629492	0.364165	24.2377	23.8447	24.2556	10	9	9	49.3	43.5	43.5	24.66	0	43.684	2226600000	36	D4A0G7;F1M5M8	D4A0G7;F1M5M8		LOC100364984
NaN	NaN	NaN	22.2561	NaN	NaN	NaN	NaN	NaN	NaN	NaN	NaN	NaN	22.2561	NaN	6	6	6	9.9	9.9	9.9	138.17	0	52.712	161840000	11	D4A0G9	D4A0G9		Ercc6l
NaN	NaN	NaN	NaN	21.8404	NaN	NaN	NaN	NaN	NaN	NaN	NaN	NaN	21.8404	NaN	2	2	2	14.8	14.8	14.8	28.654	0	3.806	109610000	7	D4A0H1;F1LMK9	D4A0H1;F1LMK9		Reep3
23.4005	23.2124	NaN	23.7037	22.5266	23.5047	NaN	NaN	NaN	0.133041	0.630061	NaN	23.3065	23.5047	NaN	3	2	2	34.3	22.9	22.9	12.174	0	12.904	1082400000	17	D4A0I2	D4A0I2		Fsd1l
NaN	21.053	NaN	21.935	NaN	22.0504	20.5686	21.0595	NaN	NaN	0.0816287	0.347111	21.053	21.9927	20.814	2	2	2	8	8	8	48.415	0	19.457	279400000	10	D4A0M2	D4A0M2		Nxn
24.0137	23.6985	NaN	NaN	NaN	23.4185	NaN	NaN	NaN	0.222879	NaN	NaN	23.8561	23.4185	NaN	2	2	2	18.1	18.1	18.1	14.231	0	6.3138	703520000	8	D4A5S5;D4A0Q0;P38718-2;P38718	D4A5S5;D4A0Q0;P38718-2;P38718	Mitochondrial pyruvate carrier 2	Mpc2
NaN	NaN	NaN	21.1779	NaN	NaN	NaN	NaN	NaN	NaN	NaN	NaN	NaN	21.1779	NaN	2	2	2	2.9	2.9	2.9	150.91	0	5.3312	78093000	4	D4A3T0;D4A0Q9;F1LPV6	D4A3T0;D4A0Q9;F1LPV6		Sos1
NaN	NaN	NaN	22.56	NaN	NaN	NaN	NaN	NaN	NaN	NaN	NaN	NaN	22.56	NaN	4	4	4	10.5	10.5	10.5	99.902	0	20.452	321070000	5	D4A1Z3;D4A0R3;D4A1Z4	D4A1Z3;D4A0R3;D4A1Z4		Gtf3c2
24.5506	25.053	NaN	24.5755	24.1178	24.8107	24.9193	24.778	25.09	0.355228	0.352337	0.156245	24.8018	24.5755	24.9193	7	7	7	45.5	45.5	45.5	20.858	0	80.68	3147500000	39	D4A0T0	D4A0T0		Ndufb10
NaN	NaN	NaN	NaN	NaN	20.7765	NaN	NaN	NaN	NaN	NaN	NaN	NaN	20.7765	NaN	3	3	3	13.3	13.3	13.3	38.31	0	5.5129	75475000	3	D4A0T8	D4A0T8		Dhrs7
19.8242	NaN	NaN	NaN	NaN	NaN	NaN	NaN	NaN	NaN	NaN	NaN	19.8242	NaN	NaN	2	2	2	2.6	2.6	2.6	104.49	0.002452	1.8219	35408000	2	D4A0U6	D4A0U6	DNA ligase	Lig4
23.4831	23.3762	NaN	24.0497	23.9434	24.0485	24.2206	24.0141	23.8878	0.0755474	0.0610169	0.167993	23.4297	24.0485	24.0141	12	12	12	11.5	11.5	11.5	151.64	0	78.936	1575800000	37	D4A0U9	D4A0U9	DNA mismatch repair protein MSH6	Msh6
26.1301	26.0068	27.6169	26.3646	26.4071	26.8575	26.0573	26.2327	26.1634	0.896118	0.273111	0.0883565	26.1301	26.4071	26.1634	34	34	34	28.6	28.6	28.6	155	0	323.31	9313200000	153	P37199;F1LS02;D4A0V4;D3ZZ14;Q5BK44;D3ZAV4	P37199;F1LS02;D4A0V4	Nuclear pore complex protein Nup155	Nup155
NaN	NaN	22.2762	23.0463	21.943	NaN	NaN	NaN	NaN	NaN	0.780144	NaN	22.2762	22.4947	NaN	11	11	11	13	13	13	122.56	0	26.769	333650000	19	D4A0V6	D4A0V6		Anln
NaN	NaN	NaN	NaN	23.6003	NaN	22.8988	22.1857	NaN	NaN	NaN	0.504252	NaN	23.6003	22.5423	2	2	2	14.2	14.2	14.2	20.158	0	4.9207	444300000	11	D4A0W1	D4A0W1		Emc4
NaN	NaN	NaN	NaN	21.7752	NaN	NaN	NaN	NaN	NaN	NaN	NaN	NaN	21.7752	NaN	3	3	3	2.8	2.8	2.8	129.96	0	11.117	96641000	6	D4A0W7	D4A0W7		Fndc3b
29.8898	29.6784	29.2264	30.1819	29.8291	29.8796	29.4705	29.5823	29.6205	0.338908	0.190779	0.0779302	29.6784	29.8796	29.5823	53	53	53	57.4	57.4	57.4	106.9	0	323.31	80543000000	527	D4A0W9;D3ZAN3;D3ZNL7;REV__D4ABD6;REV__D4A312;REV__D4A237	D4A0W9;D3ZAN3;D3ZNL7		Ganab
23.1245	22.6691	NaN	22.3566	NaN	22.8463	23.0596	23.0595	22.9461	0.321982	0.346299	0.0654801	22.8968	22.6014	23.0595	11	11	5	9.7	9.7	4.6	135.39	0	18.69	750870000	25	F1M775;D4A0X2	F1M775;D4A0X2		Diaph1
NaN	NaN	NaN	21.67	21.0581	NaN	NaN	NaN	NaN	NaN	0.432686	NaN	NaN	21.364	NaN	3	3	3	6	6	6	103.59	0	29.438	138590000	8	D4A0X3	D4A0X3		Btbd8
21.3217	NaN	NaN	NaN	NaN	22.128	21.4816	NaN	NaN	NaN	NaN	NaN	21.3217	22.128	21.4816	3	3	3	12.3	12.3	12.3	37.427	0	9.6244	171240000	8	D4A0Y4	D4A0Y4		Oxnad1
27.6606	28.0885	24.6823	27.3455	27.0088	26.8696	27.9579	28.0881	27.8529	1.85542	0.244697	0.117819	27.6606	27.0088	27.9579	72	72	72	40.2	40.2	40.2	348.45	0	323.31	22166000000	314	D4A0Y6	D4A0Y6		Mki67
26.2308	26.4251	25.4534	26.2027	25.9007	26.3951	26.1015	26.1614	26.4797	0.514183	0.249262	0.203291	26.2308	26.2027	26.1614	31	24	24	33.8	25.7	25.7	103.16	0	153.13	8345400000	89	D4A101;Q66HM2;P18484	D4A101;Q66HM2;P18484	AP-2 complex subunit alpha-2	Ap2a2
23.625	23.9006	24.0926	23.7754	23.8767	23.6369	23.4949	NaN	23.6698	0.235027	0.120398	0.123708	23.9006	23.7754	23.5823	9	9	9	37.3	37.3	37.3	35.439	0	36.878	1227800000	26	D4A104	D4A104		Mrpl45
23.5324	22.9764	NaN	22.3799	NaN	22.3874	24.0125	23.665	23.2086	0.393159	0.00530983	0.403149	23.2544	22.3837	23.665	12	12	12	16.9	16.9	16.9	106.07	0	39.142	944220000	23	D4A106	D4A106		Wdr3
NaN	20.1412	NaN	NaN	NaN	NaN	NaN	NaN	NaN	NaN	NaN	NaN	20.1412	NaN	NaN	1	1	1	8.5	8.5	8.5	20.965	0	26.647	91971000	6	D4A108	D4A108		Med29
NaN	NaN	NaN	NaN	19.8198	NaN	NaN	NaN	NaN	NaN	NaN	NaN	NaN	19.8198	NaN	2	2	2	21.2	21.2	21.2	22.816	0	13.19	5146300	2	D4A110	D4A110		Cmtm4
22.9386	22.9569	NaN	22.3042	21.9729	22.7947	22.9812	23.5013	22.6513	0.0129408	0.413445	0.428524	22.9478	22.3042	22.9812	6	6	6	7.5	7.5	7.5	103.85	0	15.451	813960000	23	D4A116;Q6XLI7	D4A116;Q6XLI7		Rbm12
NaN	26.6278	NaN	26.4904	27.1809	NaN	NaN	NaN	26.8043	NaN	0.488292	NaN	26.6278	26.8356	26.8043	7	7	4	7.1	7.1	4.5	194.19	0	12.925	12651000000	28	D4A121;Q9WVE9;D3ZV52;F1M823;Q9WVE9-2;D4A8B8	D4A121;Q9WVE9;D3ZV52;F1M823;Q9WVE9-2	Intersectin-1	Itsn1
24.1536	24.0448	NaN	23.1194	22.458	NaN	23.178	23.2808	NaN	0.0768988	0.467695	0.0726908	24.0992	22.7887	23.2294	6	6	6	9.9	9.9	9.9	85.824	0	11.585	1051200000	13	Q9QY02;D4A124;Q9QY02-2;G3V690	Q9QY02;D4A124;Q9QY02-2;G3V690	YTH domain-containing protein 1	Ythdc1
24.7289	24.8589	NaN	24.1757	22.0953	23.7175	23.409	23.8506	23.4437	0.0918963	1.09312	0.245577	24.7939	23.7175	23.4437	6	6	6	22.4	22.4	22.4	33.082	0	15.039	1824600000	17	D4A131	D4A131		Mrpl4
27.7528	27.9208	28.9668	28.0704	27.7965	28.2354	27.811	27.6036	28.0415	0.657764	0.221704	0.219041	27.9208	28.0704	27.811	33	33	33	48.3	48.3	48.3	68.264	0	323.31	23219000000	182	D4A133	D4A133		Atp6v1a
NaN	NaN	NaN	NaN	NaN	22.6207	NaN	NaN	NaN	NaN	NaN	NaN	NaN	22.6207	NaN	4	4	4	6.8	6.8	6.8	91.662	0	7.5089	144550000	6	Q4V8A2;D4A152;F8WFQ5	Q4V8A2;D4A152;F8WFQ5	Cell division cycle protein 27 homolog	Cdc27
NaN	21.6941	NaN	NaN	NaN	NaN	NaN	NaN	NaN	NaN	NaN	NaN	21.6941	NaN	NaN	2	2	2	12.9	12.9	12.9	19.914	0	2.9938	125830000	1	D4A170;D3ZDM6;D3ZJZ5;D3ZG20;D3ZCA9	D4A170;D3ZDM6;D3ZJZ5;D3ZG20;D3ZCA9		Cdk8;Cdk19
NaN	NaN	NaN	NaN	22.7849	NaN	22.2987	22.1205	NaN	NaN	NaN	0.126049	NaN	22.7849	22.2096	6	6	6	13.6	13.6	13.6	79.059	0	30.561	401380000	11	D4A4N4;D4A181;D3ZJ26	D4A4N4;D4A181;D3ZJ26		Mettl13
NaN	NaN	NaN	NaN	NaN	23.5064	NaN	NaN	NaN	NaN	NaN	NaN	NaN	23.5064	NaN	2	2	2	18	18	18	18.816	0	9.4274	327950000	6	D4A197	D4A197		Mcee
NaN	NaN	NaN	21.6421	NaN	22.4149	NaN	NaN	NaN	NaN	0.546466	NaN	NaN	22.0285	NaN	5	3	3	12.1	8	8	59.909	0	8.7185	161790000	6	D4A1A5;D4A1A4;F1LT47	D4A1A5;D4A1A4;F1LT47		Ppp2r5c
NaN	NaN	NaN	NaN	NaN	NaN	20.9348	NaN	NaN	NaN	NaN	NaN	NaN	NaN	20.9348	3	3	3	23	23	23	25.232	0	31.346	56464000	4	D4A1B2	D4A1B2		Arpin
24.1216	22.8518	NaN	25.2789	24.504	25.0697	24.5882	24.8356	24.1978	0.897891	0.400914	0.321534	23.4867	25.0697	24.5882	8	8	8	29	29	29	21.112	0	11.966	2658000000	19	D4A1B8	D4A1B8		Dctn3
26.5452	26.6562	26.1581	26.6914	26.5898	26.6322	27.2614	26.8284	26.7356	0.261476	0.051037	0.28065	26.5452	26.6322	26.8284	52	52	52	40.4	40.4	40.4	141.54	0	323.31	12252000000	167	D4A1B9;F1LQB2;P97690	D4A1B9;F1LQB2;P97690	Structural maintenance of chromosomes protein 3	Smc3
NaN	22.3528	NaN	NaN	NaN	NaN	NaN	NaN	NaN	NaN	NaN	NaN	22.3528	NaN	NaN	2	2	2	12.7	12.7	12.7	26.293	0	4.0407	107770000	2	D4A1C1	D4A1C1		Rabl3
NaN	NaN	NaN	20.9269	NaN	NaN	NaN	NaN	NaN	NaN	NaN	NaN	NaN	20.9269	NaN	1	1	1	10.9	10.9	10.9	15.702	0	16.089	176590000	6	D4A1C5	D4A1C5		Spc24
NaN	NaN	NaN	NaN	19.531	NaN	NaN	NaN	NaN	NaN	NaN	NaN	NaN	19.531	NaN	1	1	1	6.3	6.3	6.3	24.431	0.0051948	1.5667	4212700	2	D4A1D4	D4A1D4		Nudt14
NaN	NaN	NaN	NaN	22.0381	NaN	NaN	NaN	NaN	NaN	NaN	NaN	NaN	22.0381	NaN	2	2	2	3.1	3.1	3.1	67.407	0.002849	1.7448	65924000	2	D4A1D9	D4A1D9		Six6os1
22.93	23.7352	NaN	23.2597	23.2122	23.4706	22.822	22.9035	22.8289	0.56937	0.137551	0.0451976	23.3326	23.2597	22.8289	7	7	7	10.2	10.2	10.2	92.741	0	23.074	1012300000	18	D4A1E2	D4A1E2
NaN	NaN	NaN	NaN	20.0571	NaN	NaN	NaN	NaN	NaN	NaN	NaN	NaN	20.0571	NaN	1	1	1	21.7	21.7	21.7	6.5835	0	3.2171	6066500	2	D4A1G1;P35745	D4A1G1;P35745	Acylphosphatase;Acylphosphatase-2	Acyp2
25.4208	25.9471	26.1457	25.6007	25.6496	25.144	25.5065	25.9998	25.628	0.374578	0.27889	0.257018	25.9471	25.6007	25.628	5	5	5	55	55	55	11.482	0	293.97	5611900000	67	D4A1G4;P00173-2;P00173	D4A1G4;P00173-2;P00173	Cytochrome b5	Cyb5a
NaN	22.5599	NaN	NaN	22.7278	NaN	22.4382	22.7771	22.9608	NaN	NaN	0.265114	22.5599	22.7278	22.7771	4	4	4	25.4	25.4	25.4	21.163	0	42.942	553900000	13	D4A1G6;F1M984;Q642C0;D3ZUF2;D3ZJN2	D4A1G6;F1M984;Q642C0;D3ZUF2;D3ZJN2	DnaJ homolog subfamily C member 8	Dnajc8
NaN	NaN	NaN	21.0698	19.7187	NaN	NaN	NaN	NaN	NaN	0.955379	NaN	NaN	20.3942	NaN	4	3	3	4	3.1	3.1	171.69	0	7.9119	72651000	6	D4A1G8;D4AAL0	D4A1G8;D4AAL0		Cep170b
25.5438	24.967	27.4418	25.4623	26.2176	25.1361	24.5827	24.4085	24.7045	1.29488	0.554722	0.148759	25.5438	25.4623	24.5827	12	12	12	39.9	39.9	39.9	36.287	0	239.06	4272700000	65	D4A1H2	D4A1H2		Plcxd3
24.0624	24.0671	24.6629	24.043	23.2636	23.4545	23.4898	22.8992	23.3386	0.345322	0.406279	0.306803	24.0671	23.4545	23.3386	8	8	8	23.8	23.8	23.8	55.809	0	139.48	1498600000	35	D4A1H8;D3ZSV2	D4A1H8		Pwp1
23.4739	23.3507	NaN	NaN	22.6839	NaN	23.7065	23.4546	23.3397	0.0871502	NaN	0.1876	23.4123	22.6839	23.4546	6	6	6	13.8	13.8	13.8	83.525	0	129.81	1011700000	19	D4A1I7;F1M313;Q5U2M9;D3ZYK7	D4A1I7;F1M313;Q5U2M9;D3ZYK7		Rfx3
23.7926	23.8358	NaN	24.6753	24.4812	24.2382	24.0086	23.3937	23.7384	0.0304981	0.219005	0.308153	23.8142	24.4812	23.7384	16	16	16	19.9	19.9	19.9	128.56	0	299.24	1827900000	43	D4A1J6	D4A1J6		Ankfy1
NaN	NaN	NaN	NaN	NaN	22.6477	NaN	NaN	NaN	NaN	NaN	NaN	NaN	22.6477	NaN	5	5	5	9.4	9.4	9.4	66.185	0	6.7281	235080000	3	D4A1J8;D4A4L4;D3ZWV6	D4A1J8;D4A4L4		Map7d2
23.1349	24.2139	NaN	22.1456	NaN	22.5097	23.2405	23.1307	NaN	0.763018	0.257507	0.0776257	23.6744	22.3277	23.1856	6	6	6	21.1	21.1	21.1	28.531	0	8.4673	843180000	14	D4A1K2	D4A1K2		Rpl7l1
NaN	20.7321	NaN	NaN	NaN	NaN	NaN	NaN	NaN	NaN	NaN	NaN	20.7321	NaN	NaN	1	1	1	9	9	9	23.489	0.0055899	1.5524	166820000	1	D4A1K4	D4A1K4		RGD1310262
22.8577	22.4923	NaN	22.3487	22.8649	23.1356	23.1667	22.6164	23.1599	0.25842	0.399772	0.315789	22.675	22.8649	23.1599	6	6	6	7.6	7.6	7.6	108.67	0	8.2917	866530000	18	P14925;D4A1N9;F1LPH3;P14925-5;P14925-2;D3ZH61;P14925-3;P14925-4;D4AEC8;P14925-6;P14925-7	P14925;D4A1N9;F1LPH3;P14925-5;P14925-2;D3ZH61;P14925-3;P14925-4	Peptidyl-glycine alpha-amidating monooxygenase;Peptidylglycine alpha-hydroxylating monooxygenase;Peptidyl-alpha-hydroxyglycine alpha-amidating lyase	Pam
NaN	NaN	NaN	NaN	23.346	23.9592	23.2199	23.3458	21.9967	NaN	0.433654	0.745218	NaN	23.6526	23.2199	8	8	8	24.8	24.8	24.8	52.653	0	33.827	727800000	19	D4A1P1;Q6AZ05;Q63054	D4A1P1;Q6AZ05;Q63054	Islet cell autoantigen 1	Ica1
22.8803	23.6943	NaN	22.6354	NaN	NaN	23.7477	23.5376	23.4841	0.575628	NaN	0.139317	23.2873	22.6354	23.5376	9	5	5	38	27.5	27.5	39.314	0	47.524	1028000000	14	D4A1P3;Q6AY48;D3ZPF1	D4A1P3;Q6AY48;D3ZPF1		Pcbp3
22.3158	22.7926	NaN	22.6485	NaN	23.0281	22.7935	22.8373	22.5811	0.337141	0.268467	0.137062	22.5542	22.8383	22.7935	8	8	8	14.4	14.4	14.4	97.692	0	16.937	673720000	19	D4A6K9;D4A3C0;D4A1Q4	D4A6K9;D4A3C0;D4A1Q4		Abr
24.5864	24.6665	NaN	24.5602	24.3182	24.5211	24.7491	24.4807	24.373	0.0566332	0.129915	0.193717	24.6264	24.5211	24.4807	15	15	15	26	26	26	73.897	0	174.63	2566500000	47	D4A1Q9	D4A1Q9		Ttll12
NaN	NaN	NaN	NaN	21.2492	NaN	NaN	NaN	NaN	NaN	NaN	NaN	NaN	21.2492	NaN	3	3	3	4.1	4.1	4.1	128.63	0	9.427	48911000	4	D4A1R0;D3ZZ16	D4A1R0;D3ZZ16		Dhx37
23.0438	22.6751	NaN	23.7129	22.6594	22.9485	23.377	22.8898	23.7606	0.26069	0.544331	0.436453	22.8594	22.9485	23.377	5	4	4	9.7	8	8	58.843	0	8.6072	1003300000	15	D4A1R8;D3ZSJ8	D4A1R8;D3ZSJ8		Cpne1
NaN	NaN	NaN	NaN	NaN	NaN	NaN	NaN	NaN	NaN	NaN	NaN	NaN	NaN	NaN	1	1	1	0.9	0.9	0.9	192.59	0.0022564	1.8589	0	1	D4A2J9;D4A1S3	D4A2J9;D4A1S3		Bcor
26.6225	26.5189	24.9358	26.6381	26.9091	27.0917	27.1692	26.7087	26.8673	0.945345	0.228248	0.233938	26.5189	26.9091	26.8673	25	25	25	47	47	47	61.788	0	323.31	12115000000	105	D4A1T2;D4AEI5;D4AB08;D3ZVI4	D4A1T2;D4AEI5;D4AB08;D3ZVI4		Myef2
NaN	19.0331	NaN	NaN	NaN	NaN	NaN	NaN	NaN	NaN	NaN	NaN	19.0331	NaN	NaN	3	3	3	7.2	7.2	7.2	89.286	0	5.6609	8208300	3	D4A1U7	D4A1U7		Rsbn1
NaN	NaN	NaN	NaN	21.2831	NaN	NaN	NaN	NaN	NaN	NaN	NaN	NaN	21.2831	NaN	3	3	3	4.9	4.9	4.9	85.825	0	5.2081	56047000	6	D4A308;D4A1U8;D4A389	D4A308;D4A1U8;D4A389		RGD1311744
NaN	22.2513	22.5495	22.7317	22.8047	22.964	NaN	NaN	NaN	0.210873	0.118811	NaN	22.4004	22.8047	NaN	5	5	5	15.6	15.6	15.6	34.944	0	16.431	607170000	16	D4A1U9;P97829-2;D4A991;P97829	D4A1U9;P97829-2;D4A991;P97829	Leukocyte surface antigen CD47	Cd47
22.1765	22.6766	NaN	NaN	NaN	NaN	21.9443	22.6077	NaN	0.353582	NaN	0.469065	22.4266	NaN	22.276	5	5	5	4.9	4.9	4.9	134	0	7.6057	394730000	8	Q5BJS0;F1LMP5;D4A1V3	Q5BJS0;F1LMP5;D4A1V3	Putative ATP-dependent RNA helicase DHX30	Dhx30
NaN	22.5557	NaN	22.2368	NaN	22.7709	NaN	NaN	NaN	NaN	0.377624	NaN	22.5557	22.5039	NaN	4	4	1	19.9	19.9	3.2	25.091	0	8.0402	341480000	9	D4A1V7;D4A691	D4A1V7;D4A691		Mob1b
22.5109	22.776	NaN	22.6693	21.925	NaN	23.0256	22.7651	23.8969	0.187488	0.526307	0.592731	22.6434	22.2971	23.0256	8	6	0	28.3	16.1	0	40.08	0	7.3043	859340000	11	D4A1W5;Q5U212	D4A1W5;Q5U212		Rbm4
24.4798	24.9125	NaN	24.6861	23.9835	24.8307	24.4117	24.4777	24.045	0.305966	0.453239	0.233091	24.6961	24.6861	24.4117	16	16	16	23.9	23.9	23.9	100.57	0	72.195	2599800000	43	D4A1X2;D4A2C3	D4A1X2;D4A2C3		Exosc10
NaN	NaN	NaN	22.7526	23.1831	23.1163	23.0199	NaN	NaN	NaN	0.231707	NaN	NaN	23.1163	23.0199	6	6	6	11.3	11.3	11.3	103.36	0	80.652	691530000	16	D4A1Y0;D3ZBG9	D4A1Y0;D3ZBG9		Scyl2
22.9029	22.5536	NaN	22.9346	NaN	NaN	23.2493	22.4948	22.3057	0.247049	NaN	0.499223	22.7283	22.9346	22.4948	8	4	4	14	7.7	7.7	66.006	0	15.441	739450000	11	Q4QQT4;D4A1Y3	Q4QQT4;D4A1Y3	Serine/threonine-protein phosphatase 2A 65 kDa regulatory subunit A beta isoform	Ppp2r1b
23.1	23.6271	NaN	24.3045	23.5416	23.5208	22.9101	22.7825	23.075	0.372751	0.446594	0.146647	23.3635	23.5416	22.9101	8	8	8	26.8	26.8	26.8	54.088	0	62.953	1171700000	24	Q5XI21;D4A5T0;D4A1Y4	Q5XI21;D4A5T0;D4A1Y4		Tom1
26.023	26.0477	25.5481	24.5711	25.2043	25.3844	26.0926	26.6078	25.8702	0.281574	0.427185	0.378356	26.023	25.2043	26.0926	16	16	16	60.7	60.7	60.7	37.716	0	118.73	6126900000	68	D4A1Y5;D3ZUA0	D4A1Y5		Mthfd2
NaN	NaN	NaN	NaN	19.7526	NaN	NaN	NaN	NaN	NaN	NaN	NaN	NaN	19.7526	NaN	3	3	3	3.9	3.9	3.9	98.688	0.00021259	2.3188	398790000	2	D4A1Z7	D4A1Z7		Ttf1
25.7865	26.011	NaN	25.7414	25.3182	26.0403	26.1464	26.4131	25.9978	0.158739	0.362826	0.21043	25.8988	25.7414	26.1464	25	25	25	23.5	23.5	23.5	144.53	0	291.11	6878300000	89	D4A206	D4A206		Tcof1
NaN	NaN	NaN	NaN	21.8407	NaN	NaN	22.1377	NaN	NaN	NaN	NaN	NaN	21.8407	22.1377	4	4	4	11.7	11.7	11.7	59.271	0	26.787	203240000	5	D4A234	D4A234		Uri1
NaN	NaN	NaN	NaN	21.4697	NaN	NaN	NaN	NaN	NaN	NaN	NaN	NaN	21.4697	NaN	2	2	2	3.3	3.3	3.3	124.27	0	30.19	16149000	2	D4A239	D4A239		Zfp516
NaN	NaN	NaN	NaN	NaN	NaN	NaN	NaN	NaN	NaN	NaN	NaN	NaN	NaN	NaN	1	1	1	5.4	5.4	5.4	31.189	0.00063278	2.1986	0	0	D4A249	D4A249		Mblac2
NaN	NaN	23.3641	NaN	NaN	NaN	NaN	NaN	NaN	NaN	NaN	NaN	23.3641	NaN	NaN	3	3	3	23.9	23.9	23.9	16.311	0	43.045	83704000	6	D4A259	D4A259		Polr2d
NaN	NaN	NaN	21.484	NaN	NaN	NaN	NaN	NaN	NaN	NaN	NaN	NaN	21.484	NaN	4	4	4	5.4	5.4	5.4	134.04	0	50.937	138280000	5	D4A261	D4A261		Ctc1
24.2821	24.7716	23.8493	24.2883	24.2933	24.8159	24.4718	24.3678	24.098	0.461434	0.303183	0.192901	24.2821	24.2933	24.3678	10	10	10	34.5	34.5	34.5	40.475	0	48.726	2503300000	31	D4A264	D4A264		Zadh2
21.2596	NaN	NaN	NaN	NaN	NaN	NaN	NaN	NaN	NaN	NaN	NaN	21.2596	NaN	NaN	1	1	1	3.5	3.5	3.5	64.877	0	7.6717	108520000	5	D4A274;Q63398	D4A274;Q63398	Transcription factor COE1	Ebf3;Ebf1
20.7684	NaN	NaN	NaN	NaN	NaN	NaN	NaN	NaN	NaN	NaN	NaN	20.7684	NaN	NaN	1	1	1	1.7	1.7	1.7	100.18	0.0089967	1.3374	42495000	2	D4A286	D4A286		Zfp112
NaN	NaN	NaN	NaN	23.8261	24.841	NaN	NaN	24.8574	NaN	0.71765	NaN	NaN	24.3336	24.8574	8	2	2	21.8	5.2	5.2	32.097	0.0014418	1.9145	1903000000	10	D4A2A1	D4A2A1
25.0588	25.2138	NaN	25.4889	25.0683	25.6513	25.3046	25.342	25.0978	0.109602	0.300866	0.131537	25.1363	25.4889	25.3046	16	16	16	44.3	44.3	44.3	46.321	0	145.59	4324600000	84	D4A2B0;D3ZAD3;D3ZT69	D4A2B0;D3ZAD3		Poldip3
25.2726	25.6269	26.0942	24.1964	24.4189	25.33	25.4025	25.4263	24.9052	0.412098	0.600623	0.294209	25.6269	24.4189	25.4025	5	5	5	25.4	25.4	25.4	15.204	0	10.823	4169900000	43	D4A2C6	D4A2C6		Lsm4
NaN	NaN	NaN	NaN	NaN	NaN	NaN	NaN	20.569	NaN	NaN	NaN	NaN	NaN	20.569	5	1	1	5.4	1	1	119.09	0	2.5821	17801000	1	D4A2D7	D4A2D7		Ipo4
21.0266	NaN	NaN	NaN	NaN	NaN	NaN	NaN	NaN	NaN	NaN	NaN	21.0266	NaN	NaN	1	1	1	4	4	4	38.249	0.0016468	1.9033	170070000	3	D4A2F6	D4A2F6		Nhlrc3
NaN	21.6464	NaN	NaN	NaN	21.8236	21.9158	NaN	NaN	NaN	NaN	NaN	21.6464	21.8236	21.9158	2	2	2	3.4	3.4	3.4	86.358	0	5.6629	202920000	6	D4A2G4	D4A2G4		Dgcr8
25.6633	24.5759	30.1197	26.327	26.3873	25.6458	25.9627	25.8968	25.2944	2.93754	0.411822	0.36832	25.6633	26.327	25.8968	8	8	8	47.3	47.3	47.3	23.596	0	59.016	10347000000	77	D4A2G9	D4A2G9		Ranbp1
NaN	22.0917	NaN	NaN	21.6786	NaN	NaN	NaN	NaN	NaN	NaN	NaN	22.0917	21.6786	NaN	3	3	3	9.1	9.1	9.1	52.548	0	23.829	306470000	7	D4A2H2	D4A2H2		Sptlc1
NaN	NaN	NaN	21.9002	NaN	NaN	NaN	NaN	NaN	NaN	NaN	NaN	NaN	21.9002	NaN	4	4	4	4.4	4.4	4.4	200.1	0	4.164	113220000	4	F1M5G8;D4A2I0	F1M5G8;D4A2I0		Tmem131
NaN	NaN	NaN	20.8402	NaN	NaN	NaN	NaN	NaN	NaN	NaN	NaN	NaN	20.8402	NaN	3	3	3	5.3	5.3	5.3	91.686	0	4.2406	260470000	3	D4A2I3	D4A2I3		Tmem63a
27.3905	28.0205	NaN	27.161	28.5539	27.0012	27.8215	28.1387	28.026	0.445442	0.854063	0.160824	27.7055	27.161	28.026	34	34	34	79	79	79	48.574	0	323.31	23116000000	162	D4A2K3;B4F777	D4A2K3;B4F777	High mobility group nucleosome-binding domain-containing protein 5	Hmgn5
NaN	NaN	NaN	NaN	NaN	NaN	NaN	NaN	NaN	NaN	NaN	NaN	NaN	NaN	NaN	2	2	2	5.7	5.7	5.7	61.173	0	3.7361	0	2	Q9WU61;D4ABP1;D4A2L5;F1M7R9;Q9WU61-2	Q9WU61;D4ABP1;D4A2L5;F1M7R9;Q9WU61-2	Chloride channel CLIC-like protein 1	Clcc1
NaN	20.4128	NaN	NaN	NaN	NaN	NaN	NaN	NaN	NaN	NaN	NaN	20.4128	NaN	NaN	2	2	2	8.9	8.9	8.9	44.597	0	5.5191	105360000	3	P46152;D4A2N9;F1M8K3	P46152;D4A2N9;F1M8K3	Transcription factor GATA-4	Gata4
22.4285	22.6059	NaN	NaN	NaN	NaN	22.6654	NaN	22.3378	0.125405	NaN	0.23169	22.5172	NaN	22.5016	4	4	4	13.7	13.7	13.7	50.804	0	47.667	428260000	11	F1LRZ9;D4A2Q4	F1LRZ9;D4A2Q4		Rundc3a
NaN	NaN	NaN	19.3751	NaN	NaN	NaN	NaN	NaN	NaN	NaN	NaN	NaN	19.3751	NaN	2	2	2	4.8	4.8	4.8	68.198	0	8.7659	24139000	4	D4A2T7;Q66HG7	D4A2T7;Q66HG7	Probable ATP-dependent RNA helicase DDX59	Ddx59
NaN	NaN	21.0198	NaN	NaN	NaN	NaN	NaN	NaN	NaN	NaN	NaN	21.0198	NaN	NaN	1	1	1	2.1	2.1	2.1	82.836	0.0057769	1.5288	2126100	1	D4A3Z4;D4A2U7	D4A3Z4;D4A2U7		Gcfc2
NaN	NaN	23.6262	NaN	NaN	NaN	NaN	NaN	NaN	NaN	NaN	NaN	23.6262	NaN	NaN	2	2	2	7.8	7.8	7.8	46.904	0	8.1573	90237000	6	D4A2V2;F1MAR8	D4A2V2;F1MAR8		Tapbp
NaN	NaN	22.5977	NaN	NaN	NaN	NaN	NaN	NaN	NaN	NaN	NaN	22.5977	NaN	NaN	1	1	1	3.9	3.9	3.9	42.928	0	2.6464	13982000	1	F1M1E4;D4A2Y0	F1M1E4;D4A2Y0		Pnkd
24.4932	24.954	NaN	24.2821	24.0278	24.5735	24.0822	23.7318	24.5885	0.32582	0.273063	0.430718	24.7236	24.2821	24.0822	9	9	7	30.9	30.9	25.1	46.628	0	100.52	2293600000	31	Q9Z2F5;D4A2Y2;Q6AZ26	Q9Z2F5;D4A2Y2;Q6AZ26	C-terminal-binding protein 1	Ctbp1
22.3539	22.17	NaN	21.6071	NaN	21.9715	22.0104	21.8221	22.2434	0.129988	0.257697	0.211048	22.262	21.7893	22.0104	7	7	7	10.4	10.4	10.4	113.84	0	14.235	444460000	12	D4A2Z8	D4A2Z8		Dhx36
22.4879	NaN	NaN	NaN	NaN	NaN	NaN	NaN	NaN	NaN	NaN	NaN	22.4879	NaN	NaN	22	1	1	23.2	1.3	1.3	80.7	0.0030444	1.7199	878040000	5	D4A2Z9	D4A2Z9
24.0532	24.7214	23.1527	24.1161	23.5857	24.9407	23.0935	24.357	23.6643	0.787197	0.682815	0.632701	24.0532	24.1161	23.6643	3	3	3	28.5	28.5	28.5	16.69	0	44.334	2027400000	19	D4A305	D4A305		Ccdc58
25.112	24.4938	NaN	24.8867	25.6933	26.203	25.6164	25.2051	24.9055	0.437147	0.66375	0.356913	24.8029	25.6933	25.2051	8	8	8	36.6	36.6	36.6	19.965	0	37.063	4391800000	34	D4A311;Q7TP78	D4A311;Q7TP78		Ndufa8
21.7439	NaN	NaN	21.762	NaN	21.6065	NaN	NaN	NaN	NaN	0.10999	NaN	21.7439	21.6843	NaN	5	5	5	6.9	6.9	6.9	165.32	0	13.555	201720000	8	D4A3U9;D4AEC2;D4A316	D4A3U9;D4AEC2;D4A316		Camsap2
NaN	21.6082	NaN	NaN	21.1309	NaN	NaN	22.6672	NaN	NaN	NaN	NaN	21.6082	21.1309	22.6672	7	7	7	8.3	8.3	8.3	140.54	0	13.825	353280000	13	D4A321	D4A321		Dhx38
NaN	NaN	NaN	NaN	NaN	NaN	NaN	NaN	NaN	NaN	NaN	NaN	NaN	NaN	NaN	1	1	1	94.1	94.1	94.1	1.6098	0	7.6717	0	0	D4A356	D4A356
26.2442	26.1203	26.8457	25.3522	25.5401	25.9795	26.1041	25.7851	25.96	0.38798	0.321925	0.159747	26.2442	25.5401	25.96	17	17	17	38.1	38.1	38.1	64.362	0	242.09	7241400000	101	D4A3E1	D4A3E1		Hnrnpll
22.7618	22.6129	NaN	22.7701	22.784	22.8684	23.1244	22.8539	NaN	0.105267	0.0532048	0.191286	22.6874	22.784	22.9892	13	13	11	10.7	10.7	9.8	243.39	0	111.02	677240000	27	D4A3E3	D4A3E3		Arid1a
NaN	NaN	23.5056	NaN	22.6078	22.6632	NaN	NaN	NaN	NaN	0.0391743	NaN	23.5056	22.6355	NaN	5	5	5	20.2	20.2	20.2	47.648	0	12.319	303090000	7	D4A3E8;D3ZR00;F1LVT7	D4A3E8;D3ZR00		Mrps27
NaN	NaN	NaN	NaN	21.3417	NaN	NaN	NaN	NaN	NaN	NaN	NaN	NaN	21.3417	NaN	3	3	3	5.8	5.8	5.8	97.576	0	3.4236	222790000	5	D4A3F6;D4A6P1	D4A3F6;D4A6P1		Sez6l2
26.6911	26.0721	24.7883	25.8139	26.3657	26.2016	26.1816	25.8945	25.7608	0.970589	0.283343	0.215002	26.0721	26.2016	25.8945	10	10	10	56.3	56.3	56.3	17.27	0	257.31	7282500000	67	D4A3I4	D4A3I4		Btf3l4
24.3347	NaN	NaN	NaN	NaN	NaN	NaN	NaN	NaN	NaN	NaN	NaN	24.3347	NaN	NaN	2	2	2	1.8	1.8	1.8	112.7	0.0069238	1.4439	1778900000	5	D4A3J3	D4A3J3		Cep120
21.6812	NaN	NaN	NaN	NaN	NaN	NaN	NaN	NaN	NaN	NaN	NaN	21.6812	NaN	NaN	2	2	2	6.6	6.6	6.6	50.416	0	20.637	297360000	6	D4A3J4	D4A3J4
29.3777	29.824	28.0969	29.7618	29.613	28.8909	29.5803	29.2346	29.1421	0.896537	0.465882	0.230976	29.3777	29.613	29.2346	17	17	12	48.6	48.6	43.5	22.004	0	315.21	76411000000	334	D4A3K5	D4A3K5	Histone H1.1	Hist1h1a
NaN	NaN	NaN	20.7144	NaN	NaN	NaN	NaN	NaN	NaN	NaN	NaN	NaN	20.7144	NaN	3	3	3	4.1	4.1	4.1	152.15	0	17.176	59895000	4	D4A3M5;F1MA61;Q9WUI9	D4A3M5;F1MA61;Q9WUI9	Nuclear receptor coactivator 2	Ncoa2
NaN	NaN	NaN	NaN	NaN	21.4002	NaN	NaN	NaN	NaN	NaN	NaN	NaN	21.4002	NaN	4	4	4	13.5	13.5	13.5	47.737	0	8.0693	142490000	7	D4A3M7	D4A3M7		Bsdc1
21.4143	NaN	NaN	NaN	NaN	NaN	NaN	NaN	NaN	NaN	NaN	NaN	21.4143	NaN	NaN	2	2	2	10.8	10.8	10.8	42.909	0	18.51	107020000	4	D4A3M8	D4A3M8		Nck2
23.4196	23.3935	NaN	23.2132	NaN	23.6686	24.3065	23.6279	23.8468	0.0184421	0.321988	0.346369	23.4065	23.4409	23.8468	4	4	4	11.3	11.3	11.3	46.944	0	12.086	1246600000	10	D4A3N3;Q66H12;D4A285	D4A3N3;Q66H12	Alpha-N-acetylgalactosaminidase	Naga
25.1129	25.4477	25.1908	25.7782	25.4024	25.5815	25.4582	25.1317	25.2306	0.175162	0.187949	0.167454	25.1908	25.5815	25.2306	48	48	48	21	21	21	364.25	0	323.31	4727700000	124	G3V6A8;D4A3N6	G3V6A8;D4A3N6		Golgb1
24.4965	24.2326	NaN	24.6168	24.4378	24.1598	24.3512	24.5808	24.4629	0.186626	0.230276	0.114814	24.3645	24.4378	24.4629	17	12	12	57.1	49	49	38.094	0	215.16	2234400000	50	D4A3P0;D3ZLV8;D3ZLV3	D4A3P0;D3ZLV8		Ybx2
NaN	23.5976	NaN	23.7451	22.5681	NaN	24.0557	NaN	23.0555	NaN	0.832251	0.707292	23.5976	23.1566	23.5556	8	7	7	18	16.3	16.3	63.55	0	138	1185000000	20	D4A3P1	D4A3P1		Ubqln4
24.3561	24.3614	NaN	23.5826	NaN	23.8596	24.7987	24.1649	23.8025	0.00374669	0.195869	0.504196	24.3587	23.7211	24.1649	8	8	8	21.8	21.8	21.8	59.496	0	94.15	1817200000	29	Q9QYW0;D4A3P9;D3Z9N1	Q9QYW0;D4A3P9;D3Z9N1	Protein AATF	Aatf
NaN	NaN	NaN	NaN	NaN	NaN	NaN	NaN	21.3557	NaN	NaN	NaN	NaN	NaN	21.3557	10	3	3	13.3	6.1	6.1	128.9	0	3.6716	139120000	3	D4A3Q2;D4AC29;Q99M76;D3ZEL8;D3ZYR9;D4A2W0;F1LWM5;F1LPC0	D4A3Q2;D4AC29		Stag1
NaN	NaN	NaN	NaN	19.6287	NaN	NaN	NaN	NaN	NaN	NaN	NaN	NaN	19.6287	NaN	1	1	1	1.4	1.4	1.4	151.63	0.0042305	1.6475	4507800	0	D4A3Q3;D4AB68;D4ADD6	D4A3Q3;D4AB68;D4ADD6		Ncoa1
24.3615	24.5242	25.7411	24.1154	25.2386	24.7534	24.7876	24.8746	23.8798	0.753957	0.563317	0.550959	24.5242	24.7534	24.7876	6	6	6	26.9	26.9	26.9	34.238	0	35.173	2887500000	45	Q6AYK1;D4A3R9;F1M3H5;F1M6U2	Q6AYK1;D4A3R9	RNA-binding protein with serine-rich domain 1	Rnps1
25.687	26.1307	26.4299	25.73	25.6214	25.3817	25.9311	26.0835	25.8862	0.373782	0.178209	0.103391	26.1307	25.6214	25.9311	27	27	27	42.1	42.1	42.1	88.09	0	265.19	6212000000	81	D4A3S8	D4A3S8		Nsun2
NaN	22.066	24.7743	NaN	24.1314	NaN	21.4147	23.1921	26.2221	1.91508	NaN	2.43076	23.4202	24.1314	23.1921	8	8	7	34.1	34.1	25.4	21.403	0	53.38	1483300000	34	D4A3T3	D4A3T3		Cbx1
24.1697	25.3909	23.7628	25.8442	24.9808	26.035	23.5568	24.6542	24.5409	0.847299	0.561709	0.603521	24.1697	25.8442	24.5409	7	7	7	57.7	57.7	57.7	15.224	0	73.209	3890700000	43	D4A3V2	D4A3V2	NADH dehydrogenase [ubiquinone] 1 alpha subcomplex subunit 6	Ndufa6
20.6444	NaN	NaN	NaN	NaN	NaN	NaN	NaN	NaN	NaN	NaN	NaN	20.6444	NaN	NaN	2	2	2	3.8	3.8	3.8	79.52	0	2.607	125090000	3	D4A3V3	D4A3V3		Parp12
23.9888	21.7177	23.7346	NaN	23.3083	23.2893	23.5369	22.9816	24.1584	1.24435	0.0134492	0.588719	23.7346	23.2988	23.5369	9	9	9	22.8	22.8	22.8	39.648	0	133.84	1232200000	25	D4A3X0	D4A3X0		Seh1l
NaN	NaN	NaN	NaN	21.1187	NaN	NaN	NaN	NaN	NaN	NaN	NaN	NaN	21.1187	NaN	4	4	4	13.5	13.5	13.5	42.681	0	14.767	214150000	8	D4A3X1	D4A3X1		LOC100909715
NaN	23.0498	NaN	NaN	NaN	NaN	NaN	NaN	NaN	NaN	NaN	NaN	23.0498	NaN	NaN	3	3	3	1.8	1.8	1.8	156.13	0.0012534	2.0751	1537700000	5	D4A3Y7;F1LX42;B2GV25	D4A3Y7;F1LX42
23.5387	23.7319	NaN	23.4361	23.1771	23.0469	23.3928	23.3809	NaN	0.136599	0.198109	0.00846309	23.6353	23.1771	23.3869	14	14	14	19.7	19.7	19.7	105.29	0	47.938	1062100000	27	D4A401	D4A401		Tex10
24.381	24.098	NaN	22.6872	23.6902	23.8499	23.7806	24.0822	24.1961	0.20014	0.630229	0.214719	24.2395	23.6902	24.0822	5	5	5	17.4	17.4	17.4	45.914	0	26.106	1597700000	30	D4A414	D4A414		Cox15
22.0139	22.4188	NaN	NaN	22.2498	22.4736	22.8579	22.356	22.8101	0.286301	0.158294	0.277012	22.2163	22.3617	22.8101	7	7	7	24.8	24.8	24.8	46.945	0	65.124	561850000	19	D4A415	D4A415		Fam175b
NaN	21.5491	NaN	NaN	22.7921	21.6375	21.814	21.8212	21.9124	NaN	0.816426	0.0548213	21.5491	22.2148	21.8212	4	4	4	10.8	10.8	10.8	62.29	0	10.34	370220000	11	D4A416	D4A416		Clptm1l
NaN	NaN	NaN	NaN	NaN	NaN	NaN	NaN	22.0062	NaN	NaN	NaN	NaN	NaN	22.0062	3	3	3	19.2	19.2	19.2	21.632	0	2.8348	159020000	1	Q6IMA8;D4A418	Q6IMA8;D4A418		Arl10
21.3907	NaN	NaN	21.8442	NaN	NaN	21.9487	21.9151	21.3879	NaN	NaN	0.31452	21.3907	21.8442	21.9151	6	6	6	7.3	7.3	7.3	138.68	0	7.6861	264140000	9	D4A421	D4A421		Nfrkb
NaN	NaN	NaN	20.4235	NaN	NaN	NaN	NaN	NaN	NaN	NaN	NaN	NaN	20.4235	NaN	2	2	2	7.4	7.4	7.4	45.943	0.0010515	2.1632	57600000	3	F1LQG8;D4A449;Q8K4Y7;F1M143	F1LQG8;D4A449;Q8K4Y7;F1M143	Soluble calcium-activated nucleotidase 1	Cant1
25.772	26.075	25.1535	25.6621	25.4287	25.5239	25.9691	25.9543	26.0196	0.469678	0.117356	0.0341945	25.772	25.5239	25.9691	24	24	24	33.1	33.1	33.1	94.877	0	130.19	5924000000	75	D4A452;G3V9K0	D4A452;G3V9K0		Cars
NaN	NaN	NaN	NaN	NaN	20.2427	NaN	NaN	NaN	NaN	NaN	NaN	NaN	20.2427	NaN	3	2	2	9.8	6.4	6.4	26.465	0	2.8262	30582000	2	D4A453	D4A453		Cdc34
24.8193	25.0438	26.7685	25.4629	25.9077	25.0888	24.9132	24.6185	24.9536	1.0665	0.409961	0.182906	25.0438	25.4629	24.9132	9	9	9	18.3	18.3	18.3	64.675	0	123.23	4815700000	55	D4A458;F1LN98;F1MA60;D4ADA9	D4A458;F1LN98;F1MA60		Ewsr1
NaN	NaN	NaN	NaN	NaN	20.0522	NaN	NaN	NaN	NaN	NaN	NaN	NaN	20.0522	NaN	1	1	1	5.9	5.9	5.9	32.52	0.006746	1.476	15904000	2	D4A463	D4A463		Tpgs1
21.6857	NaN	NaN	NaN	NaN	21.9107	NaN	NaN	NaN	NaN	NaN	NaN	21.6857	21.9107	NaN	2	2	2	16.8	16.8	16.8	13.48	0	6.5172	241290000	5	D4A465	D4A465		Lamtor2
NaN	NaN	25.5555	NaN	25.2659	21.9195	NaN	20.8453	22.2164	NaN	2.36625	0.969507	25.5555	23.5927	21.5308	4	4	4	45.7	45.7	45.7	8.9723	0	10.648	514930000	15	Q71UE8;D4A492	Q71UE8;D4A492	NEDD8	Nedd8
NaN	23.3593	NaN	22.8547	21.3926	22.2172	NaN	NaN	22.5524	NaN	0.733038	NaN	23.3593	22.2172	22.5524	6	6	6	22.9	22.9	22.9	33.633	0	9.9894	615650000	13	D4A4A9	D4A4A9		Mrpl19
23.9025	24.5645	26.3513	23.7166	24.0554	24.1775	24.4581	23.8609	NaN	1.26671	0.238798	0.422278	24.5645	24.0554	24.1595	9	9	9	38.6	38.6	38.6	33.652	0	20.708	1198900000	23	D4A4B1;D4A4A7	D4A4B1;D4A4A7		Mrpl15
25.5944	25.8714	25.8542	25.4893	25.4152	25.1329	25.0426	25.1473	25.0158	0.15518	0.188056	0.0694981	25.8542	25.4152	25.0426	21	21	1	28.1	28.1	1.9	113.27	0	279.91	4538200000	91	D4A4B4;D4AAK6	D4A4B4		U2surp
NaN	NaN	NaN	NaN	NaN	NaN	NaN	21.2746	NaN	NaN	NaN	NaN	NaN	NaN	21.2746	2	2	2	2.2	2.2	2.2	124.45	0	4.9755	367420000	2	D4A9F0;D4A4D0;D4A6A4	D4A9F0;D4A4D0;D4A6A4		Smc5
NaN	NaN	NaN	NaN	NaN	NaN	NaN	19.3527	NaN	NaN	NaN	NaN	NaN	NaN	19.3527	13	1	1	97.4	14.8	14.8	11.706	0	2.3611	9896900	1	D4A4D5;D3ZN03	D4A4D5;D3ZN03		LOC498555;LOC100362751
23.9498	23.0656	NaN	22.526	22.3021	NaN	24.2582	24.301	23.6917	0.625188	0.158336	0.340114	23.5077	22.4141	24.2582	11	11	11	16	16	16	105.5	0	26.545	1305700000	19	D4A4E4;D3ZQQ2;D3ZQP1	D4A4E4;D3ZQQ2;D3ZQP1		Wiz
23.5367	24.0229	25.0595	24.851	24.5208	24.6156	24.0591	24.3884	23.4174	0.77781	0.17002	0.493805	24.0229	24.6156	24.0591	7	7	7	43.6	43.6	43.6	23.171	0	323.31	2241300000	34	D4A4H5;D3ZHT0;F1M758;D3ZF70;F1LRK7;P97528	D4A4H5;D3ZHT0		Sdf2
25.7656	25.72	25.2566	24.923	25.2065	25.6745	25.4814	25.2726	25.7395	0.281591	0.379495	0.233878	25.72	25.2065	25.4814	23	23	23	23.3	23.3	23.3	119.86	0	99.496	5113800000	83	D4A4J0	D4A4J0		Supt16h
NaN	NaN	21.745	NaN	NaN	NaN	NaN	NaN	NaN	NaN	NaN	NaN	21.745	NaN	NaN	1	1	1	13	13	13	16.68	0	20.144	144770000	7	D4A4L5	D4A4L5		Isca2
24.5188	24.6701	NaN	25.4709	24.9036	24.3266	24.5672	24.5229	23.5237	0.106992	0.572166	0.590092	24.5945	24.9036	24.5229	7	7	7	28.2	28.2	28.2	33.975	0	129.43	2636400000	34	D4A4L8;D3ZL63;Q4KM55	D4A4L8;D3ZL63
NaN	NaN	NaN	NaN	NaN	20.8841	NaN	NaN	NaN	NaN	NaN	NaN	NaN	20.8841	NaN	3	3	3	16.2	16.2	16.2	20.178	0.0002129	2.3465	50278000	2	D4A4M6	D4A4M6		Opa3
NaN	NaN	NaN	NaN	NaN	20.6988	NaN	NaN	NaN	NaN	NaN	NaN	NaN	20.6988	NaN	1	1	1	23.1	23.1	23.1	8.1062	0	10.774	47939000	2	D4A4N1	D4A4N1		Mzt1
NaN	NaN	NaN	23.2082	NaN	NaN	NaN	NaN	NaN	NaN	NaN	NaN	NaN	23.2082	NaN	1	1	1	11.1	11.1	11.1	11.267	0	3.1189	178270000	2	D4A4P3	D4A4P3		LOC100361144
NaN	NaN	NaN	20.7462	NaN	NaN	NaN	NaN	NaN	NaN	NaN	NaN	NaN	20.7462	NaN	2	2	2	5.9	5.9	5.9	54.604	0	14.402	112350000	4	F1LNV6;D4A4P4	F1LNV6;D4A4P4		Flad1
NaN	NaN	NaN	NaN	NaN	19.5007	NaN	NaN	NaN	NaN	NaN	NaN	NaN	19.5007	NaN	1	1	1	8.3	8.3	8.3	13.841	0.0078756	1.3938	10851000	1	D4A4Q3	D4A4Q3	Protein yippee-like	Ypel5
24.7713	24.3497	NaN	NaN	NaN	NaN	24.0429	NaN	24.6344	0.29811	NaN	0.418281	24.5605	NaN	24.3386	3	3	3	29.9	29.9	29.9	17.037	0	51.411	2014700000	9	D4A4Q4	D4A4Q4		Ociad2
24.0835	23.9236	NaN	23.9973	23.6117	24.0811	23.6194	23.9348	23.9167	0.113065	0.250357	0.177101	24.0036	23.9973	23.9167	7	7	6	20.1	20.1	18.9	58.169	0	83.4	1600000000	28	Q4KLH5;D4A4Q8;F1M9N7	Q4KLH5;D4A4Q8;F1M9N7	Arf-GAP domain and FG repeat-containing protein 1	Agfg1
NaN	20.3621	NaN	NaN	NaN	NaN	NaN	NaN	NaN	NaN	NaN	NaN	20.3621	NaN	NaN	49	1	1	83	2	2	67.147	0	2.6679	52243000	4	D4A4S3	D4A4S3
NaN	23.2284	NaN	22.8467	22.6049	NaN	22.9332	22.9979	NaN	NaN	0.170985	0.0457425	23.2284	22.7258	22.9655	4	4	4	17.4	17.4	17.4	34.886	0	87.416	665870000	14	D4A4T0	D4A4T0		Stub1
23.4307	23.147	25.2365	24.2033	23.9941	23.6946	23.6077	NaN	24.0369	1.13337	0.255701	0.303483	23.4307	23.9941	23.8223	9	9	9	21.1	21.1	21.1	60.805	0	36.246	1179900000	26	D4A4T4;D4A5C0	D4A4T4
NaN	NaN	NaN	20.5449	NaN	NaN	NaN	NaN	NaN	NaN	NaN	NaN	NaN	20.5449	NaN	3	3	3	6.8	6.8	6.8	82.596	0	7.0867	62650000	4	D4A4T6;D4A705	D4A4T6;D4A705		Rint1
24.6663	23.7829	24.3065	23.9608	24.0189	24.5901	24.4411	24.1812	24.2668	0.444233	0.347756	0.132417	24.3065	24.0189	24.2668	11	11	11	33.8	33.8	33.8	37.361	0	33.41	2048900000	38	D4A4T9	D4A4T9	Cysteine and histidine-rich domain-containing protein 1	Chordc1
24.2999	24.2355	NaN	24.4685	24.1899	24.4902	NaN	NaN	24.18	0.0455577	0.167487	NaN	24.2677	24.4685	24.18	7	7	7	70.3	70.3	70.3	12.576	0	20.647	1971800000	23	D4A4W6	D4A4W6		Slirp
22.0245	NaN	NaN	22.1916	NaN	22.0265	NaN	NaN	NaN	NaN	0.116758	NaN	22.0245	22.109	NaN	4	4	4	20.4	20.4	20.4	26.391	0	10.497	337490000	7	D4A4Y0	D4A4Y0		Exosc4
21.5555	NaN	NaN	NaN	NaN	NaN	NaN	NaN	NaN	NaN	NaN	NaN	21.5555	NaN	NaN	2	2	2	15.1	15.1	15.1	18.99	0	24.501	185980000	7	D4A4Z0	D4A4Z0		Ccdc12
NaN	NaN	NaN	19.9565	NaN	NaN	NaN	NaN	NaN	NaN	NaN	NaN	NaN	19.9565	NaN	4	3	3	2.2	1.8	1.8	201.06	0	21.054	51087000	2	D4A4Z4	D4A4Z4		Rai1
20.759	NaN	NaN	NaN	NaN	NaN	NaN	NaN	NaN	NaN	NaN	NaN	20.759	NaN	NaN	2	2	2	17.9	17.9	17.9	20.254	0	4.7876	117540000	3	D4A500	D4A500		Hddc3
NaN	NaN	NaN	23.4363	NaN	23.397	NaN	23.2825	23.184	NaN	0.0277886	0.0696563	NaN	23.4167	23.2332	2	2	2	22.1	22.1	22.1	10.137	0	10.834	851280000	11	D4A511	D4A511	Signal recognition particle 9 kDa protein	Srp9
NaN	NaN	23.8832	NaN	22.649	NaN	NaN	NaN	NaN	NaN	NaN	NaN	23.8832	22.649	NaN	8	8	8	11.6	11.6	11.6	120.7	0	14.15	348230000	10	D4A512;D3ZXI5;F1LP94	D4A512		Nemf
NaN	NaN	23.8826	NaN	NaN	NaN	NaN	NaN	NaN	NaN	NaN	NaN	23.8826	NaN	NaN	2	2	2	4.4	4.4	4.4	94.306	0.00021195	2.2823	79114000	3	D4A517	D4A517		Slc39a10
NaN	19.8334	NaN	NaN	NaN	NaN	NaN	NaN	NaN	NaN	NaN	NaN	19.8334	NaN	NaN	1	1	1	8.8	8.8	8.8	14.523	0	2.6304	64985000	3	D4A531	D4A531	DNA-directed RNA polymerase subunit	Polr2i
NaN	NaN	23.3314	NaN	NaN	NaN	NaN	NaN	NaN	NaN	NaN	NaN	23.3314	NaN	NaN	4	4	4	10.8	10.8	10.8	64.121	0	15.005	84285000	6	D4A533	D4A533		Tapt1
NaN	21.9634	NaN	NaN	NaN	NaN	22.3916	22.5023	NaN	NaN	NaN	0.0783473	21.9634	NaN	22.4469	3	3	3	19.4	19.4	19.4	20.878	0	6.3949	275990000	5	D4A538	D4A538		Znf740
22.7185	23.2549	NaN	22.9444	NaN	23.4005	22.5672	23.0134	23.1986	0.379349	0.322547	0.324587	22.9867	23.1725	23.0134	10	10	10	20.1	20.1	20.1	92.936	0	27.128	839570000	14	D4A542	D4A542		Gprasp2
NaN	NaN	NaN	23.0366	22.9674	NaN	NaN	22.1519	NaN	NaN	0.0489038	NaN	NaN	23.002	22.1519	3	3	3	31.9	31.9	31.9	16.369	0	214.02	573030000	13	D4A5S2;D4A560	D4A5S2;D4A560		Vamp4
24.1692	23.6005	NaN	24.0821	23.9169	24.3307	23.7515	23.4151	23.599	0.402154	0.208283	0.168484	23.8848	24.0821	23.599	4	4	4	18	18	18	21.664	0	17.243	1640800000	26	D4A565	D4A565		Ndufb5
25.4707	25.7069	25.0164	25.6554	25.6007	26.2508	25.9729	25.8897	25.2118	0.350948	0.360588	0.41749	25.4707	25.6554	25.8897	11	11	11	31.7	31.7	31.7	36.853	0	70.437	6258100000	54	D4A567;Q4FZS2	D4A567;Q4FZS2		Bub3
NaN	NaN	NaN	NaN	NaN	24.0646	NaN	NaN	NaN	NaN	NaN	NaN	NaN	24.0646	NaN	3	3	3	1.1	1.1	1.1	244.73	0.0088218	1.3517	1256000000	5	D4A582	D4A582		Zdbf2
NaN	NaN	NaN	NaN	NaN	NaN	22.306	NaN	NaN	NaN	NaN	NaN	NaN	NaN	22.306	2	2	2	1.7	1.7	1.7	116.17	0	2.6196	214910000	1	D4A5B6;F1M4L4;D4A4G0;F1LVX3	D4A5B6;F1M4L4;D4A4G0;F1LVX3		rCG_55853
23.0192	NaN	NaN	NaN	NaN	NaN	NaN	NaN	NaN	NaN	NaN	NaN	23.0192	NaN	NaN	1	1	1	1.7	1.7	1.7	84.665	0.0088426	1.3721	1276900000	3	D4A5D7;F1LXK5	D4A5D7;F1LXK5	Protein phosphatase 1 regulatory subunit 12	Ppp1r12c
22.6843	22.3317	22.5067	23.0485	22.8924	22.5114	22.9311	23.1152	23.353	0.176316	0.276308	0.211504	22.5067	22.8924	23.1152	10	10	10	17.5	17.5	17.5	136.1	0	39.766	800460000	27	D4A5G7;D3ZVW3;D3Z9U7;D4ACS4;D3ZS81	D4A5G7;D3ZVW3;D3Z9U7		Zc3h4
26.1218	26.715	NaN	25.9969	25.5695	25.9875	26.5839	26.1793	26.6543	0.41949	0.244079	0.256335	26.4184	25.9875	26.5839	15	15	15	37.9	37.9	37.9	43.226	0	62.783	9119200000	78	P26284;Q4FZZ4;D4A5G8	P26284;Q4FZZ4;D4A5G8	Pyruvate dehydrogenase E1 component subunit alpha, somatic form, mitochondrial;Pyruvate dehydrogenase E1 component subunit alpha	Pdha1;LOC100365902;Pdha1l1
NaN	NaN	NaN	18.0494	NaN	NaN	NaN	NaN	NaN	NaN	NaN	NaN	NaN	18.0494	NaN	2	2	2	1.4	1.4	1.4	259.58	0.0057827	1.5414	9456300	2	D4A5H6;D4AA96	D4A5H6;D4AA96		Setd2
NaN	NaN	NaN	20.1577	NaN	NaN	NaN	NaN	NaN	NaN	NaN	NaN	NaN	20.1577	NaN	2	2	1	2.8	2.8	1.2	129.74	0.0057803	1.5345	52010000	1	D4A5I4	D4A5I4		LOC685707
25.1368	25.335	26.5607	25.0958	24.703	25.3592	24.8858	25.0755	25.289	0.771297	0.330222	0.201757	25.335	25.0958	25.0755	26	26	26	23.5	23.5	23.5	145.66	0	155.62	3632200000	67	D4A5I9;D3ZYX5;F1LWP6	D4A5I9;D3ZYX5		Myo6
NaN	19.9875	NaN	NaN	NaN	NaN	NaN	NaN	NaN	NaN	NaN	NaN	19.9875	NaN	NaN	1	1	1	2.7	2.7	2.7	67.848	0	11.393	32988000	3	D4A5J1	D4A5J1		Kbtbd11
22.2883	NaN	NaN	NaN	NaN	NaN	NaN	NaN	NaN	NaN	NaN	NaN	22.2883	NaN	NaN	3	3	3	18.8	18.8	18.8	18.929	0	6.1173	446760000	6	D4A5J7;D3ZDP6;B2GV08;D3ZE46	D4A5J7;D3ZDP6;B2GV08;D3ZE46		Ap1s2
24.7216	24.9069	NaN	24.7344	24.9236	24.5327	24.3133	24.7394	25.1119	0.131034	0.195453	0.399606	24.8143	24.7344	24.7394	9	9	9	21.3	21.3	21.3	54.847	0	27.722	3151800000	32	D4A5K6	D4A5K6		Zmpste24
28.4497	28.5779	24.5736	27.7019	28.3513	27.426	28.3338	28.2583	28.3504	2.27576	0.475064	0.0491107	28.4497	27.7019	28.3338	18	18	11	79	79	46.7	11.605	0	322.61	29618000000	164	P62898;D4A5L9;P10715	P62898;D4A5L9	Cytochrome c, somatic	Cycs;LOC679794
25.4478	25.5509	24.77	25.4745	25.4412	26.3379	25.8045	25.7408	25.5068	0.424228	0.508348	0.156777	25.4478	25.4745	25.7408	28	28	28	29.5	29.5	29.5	134.28	0	246.75	5708200000	104	D4A5Q2;D4AB57	D4A5Q2;D4AB57	Structural maintenance of chromosomes protein	Smc2
23.6657	23.6655	NaN	23.9127	24.7817	NaN	23.0911	24.1773	23.4922	0.0001551	0.614462	0.549238	23.6656	24.3472	23.4922	15	15	14	13.1	13.1	11.9	158.03	0	48.615	1150100000	26	D4A5S0;Q63644;F1LR70;D3ZN37;Q63644-2	D4A5S0;Q63644;F1LR70;D3ZN37;Q63644-2	Rho-associated protein kinase;Rho-associated protein kinase 1	Rock1
25.0423	25.1356	NaN	25.0271	25.2906	25.285	25.2527	24.0128	25.0359	0.0659581	0.150553	0.662218	25.089	25.285	25.0359	6	6	6	59.3	59.3	59.3	10.119	0	89.497	3769000000	45	D4A5T1	D4A5T1		Sf3b5
19.9244	NaN	NaN	NaN	NaN	NaN	NaN	NaN	NaN	NaN	NaN	NaN	19.9244	NaN	NaN	1	1	1	2.6	2.6	2.6	60.836	0.0010502	2.138	74840000	2	E9PT36;D4A5T2	E9PT36;D4A5T2		Cars2
23.7398	23.9202	NaN	NaN	NaN	NaN	23.3685	23.7393	23.4174	0.127499	NaN	0.201471	23.83	NaN	23.4174	6	6	2	13.5	13.5	5.2	48.016	0	10.177	1611200000	13	P49186;Q6P727;D4A5V8;P49186-2;D4A1L3	P49186;Q6P727;D4A5V8;P49186-2;D4A1L3	Mitogen-activated protein kinase 9	Mapk9
NaN	21.9539	NaN	NaN	NaN	NaN	NaN	NaN	NaN	NaN	NaN	NaN	21.9539	NaN	NaN	4	4	4	9.8	9.8	9.8	62.469	0	28.956	275940000	5	D4A5W8;F1M066	D4A5W8;F1M066		Pgs1
23.4012	22.7025	NaN	23.0601	22.2026	22.3972	23.2624	NaN	22.7757	0.494034	0.449561	0.344121	23.0519	22.3972	23.0191	7	7	7	18.7	18.7	18.7	41.216	0	14.42	699290000	17	D4A5X7	D4A5X7		Gdap1
NaN	NaN	NaN	22.5989	NaN	NaN	NaN	NaN	NaN	NaN	NaN	NaN	NaN	22.5989	NaN	2	2	2	9.6	9.6	9.6	28.001	0	3.9997	238620000	2	D4A5Y4	D4A5Y4
NaN	NaN	NaN	21.3495	NaN	NaN	23.9942	NaN	23.8613	NaN	NaN	0.0940016	NaN	21.3495	23.9277	5	5	5	10.7	10.7	10.7	65.55	0	8.0811	1110000000	10	D4A604	D4A604		Pigt
NaN	NaN	25.6559	NaN	NaN	NaN	NaN	NaN	NaN	NaN	NaN	NaN	25.6559	NaN	NaN	3	1	1	47.5	17.7	17.7	15.595	0	16.44	52867000	1	D4A614	D4A614
23.3206	23.6424	NaN	22.8008	21.8285	22.7568	22.9689	23.3973	23.7791	0.227555	0.549117	0.405289	23.4815	22.7568	23.3973	9	9	9	15	15	15	83.942	0	28.071	1065800000	28	D4A618;D4A5K7	D4A618;D4A5K7		Rbm28
23.6529	23.965	23.738	23.1759	23.8092	23.9317	23.5854	24.0408	23.7313	0.161315	0.405645	0.232563	23.738	23.8092	23.7313	19	19	17	13.9	13.9	12.2	207.89	0	113.15	1431300000	44	D4A631	D4A631	Brefeldin A-inhibited guanine nucleotide-exchange protein 1	Arfgef1
NaN	21.6591	NaN	NaN	NaN	NaN	NaN	NaN	NaN	NaN	NaN	NaN	21.6591	NaN	NaN	3	2	2	3.6	2.5	2.5	124.64	0	3.1157	140670000	2	D4A634	D4A634		Ranbp6
NaN	22.095	NaN	NaN	NaN	NaN	NaN	NaN	NaN	NaN	NaN	NaN	22.095	NaN	NaN	4	4	4	11.6	11.6	11.6	51.652	0	31.976	165710000	8	Q08415;D4A635;G3V827;Q08415-2;D4A0T4	Q08415;D4A635;G3V827;Q08415-2;D4A0T4	Kynurenine--oxoglutarate transaminase 1, mitochondrial	Ccbl1
26.9348	26.9876	24.2243	27.0242	26.4108	26.8891	26.8608	27.2251	26.3305	1.58035	0.322319	0.449827	26.9348	26.8891	26.8608	10	10	10	53	53	53	25.76	0	155.04	12485000000	92	D4A640;G3V8U9;P34067	D4A640;G3V8U9;P34067	Proteasome subunit beta type;Proteasome subunit beta type-4	Psmb4
NaN	NaN	NaN	NaN	NaN	NaN	NaN	NaN	21.5834	NaN	NaN	NaN	NaN	NaN	21.5834	6	2	2	17	5.5	5.5	55.37	0	3.0963	59593000	2	D4A648	D4A648		Stk4
NaN	NaN	NaN	20.436	NaN	NaN	NaN	NaN	NaN	NaN	NaN	NaN	NaN	20.436	NaN	1	1	1	11.8	11.8	11.8	18.623	0.0093567	1.3093	21312000	1	D4A674;Q6AY59	D4A674;Q6AY59	Molybdopterin synthase catalytic subunit	Mocs2
22.1192	NaN	NaN	NaN	NaN	NaN	NaN	NaN	21.9747	NaN	NaN	NaN	22.1192	NaN	21.9747	5	5	5	6.4	6.4	6.4	119.38	0	11.901	285040000	8	D4A6A6;F1M5M7;F1LUR5;D4A066;D3ZYT5;F1LXQ2	D4A6A6;F1M5M7;F1LUR5
NaN	NaN	24.5369	NaN	23.27	23.9629	NaN	NaN	NaN	NaN	0.489946	NaN	24.5369	23.6164	NaN	9	9	9	21.4	21.4	21.4	97.875	0	55.131	269720000	12	D4AC68;D4A6A7;B4F7F3;D4A2G0	D4AC68;D4A6A7;B4F7F3;D4A2G0		Arvcf
27.2577	27.4253	27.0194	26.9441	26.8825	27.2733	26.8818	26.6351	26.7397	0.203983	0.210102	0.123843	27.2577	26.9441	26.7397	24	24	24	56.7	56.7	56.7	50.622	0	149.35	14132000000	144	D4A6C5;D3ZLP8	D4A6C5;D3ZLP8		Arhgap1
NaN	NaN	NaN	22.2451	22.6786	22.7306	NaN	21.895	NaN	NaN	0.266564	NaN	NaN	22.6786	21.895	6	6	6	21.8	21.8	21.8	54.579	0	66.033	311620000	12	F1M3U1;D4A6C6	F1M3U1;D4A6C6		Tab1
NaN	NaN	19.7863	NaN	NaN	NaN	NaN	NaN	NaN	NaN	NaN	NaN	19.7863	NaN	NaN	2	2	2	6.9	6.9	6.9	51.225	0.003042	1.7095	4045900	2	D4A6C7;D4A6P5;Q1PBJ1;P70490	D4A6C7;D4A6P5;Q1PBJ1;P70490	Lactadherin	Mfge8
NaN	NaN	NaN	NaN	NaN	NaN	NaN	20.2905	NaN	NaN	NaN	NaN	NaN	NaN	20.2905	2	2	2	7.1	7.1	7.1	41.333	0	2.6613	35633000	2	D4A6D7;F8WFQ3;D4A6D7-2	D4A6D7;F8WFQ3;D4A6D7-2	Tetratricopeptide repeat protein 19, mitochondrial	Ttc19
22.1124	NaN	NaN	NaN	NaN	NaN	NaN	NaN	NaN	NaN	NaN	NaN	22.1124	NaN	NaN	4	4	3	3.8	3.8	2.9	170.37	0	13.113	253550000	4	D4A6F5;F1LZ43;D3ZIT5	D4A6F5;F1LZ43;D3ZIT5		Dip2a
NaN	NaN	NaN	NaN	NaN	21.9806	21.7695	22.2155	21.1552	NaN	NaN	0.532404	NaN	21.9806	21.7695	2	2	2	16.5	16.5	16.5	18.658	0	4.0818	287250000	8	Q5M7A7;D4A6F6	Q5M7A7;D4A6F6	CB1 cannabinoid receptor-interacting protein 1	Cnrip1
NaN	21.6909	NaN	NaN	NaN	NaN	NaN	NaN	NaN	NaN	NaN	NaN	21.6909	NaN	NaN	4	4	4	11.2	11.2	11.2	52.782	0	12.65	104450000	3	Q5XIK8;D4A6G1;F1M9C7;D4A2Y6;D4A1K8	Q5XIK8;D4A6G1;F1M9C7;D4A2Y6	CTD small phosphatase-like protein 2	Ctdspl2
28.0853	27.9691	26.5989	28.6888	27.612	29.002	28.1192	28.6084	28.0828	0.826691	0.729104	0.293516	27.9691	28.6888	28.1192	13	13	9	61.4	61.4	49	16.085	0	29.772	35786000000	86	P17074;D4A6G6;D3ZSH6;F1M764;F1M8C7;F1LYF3;D3ZUD7;D3ZGN8;D4A8B9;F1M9M2;F1LUH5;F1LYT7	P17074;D4A6G6;D3ZSH6;F1M764;F1M8C7;F1LYF3;D3ZUD7	40S ribosomal protein S19	Rps19;LOC100362339;LOC100360843;Rps19l1;LOC687298
27.216	25.9652	27.6183	26.7057	27.389	27.1873	26.5717	26.8018	26.1374	0.862085	0.351048	0.337406	27.216	27.1873	26.5717	9	9	9	42.7	42.7	42.7	15.197	0	20.497	11821000000	73	D4A6H5;D4ACJ1;P62850-2;P62850-3;P62850;D3ZFZ8	D4A6H5;D4ACJ1;P62850-2;P62850-3;P62850	40S ribosomal protein S24	LOC100912267;LOC100363469;Rps24
21.4876	NaN	NaN	NaN	NaN	NaN	21.7673	21.1434	21.4505	NaN	NaN	0.311962	21.4876	NaN	21.4505	8	8	8	14.1	14.1	14.1	87.384	0	35.645	257240000	11	D4A6K4;D4ACQ6	D4A6K4;D4ACQ6		Golga1
NaN	22.2505	NaN	21.9482	NaN	22.0384	NaN	NaN	NaN	NaN	0.0637881	NaN	22.2505	21.9933	NaN	2	2	2	6.5	6.5	6.5	48.27	0	9.9569	259690000	5	D4A6L1	D4A6L1		Tapbpl
22.0116	NaN	NaN	NaN	NaN	NaN	22.4558	22.5587	NaN	NaN	NaN	0.0727461	22.0116	NaN	22.5072	4	4	4	6.3	6.3	6.3	129.89	0	24.075	249810000	6	D4A6L3	D4A6L3		LOC100912253
22.0133	23.4857	NaN	21.358	22.4474	NaN	21.7585	22.1836	NaN	1.04111	0.7703	0.300585	22.7495	21.9027	21.9711	4	4	4	11.8	11.8	11.8	59.259	0	17.337	437210000	13	D4A6M1	D4A6M1
NaN	NaN	NaN	NaN	NaN	NaN	20.8084	21.0015	NaN	NaN	NaN	0.136591	NaN	NaN	20.905	6	6	6	6.1	6.1	6.1	205.97	0	10.176	140380000	5	D4A6M5	D4A6M5		Prr12
NaN	NaN	NaN	NaN	20.6889	NaN	NaN	NaN	NaN	NaN	NaN	NaN	NaN	20.6889	NaN	3	3	3	14.8	14.8	14.8	38.692	0	2.4309	90201000	1	F1LP23;F1M7P3;F1LRT2;F1LMA6;D4A6N7	F1LP23;F1M7P3;F1LRT2;F1LMA6;D4A6N7		Tead1
NaN	NaN	NaN	21.3278	21.6553	22.1192	NaN	NaN	NaN	NaN	0.397682	NaN	NaN	21.6553	NaN	4	4	4	5.3	5.3	5.3	78.916	0	4.4856	264090000	6	D4A6N9;D4ABT1;D3ZX22;D4A6F4	D4A6N9;D4ABT1;D3ZX22;D4A6F4		Asun
NaN	NaN	22.1001	NaN	NaN	21.4791	NaN	NaN	NaN	NaN	NaN	NaN	22.1001	21.4791	NaN	2	2	2	3.3	3.3	3.3	98.398	0.0057792	1.5319	60416000	2	D4A6P4;Q5XIM8	D4A6P4;Q5XIM8		Lpin1
NaN	NaN	NaN	21.6887	NaN	NaN	NaN	NaN	NaN	NaN	NaN	NaN	NaN	21.6887	NaN	3	3	3	10.5	10.5	10.5	60.686	0	9.6755	126900000	4	D4A6Q9;Q5PPG7;D3ZIA6	D4A6Q9;Q5PPG7;D3ZIA6	Eukaryotic translation initiation factor 2D	Eif2d
NaN	NaN	NaN	23.2421	NaN	NaN	NaN	NaN	NaN	NaN	NaN	NaN	NaN	23.2421	NaN	5	5	5	17.7	17.7	17.7	35.646	0	4.75	459520000	4	F1M668;E9PSJ6;D4A6S1;F1M005	F1M668;E9PSJ6;D4A6S1;F1M005		Grhpr
24.0561	NaN	NaN	NaN	NaN	NaN	NaN	NaN	NaN	NaN	NaN	NaN	24.0561	NaN	NaN	2	2	2	3.1	3.1	3.1	91.161	0	3.2417	2603900000	6	D4A6T1;F1M2L9;F1M5A4	D4A6T1;F1M2L9;F1M5A4	Katanin p60 ATPase-containing subunit A-like 2	Spata5;Katnal2
NaN	NaN	NaN	NaN	20.1852	NaN	NaN	NaN	NaN	NaN	NaN	NaN	NaN	20.1852	NaN	2	2	2	3.5	3.5	3.5	101.82	0	13.777	31321000	4	D4A6U0;D3ZIB2;Q5M868-2;Q5M868	D4A6U0;D3ZIB2;Q5M868-2;Q5M868	Non-lysosomal glucosylceramidase	Gba2
23.0484	23.3687	NaN	22.818	22.4585	23.0028	22.7754	23.5132	22.9155	0.226437	0.276796	0.391812	23.2085	22.818	22.9155	7	7	7	16.4	16.4	16.4	62.404	0	20.174	928640000	14	F1LS50;D4A6V6;P80299	F1LS50;D4A6V6;P80299	Bifunctional epoxide hydrolase 2;Cytosolic epoxide hydrolase 2;Lipid-phosphate phosphatase	Ephx2
NaN	21.9159	NaN	22.5025	NaN	22.8018	22.2353	NaN	22.4344	NaN	0.211587	0.140777	21.9159	22.6522	22.3348	2	2	2	27.3	27.3	27.3	11.312	0	6.9548	457420000	12	D4A6X4	D4A6X4	Acylphosphatase	Acyp1
NaN	NaN	NaN	21.4511	NaN	NaN	NaN	NaN	NaN	NaN	NaN	NaN	NaN	21.4511	NaN	1	1	1	1.6	1.6	1.6	151.69	0.0080613	1.3852	67695000	1	D4A6Y1	D4A6Y1		Npat
23.7215	23.6682	NaN	23.7401	23.5812	23.8921	23.7412	23.8677	23.6509	0.0377164	0.155462	0.108916	23.6948	23.7401	23.7412	13	13	13	20.1	20.1	20.1	135	0	107.76	1465900000	37	D4A702	D4A702		Synpo2
24.4074	24.2597	NaN	24.2913	23.8418	24.697	23.9158	23.7267	23.7501	0.104426	0.427777	0.103077	24.3335	24.2913	23.7501	8	8	8	26.9	26.9	26.9	39.902	0	136.22	1950100000	38	D4A746	D4A746		Gmppb
21.8802	NaN	NaN	NaN	NaN	NaN	NaN	NaN	NaN	NaN	NaN	NaN	21.8802	NaN	NaN	2	2	2	6.4	6.4	6.4	58.877	0.0051958	1.5673	240120000	1	F1LRS7;D4A760;Q6AY19	F1LRS7;D4A760;Q6AY19	AarF domain-containing protein kinase 4	Adck4
NaN	NaN	NaN	21.9875	NaN	NaN	NaN	22.3065	NaN	NaN	NaN	NaN	NaN	21.9875	22.3065	3	3	3	8	8	8	76.614	0	9.6328	195250000	8	D4A765	D4A765		Armcx2
23.5694	23.4293	NaN	22.8317	23.1357	23.5982	23.2043	23.0184	23.165	0.099066	0.385979	0.0979735	23.4994	23.1357	23.165	10	10	10	29.1	29.1	29.1	57.259	0	124.02	1031600000	35	D4A777;D4A5F0	D4A777;D4A5F0		Fam114a1;Fam114a1l1
27.1208	27.2199	27.8599	26.7701	27.311	26.6122	27.0791	26.7618	26.6656	0.401199	0.366497	0.216367	27.2199	26.7701	26.7618	28	28	27	30.9	30.9	29.8	123.7	0	323.31	14889000000	145	D4A781	D4A781		Ipo5
24.9243	25.7603	NaN	26.4189	26.2554	26.5366	25.4886	25.724	25.207	0.591135	0.14123	0.258837	25.3423	26.4189	25.4886	3	3	3	44.8	44.8	44.8	6.3814	0	156.02	6578400000	37	D4A786;Q9JJW3	D4A786;Q9JJW3	Up-regulated during skeletal muscle growth protein 5	LOC100360002;Usmg5
NaN	NaN	NaN	NaN	NaN	22.3013	NaN	NaN	NaN	NaN	NaN	NaN	NaN	22.3013	NaN	5	5	5	9.6	9.6	9.6	83.387	0	10.757	102510000	5	D4A7D3;D4A5E7	D4A7D3		Tbk1
22.9507	22.9148	24.7618	NaN	22.5136	21.8021	23.3151	22.8632	23.1313	1.05613	0.503142	0.227261	22.9507	22.1578	23.1313	5	5	5	56.3	56.3	56.3	11.97	0	37.577	914030000	24	D4A7F2	D4A7F2		Mycbp
NaN	NaN	NaN	19.902	NaN	NaN	NaN	NaN	NaN	NaN	NaN	NaN	NaN	19.902	NaN	3	3	3	4.4	4.4	4.4	129.41	0	4.525	27453000	2	Q63406;F1LSG9;F1M0F8;D4A7F3;D3Z8X8	Q63406;F1LSG9;F1M0F8;D4A7F3;D3Z8X8	Guanine nucleotide exchange factor DBS	Mcf2l
NaN	NaN	NaN	NaN	22.6161	NaN	NaN	NaN	NaN	NaN	NaN	NaN	NaN	22.6161	NaN	3	3	3	19.8	19.8	19.8	20.517	0.00021313	2.3545	103350000	1	D4A7G4;Q9WVJ4	D4A7G4;Q9WVJ4	Synaptojanin-2-binding protein	Synj2bp
NaN	NaN	NaN	20.9671	NaN	NaN	NaN	NaN	NaN	NaN	NaN	NaN	NaN	20.9671	NaN	1	1	1	18.6	18.6	18.6	21.903	0	18.09	30796000	1	D4A7G9	D4A7G9		RGD1564804
20.9155	NaN	NaN	NaN	NaN	NaN	NaN	NaN	NaN	NaN	NaN	NaN	20.9155	NaN	NaN	2	2	2	6.2	6.2	6.2	50.543	0.0057746	1.5263	156480000	1	D4A7H9	D4A7H9		Chmp7
21.9364	22.3769	NaN	21.7508	NaN	NaN	NaN	22.1101	NaN	0.311523	NaN	NaN	22.1567	21.7508	22.1101	8	8	8	9.8	9.8	9.8	136.13	0	33.55	304760000	13	D4A7I6	D4A7I6		RGD1309995
19.8333	NaN	NaN	NaN	NaN	NaN	NaN	NaN	NaN	NaN	NaN	NaN	19.8333	NaN	NaN	2	2	2	9.1	9.1	9.1	40.079	0	4.1148	56519000	5	D4A7I8	D4A7I8		Sumf1
21.3158	NaN	NaN	21.4871	NaN	21.6986	21.7864	21.4315	NaN	NaN	0.149545	0.250981	21.3158	21.5929	21.609	2	2	2	25.2	25.2	25.2	15.79	0	74.189	260220000	12	D4A7J4	D4A7J4		Med31
24.753	24.4773	24.3305	23.9926	24.4936	24.9274	25.2313	24.5964	24.8343	0.2145	0.467763	0.320736	24.4773	24.4936	24.8343	13	13	13	28.2	28.2	28.2	58.342	0	29.541	2906100000	41	D4A7J8	D4A7J8		Prpf4
NaN	20.9078	NaN	NaN	NaN	NaN	NaN	NaN	NaN	NaN	NaN	NaN	20.9078	NaN	NaN	4	2	2	9.4	4.7	4.7	80.464	0	3.1429	322090000	3	P31016;D4A7K1;F1LS85;F1LQQ2	P31016;D4A7K1;F1LS85;F1LQQ2	Disks large homolog 4	Dlg4
23.6881	NaN	NaN	22.9774	23.3975	23.7056	NaN	23.8449	NaN	NaN	0.3655	NaN	23.6881	23.3975	23.8449	6	6	6	51.7	51.7	51.7	17.634	0	39.735	996620000	17	D4A7L4	D4A7L4		Ndufb11
24.3069	24.4751	NaN	23.9816	23.8305	24.2577	24.027	23.9887	NaN	0.118922	0.216591	0.0270967	24.391	23.9816	24.0078	6	6	6	23.4	23.4	23.4	32.472	0	61.553	1743800000	25	D4A7L6	D4A7L6		Rpia
23.0845	NaN	NaN	23.4457	NaN	23.226	22.5582	22.9936	22.8018	NaN	0.155358	0.2182	23.0845	23.3358	22.8018	7	7	7	17.7	17.7	17.7	45.022	0	34.614	782430000	15	D4A7M6;Q4KLN6	D4A7M6;Q4KLN6	Ribonucleoside-diphosphate reductase subunit M2	LOC100359539;Rrm2
22.9907	23.8213	NaN	23.6283	22.3788	23.6552	23.7538	23.4842	22.5722	0.587309	0.729294	0.619209	23.406	23.6283	23.4842	6	6	6	26.1	26.1	26.1	29.211	0	36.227	1146200000	20	D4A7N1;D4A5G6	D4A7N1;D4A5G6	MICOS complex subunit Mic25	Chchd6
NaN	NaN	NaN	21.0233	20.8724	NaN	NaN	NaN	NaN	NaN	0.106724	NaN	NaN	20.9478	NaN	2	2	2	13.5	13.5	13.5	26.94	0	3.1751	113870000	2	D4A7N2	D4A7N2		Mettl10
NaN	NaN	NaN	21.0517	NaN	NaN	NaN	NaN	NaN	NaN	NaN	NaN	NaN	21.0517	NaN	2	2	2	7.3	7.3	7.3	62.432	0	13.44	98262000	3	D4A7N3;G3V658	D4A7N3;G3V658		Dtx2
20.5884	NaN	NaN	NaN	NaN	NaN	NaN	NaN	NaN	NaN	NaN	NaN	20.5884	NaN	NaN	1	1	1	1.1	1.1	1.1	90.855	0.00021295	2.3465	46166000	1	F1M7X7;D4A7Q0;P51792	F1M7X7;D4A7Q0;P51792	H(+)/Cl(-) exchange transporter 3	Clcn3
NaN	NaN	NaN	19.8438	NaN	NaN	NaN	NaN	NaN	NaN	NaN	NaN	NaN	19.8438	NaN	1	1	1	2.6	2.6	2.6	59.939	0.0030482	1.7233	14137000	3	D4A7Q5	D4A7Q5		Ddx28
23.2491	NaN	NaN	22.6515	NaN	NaN	NaN	NaN	NaN	NaN	NaN	NaN	23.2491	22.6515	NaN	4	4	4	11.1	11.1	11.1	45.965	0	6.3686	517400000	8	D4A7Q8;Q642D2;P20611;D3ZMS8	D4A7Q8;Q642D2;P20611;D3ZMS8	Lysosomal acid phosphatase	Acp2
22.7845	22.1792	NaN	22.7152	22.9888	NaN	23.0991	23.0151	22.4942	0.428041	0.193464	0.327697	22.4819	22.852	23.0151	6	6	6	8.9	8.9	8.9	100.77	0	31.233	597540000	21	D4A7Q9	D4A7Q9		Gtf3c3
25.5647	25.6587	26.6802	26.3629	26.1721	26.4878	25.7747	25.8575	25.6664	0.618663	0.158995	0.0958626	25.6587	26.3629	25.7747	21	21	21	33.7	33.7	33.7	75.002	0	270.66	5722000000	88	D4A7R0;B0BND9	D4A7R0	Signal recognition particle subunit SRP72	LOC100910272
25.4216	25.851	26.3705	25.6066	25.3511	25.3185	25.6501	25.6281	25.572	0.475182	0.157801	0.0402432	25.851	25.3511	25.6281	28	28	28	17.6	17.6	17.6	227.23	0	251.48	5208100000	95	D4A7R3;D3ZYM9	D4A7R3		Nup205
NaN	NaN	NaN	NaN	NaN	NaN	20.6068	NaN	NaN	NaN	NaN	NaN	NaN	NaN	20.6068	2	2	2	1.5	1.5	1.5	255.49	0	5.6281	79102000	3	D4A7S4	D4A7S4		Urb1
25.1512	25.3792	24.965	25.8597	25.1598	25.6422	24.9126	25.2657	25.4496	0.207437	0.358229	0.272863	25.1512	25.6422	25.2657	18	18	18	22.1	22.1	22.1	133.3	0	256.2	4851900000	64	D4A7U5;D3ZRQ9	D4A7U5		Vwa5b2
24.1122	23.8749	NaN	24.094	22.7301	NaN	24.8553	NaN	24.3612	0.167769	0.964424	0.349374	23.9936	23.4121	24.6083	4	4	4	41.2	41.2	41.2	11.845	0	7.4363	1508000000	13	D4A7U6	D4A7U6		Lsm3
26.2775	26.2388	NaN	26.4721	26.4893	26.2836	26.8266	26.6064	26.2847	0.0273651	0.114087	0.272543	26.2582	26.4721	26.6064	23	23	23	34.9	34.9	34.9	86.354	0	323.31	9370600000	126	D4A7U9;D3ZCT7;B5DFC3	D4A7U9
NaN	NaN	NaN	NaN	NaN	NaN	21.9148	22.3934	22.3617	NaN	NaN	0.267616	NaN	NaN	22.3617	5	4	4	14.1	12.1	12.1	44.852	0	15.225	329780000	11	Q5PPJ9;D4AE62;D4A7V1;F1M8L2	Q5PPJ9;D4AE62;D4A7V1;F1M8L2	Endophilin-B2	Sh3glb2
NaN	NaN	NaN	19.8218	NaN	NaN	NaN	NaN	NaN	NaN	NaN	NaN	NaN	19.8218	NaN	3	3	3	3.6	3.6	3.6	178.19	0	13.074	14731000	3	F1LXD0;D4A7V9	F1LXD0;D4A7V9		Eif2ak4
NaN	22.6538	NaN	23.502	NaN	22.7276	NaN	NaN	NaN	NaN	0.547619	NaN	22.6538	23.1148	NaN	2	2	2	18.5	18.5	18.5	15.243	0	32.976	628200000	10	D4A7X1	D4A7X1		Mrps16
NaN	NaN	NaN	NaN	NaN	21.5949	NaN	NaN	NaN	NaN	NaN	NaN	NaN	21.5949	NaN	2	2	2	2.5	2.5	2.5	125.32	0.0044194	1.6162	188900000	8	D4A7X9;F1M3K9	D4A7X9;F1M3K9		Myo1f
NaN	NaN	NaN	20.7088	NaN	NaN	NaN	21.4833	NaN	NaN	NaN	NaN	NaN	20.7088	21.4833	3	3	3	7.3	7.3	7.3	56.487	0	5.0658	179740000	6	D4A7Z8	D4A7Z8		Wnk3
NaN	22.91	NaN	NaN	NaN	22.3237	NaN	22.8487	NaN	NaN	NaN	NaN	22.91	22.3237	22.8487	7	6	6	11.4	10.7	10.7	142.29	0	43.102	381710000	11	D4A805;Q6TXG4	D4A805;Q6TXG4		Dhx8
22.7064	NaN	NaN	22.17	NaN	NaN	NaN	NaN	NaN	NaN	NaN	NaN	22.7064	22.17	NaN	4	4	4	41.4	41.4	41.4	16.313	0	9.9657	336960000	11	D4A807	D4A807
NaN	NaN	NaN	NaN	NaN	NaN	NaN	NaN	NaN	NaN	NaN	NaN	NaN	NaN	NaN	2	1	1	12.8	6.7	6.7	17.511	0.00042256	2.2292	0	0	D4A813	D4A813		3110052M02Rik
20.3985	NaN	NaN	NaN	NaN	NaN	NaN	NaN	NaN	NaN	NaN	NaN	20.3985	NaN	NaN	1	1	1	3	3	3	55.548	0.0057723	1.5121	88043000	2	D4A820	D4A820		Cyp2s1
22.688	23.0993	24.2418	NaN	22.7163	23.396	23.2797	NaN	22.8741	0.805044	0.480635	0.286759	23.0993	23.0561	23.0769	5	5	5	21.2	21.2	21.2	37.842	0	10.107	1090400000	11	D4A830	D4A830		Ppa2
23.7556	24.0065	NaN	24.2491	24.0349	23.851	23.6606	23.6351	23.2945	0.1774	0.199237	0.204424	23.8811	24.0349	23.6351	8	8	8	25.7	25.7	25.7	50.001	0	57.947	1728000000	32	D4A833	D4A833		Mrps30
23.3768	22.9391	NaN	23.1446	NaN	NaN	24.0894	23.5084	22.9805	0.309501	NaN	0.554652	23.1579	23.1446	23.5084	3	3	3	28.9	28.9	28.9	13.639	0	9.4952	991990000	12	D4A845;D3ZQ91	D4A845;D3ZQ91		Rpa3;LOC100362927
27.075	27.4032	27.6651	27.3881	27.194	26.581	27.085	27.2758	26.813	0.295686	0.421243	0.232578	27.4032	27.194	27.085	25	25	25	29.3	29.3	29.3	116.65	0	323.31	15687000000	110	D4A857	D4A857		Ipo9
NaN	NaN	NaN	NaN	NaN	22.4381	23.2081	NaN	NaN	NaN	NaN	NaN	NaN	22.4381	23.2081	5	5	5	13.7	13.7	13.7	33.346	0	7.6836	648440000	9	G3V728;D4A867	G3V728;D4A867		Nipsnap1
24.1843	24.7796	25.1238	23.9083	23.6782	24.5605	23.5342	22.9756	23.926	0.475281	0.457646	0.477615	24.7796	23.9083	23.5342	7	7	7	11.3	11.3	11.3	75.551	0	89.967	2038100000	33	F1LPD2;D4A873;Q66HG5	F1LPD2;D4A873;Q66HG5	Transmembrane 9 superfamily member 2	Tm9sf2
26.5443	27.1755	25.8269	27.2332	27.2133	28.441	26.3662	26.0786	26.5746	0.674775	0.703151	0.249068	26.5443	27.2332	26.3662	10	10	10	40.4	40.4	40.4	16.522	0	47.242	15466000000	73	D4A890;P62912;H7C5X7;D4A412;D3ZK70;D3ZAC3;D4ACC7;D3ZRY2;D4A8R0;D3ZWL0	D4A890;P62912;H7C5X7;D4A412	60S ribosomal protein L32	Rpl32;LOC688684
26.4476	26.1859	25.9221	26.4039	26.0735	26.51	26.3483	25.9645	25.9839	0.262771	0.227625	0.216167	26.1859	26.4039	25.9839	36	36	36	22.2	22.2	22.2	243.47	0	217.66	8847400000	114	D4A8A0	D4A8A0		Cad
NaN	NaN	NaN	19.1039	NaN	NaN	NaN	NaN	NaN	NaN	NaN	NaN	NaN	19.1039	NaN	1	1	1	2.4	2.4	2.4	66.66	0	3.3022	8464700	1	Q5XHZ7;F1M3G4;D4A8B7	Q5XHZ7;F1M3G4;D4A8B7		Noa1
NaN	21.4454	NaN	NaN	NaN	NaN	NaN	NaN	NaN	NaN	NaN	NaN	21.4454	NaN	NaN	6	6	6	6.3	6.3	6.3	134.5	0	5.7763	182720000	4	Q9QW07;F1LNK2;D4A8C5;Q9QW07-3;D3ZHC8;D3ZCI6;Q9QW07-2	Q9QW07;F1LNK2;D4A8C5;Q9QW07-3;D3ZHC8;D3ZCI6;Q9QW07-2	1-phosphatidylinositol 4,5-bisphosphate phosphodiesterase beta-4;Phosphoinositide phospholipase C	Plcb4
25.2617	25.8222	26.2535	25.462	25.9925	26.3835	25.8946	25.6086	25.0378	0.497308	0.462511	0.436248	25.8222	25.9925	25.6086	13	11	11	28	23.5	23.5	58.636	0	323.31	5394400000	88	D4A8C7;F1M971;Q9JJP9	D4A8C7;F1M971;Q9JJP9	Ubiquilin-1	Ubqln1
NaN	21.7816	NaN	NaN	NaN	NaN	NaN	NaN	NaN	NaN	NaN	NaN	21.7816	NaN	NaN	5	5	5	7.8	7.8	7.8	104.68	0	51.5	208640000	8	D4A8C8	D4A8C8		Paxbp1
22.7527	23.001	23.6368	23.0194	22.7041	23.266	23.5899	23.0423	22.6653	0.455961	0.28165	0.464911	23.001	23.0194	23.0423	13	13	11	13.9	13.9	12.3	153.79	0	66.329	881460000	24	D4A8E1;Q62717;F1LLX6;D3ZAP5;D3ZHH0	D4A8E1;Q62717;F1LLX6;D3ZAP5;D3ZHH0	Calcium-dependent secretion activator 1	Cadps
22.8281	NaN	NaN	22.9062	22.1186	NaN	22.6661	NaN	23.3568	NaN	0.556867	0.488364	22.8281	22.5124	23.0114	10	9	9	23.6	21.7	21.7	58.067	0	27.089	721250000	16	D4A8E3;Q3MID3	D4A8E3;Q3MID3	ADP-ribosylation factor GTPase-activating protein 2	Arfgap2
NaN	22.7814	NaN	23.6104	NaN	NaN	NaN	NaN	NaN	NaN	NaN	NaN	22.7814	23.6104	NaN	4	4	4	30.8	30.8	30.8	21.701	0	19.263	429140000	11	D4A8G0	D4A8G0		Lsm12
NaN	20.3299	NaN	NaN	NaN	NaN	NaN	NaN	NaN	NaN	NaN	NaN	20.3299	NaN	NaN	3	3	3	7	7	7	74.599	0	3.2827	113970000	4	D4A8G5	D4A8G5		Tgfbi
24.4687	24.8443	25.02	23.5622	23.8611	24.1249	24.9979	24.7335	24.3505	0.281604	0.281512	0.325517	24.8443	23.8611	24.7335	13	13	13	31.7	31.7	31.7	61.463	0	316.13	2266900000	47	D4A8G7	D4A8G7		Snw1
NaN	NaN	NaN	20.0552	NaN	NaN	NaN	NaN	NaN	NaN	NaN	NaN	NaN	20.0552	NaN	1	1	1	0.3	0.3	0.3	283.06	0.0080598	1.3826	25227000	1	H9KVG2;D4A8G9	H9KVG2;D4A8G9	Zinc finger FYVE domain-containing protein 26	Zfyve26
NaN	NaN	NaN	22.0406	NaN	22.6415	22.3136	NaN	NaN	NaN	0.424865	NaN	NaN	22.3411	22.3136	7	7	7	9	9	9	117.93	0	16.614	332990000	11	D4A8H3	D4A8H3		Uba6
23.6211	24.0283	24.1183	24.1006	23.416	24.2636	24.0663	23.9089	23.7979	0.264945	0.449763	0.134864	24.0283	24.1006	23.9089	14	14	14	38.7	38.7	38.7	46.271	0	134.86	1627100000	43	D4A8H5;B2RZ73;D4A6S8	D4A8H5;B2RZ73;D4A6S8		Ppp4r2
NaN	NaN	NaN	NaN	NaN	NaN	22.4718	NaN	NaN	NaN	NaN	NaN	NaN	NaN	22.4718	14	5	5	13.7	5.8	5.8	145.26	0	9.515	228060000	5	D4A8H8;D4A524	D4A8H8;D4A524		Cyfip1
NaN	19.3482	NaN	NaN	NaN	NaN	NaN	NaN	NaN	NaN	NaN	NaN	19.3482	NaN	NaN	21	1	1	54.5	2.4	2.4	42.531	0.001443	1.9248	31090000	1	D4A8I3	D4A8I3
30.6167	30.7187	31.7833	31.4929	32.2636	31.2589	30.9156	30.5764	30.5763	0.646119	0.525675	0.195869	30.7187	31.4929	30.5764	30	30	0	53.9	53.9	0	50.151	0	323.31	233340000000	1041	Q6P9V9;D4A8I4	Q6P9V9;D4A8I4	Tubulin alpha-1B chain	Tuba1b
23.5042	24.1601	NaN	23.7817	23.2189	23.7721	23.877	23.5773	23.9032	0.463764	0.322208	0.181071	23.8321	23.7721	23.877	14	14	14	18	18	18	117.33	0	122.52	1454500000	35	D4A8J2;D4A2C4;D4A8J3;D3ZI41	D4A8J2;D4A2C4		Morc2
23.7761	23.5899	NaN	23.7167	23.449	22.8698	NaN	NaN	NaN	0.131629	0.4329	NaN	23.683	23.449	NaN	2	2	2	14.6	14.6	14.6	19.241	0	85.801	933310000	22	D4A8K1	D4A8K1
NaN	22.4648	NaN	22.4682	22.5707	NaN	23.0751	22.7665	22.9158	NaN	0.0724723	0.154302	22.4648	22.5194	22.9158	4	4	4	6.9	6.9	6.9	71.271	0	5.966	564300000	11	O35049;D4A8L3;G3V611	O35049;D4A8L3;G3V611	Sphingomyelin phosphodiesterase 3	Smpd3
22.9493	23.5548	NaN	23.5476	22.9408	22.4975	22.5084	22.9426	NaN	0.428216	0.527138	0.307004	23.2521	22.9408	22.7255	11	11	11	21.4	21.4	21.4	82.134	0	105.38	809520000	22	D4A8M7	D4A8M7		Ncaph
NaN	23.2105	NaN	NaN	22.489	NaN	23.0704	NaN	NaN	NaN	NaN	NaN	23.2105	22.489	23.0704	7	7	7	13.4	13.4	13.4	69.289	0	17.522	434740000	16	D4A8N0	D4A8N0		Fam111a
23.7736	23.0171	21.6622	24.3061	23.988	24.2836	23.9677	23.2085	22.8702	1.06974	0.177522	0.562068	23.0171	24.2836	23.2085	8	8	8	42.3	42.3	42.3	29.249	0	48.068	1547300000	32	D4A8N1	D4A8N1		Dpm1
25.815	26.0357	27.0699	25.9	25.6483	25.9227	26.0967	25.5983	25.659	0.669943	0.152309	0.271898	26.0357	25.9	25.659	21	21	21	25.9	25.9	25.9	113.93	0	135.76	6919600000	92	D4A8P9	D4A8P9		Iars2
NaN	NaN	NaN	22.9141	22.3799	22.6939	NaN	22.4607	22.8686	NaN	0.268482	0.288373	NaN	22.6939	22.6646	5	5	4	13	13	10.9	43.17	0	18.021	502670000	11	D4A8Q6;Q6AYE2	D4A8Q6;Q6AYE2	Endophilin-B1	Sh3glb1
22.1826	NaN	NaN	21.9355	NaN	22.1489	21.7421	22.2696	NaN	NaN	0.15094	0.37302	22.1826	22.0422	22.0059	10	9	9	8.8	8.2	8.2	145.66	0	73.7	404250000	15	E9PSK7;D4AD98;D4A8Q8	E9PSK7;D4AD98;D4A8Q8		Mapk8ip3
NaN	20.7826	NaN	NaN	NaN	NaN	NaN	NaN	NaN	NaN	NaN	NaN	20.7826	NaN	NaN	2	2	2	8.1	8.1	8.1	45.546	0	7.5716	100640000	5	Q5XIR9;D4A8S9;D3ZW29	Q5XIR9;D4A8S9;D3ZW29	Ubiquitin-associated domain-containing protein 1	Ubac1
25.7028	26.8076	26.863	25.821	26.2767	26.4286	26.2344	25.6354	25.1399	0.654428	0.316179	0.548031	26.8076	26.2767	25.6354	7	7	7	53.7	53.7	53.7	20.198	0	258.78	7714100000	57	D4A8T3;F1MA08	D4A8T3;F1MA08		Copz1
23.51	NaN	NaN	NaN	NaN	NaN	NaN	NaN	NaN	NaN	NaN	NaN	23.51	NaN	NaN	48	1	1	42.6	0.8	0.8	137.01	0	2.4126	1417200000	2	D4A8U7	D4A8U7		Dctn1
22.1425	NaN	NaN	21.4557	NaN	21.5676	21.7619	NaN	NaN	NaN	0.0791039	NaN	22.1425	21.5116	21.7619	7	4	3	13.4	8.3	6.3	72.927	0	2.5848	219180000	4	P11345;D4A8X1	P11345;D4A8X1	RAF proto-oncogene serine/threonine-protein kinase	Raf1
24.4135	24.7226	NaN	23.1936	23.6936	23.7714	24.2213	24.3481	24.2803	0.218603	0.313567	0.0634567	24.568	23.6936	24.2803	6	6	6	17.2	17.2	17.2	52.449	0	84.97	2038700000	33	E9PTU3;D4A8X9	E9PTU3;D4A8X9		Ppan
NaN	19.972	NaN	NaN	NaN	NaN	NaN	NaN	NaN	NaN	NaN	NaN	19.972	NaN	NaN	1	1	1	19.4	19.4	19.4	10.32	0	58.95	65153000	3	H7C5Y1;D4A8Y8;D4A9B7;Q8VH49	H7C5Y1;D4A8Y8;D4A9B7;Q8VH49	HIG1 domain family member 1A, mitochondrial	Higd1a
22.665	22.0242	NaN	22.905	NaN	22.4737	NaN	22.913	22.9279	0.453121	0.304996	0.0105994	22.3446	22.6893	22.9204	5	5	5	12.1	12.1	12.1	74.06	0	23.813	666580000	11	D4A8Z9	D4A8Z9
NaN	NaN	NaN	NaN	19.1539	NaN	NaN	NaN	NaN	NaN	NaN	NaN	NaN	19.1539	NaN	1	1	1	3.3	3.3	3.3	63.478	0.0067434	1.4707	3243700	0	D4A913	D4A913		Med26
25.9869	25.6059	24.7923	24.7066	24.7737	24.8233	25.1605	25.1884	25.495	0.610242	0.0585743	0.185627	25.6059	24.7737	25.1884	17	17	17	20.8	20.8	20.8	108.65	0	137.82	4412500000	62	D4A914	D4A914		Xrn2
23.0889	23.0831	22.2711	23.6709	22.174	NaN	22.5541	NaN	NaN	0.47048	1.05846	NaN	23.0831	22.9224	22.5541	5	5	5	10.9	10.9	10.9	53.726	0	14.616	772950000	10	D4A916;D4ABS9;D4A8V0	D4A916		Celf3
22.9209	NaN	NaN	NaN	NaN	NaN	22.0713	NaN	NaN	NaN	NaN	NaN	22.9209	NaN	22.0713	8	8	8	12.9	12.9	12.9	98.515	0	44.307	402780000	17	D4A924;D4A5G2	D4A924;D4A5G2		Nop14
NaN	NaN	NaN	23.1704	NaN	NaN	NaN	NaN	NaN	NaN	NaN	NaN	NaN	23.1704	NaN	4	4	4	5.4	5.4	5.4	84.282	0.0010493	2.1292	255190000	4	D4A927;D3ZNW7	D4A927;D3ZNW7		Tacc1
25.9428	25.2829	25.0698	25.4488	25.3961	25.4363	24.8288	25.2105	25.456	0.455117	0.0275438	0.316067	25.2829	25.4363	25.2105	9	9	9	39.8	39.8	39.8	39.372	0	323.31	4802700000	60	D4A944;D3ZHP0	D4A944;D3ZHP0		Snrnp40
25.7021	26.3073	23.6809	26.1013	26.0613	26.1429	25.524	25.571	25.7483	1.37536	0.0407777	0.118278	25.7021	26.1013	25.571	23	23	23	30.8	30.8	30.8	96.001	0	84.598	6421900000	112	D4A962	D4A962		Hnrnpul1
25.0965	25.2846	25.4813	24.5193	24.0608	24.1924	24.6978	25.3014	25.2219	0.192407	0.236085	0.327965	25.2846	24.1924	25.2219	11	11	11	36.4	36.4	36.4	40.984	0	70.577	3299400000	45	D4A964;F1LQ36;D4A7H4;Q5PQR7;D4A6U8	D4A964;F1LQ36		Tial1
NaN	NaN	NaN	21.0103	NaN	23.4564	21.9588	NaN	21.3276	NaN	1.72963	0.446375	NaN	22.2333	21.6432	3	3	3	20.3	20.3	20.3	24.311	0	4.839	350480000	7	D4A970	D4A970		Ovca2
23.051	NaN	NaN	22.6476	22.5063	23.4038	23.0654	23.4452	22.8027	NaN	0.482601	0.322997	23.051	22.6476	23.0654	8	8	8	20.5	20.5	20.5	39.966	0	14.911	799100000	18	D4A986;D3ZXG8;F1M2X7	D4A986;D3ZXG8		Mbd2
23.0041	23.3656	NaN	22.8084	NaN	NaN	NaN	NaN	22.9415	0.255591	NaN	NaN	23.1849	22.8084	22.9415	9	9	9	8.6	8.6	8.6	195.1	0	16.356	1365900000	12	F1LRB4;D4A996;D4ADD2	F1LRB4;D4A996		Kif13b
25.3856	25.0429	NaN	24.8563	25.8041	24.889	25.352	25.4424	25.3094	0.242346	0.538036	0.0679068	25.2142	24.889	25.352	9	9	9	45.2	45.2	45.2	27.516	0	113.93	4253200000	54	D4A9A3	D4A9A3		Cenpv
21.0409	NaN	NaN	NaN	NaN	NaN	NaN	NaN	NaN	NaN	NaN	NaN	21.0409	NaN	NaN	1	1	1	3.1	3.1	3.1	68.522	0	4.8832	146470000	2	D4A9B0	D4A9B0		Srbd1
NaN	NaN	NaN	21.8176	NaN	22.9762	NaN	21.6605	NaN	NaN	0.819261	NaN	NaN	22.3969	21.6605	3	3	3	9.5	9.5	9.5	37.565	0	6.4354	278150000	8	E9PU53;D4A9B1	E9PU53;D4A9B1		Pbk
NaN	NaN	NaN	NaN	25.4619	NaN	NaN	NaN	NaN	NaN	NaN	NaN	NaN	25.4619	NaN	5	5	5	15.2	15.2	15.2	53.029	0	11.134	262200000	5	D4A9D1;F1M6X5;Q9Z0J5-2;Q9Z0J5	D4A9D1;F1M6X5;Q9Z0J5-2;Q9Z0J5	Thioredoxin reductase 2, mitochondrial	Txnrd2
29.0293	28.9331	29.4911	28.3204	28.2729	28.6654	28.8092	28.8199	28.8891	0.2983	0.214228	0.0433734	29.0293	28.3204	28.8199	45	45	45	40.2	40.2	40.2	131.73	0	323.31	48258000000	305	D4A9D6;D3Z9Q9	D4A9D6;D3Z9Q9		Dhx9
25.1257	25.302	25.0639	25.2595	25.0047	24.8482	24.7062	24.7834	24.8002	0.123549	0.207587	0.050109	25.1257	25.0047	24.7834	18	18	18	28.9	28.9	28.9	89.042	0	323.31	3440500000	63	D4A9D8;D3ZT15;D3ZP01	D4A9D8;D3ZT15;D3ZP01	Oxysterol-binding protein	Osbp
NaN	NaN	NaN	NaN	NaN	NaN	21.0191	NaN	NaN	NaN	NaN	NaN	NaN	NaN	21.0191	2	2	2	6	6	6	43.897	0.0044203	1.6206	384730000	4	D4A9I4	D4A9I4		Ptcd2
24.8496	24.2763	NaN	24.194	24.1436	24.6858	24.5621	24.4435	24.9326	0.405377	0.299532	0.255136	24.563	24.194	24.5621	13	13	13	18.6	18.6	18.6	101.21	0	37.437	2479500000	41	F1LRY5;D4A9I9;Q64380;D4A8Z7	F1LRY5;D4A9I9;Q64380;D4A8Z7	Sarcosine dehydrogenase, mitochondrial	Sardh
NaN	NaN	NaN	NaN	NaN	22.4573	NaN	22.5638	NaN	NaN	NaN	NaN	NaN	22.4573	22.5638	7	7	7	6.2	6.2	6.2	152.73	0	17.212	449030000	13	D4A9J4;D4A9A0	D4A9J4;D4A9A0		LOC686349
NaN	NaN	NaN	NaN	20.7751	NaN	NaN	NaN	NaN	NaN	NaN	NaN	NaN	20.7751	NaN	87	1	0	16.1	0.2	0	831.16	0	21.136	9978000	1	D4A9J5;D3ZD86	D4A9J5;D3ZD86
27.434	27.5889	23.8954	27.125	26.7742	27.3493	27.3894	27.7026	27.3202	2.08915	0.289856	0.203757	27.434	27.125	27.3894	18	18	17	55.6	55.6	52.8	27.744	0	139.22	17538000000	169	D4A9L2	D4A9L2		Srsf1
NaN	NaN	NaN	NaN	21.4545	NaN	NaN	NaN	NaN	NaN	NaN	NaN	NaN	21.4545	NaN	4	4	4	8.4	8.4	8.4	91.746	0	36.404	377890000	11	O88884;D4A9M6;F1LMK0;O88884-2	O88884;D4A9M6;F1LMK0;O88884-2	A-kinase anchor protein 1, mitochondrial	Akap1
23.3216	23.6719	NaN	22.9333	22.792	23.4564	22.0204	22.31	22.702	0.247699	0.350011	0.342092	23.4967	22.9333	22.31	9	9	8	17.4	17.4	16.2	86.122	0	63.871	905780000	20	Q8R500;Q6IRL2;D4A9N3;D3ZKW8;D3ZWY6	Q8R500;Q6IRL2;D4A9N3;D3ZKW8	Mitofusin-2	Mfn2
24.2136	24.0859	24.2868	24.0777	24.1151	24.6878	24.2082	24.2952	24.0471	0.1017	0.341956	0.125895	24.2136	24.1151	24.2082	12	12	11	28.4	28.4	26.9	50.602	0	49.214	2164400000	44	D4A9N5;E9PSR5;F1M7A8;F1LSU1;Q6AYJ5	D4A9N5;E9PSR5		Trim25
NaN	20.6692	NaN	NaN	NaN	NaN	NaN	NaN	NaN	NaN	NaN	NaN	20.6692	NaN	NaN	1	1	1	5.9	5.9	5.9	31.131	0	2.3756	25512000	1	D4A9S1	D4A9S1
NaN	NaN	NaN	NaN	NaN	NaN	NaN	NaN	NaN	NaN	NaN	NaN	NaN	NaN	NaN	2	2	2	5.6	5.6	5.6	65.752	0.0010484	2.1164	0	1	D4A9V7	D4A9V7		LOC100911305
NaN	NaN	NaN	NaN	NaN	NaN	NaN	NaN	NaN	NaN	NaN	NaN	NaN	NaN	NaN	1	1	1	3.2	3.2	3.2	66.055	0.0022509	1.8444	0	2	D4A9W3	D4A9W3		RGD1311756
23.2578	24.0663	NaN	23.8116	23.2878	24.2401	23.6394	23.8375	22.9617	0.571668	0.476912	0.459254	23.6621	23.8116	23.6394	14	14	14	19.5	19.5	19.5	91.531	0	20.253	1447100000	26	D4A9W6;F1MAK9	D4A9W6;F1MAK9		Smpd4
NaN	22.8408	NaN	22.5993	NaN	23.0958	NaN	NaN	NaN	NaN	0.351065	NaN	22.8408	22.8475	NaN	10	10	10	5.9	5.9	5.9	231.7	0	17.503	566600000	17	F1LRW9;D4A9X4	F1LRW9;D4A9X4		Pi4ka
23.4566	22.8148	NaN	NaN	NaN	NaN	NaN	NaN	22.9536	0.453871	NaN	NaN	23.1357	NaN	22.9536	4	4	4	27.3	27.3	27.3	23.403	0	29.565	661820000	12	D4A9Y0	D4A9Y0		Sdf2l1
23.257	23.8386	23.7824	23.129	22.7536	23.7328	23.0711	23.7122	23.6529	0.320804	0.494021	0.354299	23.7824	23.129	23.6529	9	9	9	28.1	28.1	28.1	36.206	0	50.614	1279400000	32	D4A9Z6	D4A9Z6		Mrps35
25.3572	25.31	NaN	24.977	25.7973	24.2973	25.57	25.2138	25.4631	0.03341	0.751097	0.182824	25.3336	24.977	25.4631	11	11	11	46.9	46.9	46.9	25.109	0	127.58	4079800000	40	D4A9Z8	D4A9Z8		Chmp4bl1
20.2154	NaN	NaN	NaN	NaN	NaN	NaN	NaN	NaN	NaN	NaN	NaN	20.2154	NaN	NaN	1	1	1	9.7	9.7	9.7	15.579	0.0014505	1.9865	74624000	1	D4AA11	D4AA11		Med21
23.8947	24.5068	NaN	23.969	24.2626	24.7622	24.1	23.9835	23.7572	0.432856	0.401049	0.174351	24.2007	24.2626	23.9835	21	14	14	20.6	15.9	15.9	121.5	0	91.296	2073300000	22	D4AA25;D3ZIF5	D4AA25;D3ZIF5		Ap3b1
NaN	22.7019	NaN	NaN	NaN	NaN	NaN	NaN	NaN	NaN	NaN	NaN	22.7019	NaN	NaN	5	5	5	5.7	5.7	5.7	144.77	0	9.9518	378440000	7	D4AA47;F1LZX2;F1LS08;D3ZE62	D4AA47		Atp8b1
27.7711	28.0293	27.7027	28.2223	28.1696	27.6869	27.8329	27.5461	27.5371	0.172287	0.295072	0.168261	27.7711	28.1696	27.5461	17	17	15	33.2	33.2	29.3	67.259	0	323.31	25522000000	211	D4AA63	D4AA63		Ubqln2
NaN	20.341	NaN	NaN	NaN	NaN	NaN	NaN	NaN	NaN	NaN	NaN	20.341	NaN	NaN	2	2	2	2.6	2.6	2.6	111.19	0	2.8043	36734000	1	D4AA64;D3ZZ93	D4AA64;D3ZZ93		Zc3h7b
NaN	NaN	NaN	NaN	NaN	22.532	NaN	NaN	NaN	NaN	NaN	NaN	NaN	22.532	NaN	3	3	3	10.5	10.5	10.5	60.109	0	14.53	172910000	6	D4AA78;F1LQY8;O70437	D4AA78;F1LQY8;O70437	Mothers against decapentaplegic homolog 4	Smad4
NaN	NaN	NaN	21.7596	NaN	NaN	NaN	NaN	NaN	NaN	NaN	NaN	NaN	21.7596	NaN	3	3	2	9.8	9.8	6.1	55.435	0	11.174	101200000	2	D4AA99;G3V969	D4AA99;G3V969		Tfcp2
NaN	NaN	NaN	22.8058	NaN	NaN	NaN	NaN	NaN	NaN	NaN	NaN	NaN	22.8058	NaN	4	4	4	14.5	14.5	14.5	46.829	0	11.624	257550000	4	D4AAC7	D4AAC7		Ipo11
NaN	NaN	NaN	NaN	20.2078	NaN	NaN	NaN	NaN	NaN	NaN	NaN	NaN	20.2078	NaN	1	1	1	17.7	17.7	17.7	15.919	0	5.4355	6734000	1	D4AAE7;F1LNR2	D4AAE7;F1LNR2		Slc31a2
24.2163	23.865	25.1798	24.5103	25.2742	24.8431	24.156	24.1327	23.7057	0.680743	0.382969	0.253545	24.2163	24.8431	24.1327	5	5	5	34.8	34.8	34.8	15.293	0	50.379	2195200000	27	D4AAE9	D4AAE9		Cisd2
NaN	20.4809	NaN	NaN	NaN	NaN	NaN	NaN	NaN	NaN	NaN	NaN	20.4809	NaN	NaN	1	1	1	10.9	10.9	10.9	19.611	0	2.5668	85229000	1	D4AAF1	D4AAF1		Ankrd39
NaN	NaN	NaN	NaN	NaN	23.2446	22.8365	NaN	NaN	NaN	NaN	NaN	NaN	23.2446	22.8365	7	7	7	9.7	9.7	9.7	108.79	0	8.38	292970000	8	D4AAG4;F1LZY1	D4AAG4		Kif23
24.0331	24.1271	NaN	24.4018	23.6557	24.8574	24.5646	24.1655	24.3032	0.0664814	0.606685	0.202702	24.0801	24.4018	24.3032	13	13	13	24.9	24.9	24.9	69.008	0	185.79	2195800000	37	D4AAG5;Q5RKH6	D4AAG5;Q5RKH6	Protein OS-9	Os9
23.7736	23.8253	24.3607	23.9767	23.1087	23.6874	23.8012	24.0359	23.8951	0.325061	0.441941	0.118112	23.8253	23.6874	23.8951	18	18	18	13.6	13.6	13.6	226.04	0	162.36	1685200000	41	D4AAG8	D4AAG8		Smchd1
NaN	NaN	NaN	NaN	24.2397	NaN	NaN	NaN	NaN	NaN	NaN	NaN	NaN	24.2397	NaN	3	3	3	12.5	12.5	12.5	33.238	0	7.2537	134920000	4	D4AAH6	D4AAH6		Psmg1
23.2276	23.3888	NaN	23.6695	23.4623	23.1328	23.0966	23.4749	22.8903	0.113992	0.270646	0.2965	23.3082	23.4623	23.0966	4	4	4	8	8	8	76.565	0	9.1136	1030400000	15	D4AAH9;D4A0K5	D4AAH9;D4A0K5		Tbc1d23
25.6384	25.2754	NaN	25.6025	26.1598	26.2062	25.8373	25.3871	25.0199	0.256679	0.335946	0.409428	25.4569	26.1598	25.3871	22	21	21	22	21.4	21.4	135.64	0	112.23	5613800000	78	D4AAI5;G3V7E8;Q9R0L4-2;Q9R0L4;D3ZZB8;Q9R0L4-3	D4AAI5;G3V7E8;Q9R0L4-2;Q9R0L4;D3ZZB8;Q9R0L4-3	Cullin-associated NEDD8-dissociated protein 2	Cand2
19.7365	NaN	NaN	NaN	NaN	NaN	NaN	NaN	NaN	NaN	NaN	NaN	19.7365	NaN	NaN	1	1	1	8.3	8.3	8.3	17.494	0	3.8395	28766000	2	D4AAI7	D4AAI7		Fam219a
NaN	NaN	NaN	21.819	22.2738	22.3304	NaN	NaN	NaN	NaN	0.280361	NaN	NaN	22.2738	NaN	6	6	6	6.6	6.6	6.6	130.27	0	9.0309	347990000	11	D4AAL2	D4AAL2		Ncapg2
25.4605	25.6436	NaN	24.9785	24.1045	24.9388	25.006	25.2993	25.0967	0.129514	0.493582	0.15015	25.5521	24.9388	25.0967	12	12	11	20.1	20.1	19.4	104.86	0	191.21	4411600000	42	D4AAM0;D3ZLD1	D4AAM0		Tnpo3
NaN	NaN	NaN	21.852	NaN	NaN	NaN	NaN	NaN	NaN	NaN	NaN	NaN	21.852	NaN	3	3	3	42.3	42.3	42.3	14.13	0	15.742	379230000	8	D4AAM1	D4AAM1		LOC690349
NaN	22.154	NaN	21.243	NaN	NaN	NaN	NaN	NaN	NaN	NaN	NaN	22.154	21.243	NaN	6	6	6	4.7	4.7	4.7	172.47	0	10.77	219160000	7	D4AAN0	D4AAN0		Urb2
NaN	NaN	23.2756	NaN	NaN	NaN	NaN	NaN	NaN	NaN	NaN	NaN	23.2756	NaN	NaN	1	1	1	3.8	3.8	3.8	120.98	0	9.8548	18178000	1	D4AAN8	D4AAN8		Helb
NaN	NaN	NaN	22.0229	21.7261	21.7805	21.759	21.8173	NaN	NaN	0.157995	0.0411825	NaN	21.7805	21.7881	7	7	7	10.9	10.9	10.9	94.885	0	26.579	289460000	18	D4AAT3;G3V9J7;O35550;D3ZKW9;D3ZI36	D4AAT3;G3V9J7;O35550;D3ZKW9;D3ZI36	Rab GTPase-binding effector protein 1	Rabep1
27.8132	27.3486	25.8648	26.5645	25.4492	26.5421	27.5335	26.8827	27.2628	1.01764	0.637531	0.326905	27.3486	26.5421	27.2628	6	6	6	48.8	48.8	48.8	9.7251	0	57.709	15826000000	67	D4AAT4;D4AA39	D4AAT4;D4AA39	Small nuclear ribonucleoprotein F	Snrpf
25.3057	NaN	NaN	NaN	NaN	NaN	NaN	NaN	NaN	NaN	NaN	NaN	25.3057	NaN	NaN	1	1	1	4.5	4.5	4.5	24.473	0	2.4909	4790600000	14	D4AAX0	D4AAX0
NaN	NaN	NaN	20.3498	NaN	NaN	NaN	NaN	NaN	NaN	NaN	NaN	NaN	20.3498	NaN	1	1	1	21.4	21.4	21.4	11.291	0	50.126	77234000	3	D4AAX9	D4AAX9
NaN	NaN	NaN	NaN	NaN	23.321	NaN	NaN	NaN	NaN	NaN	NaN	NaN	23.321	NaN	2	2	2	5.5	5.5	5.5	61.794	0	14.465	313870000	5	D4AAZ8	D4AAZ8		Irf2bp1
25.9463	26.096	NaN	25.7338	25.484	25.7289	25.8366	25.2866	25.604	0.105876	0.142834	0.276097	26.0211	25.7289	25.604	7	7	7	49.7	49.7	49.7	17.38	0	94.057	5982500000	37	D4AB01	D4AB01		Hint2
26.7065	26.7549	25.6582	27.1191	26.4203	26.6476	26.775	26.5524	26.6425	0.619668	0.356442	0.112001	26.7065	26.6476	26.6425	24	24	24	29.6	29.6	29.6	121.74	0	323.31	11545000000	158	D4AB03	D4AB03		Fam120a
NaN	NaN	NaN	NaN	NaN	21.0409	NaN	NaN	NaN	NaN	NaN	NaN	NaN	21.0409	NaN	2	2	2	5.2	5.2	5.2	71.35	0	2.8724	47415000	2	D4AB06	D4AB06		Haus5
24.218	24.4466	NaN	24.6946	24.6134	23.4794	24.0582	24.9111	24.8257	0.161666	0.679366	0.469724	24.3323	24.6134	24.8257	6	6	6	44.4	44.4	44.4	18.963	0	43.581	2335800000	27	D4AB07;Q7TP40	D4AB07;Q7TP40	PEST proteolytic signal-containing nuclear protein	Pcnp
NaN	NaN	NaN	21.6917	NaN	NaN	NaN	NaN	NaN	NaN	NaN	NaN	NaN	21.6917	NaN	6	2	2	13	7.7	7.7	35.013	0.0028542	1.7858	167310000	2	D4AB12	D4AB12
26.1116	26.0481	25.8451	26.2588	26.1131	26.3664	26.2282	26.1194	26.1348	0.139218	0.127124	0.0588841	26.0481	26.2588	26.1348	26	26	26	28.2	28.2	28.2	136.89	0	323.31	7872100000	124	D4AB17	D4AB17		LOC100912917
24.5683	23.6629	23.795	23.1127	23.3943	23.6382	24.495	24.1025	24.1418	0.489097	0.262985	0.216156	23.795	23.3943	24.1418	18	18	18	22.3	22.3	22.3	92.424	0	31.481	1867100000	33	D4AB23	D4AB23		Noc3l
NaN	NaN	21.4177	NaN	NaN	NaN	NaN	NaN	NaN	NaN	NaN	NaN	21.4177	NaN	NaN	4	4	4	5.1	5.1	5.1	127.28	0	5.5301	226060000	2	D4AB26	D4AB26		Smc6
[truncated: 3,110 more rows]
