# Supplementary material for: Glucose-regulated and drug-perturbed phosphoproteome reveals molecular mechanisms controlling insulin secretion
Source: Nat Commun. 2016 Nov 14;7:13250. doi: 10.1038/ncomms13250 (PMC5114537; doi:10.1038/ncomms13250)
Supplement: Supplementary Data 7 — Summary of the Dnmt3a-modulated proteome in Hek293 cells [file ncomms13250-s9.xlsx]

## Sheet: DNMT3A - HEK293 cells
Log2 LFQ intensity Control			Log2 LFQ intensity WT			Log2 LFQ intensity S7A			St.dev			Median
Control 1	Control 2	Control 3	DNMT3A_WT 1	DNMT3A_WT 2	DNMT3A_WT 3	DNMT3A_S7A 1	DNMT3A_S7A 2	DNMT3A_S7A 3	stddev Control	stddev DNMT3A_WT	stddev DNMT3A_S7A	Control	DNMT3A_WT	DNMT3A_S7A	Only identified by site	Reverse	Potential contaminant	Peptides	Razor + unique peptides	Unique peptides	Sequence coverage [%]	Unique + razor sequence coverage [%]	Unique sequence coverage [%]	Mol. weight [kDa]	Q-value	Score	Intensity	MS/MS Count	Protein IDs	Majority protein IDs	Protein names	Gene names
32.284	32.3797	32.4658	32.4179	32.4755	32.259	32.529	32.5106	32.4526	0.0909426	0.11213	0.0398745	32.3797	32.4179	32.5106				17	17	16	64.6	64.6	60.9	34.095	0	274.13	87697000000	284	P06493;A0A024QZP7;P06493-2;A0A087WZZ9;E5RIU6;K7ELV5	P06493;A0A024QZP7;P06493-2;A0A087WZZ9;E5RIU6	Cyclin-dependent kinase 1	CDK1;CDC2
28.3766	27.798	NaN	28.0355	28.3669	27.7453	27.7726	NaN	NaN	0.409132	0.311027	NaN	28.0873	28.0355	27.7726				8	8	8	30.1	30.1	30.1	42.621	0	36.821	3643800000	33	P35237;A0A024QZX5;A0A087X1N8;P50452;C9JTJ8;C9JVA8;H7BXK7;P50452-2	P35237;A0A024QZX5;A0A087X1N8	Serpin B6	SERPINB6
NaN	NaN	NaN	NaN	NaN	NaN	28.9681	29.3856	NaN	NaN	NaN	0.295217	NaN	NaN	29.1768				3	3	3	9.3	9.3	9.3	51.505	0	4.58	4443700000	15	O75478;A0A024R0Y4;A0A087WTV5;A0A087WWR4;O75478-2	O75478;A0A024R0Y4;A0A087WTV5;A0A087WWR4;O75478-2	Transcriptional adapter 2-alpha	TADA2A;TADA2L
28.3302	28.1261	28.3667	NaN	NaN	NaN	28.5743	28.3664	NaN	0.129664	NaN	0.147008	28.3302	NaN	28.4704				2	2	2	11.8	11.8	11.8	16.499	0	3.2741	4344700000	19	Q9H1X3-3;A0A024R161;P50151	Q9H1X3-3;A0A024R161;P50151	Guanine nucleotide-binding protein subunit gamma;Guanine nucleotide-binding protein G(I)/G(S)/G(O) subunit gamma-10	hCG_1994888;GNG10
NaN	NaN	NaN	NaN	NaN	NaN	NaN	27.1211	NaN	NaN	NaN	NaN	NaN	NaN	27.1211				3	3	3	4.7	4.7	4.7	101.98	0.0028454	1.8767	1819100000	11	O60462-5;A0A024R412;O60462-4;O60462;A0A024R3W6;Q7LBX6;X5D2Q8;O60462-6;O60462-2;O60462-3	O60462-5;A0A024R412;O60462-4;O60462;A0A024R3W6;Q7LBX6;X5D2Q8;O60462-6;O60462-2;O60462-3	Neuropilin-2	NRP2
33.011	32.9471	33.0059	32.94	32.9228	33.0115	32.9958	32.9292	32.84	0.035512	0.0470403	0.0781726	33.0059	32.94	32.9292				47	47	47	45.4	45.4	45.4	141.45	0	323.31	123830000000	462	Q00341;A0A024R4E5;Q00341-2;H0Y394;H7C0A4;C9JIZ1;C9J5E5;C9JZI8;H7C2D1;C9JHZ8;C9JES8;H7BZC3;C9JHS7;C9JT62;C9JK79;C9JQ82;C9JBS3;C9JEJ8;A0A0E3D6N3;C9JHN6;C9JMQ6;C9JHS9;C9J739;H7C3D0	Q00341;A0A024R4E5;Q00341-2;H0Y394	Vigilin	HDLBP
NaN	NaN	NaN	NaN	NaN	NaN	NaN	NaN	NaN	NaN	NaN	NaN	NaN	NaN	NaN				1	1	1	5	5	5	40.61	0	3.518	271160000	7	Q9BXJ8;A0A087WZA9;A0A024R4K9;A0A087X266;Q9BXJ8-2	Q9BXJ8;A0A087WZA9;A0A024R4K9;A0A087X266;Q9BXJ8-2	Transmembrane protein 120A	TMEM120A;TMPIT
NaN	NaN	NaN	NaN	27.1587	NaN	NaN	27.4002	NaN	NaN	NaN	NaN	NaN	27.1587	27.4002				2	2	2	5.6	5.6	5.6	41.496	0	5.36	1965600000	11	O75503;A0A024R644;A0A087WZY0	O75503;A0A024R644;A0A087WZY0	Ceroid-lipofuscinosis neuronal protein 5	CLN5
27.4773	27.9402	28.1858	28.2368	28.0527	28.3321	27.5106	27.6075	27.6804	0.359761	0.142032	0.0851831	27.9402	28.2368	27.6075				8	8	8	14.2	14.2	14.2	87.229	0	27.856	3834400000	40	A0A024RAC6;Q14241	A0A024RAC6;Q14241	Transcription elongation factor B polypeptide 3	TCEB3
NaN	NaN	NaN	NaN	NaN	NaN	NaN	26.462	NaN	NaN	NaN	NaN	NaN	NaN	26.462				2	2	2	17.4	17.4	17.4	14.786	0	4.7089	765340000	8	A0A0G2JLK6;G8JLL2;A0A0G2JK02;A0A0G2JIU6;A0A0G2JHB6;A0A0G2JKR3;A0A0G2JLL3;A0A0G2JLA3;A0A0G2JH76;A0A024RCQ8;Q9UMR5-2;Q9UMR5;Q9UMR5-3	A0A0G2JLK6;G8JLL2;A0A0G2JK02;A0A0G2JIU6;A0A0G2JHB6;A0A0G2JKR3;A0A0G2JLL3;A0A0G2JLA3;A0A0G2JH76;A0A024RCQ8;Q9UMR5-2;Q9UMR5;Q9UMR5-3	Lysosomal thioesterase PPT2	PPT2;hCG_1999928
30.876	30.8101	30.9764	30.9124	30.8161	30.6621	30.8804	30.7745	30.7053	0.0837443	0.126253	0.0881888	30.876	30.8161	30.7745				22	22	22	33.2	33.2	33.2	119.41	0	205.21	29477000000	251	P46379;A0A024RCR6;A0A0G2JK23;P46379-2;P46379-3;A0A0G2JL47;P46379-5;P46379-4;F6S6P2;X6REW1;A0A0G2JJM1;F6VEM6;F6X9W3;F6U341;F6UR09;H0Y710;A0A0G2JJR8;F6WML8;F6U1F2;F6XTU0;H0Y4L1;F6TC96	P46379;A0A024RCR6;A0A0G2JK23;P46379-2;P46379-3;A0A0G2JL47;P46379-5;P46379-4	Large proline-rich protein BAG6	BAG6;BAT3
28.068	NaN	28.3608	27.9614	28.1621	28.3155	28.2721	28.1339	NaN	0.20704	0.177576	0.0977227	28.2144	28.1621	28.203				8	8	8	11.2	11.2	11.2	129.48	0	53.466	3872300000	46	Q8NB49;A0A067XG54;Q8NB49-2;Q8NB49-3;Q8NB49-4;H7C0E8	Q8NB49;A0A067XG54;Q8NB49-2;Q8NB49-3;Q8NB49-4	Phospholipid-transporting ATPase IG;Phospholipid-transporting ATPase	ATP11C
NaN	NaN	NaN	NaN	NaN	NaN	NaN	NaN	NaN	NaN	NaN	NaN	NaN	NaN	NaN				1	1	1	4.5	4.5	4.5	30.947	0.00066689	2.5608	42684000	1	Q14135;G5E9M7;F8W708;E7ERW0;E7EQU6;E7EWF5;G5E9M9;A0A075B6E4;A0A0A6YYI5;Q14135-5;Q14135-6;Q14135-2;Q14135-4	Q14135;G5E9M7;F8W708;E7ERW0;E7EQU6;E7EWF5;G5E9M9;A0A075B6E4;A0A0A6YYI5;Q14135-5;Q14135-6;Q14135-2;Q14135-4	Transcription cofactor vestigial-like protein 4	VGLL4
27.4772	NaN	NaN	NaN	NaN	NaN	NaN	NaN	26.9382	NaN	NaN	NaN	27.4772	NaN	26.9382				2	2	2	0.6	0.6	0.6	426.74	0	4.1586	784760000	11	P11532;E7EQR9;E7EQS5;F8VX32;E7ESB2;H0Y304;A0A087WV90;E9PDN5;A0A087WTU7;A0A075B6G3;P11532-3;P11532-2;P11532-4;P11532-5;F5GZY3;P11532-8;P11532-7;P11532-6	P11532;E7EQR9;E7EQS5;F8VX32;E7ESB2;H0Y304;A0A087WV90;E9PDN5;A0A087WTU7;A0A075B6G3;P11532-3;P11532-2;P11532-4;P11532-5;F5GZY3;P11532-8;P11532-7;P11532-6	Dystrophin	DMD
NaN	NaN	NaN	NaN	NaN	24.5241	NaN	NaN	NaN	NaN	NaN	NaN	NaN	24.5241	NaN				1	1	1	1.7	1.7	1.7	88.843	0.00034206	2.9082	90633000	2	Q9H8E8;A0A075B6H4;Q9H8E8-2	Q9H8E8;A0A075B6H4;Q9H8E8-2	Cysteine-rich protein 2-binding protein	CSRP2BP
NaN	NaN	NaN	NaN	NaN	NaN	NaN	NaN	NaN	NaN	NaN	NaN	NaN	NaN	NaN				1	1	1	3.9	3.9	3.9	38.176	0.0016176	2.1546	65965000	1	Q330K2;A0A075B6P0;Q330K2-2	Q330K2;A0A075B6P0;Q330K2-2	NADH dehydrogenase (ubiquinone) complex I, assembly factor 6	NDUFAF6
NaN	26.5385	26.1134	NaN	NaN	NaN	NaN	NaN	NaN	0.300591	NaN	NaN	26.326	NaN	NaN				2	2	2	5.5	5.5	5.5	70.065	0	4.4702	960380000	15	Q5T0N5;Q5T0N5-4;A0A075B6Q2;S4R347;Q5T0N5-3;Q5T0N5-2;Q5T0N5-5	Q5T0N5;Q5T0N5-4;A0A075B6Q2;S4R347;Q5T0N5-3;Q5T0N5-2;Q5T0N5-5	Formin-binding protein 1-like	FNBP1L
NaN	NaN	NaN	NaN	NaN	NaN	NaN	NaN	NaN	NaN	NaN	NaN	NaN	NaN	NaN				2	2	2	1.6	1.6	1.6	182.52	0	3.9843	138460000	4	Q5H9F3;A0A075B6Q3;Q5H9F3-2;Q5H9F3-3;H7C4B2	Q5H9F3;A0A075B6Q3;Q5H9F3-2;Q5H9F3-3;H7C4B2	BCL-6 corepressor-like protein 1	BCORL1
NaN	25.9099	NaN	NaN	NaN	NaN	NaN	NaN	NaN	NaN	NaN	NaN	25.9099	NaN	NaN				2	2	2	3	3	3	142.51	0	3.163	103300000	2	Q9C0C7;H0YE34;A0A075B6T1;Q9C0C7-4;Q9C0C7-2;Q9C0C7-3;Q9C0C7-5	Q9C0C7;H0YE34;A0A075B6T1;Q9C0C7-4;Q9C0C7-2;Q9C0C7-3;Q9C0C7-5	Activating molecule in BECN1-regulated autophagy protein 1	AMBRA1
NaN	NaN	25.4677	NaN	NaN	NaN	NaN	NaN	NaN	NaN	NaN	NaN	25.4677	NaN	NaN				1	1	1	2.1	2.1	2.1	58.143	0.0068514	1.3678	228690000	2	Q9NVX7;Q9NVX7-2;A0A075B6T4	Q9NVX7;Q9NVX7-2;A0A075B6T4	Kelch repeat and BTB domain-containing protein 4	KBTBD4
26.5393	27.2781	NaN	NaN	26.4685	NaN	NaN	27.7176	26.9013	0.522409	NaN	0.577211	26.9087	26.4685	27.3095				11	7	7	14.4	9.7	9.7	553.12	0	64.869	1072400000	27	A0A075B730;A0A087X1U6;P58107	A0A075B730;A0A087X1U6;P58107	Epiplakin	EPPK1
27.8344	28.341	28.0301	28.3865	NaN	28.485	27.4834	27.7396	28.0002	0.255473	0.0696509	0.258403	28.0301	28.4357	27.7396				2	2	2	29.9	29.9	29.9	10.741	0	12.71	4313900000	28	P82921;A0A075B746	P82921;A0A075B746	28S ribosomal protein S21, mitochondrial	MRPS21
NaN	NaN	NaN	NaN	NaN	NaN	NaN	NaN	NaN	NaN	NaN	NaN	NaN	NaN	NaN				6	6	6	4.7	4.7	4.7	207.57	0	11.914	707100000	14	Q96QE3;A0A075B754;Q96QE3-2	Q96QE3;A0A075B754;Q96QE3-2	ATPase family AAA domain-containing protein 5	ATAD5
NaN	NaN	NaN	NaN	NaN	NaN	NaN	NaN	NaN	NaN	NaN	NaN	NaN	NaN	NaN				1	1	1	3.3	3.3	3.3	40.797	0	3.4716	85862000	2	O00623;K7ELY8;A0A075B773	O00623;K7ELY8;A0A075B773	Peroxisome assembly protein 12	PEX12
30.8935	29.5302	NaN	NaN	30.8281	NaN	30.3117	30.1015	30.317	0.963999	NaN	0.122918	30.2118	30.8281	30.3117				6	4	4	14.4	10.5	10.5	61.829	0	21.024	27510000000	42	Q92804;A0A075B7D9;Q92804-2;A0A075B7E4;A0A075B7F2	Q92804;A0A075B7D9;Q92804-2	TATA-binding protein-associated factor 2N	TAF15
28.4494	28.1063	28.4145	28.4234	28.3921	28.7159	28.2802	28.7434	28.0045	0.188822	0.178598	0.373395	28.4145	28.4234	28.2802				15	15	2	19.8	19.8	4.1	125.06	0	144.86	5080100000	68	A8CG34;A0A075B7F8;A0A087WY75;A8CG34-2;Q96HA1-2;Q96HA1-3;A6NF01;Q6PJE2;C9JFL1;C9JER0;C9J370;Q6PJE2-5	A8CG34;A0A075B7F8;A0A087WY75;A8CG34-2;Q96HA1-2;Q96HA1-3	Nuclear envelope pore membrane protein POM 121C;Nuclear envelope pore membrane protein POM 121	POM121C;POM121
NaN	27.5662	28.0712	27.3833	NaN	27.267	28.6291	27.9107	27.1455	0.357088	0.0822369	0.741923	27.8187	27.3251	27.9107				7	7	7	17.9	17.9	17.9	77.243	0	32.089	2973200000	37	O00213;A0A075B7G8;J3KPL8;O00213-2;A0A087X0V7;A0A087WYH9;O00213-4;O00213-6;O00213-3;O00213-5;V9GY97;V9GYD5;V9GYR7	O00213;A0A075B7G8;J3KPL8;O00213-2;A0A087X0V7;A0A087WYH9;O00213-4;O00213-6;O00213-3;O00213-5	Amyloid beta A4 precursor protein-binding family B member 1	APBB1
NaN	NaN	NaN	NaN	26.3465	26.7788	NaN	NaN	NaN	NaN	0.305681	NaN	NaN	26.5626	NaN				4	4	4	15.9	15.9	15.9	36.821	0	13.856	672360000	15	Q9HB09;A0A087WSV0;I6LJZ7;Q9HB09-3;M0QZM6;M0R1Z8;I6LJZ9	Q9HB09;A0A087WSV0;I6LJZ7;Q9HB09-3;M0QZM6	Bcl-2-like protein 12	BCL2L12
28.9144	29.3527	29.0481	29.3044	29.4143	29.4013	29.1895	29.1588	28.9744	0.224634	0.0600515	0.116343	29.0481	29.4013	29.1588				13	13	13	42.1	42.1	42.1	50.222	0	302.57	9671000000	109	V9HW75;A0A087WSV8;P80303;P80303-2;Q2L696;E9PKG6;H0YEG8;E9PLR0;E9PLE9;H0YD18;E9PJP3;E9PM22	V9HW75;A0A087WSV8;P80303;P80303-2;Q2L696;E9PKG6	Nucleobindin-2;Nesfatin-1	HEL-S-109;NUCB2;Nucb2
27.7645	28.0546	27.795	27.683	NaN	28.0022	27.7783	27.99	28.1775	0.159416	0.225708	0.199722	27.795	27.8426	27.99				7	7	1	15.1	15.1	2.3	70.905	0	25.657	4178900000	38	Q16881;Q16881-3;E9PIR7;F8W809;A0A087WSW9;E9PNQ6;A0A087WSY9;Q16881-5;Q16881-2;Q16881-4;Q16881-6;E9PKD3;A0A0B4J225;E9PIZ5;E9PQI3;E9PLT3;E9PKI4	Q16881;Q16881-3;E9PIR7;F8W809;A0A087WSW9;E9PNQ6;A0A087WSY9;Q16881-5;Q16881-2;Q16881-4;Q16881-6	Thioredoxin reductase 1, cytoplasmic	TXNRD1
NaN	NaN	NaN	NaN	NaN	NaN	NaN	NaN	NaN	NaN	NaN	NaN	NaN	NaN	NaN				3	3	3	18.8	18.8	18.8	22.174	0	7.2743	1107800000	11	P36969;K7ERP4;A0A087X2I2;A0A087WT12;P36969-2;A0A087X247;K7EKX7;R4GNE4;K7ENB4;K7EJ20	P36969;K7ERP4;A0A087X2I2;A0A087WT12;P36969-2;A0A087X247;K7EKX7;R4GNE4;K7ENB4;K7EJ20	Phospholipid hydroperoxide glutathione peroxidase, mitochondrial;Glutathione peroxidase	GPX4
NaN	26.8794	26.4527	26.6675	26.7236	NaN	NaN	NaN	NaN	0.301723	0.0396693	NaN	26.666	26.6955	NaN				3	3	3	8.9	8.9	8.9	33.246	0.0029879	1.8183	1121500000	13	Q96A73;A0A087WT18;Q96A73-3;Q96A73-2	Q96A73;A0A087WT18;Q96A73-3;Q96A73-2	Putative monooxygenase p33MONOX	KIAA1191
NaN	29.4176	29.1762	29.5003	NaN	29.3728	29.0371	29.4405	29.3339	0.170695	0.0901551	0.20904	29.2969	29.4366	29.3339				5	5	5	13.3	13.3	13.3	51.402	0	10.473	8309300000	31	Q9NV06;A0A087WT20;E5RHM4;B3KME9;A0A087X1F8;Q9NV06-2	Q9NV06;A0A087WT20	DDB1- and CUL4-associated factor 13	DCAF13
NaN	NaN	25.1247	NaN	NaN	NaN	NaN	NaN	NaN	NaN	NaN	NaN	25.1247	NaN	NaN				1	1	1	0.8	0.8	0.8	164.21	0.00034311	2.9653	210400000	7	Q9BXF3;B7WPH3;A0A087WT21;Q9BXF3-3	Q9BXF3;B7WPH3;A0A087WT21;Q9BXF3-3	Cat eye syndrome critical region protein 2	CECR2
NaN	NaN	NaN	NaN	NaN	NaN	NaN	NaN	NaN	NaN	NaN	NaN	NaN	NaN	NaN				2	2	2	15.1	15.1	15.1	20.123	0	3.9727	172830000	5	Q8N5I9;A0A087WT30	Q8N5I9;A0A087WT30	Uncharacterized protein C12orf45	C12orf45
NaN	NaN	NaN	NaN	NaN	NaN	NaN	NaN	NaN	NaN	NaN	NaN	NaN	NaN	NaN				6	6	6	17.1	17.1	17.1	52.493	0	17.836	1275100000	11	Q9H9V9;A0A087WT84;Q9H9V9-2	Q9H9V9;A0A087WT84;Q9H9V9-2	JmjC domain-containing protein 4	JMJD4
NaN	NaN	NaN	NaN	NaN	NaN	NaN	NaN	NaN	NaN	NaN	NaN	NaN	NaN	NaN				3	3	3	9.8	9.8	9.8	59.572	0	52.97	979470000	11	P43003;A0A087X0U3;A0A087WT87;P43003-2	P43003;A0A087X0U3;A0A087WT87;P43003-2	Excitatory amino acid transporter 1;Amino acid transporter	SLC1A3
NaN	NaN	NaN	NaN	NaN	NaN	NaN	NaN	NaN	NaN	NaN	NaN	NaN	NaN	NaN				1	1	1	5.4	5.4	5.4	35.117	0.00066923	2.6159	49711000	2	Q9H0W9;E9PR95;E9PSC3;E9PLC5;E9PLB3;E9PIP1;E9PPB5;E9PQS1;A0A087WT99;Q9H0W9-3;Q9H0W9-2	Q9H0W9;E9PR95;E9PSC3;E9PLC5;E9PLB3;E9PIP1;E9PPB5;E9PQS1;A0A087WT99;Q9H0W9-3;Q9H0W9-2	Ester hydrolase C11orf54	C11orf54
28.5337	28.745	28.4612	28.3319	28.2365	28.4257	28.2717	28.2092	28.6384	0.147449	0.0946008	0.231872	28.5337	28.3319	28.2717				9	9	9	19.9	19.9	19.9	57.557	0	31.348	5193300000	56	Q9UI10;A0A087WTA5;Q9UI10-3;Q9UI10-2;E7ERK9;A0A087WW69;F8W8L6;H7C2L8;F8WEV6	Q9UI10;A0A087WTA5;Q9UI10-3;Q9UI10-2;E7ERK9	Translation initiation factor eIF-2B subunit delta	EIF2B4
NaN	NaN	NaN	NaN	NaN	NaN	NaN	23.6857	NaN	NaN	NaN	NaN	NaN	NaN	23.6857				1	1	1	1.7	1.7	1.7	84.351	0.0036022	1.7681	34441000	2	Q92698;V9GYX6;A0A087WTB0	Q92698;V9GYX6;A0A087WTB0	DNA repair and recombination protein RAD54-like	RAD54L
NaN	NaN	NaN	NaN	NaN	NaN	NaN	NaN	NaN	NaN	NaN	NaN	NaN	NaN	NaN				1	1	1	6.8	6.8	6.8	23.753	0	5.8127	97530000	4	Q9BWT6;D6RCT6;A0A087WTC6;D6R9E3	Q9BWT6;D6RCT6;A0A087WTC6;D6R9E3	Meiotic nuclear division protein 1 homolog	MND1
NaN	NaN	NaN	NaN	NaN	NaN	NaN	NaN	NaN	NaN	NaN	NaN	NaN	NaN	NaN				1	1	1	36.8	36.8	36.8	8.803	0	8.5904	34837000	1	A0A087WTC8;P86397	A0A087WTC8;P86397	Hydroxyacyl-thioester dehydratase type 2, mitochondrial	RPP14
NaN	NaN	NaN	NaN	NaN	26.5832	NaN	NaN	26.5173	NaN	NaN	NaN	NaN	26.5832	26.5173				3	3	3	6	6	6	86.128	0	44.908	640110000	14	Q96PV6;Q96PV6-2;A0A0G2JNN3;A0A087WTE7;C9JMY0;A0A087WUE4;E7EWC7	Q96PV6;Q96PV6-2;A0A0G2JNN3;A0A087WTE7;C9JMY0;A0A087WUE4	Leukocyte receptor cluster member 8	LENG8
NaN	26.6566	27.0987	27.3456	27.0426	26.954	27.4885	27.4089	27.4373	0.312611	0.205349	0.0403412	26.8777	27.0426	27.4373				9	9	9	14.1	14.1	14.1	94.573	0	16.198	1880700000	33	P13591;P13591-1;A0A087WTF6;A0A087WX77;A0A087WWD4;A0A087WV75;P13591-3;H7BYX6;A0A087WTE4;P13591-4;P13591-5;A0A0D9SF98;A0A087WWJ5;A0A087WVU1;P13591-6;A0A087X1V2;A0A087WTR3;A0A087WZS4;A0A0C4DGS4	P13591;P13591-1;A0A087WTF6;A0A087WX77;A0A087WWD4;A0A087WV75;P13591-3;H7BYX6;A0A087WTE4;P13591-4;P13591-5;A0A0D9SF98;A0A087WWJ5	Neural cell adhesion molecule 1	NCAM1
29.8796	30.6062	30.1489	30.4338	30.6212	30.2256	30.0243	30.0889	30.3195	0.367331	0.197892	0.155184	30.1489	30.4338	30.0889				4	4	4	28.5	28.5	28.5	23.364	0	21.711	19294000000	73	A0A087WTH0;Q9UHY7;A0A0C4DGY8;D6RA00;Q9UHY7-2	A0A087WTH0;Q9UHY7;A0A0C4DGY8;D6RA00;Q9UHY7-2	Enolase-phosphatase E1	ENOPH1
NaN	NaN	NaN	NaN	NaN	NaN	NaN	NaN	NaN	NaN	NaN	NaN	NaN	NaN	NaN				1	1	1	1	1	1	180.93	0.0095608	1.1656	0	1	Q9Y6N7;A0A087WZ85;A0A0A0MSX4;A0A087WTM1;Q9Y6N7-6;Q9Y6N7-5;Q9Y6N7-4;Q9Y6N7-3;Q9Y6N7-2	Q9Y6N7;A0A087WZ85;A0A0A0MSX4;A0A087WTM1;Q9Y6N7-6;Q9Y6N7-5;Q9Y6N7-4;Q9Y6N7-3;Q9Y6N7-2	Roundabout homolog 1	ROBO1
25.2149	NaN	NaN	NaN	NaN	NaN	NaN	NaN	NaN	NaN	NaN	NaN	25.2149	NaN	NaN				2	2	2	5.5	5.5	5.5	54.665	0.000344	3.0006	196750000	2	Q9Y2I8;C9JGR9;E7EQ49;A0A087WTQ2;Q9Y2I8-3;Q9Y2I8-2	Q9Y2I8;C9JGR9;E7EQ49;A0A087WTQ2;Q9Y2I8-3;Q9Y2I8-2	WD repeat-containing protein 37	WDR37
NaN	NaN	NaN	NaN	NaN	25.6291	NaN	NaN	NaN	NaN	NaN	NaN	NaN	25.6291	NaN				2	2	2	20.8	20.8	20.8	13.188	0	3.8617	436930000	6	Q96A57;Q5JWB9;A0A087WTT2;Q96A57-2	Q96A57;Q5JWB9;A0A087WTT2;Q96A57-2	Transmembrane protein 230	TMEM230
NaN	NaN	NaN	NaN	NaN	24.8923	NaN	NaN	NaN	NaN	NaN	NaN	NaN	24.8923	NaN				2	2	2	2.5	2.5	2.5	126.05	0	4.9999	426750000	8	Q9NP73;A0A096LNJ4;A0A087WX43;D6RE84;A0A096LP10;A0A087WTT9;Q9NP73-2;A0A096LNL2;Q9NP73-3	Q9NP73;A0A096LNJ4;A0A087WX43;D6RE84;A0A096LP10;A0A087WTT9;Q9NP73-2;A0A096LNL2;Q9NP73-3	Putative bifunctional UDP-N-acetylglucosamine transferase and deubiquitinase ALG13	ALG13
27.5147	NaN	NaN	NaN	NaN	27.2269	NaN	NaN	27.7584	NaN	NaN	NaN	27.5147	27.2269	27.7584				3	3	2	6.9	6.9	4	55.201	0	12.121	1865200000	19	Q9H1P3;A0A087WTV1;Q9H1P3-2;H0Y7X4	Q9H1P3;A0A087WTV1;Q9H1P3-2	Oxysterol-binding protein-related protein 2	OSBPL2
27.454	27.4085	NaN	27.3538	27.5051	NaN	NaN	NaN	NaN	0.0321732	0.106986	NaN	27.4313	27.4295	NaN				3	3	3	21.1	21.1	21.1	25.914	0	8.0905	1796300000	18	O15318;D6R9U7;A0A087WTV7;D6RIT0;D6RJH6;D6R921	O15318;D6R9U7;A0A087WTV7;D6RIT0;D6RJH6;D6R921	DNA-directed RNA polymerase III subunit RPC7	POLR3G
30.1454	29.8193	30.3195	30.1388	30.1272	29.8546	30.3437	30.2896	29.8978	0.25392	0.160838	0.243331	30.1454	30.1272	30.2896				17	17	17	31.3	31.3	31.3	89.813	0	52.676	17206000000	95	Q96T88;A0A087WVR3;A0A087WTW0;Q96T88-2;A0A087WWG9	Q96T88;A0A087WVR3;A0A087WTW0;Q96T88-2;A0A087WWG9	E3 ubiquitin-protein ligase UHRF1	UHRF1
23.9406	NaN	NaN	NaN	NaN	NaN	NaN	NaN	NaN	NaN	NaN	NaN	23.9406	NaN	NaN				1	1	1	0.7	0.7	0.7	222.66	0.0084198	1.2281	16101000	2	Q9UKL3;A0A087WTW5	Q9UKL3;A0A087WTW5	CASP8-associated protein 2	CASP8AP2
NaN	NaN	NaN	NaN	NaN	NaN	NaN	NaN	NaN	NaN	NaN	NaN	NaN	NaN	NaN				1	1	1	2.8	2.8	2.8	50.117	0	4.9658	687080000	14	Q92504;A2AAT0;A0A087WTX2	Q92504;A2AAT0;A0A087WTX2	Zinc transporter SLC39A7	SLC39A7
NaN	NaN	NaN	NaN	NaN	NaN	NaN	25.4395	NaN	NaN	NaN	NaN	NaN	NaN	25.4395				5	1	1	88.1	28.6	28.6	4.7674	0.00098345	2.3328	113830000	2	A0A087WTX8	A0A087WTX8		SCAMP1
27.0741	NaN	NaN	NaN	NaN	NaN	NaN	27.1037	NaN	NaN	NaN	NaN	27.0741	NaN	27.1037				1	1	1	18.9	18.9	18.9	14.649	0	19.833	778790000	12	Q9Y605;A0A087WTY9	Q9Y605;A0A087WTY9	MORF4 family-associated protein 1	MRFAP1
25.3935	NaN	NaN	NaN	NaN	NaN	NaN	NaN	NaN	NaN	NaN	NaN	25.3935	NaN	NaN				1	1	1	3.4	3.4	3.4	42.548	0.00033985	2.8203	44075000	1	Q96RQ1;F8W0R1;F8VR88;F8VUZ2;F8VPA6;A0A087WU02	Q96RQ1;F8W0R1;F8VR88;F8VUZ2;F8VPA6;A0A087WU02	Endoplasmic reticulum-Golgi intermediate compartment protein 2	ERGIC2
NaN	NaN	NaN	NaN	NaN	NaN	NaN	28.1125	NaN	NaN	NaN	NaN	NaN	NaN	28.1125				4	4	4	8.4	8.4	8.4	38.036	0.00017227	3.0246	1581500000	13	Q9H0U3;A0A087WU53	Q9H0U3;A0A087WU53	Magnesium transporter protein 1	MAGT1
29.9453	29.991	29.9854	29.9387	29.8979	29.7372	29.8636	29.9466	29.9942	0.0249261	0.10653	0.0660948	29.9854	29.8979	29.9466				22	22	22	19.8	19.8	19.8	165.91	0	111.27	14676000000	150	P09884;A0A087WU64;A6NMQ1	P09884;A0A087WU64;A6NMQ1	DNA polymerase alpha catalytic subunit;DNA polymerase	POLA1
28.1362	28.4913	28.3457	27.888	28.0791	28.1816	28.6424	28.5603	28.6248	0.178506	0.149011	0.0432248	28.3457	28.0791	28.6248				7	7	7	14.6	14.6	14.6	65.173	0	46.443	4915600000	58	Q8WYA6;A0A087WUB9;Q8WYA6-4;A2A2P1;Q8WYA6-3;Q8WYA6-2	Q8WYA6;A0A087WUB9;Q8WYA6-4	Beta-catenin-like protein 1	CTNNBL1
29.0735	28.7793	28.4516	28.6434	28.97	28.4052	27.5853	27.2509	27.9867	0.311101	0.283551	0.368408	28.7793	28.6434	27.5853				5	5	5	24.3	24.3	24.3	25.003	0	145.88	5934500000	45	Q15005;E9PL01;A0A087WUC6;E9PI68;E9PRB9;H0YE04	Q15005;E9PL01;A0A087WUC6;E9PI68;E9PRB9	Signal peptidase complex subunit 2	SPCS2
27.4607	27.1227	NaN	27.2385	NaN	27.2859	27.3416	NaN	27.2434	0.239002	0.0335165	0.0694378	27.2917	27.2622	27.2925				2	2	2	6.5	6.5	6.5	40.543	0	5.1176	1607300000	15	Q6DD87;A0A087WUD1	Q6DD87;A0A087WUD1	Zinc finger protein 787	ZNF787
NaN	NaN	NaN	NaN	NaN	24.6636	NaN	NaN	NaN	NaN	NaN	NaN	NaN	24.6636	NaN				2	2	2	1.3	1.3	1.3	248.62	0	4.4194	104680000	3	Q3T8J9;Q3T8J9-3;A0A087WUE6;Q9H869-5;Q9H869-3;Q9H869-2;Q9H869-9;Q3T8J9-2;Q9H869;B0QZ55;A4PB68;Q9H869-7;Q9H869-6;Q9H869-4;Q9H869-8	Q3T8J9;Q3T8J9-3;A0A087WUE6;Q9H869-5;Q9H869-3;Q9H869-2;Q9H869-9;Q3T8J9-2;Q9H869;B0QZ55;A4PB68;Q9H869-7;Q9H869-6;Q9H869-4;Q9H869-8	GON-4-like protein;YY1-associated protein 1	GON4L;YY1AP1
NaN	NaN	NaN	NaN	NaN	NaN	NaN	NaN	NaN	NaN	NaN	NaN	NaN	NaN	NaN				7	1	1	18.1	3.6	3.6	46.437	0.00082713	2.4558	116550000	2	O14979;A0A087WUK2	O14979;A0A087WUK2	Heterogeneous nuclear ribonucleoprotein D-like	HNRNPDL
NaN	NaN	NaN	NaN	25.3589	NaN	NaN	NaN	NaN	NaN	NaN	NaN	NaN	25.3589	NaN				1	1	1	2.1	2.1	2.1	98.899	0.0016041	2.0888	144230000	3	Q6ZN55;A0A087WUK5;A0A0C4DFM2;Q6ZN55-2	Q6ZN55;A0A087WUK5;A0A0C4DFM2;Q6ZN55-2	Zinc finger protein 574	ZNF574
29.2491	28.9045	29.6736	28.8453	29.1926	28.9652	29.8933	30.0388	29.0224	0.385241	0.176401	0.549652	29.2491	28.9652	29.8933				10	10	10	26.1	26.1	26.1	58.946	0	44.18	10697000000	82	Q3LXA3;A0A087WUL0;H0YCY6;Q3LXA3-2;I3L252;E9PJG8	Q3LXA3;A0A087WUL0;H0YCY6;Q3LXA3-2;I3L252	Bifunctional ATP-dependent dihydroxyacetone kinase/FAD-AMP lyase (cyclizing);ATP-dependent dihydroxyacetone kinase;FAD-AMP lyase (cyclizing)	DAK;TKFC
NaN	26.6349	26.7033	NaN	26.9795	26.382	NaN	NaN	NaN	0.048367	0.422496	NaN	26.6691	26.6807	NaN				2	2	2	13.9	13.9	13.9	30.346	0	9.2	634320000	10	Q9BSM1;A0A087WUL5;Q9BSM1-3	Q9BSM1;A0A087WUL5;Q9BSM1-3	Polycomb group RING finger protein 1	PCGF1
NaN	NaN	NaN	NaN	NaN	NaN	NaN	NaN	NaN	NaN	NaN	NaN	NaN	NaN	NaN				2	2	2	9.8	9.8	9.8	32.377	0	11.394	93725000	6	Q96F24;A0A087WUL7;Q96F24-2;Q96F24-3	Q96F24;A0A087WUL7;Q96F24-2;Q96F24-3	Nuclear receptor-binding factor 2	NRBF2
28.8246	28.8689	NaN	28.9124	28.9311	28.6129	NaN	NaN	28.5955	0.0313249	0.17856	NaN	28.8468	28.9124	28.5955				6	6	6	42.5	42.5	42.5	20.774	0	81.925	5419300000	56	A0A087WUM0;A0A087X1F5;A0A087WYV9;P57105;Q9P0S2;A0A087WX56;A0A087WTA2	A0A087WUM0;A0A087X1F5;A0A087WYV9;P57105	Synaptojanin-2-binding protein	SYNJ2BP-COX16;SYNJ2BP
NaN	NaN	NaN	NaN	NaN	NaN	25.5886	25.9423	NaN	NaN	NaN	0.250104	NaN	NaN	25.7654				1	1	1	13.6	13.6	13.6	17.218	0	10.488	372490000	9	Q9H4G4;A0A087WUM5;Q5VZR0	Q9H4G4;A0A087WUM5;Q5VZR0	Golgi-associated plant pathogenesis-related protein 1	GLIPR2
29.004	NaN	NaN	28.5395	28.7656	28.4071	28.4683	28.409	NaN	NaN	0.181279	0.0419311	29.004	28.5395	28.4387				6	6	6	26.1	26.1	26.1	22.088	0	10.217	5303300000	23	P07203;A0A087WUQ6;P07203-2	P07203;A0A087WUQ6	Glutathione peroxidase 1;Glutathione peroxidase	GPX1
30.7718	30.9846	31.2605	30.6969	30.506	30.6036	31.2702	31.5154	31.2358	0.245028	0.0954575	0.15247	30.9846	30.6036	31.2702				4	4	4	25.6	25.6	25.6	15.423	0	6.5066	44228000000	82	P62847;E7ETK0;A0A087WUS0;P62847-2;P62847-3;P62847-4	P62847;E7ETK0;A0A087WUS0;P62847-2;P62847-3;P62847-4	40S ribosomal protein S24	RPS24
32.6621	32.6359	32.4249	32.4426	32.6156	32.6457	32.2927	32.3414	32.5922	0.130046	0.109608	0.160713	32.6359	32.6156	32.3414				33	33	33	33.4	33.4	33.4	138.83	0	323.31	91955000000	374	O60841;A0A087WUT6	O60841;A0A087WUT6	Eukaryotic translation initiation factor 5B	EIF5B
NaN	NaN	NaN	NaN	NaN	NaN	NaN	NaN	NaN	NaN	NaN	NaN	NaN	NaN	NaN				3	3	3	8.3	8.3	8.3	51.062	0	8.8931	605950000	13	P47974;A0A087WUU9	P47974;A0A087WUU9	Zinc finger protein 36, C3H1 type-like 2	ZFP36L2
NaN	NaN	NaN	NaN	24.7951	NaN	NaN	NaN	NaN	NaN	NaN	NaN	NaN	24.7951	NaN				1	1	1	5.3	5.3	5.3	28.627	0	3.8252	32782000	1	P10746;A0A087WZB7;A0A087WUV7;A0A087X021	P10746;A0A087WZB7;A0A087WUV7;A0A087X021	Uroporphyrinogen-III synthase	UROS
28.2642	28.5051	28.8283	28.4358	28.3588	28.2501	28.4714	28.3503	28.9089	0.283049	0.0933006	0.293855	28.5051	28.3588	28.4714				6	6	3	20	20	8.4	48.197	0	155.58	5414500000	57	Q9Y6K9;A0A087X0G7;A0A087WUW6;A0A087X1B1;Q9Y6K9-2;C9JN51;Q9Y6K9-3;A0A087WV30;C9JH59;C9JCG6	Q9Y6K9;A0A087X0G7;A0A087WUW6;A0A087X1B1;Q9Y6K9-2;C9JN51;Q9Y6K9-3	NF-kappa-B essential modulator	IKBKG
NaN	NaN	NaN	NaN	NaN	25.1589	NaN	NaN	NaN	NaN	NaN	NaN	NaN	25.1589	NaN				1	1	1	6.9	6.9	6.9	23.373	0.00034165	2.897	325620000	5	Q9NX04;A0A087WUX7;V9GYT8;V9GYI2;V9GY35;V9GYN4;V9GYQ8;Q9NX04-2	Q9NX04;A0A087WUX7;V9GYT8;V9GYI2;V9GY35;V9GYN4;V9GYQ8;Q9NX04-2	Uncharacterized protein C1orf109	C1orf109
NaN	NaN	NaN	NaN	NaN	NaN	NaN	NaN	26.9813	NaN	NaN	NaN	NaN	NaN	26.9813				4	4	4	22.4	22.4	22.4	29.159	0	4.3305	380940000	7	Q6UXV4;A0A087WUX8;A0A087WYF7	Q6UXV4;A0A087WUX8;A0A087WYF7	MICOS complex subunit MIC27	APOOL
NaN	NaN	NaN	23.3768	NaN	NaN	NaN	NaN	NaN	NaN	NaN	NaN	NaN	23.3768	NaN				1	1	1	1.1	1.1	1.1	139.43	0.00082658	2.4526	40010000	1	Q9UBS9;A0A087WV04;B4DYM4;Q9UBS9-2	Q9UBS9;A0A087WV04;B4DYM4;Q9UBS9-2	SUN domain-containing ossification factor	SUCO
30.2114	31.0101	30.1645	30.9408	30.9917	30.6703	30.3581	30.6085	30.8642	0.475248	0.172752	0.253054	30.2114	30.9408	30.6085				8	8	8	65	65	65	11.967	0	51.045	26381000000	91	Q99417;A0A087WV05;A0A0D9SEI7	Q99417;A0A087WV05	C-Myc-binding protein	MYCBP
28.5709	28.5129	29.1014	28.4788	28.51	28.1758	28.4809	28.0449	28.4559	0.324327	0.184604	0.244827	28.5709	28.4788	28.4559				2	2	2	20.4	20.4	20.4	10.438	0	11.131	5243800000	33	Q9H299;Q5T123;A0A087WV23	Q9H299;Q5T123;A0A087WV23	SH3 domain-binding glutamic acid-rich-like protein 3	SH3BGRL3
NaN	NaN	NaN	24.9217	NaN	NaN	NaN	NaN	NaN	NaN	NaN	NaN	NaN	24.9217	NaN				1	1	1	0.5	0.5	0.5	314.77	0.0028508	1.9001	37775000	0	P35556;A0A087WV40;E9PHW4;D6RJI3;A0A087WYV8;P35556-2	P35556;A0A087WV40;E9PHW4;D6RJI3;A0A087WYV8;P35556-2	Fibrillin-2	FBN2
NaN	NaN	NaN	NaN	NaN	NaN	NaN	NaN	NaN	NaN	NaN	NaN	NaN	NaN	NaN				2	2	2	20.7	20.7	20.7	8.8779	0.0006708	2.6488	2931000000	8	A0A087WV46;C9JXA7;Q0VGL1;A0A087X1E5;A0A087WT92	A0A087WV46;C9JXA7;Q0VGL1;A0A087X1E5;A0A087WT92	Ragulator complex protein LAMTOR4;Ragulator complex protein LAMTOR4, N-terminally processed	LAMTOR4
32.4443	32.3709	32.2985	32.4994	32.4936	32.4703	32.3418	32.3188	32.2492	0.0729013	0.015403	0.0482158	32.3709	32.4936	32.3188				77	77	4	33.6	33.6	2.1	358.69	0	323.31	83218000000	503	P46013;A0A087WV66	P46013;A0A087WV66	Antigen KI-67	MKI67
28.6355	NaN	27.8367	27.7851	27.8557	27.6319	28.135	28.0287	28.4581	0.564837	0.114412	0.223635	28.2361	27.7851	28.135				2	2	2	9.7	9.7	9.7	26.638	0	3.2414	4557600000	31	O75352;J3QS48;I3L295;J3KTK8;J3QQZ4;J3KT75;J3QW43;J3QRD5;Q9H3L2;Q1HDL3;A0A087WV81;O75352-2;J3KSI4;I3L405;I3L261;I3L1D2;I3L4E0	O75352;J3QS48;I3L295;J3KTK8;J3QQZ4;J3KT75;J3QW43;J3QRD5;Q9H3L2;Q1HDL3;A0A087WV81;O75352-2;J3KSI4;I3L405;I3L261;I3L1D2;I3L4E0	Mannose-P-dolichol utilization defect 1 protein	MPDU1;HBEBP2BPA
NaN	NaN	NaN	NaN	NaN	NaN	NaN	NaN	NaN	NaN	NaN	NaN	NaN	NaN	NaN				2	2	2	8.8	8.8	8.8	61.202	0	12.414	307600000	9	Q6PGQ7;B5LMG6;A0A087WV86;A0A087WVC9;Q6PGQ7-2	Q6PGQ7;B5LMG6;A0A087WV86;A0A087WVC9;Q6PGQ7-2	Protein aurora borealis	BORA;C13orf34
NaN	NaN	NaN	NaN	NaN	NaN	NaN	NaN	NaN	NaN	NaN	NaN	NaN	NaN	NaN				1	1	1	6.7	6.7	6.7	22.324	0.0016142	2.1384	52011000	1	P62341;Q6IAK0;A0A087WVA1	P62341;Q6IAK0;A0A087WVA1	Selenoprotein T	SELT
NaN	NaN	NaN	NaN	NaN	NaN	NaN	NaN	NaN	NaN	NaN	NaN	NaN	NaN	NaN				7	3	1	24.3	13.3	4.7	39.236	0	3.6036	743210000	7	A0A087WVC4;P22612	A0A087WVC4		PRKACB
NaN	NaN	NaN	NaN	NaN	NaN	NaN	NaN	NaN	NaN	NaN	NaN	NaN	NaN	NaN				1	1	1	1.8	1.8	1.8	78.69	0.0043465	1.6105	0	0	Q9HBZ2;Q7Z3A3;A0A087WVE9;Q9HBZ2-2	Q9HBZ2;Q7Z3A3;A0A087WVE9;Q9HBZ2-2	Aryl hydrocarbon receptor nuclear translocator 2	ARNT2;DKFZp686M216
NaN	27.023	NaN	26.3679	NaN	NaN	26.4894	26.5507	26.5459	NaN	NaN	0.0340899	27.023	26.3679	26.5459				6	4	2	4.8	3.7	2.1	193.46	0	7.9816	1055200000	20	Q9NZM3;A0A087WVF7;Q9NZM3-2;Q9NZM3-4;Q9NZM3-3;E7EPJ2	Q9NZM3;A0A087WVF7;Q9NZM3-2;Q9NZM3-4;Q9NZM3-3;E7EPJ2	Intersectin-2	ITSN2
31.4521	31.4438	31.4111	31.4966	31.5597	31.4757	31.4551	31.679	31.181	0.0216764	0.043731	0.249422	31.4438	31.4966	31.4551				25	25	25	31.7	31.7	31.7	105.79	0	89.612	47688000000	204	Q6UB35;A0A087WVM4;B7ZM99;H0Y327;Q6UB35-2;Q4VXM0;Q5JYA8;Q5JYA3;Q4VXM1	Q6UB35;A0A087WVM4;B7ZM99	Monofunctional C1-tetrahydrofolate synthase, mitochondrial	MTHFD1L
NaN	NaN	NaN	NaN	26.2882	NaN	NaN	NaN	NaN	NaN	NaN	NaN	NaN	26.2882	NaN				3	3	3	15.7	15.7	15.7	30.366	0	9.7774	555340000	20	Q8IWP9;A0A087WVM5;B4DUJ5	Q8IWP9;A0A087WVM5;B4DUJ5	Coiled-coil domain-containing protein 28A	CCDC28A
NaN	NaN	NaN	26.3391	NaN	26.6663	NaN	NaN	NaN	NaN	0.231365	NaN	NaN	26.5027	NaN				2	2	2	5.7	5.7	5.7	43.818	0.0017555	2.021	466720000	11	Q9BUL5;Q9BUL5-2;A0A087WVQ2;I3L0Y2;I3L4Q4;Q9BUL5-4;I3L0X3;I3L2W6;I3L410;I3L1N0;Q9BUL5-3	Q9BUL5;Q9BUL5-2;A0A087WVQ2;I3L0Y2;I3L4Q4;Q9BUL5-4;I3L0X3;I3L2W6;I3L410;I3L1N0;Q9BUL5-3	PHD finger protein 23	PHF23
34.4719	34.3142	34.3635	34.1237	34.3076	34.1774	34.4751	34.4649	34.3737	0.0806747	0.0945642	0.0558334	34.3635	34.1774	34.4649				53	53	44	42.1	42.1	35.8	191.61	0	323.31	336190000000	977	Q00610;A0A087WVQ6;Q00610-2;J3KS13;J3KSQ2;J3QL20;K7EJJ5;J3KRF5;F5H5N6;A0A087WV74;A0A087WXH4	Q00610;A0A087WVQ6;Q00610-2	Clathrin heavy chain 1;Clathrin heavy chain	CLTC
NaN	NaN	NaN	NaN	NaN	25.7761	NaN	NaN	NaN	NaN	NaN	NaN	NaN	25.7761	NaN				1	1	1	1.8	1.8	1.8	67.819	0.0017589	2.0492	138650000	1	Q96MX3;A0A087WVT1	Q96MX3;A0A087WVT1	Zinc finger protein 48	ZNF48
NaN	NaN	NaN	NaN	NaN	NaN	NaN	NaN	NaN	NaN	NaN	NaN	NaN	NaN	NaN				2	2	1	7	7	4.4	40.421	0	6.0167	1345700000	14	Q9BWW4;A0A087WVT6;Q9BWW4-2;Q9BWW4-3;P81877;D6RAC5;U3KQ46;Q9NW25;A0A087X159;P81877-2;P81877-4;P81877-5;P81877-3	Q9BWW4;A0A087WVT6;Q9BWW4-2;Q9BWW4-3;P81877;D6RAC5;U3KQ46;Q9NW25;A0A087X159;P81877-2;P81877-4;P81877-5;P81877-3	Single-stranded DNA-binding protein 3;Single-stranded DNA-binding protein 2	SSBP3;SSBP2;SSBP4
NaN	NaN	NaN	26.8617	26.3136	NaN	NaN	NaN	NaN	NaN	0.387565	NaN	NaN	26.5877	NaN				6	6	6	5.5	5.5	5.5	149.29	0	5.0046	750360000	14	O00512;A0A087WVU5	O00512;A0A087WVU5	B-cell CLL/lymphoma 9 protein	BCL9
30.0499	30.128	29.9866	29.875	29.7555	29.8654	29.9258	30.4921	30.0042	0.0708287	0.0663954	0.306835	30.0499	29.8654	30.0042				5	5	5	36.7	36.7	36.7	24.551	0	31.454	16336000000	44	P19388;A0A087WVZ9;A0A0A0MQR7;A0A087WWX0;A0A087WVN5	P19388;A0A087WVZ9;A0A0A0MQR7;A0A087WWX0	DNA-directed RNA polymerases I, II, and III subunit RPABC1	POLR2E
NaN	NaN	NaN	25.0167	NaN	NaN	NaN	NaN	NaN	NaN	NaN	NaN	NaN	25.0167	NaN				4	4	4	1.9	1.9	1.9	270.88	0	4.636	107440000	5	Q96AY4;A0A087WW06	Q96AY4;A0A087WW06	Tetratricopeptide repeat protein 28	TTC28
NaN	NaN	NaN	NaN	NaN	25.8828	NaN	NaN	NaN	NaN	NaN	NaN	NaN	25.8828	NaN				1	1	1	3.5	3.5	3.5	48.854	0	4.638	440140000	7	Q9NPH0;A0A087WW36;X5D289;Q9NPH0-2	Q9NPH0;A0A087WW36;X5D289;Q9NPH0-2	Lysophosphatidic acid phosphatase type 6	ACP6
27.31	28.0673	28.0123	27.5759	NaN	NaN	28.0102	27.8848	28.3684	0.422247	NaN	0.250966	28.0123	27.5759	28.0102				6	6	6	22.5	22.5	22.5	40.796	0	13.404	3324900000	28	Q9Y371;A0A087WW40;Q9Y371-2;Q9Y371-3	Q9Y371;A0A087WW40;Q9Y371-2	Endophilin-B1	SH3GLB1
NaN	NaN	NaN	NaN	NaN	NaN	24.4409	NaN	NaN	NaN	NaN	NaN	NaN	NaN	24.4409			+	2	2	2	2.5	2.5	2.5	99.848	0.0035982	1.753	185680000	2	Q06033;A0A087WW43;E7ET33;CON__Q0V8M9;Q06033-2	Q06033;A0A087WW43;E7ET33;CON__Q0V8M9;Q06033-2	Inter-alpha-trypsin inhibitor heavy chain H3	ITIH3
NaN	NaN	NaN	NaN	NaN	26.8049	NaN	NaN	NaN	NaN	NaN	NaN	NaN	26.8049	NaN			+	1	1	1	8.1	8.1	8.1	26.558	0.00083043	2.5127	2575300000	14	P07477;P07478;Q8NHM4;H0Y8D1;CON__P07477;A0A087WW55;E7EQ64	P07477;P07478;Q8NHM4;H0Y8D1;CON__P07477;A0A087WW55;E7EQ64	Trypsin-1;Alpha-trypsin chain 1;Alpha-trypsin chain 2;Trypsin-2;Putative trypsin-6	PRSS1;PRSS2;PRSS3P2
NaN	NaN	NaN	NaN	NaN	27.9905	NaN	NaN	NaN	NaN	NaN	NaN	NaN	27.9905	NaN				1	1	1	8.9	8.9	8.9	20.557	0	3.3772	877950000	5	C9JAG1;A0A087WW58;Q9C0D9	C9JAG1;A0A087WW58;Q9C0D9	Ethanolaminephosphotransferase 1	EPT1
NaN	NaN	NaN	NaN	NaN	26.2694	NaN	NaN	NaN	NaN	NaN	NaN	NaN	26.2694	NaN				31	1	1	39.7	1.6	1.6	105.85	0.00017247	3.0366	1099700000	11	A0A087WW66;H7BZR6;H7C378	A0A087WW66		PSMD1
NaN	NaN	NaN	NaN	NaN	NaN	NaN	NaN	NaN	NaN	NaN	NaN	NaN	NaN	NaN				6	6	6	17.9	17.9	17.9	51.258	0	3.7575	562920000	8	O43516;A0A087WW70;O43516-2;O43516-3;E9PB87;O43516-4;C9JTB9;B8ZZ90;C9JB04	O43516;A0A087WW70;O43516-2;O43516-3;E9PB87;O43516-4	WAS/WASL-interacting protein family member 1	WIPF1
28.6031	28.306	28.2922	28.7211	28.4436	NaN	28.2419	28.0745	28.62	0.17565	0.196222	0.279451	28.306	28.5823	28.2419				11	11	11	15.9	15.9	15.9	115.42	0	38.526	4960100000	46	Q15334;A0A087WW77	Q15334;A0A087WW77	Lethal(2) giant larvae protein homolog 1	LLGL1
NaN	NaN	NaN	NaN	NaN	NaN	NaN	NaN	27.1283	NaN	NaN	NaN	NaN	NaN	27.1283				2	2	2	4.6	4.6	4.6	52.916	0	5.7352	985590000	13	B7ZAQ6;A0A087WW82;U3KPV2;E9PKY3;B7ZAQ6-2;B7ZAQ6-3;P0CG08;A6NKF9;A0A087WW78	B7ZAQ6;A0A087WW82;U3KPV2;E9PKY3;B7ZAQ6-2;B7ZAQ6-3;P0CG08;A6NKF9;A0A087WW78	Golgi pH regulator A;Golgi pH regulator B;Putative Golgi pH regulator C	GPR89A;GPR89B;GPR89C
28.0131	27.9722	28.0517	27.531	27.734	27.7341	28.0299	27.6805	27.7731	0.0397556	0.117231	0.181016	28.0131	27.734	27.7731				15	10	4	10.5	6.7	2.8	204.47	0	38.268	2884600000	49	O60333;A0A087WWA3;Q4R9M9;O60333-2;O60333-4	O60333;A0A087WWA3;Q4R9M9;O60333-2;O60333-4	Kinesin-like protein KIF1B;Kinesin-like protein	KIF1B;KIF1Bbeta
NaN	NaN	NaN	NaN	NaN	26.1852	NaN	NaN	NaN	NaN	NaN	NaN	NaN	26.1852	NaN				2	2	2	19.4	19.4	19.4	16.081	0	8.0435	676980000	13	A0A087WWF1;Q8WWX9	A0A087WWF1;Q8WWX9	Selenoprotein M	SELM
NaN	NaN	NaN	NaN	NaN	NaN	NaN	23.7424	NaN	NaN	NaN	NaN	NaN	NaN	23.7424				4	4	3	6	6	5	91.997	0.00082237	2.3843	119660000	6	A0A0C4DGT3;A0A087WWK8;Q6DN90-2;Q6DN90	A0A0C4DGT3;A0A087WWK8;Q6DN90-2;Q6DN90	IQ motif and SEC7 domain-containing protein 1	IQSEC1
NaN	NaN	NaN	NaN	NaN	25.6907	NaN	NaN	NaN	NaN	NaN	NaN	NaN	25.6907	NaN				6	1	0	29.2	4.3	0	36.534	0	4.3013	609820000	8	A0A087WWL9;Q31612;P18462;A0A0G2JPD3;P30450	A0A087WWL9;Q31612	HLA class I histocompatibility antigen, B-73 alpha chain	HLA-C;HLA-B
NaN	NaN	25.8784	NaN	NaN	NaN	NaN	NaN	NaN	NaN	NaN	NaN	25.8784	NaN	NaN				4	4	4	14.7	14.7	14.7	37.874	0	18.361	2047300000	13	Q9P2T1;H0YMB3;A0A087WWM4;F8WAN9;Q9P2T1-3;H0YLV5;H0YNJ6;Q9P2T1-2;H0YN22;H0YK13;H0YMW6;H0YK71;A0A0B4J281;H0YMG3;H0YNS9;H0YMR9;H0YMV5;H0YLB8;H0YNH0	Q9P2T1;H0YMB3;A0A087WWM4;F8WAN9;Q9P2T1-3;H0YLV5;H0YNJ6;Q9P2T1-2;H0YN22;H0YK13;H0YMW6;H0YK71	GMP reductase 2;GMP reductase	GMPR2
29.2372	29.3332	29.4643	29.6114	29.6117	29.6096	29.339	29.3212	29.2255	0.114001	0.0011359	0.0610432	29.3332	29.6114	29.3212				16	16	16	23.5	23.5	23.5	107.19	0	76.245	10670000000	76	Q96T37;A0A087WWP4;Q96T37-4;Q96T37-2;Q96T37-3	Q96T37;A0A087WWP4;Q96T37-4;Q96T37-2;Q96T37-3	Putative RNA-binding protein 15	RBM15
NaN	NaN	NaN	NaN	NaN	NaN	NaN	NaN	26.1799	NaN	NaN	NaN	NaN	NaN	26.1799				4	4	4	3.2	3.2	3.2	162	0	6.3923	353780000	12	P23470;A0A087WWP7;A0A087X1P0;P23470-2	P23470;A0A087WWP7;A0A087X1P0;P23470-2	Receptor-type tyrosine-protein phosphatase gamma;Protein-tyrosine-phosphatase	PTPRG
NaN	NaN	NaN	NaN	NaN	NaN	NaN	NaN	NaN	NaN	NaN	NaN	NaN	NaN	NaN				3	3	3	5.4	5.4	5.4	90.071	0	6.9641	329020000	6	Q5VWQ0;A0A087WWP8;A0A0C4DH79;A0A0C4DGT8;Q5VWQ0-4	Q5VWQ0;A0A087WWP8;A0A0C4DH79;A0A0C4DGT8;Q5VWQ0-4	Round spermatid basic protein 1	RSBN1
29.6337	29.7744	28.8429	29.4246	29.5177	29.3635	29.46	29.8747	29.713	0.502138	0.0776512	0.209019	29.6337	29.4246	29.713				12	12	7	25.3	25.3	16.4	75.665	0	133.05	12771000000	79	Q96FV9;A0A087WWS1;R4GMN4;J3KT14;J3KRD7;J3QQZ3;R4GN58	Q96FV9;A0A087WWS1	THO complex subunit 1	THOC1
27.9524	27.1101	27.7321	27.4657	NaN	27.319	27.03	27.6134	27.8284	0.436823	0.103732	0.413122	27.7321	27.3923	27.6134				10	10	10	20.9	20.9	20.9	66.452	0	46.777	2768300000	46	Q15833;A0A087WWS7;Q15833-2;Q15833-3;M0R0M7;M0R1A1;M0QZ54;R4GMY7;M0R0D4;M0R118;A0A087WUN8	Q15833;A0A087WWS7;Q15833-2;Q15833-3;M0R0M7	Syntaxin-binding protein 2	STXBP2
NaN	NaN	NaN	NaN	NaN	NaN	NaN	NaN	NaN	NaN	NaN	NaN	NaN	NaN	NaN				2	2	2	7.1	7.1	7.1	45.525	0	3.3168	109260000	3	Q96Q45;A0A087WWU1;Q96Q45-2;Q96Q45-5;Q96Q45-3;F2Z329	Q96Q45;A0A087WWU1;Q96Q45-2;Q96Q45-5;Q96Q45-3;F2Z329	Transmembrane protein 237	TMEM237
NaN	NaN	NaN	NaN	26.4903	NaN	NaN	NaN	NaN	NaN	NaN	NaN	NaN	26.4903	NaN				3	3	3	2.2	2.2	2.2	246.35	0	4.1788	248450000	1	Q9Y6J0;A0A087WWW8;Q9Y6J0-2;C9JT60;C9J068;A0A087WXL7;B5MEB3	Q9Y6J0;A0A087WWW8;Q9Y6J0-2	Calcineurin-binding protein cabin-1	CABIN1
30.0574	29.9147	29.9033	29.9781	30.0088	29.9351	29.6407	29.8001	29.9356	0.0858684	0.0370206	0.147612	29.9147	29.9781	29.8001				13	13	1	26.8	26.8	1.9	75.375	0	48.891	14445000000	116	A0A087WX08;Q9UEY8-2	A0A087WX08;Q9UEY8-2	Gamma-adducin	ADD3
NaN	NaN	NaN	NaN	NaN	NaN	NaN	NaN	23.6776	NaN	NaN	NaN	NaN	NaN	23.6776				2	2	2	4.5	4.5	4.5	75.11	0	4.8187	70192000	3	Q2M2Z5;A0A087WX12;A0A087X251;A0A087X0T6;Q2M2Z5-5;Q2M2Z5-2;Q2M2Z5-3;Q2M2Z5-4;A0A087X032;A0A087WTH3	Q2M2Z5;A0A087WX12;A0A087X251;A0A087X0T6;Q2M2Z5-5;Q2M2Z5-2;Q2M2Z5-3;Q2M2Z5-4;A0A087X032;A0A087WTH3	Centrosomal protein kizuna	KIZ
NaN	NaN	NaN	NaN	NaN	23.1001	NaN	NaN	NaN	NaN	NaN	NaN	NaN	23.1001	NaN				1	1	1	1.1	1.1	1.1	151.2	0	3.3356	236800000	12	Q68CZ1;H3BPF5;H3BS47;A0A087WX34;H3BV03;Q68CZ1-2	Q68CZ1;H3BPF5;H3BS47;A0A087WX34;H3BV03;Q68CZ1-2	Protein fantom	RPGRIP1L
NaN	NaN	NaN	NaN	NaN	NaN	NaN	NaN	NaN	NaN	NaN	NaN	NaN	NaN	NaN				1	1	1	2.5	2.5	2.5	96.443	0.0098361	1.1341	0	1	Q9BVN2;Q68CX2;A0A087WYB2;A0A087WX95;Q9BVN2-2;Q9BVN2-3;Q9BVN2-4	Q9BVN2;Q68CX2;A0A087WYB2;A0A087WX95;Q9BVN2-2;Q9BVN2-3;Q9BVN2-4	RUN and SH3 domain-containing protein 1	RUSC1;DKFZp761A1822
29.1795	29.3137	29.844	29.4803	29.5011	29.2323	29.606	29.9743	NaN	0.351375	0.14955	0.260427	29.3137	29.4803	29.7901				6	6	6	23.7	23.7	23.7	40.75	0	180.02	10299000000	51	O95299;A0A087WXC5;E7ESZ7;O95299-2;H7C2W5;H7C1Y7;H7C2X4;Q8N1B9;C9J6X0	O95299;A0A087WXC5;E7ESZ7;O95299-2	NADH dehydrogenase [ubiquinone] 1 alpha subcomplex subunit 10, mitochondrial	NDUFA10
NaN	NaN	NaN	26.9256	NaN	NaN	NaN	NaN	NaN	NaN	NaN	NaN	NaN	26.9256	NaN				1	1	1	9.9	9.9	9.9	16.622	0.00034054	2.8417	1079300000	8	P47928;A0A087WXF2	P47928;A0A087WXF2	DNA-binding protein inhibitor ID-4	ID4
NaN	NaN	23.5426	NaN	NaN	NaN	NaN	NaN	NaN	NaN	NaN	NaN	23.5426	NaN	NaN				1	1	1	5	5	5	31.863	0.00050429	2.6918	15704000	1	Q9UK53-2;Q9UK53;A0A087WXF7;A0A0C4DFW2;Q9UK53-3;Q9UK53-4;Q9UK53-5	Q9UK53-2;Q9UK53;A0A087WXF7;A0A0C4DFW2;Q9UK53-3;Q9UK53-4;Q9UK53-5	Inhibitor of growth protein 1;Inhibitor of growth protein	ING1
NaN	26.8812	26.5087	27.1044	27.0331	27.1929	NaN	26.7345	NaN	0.263398	0.0800539	NaN	26.695	27.1044	26.7345				3	3	3	15.8	15.8	15.8	27.569	0	8.4271	1488100000	23	Q9NP64;E7EPF0;A0A0D9SEW3;A0A087WXF8;Q9NP64-2;Q9NP64-3;A0A087WXU5;A0A087WYV3;A0A087WYF0	Q9NP64;E7EPF0;A0A0D9SEW3;A0A087WXF8;Q9NP64-2;Q9NP64-3;A0A087WXU5;A0A087WYV3	Nucleolar protein of 40 kDa	ZCCHC17
NaN	NaN	NaN	27.033	26.7622	NaN	NaN	NaN	NaN	NaN	0.191486	NaN	NaN	26.8976	NaN				2	2	2	3.4	3.4	3.4	97.455	0	23.648	870830000	10	P12830;A0A087WXI5;P12830-2;H3BVI7;H3BNC6;A0A087WX17;A0A087WU43	P12830;A0A087WXI5;P12830-2;H3BVI7;H3BNC6;A0A087WX17;A0A087WU43	Cadherin-1;E-Cad/CTF1;E-Cad/CTF2;E-Cad/CTF3	CDH1
NaN	NaN	NaN	NaN	NaN	NaN	NaN	NaN	NaN	NaN	NaN	NaN	NaN	NaN	NaN				2	2	2	4.8	4.8	4.8	64.424	0	4.317	148230000	5	Q9H4H8;A0A087WXK8;Q9H4H8-2	Q9H4H8;A0A087WXK8;Q9H4H8-2	Protein FAM83D	FAM83D
NaN	NaN	NaN	26.7397	26.4659	27.2615	NaN	NaN	26.29	NaN	0.40419	NaN	NaN	26.7397	26.29				7	7	7	10.5	10.5	10.5	107.37	0	19.652	1045300000	20	B7Z879;A0A087WXL6;Q9H270;A0A0G2JS92;A0A087X2J4	B7Z879;A0A087WXL6;Q9H270;A0A0G2JS92	Vacuolar protein sorting-associated protein 11 homolog	VPS11
33.0365	32.8873	32.7612	32.7999	32.8508	32.7691	32.8567	32.8518	32.9299	0.137811	0.0412597	0.0437459	32.8873	32.7999	32.8567				6	6	6	32.6	32.6	32.6	21.397	0	73.762	123330000000	157	P18621;A0A087WXM6;J3QQT2;J3KRX5;A0A0A6YYL6;P18621-3;J3QLC8;A0A0A0MRF8;P18621-2;J3KRB3;A0A087WWH0;J3QS96;A0A087WY81;J3KSJ0	P18621;A0A087WXM6;J3QQT2;J3KRX5;A0A0A6YYL6;P18621-3;J3QLC8;A0A0A0MRF8;P18621-2;J3KRB3;A0A087WWH0;J3QS96	60S ribosomal protein L17	RPL17;RPL17-C18orf32
NaN	NaN	26.4857	NaN	NaN	NaN	26.3338	NaN	NaN	NaN	NaN	NaN	26.4857	NaN	26.3338				3	3	3	7	7	7	67.404	0	7.9635	547420000	12	P50895;A0A087WXM8	P50895;A0A087WXM8	Basal cell adhesion molecule	BCAM
28.8891	28.663	NaN	28.9437	28.6742	NaN	28.3877	28.1347	NaN	0.159876	0.190566	0.178897	28.7761	28.809	28.2612				6	6	6	24.2	24.2	24.2	31.651	0	17.097	5276900000	28	Q9H2P9;A0A087WXP7;Q9H2P9-3;Q9H2P9-2;Q9H2P9-6;Q9H2P9-4;Q9H2P9-5	Q9H2P9;A0A087WXP7;Q9H2P9-3;Q9H2P9-2;Q9H2P9-6;Q9H2P9-4;Q9H2P9-5	Diphthine synthase	DPH5
NaN	NaN	NaN	NaN	NaN	NaN	NaN	NaN	NaN	NaN	NaN	NaN	NaN	NaN	NaN				1	1	1	3.4	3.4	3.4	71.33	0	3.9687	120190000	3	Q8IY47;A0A087WXP9	Q8IY47;A0A087WXP9	Kelch repeat and BTB domain-containing protein 2	KBTBD2
NaN	27.2254	27.7211	NaN	27.6503	NaN	27.0616	27.4393	27.5046	0.350512	NaN	0.239155	27.4733	27.6503	27.4393				5	5	5	18.3	18.3	18.3	35.138	0	19.671	2708300000	21	Q5TBB1;A0A087WXR7;Q5TBB1-2;A0A087WZJ6	Q5TBB1;A0A087WXR7;Q5TBB1-2	Ribonuclease H2 subunit B	RNASEH2B
30.1503	29.6189	29.6672	29.8645	29.7318	29.9327	30.0275	30.1515	29.7323	0.293854	0.102161	0.215348	29.6672	29.8645	30.0275				8	8	8	34.5	34.5	34.5	38.792	0	165.5	14920000000	120	O43681;A0A087WXS7;K7ERW9	O43681;A0A087WXS7	ATPase ASNA1	ASNA1
NaN	NaN	NaN	NaN	NaN	NaN	NaN	NaN	NaN	NaN	NaN	NaN	NaN	NaN	NaN				4	4	4	11.8	11.8	11.8	51.603	0	8.5091	639600000	12	Q9NWS8;Q5SZ82;A0A087WXU0;Q9NWS8-2	Q9NWS8;Q5SZ82;A0A087WXU0;Q9NWS8-2	Required for meiotic nuclear division protein 1 homolog	RMND1
NaN	NaN	NaN	NaN	NaN	NaN	NaN	NaN	NaN	NaN	NaN	NaN	NaN	NaN	NaN				3	3	3	7.3	7.3	7.3	59.944	0	3.655	137820000	4	Q8N344;A0A087WXW2;A0A087WZA4	Q8N344;A0A087WXW2	Mesoderm induction early response protein 2	MIER2
NaN	NaN	NaN	NaN	NaN	NaN	NaN	NaN	NaN	NaN	NaN	NaN	NaN	NaN	NaN				1	1	1	3.6	3.6	3.6	39.473	0.0014565	2.1587	0	0	P05062;A0A087WXX2	P05062;A0A087WXX2	Fructose-bisphosphate aldolase B;Fructose-bisphosphate aldolase	ALDOB
31.1615	31.2396	30.9833	31.2668	31.0708	31.3823	31.0028	30.9112	31.2309	0.131368	0.157473	0.164635	31.1615	31.2668	31.0028				13	13	10	25.7	25.7	21.1	62.333	0	146.69	35258000000	121	Q9Y5A9;A0A087WXZ3;Q9Y5A9-2;S4R3J8;S4R3V3	Q9Y5A9;A0A087WXZ3;Q9Y5A9-2	YTH domain-containing family protein 2	YTHDF2
NaN	NaN	27.1965	NaN	NaN	NaN	27.5122	NaN	NaN	NaN	NaN	NaN	27.1965	NaN	27.5122				10	10	8	8.9	8.9	6.7	215.4	0	32.182	1586200000	30	Q9Y4I1;A0A087WY00;F8W6H6;Q9Y4I1-2;G3V394;F8WE88;Q9Y4I1-3;E7ERV5;Q9UES5;O95317;H0YMK3;Q9NQX4-2;Q9ULV0;H0YM93;H0YM96;Q7Z7A5	Q9Y4I1;A0A087WY00;F8W6H6;Q9Y4I1-2;G3V394;F8WE88;Q9Y4I1-3;E7ERV5	Unconventional myosin-Va	MYO5A
NaN	27.1145	26.5614	26.9385	26.9231	26.8048	NaN	NaN	NaN	0.391101	0.0731522	NaN	26.8379	26.9231	NaN				3	3	3	10.7	10.7	10.7	33.303	0	4.5849	1317300000	16	Q9BQT8;A0A087WY12;Q9BQT8-2	Q9BQT8;A0A087WY12;Q9BQT8-2	Mitochondrial 2-oxodicarboxylate carrier	SLC25A21
28.5062	28.4935	29.512	28.0114	28.5207	28.1226	29.137	29.0249	29.1022	0.584399	0.26778	0.0573764	28.5062	28.1226	29.1022				3	3	3	14	14	14	33.879	0	20.937	6173500000	40	Q9NP79;A0A087WY55;Q5TGM0;Q9NP79-2	Q9NP79;A0A087WY55	Vacuolar protein sorting-associated protein VTA1 homolog	VTA1
26.7864	27.3265	27.1108	27.3545	27.2985	27.1823	26.6889	27.4496	NaN	0.271867	0.0878359	0.537896	27.1108	27.2985	27.0693				6	6	6	16.2	16.2	16.2	57.704	0	63.201	2156400000	38	P51956;A0A087WY58;A0A087X030;P51956-2;A0A087X203	P51956;A0A087WY58;A0A087X030;P51956-2	Serine/threonine-protein kinase Nek3	NEK3
29.0514	29.5332	29.1143	29.1112	29.4244	29.13	28.7385	29.0015	29.1932	0.261905	0.175651	0.228279	29.1143	29.13	29.0015				6	6	6	17	17	17	49.654	0	11.582	8451300000	61	Q96CW1;Q96CW1-2;A0A087WY71;E9PFW3;C9JJ47;H7C4C3;C9JTK4;C9JGT8;C9JJD3;C9JPV8	Q96CW1;Q96CW1-2;A0A087WY71;E9PFW3;C9JJ47	AP-2 complex subunit mu	AP2M1
28.2204	28.4086	NaN	28.5571	28.4801	28.0765	NaN	28.2265	28.5098	0.133077	0.258134	0.200324	28.3145	28.4801	28.3681				4	4	4	14.7	14.7	14.7	32.583	0	20.186	4651600000	27	Q9Y624;A0A087WY82;Q9Y624-2	Q9Y624;A0A087WY82;Q9Y624-2	Junctional adhesion molecule A	F11R
NaN	NaN	NaN	NaN	NaN	31.1328	NaN	NaN	NaN	NaN	NaN	NaN	NaN	31.1328	NaN				1	1	1	7.5	7.5	7.5	16.687	0.00097784	2.2606	16526000000	8	P61077;P62837;P61077-3;D6RAW0;D6RFM0;D6RAH7;H9KV45;A0A0A0MQU3;A0A087WY85;P62837-2;P61077-2	P61077;P62837;P61077-3;D6RAW0;D6RFM0;D6RAH7;H9KV45;A0A0A0MQU3;A0A087WY85;P62837-2;P61077-2	Ubiquitin-conjugating enzyme E2 D3;Ubiquitin-conjugating enzyme E2 D2	UBE2D3;UBE2D2
NaN	NaN	NaN	NaN	27.5061	NaN	NaN	NaN	NaN	NaN	NaN	NaN	NaN	27.5061	NaN				1	1	1	6.6	6.6	6.6	21.125	0	3.2448	963860000	5	Q8N5M9;A0A087WY88	Q8N5M9;A0A087WY88	Protein jagunal homolog 1	JAGN1
NaN	NaN	NaN	NaN	NaN	NaN	NaN	NaN	NaN	NaN	NaN	NaN	NaN	NaN	NaN	+			11	1	1	58.4	3.5	3.5	33.409	1	-2	57231000	4	A0A087WYB4	A0A087WYB4		STOML2
NaN	NaN	NaN	NaN	NaN	NaN	NaN	NaN	NaN	NaN	NaN	NaN	NaN	NaN	NaN				1	1	1	6.8	6.8	6.8	27.875	0.00017244	3.0365	188140000	6	Q9BVX2;F8W120;F8VWX5;F8VVN7;F8W098;H0YIA4;A0A087WYD4;Q9BVX2-2	Q9BVX2;F8W120;F8VWX5;F8VVN7;F8W098;H0YIA4;A0A087WYD4;Q9BVX2-2	Transmembrane protein 106C	TMEM106C
NaN	NaN	26.6591	NaN	NaN	NaN	NaN	NaN	NaN	NaN	NaN	NaN	26.6591	NaN	NaN				4	4	4	17.3	17.3	17.3	39.232	0	12.485	1209900000	17	Q53GG5;Q53GG5-2;A0A087WYF8;A0A0A0MQY0;Q53GG5-3;D6RAF1	Q53GG5;Q53GG5-2;A0A087WYF8;A0A0A0MQY0;Q53GG5-3;D6RAF1	PDZ and LIM domain protein 3	PDLIM3
NaN	26.7312	26.7537	27.5519	27.4129	27.2088	27.022	26.6357	26.9353	0.0159106	0.172577	0.202692	26.7425	27.4129	26.9353				8	5	5	18	12.2	12.2	55.39	0	38.377	1909100000	39	Q16352;A0A087WYG8	Q16352;A0A087WYG8	Alpha-internexin	INA
NaN	NaN	NaN	NaN	NaN	NaN	NaN	NaN	NaN	NaN	NaN	NaN	NaN	NaN	NaN				1	1	1	10.8	10.8	10.8	15.461	0.001457	2.1642	0	1	Q96N06;A0A087WYH0;J3KRC8;Q96N06-2	Q96N06;A0A087WYH0;J3KRC8;Q96N06-2	Spermatogenesis-associated protein 33	SPATA33
NaN	27.3263	NaN	27.4868	27.6945	27.3642	NaN	NaN	27.0903	NaN	0.166967	NaN	27.3263	27.4868	27.0903				4	4	4	9.2	9.2	9.2	67.662	0	7.7704	1864500000	23	Q5TA45;J3QRY6;C9IYS7;A0A087WYI0;Q5TA45-2;Q5TA45-4;Q5TA45-3;Q5TA45-5;Q96HV7;C9J979	Q5TA45;J3QRY6;C9IYS7;A0A087WYI0;Q5TA45-2;Q5TA45-4;Q5TA45-3;Q5TA45-5;Q96HV7	Integrator complex subunit 11	CPSF3L
NaN	NaN	NaN	NaN	NaN	NaN	NaN	NaN	NaN	NaN	NaN	NaN	NaN	NaN	NaN				5	2	2	2.8	1.5	1.5	198.41	0.0028346	1.8375	59182000	2	Q9BYP7;Q9BYP7-2;A0A087WYK2;Q9BYP7-3;Q9BYP7-4	Q9BYP7;Q9BYP7-2;A0A087WYK2;Q9BYP7-3;Q9BYP7-4	Serine/threonine-protein kinase WNK3	WNK3
29.9438	29.7103	30.1114	29.7059	29.8389	29.4449	30.0156	30.1957	29.8287	0.20145	0.200435	0.183511	29.9438	29.7059	30.0156				20	20	20	20.3	20.3	20.3	131.57	0	103.6	15774000000	143	O43847;O43847-2;A0A087WYK8;B1AKJ5;G3V1R5;F5H7V1;H0Y5G9	O43847;O43847-2;A0A087WYK8;B1AKJ5;G3V1R5;F5H7V1;H0Y5G9	Nardilysin	NRD1
NaN	NaN	NaN	NaN	NaN	NaN	NaN	26.7821	NaN	NaN	NaN	NaN	NaN	NaN	26.7821				2	2	2	9.3	9.3	9.3	28.424	0.00082427	2.4127	351480000	6	O75586;G3V4A5;A0A087WYL7;O75586-2	O75586;G3V4A5;A0A087WYL7;O75586-2	Mediator of RNA polymerase II transcription subunit 6	MED6
NaN	28.3201	28.1874	27.889	27.9811	28.3464	27.823	27.5622	27.9182	0.093833	0.241916	0.184307	28.2537	27.9811	27.823				17	17	17	17	17	17	155.23	0	77.906	3983600000	50	Q7Z478;A0A087WYN9	Q7Z478;A0A087WYN9	ATP-dependent RNA helicase DHX29	DHX29
27.2759	27.2076	NaN	27.1479	27.316	27.2952	27.1705	NaN	27.2168	0.0482956	0.0916405	0.0327397	27.2417	27.2952	27.1936				4	4	4	44.3	44.3	44.3	13.453	0	12.956	2522500000	22	Q8IZQ5;A0A087WYP2;H0YE28;H3BV83	Q8IZQ5;A0A087WYP2;H0YE28	Selenoprotein H	SELH;C11orf31
NaN	NaN	NaN	27.5685	NaN	27.4464	NaN	NaN	27.0896	NaN	0.0863383	NaN	NaN	27.5075	27.0896				2	2	2	18.8	18.8	18.8	16.156	0	4.5927	1383500000	14	P09132;A0A087WYR0	P09132;A0A087WYR0	Signal recognition particle 19 kDa protein	SRP19
30.3231	30.3939	29.8709	30.2096	30.2786	30.0016	29.9309	30.0284	30.4249	0.283733	0.144196	0.261647	30.3231	30.2096	30.0284				15	15	1	35.6	35.6	3	56.94	0	208.2	17951000000	127	Q16851;A0A087WYS1;E7EUC7;C9J6Q0	Q16851;A0A087WYS1;E7EUC7	UTP--glucose-1-phosphate uridylyltransferase	UGP2
28.7624	29.0607	29.11	29.0517	28.7362	28.6014	29.147	29.2048	28.8205	0.188078	0.231114	0.207216	29.0607	28.7362	29.147				9	9	9	24.4	24.4	24.4	66.591	0	50.912	8099900000	59	Q9Y5X1;A0A087WYU1;A0A087WVE4;A0A087WZW2	Q9Y5X1;A0A087WYU1	Sorting nexin-9;Sorting nexin	SNX9
NaN	NaN	26.8077	NaN	NaN	NaN	NaN	NaN	26.2804	NaN	NaN	NaN	26.8077	NaN	26.2804				5	5	5	27.5	27.5	27.5	22.578	0	13.486	898590000	23	Q96S19;A0A087WYU2;Q96S19-3;Q96S19-5;H3BS73;H3BNB2;Q96S19-2;Q96S19-6;Q96S19-4;H3BRT2;H3BQ55;H3BNT3;H3BMF3	Q96S19;A0A087WYU2;Q96S19-3;Q96S19-5;H3BS73;H3BNB2;Q96S19-2;Q96S19-6;Q96S19-4	UPF0585 protein C16orf13	C16orf13
NaN	NaN	NaN	NaN	NaN	NaN	NaN	NaN	NaN	NaN	NaN	NaN	NaN	NaN	NaN				1	1	1	1.3	1.3	1.3	138.04	0.0092856	1.1868	0	1	Q9H7F0;A0A087WYY3;Q9H7F0-2	Q9H7F0;A0A087WYY3;Q9H7F0-2	Probable cation-transporting ATPase 13A3	ATP13A3
30.8227	30.9753	30.7201	31.3096	31.2492	31.2305	30.8593	30.5175	30.8251	0.128413	0.041342	0.188244	30.8227	31.2492	30.8251				19	19	19	42.8	42.8	42.8	77.843	0	241.95	31267000000	171	A0A087WZ13;E9PAU2;Q8IY67-2;Q8IY67;K7EKR9;Q8IY67-3;K7EQG2	A0A087WZ13;E9PAU2;Q8IY67-2;Q8IY67	Ribonucleoprotein PTB-binding 1	RAVER1
NaN	NaN	NaN	NaN	27.5212	NaN	NaN	NaN	NaN	NaN	NaN	NaN	NaN	27.5212	NaN				4	3	3	8.8	7.1	7.1	52.823	0	5.6925	1929200000	15	P40123;B7Z385;A0A087X0J3;A0A087WZ15;E9PDI2;P40123-2;P40123-3	P40123;B7Z385;A0A087X0J3;A0A087WZ15;E9PDI2;P40123-2;P40123-3	Adenylyl cyclase-associated protein 2;Adenylyl cyclase-associated protein	CAP2
NaN	NaN	NaN	NaN	NaN	NaN	26.989	NaN	26.5237	NaN	NaN	0.329017	NaN	NaN	26.7564				4	4	4	6.3	6.3	6.3	133.08	0	11.608	852480000	14	O94761;A0A087WZ30;V9GYB6;V9GYA3;V9GZ64;A0A087X072	O94761;A0A087WZ30;V9GYB6;V9GYA3;V9GZ64;A0A087X072	ATP-dependent DNA helicase Q4	RECQL4
NaN	NaN	NaN	NaN	NaN	NaN	NaN	NaN	NaN	NaN	NaN	NaN	NaN	NaN	NaN				3	3	3	6.5	6.5	6.5	69.863	0	8.0568	510260000	12	Q9H6U8;H0YCW6;A0A087WZ62;Q9H6U8-2;Q9H6U8-4;Q9H6U8-3	Q9H6U8;H0YCW6;A0A087WZ62;Q9H6U8-2;Q9H6U8-4;Q9H6U8-3	Alpha-1,2-mannosyltransferase ALG9	ALG9
NaN	NaN	NaN	NaN	NaN	NaN	25.5764	NaN	26.5871	NaN	NaN	0.714672	NaN	NaN	26.0817				4	4	4	10	10	10	56.906	0	5.5177	303930000	8	Q96CS4;A0A087WZF7	Q96CS4;A0A087WZF7	Zinc finger protein 689	ZNF689
30.444	30.5567	30.7533	30.9977	30.5534	30.9571	30.7955	30.7315	30.671	0.156535	0.245637	0.0622583	30.5567	30.9571	30.7315				11	11	11	63.6	63.6	63.6	31.554	0	121.83	27456000000	114	P29966;A0A087WZH7	P29966;A0A087WZH7	Myristoylated alanine-rich C-kinase substrate	MARCKS
31.6315	31.313	31.5824	31.371	31.205	31.4971	31.3861	31.4273	31.436	0.171479	0.146504	0.0266554	31.5824	31.371	31.4273				11	11	11	36.9	36.9	36.9	39.93	0	108.42	42744000000	104	O15372;A0A087WZK9;B3KS98;E5RJT0;E5RGU4;E5RHC7;E5RH59;E5RFW7;E5RFH0	O15372;A0A087WZK9;B3KS98;E5RJT0	Eukaryotic translation initiation factor 3 subunit H	EIF3H
28.4919	27.7349	28.1282	27.721	27.5163	27.5124	NaN	NaN	27.6687	0.378596	0.119326	NaN	28.1282	27.5163	27.6687				5	5	5	21.1	21.1	21.1	29.48	0	15.147	3608900000	29	O00584;D6REQ6;D6RHI9;A0A087WZM2;H0YAE9;A0A087WWI1;O00584-2	O00584;D6REQ6;D6RHI9;A0A087WZM2;H0YAE9	Ribonuclease T2	RNASET2
30.6638	30.7104	30.1173	30.5513	30.6707	30.6406	30.4449	30.7902	30.4292	0.329798	0.0620979	0.204042	30.6638	30.6406	30.4449				12	12	12	39.2	39.2	39.2	42.183	0	78.366	23136000000	135	O43837;A0A087WZN1;O43837-2;A0A087X2E5;A0A0D9SG66;O43837-3	O43837;A0A087WZN1;O43837-2;A0A087X2E5	Isocitrate dehydrogenase [NAD] subunit beta, mitochondrial;Isocitrate dehydrogenase [NAD] subunit, mitochondrial	IDH3B
NaN	27.8519	27.8957	27.9229	27.984	28.3064	NaN	NaN	28.0327	0.0309715	0.206054	NaN	27.8738	27.984	28.0327				7	7	7	10.4	10.4	10.4	78.675	0	24.695	4016000000	35	Q9UI36;A0A087WZP2;Q9UI36-2;Q9UI36-3;A0A087WY66;A0A087WZA7;Q9UI36-4;Q96NX9;D6REJ4;D6RFG7;Q96NX9-2	Q9UI36;A0A087WZP2;Q9UI36-2	Dachshund homolog 1	DACH1
NaN	NaN	NaN	NaN	NaN	NaN	NaN	NaN	NaN	NaN	NaN	NaN	NaN	NaN	NaN				1	1	1	2.9	2.9	2.9	48.509	0	18.598	3256900000	13	Q9BY67;F5H125;H0YG94;A0A087X0T8;A0A087X105;A0A087WZW4;A0A087X1W8;A0A0A0MTJ8;A0A087WZR6;X5DQS5;Q9BY67-2;Q9BY67-5;Q9BY67-4;Q9BY67-3	Q9BY67;F5H125;H0YG94;A0A087X0T8;A0A087X105;A0A087WZW4;A0A087X1W8;A0A0A0MTJ8;A0A087WZR6;X5DQS5;Q9BY67-2;Q9BY67-5;Q9BY67-4;Q9BY67-3	Cell adhesion molecule 1	CADM1
NaN	NaN	NaN	NaN	25.6827	NaN	NaN	NaN	NaN	NaN	NaN	NaN	NaN	25.6827	NaN				1	1	1	5.7	5.7	5.7	27.775	0	3.8754	499340000	8	Q6UX53;A0A087WZT2	Q6UX53;A0A087WZT2	Methyltransferase-like protein 7B	METTL7B
NaN	26.6634	NaN	NaN	NaN	26.3148	NaN	NaN	NaN	NaN	NaN	NaN	26.6634	26.3148	NaN				4	4	4	4.8	4.8	4.8	140.41	0	9.6901	677200000	14	O43314;A0A087WZV0;O43314-2;H0Y9S9;D6RBU4;Q6PFW1;H7C436;H0Y9M0;A0A087WWN8;F8W9A8;B7WPL9;Q6PFW1-6;Q6PFW1-5;Q6PFW1-7;Q6PFW1-4;Q6PFW1-3;Q6PFW1-2	O43314;A0A087WZV0;O43314-2;H0Y9S9;D6RBU4	Inositol hexakisphosphate and diphosphoinositol-pentakisphosphate kinase 2	PPIP5K2
28.1832	28.9327	28.4152	27.5815	28.2443	28.2562	28.7667	29.167	28.9977	0.383705	0.38615	0.20094	28.4152	28.2443	28.9977				2	2	2	19.5	19.5	19.5	15.489	0	4.2057	7437000000	46	O95139;A0A087WZX2;O95139-2	O95139;A0A087WZX2;O95139-2	NADH dehydrogenase [ubiquinone] 1 beta subcomplex subunit 6	NDUFB6
NaN	27.3981	NaN	27.1186	NaN	NaN	27.0936	NaN	26.6287	NaN	NaN	0.328733	27.3981	27.1186	26.8611				11	10	10	19.9	18.3	18.3	80.04	0	41.33	1332300000	25	Q9Y496;J3KPF9;A0A087X011;E9PES4;H7C2F6;C9J9X2	Q9Y496;J3KPF9;A0A087X011;E9PES4	Kinesin-like protein KIF3A;Kinesin-like protein	KIF3A
30.4946	30.1746	30.0401	30.3502	30.227	30.3314	29.8117	30.2013	30.5783	0.233474	0.0663721	0.383317	30.1746	30.3314	30.2013				8	8	8	31.6	31.6	31.6	28.763	0	205.25	17641000000	56	Q9Y3A5;A0A087X020;F8WE72	Q9Y3A5;A0A087X020	Ribosome maturation protein SBDS	SBDS
NaN	NaN	NaN	NaN	NaN	NaN	25.874	NaN	NaN	NaN	NaN	NaN	NaN	NaN	25.874				1	1	1	3.1	3.1	3.1	53.695	0.0028432	1.8649	158640000	3	Q9H1Z4;A0A087X091;Q9H1Z4-2	Q9H1Z4;A0A087X091;Q9H1Z4-2	WD repeat-containing protein 13	WDR13
NaN	NaN	NaN	NaN	NaN	NaN	NaN	NaN	NaN	NaN	NaN	NaN	NaN	NaN	NaN				5	5	5	14.9	14.9	14.9	52.562	0	19	611630000	8	Q5SQN1;A0A087X0B7;H7C3C7;Q5SQN1-4;Q5SQN1-2;U3KPT7;A0A087X2J6;H0Y627;Q5SQN1-3	Q5SQN1;A0A087X0B7;H7C3C7;Q5SQN1-4;Q5SQN1-2	Synaptosomal-associated protein 47	SNAP47
NaN	NaN	NaN	NaN	NaN	NaN	NaN	NaN	NaN	NaN	NaN	NaN	NaN	NaN	NaN				1	1	1	3	3	3	73.168	0	3.7035	33031000	1	O15484;A0A087X0C8;E7EV01	O15484;A0A087X0C8;E7EV01	Calpain-5	CAPN5
26.6436	NaN	NaN	NaN	NaN	NaN	NaN	NaN	NaN	NaN	NaN	NaN	26.6436	NaN	NaN				3	3	3	10.4	10.4	10.4	37.393	0	6.0589	573040000	10	P09668;A0A087X0D5;E9PKT6	P09668;A0A087X0D5	Pro-cathepsin H;Cathepsin H mini chain;Cathepsin H;Cathepsin H heavy chain;Cathepsin H light chain	CTSH
NaN	NaN	NaN	NaN	24.0333	NaN	NaN	NaN	NaN	NaN	NaN	NaN	NaN	24.0333	NaN				17	1	0	21	2.7	0	113.79	0	6.163	19335000	2	A0A087X0H9;Q5T8P6-4;E2PSN0;Q5T8P6-6	A0A087X0H9;Q5T8P6-4		RBM26
NaN	NaN	NaN	NaN	NaN	NaN	NaN	25.1119	NaN	NaN	NaN	NaN	NaN	NaN	25.1119				1	1	1	1.3	1.3	1.3	118.96	0.0095679	1.1694	46004000	1	P59923;A0A087X0J9	P59923;A0A087X0J9	Zinc finger protein 445	ZNF445
29.9018	29.5733	29.9389	29.8613	29.5127	29.683	29.9086	29.8441	29.622	0.201227	0.174315	0.150349	29.9018	29.683	29.8441				38	38	30	32	32	24.9	195.46	0	159.71	13168000000	151	Q07157;Q07157-2;A0A087X0K9;G5E9E7;G3V1L9;H0Y3R8;H0YLT6	Q07157;Q07157-2;A0A087X0K9;G5E9E7;G3V1L9	Tight junction protein ZO-1	TJP1
NaN	NaN	NaN	25.3259	NaN	NaN	NaN	NaN	NaN	NaN	NaN	NaN	NaN	25.3259	NaN				1	1	1	3.2	3.2	3.2	87.883	0	6.5446	157710000	3	Q7Z5L2;A0A087X0M0;Q7Z5L2-2	Q7Z5L2;A0A087X0M0;Q7Z5L2-2	Coiled-coil domain-containing protein R3HCC1L	R3HCC1L
29.6374	29.5619	29.6683	29.3443	29.4039	29.4856	29.4035	29.5144	29.4559	0.0547364	0.0709375	0.0554784	29.6374	29.4039	29.4559				14	14	14	28.8	28.8	28.8	82.89	0	85.295	10695000000	97	A0A087X0M4;Q9BWU0;H7C256;A0A087WWF4	A0A087X0M4;Q9BWU0	Kanadaptin	SLC4A1AP
NaN	NaN	NaN	NaN	NaN	NaN	NaN	NaN	NaN	NaN	NaN	NaN	NaN	NaN	NaN				17	17	17	8.1	8.1	8.1	316.41	0	24.457	1044500000	24	Q02224;A0A087X0P0;Q02224-3;Q02224-2;D6RBW0;D6RHK2	Q02224;A0A087X0P0;Q02224-3;Q02224-2	Centromere-associated protein E;Kinesin-like protein	CENPE
NaN	NaN	NaN	NaN	NaN	NaN	NaN	NaN	NaN	NaN	NaN	NaN	NaN	NaN	NaN				3	3	2	13.5	13.5	10	46.625	0	36.481	1454300000	19	P40424;P40424-2;H0YKH1;F8WA05;A0A087X0P4;H0YLF5;A0A0A0MTI0;P40424-3;H0YLM3;H0YLD4;H0YLT4;H0YLB0	P40424;P40424-2;H0YKH1;F8WA05;A0A087X0P4;H0YLF5;A0A0A0MTI0;P40424-3;H0YLM3;H0YLD4;H0YLT4;H0YLB0	Pre-B-cell leukemia transcription factor 1	PBX1
30.3133	30.045	30.1188	30.6521	30.5635	30.4717	30.2694	30.2532	30.5234	0.138601	0.0902042	0.15154	30.1188	30.5635	30.2694				13	11	9	31.5	28.7	24.1	63.86	0	31.962	19833000000	66	Q7Z739;A0A087X0Q1;A0A024R7W5;A0A087WY31;A0A087X0C3;S4R373	Q7Z739;A0A087X0Q1;A0A024R7W5;A0A087WY31	YTH domain-containing family protein 3	YTHDF3
27.5877	NaN	NaN	NaN	NaN	NaN	NaN	NaN	NaN	NaN	NaN	NaN	27.5877	NaN	NaN				3	3	3	7.3	7.3	7.3	73.488	0	45.545	420730000	9	Q9BVL4;A0A087X0Q9	Q9BVL4;A0A087X0Q9	Selenoprotein O	SELO
NaN	NaN	NaN	NaN	NaN	NaN	NaN	NaN	NaN	NaN	NaN	NaN	NaN	NaN	NaN				3	3	3	2.9	2.9	2.9	154.17	0	5.8981	453670000	9	O15550;H0Y6I7;H0Y5J3;F5H6S1;F8W8R6;A0A087X0R0;F5H5V6;O14607;H0Y6V5;A0A087X248;A0A096LPD8;F5H3N7;A0A087X2I9;F5GWV3;A0A087X0Y2;F5H8B4;O14607-2;O14607-5;O14607-3;O14607-4	O15550;H0Y6I7;H0Y5J3;F5H6S1;F8W8R6;A0A087X0R0;F5H5V6	Lysine-specific demethylase 6A	KDM6A
28.4433	28.3365	28.4151	28.2944	27.9557	28.3752	28.1151	27.4893	27.7884	0.0553466	0.222571	0.313002	28.4151	28.2944	27.7884				6	4	4	29.7	25.6	25.6	19.73	0	7.4416	4733800000	41	Q9UMY4;A0A087X0R6;Q9UMY4-2;Q9UMY4-3	Q9UMY4;A0A087X0R6;Q9UMY4-2;Q9UMY4-3	Sorting nexin-12	SNX12
27.4974	27.5632	NaN	28.3234	28.0768	27.518	27.6225	27.8734	NaN	0.0465274	0.412662	0.177413	27.5303	28.0768	27.7479				5	5	5	7.7	7.7	7.7	108.53	0	34.712	2530800000	34	P12109;A0A087X0S5	P12109;A0A087X0S5	Collagen alpha-1(VI) chain	COL6A1
NaN	NaN	NaN	NaN	NaN	NaN	NaN	NaN	NaN	NaN	NaN	NaN	NaN	NaN	NaN				1	1	1	4.4	4.4	4.4	71.669	0.00082386	2.4075	0	0	Q8WV44;A0A087X0V2;H0Y9T3;Q8WV44-4;Q8WV44-2	Q8WV44;A0A087X0V2;H0Y9T3;Q8WV44-4;Q8WV44-2	E3 ubiquitin-protein ligase TRIM41	TRIM41
30.1573	30.1774	30.019	29.9399	30.2188	29.9441	30.1332	29.991	29.9673	0.0862385	0.159824	0.0897266	30.1573	29.9441	29.991				9	9	9	30.2	30.2	30.2	46.277	0	156.71	16812000000	67	Q86TX2;A0A087X0W7;P49753;G3V4F2;A0A087WT95;P49753-2	Q86TX2;A0A087X0W7;P49753;G3V4F2;A0A087WT95	Acyl-coenzyme A thioesterase 1;Acyl-coenzyme A thioesterase 2, mitochondrial	ACOT1;ACOT2
29.109	29.1205	29.1451	29.1316	29.2676	29.0851	29.2327	29.0604	29.0945	0.0184419	0.0948367	0.0912411	29.1205	29.1316	29.0945				11	11	11	28.9	28.9	28.9	60.218	0	71.376	8545900000	69	Q04206;Q2TAM5;E9PKH5;A0A087X0W8;Q04206-2;Q04206-3;Q04206-4;E9PKV4;A0A087WVP0;E9PI38;E9PQS6;E9PMD5;E9PNV4;E9PM47;H0YCB4;E9PNK5;E9PJR1;E9PRX2;E9PN69	Q04206;Q2TAM5;E9PKH5;A0A087X0W8;Q04206-2;Q04206-3;Q04206-4;E9PKV4;A0A087WVP0	Transcription factor p65	RELA
34.6667	34.5444	34.5993	34.6038	34.6152	34.7694	34.5357	34.6785	34.6336	0.0612559	0.0924944	0.0730202	34.5993	34.6152	34.6336				31	31	17	53.2	53.2	28.2	77.515	0	323.31	489910000000	845	P52272;P52272-2;A0A087X0X3;M0R019;M0R2T0;M0R0N3;M0QYQ7;M0R2I7;M0R0Y6;M0QYL3;M0QY96	P52272;P52272-2;A0A087X0X3;M0R019	Heterogeneous nuclear ribonucleoprotein M	HNRNPM
NaN	26.4349	25.9915	NaN	NaN	NaN	25.9035	26.2069	26.1674	0.313531	NaN	0.164952	26.2132	NaN	26.1674				3	3	3	7.8	7.8	7.8	70.144	0	7.0186	961680000	25	Q9H9A7;A0A0A0MSU3;A0A087X112	Q9H9A7;A0A0A0MSU3;A0A087X112	RecQ-mediated genome instability protein 1	RMI1
NaN	NaN	NaN	NaN	NaN	24.0396	NaN	NaN	NaN	NaN	NaN	NaN	NaN	24.0396	NaN				19	1	1	22.5	1.3	1.3	134.32	0.00082781	2.4694	158720000	8	Q15155;A0A0G2JN29;A0A087X117;A0A0G2JP90;A0A087WW46;H3BUC9;I3L0Q6;H3BTW1	Q15155;A0A0G2JN29;A0A087X117;A0A0G2JP90;A0A087WW46	Nodal modulator 1	NOMO1
NaN	NaN	NaN	24.2589	NaN	NaN	NaN	NaN	NaN	NaN	NaN	NaN	NaN	24.2589	NaN	+			3	1	1	95.2	50	50	8.9918	1	-2	92151000	4	A0A087X2F8;A0A087X126	A0A087X2F8;A0A087X126		ACACA
NaN	NaN	NaN	NaN	NaN	NaN	NaN	24.9062	NaN	NaN	NaN	NaN	NaN	NaN	24.9062				5	5	3	10.1	10.1	8.3	96.536	0	36.04	796900000	11	Q8NF64;E7EWM3;A0A087X127;Q8NF64-3;Q8NF64-2;F6WR09	Q8NF64;E7EWM3;A0A087X127;Q8NF64-3;Q8NF64-2	Zinc finger MIZ domain-containing protein 2	ZMIZ2
NaN	NaN	27.7345	NaN	NaN	NaN	27.2733	27.174	27.2748	NaN	NaN	0.0577687	27.7345	NaN	27.2733				7	7	7	32.2	32.2	32.2	44.068	0	42.787	2091000000	33	Q9BRT8;A0A087X140;Q9BRT8-3;Q8IUF1;Q5RIA9;Q5JTY5;A0A087WWG3;A0A0A6YYH9;C9J3G2;Q5RIB0;A0A0A0MRU4;Q5RIA9-3;Q9BRT8-2;Q5JTY5-2;A6NM15;Q4V339;F2Z2T4;H0Y5V3;A0A087WTC0;F8WEG4;A0A087WZQ3;F8WEU0;A0A0B4J2F1;Q9BRT8-4;A0A0B4J1T6;Q5RIB5;Q5JTY2;Q5RIB3;H0Y857;Q6NVZ8;A0A0B4J2E3;E7EUZ7;A0A087WYD2;A0A087WU37;A0A087X1C0;Q5RIA9-2	Q9BRT8;A0A087X140;Q9BRT8-3;Q8IUF1;Q5RIA9;Q5JTY5;A0A087WWG3;A0A0A6YYH9;C9J3G2;Q5RIB0;A0A0A0MRU4;Q5RIA9-3;Q9BRT8-2;Q5JTY5-2;A6NM15;Q4V339;F2Z2T4;H0Y5V3	COBW domain-containing protein 1;COBW domain-containing protein 2;COBW domain-containing protein 5;COBW domain-containing protein 3;Putative COBW domain-containing protein 7;COBW domain-containing protein 6	CBWD1;CBWD2;CBWD5;CBWD3;CBWD7;CBWD6
NaN	28.4261	28.7049	28.7321	28.7654	28.3282	NaN	28.3689	NaN	0.197142	0.243375	NaN	28.5655	28.7321	28.3689				5	5	5	29.1	29.1	29.1	22.977	0	11.726	4739900000	32	Q9NP72;A0A087X163;Q9NP72-2;Q5W0J0;Q9NP72-3;H0Y6T8	Q9NP72;A0A087X163;Q9NP72-2;Q5W0J0;Q9NP72-3	Ras-related protein Rab-18	RAB18
NaN	NaN	27.103	NaN	26.7468	NaN	26.6549	26.6693	NaN	NaN	NaN	0.0101827	27.103	26.7468	26.6621				5	5	5	17.9	17.9	17.9	41.78	0	14.042	977310000	18	P54252;P54252-2;G3V328;C9JQV6;D3VVH9;A0A087X1A8;G3V3R7;F5H211;P54252-3;P54252-4;G3V2G1;G3V3T6;G3V4U9;A0A087WXY4;A0A0A0MS38;G3V2G2;S4R399;G3V526;E9PJN5;P54252-5;G3V3T0;G3V4F5;G3V4F4;G3V5H3;G3V3A6;D3VVP3;D6R9I5;G3V4B1;G3V390;G3V3S5	P54252;P54252-2;G3V328;C9JQV6;D3VVH9;A0A087X1A8;G3V3R7;F5H211;P54252-3;P54252-4;G3V2G1;G3V3T6;G3V4U9;A0A087WXY4;A0A0A0MS38;G3V2G2;S4R399;G3V526;E9PJN5;P54252-5	Ataxin-3	ATXN3
NaN	NaN	NaN	NaN	NaN	28.4791	NaN	NaN	NaN	NaN	NaN	NaN	NaN	28.4791	NaN				1	1	1	24.4	24.4	24.4	5.1868	0.00066912	2.6108	5259500000	12	H3BU88;A0A087X1C1;P0CG35;P0CG34	H3BU88;A0A087X1C1;P0CG35;P0CG34	Thymosin beta-15B;Thymosin beta-15A	TMSB15B;TMSB15A
NaN	NaN	NaN	NaN	NaN	NaN	NaN	NaN	NaN	NaN	NaN	NaN	NaN	NaN	NaN				1	1	1	3	3	3	79.086	0.0049566	1.5773	49167000	2	Q9H3C7;A0A087X1D7;Q9H3C7-2;Q9H3C7-3	Q9H3C7;A0A087X1D7;Q9H3C7-2;Q9H3C7-3	Gametogenetin-binding protein 2	GGNBP2
27.9057	28.312	28.1472	27.862	28.0115	28.3019	28.4166	27.954	28.3652	0.204353	0.22368	0.25355	28.1472	28.0115	28.3652				6	6	6	24.6	24.6	24.6	37.855	0	189.17	4472400000	48	P53365;A0A087X1E4;P53365-3;P53365-2;E9PRV8;E9PPY7	P53365;A0A087X1E4;P53365-3;P53365-2	Arfaptin-2	ARFIP2
NaN	NaN	27.4155	NaN	NaN	NaN	NaN	NaN	NaN	NaN	NaN	NaN	27.4155	NaN	NaN				3	3	3	19.3	19.3	19.3	23.222	0	8.3573	2251600000	12	Q9H944;A0A087X1F4;B7ZBQ1;A6PVP4;B7ZBQ3;Q9H944-2	Q9H944;A0A087X1F4	Mediator of RNA polymerase II transcription subunit 20	MED20
30.6404	30.2833	30.1954	30.4426	30.7097	30.3739	30.602	30.269	30.1274	0.23568	0.1774	0.243647	30.2833	30.4426	30.269				5	5	5	51.7	51.7	51.7	13.459	0	139.55	21175000000	62	Q16718;A0A087X1G1;H7BYD0;Q16718-2;A0A087WXR5;F8WAS3;C9IZN5	Q16718;A0A087X1G1;H7BYD0;Q16718-2;A0A087WXR5	NADH dehydrogenase [ubiquinone] 1 alpha subcomplex subunit 5	NDUFA5
NaN	27.8376	28.223	NaN	28.4221	28.0771	27.5828	27.4352	NaN	0.272518	0.243951	0.104369	28.0303	28.2496	27.509				2	2	2	17.9	17.9	17.9	17.79	0	10.51	3051100000	20	O60613;A0A087X1G7;A0A0B4J1S4	O60613;A0A087X1G7;A0A0B4J1S4	15 kDa selenoprotein	2016-09-15
26.6158	27.1942	27.1204	27.1907	NaN	26.9813	27.6982	NaN	26.4754	0.314805	0.148068	0.86465	27.1204	27.086	27.0868				6	6	6	13.4	13.4	13.4	88.028	0	23.104	1832000000	32	Q15057;A0A087X1H5;H7C3K3;C9J8L1	Q15057;A0A087X1H5	Arf-GAP with coiled-coil, ANK repeat and PH domain-containing protein 2	ACAP2
NaN	27.6099	NaN	26.9785	26.7987	26.7856	27.5772	NaN	NaN	NaN	0.107788	NaN	27.6099	26.7987	27.5772				8	8	8	12.9	12.9	12.9	91.761	0	30.102	1553100000	28	Q7Z3E5;A0A087X1I8;Q7Z3E5-2;H7C3U7;H7BZY2;C9J535;C9JW07;H7BZA2	Q7Z3E5;A0A087X1I8;Q7Z3E5-2	LisH domain-containing protein ARMC9	ARMC9
NaN	NaN	26.2987	26.7225	NaN	NaN	26.6033	NaN	NaN	NaN	NaN	NaN	26.2987	26.7225	26.6033				3	3	3	11	11	11	41.833	0	72.259	919280000	14	O75818;A0A087X1N3;O75818-2;X6RLL4;F8WC38	O75818;A0A087X1N3;O75818-2;X6RLL4	Ribonuclease P protein subunit p40	RPP40
NaN	NaN	NaN	NaN	NaN	NaN	NaN	NaN	NaN	NaN	NaN	NaN	NaN	NaN	NaN				1	1	1	1.3	1.3	1.3	123.69	0.00034294	2.9534	80184000	3	Q12772;A0A087X1T2;G3V0I8;Q12772-2	Q12772;A0A087X1T2;G3V0I8;Q12772-2	Sterol regulatory element-binding protein 2;Processed sterol regulatory element-binding protein 2	SREBF2
27.2728	27.2146	27.3308	27.3081	27.6195	27.9032	27.7722	27.4966	27.4901	0.0580998	0.297658	0.161027	27.2728	27.6195	27.4966				10	9	9	13.2	12.4	12.4	116.83	0	34.254	3436600000	48	O15164;A0A087X1V3;O15164-2	O15164;A0A087X1V3;O15164-2	Transcription intermediary factor 1-alpha	TRIM24
NaN	NaN	NaN	NaN	NaN	NaN	NaN	NaN	NaN	NaN	NaN	NaN	NaN	NaN	NaN				2	2	2	2.5	2.5	2.5	118.32	0.000667	2.5612	1244600000	6	Q96RT8;Q96RT8-2;A0A0G2JQX1;A0A0G2JPW5;A0A0G2JSA7;A0A087X1Z1;A0A0G2JQK7;A0A0G2JR45;A0A0G2JRG1;A0A0G2JQK2;A0A087WVL9	Q96RT8;Q96RT8-2;A0A0G2JQX1;A0A0G2JPW5;A0A0G2JSA7;A0A087X1Z1;A0A0G2JQK7;A0A0G2JR45;A0A0G2JRG1;A0A0G2JQK2;A0A087WVL9	Gamma-tubulin complex component 5	TUBGCP5
29.4387	30.1675	29.8932	29.7127	29.6623	29.7496	29.6171	29.9245	29.6345	0.368094	0.0438233	0.172673	29.8932	29.7127	29.6345				7	7	7	32.6	32.6	32.6	27.401	0	39.867	14100000000	82	Q9UL46;H0YM70;A0A087X1Z3;H0YKU2	Q9UL46;H0YM70;A0A087X1Z3	Proteasome activator complex subunit 2	PSME2
28.7929	NaN	29.3582	28.5974	29.0142	28.914	29.0792	29.0135	29.3067	0.399727	0.217561	0.153861	29.0756	28.914	29.0792				17	17	17	17.9	17.9	17.9	102.18	0	52.411	8032500000	67	Q8TCG1;A0A087X211;Q8TCG1-2;F8WAX6;F8WF26	Q8TCG1;A0A087X211;Q8TCG1-2	Protein CIP2A	KIAA1524
NaN	NaN	NaN	NaN	NaN	26.3089	NaN	NaN	NaN	NaN	NaN	NaN	NaN	26.3089	NaN				1	1	1	1.5	1.5	1.5	94.868	0	4.8094	721140000	7	Q6PCB5;A0A087X239;Q6PCB5-2	Q6PCB5;A0A087X239;Q6PCB5-2	Round spermatid basic protein 1-like protein	RSBN1L
29.9639	30.2749	30.0977	29.9117	30.0734	30.1752	30.5184	30.263	30.026	0.156004	0.13288	0.246258	30.0977	30.0734	30.263				20	12	12	28.5	18.9	18.9	104.55	0	79.376	17538000000	105	P63010;A0A087X253;P63010-2;P63010-3;A0A087WYD1;A0A087WU93;A0A087WZQ6;K7EN71;K7ERB2;A0A087WXS3;K7EKZ5;K7EJX1;K7EJ01;H7C034;K7EMN7	P63010;A0A087X253;P63010-2;P63010-3;A0A087WYD1;A0A087WU93;A0A087WZQ6	AP-2 complex subunit beta	AP2B1
28.586	28.4481	28.2429	27.7598	28.1911	27.9382	28.0893	28.3913	28.696	0.172646	0.216719	0.303351	28.4481	27.9382	28.3913				11	11	11	9.8	9.8	9.8	136.4	0	21.683	4661200000	46	Q2M389;A0A087X256;Q2M389-2;F8VYH7;F8VNZ5;F8W1W1	Q2M389;A0A087X256;Q2M389-2	WASH complex subunit 7	KIAA1033
28.0653	NaN	NaN	NaN	NaN	NaN	27.588	NaN	NaN	NaN	NaN	NaN	28.0653	NaN	27.588				4	3	3	17.8	14.2	14.2	33.697	0	7.0562	1081800000	15	Q99439;A0A087X271;B4DDF4;B4DUT8;K7ES69;Q99439-2;A0A087X1X5;H3BVI6;A0A087WV51;H3BQH0	Q99439;A0A087X271;B4DDF4;B4DUT8;K7ES69;Q99439-2;A0A087X1X5;H3BVI6	Calponin-2;Calponin	CNN2
28.4851	28.4167	28.5357	28.5545	28.5097	28.4595	28.8568	28.6594	28.9883	0.0597212	0.0475262	0.165546	28.4851	28.5097	28.8568				10	10	10	14.2	14.2	14.2	121.72	0	33.091	6243200000	65	Q9NNW5;A0A087X295;E9PDU5;E9PBK6;C9K020;C9JFP6;V9GYU1;Q6PKC6	Q9NNW5;A0A087X295;E9PDU5	WD repeat-containing protein 6	WDR6
NaN	NaN	NaN	NaN	26.2634	NaN	NaN	NaN	26.6686	NaN	NaN	NaN	NaN	26.2634	26.6686				2	2	1	5	5	2.7	75.316	0	9.4582	607820000	12	Q9H334;G5E965;H0Y882;A0A0B4J2F3;C9J0F0;E9PFD3;A0A087X299;Q9H334-2;Q9H334-3;Q9H334-6;Q9H334-4;Q9H334-8	Q9H334;G5E965;H0Y882;A0A0B4J2F3;C9J0F0;E9PFD3;A0A087X299;Q9H334-2;Q9H334-3;Q9H334-6;Q9H334-4;Q9H334-8	Forkhead box protein P1	FOXP1
29.1726	NaN	28.6185	28.0728	NaN	NaN	28.6424	NaN	NaN	0.391808	NaN	NaN	28.8955	28.0728	28.6424				6	6	6	23.5	23.5	23.5	35.351	0	20.871	4692400000	28	Q9BRJ2;A0A087X2D5;A0A0G2JMS5;A0A087WU62	Q9BRJ2;A0A087X2D5;A0A0G2JMS5;A0A087WU62	39S ribosomal protein L45, mitochondrial	MRPL45
30.1258	30.4566	30.5222	30.3738	30.3994	30.386	30.4467	30.5529	30.5805	0.212472	0.0128049	0.0706435	30.4566	30.386	30.5529				30	30	30	15.5	15.5	15.5	289.38	0	140.39	21950000000	153	Q9ULT8;A0A087X2H1;H0YJP0;G3V4V5;A0A087WVU6;H0YJD4	Q9ULT8;A0A087X2H1;H0YJP0;G3V4V5	E3 ubiquitin-protein ligase HECTD1	HECTD1
31.591	31.6686	31.7092	31.4266	31.4589	31.5279	31.684	31.7492	31.4159	0.0600576	0.0517467	0.176644	31.6686	31.4589	31.684				13	13	13	41.9	41.9	41.9	44.172	0	217.53	53406000000	230	P62333;A0A087X2I1;H0YJC0;H0YJS8;H0YJE9;H0YJT1	P62333;A0A087X2I1	26S protease regulatory subunit 10B	PSMC6
NaN	NaN	NaN	NaN	NaN	NaN	NaN	NaN	NaN	NaN	NaN	NaN	NaN	NaN	NaN				1	1	1	2.9	2.9	2.9	50.575	0.0095551	1.1589	64584000	1	Q9BTV6;A0A087X2J5	Q9BTV6;A0A087X2J5	Diphthine methyltransferase	DPH7
NaN	NaN	NaN	NaN	24.1131	NaN	NaN	NaN	NaN	NaN	NaN	NaN	NaN	24.1131	NaN				4	4	4	2.6	2.6	2.6	236.44	0	3.8993	130130000	8	Q9BZ29;Q9BZ29-5;A0A0A0MT38;A0A088AWN3;A0A0A0MSY4;A0A0A0MRA7;Q9BZ29-6;Q9BZ29-3;Q9BZ29-4;A0A0D9SFH5	Q9BZ29;Q9BZ29-5;A0A0A0MT38;A0A088AWN3;A0A0A0MSY4;A0A0A0MRA7;Q9BZ29-6;Q9BZ29-3;Q9BZ29-4	Dedicator of cytokinesis protein 9	DOCK9
NaN	NaN	NaN	NaN	NaN	NaN	NaN	NaN	NaN	NaN	NaN	NaN	NaN	NaN	NaN				10	10	10	6.7	6.7	6.7	215.34	0	4.2679	367890000	10	Q14185;A0A096LNH6;Q92608;E7ERW7	Q14185;A0A096LNH6	Dedicator of cytokinesis protein 1	DOCK1
27.8099	27.9157	28.1097	27.9311	27.6455	27.9553	28.303	28.1285	27.867	0.152046	0.172302	0.219441	27.9157	27.9311	28.1285				4	3	3	11.9	10.2	10.2	54.448	0	17.645	3986000000	39	A0A096LP25;Q6ZSR9;A0A096LNZ0	A0A096LP25;Q6ZSR9;A0A096LNZ0	Uncharacterized protein FLJ45252	AAK1
NaN	NaN	NaN	NaN	NaN	NaN	NaN	NaN	NaN	NaN	NaN	NaN	NaN	NaN	NaN				2	2	2	26	26	26	17.57	0	6.9487	1304900000	12	Q9H633;A0A0G2JJ26;A0A0G2JIT5;A0A0G2JJ52;A0A0G2JHI3;A0A0G2JKY0;A0A096LP39;Q9H633-4;Q9H633-2	Q9H633;A0A0G2JJ26;A0A0G2JIT5;A0A0G2JJ52;A0A0G2JHI3;A0A0G2JKY0;A0A096LP39;Q9H633-4;Q9H633-2	Ribonuclease P protein subunit p21	RPP21;TRIM39-RPP21
NaN	26.503	27.3602	NaN	NaN	27.3093	27.1732	27.2032	NaN	0.606132	NaN	0.0212123	26.9316	27.3093	27.1882				1	1	1	28.6	28.6	28.6	10.739	0	96.832	2148700000	37	P07919;A0A096LP55	P07919;A0A096LP55	Cytochrome b-c1 complex subunit 6, mitochondrial;Cytochrome b-c1 complex subunit 6	UQCRH;UQCRHL
27.5982	27.8433	27.8477	27.6208	27.7174	27.5069	27.6512	27.7072	27.5597	0.142796	0.105368	0.0744581	27.8433	27.6208	27.6512				8	8	8	22	22	22	50.073	0	30.687	3337500000	51	A0A096LP75;C4AMC7;Q6VEQ5;A0A096LNU2;A0A096LP26;A8K0Z3;Q9NQA3;A8MWX3	A0A096LP75;C4AMC7;Q6VEQ5;A0A096LNU2;A0A096LP26;A8K0Z3;Q9NQA3	Putative WAS protein family homolog 3;WAS protein family homolog 2;WAS protein family homolog 1;WAS protein family homolog 6	WASH3P;WASH2P;WASH1;WASH6P
NaN	NaN	NaN	NaN	NaN	NaN	NaN	26.0046	NaN	NaN	NaN	NaN	NaN	NaN	26.0046				26	4	4	32.3	6.1	6.1	147.05	0	10.705	447480000	12	A0A0A0MR88;A0A096LPC5;Q9Y4E1;J3KP36;Q9Y4E1-3;Q9Y4E1-6;Q9Y4E1-2;Q9Y4E1-4;Q9Y4E1-5;A0A0A0MT65;Q5SRD0;B1AP61	A0A0A0MR88;A0A096LPC5;Q9Y4E1;J3KP36;Q9Y4E1-3;Q9Y4E1-6;Q9Y4E1-2;Q9Y4E1-4;Q9Y4E1-5	WASH complex subunit FAM21C	FAM21C
31.4955	31.0063	31.2651	31.2376	30.9743	31.2435	31.0583	31.0763	30.8232	0.244738	0.153748	0.141218	31.2651	31.2376	31.0583				7	7	7	37.7	37.7	37.7	28.17	0	170.95	36110000000	110	P30042;A0A096LPI6;A0A0B4J2D5;A0A096LNH5;H7C2G3;A0A0B4J2H4;H7C1F6;P30042-2;A0A096LP73;F2Z2Q0;H7BYH1;A0A096LNJ1;A0A096LP12	P30042;A0A096LPI6;A0A0B4J2D5;A0A096LNH5;H7C2G3;A0A0B4J2H4;H7C1F6;P30042-2;A0A096LP73;F2Z2Q0;H7BYH1	ES1 protein homolog, mitochondrial	C21orf33
NaN	27.471	27.495	27.4442	27.2759	27.5317	27.5769	27.5595	27.5692	0.0169707	0.13001	0.00871952	27.483	27.4442	27.5692				7	7	7	17.4	17.4	17.4	56.506	0	15.509	2247000000	26	Q9NNW7;A0A096LPK7;E7ENA2;D3YTF8;D3YTF9;Q9NNW7-2;A0A096LNN4;Q9NNW7-3;A0A096LPD9;E7EWK1;Q9NNW7-4;A0A096LNY7;A0A096LPH4;A0A096LP96;A0A096LPB7	Q9NNW7;A0A096LPK7;E7ENA2;D3YTF8;D3YTF9;Q9NNW7-2;A0A096LNN4;Q9NNW7-3;A0A096LPD9;E7EWK1;Q9NNW7-4	Thioredoxin reductase 2, mitochondrial	TXNRD2
NaN	27.4792	27.2842	27.4007	NaN	26.9503	27.3994	NaN	NaN	0.137886	0.31848	NaN	27.3817	27.1755	27.3994				6	6	6	9.2	9.2	9.2	95.039	0	20.814	1569700000	29	Q9Y4K4;A0A0A0MQR1;G3V3V7;G3V4Q4;G3V4T8;G3V5C6	Q9Y4K4;A0A0A0MQR1;G3V3V7;G3V4Q4;G3V4T8	Mitogen-activated protein kinase kinase kinase kinase 5;Mitogen-activated protein kinase kinase kinase kinase	MAP4K5
27.4555	NaN	NaN	27.1545	27.2136	26.7689	27.7478	27.7396	NaN	NaN	0.241502	0.00579941	27.4555	27.1545	27.7437				2	2	2	9.5	9.5	9.5	33.886	0	6.2544	2406200000	26	Q9BY42;A2A2L5;A0A0A0MQR2;A2A2L6	Q9BY42;A2A2L5;A0A0A0MQR2;A2A2L6	Protein RTF2 homolog	RTFDC1
NaN	25.9349	NaN	NaN	NaN	NaN	NaN	NaN	NaN	NaN	NaN	NaN	25.9349	NaN	NaN				4	4	4	4.4	4.4	4.4	163.82	0	6.9474	144200000	8	Q96RK0;A0A0A0MQR4;I3L2J0	Q96RK0;A0A0A0MQR4;I3L2J0	Protein capicua homolog	CIC
27.106	NaN	26.9068	NaN	NaN	26.6529	NaN	NaN	NaN	0.140857	NaN	NaN	27.0064	26.6529	NaN				10	8	8	19.5	16.7	16.7	84.488	0	15.879	1121000000	25	P27448;P27448-3;P27448-6;A0A0A0MQR8;A0A0A0MSZ1;A0A0A0MT23;J3KNR0;P27448-4;P27448-2;P27448-7;A0A0A0MST9;P27448-8;H0YIY6;Q9P0L2;H0YNV4;B4DIB3;A0A087X0I6;H0YKJ3;A2SY06;Q9P0L2-3;H0YKP9	P27448;P27448-3;P27448-6;A0A0A0MQR8;A0A0A0MSZ1;A0A0A0MT23;J3KNR0;P27448-4;P27448-2;P27448-7;A0A0A0MST9;P27448-8;H0YIY6	MAP/microtubule affinity-regulating kinase 3	MARK3
28.9188	28.8084	28.8661	28.5868	29.0218	28.9793	28.9909	29.0344	29.2081	0.0552195	0.239822	0.11492	28.8661	28.9793	29.0344				5	5	5	20.8	20.8	20.8	28.663	0	17.083	7388200000	45	Q53H96;A0A0A0MQS1;Q53H96-2;F8WEI0;B5MD87	Q53H96;A0A0A0MQS1;Q53H96-2	Pyrroline-5-carboxylate reductase 3;Pyrroline-5-carboxylate reductase	PYCRL
NaN	NaN	NaN	NaN	NaN	NaN	26.5305	NaN	NaN	NaN	NaN	NaN	NaN	NaN	26.5305				2	2	2	3.6	3.6	3.6	77.16	0	8.8731	573960000	8	Q8N2M8;F5H0Q6;A0A0A0MQS2;Q8N2M8-3;K7EKC9;K7EM61;Q8N2M8-4	Q8N2M8;F5H0Q6;A0A0A0MQS2;Q8N2M8-3;K7EKC9;K7EM61;Q8N2M8-4	CLK4-associating serine/arginine rich protein	CLASRP
NaN	26.372	27.4114	NaN	NaN	27.2992	NaN	26.9431	NaN	0.734967	NaN	NaN	26.8917	27.2992	26.9431				2	2	2	9.1	9.1	9.1	10.576	0	4.3026	2979500000	30	Q9UNZ5;K7ESE5;A0A0A0MQS3	Q9UNZ5;K7ESE5;A0A0A0MQS3	Leydig cell tumor 10 kDa protein homolog	C19orf53
NaN	NaN	NaN	NaN	NaN	NaN	NaN	NaN	NaN	NaN	NaN	NaN	NaN	NaN	NaN				4	4	4	2.5	2.5	2.5	202.52	0.00033881	2.7815	1242300000	6	Q16363;A0A0A0MTC7;A0A0A0MQS9;Q16363-2	Q16363;A0A0A0MTC7;A0A0A0MQS9;Q16363-2	Laminin subunit alpha-4	LAMA4
NaN	NaN	27.1414	NaN	NaN	NaN	NaN	27.1884	NaN	NaN	NaN	NaN	27.1414	NaN	27.1884				5	5	5	31	31	31	22.31	0	16.819	1491200000	21	A0A0A0MQT0;P09455;P09455-3;A0A0A0MTB9;H0YAK8;P09455-2	A0A0A0MQT0;P09455;P09455-3;A0A0A0MTB9;H0YAK8;P09455-2	Retinol-binding protein 1	RBP1
29.6822	29.6355	29.5054	29.799	29.7186	29.6832	29.8223	29.2542	29.2925	0.0916198	0.059339	0.317515	29.6355	29.7186	29.2925				9	9	9	21.3	21.3	21.3	47.405	0	71.384	13488000000	94	Q9BV38;U3KQC1;A0A0A0MQU0;K7EIR0;K7EML4	Q9BV38;U3KQC1;A0A0A0MQU0;K7EIR0	WD repeat-containing protein 18	WDR18
28.6243	NaN	28.2056	28.4596	28.6271	NaN	28.1224	28.3591	NaN	0.296065	0.11844	0.167372	28.415	28.5434	28.2407				7	7	7	25.6	25.6	25.6	48.148	0	20.862	4211500000	28	Q96I15;A0A0A0MQU4;Q96I15-2;H7C3V9;H7C277;H7C1N7;H7C1S7;C9JNL5;H7C280;H7C4A1	Q96I15;A0A0A0MQU4;Q96I15-2;H7C3V9;H7C277	Selenocysteine lyase	SCLY
NaN	NaN	NaN	NaN	NaN	NaN	NaN	NaN	NaN	NaN	NaN	NaN	NaN	NaN	NaN	+			2	2	2	1.7	1.7	1.7	140.76	1	-2	74279000	2	Q14896;F5GZR4;A8MXZ9;A0A0A0MQU5;Q14896-2	Q14896;F5GZR4;A8MXZ9;A0A0A0MQU5;Q14896-2	Myosin-binding protein C, cardiac-type	MYBPC3
NaN	NaN	26.4724	NaN	NaN	NaN	NaN	NaN	NaN	NaN	NaN	NaN	26.4724	NaN	NaN				5	5	5	8.7	8.7	8.7	89.864	0	15.353	770320000	19	O75582;A0A0A0MQV2;O75582-3;O75582-2	O75582;A0A0A0MQV2;O75582-3	Ribosomal protein S6 kinase alpha-5;Ribosomal protein S6 kinase	RPS6KA5
NaN	NaN	NaN	24.9431	NaN	NaN	NaN	NaN	NaN	NaN	NaN	NaN	NaN	24.9431	NaN				1	1	1	0.8	0.8	0.8	212.8	0.0026963	1.9291	38341000	1	Q9UPS6;A0A0A0MQV9;Q9UPS6-2	Q9UPS6;A0A0A0MQV9;Q9UPS6-2	Histone-lysine N-methyltransferase SETD1B;Histone-lysine N-methyltransferase	SETD1B
NaN	NaN	27.7421	NaN	NaN	NaN	27.2485	27.5177	NaN	NaN	NaN	0.190353	27.7421	NaN	27.3831				5	5	5	13.3	13.3	13.3	64.121	0	16.268	2024200000	22	Q9P2K5;A0A0A0MQW0;A0A0A0MR39;Q9P2K5-2;A0A087WUT0;A0A0C4DGV1;H0YN19;H0YKS1;A0A087WWC8;Q9P2K5-4;Q9P2K5-3	Q9P2K5;A0A0A0MQW0;A0A0A0MR39;Q9P2K5-2;A0A087WUT0	Myelin expression factor 2	MYEF2
NaN	NaN	27.1173	NaN	NaN	NaN	NaN	NaN	NaN	NaN	NaN	NaN	27.1173	NaN	NaN				6	6	3	21.1	21.1	14.2	41.817	0	31.163	1651400000	27	Q9NR56;C9JP00;A0A0A0MQX8;Q86VM6;Q9NR56-3;Q9NR56-4;Q9NR56-7;Q9NR56-6;Q9NR56-2;Q9NR56-5;H7C4T5	Q9NR56;C9JP00;A0A0A0MQX8;Q86VM6;Q9NR56-3;Q9NR56-4;Q9NR56-7;Q9NR56-6;Q9NR56-2;Q9NR56-5;H7C4T5	Muscleblind-like protein 1	MBNL1
NaN	NaN	NaN	NaN	NaN	NaN	NaN	NaN	NaN	NaN	NaN	NaN	NaN	NaN	NaN				1	1	1	2.2	2.2	2.2	78.682	0.0095579	1.1635	34900000	1	Q8N5C8;A0A0A0MQY2;F6SS63;Q8N5C8-2	Q8N5C8;A0A0A0MQY2;F6SS63;Q8N5C8-2	TGF-beta-activated kinase 1 and MAP3K7-binding protein 3	TAB3
NaN	NaN	NaN	NaN	NaN	25.0208	NaN	NaN	NaN	NaN	NaN	NaN	NaN	25.0208	NaN				1	1	1	1.2	1.2	1.2	142.29	0.0008285	2.4831	527410000	12	Q5VU97;A0A0A0MQY7	Q5VU97;A0A0A0MQY7	VWFA and cache domain-containing protein 1	CACHD1
NaN	NaN	NaN	NaN	27.2563	27.456	27.5	NaN	NaN	NaN	0.141209	NaN	NaN	27.3561	27.5				2	2	2	15.6	15.6	15.6	21.542	0	10.804	2805100000	22	Q9BY50;A0A0A0MR04;B4DI03;K7EJQ7	Q9BY50;A0A0A0MR04;B4DI03;K7EJQ7	Signal peptidase complex catalytic subunit SEC11C;Signal peptidase complex catalytic subunit SEC11	SEC11C;SEC11L3
NaN	27.4394	27.9213	NaN	NaN	28.1972	27.3345	27.5765	27.5624	0.340756	NaN	0.135832	27.6804	28.1972	27.5624				4	4	4	24.5	24.5	24.5	22.958	0	15.013	2705900000	27	O15258;Q5T092;A0A0A0MR06;Q5T091;Q9P0H9;Q5T093	O15258;Q5T092;A0A0A0MR06;Q5T091;Q9P0H9;Q5T093	Protein RER1	RER1
NaN	NaN	25.4333	NaN	NaN	NaN	NaN	NaN	NaN	NaN	NaN	NaN	25.4333	NaN	NaN				3	3	3	6.2	6.2	6.2	68.019	0	12.182	350040000	10	P43378;A0A0A0MR09;H3BQT6	P43378;A0A0A0MR09	Tyrosine-protein phosphatase non-receptor type 9;Protein-tyrosine-phosphatase	PTPN9
NaN	26.8812	26.1649	26.7015	26.976	26.7394	26.7542	26.9866	NaN	0.506501	0.148754	0.164332	26.5231	26.7394	26.8704				3	3	2	2.7	2.7	1.9	179.42	0	10.24	1404100000	23	Q8TEU7;Q8TEU7-2;D6RE77;B7Z7Y1;A0A0A6YYB7;A0A0A0MR23;E9PCH4;Q8TEU7-5;Q8TEU7-3;Q8TEU7-4;A0A0A6YYJ1;Q8TEU7-6	Q8TEU7;Q8TEU7-2;D6RE77;B7Z7Y1;A0A0A6YYB7;A0A0A0MR23;E9PCH4;Q8TEU7-5;Q8TEU7-3;Q8TEU7-4;A0A0A6YYJ1;Q8TEU7-6	Rap guanine nucleotide exchange factor 6	RAPGEF6
28.5644	28.914	29.1015	28.6193	28.6168	28.4854	29.1373	28.9329	28.7453	0.272596	0.0765965	0.19606	28.914	28.6168	28.9329				3	3	3	20.7	20.7	20.7	19.373	0	7.3905	7646100000	39	A0A0A0MR33;G3V5T0;A0A0C4DFM0;G3V4T6;O43708;G3V267;O43708-3;G3V3B9;O43708-2	A0A0A0MR33;G3V5T0;A0A0C4DFM0;G3V4T6;O43708;G3V267;O43708-3	Maleylacetoacetate isomerase	GSTZ1
NaN	NaN	NaN	NaN	NaN	NaN	NaN	NaN	NaN	NaN	NaN	NaN	NaN	NaN	NaN	+			2	2	2	1	1	1	226.99	1	-2	152630000	1	A0A0A0MR42;K7ENP4;Q8TEP8;Q8TEP8-3;K7EPA2;H0Y966	A0A0A0MR42;K7ENP4;Q8TEP8;Q8TEP8-3;K7EPA2;H0Y966	Centrosomal protein of 192 kDa	CEP192
27.6559	NaN	27.6745	27.628	NaN	27.5651	27.911	28.2105	27.6507	0.0131525	0.0444774	0.280129	27.6652	27.5965	27.911				16	7	1	24.7	12.1	1.2	77.719	0	14.162	3278100000	39	A0A0A0MR50;Q13619-2	A0A0A0MR50;Q13619-2	Cullin-4A	CUL4A
NaN	NaN	NaN	NaN	NaN	23.0632	NaN	NaN	NaN	NaN	NaN	NaN	NaN	23.0632	NaN	+			37	1	1	28.5	1.1	1.1	153.2	1	-2	10133000	0	A0A0A0MR52	A0A0A0MR52		EIF4G1
NaN	NaN	NaN	NaN	NaN	NaN	NaN	24.5186	NaN	NaN	NaN	NaN	NaN	NaN	24.5186				6	5	5	8.9	7.8	7.8	94.068	0	37.826	266100000	7	A0A0C4DG68;A0A0A0MR59;Q8TB72-4;Q8TB72-3;Q8TB72;Q8TB72-2;C9JW01	A0A0C4DG68;A0A0A0MR59;Q8TB72-4;Q8TB72-3;Q8TB72;Q8TB72-2	Pumilio homolog 2	PUM2
29.819	29.5619	29.1603	29.9244	29.8224	29.7318	29.2582	29.0973	29.659	0.331982	0.0963564	0.289263	29.5619	29.8224	29.2582				15	15	14	19.8	19.8	18.7	103.53	0	48.445	12505000000	99	P98175;P98175-2;A0A0A0MR66;P98175-3;P98175-4	P98175;P98175-2;A0A0A0MR66;P98175-3;P98175-4	RNA-binding protein 10	RBM10
NaN	26.0945	NaN	NaN	NaN	26.068	NaN	NaN	NaN	NaN	NaN	NaN	26.0945	26.068	NaN				2	2	2	7.2	7.2	7.2	55.278	0	15.225	542820000	14	O75907;A0A0A0MR74	O75907;A0A0A0MR74	Diacylglycerol O-acyltransferase 1	DGAT1
NaN	NaN	NaN	NaN	24.0371	NaN	NaN	NaN	NaN	NaN	NaN	NaN	NaN	24.0371	NaN				3	1	1	18.8	7.8	7.8	25.561	0.00033818	2.7546	53318000	3	Q03013;A0A0A0MR85;Q03013-2;A6NNT0	Q03013;A0A0A0MR85;Q03013-2	Glutathione S-transferase Mu 4	GSTM4
NaN	NaN	NaN	26.3707	NaN	NaN	NaN	NaN	NaN	NaN	NaN	NaN	NaN	26.3707	NaN				2	2	2	5.8	5.8	5.8	49.228	0	4.2106	549940000	9	O95544;O95544-2;A0A0A0MR98;O95544-3;J3KSP9;J3KTI3	O95544;O95544-2;A0A0A0MR98;O95544-3;J3KSP9;J3KTI3	NAD kinase	NADK
NaN	NaN	NaN	26.6881	NaN	NaN	26.281	NaN	26.392	NaN	NaN	0.0784889	NaN	26.6881	26.3365				3	3	3	2.7	2.7	2.7	183.3	0	7.6535	1013000000	20	Q8WXG6;Q8WXG6-3;A0A0A0MRB5;Q8WXG6-6;Q8WXG6-8;Q8WXG6-5;Q8WXG6-4;Q8WXG6-7;Q8WXG6-2;F8W8U2	Q8WXG6;Q8WXG6-3;A0A0A0MRB5;Q8WXG6-6;Q8WXG6-8;Q8WXG6-5;Q8WXG6-4;Q8WXG6-7;Q8WXG6-2;F8W8U2	MAP kinase-activating death domain protein	MADD
NaN	NaN	NaN	NaN	NaN	NaN	NaN	NaN	NaN	NaN	NaN	NaN	NaN	NaN	NaN				1	1	1	2	2	2	67.6	0.00066767	2.5743	79537000	2	P15923;P15923-2;K7ENH8;A0A0A0MRB7;X6REB3;P15923-3	P15923;P15923-2;K7ENH8;A0A0A0MRB7;X6REB3;P15923-3	Transcription factor E2-alpha	TCF3
NaN	NaN	NaN	NaN	NaN	NaN	NaN	25.6822	NaN	NaN	NaN	NaN	NaN	NaN	25.6822				5	5	4	5	5	4.2	125.5	0	8.3781	706650000	18	Q9ULH1;A0A0A0MRE5;Q9ULH1-2;H0YBF7;E5RFD9;E5RHD7	Q9ULH1;A0A0A0MRE5;Q9ULH1-2;H0YBF7	Arf-GAP with SH3 domain, ANK repeat and PH domain-containing protein 1	ASAP1
28.3339	28.8414	28.3047	27.5219	28.2566	27.839	27.7844	28.4239	28.3549	0.301788	0.368493	0.350996	28.3339	27.839	28.3549				34	34	34	11.4	11.4	11.4	453.66	0	95.816	4525400000	91	Q99996;A0A0A0MRF6;Q99996-5;Q99996-3;Q99996-2;Q99996-6;A0A0A0MRE9;H7BYL6;A0A087WX84;Q99996-4;H7BZV6;Q6PJH3	Q99996;A0A0A0MRF6;Q99996-5;Q99996-3;Q99996-2;Q99996-6;A0A0A0MRE9;H7BYL6	A-kinase anchor protein 9	AKAP9
NaN	NaN	28.7068	28.5886	NaN	28.4146	NaN	28.4313	28.4147	NaN	0.123036	0.0117377	28.7068	28.5016	28.423				6	6	6	5.1	5.1	5.1	147.87	0	10.551	5184500000	20	P16885;A0A0A0MRF9	P16885;A0A0A0MRF9	1-phosphatidylinositol 4,5-bisphosphate phosphodiesterase gamma-2;Phosphoinositide phospholipase C	PLCG2
NaN	NaN	NaN	24.8057	NaN	NaN	NaN	NaN	NaN	NaN	NaN	NaN	NaN	24.8057	NaN				1	1	1	1.6	1.6	1.6	86.942	0.0009764	2.245	34858000	6	P05067;P05067-4;P05067-8;H7C0V9;A0A0A0MRG2;E9PG40;P05067-10;P05067-3;P05067-5;P05067-6;P05067-7;P05067-11;P05067-9	P05067;P05067-4;P05067-8;H7C0V9;A0A0A0MRG2;E9PG40;P05067-10;P05067-3;P05067-5;P05067-6;P05067-7;P05067-11;P05067-9	Amyloid beta A4 protein;N-APP;Soluble APP-alpha;Soluble APP-beta;C99;Beta-amyloid protein 42;Beta-amyloid protein 40;C83;P3(42);P3(40);C80;Gamma-secretase C-terminal fragment 59;Gamma-secretase C-terminal fragment 57;Gamma-secretase C-terminal fragment 50;C31	APP
NaN	NaN	NaN	NaN	NaN	NaN	NaN	NaN	NaN	NaN	NaN	NaN	NaN	NaN	NaN				3	1	1	25.3	11.2	11.2	18.519	0	4.4382	296250000	8	A0A0A0MRI0;K7ES20;K7ENC6;P42771-2;Q8N726;Q8N726-2;P42772	A0A0A0MRI0;K7ES20;K7ENC6;P42771-2	Cyclin-dependent kinase inhibitor 2A	CDKN2A
28.1451	28.5605	28.8167	NaN	28.6618	28.4324	28.6705	28.8108	28.612	0.33893	0.162211	0.102167	28.5605	28.5471	28.6705				7	7	7	21.5	21.5	21.5	38.141	0	19.431	5962900000	46	Q8IXQ4;A0A0A0MRI1;Q8IXQ4-2;Q8IXQ4-3;Q8IXQ4-4;A0A087WW86	Q8IXQ4;A0A0A0MRI1;Q8IXQ4-2;Q8IXQ4-3	GPALPP motifs-containing protein 1	GPALPP1
26.6512	NaN	27.4815	26.9495	26.6022	25.9869	NaN	NaN	26.9565	0.587112	0.487478	NaN	27.0663	26.6022	26.9565				11	11	11	9.6	9.6	9.6	197.3	0	28.017	1245900000	35	Q5VT25;A0A0A0MRJ0;Q5VT25-3;Q5VT25-4;Q5VT25-5;Q5VT25-2;Q5VT25-6;A0A0A0MRJ1;H0Y5V1;H0Y6V3;H0Y7V8;H0Y6R0	Q5VT25;A0A0A0MRJ0;Q5VT25-3;Q5VT25-4;Q5VT25-5;Q5VT25-2;Q5VT25-6	Serine/threonine-protein kinase MRCK alpha;Non-specific serine/threonine protein kinase	CDC42BPA
NaN	NaN	NaN	NaN	NaN	NaN	NaN	NaN	NaN	NaN	NaN	NaN	NaN	NaN	NaN	+			1	1	1	5	5	5	35.923	1	-2	0	0	P45379;Q7Z554;A0A0A0MRJ5;A0A0A0MRJ4;P45379-12;P45379-9;P45379-7;P45379-11;P45379-6;P45379-8;P45379-10;P45379-4;P45379-5;P45379-3;P45379-2	P45379;Q7Z554;A0A0A0MRJ5;A0A0A0MRJ4;P45379-12;P45379-9;P45379-7;P45379-11;P45379-6;P45379-8;P45379-10;P45379-4;P45379-5;P45379-3;P45379-2	Troponin T, cardiac muscle	TNNT2;HNTN1
31.2693	32.4215	32.2823	31.7353	31.854	31.7433	32.0146	32.0945	31.914	0.628902	0.0663429	0.0904485	32.2823	31.7433	32.0146				8	8	8	44.1	44.1	44.1	24.636	0	114.97	74831000000	131	P22061;F6S8N6;A0A0A0MRJ6;H7BY58;P22061-2;H7C4X2;F8WDT3;F8WAV5;F8WAX2	P22061;F6S8N6;A0A0A0MRJ6;H7BY58;P22061-2	Protein-L-isoaspartate(D-aspartate) O-methyltransferase;Protein-L-isoaspartate O-methyltransferase	PCMT1
29.0672	29.359	29.3664	28.739	28.7136	28.8239	29.1578	28.7665	29.2662	0.170647	0.0577628	0.262858	29.359	28.739	29.1578				5	5	5	16.1	16.1	16.1	51.476	0	21.464	8021100000	48	Q13505;A0A0A0MRK6;Q13505-3;A0A0C4DFQ1;Q13505-2	Q13505;A0A0A0MRK6;Q13505-3;A0A0C4DFQ1;Q13505-2	Metaxin-1	MTX1
NaN	NaN	NaN	NaN	26.6807	NaN	NaN	NaN	NaN	NaN	NaN	NaN	NaN	26.6807	NaN				6	6	6	12.9	12.9	12.9	87.687	0	21.152	1093600000	22	O14639;O14639-5;F8W8M4;A0A0A0MRL6;O14639-3;O14639-2;O14639-6;J3QSX6;O14639-4;H0Y7N6;F6XFR5	O14639;O14639-5;F8W8M4;A0A0A0MRL6;O14639-3;O14639-2;O14639-6;J3QSX6;O14639-4;H0Y7N6;F6XFR5	Actin-binding LIM protein 1	ABLIM1
30.8903	30.8574	30.4824	30.8242	30.7376	30.7388	30.3672	30.506	30.6953	0.226602	0.0496555	0.164696	30.8574	30.7388	30.506				26	26	26	27.1	27.1	27.1	148.66	0	244.67	23911000000	178	Q9UM54-6;A0A0A0MRM8;Q9UM54;Q9UM54-5;Q9UM54-4;A0A0D9SGC1;E7EW20;Q9UM54-2;Q9UM54-1;Q5JVM0	Q9UM54-6;A0A0A0MRM8;Q9UM54;Q9UM54-5;Q9UM54-4;A0A0D9SGC1;E7EW20;Q9UM54-2;Q9UM54-1	Unconventional myosin-VI	MYO6
30.8861	30.9589	31.0222	31.0272	31.3024	31.027	31.2572	31.4121	31.3907	0.0681047	0.158945	0.0839384	30.9589	31.0272	31.3907				12	12	12	15.2	15.2	15.2	73.602	0	28.11	35273000000	101	Q14978;A0A0A0MRM9;Q14978-3;Q14978-2;S4R349;S4R402;S4R341;S4R3C2	Q14978;A0A0A0MRM9;Q14978-3;Q14978-2	Nucleolar and coiled-body phosphoprotein 1	NOLC1
28.7675	28.8952	28.7879	29.1003	28.7395	29.0146	28.8166	28.9862	28.8762	0.0686014	0.188503	0.0860389	28.7879	29.0146	28.8762				9	9	9	35.5	35.5	35.5	73.324	0	103.92	7640700000	68	Q9NZT2;A0A0A0MRN5;Q9NZT2-2;A0A087X028	Q9NZT2;A0A0A0MRN5;Q9NZT2-2	Opioid growth factor receptor	OGFR
NaN	NaN	NaN	NaN	NaN	NaN	NaN	NaN	NaN	NaN	NaN	NaN	NaN	NaN	NaN				2	2	2	4.5	4.5	4.5	66.598	0.00017265	3.0418	275730000	4	O14772;A0A0A0MRP2;O14772-2;E9PK10;E9PMK0;E9PMM4;A6NHC7;E9PKE1;H0YDF0;Q59H18-3;Q59H18-4;Q59H18-1;V9GXZ4;O14772-3	O14772;A0A0A0MRP2;O14772-2;E9PK10;E9PMK0;E9PMM4;A6NHC7;E9PKE1;H0YDF0;Q59H18-3;Q59H18-4;Q59H18-1;V9GXZ4;O14772-3	Fucose-1-phosphate guanylyltransferase	FPGT;FPGT-TNNI3K
29.182	28.7571	28.8469	28.9942	28.8814	28.863	28.9477	29.0423	28.9445	0.22394	0.0710348	0.0555636	28.8469	28.8814	28.9477				23	15	15	20.5	13.1	13.1	122.6	0	94.814	7321600000	81	P28370;A0A0A0MRP6;B7ZLQ5;P28370-2	P28370;A0A0A0MRP6;B7ZLQ5;P28370-2	Probable global transcription activator SNF2L1	SMARCA1
NaN	NaN	NaN	NaN	NaN	NaN	NaN	NaN	NaN	NaN	NaN	NaN	NaN	NaN	NaN				1	1	1	3.6	3.6	3.6	33.786	0.00098232	2.3157	0	2	Q96BW1;E9PSD7;A0A0A0MRR5;Q96BW1-3	Q96BW1;E9PSD7;A0A0A0MRR5;Q96BW1-3	Uracil phosphoribosyltransferase homolog	UPRT
NaN	NaN	NaN	NaN	NaN	29.6194	NaN	NaN	NaN	NaN	NaN	NaN	NaN	29.6194	NaN				2	1	1	13.2	7.5	7.5	17.394	0	13.119	11362000000	19	P09234;A0A0A0MRR7	P09234;A0A0A0MRR7	U1 small nuclear ribonucleoprotein C	SNRPC
NaN	NaN	NaN	NaN	NaN	24.826	NaN	NaN	NaN	NaN	NaN	NaN	NaN	24.826	NaN				1	1	1	2.9	2.9	2.9	43.203	0.0017606	2.059	34386000	2	Q9UBC1;Q5STV6;A0A0A0MRT5;Q9UBC1-2;Q9UBC1-3	Q9UBC1;Q5STV6;A0A0A0MRT5;Q9UBC1-2;Q9UBC1-3	NF-kappa-B inhibitor-like protein 1	NFKBIL1
NaN	28.0157	27.6893	NaN	27.9193	NaN	26.7154	27.4483	NaN	0.230799	NaN	0.518238	27.8525	27.9193	27.0819				8	8	6	21.1	21.1	15.9	55.08	0	19.536	2230500000	31	Q8IZP0;Q8IZP0-3;Q8IZP0-2;B6VEX4;A0A0A0MRT6;Q8IZP0-10;Q8IZP0-8;Q8IZP0-7;Q8IZP0-4;Q8IZP0-5;Q8IZP0-6;Q8IZP0-9;Q8IZP0-12;Q8IZP0-11	Q8IZP0;Q8IZP0-3;Q8IZP0-2;B6VEX4;A0A0A0MRT6;Q8IZP0-10;Q8IZP0-8;Q8IZP0-7;Q8IZP0-4;Q8IZP0-5;Q8IZP0-6;Q8IZP0-9;Q8IZP0-12	Abl interactor 1	ABI1
27.3967	27.3587	27.0386	26.5777	26.9606	27.0462	27.5439	27.6176	NaN	0.196699	0.249477	0.0521137	27.3587	26.9606	27.5807				6	5	5	13	10.9	10.9	64.58	0	13.409	2115300000	28	Q14168;Q14168-3;B4DZ84;D3DX48;A0A0A0MRU0;A0A0D9SFF8;D3DX49;A0A0C4DH75;Q14168-6;Q14168-2;Q14168-4;Q14168-5;A0A087WVY2;E5RI47;A0A087X0C7;E5RK50;E5RJK0;E5RK44;E5RI32;E5RIU3	Q14168;Q14168-3;B4DZ84;D3DX48;A0A0A0MRU0;A0A0D9SFF8;D3DX49;A0A0C4DH75;Q14168-6;Q14168-2;Q14168-4;Q14168-5;A0A087WVY2;E5RI47	MAGUK p55 subfamily member 2	MPP2
NaN	NaN	NaN	NaN	NaN	NaN	NaN	NaN	NaN	NaN	NaN	NaN	NaN	NaN	NaN				3	3	2	9.5	9.5	7.5	44.239	0	5.6545	200020000	6	Q9Y4X4;A0A0A0MRU8;Q9Y4X4-3;Q9Y4X4-2	Q9Y4X4;A0A0A0MRU8;Q9Y4X4-3	Krueppel-like factor 12	KLF12
31.6855	31.6668	31.6579	31.7716	31.7318	31.7837	31.7064	31.6374	31.9207	0.0140867	0.0271545	0.14773	31.6668	31.7716	31.7064				32	32	32	29.3	29.3	29.3	152.47	0	323.31	53911000000	329	Q9P2E9;A0A0A0MRV0;Q9P2E9-2;Q9P2E9-3;A0A087WVV2;F8W7S5;A0A087WU26;A2A2S5;V9GY78	Q9P2E9;A0A0A0MRV0;Q9P2E9-2;Q9P2E9-3;A0A087WVV2;F8W7S5	Ribosome-binding protein 1	RRBP1
NaN	NaN	NaN	NaN	NaN	NaN	NaN	26.6558	NaN	NaN	NaN	NaN	NaN	NaN	26.6558				2	2	2	10.2	10.2	10.2	21.119	0.0009772	2.2514	860760000	8	O75935;X6RA56;A0A0A0MRV8;X6RLR1;O75935-3;O75935-2;X6RCK5	O75935;X6RA56;A0A0A0MRV8;X6RLR1;O75935-3;O75935-2;X6RCK5	Dynactin subunit 3	DCTN3
26.1192	NaN	NaN	NaN	NaN	25.9977	NaN	NaN	NaN	NaN	NaN	NaN	26.1192	25.9977	NaN				7	6	6	24.8	22.3	22.3	39.503	0	24.101	860700000	18	Q12926;A0A0A0MRX1;Q12926-2;B1AM48;P26378;B1APY9;B1APY8;P26378-4;P26378-2;P26378-5;P26378-3;C9JB16;Q14576;Q14576-2	Q12926;A0A0A0MRX1;Q12926-2;B1AM48;P26378;B1APY9;B1APY8;P26378-4;P26378-2;P26378-5;P26378-3	ELAV-like protein 2;ELAV-like protein;ELAV-like protein 4	ELAVL2;ELAVL4
NaN	NaN	NaN	24.521	NaN	NaN	NaN	NaN	NaN	NaN	NaN	NaN	NaN	24.521	NaN				4	4	4	11.6	11.6	11.6	59.12	0	8.9836	193270000	6	Q8WUA7;A0A0A0MRY0;Q8WUA7-4;B0QYI1;Q8WUA7-3;Q8WUA7-2;F8WDP1	Q8WUA7;A0A0A0MRY0;Q8WUA7-4;B0QYI1;Q8WUA7-3;Q8WUA7-2	TBC1 domain family member 22A	TBC1D22A
NaN	27.0411	NaN	NaN	26.889	NaN	NaN	NaN	NaN	NaN	NaN	NaN	27.0411	26.889	NaN				4	4	4	8	8	8	71.863	0	8.6092	620240000	13	Q15025;E7EMV7;A0A0A0MRZ4;Q15025-7;Q15025-8;Q15025-5;Q15025-6;Q15025-4;Q15025-3;Q15025-2;H0YC17;E7EW15	Q15025;E7EMV7;A0A0A0MRZ4;Q15025-7;Q15025-8;Q15025-5;Q15025-6;Q15025-4;Q15025-3;Q15025-2;H0YC17;E7EW15	TNFAIP3-interacting protein 1	TNIP1
NaN	NaN	NaN	NaN	NaN	NaN	NaN	25.8244	NaN	NaN	NaN	NaN	NaN	NaN	25.8244				1	1	1	3.8	3.8	3.8	55.391	0	17.775	409590000	7	Q14790;Q14790-9;E7EQ01;E7EVN1;E7ETB7;E7EQ06;A0A0A0MS31;Q14790-6;Q14790-5;Q14790-8;Q14790-7;Q14790-3;Q14790-2;Q14790-4	Q14790;Q14790-9;E7EQ01;E7EVN1;E7ETB7;E7EQ06;A0A0A0MS31;Q14790-6;Q14790-5;Q14790-8;Q14790-7;Q14790-3;Q14790-2;Q14790-4	Caspase-8;Caspase-8 subunit p18;Caspase-8 subunit p10	CASP8
27.5497	27.8084	27.7984	28.0131	27.9317	28.013	28.0525	27.7539	27.6049	0.146559	0.0469677	0.227928	27.7984	28.013	27.7539				10	10	10	19.6	19.6	19.6	89.082	0	29.649	3695300000	46	Q9H9E3;A0A0A0MS45;J3KNI1;Q9H9E3-3;Q9H9E3-2;E9PRT5;H3BSD2;H3BMV9;J3QLW1;H3BQB2	Q9H9E3;A0A0A0MS45;J3KNI1;Q9H9E3-3	Conserved oligomeric Golgi complex subunit 4	COG4
NaN	NaN	NaN	NaN	NaN	NaN	NaN	NaN	NaN	NaN	NaN	NaN	NaN	NaN	NaN				1	1	1	0.9	0.9	0.9	110.58	0.0058318	1.4649	30106000	2	Q8TEH3;Q8TEH3-6;A0A0A0MS49;Q8TEH3-7	Q8TEH3;Q8TEH3-6;A0A0A0MS49;Q8TEH3-7	DENN domain-containing protein 1A	DENND1A
29.4243	29.1652	29.5743	29.4436	29.3349	29.4269	29.2773	29.3723	29.0733	0.206961	0.0585359	0.152775	29.4243	29.4269	29.2773				9	9	3	24.4	24.4	11.5	62.608	0	40.74	9919500000	69	Q13555;Q13555-2;A0A0A0MS52;A0A0A0MT11;Q13555-4;Q13555-8;Q13555-6;Q13555-5;Q5SWX3;Q13555-9;Q13555-10;Q13555-3;Q13555-7;Q8WU40;H0Y6G2;H7BXS4;E9PBE8;E7EQE4;D6RHX9;D6RFJ0;E7ERS6;E7ETC9;H7C394	Q13555;Q13555-2;A0A0A0MS52;A0A0A0MT11;Q13555-4;Q13555-8;Q13555-6;Q13555-5;Q5SWX3;Q13555-9;Q13555-10;Q13555-3;Q13555-7;Q8WU40;H0Y6G2;H7BXS4	Calcium/calmodulin-dependent protein kinase type II subunit gamma	CAMK2G;CAMK2B
NaN	NaN	NaN	NaN	NaN	NaN	NaN	NaN	NaN	NaN	NaN	NaN	NaN	NaN	NaN				1	1	1	6.5	6.5	6.5	20.509	0	4.3887	0	1	Q8TCA0;A0A0A0MS58;X6RK58;Q8TCA0-2	Q8TCA0;A0A0A0MS58;X6RK58;Q8TCA0-2	Leucine-rich repeat-containing protein 20	LRRC20
27.5557	27.8243	27.3465	27.5904	27.4799	27.6538	27.7049	27.732	27.8496	0.239515	0.0880061	0.0769219	27.5557	27.5904	27.732				16	15	15	6.7	6.5	6.5	343.55	0	32.143	3178400000	57	Q6ZRS2;A0A0A0MS59;A0A0C4DFX4;Q6ZRS2-3;Q6ZRS2-2;A0A087X0E3	Q6ZRS2;A0A0A0MS59;A0A0C4DFX4;Q6ZRS2-3;Q6ZRS2-2	Helicase SRCAP	SRCAP
NaN	NaN	NaN	NaN	NaN	NaN	NaN	NaN	NaN	NaN	NaN	NaN	NaN	NaN	NaN				2	2	2	11.1	11.1	11.1	33.233	0	4.0126	146860000	2	Q99836;A0A0A0MS70;H0Y4G9;A0A0A0MST0;Q99836-5;Q99836-6;Q99836-3	Q99836;A0A0A0MS70;H0Y4G9;A0A0A0MST0;Q99836-5;Q99836-6;Q99836-3	Myeloid differentiation primary response protein MyD88	MYD88
NaN	NaN	NaN	NaN	NaN	NaN	NaN	NaN	NaN	NaN	NaN	NaN	NaN	NaN	NaN	+			1	1	1	0.3	0.3	0.3	366.65	1	-2	0	0	Q16787;A0A0A0MTS5;A0A0A6YYF2;A0A0A0MSA0;Q16787-4;Q16787-1;Q16787-3	Q16787;A0A0A0MTS5;A0A0A6YYF2;A0A0A0MSA0;Q16787-4;Q16787-1;Q16787-3	Laminin subunit alpha-3	LAMA3
28.2805	28.698	28.2688	28.7679	28.651	28.2836	28.2789	28.4106	28.8983	0.244491	0.252717	0.326306	28.2805	28.651	28.4106				16	14	14	13.6	12.4	12.4	176.65	0	67.1	5305000000	68	O43432;A0A0A0MSA7;O43432-3;O43432-4;O43432-2;B1AN91;B1AN92	O43432;A0A0A0MSA7;O43432-3;O43432-4	Eukaryotic translation initiation factor 4 gamma 3	EIF4G3
NaN	NaN	NaN	NaN	NaN	NaN	NaN	NaN	NaN	NaN	NaN	NaN	NaN	NaN	NaN				3	3	3	10.3	10.3	10.3	45.302	0	15.621	375790000	8	P15151;A0A0A0MSA9;A0A0C4DG49;P15151-3;P15151-2;P15151-4	P15151;A0A0A0MSA9;A0A0C4DG49;P15151-3;P15151-2;P15151-4	Poliovirus receptor	PVR
NaN	NaN	NaN	NaN	NaN	NaN	NaN	NaN	NaN	NaN	NaN	NaN	NaN	NaN	NaN				2	2	2	4	4	4	76.364	0.00034252	2.9391	314610000	5	Q13976;Q13976-2;B1ALS0;A0A0A0MSB3	Q13976;Q13976-2;B1ALS0;A0A0A0MSB3	cGMP-dependent protein kinase 1	PRKG1
30.2532	30.5806	30.304	30.8405	31.1452	30.6876	NaN	NaN	30.5117	0.1762	0.232959	NaN	30.304	30.8405	30.5117				12	12	12	21.9	21.9	21.9	83.381	0	44.899	17543000000	50	Q9UPT5;A0A0A0MSB8;Q9UPT5-2;Q9UPT5-5;Q9UPT5-1;Q9UPT5-6;A0A0A0MRE1;B4DJ07;Q9UPT5-4;B5MCY9;K7ERQ5;C9JME6;C9JKC2	Q9UPT5;A0A0A0MSB8;Q9UPT5-2;Q9UPT5-5;Q9UPT5-1;Q9UPT5-6;A0A0A0MRE1;B4DJ07;Q9UPT5-4	Exocyst complex component 7	EXOC7
31.3709	31.5157	31.9072	30.9653	31.1577	31.4626	32.3629	31.8706	31.1807	0.277446	0.250762	0.593846	31.5157	31.1577	31.8706				11	11	11	54.1	54.1	54.1	34.293	0	323.31	43627000000	150	Q16836;E9PF18;A0A0A0MSE2;Q16836-3;Q16836-2	Q16836;E9PF18;A0A0A0MSE2;Q16836-3;Q16836-2	Hydroxyacyl-coenzyme A dehydrogenase, mitochondrial	HADH
NaN	NaN	NaN	27.4708	27.3388	NaN	NaN	NaN	NaN	NaN	0.0933381	NaN	NaN	27.4048	NaN				3	3	3	13.5	13.5	13.5	30.198	0	4.5675	2449500000	15	Q8N954;A0A0A0MSF9;Q8N954-2	Q8N954;A0A0A0MSF9;Q8N954-2	G patch domain-containing protein 11	GPATCH11
NaN	NaN	NaN	NaN	26.8548	26.9742	NaN	NaN	27.1703	NaN	0.0844286	NaN	NaN	26.9145	27.1703				4	4	4	10.8	10.8	10.8	61.728	0	7.8773	1235100000	18	Q9NUQ6;A0A0A0MSG5;B8ZZZ7;Q9NUQ6-2;Q9NUQ6-4;Q9NUQ6-3;F8W6C2;C9JW67	Q9NUQ6;A0A0A0MSG5;B8ZZZ7;Q9NUQ6-2;Q9NUQ6-4;Q9NUQ6-3;F8W6C2	SPATS2-like protein	SPATS2L
NaN	28.1448	27.9262	27.6541	27.9984	28.0079	27.8564	27.7235	28.3163	0.154573	0.20158	0.311069	28.0355	27.9984	27.8564				5	5	4	8.3	8.3	6.8	90.712	0	30.513	3607500000	47	Q8IXK0;B3KPJ4;A0A0A0MSI2;Q8IXK0-2;Q8IXK0-4;Q8IXK0-5;Q8IXK0-3;H7C528	Q8IXK0;B3KPJ4;A0A0A0MSI2;Q8IXK0-2;Q8IXK0-4;Q8IXK0-5;Q8IXK0-3	Polyhomeotic-like protein 2	PHC2
26.9148	27.0192	26.9825	26.8311	27.0759	27.1533	27.0677	26.883	27.0821	0.0529609	0.168191	0.111027	26.9825	27.0759	27.0677				10	10	10	16.2	16.2	16.2	81.852	0	20.655	1978000000	39	O00471;A0A0A0MSI8;F8W9B8	O00471;A0A0A0MSI8;F8W9B8	Exocyst complex component 5	EXOC5
NaN	NaN	NaN	NaN	NaN	NaN	NaN	NaN	NaN	NaN	NaN	NaN	NaN	NaN	NaN				3	3	3	5.2	5.2	5.2	79.37	0	9.0116	256190000	8	Q9UJ41;A0A0A0MSJ3;Q3HKR1;E9PFK9;Q9UJ41-2;Q9UJ41-4;Q9UJ41-3	Q9UJ41;A0A0A0MSJ3;Q3HKR1;E9PFK9;Q9UJ41-2;Q9UJ41-4;Q9UJ41-3	Rab5 GDP/GTP exchange factor	RABGEF1
NaN	NaN	NaN	NaN	NaN	NaN	NaN	NaN	NaN	NaN	NaN	NaN	NaN	NaN	NaN				1	1	1	1.6	1.6	1.6	96.613	0.0049543	1.5718	80722000	3	Q15283;A0A0A0MSJ9;Q15283-2	Q15283;A0A0A0MSJ9;Q15283-2	Ras GTPase-activating protein 2	RASA2
NaN	NaN	26.2559	NaN	NaN	NaN	NaN	NaN	NaN	NaN	NaN	NaN	26.2559	NaN	NaN				4	4	4	7.9	7.9	7.9	74.481	0	5.7676	442080000	8	A0A0A0MSK4;Q86YR5;A0A0A0MRC4;Q86YR5-4;A0A087WVF5;Q86YR5-2	A0A0A0MSK4;Q86YR5;A0A0A0MRC4;Q86YR5-4	G-protein-signaling modulator 1	GPSM1
NaN	NaN	NaN	NaN	NaN	NaN	NaN	NaN	NaN	NaN	NaN	NaN	NaN	NaN	NaN	+			10	1	1	25.2	2.4	2.4	66.248	1	-2	83024000	0	Q5JTV8;A0A0A0MSK5;H0YD16;H0YDU3;H0Y4R4	Q5JTV8;A0A0A0MSK5;H0YD16	Torsin-1A-interacting protein 1	TOR1AIP1
27.6956	28.0706	28.1186	NaN	27.4113	28.0964	28.1663	28.5999	NaN	0.23161	0.484438	0.306601	28.0706	27.7538	28.3831				12	12	12	10.3	10.3	10.3	172.46	0	49.159	4196100000	41	Q13017;A0A0A0MSK6;Q13017-2;G3V360;H0YK04;Q13017-4	Q13017;A0A0A0MSK6;Q13017-2	Rho GTPase-activating protein 5	ARHGAP5
NaN	NaN	NaN	NaN	28.0692	NaN	NaN	NaN	NaN	NaN	NaN	NaN	NaN	28.0692	NaN				2	2	2	1.9	1.9	1.9	122.67	0.0088456	1.2021	545100000	2	Q9ULE0;A0A0A0MSQ8;Q9ULE0-2	Q9ULE0;A0A0A0MSQ8;Q9ULE0-2	Protein WWC3	WWC3
NaN	NaN	NaN	NaN	NaN	NaN	NaN	NaN	NaN	NaN	NaN	NaN	NaN	NaN	NaN				3	3	3	6.2	6.2	6.2	60.594	0	6.1784	1590100000	11	Q8ND83;A0A0A0MSS3;Q8ND83-4;B7Z326;A0A0C4DFN6;Q8ND83-2;Q5T6P5;C9JP03;C9JD09;C9JUW9;X6RDJ2;Q5T6P1;X6RGK9;Q8ND83-3	Q8ND83;A0A0A0MSS3;Q8ND83-4;B7Z326;A0A0C4DFN6;Q8ND83-2	SLAIN motif-containing protein 1	SLAIN1
NaN	NaN	NaN	NaN	NaN	NaN	26.0331	NaN	NaN	NaN	NaN	NaN	NaN	NaN	26.0331				2	2	2	3	3	3	114.99	0	8.8006	256340000	7	Q6PJG2;A0A0A0MSU2	Q6PJG2;A0A0A0MSU2	ELM2 and SANT domain-containing protein 1	ELMSAN1
NaN	NaN	NaN	NaN	NaN	NaN	NaN	NaN	25.394	NaN	NaN	NaN	NaN	NaN	25.394				1	1	1	3.9	3.9	3.9	38.939	0.0050793	1.5067	79273000	2	Q03060;Q03060-2;Q03060-6;A0A0A0MSU8;C9IYM9;C9K092;J3KR46;G5E998;J3KQC0;Q03060-25;Q03060-14;Q03060-13;Q03060-30;Q03060-32;Q03060-7;Q03060-26;Q03060-12;Q03060-22;Q03060-21;Q03060-20;Q03060-31;Q03060-16;Q03060-15;Q03060-1	Q03060;Q03060-2;Q03060-6;A0A0A0MSU8;C9IYM9;C9K092;J3KR46;G5E998;J3KQC0;Q03060-25;Q03060-14;Q03060-13;Q03060-30;Q03060-32;Q03060-7;Q03060-26;Q03060-12;Q03060-22;Q03060-21;Q03060-20;Q03060-31;Q03060-16;Q03060-15;Q03060-1	cAMP-responsive element modulator	CREM
NaN	NaN	NaN	NaN	NaN	26.8707	NaN	NaN	NaN	NaN	NaN	NaN	NaN	26.8707	NaN				1	1	1	2.6	2.6	2.6	50.302	0.00082169	2.3719	886800000	4	Q13952;Q5T6K7;E9PI99;A0A0A0MT00;Q5T6K5;Q13952-6;Q13952-7;Q13952-2;Q13952-5;Q13952-3	Q13952;Q5T6K7;E9PI99;A0A0A0MT00;Q5T6K5;Q13952-6;Q13952-7;Q13952-2;Q13952-5;Q13952-3	Nuclear transcription factor Y subunit gamma	NFYC
NaN	NaN	NaN	NaN	NaN	NaN	NaN	NaN	NaN	NaN	NaN	NaN	NaN	NaN	NaN	+			1	1	1	0.8	0.8	0.8	147.1	1	-2	0	0	A0A0A0MT08	A0A0A0MT08		MROH7-TTC4
NaN	NaN	NaN	NaN	NaN	NaN	NaN	NaN	NaN	NaN	NaN	NaN	NaN	NaN	NaN	+			13	1	1	15.2	1.6	1.6	111.75	1	-2	0	1	P13637;M0R116;A0A0A0MT26;P13637-2;P13637-3;P50993;B1AKY9;H0Y7C1;Q13733;P20648;P54707;P54707-2;M0QXF2;E9PRA5;Q5TC05	P13637;M0R116;A0A0A0MT26;P13637-2;P13637-3;P50993;B1AKY9;H0Y7C1	Sodium/potassium-transporting ATPase subunit alpha-3;Sodium/potassium-transporting ATPase subunit alpha-2	ATP1A3;ATP1A2
NaN	NaN	NaN	NaN	25.6253	NaN	NaN	NaN	NaN	NaN	NaN	NaN	NaN	25.6253	NaN				3	3	3	10.5	10.5	10.5	45.418	0	7.2956	1118500000	10	P38571;A0A0A0MT32;P38571-2;Q5T073	P38571;A0A0A0MT32;P38571-2;Q5T073	Lysosomal acid lipase/cholesteryl ester hydrolase	LIPA
28.8938	29.3357	28.8529	29.2571	29.2746	28.801	29.4676	29.4776	29.3424	0.26772	0.268523	0.0753373	28.8938	29.2571	29.4676				15	15	14	16.4	16.4	15.5	140.52	0	84.929	9619900000	87	Q9UPN6;A0A0A0MT33;Q9UPN6-2	Q9UPN6;A0A0A0MT33;Q9UPN6-2	Protein SCAF8	SCAF8
30.7694	30.7575	30.6064	30.7466	30.7506	30.9263	30.4487	30.4355	30.7747	0.0908679	0.102615	0.19214	30.7575	30.7506	30.4487				24	24	1	19.7	19.7	1.8	188.86	0	194.52	24976000000	185	A0A0A0MT49;P51532-5;P51532-2;P51532-3;P51532-4;K7EP28;A0A0A0MSS5;F6UH26;B1ALG1;F6T8Q0;B1ALG2	A0A0A0MT49;P51532-5;P51532-2;P51532-3;P51532-4	Transcription activator BRG1	SMARCA4
27.7624	28.229	28.2013	28.051	28.3708	27.9595	27.9686	28.0487	28.0644	0.261762	0.215952	0.0513815	28.2013	28.051	28.0487				16	16	16	21.4	21.4	21.4	133.63	0	94.859	4418900000	84	Q5T1M5;A0A0A0MT60;Q5T1M5-2;X6RKW4;Q5T1M5-3	Q5T1M5;A0A0A0MT60;Q5T1M5-2	FK506-binding protein 15;Peptidyl-prolyl cis-trans isomerase	FKBP15
NaN	NaN	NaN	NaN	NaN	NaN	NaN	NaN	NaN	NaN	NaN	NaN	NaN	NaN	NaN				2	2	2	9.8	9.8	9.8	45.377	0	5.7606	107420000	1	Q8WYN0;A0A0A0MT61;G5E979;H7BYM2;Q8WYN0-3;Q8WYN0-5	Q8WYN0;A0A0A0MT61;G5E979;H7BYM2;Q8WYN0-3;Q8WYN0-5	Cysteine protease ATG4A	ATG4A
29.3321	29.2822	29.0015	28.7136	29.1432	29.0696	29.1157	29.1356	28.6852	0.178223	0.229749	0.254488	29.2822	29.0696	29.1157				8	8	8	23.9	23.9	23.9	46.319	0	43.087	8861800000	65	P26440;A0A0A0MT83;P26440-2;H7C4G6;H0YLC3;H0YKV0;H0YN10;A0A087WVD3	P26440;A0A0A0MT83;P26440-2;H7C4G6;H0YLC3;H0YKV0	Isovaleryl-CoA dehydrogenase, mitochondrial	IVD
29.7741	30.0012	30.0903	30.0544	30.0077	29.4762	29.6413	30.0909	29.9841	0.163042	0.321192	0.234897	30.0012	30.0077	29.9841				18	18	18	25.7	25.7	25.7	105.32	0	135.73	14893000000	125	Q8NI36;A0A0A0MTB8	Q8NI36;A0A0A0MTB8	WD repeat-containing protein 36	WDR36
28.2284	27.985	27.908	28.226	28.5138	28.4664	27.8051	28.5645	27.9714	0.167246	0.154309	0.39919	27.985	28.4664	27.9714				17	17	17	4.5	4.5	4.5	591.4	0	38.076	4734300000	56	Q63HN8;A0A0A0MTR7;A0A0A0MTC1;Q63HN8-4;Q63HN8-5;Q63HN8-6	Q63HN8;A0A0A0MTR7;A0A0A0MTC1;Q63HN8-4	E3 ubiquitin-protein ligase RNF213	RNF213
28.1263	28.2378	28.028	28.4985	28.3112	28.414	27.9353	28.1135	28.0301	0.10497	0.0937997	0.0891606	28.1263	28.414	28.0301				13	12	3	29.3	27.9	7.9	62.64	0	49.873	4502000000	54	Q9NUL3;A0A0A0MTD1;F8VPI7;E7EPX0;E7EVJ4;E9PH62;A0A0A0MTC5;Q9NUL3-8;Q9NUL3-3;Q9NUL3-2;E5RJN7;A0A0A0MTC4;A0A0A0MTC6;Q9NUL3-6;Q9NUL3-7;E7EVI1;Q9NUL3-4;E5RJ67;E5RFK1;H0YBY0;E5RGT3;Q9NUL3-5	Q9NUL3;A0A0A0MTD1;F8VPI7;E7EPX0;E7EVJ4;E9PH62;A0A0A0MTC5;Q9NUL3-8;Q9NUL3-3;Q9NUL3-2;E5RJN7;A0A0A0MTC4;A0A0A0MTC6;Q9NUL3-6;Q9NUL3-7;E7EVI1;Q9NUL3-4	Double-stranded RNA-binding protein Staufen homolog 2	STAU2
28.7614	28.8861	28.3131	28.7217	29.0551	29.1699	28.4802	28.3832	29.2059	0.301345	0.232815	0.449608	28.7614	29.0551	28.4802				6	6	6	17.5	17.5	17.5	51.419	0	15.776	7728400000	61	Q13418;A0A0A0MTH3;Q13418-2;Q13418-3;A0A087WWY6	Q13418;A0A0A0MTH3;Q13418-2;Q13418-3	Integrin-linked protein kinase	ILK
28.8746	28.5961	28.2676	28.9045	28.6859	28.9437	28.6988	28.5424	28.4282	0.303843	0.138915	0.135847	28.5961	28.9045	28.5424				20	20	20	13.7	13.7	13.7	206.89	0	63.27	6914600000	77	O14981;A0A0A0MTH9;O14981-2	O14981;A0A0A0MTH9	TATA-binding protein-associated factor 172	BTAF1
NaN	NaN	NaN	NaN	NaN	27.8419	NaN	NaN	NaN	NaN	NaN	NaN	NaN	27.8419	NaN				1	1	1	4.3	4.3	4.3	35.293	0	5.197	4881900000	11	Q9NYP7;A0A0A0MTI6;Q9NYP7-3;Q9NYP7-2	Q9NYP7;A0A0A0MTI6;Q9NYP7-3;Q9NYP7-2	Elongation of very long chain fatty acids protein 5;Elongation of very long chain fatty acids protein	ELOVL5
NaN	NaN	NaN	NaN	NaN	27.3353	NaN	NaN	NaN	NaN	NaN	NaN	NaN	27.3353	NaN				4	4	4	12	12	12	45.807	0	5.8166	1000600000	12	Q6PIU2;A0A0A0MTJ9;Q6PIU2-2;H7C046;Q6PIU2-3	Q6PIU2;A0A0A0MTJ9;Q6PIU2-2;H7C046;Q6PIU2-3	Neutral cholesterol ester hydrolase 1	NCEH1
NaN	NaN	NaN	24.8507	NaN	NaN	NaN	NaN	NaN	NaN	NaN	NaN	NaN	24.8507	NaN				1	1	1	2.5	2.5	2.5	49.971	0.0068483	1.3651	35961000	1	Q7Z6B0;F5GWR1;F5GZH9;A0A0A0MTP0;A0A0A0MTK0;Q7Z6B0-3;Q7Z6B0-2	Q7Z6B0;F5GWR1;F5GZH9;A0A0A0MTP0;A0A0A0MTK0;Q7Z6B0-3;Q7Z6B0-2	Coiled-coil domain-containing protein 91	CCDC91
26.6606	NaN	NaN	26.7816	NaN	NaN	NaN	NaN	26.6891	NaN	NaN	NaN	26.6606	26.7816	26.6891				3	3	3	9.2	9.2	9.2	47.76	0	18.56	1292400000	16	Q13309;A0A0A0MTL5;Q13309-2;D6R9R7;Q13309-4	Q13309;A0A0A0MTL5;Q13309-2	S-phase kinase-associated protein 2	SKP2
NaN	25.6653	NaN	NaN	NaN	NaN	NaN	NaN	NaN	NaN	NaN	NaN	25.6653	NaN	NaN				2	2	2	2.5	2.5	2.5	132.31	0	3.6889	198570000	4	Q6ZS17;H3BSV5;A0A0A0MTL6;Q6ZS17-2;Q6ZS17-3;Q6ZS17-4;H3BQI5;H3BU12;H3BMG9	Q6ZS17;H3BSV5;A0A0A0MTL6;Q6ZS17-2;Q6ZS17-3;Q6ZS17-4;H3BQI5;H3BU12;H3BMG9	Protein FAM65A	FAM65A
NaN	NaN	NaN	NaN	NaN	NaN	NaN	25.4598	NaN	NaN	NaN	NaN	NaN	NaN	25.4598				2	2	2	2.9	2.9	2.9	128.37	0.0028436	1.8675	78465000	2	Q08999;F5H837;A0A0A0MTM7;Q08999-2	Q08999;F5H837;A0A0A0MTM7;Q08999-2	Retinoblastoma-like protein 2	RBL2
NaN	NaN	NaN	NaN	28.3293	27.8597	27.7277	27.9974	28.753	NaN	0.332058	0.531493	NaN	28.0945	27.9974				6	6	6	9.9	9.9	9.9	86.982	0	10.26	3773200000	29	Q13617;A0A0A0MTN0;Q13617-2;Q5T2B5	Q13617;A0A0A0MTN0;Q13617-2;Q5T2B5	Cullin-2	CUL2
30.3766	30.6023	30.3264	30.7221	30.4484	30.1025	30.5173	30.3884	29.8248	0.146959	0.3105	0.368287	30.3766	30.4484	30.3884				6	5	5	28	24	24	26.559	0	28.987	19787000000	67	P21266;A0A0A0MTN3;P46439;Q5T8Q9;Q5T8R1	P21266;A0A0A0MTN3	Glutathione S-transferase Mu 3	GSTM3
NaN	NaN	NaN	NaN	NaN	NaN	NaN	24.7671	NaN	NaN	NaN	NaN	NaN	NaN	24.7671				1	1	1	1.5	1.5	1.5	133.02	0.0067022	1.3728	79055000	3	Q99550;H0YFS3;J3KNE4;A0A0A0MTP3;Q99550-2	Q99550;H0YFS3;J3KNE4;A0A0A0MTP3;Q99550-2	M-phase phosphoprotein 9	MPHOSPH9
NaN	NaN	NaN	NaN	NaN	NaN	NaN	NaN	NaN	NaN	NaN	NaN	NaN	NaN	NaN				2	2	2	4.7	4.7	4.7	48.805	0.0017617	2.0644	590430000	5	Q9BZG8;A0A0A0MTR4;I3L1H5	Q9BZG8;A0A0A0MTR4;I3L1H5	Diphthamide biosynthesis protein 1	DPH1
NaN	NaN	NaN	NaN	NaN	NaN	NaN	NaN	NaN	NaN	NaN	NaN	NaN	NaN	NaN				2	2	2	14.8	14.8	14.8	30.405	0	9.5684	197800000	10	Q5T013;H0YB18;H0YB70;F6UJY9;J9JIE9;A0A0A0MTR5;E7EWH8;F6UJY1;Q5T013-2;Q5T013-4;Q5T013-3	Q5T013;H0YB18;H0YB70;F6UJY9;J9JIE9;A0A0A0MTR5;E7EWH8;F6UJY1;Q5T013-2;Q5T013-4;Q5T013-3	Putative hydroxypyruvate isomerase;Hydroxypyruvate isomerase	HYI
32.9841	33.2002	33.4392	33.3201	33.184	33.135	33.1765	33.1863	33.0191	0.227647	0.095905	0.0938309	33.2002	33.184	33.1765				19	19	10	46.1	46.1	24	63.146	0	323.31	151760000000	294	P06744;A0A0A0MTS2;P06744-2;K7EQ48;K7EPY4;K7EP41;K7ERC6;Q8N196;K7EIL4;K7ERK8;K7ELR7;K7ESF4	P06744;A0A0A0MTS2;P06744-2;K7EQ48	Glucose-6-phosphate isomerase	GPI
29.5185	29.3157	29.3476	29.6987	29.5158	29.6845	29.5686	29.7023	29.4197	0.10905	0.101746	0.141367	29.3476	29.6845	29.5686				9	9	9	0.3	0.3	0.3	3994.6	0.0016085	2.1126	11748000000	32	A0A0A0MTS7;Q8WZ42-12;Q8WZ42;Q8WZ42-5;Q8WZ42-11;Q8WZ42-4;Q8WZ42-7;Q8WZ42-2;Q8WZ42-8;Q8WZ42-13;A0A0A0MRA3;Q8WZ42-3;Q8WZ42-10;Q8WZ42-9;Q8WZ42-6	A0A0A0MTS7;Q8WZ42-12;Q8WZ42;Q8WZ42-5;Q8WZ42-11;Q8WZ42-4;Q8WZ42-7;Q8WZ42-2;Q8WZ42-8;Q8WZ42-13;A0A0A0MRA3;Q8WZ42-3;Q8WZ42-10;Q8WZ42-9	Titin	TTN
NaN	NaN	NaN	NaN	NaN	NaN	NaN	NaN	NaN	NaN	NaN	NaN	NaN	NaN	NaN				1	1	1	2.1	2.1	2.1	57.745	0.00066834	2.5931	62508000	2	Q9Y575;H7BYZ6;A0A0A6YY97;A0A0B4J1W5;A0A0A6YYF3;Q9Y575-2;Q9Y575-3	Q9Y575;H7BYZ6;A0A0A6YY97;A0A0B4J1W5;A0A0A6YYF3;Q9Y575-2;Q9Y575-3	Ankyrin repeat and SOCS box protein 3	ASB3;GPR75-ASB3
NaN	NaN	NaN	NaN	26.3392	NaN	NaN	NaN	NaN	NaN	NaN	NaN	NaN	26.3392	NaN				1	1	1	4.5	4.5	4.5	25.171	0.00066823	2.5917	409020000	5	Q9Y3B3;Q86XR7-2;A0A0A6YYA0;Q9Y3B3-2	Q9Y3B3;Q86XR7-2;A0A0A6YYA0;Q9Y3B3-2	Transmembrane emp24 domain-containing protein 7	TMED7;TMED7-TICAM2
NaN	NaN	NaN	NaN	NaN	NaN	NaN	NaN	25.5354	NaN	NaN	NaN	NaN	NaN	25.5354				4	4	4	6.7	6.7	6.7	85.605	0	4.4816	90981000	4	O75676;A0A0A6YYC0;E9PJN1;O75676-2	O75676;A0A0A6YYC0;E9PJN1;O75676-2	Ribosomal protein S6 kinase alpha-4;Ribosomal protein S6 kinase	RPS6KA4
NaN	NaN	NaN	NaN	NaN	NaN	NaN	NaN	26.0767	NaN	NaN	NaN	NaN	NaN	26.0767				6	6	6	16.5	16.5	16.5	63.444	0	32.074	1977400000	28	Q96JP5;A0A0A6YYC7;Q96JP5-2;H3BTR0	Q96JP5;A0A0A6YYC7;Q96JP5-2	E3 ubiquitin-protein ligase ZFP91	ZFP91;ZFP91-CNTF
NaN	NaN	NaN	NaN	NaN	NaN	NaN	NaN	26.602	NaN	NaN	NaN	NaN	NaN	26.602				5	5	5	13.2	13.2	13.2	68.226	0	9.7291	771360000	18	Q6IBW4;A0A0A6YYG7;Q6IBW4-2;Q6IBW4-4;H0YC55;E5RJN3	Q6IBW4;A0A0A6YYG7;Q6IBW4-2;Q6IBW4-4	Condensin-2 complex subunit H2	NCAPH2
29.6254	30.1061	29.574	29.736	30.0742	29.9661	29.855	29.7458	29.831	0.293498	0.172728	0.0573868	29.6254	29.9661	29.831				5	5	5	30.4	30.4	30.4	19.667	0	12.387	15228000000	56	P59998;F8WDD7;F8WCF6;A0A0A6YYG9;P59998-2;P59998-3;H7C0A3;F8WE39;F8WDW3;R4GN08;P59998-4	P59998;F8WDD7;F8WCF6;A0A0A6YYG9;P59998-2;P59998-3;H7C0A3	Actin-related protein 2/3 complex subunit 4	ARPC4;ARPC4-TTLL3
28.0362	27.5113	27.4553	27.7514	27.4032	27.8412	NaN	NaN	NaN	0.320443	0.231355	NaN	27.5113	27.7514	NaN				8	8	5	25.1	25.1	18.3	43.881	0	31.422	2277200000	29	A0A0A6YYH1;Q7Z6K5-2;Q7Z6K5;H0YMP5;H0YL03;H0YMK0;H0YL85	A0A0A6YYH1;Q7Z6K5-2;Q7Z6K5	Arpin	C15orf38-AP3S2;ARPIN
29.0075	28.454	29.2593	NaN	28.62	28.5861	29.6497	29.8579	28.4057	0.411961	0.0239718	0.785257	29.0075	28.6031	29.6497				7	7	7	24.5	24.5	24.5	53.193	0	114.2	7801600000	42	Q9NQ55;A0A0A6YYI3;A0A0B4J1V8;Q9NQ55-2;Q9NQ55-3;A8MV53;C9J3W3;C9JHF7;H7C446	Q9NQ55;A0A0A6YYI3;A0A0B4J1V8;Q9NQ55-2;Q9NQ55-3;A8MV53;C9J3W3	Suppressor of SWI4 1 homolog	PPAN;PPAN-P2RY11
31.4517	31.4123	31.2463	31.6881	31.588	31.7529	31.3105	31.4254	31.2733	0.109009	0.0830774	0.0792887	31.4123	31.6881	31.3105				7	7	0	17	17	0	54.223	0	78.225	42024000000	98	A0A0A6YYJ8;Q96HJ9-2;A0A0A6YYC3;Q9Y383-3;Q9Y383-2;B8ZZ12	A0A0A6YYJ8;Q96HJ9-2;A0A0A6YYC3;Q9Y383-3;Q9Y383-2	UPF0562 protein C7orf55;Putative RNA-binding protein Luc7-like 2	LUC7L2;C7orf55;C7orf55-LUC7L2
NaN	NaN	NaN	NaN	NaN	NaN	NaN	NaN	NaN	NaN	NaN	NaN	NaN	NaN	NaN				3	1	1	15	6.3	6.3	34.779	0	4.8477	39880000	2	A0A0A6YYL2;P0DMN0;P0DMM9;P0DMM9-3;P0DMM9-2;H3BPL6	A0A0A6YYL2;P0DMN0;P0DMM9;P0DMM9-3;P0DMM9-2	Sulfotransferase;Sulfotransferase 1A4;Sulfotransferase 1A3	SULT1A4;SULT1A3
29.4965	30.0545	30.1032	29.9244	29.968	29.5533	29.9813	30.2422	29.7111	0.337101	0.227886	0.265564	30.0545	29.9244	29.9813				11	11	11	13.9	13.9	13.9	114.16	0	120.66	15987000000	97	A0A0A6YYL4;P57737-3;P57737;P57737-2;P57737-4;I3L167;E7EP81;Q9Y3D7;I3L1U7;I3L0X9;I3L3T0;I3L442;I3L359;I3L2Y6;I3L1M1;I3NI06;I3L212;I3L1G9	A0A0A6YYL4;P57737-3;P57737;P57737-2;P57737-4	Coronin;Coronin-7	CORO7-PAM16;CORO7
NaN	NaN	NaN	NaN	26.0717	26.7166	NaN	NaN	25.8324	NaN	0.456014	NaN	NaN	26.3941	25.8324				5	5	5	9	9	9	74.777	0	9.3222	632610000	14	Q9H6R3;A0A0B4J1R2;Q9H6R3-2	Q9H6R3;A0A0B4J1R2	Acyl-CoA synthetase short-chain family member 3, mitochondrial	ACSS3
NaN	NaN	NaN	NaN	27.0634	NaN	NaN	NaN	NaN	NaN	NaN	NaN	NaN	27.0634	NaN				2	2	2	32.4	32.4	32.4	11.564	0	5.9289	332410000	4	Q96B45;A0A0B4J1R7	Q96B45;A0A0B4J1R7	UPF0693 protein C10orf32	C10orf32;C10orf32-ASMT
27.5102	NaN	28.1301	NaN	NaN	NaN	28.1391	28.1579	NaN	0.438335	NaN	0.0132941	27.8202	NaN	28.1485				10	10	10	16.2	16.2	16.2	91.378	0	46.325	2951200000	30	Q9UBF8;Q9UBF8-2;A0A0B4J1S8;Q9UBF8-3;F8W860;E9PL47;A0A0A0MSL0;H0YCW3	Q9UBF8;Q9UBF8-2;A0A0B4J1S8;Q9UBF8-3	Phosphatidylinositol 4-kinase beta	PI4KB
30.4429	30.0702	29.8922	29.9714	30.0585	30.0599	29.727	29.7099	30.0028	0.281027	0.0506968	0.164392	30.0702	30.0585	29.727				16	16	15	20.6	20.6	19.7	97.073	0	50.506	15281000000	104	Q9NRZ9;A0A0B4J1V9;Q9NRZ9-6;Q9NRZ9-5;Q9NRZ9-3;Q9NRZ9-2;F6XU50;Q9NRZ9-4;A0A087WSW7;Q9NW36;Q9NRZ9-8;Q9NRZ9-7;B1ALG6;Q9NRZ9-9	Q9NRZ9;A0A0B4J1V9;Q9NRZ9-6;Q9NRZ9-5;Q9NRZ9-3;Q9NRZ9-2;F6XU50;Q9NRZ9-4;A0A087WSW7	Lymphoid-specific helicase	HELLS
NaN	NaN	NaN	NaN	NaN	NaN	27.9217	NaN	27.3672	NaN	NaN	0.39209	NaN	NaN	27.6445				7	7	7	9.7	9.7	9.7	110.3	0	11.902	1452500000	17	O75448;F5H5K2;F5GY88;A0A0B4J1W0;O75448-2;B4DDR8;J3KTL3;J3KSU0;F5H2D6;E9PFL1	O75448;F5H5K2;F5GY88;A0A0B4J1W0;O75448-2;B4DDR8	Mediator of RNA polymerase II transcription subunit 24	MED24
31.6954	31.7547	31.4253	31.6593	31.5868	31.6804	31.4274	31.4626	31.8241	0.175582	0.0490964	0.21958	31.6954	31.6593	31.4626				28	28	22	29.8	29.8	24.7	101.27	0	114.82	49022000000	210	Q9BXJ9;A0A0B4J1W3;Q9BXJ9-4	Q9BXJ9;A0A0B4J1W3;Q9BXJ9-4	N-alpha-acetyltransferase 15, NatA auxiliary subunit	NAA15
30.4703	30.727	30.7201	31.4914	31.1995	31.3732	30.8195	30.9442	30.9842	0.146254	0.146827	0.0859031	30.7201	31.3732	30.9442				7	6	6	24.8	24.8	24.8	27.366	0	23.049	31861000000	58	Q16629;A0A0B4J1Z1;C9JAB2;Q16629-3;Q16629-2;Q16629-4;F8WEA1	Q16629;A0A0B4J1Z1;C9JAB2;Q16629-3;Q16629-2;Q16629-4	Serine/arginine-rich splicing factor 7	SRSF7
NaN	NaN	NaN	28.2782	28.068	28.0345	NaN	NaN	NaN	NaN	0.132096	NaN	NaN	28.068	NaN				2	2	2	18.7	18.7	18.7	14.234	0	5.6397	3826500000	17	A0A0B4J220;E9PLD3;E9PRG8	A0A0B4J220;E9PLD3;E9PRG8	Uncharacterized protein C11orf98	C11orf98
NaN	NaN	NaN	NaN	NaN	28.0114	NaN	NaN	NaN	NaN	NaN	NaN	NaN	28.0114	NaN				1	1	1	7.3	7.3	7.3	29.341	0	10.192	2460000000	11	Q9NTM9;Q5TCZ7;A0A0B4J226	Q9NTM9;Q5TCZ7;A0A0B4J226	Copper homeostasis protein cutC homolog	CUTC
NaN	NaN	NaN	24.7824	NaN	NaN	NaN	NaN	NaN	NaN	NaN	NaN	NaN	24.7824	NaN				1	1	1	10	10	10	16.145	0.00033858	2.7698	101840000	3	Q9UL33;H3BPN3;H3BUK6;A0A0B4J286;A0A0B4J294;H3BP13;Q9UL33-2	Q9UL33;H3BPN3;H3BUK6;A0A0B4J286;A0A0B4J294;H3BP13;Q9UL33-2	Trafficking protein particle complex subunit 2-like protein	TRAPPC2L
28.9092	28.9102	28.8662	28.5201	29.0894	28.741	29.4568	29.0614	29.2214	0.0251202	0.28702	0.198895	28.9092	28.741	29.2214				6	6	6	16.9	16.9	16.9	51.49	0	22.345	8216400000	61	Q9UHJ6;A0A0B4J2A0	Q9UHJ6;A0A0B4J2A0	Sedoheptulokinase	SHPK;TRPV1
31.8269	31.6772	32.1358	31.4541	31.5171	31.9207	32.0973	32.277	32.3537	0.23386	0.253173	0.131602	31.8269	31.5171	32.277				8	8	2	71.2	71.2	11	13.742	0	66.514	76217000000	190	A0A0B4J2B4	A0A0B4J2B4		RPS15
32.3301	32.1518	32.2162	32.1546	32.3091	32.4053	32.0277	31.5784	32.911	0.0902891	0.126476	0.677976	32.2162	32.3091	32.0277				8	8	8	36.6	36.6	36.6	19.595	0	76.517	90688000000	161	P13693;Q5W0H4;A0A0B4J2C3;J3KPG2;P13693-2;E9PJF7;Q56UQ5;H0YCX0;Q9HAU6	P13693;Q5W0H4;A0A0B4J2C3;J3KPG2;P13693-2;E9PJF7	Translationally-controlled tumor protein	TPT1
29.624	29.8976	29.931	29.7649	29.5725	29.8875	30.1153	30.0219	30.0095	0.168434	0.158784	0.0578367	29.8976	29.7649	30.0219				11	11	11	14.5	14.5	14.5	102.45	0	54.938	15518000000	88	Q15269;A0A0B4J2E5;C9J544	Q15269;A0A0B4J2E5	Periodic tryptophan protein 2 homolog	PWP2
28.9044	29.0338	29.1916	28.6575	28.7699	28.8744	29.3323	29.1289	29.4185	0.143834	0.108474	0.1487	29.0338	28.7699	29.3323				4	4	4	39.1	39.1	39.1	13.088	0	14.671	8930600000	46	Q9GZM3;P52435;Q9H1A7;A0A0B4J2F8;F6S314;E2QRJ6;A6NFM0;F8WF84;D6RAG0;E7EP90;A0A0B4J1Z8;E7EWC6;Q9GZM3-2;H0Y980	Q9GZM3;P52435;Q9H1A7;A0A0B4J2F8;F6S314;E2QRJ6;A6NFM0;F8WF84;D6RAG0;E7EP90;A0A0B4J1Z8;E7EWC6;Q9GZM3-2	DNA-directed RNA polymerase II subunit RPB11-b1;DNA-directed RNA polymerase II subunit RPB11-a;DNA-directed RNA polymerase II subunit RPB11-b2	POLR2J2;POLR2J;POLR2J3
NaN	NaN	NaN	NaN	NaN	NaN	NaN	NaN	NaN	NaN	NaN	NaN	NaN	NaN	NaN				5	5	5	8.1	8.1	8.1	88.649	0	21.478	810490000	20	Q15345;A0A0B4J2G4;A0A087X0S7;A0A0C4DH00;A0A087WTU1;Q15345-3	Q15345;A0A0B4J2G4;A0A087X0S7;A0A0C4DH00;A0A087WTU1;Q15345-3	Leucine-rich repeat-containing protein 41	LRRC41
29.8678	30.1539	30.143	30.5181	30.3355	30.4591	30.3657	30.2704	30.3687	0.162125	0.0931851	0.0559081	30.143	30.4591	30.3657				9	9	9	22.6	22.6	22.6	57.278	0	89.345	18721000000	97	A0A0C4DFL7;Q16850;Q16850-2;H7C0D0	A0A0C4DFL7;Q16850;Q16850-2	Lanosterol 14-alpha demethylase	CYP51A1
27.1709	NaN	28.6487	27.8887	27.7221	NaN	28.3093	27.9009	28.1906	1.04496	0.117805	0.210082	27.9098	27.8054	28.1906				8	8	8	11.6	11.6	11.6	121.9	0	18.966	3809900000	37	O94953;A0A0C4DFL8;F5GX28;K7EQ54;O94953-2	O94953;A0A0C4DFL8;F5GX28;K7EQ54	Lysine-specific demethylase 4B	KDM4B
27.068	26.9849	NaN	NaN	26.9739	26.844	NaN	NaN	NaN	0.0587615	0.0918532	NaN	27.0265	26.909	NaN				3	3	3	7.3	7.3	7.3	74.518	0	11.821	1038700000	18	Q92544;A0A0C4DFM1	Q92544;A0A0C4DFM1	Transmembrane 9 superfamily member 4	TM9SF4
NaN	NaN	NaN	NaN	26.0628	26.3097	NaN	NaN	NaN	NaN	0.174585	NaN	NaN	26.1862	NaN				4	4	4	3.3	3.3	3.3	185.16	0	36.956	471230000	11	Q5TAX3;A0A0C4DFM7;E9PKX1;E9PKY2;Q5TAX3-2;H0YDJ1;H0YEE8	Q5TAX3;A0A0C4DFM7;E9PKX1;E9PKY2;Q5TAX3-2	Terminal uridylyltransferase 4	ZCCHC11
NaN	NaN	NaN	NaN	27.52	27.6887	27.3777	NaN	NaN	NaN	0.119288	NaN	NaN	27.6044	27.3777				5	4	4	8	6.7	6.7	84.099	0	12.095	1833700000	16	Q8IWA4;A0A0C4DFN1;Q8IWA4-3;H7C5H5;Q8IWA4-2;C9JXQ1	Q8IWA4;A0A0C4DFN1;Q8IWA4-3;H7C5H5;Q8IWA4-2	Mitofusin-1	MFN1
NaN	NaN	NaN	NaN	24.8781	NaN	NaN	NaN	NaN	NaN	NaN	NaN	NaN	24.8781	NaN				2	2	2	13.4	13.4	13.4	18.246	0.0058229	1.4527	91658000	2	Q9UBK9;A0A0C4DFR8;S4R2Z4	Q9UBK9;A0A0C4DFR8;S4R2Z4	Protein UXT	UXT
27.9125	27.2901	NaN	27.3315	NaN	27.9364	NaN	NaN	NaN	0.440103	0.427729	NaN	27.6013	27.6339	NaN				10	10	8	17.8	17.8	14	100.45	0	43.013	2698000000	34	Q12959;Q12959-2;A0A0C4DFT3;Q12959-8;Q12959-9;Q12959-5;Q12959-3;Q12959-6;Q12959-4;Q12959-7;E7EQD7;Q15700;Q15700-4;Q15700-3;B4E2H8;B7Z264;E9PIW2;B7Z2T4;E9PN83;Q15700-2;C9IYP1;H7C325;F8W750;H7C166;B5MCC5;Q15700-5;A8MUT9;Q6ZSU2	Q12959;Q12959-2;A0A0C4DFT3;Q12959-8;Q12959-9;Q12959-5;Q12959-3;Q12959-6;Q12959-4;Q12959-7;E7EQD7	Disks large homolog 1	DLG1
30.0826	30.3392	29.6379	29.7864	30.4295	29.895	29.9445	29.9766	29.8364	0.354829	0.344254	0.0734538	30.0826	29.895	29.9445				7	7	7	50.5	50.5	50.5	24.722	0	133.68	17729000000	60	P04179;A0A0C4DFU2;A0A0C4DG56;P04179-3;P04179-4;F5H4R2;A0A0C4DFU1;F5GYZ5;P04179-2;F5H3C5;G8JLJ2;G5E9P6;F5GXZ9	P04179;A0A0C4DFU2;A0A0C4DG56;P04179-3;P04179-4;F5H4R2;A0A0C4DFU1;F5GYZ5;P04179-2;F5H3C5	Superoxide dismutase [Mn], mitochondrial;Superoxide dismutase	SOD2
NaN	NaN	NaN	26.7295	26.5879	NaN	NaN	27.166	NaN	NaN	0.100126	NaN	NaN	26.6587	27.166				2	2	2	3.2	3.2	3.2	69.768	0.0017586	2.0475	706290000	12	Q9H967;A0A0C4DFX7	Q9H967;A0A0C4DFX7	WD repeat-containing protein 76	WDR76
29.1797	29.6085	29.2885	29.2363	29.3093	29.063	29.2949	29.2553	29.4859	0.2229	0.126508	0.123306	29.2885	29.2363	29.2949				9	9	9	24.1	24.1	24.1	57.276	0	39.578	9627900000	82	Q9H3P2;A0A0C4DFX9;H0Y3X6;C9JHL4;H7C2C7;Q9H3P2-7;C9JEM7;F8W954;F8WF98;H7C0W2;H7C3C2;H7C2M8	Q9H3P2;A0A0C4DFX9;H0Y3X6;C9JHL4	Negative elongation factor A	NELFA
NaN	NaN	NaN	NaN	NaN	NaN	NaN	NaN	NaN	NaN	NaN	NaN	NaN	NaN	NaN				1	1	1	2.9	2.9	2.9	48.193	0.0049482	1.5505	0	1	Q9NQ84;J9JIE0;A8MXZ4;A0A0C4DFY5;Q9NQ84-2	Q9NQ84;J9JIE0;A8MXZ4;A0A0C4DFY5;Q9NQ84-2	G-protein coupled receptor family C group 5 member C	GPRC5C
NaN	26.5603	NaN	NaN	NaN	NaN	NaN	NaN	NaN	NaN	NaN	NaN	26.5603	NaN	NaN				3	3	3	9.2	9.2	9.2	53.806	0	7.9546	541890000	7	A0A0C4DFZ2;P15289-2;P15289	A0A0C4DFZ2;P15289-2;P15289	Arylsulfatase A;Arylsulfatase A component B;Arylsulfatase A component C	ARSA
NaN	NaN	NaN	NaN	NaN	NaN	NaN	NaN	NaN	NaN	NaN	NaN	NaN	NaN	NaN				4	4	4	7.7	7.7	7.7	89.404	0	14.929	418060000	10	Q58A45-3;A0A0C4DFZ9;Q58A45;Q58A45-2;Q58A45-4	Q58A45-3;A0A0C4DFZ9;Q58A45;Q58A45-2;Q58A45-4	PAB-dependent poly(A)-specific ribonuclease subunit PAN3	PAN3
NaN	NaN	NaN	NaN	NaN	NaN	NaN	NaN	NaN	NaN	NaN	NaN	NaN	NaN	NaN				26	1	1	42.8	2	2	77.816	0.0017578	2.0326	26986000	1	A0A0C4DG02	A0A0C4DG02		DNMT3A
27.1852	26.884	27.4992	27.8355	27.4186	27.5371	27.3606	27.4113	27.274	0.307622	0.214822	0.069428	27.1852	27.5371	27.3606				8	8	8	18.7	18.7	18.7	84.958	0	64.325	2437500000	42	O60934;A0A0C4DG07;E5RGR7;E5RGN7;A0A087X1V5;E5RGU1	O60934;A0A0C4DG07	Nibrin	NBN
33.8935	33.4976	33.5195	33.6937	33.6191	33.6573	33.7667	33.8097	33.47	0.222521	0.0373037	0.184966	33.5195	33.6573	33.7667				12	12	12	44.1	44.1	44.1	32.854	0	281.14	256610000000	316	P08865;C9J9K3;A0A0C4DG17;A6NE09;C9JQR9	P08865;C9J9K3;A0A0C4DG17;A6NE09	40S ribosomal protein SA	RPSA;RPSAP58
NaN	NaN	NaN	27.6228	27.9646	NaN	27.52	26.9741	27.8364	NaN	0.241688	0.43621	NaN	27.7937	27.52				5	3	3	12.1	7	7	55.663	0	9.5605	1945200000	20	Q9NYB9;Q9NYB9-2;E7EW77;E7EP65;A0A0C4DG21;F8WAL6;Q9NYB9-4;B7Z836;E9PEZ7;Q9NYB9-3;H7C3Q7;H0Y6B5	Q9NYB9;Q9NYB9-2;E7EW77;E7EP65;A0A0C4DG21;F8WAL6;Q9NYB9-4;B7Z836;E9PEZ7;Q9NYB9-3;H7C3Q7	Abl interactor 2	ABI2
NaN	NaN	NaN	NaN	NaN	24.022	NaN	NaN	NaN	NaN	NaN	NaN	NaN	24.022	NaN				5	5	5	4.3	4.3	4.3	142.87	0	3.1514	169210000	7	O43933;A0A0C4DG33;O43933-2	O43933;A0A0C4DG33;O43933-2	Peroxisome biogenesis factor 1	PEX1
NaN	NaN	NaN	NaN	NaN	NaN	NaN	NaN	NaN	NaN	NaN	NaN	NaN	NaN	NaN				1	1	1	3.7	3.7	3.7	48.962	0.00033812	2.7507	74846000	3	O95081;A0A0C4DG34;O95081-2	O95081;A0A0C4DG34;O95081-2	Arf-GAP domain and FG repeat-containing protein 2	AGFG2
NaN	NaN	NaN	NaN	NaN	NaN	NaN	NaN	NaN	NaN	NaN	NaN	NaN	NaN	NaN				1	1	1	1.7	1.7	1.7	88.476	0.0055359	1.492	23392000	0	Q9NP80;A0A0C4DG51;Q9NP80-3;Q9NP80-2	Q9NP80;A0A0C4DG51;Q9NP80-3;Q9NP80-2	Calcium-independent phospholipase A2-gamma	PNPLA8
28.9383	29.3473	29.0188	29.3979	29.5273	28.8065	29.1688	29.2461	29.4626	0.216669	0.384285	0.152297	29.0188	29.3979	29.2461				3	3	3	11.2	11.2	11.2	44.915	0	19.527	9151900000	39	Q66PJ3;Q66PJ3-2;Q66PJ3-3;F5GYV5;H7BZV4;A0A0C4DG62;F8WCT1;Q66PJ3-7;Q66PJ3-4;F5H7X4;F8WEP2;A0A0C4DH18;Q66PJ3-5	Q66PJ3;Q66PJ3-2;Q66PJ3-3;F5GYV5;H7BZV4;A0A0C4DG62;F8WCT1;Q66PJ3-7;Q66PJ3-4;F5H7X4	ADP-ribosylation factor-like protein 6-interacting protein 4	ARL6IP4
27.7416	28.5174	28.2906	27.9525	28.1847	28.2747	28.4854	28.6133	28.4056	0.398896	0.166248	0.104775	28.2906	28.1847	28.4854				8	8	8	16.4	16.4	16.4	76.471	0	74.204	4880000000	48	P14859;A0A0C4DG88;P14859-4;P14859-5;P14859-3;P14859-2;P14859-6;A0A0A0MT46;P09086;Q9UKI9;U3KQN1;U3KQ96;H0YNW1;H0YLL6;B5ME60;H0YKT2;P09086-4;Q9UKI9-3;Q9UKI9-2;P09086-3;P09086-2;P09086-5	P14859;A0A0C4DG88;P14859-4;P14859-5;P14859-3;P14859-2;P14859-6;A0A0A0MT46	POU domain, class 2, transcription factor 1;POU domain protein	POU2F1
31.6839	31.4588	31.5036	31.7795	31.631	31.6217	31.4597	31.5709	31.5161	0.119154	0.0885426	0.0556021	31.5036	31.631	31.5161				24	24	1	28.5	28.5	1.9	117.46	0	278.83	48476000000	260	A0A0C4DG89	A0A0C4DG89		DDX46
NaN	NaN	NaN	NaN	NaN	NaN	NaN	NaN	NaN	NaN	NaN	NaN	NaN	NaN	NaN				3	3	3	21.3	21.3	21.3	16.188	0	5.029	254970000	8	C9JQB1;C9J9V6;A0A0C4DG91;O75414;O75414-2;C9J1J2	C9JQB1;C9J9V6;A0A0C4DG91;O75414;O75414-2	Nucleoside diphosphate kinase;Nucleoside diphosphate kinase 6	NME6
NaN	NaN	NaN	NaN	NaN	NaN	NaN	NaN	NaN	NaN	NaN	NaN	NaN	NaN	NaN				3	1	1	5.8	1.8	1.8	73.867	0.0016155	2.1444	0	2	Q9P2N7;A0A0C4DG99;Q9P2N7-2;Q9P2N7-3;Q9P2N7-4;Q9P2N7-5	Q9P2N7;A0A0C4DG99;Q9P2N7-2;Q9P2N7-3;Q9P2N7-4;Q9P2N7-5	Kelch-like protein 13	KLHL13
30.5046	30.7002	30.739	30.6106	30.7089	30.6651	30.7174	30.9609	30.9275	0.125637	0.0492474	0.132004	30.7002	30.6651	30.9275				7	7	7	18.8	18.8	18.8	43.585	0	28.817	26176000000	86	O75521;A0A0C4DGA2;O75521-2;F1LLU7;F8WAW4;C9JB63;F8W6J1	O75521;A0A0C4DGA2;O75521-2;F1LLU7;F8WAW4;C9JB63	Enoyl-CoA delta isomerase 2, mitochondrial	ECI2
28.6859	28.5734	28.4349	NaN	28.7556	28.0592	28.6255	27.9379	28.4574	0.125724	0.492429	0.358453	28.5734	28.4074	28.4574				15	15	14	20.6	20.6	19.7	113.93	0	48.028	5067700000	51	Q14527;A0A0C4DGA6;Q14527-2;H7C5K0	Q14527;A0A0C4DGA6;Q14527-2	Helicase-like transcription factor	HLTF
30.1173	29.1597	29.4696	28.5012	29.0137	29.4746	29.7082	30.0053	29.8579	0.488629	0.486928	0.148552	29.4696	29.0137	29.8579				2	2	2	23.9	23.9	23.9	18.045	0	179.63	12689000000	31	Q9UIL1;A0A0C4DGB0;Q9UIL1-2;Q9UIL1-3	Q9UIL1;A0A0C4DGB0;Q9UIL1-2;Q9UIL1-3	Short coiled-coil protein	SCOC
30.55	30.2637	30.2255	29.9635	30.3259	30.2149	30.2578	30.1341	30.3662	0.177354	0.185677	0.116134	30.2637	30.2149	30.2578				12	12	12	22.5	22.5	22.5	76.572	0	84.652	19447000000	119	P20810;P20810-5;E7ES10;E9PCH5;E7EVY3;B7Z574;A0A0C4DGB5;P20810-4;P20810-8;P20810-2;P20810-9;P20810-10;P20810-7;P20810-6;P20810-3;H0Y7F0;H0Y9H6;E9PDE4;F8W7E0;E7EQ12;A0A0A0MR45;E7EQA0;H0YD33;H0Y944;E9PSG1;H0YA91;D6RC54;E7EQK6;A0A0C4DGD1;D6RAA8;D6RBR1	P20810;P20810-5;E7ES10;E9PCH5;E7EVY3;B7Z574;A0A0C4DGB5;P20810-4;P20810-8;P20810-2;P20810-9;P20810-10;P20810-7;P20810-6;P20810-3;H0Y7F0;H0Y9H6;E9PDE4;F8W7E0;E7EQ12;A0A0A0MR45;E7EQA0;H0YD33	Calpastatin	CAST
NaN	NaN	NaN	NaN	NaN	NaN	NaN	NaN	25.1538	NaN	NaN	NaN	NaN	NaN	25.1538				2	2	2	8.7	8.7	8.7	33.155	0	6.1571	469250000	10	Q13277;A0A0C4DGE4;F8W9Y0;Q13277-2;Q13277-3	Q13277;A0A0C4DGE4;F8W9Y0;Q13277-2;Q13277-3	Syntaxin-3	STX3
27.6658	27.706	27.6994	NaN	NaN	27.6984	27.7515	27.8014	NaN	0.021558	NaN	0.0352847	27.6994	27.6984	27.7764				3	3	3	10.8	10.8	10.8	48.486	0	51.159	2938400000	25	Q9UKS6;A0A0C4DGG1;H0YDM6;E9PIY1	Q9UKS6;A0A0C4DGG1	Protein kinase C and casein kinase substrate in neurons protein 3	PACSIN3
28.359	29.0698	29.3891	29.4365	29.0076	28.5919	29.4588	29.1233	28.3039	0.527304	0.422318	0.594106	29.0698	29.0076	29.1233				3	3	3	13.1	13.1	13.1	57.235	0	257.34	8911100000	41	Q5ZPR3;A0A0C4DGH0;Q5ZPR3-3;Q5ZPR3-4;H0YK40;H0YK59;H0YL10;Q5ZPR3-2	Q5ZPR3;A0A0C4DGH0;Q5ZPR3-3;Q5ZPR3-4;H0YK40;H0YK59;H0YL10;Q5ZPR3-2	CD276 antigen	CD276
28.0417	27.9356	28.2157	28.2993	28.0076	28.3513	28.1761	28.1474	28.3454	0.141415	0.185257	0.106997	28.0417	28.2993	28.1761				4	4	3	26	26	18.1	23.399	0	80.34	4580200000	46	P62070;E9PK85;A0A0C4DGH2;P62070-3;P62070-4;P62070-2;E9PQ87	P62070;E9PK85;A0A0C4DGH2;P62070-3;P62070-4;P62070-2	Ras-related protein R-Ras2	RRAS2
NaN	NaN	NaN	NaN	27.0079	NaN	NaN	NaN	NaN	NaN	NaN	NaN	NaN	27.0079	NaN				2	2	2	4.8	4.8	4.8	64.891	0	4.9758	478190000	5	Q9Y6R0;A0A0C4DGH3;M0QXQ4	Q9Y6R0;A0A0C4DGH3;M0QXQ4	Numb-like protein	NUMBL
NaN	NaN	27.5198	28.023	NaN	NaN	NaN	NaN	NaN	NaN	NaN	NaN	27.5198	28.023	NaN				2	2	1	24.7	24.7	15.3	9.8242	0.00050573	2.721	1635100000	11	H0YIM9;A0A0C4DGJ7;Q8WUH1;Q8WUH1-2	H0YIM9;A0A0C4DGJ7;Q8WUH1;Q8WUH1-2	Protein Churchill	CHURC1-FNTB;CHURC1
NaN	NaN	NaN	27.3676	27.0146	27.0645	27.0883	NaN	27.4534	NaN	0.191035	0.258164	NaN	27.0645	27.2709				7	7	7	17.5	17.5	17.5	84.34	0	26.481	1782000000	22	Q9Y2X7;J3QRU8;A0A0C4DGN6;Q9Y2X7-3;J3QLH1;J3QQI0;J3QL89	Q9Y2X7;J3QRU8;A0A0C4DGN6;Q9Y2X7-3	ARF GTPase-activating protein GIT1	GIT1
NaN	NaN	NaN	NaN	NaN	NaN	NaN	NaN	NaN	NaN	NaN	NaN	NaN	NaN	NaN				4	4	4	5.2	5.2	5.2	94.222	0	4.5503	383660000	7	Q86Y91;A0A0C4DGP2;A0A0C4DGP5;Q86Y91-2;Q86Y91-3;Q86Y91-4	Q86Y91;A0A0C4DGP2;A0A0C4DGP5;Q86Y91-2;Q86Y91-3;Q86Y91-4	Kinesin-like protein KIF18B;Kinesin-like protein	KIF18B
28.6419	29.0144	28.8224	28.1797	28.5617	28.3786	28.3778	28.5197	28.5174	0.18628	0.191054	0.0812701	28.8224	28.3786	28.5174				5	5	5	41.8	41.8	41.8	28.315	0	81.616	6423600000	71	P04632;K7EM73;A0A0C4DGQ5;K7ELJ7;K7EIV0;A0A075B7C0;K7EKD8;K7ES78;U3KQE2;K7EMQ1;U3KPR7	P04632;K7EM73;A0A0C4DGQ5;K7ELJ7;K7EIV0;A0A075B7C0;K7EKD8	Calpain small subunit 1	CAPNS1
28.9772	28.8002	28.1486	28.875	29.1253	28.7628	28.0291	28.4597	28.4734	0.436366	0.185582	0.252654	28.8002	28.875	28.4597				6	6	6	24	24	24	35.119	0	19.065	6142800000	54	Q6IAN0;A0A0C4DGQ8;J3KRS1;J3QKT1;J3QLK1;J3QLJ8	Q6IAN0;A0A0C4DGQ8	Dehydrogenase/reductase SDR family member 7B	DHRS7B
30.2508	29.8522	29.3547	30.0826	30.1522	29.8458	28.8358	28.6002	29.3045	0.448958	0.160623	0.358521	29.8522	30.0826	28.8358				5	5	5	29.2	29.2	29.2	17.871	0	19.73	11110000000	57	P56556;A0A0C4DGS0;R4GN43	P56556;A0A0C4DGS0;R4GN43	NADH dehydrogenase [ubiquinone] 1 alpha subcomplex subunit 6	NDUFA6
31.2821	31.0521	30.9866	31.1369	31.3335	31.1434	31.0856	31.2681	31.5489	0.155194	0.111678	0.233382	31.0521	31.1434	31.2681				9	9	9	24.1	24.1	24.1	50.8	0	77.692	39882000000	119	P39656;A0A0C4DGS1;P39656-3;P39656-2;U3KQ84	P39656;A0A0C4DGS1;P39656-3;P39656-2;U3KQ84	Dolichyl-diphosphooligosaccharide--protein glycosyltransferase 48 kDa subunit	DDOST
27.7996	27.4857	27.6462	27.4662	27.0934	27.6284	27.7187	27.7831	27.3709	0.156963	0.274322	0.221744	27.6462	27.4662	27.7187				17	17	16	26	26	25	113.08	0	179.3	2993700000	63	Q08379;A0A0C4DGS5;Q08379-2;B7ZC06;A0A087WYC0;H0Y7B8	Q08379;A0A0C4DGS5;Q08379-2	Golgin subfamily A member 2	GOLGA2
NaN	NaN	NaN	NaN	NaN	23.6755	NaN	NaN	NaN	NaN	NaN	NaN	NaN	23.6755	NaN				2	2	2	4.8	4.8	4.8	57.218	0	3.0732	70055000	4	Q643R3;A0A0C4DGT4;H3BMK4	Q643R3;A0A0C4DGT4;H3BMK4	Lysophospholipid acyltransferase LPCAT4	LPCAT4
NaN	NaN	NaN	NaN	NaN	27.1509	NaN	NaN	NaN	NaN	NaN	NaN	NaN	27.1509	NaN				2	2	2	9.9	9.9	9.9	31.728	0	3.2079	1468300000	8	Q9Y4U1;A0A0C4DGU2	Q9Y4U1;A0A0C4DGU2	Methylmalonic aciduria and homocystinuria type C protein	MMACHC
NaN	NaN	NaN	NaN	NaN	NaN	NaN	NaN	NaN	NaN	NaN	NaN	NaN	NaN	NaN				1	1	1	1.8	1.8	1.8	115.83	0.0016126	2.1308	79988000	2	Q9NTJ4;A0A0C4DGU9;Q9NTJ4-3;Q9NTJ4-2;Q9NTJ4-4	Q9NTJ4;A0A0C4DGU9;Q9NTJ4-3;Q9NTJ4-2;Q9NTJ4-4	Alpha-mannosidase 2C1	MAN2C1
NaN	NaN	NaN	NaN	NaN	NaN	NaN	NaN	NaN	NaN	NaN	NaN	NaN	NaN	NaN				2	2	2	3.1	3.1	3.1	103.97	0	5.6659	84195000	6	P49917;A0A0C4DGV9	P49917;A0A0C4DGV9	DNA ligase 4;DNA ligase	LIG4
27.3366	27.206	27.9319	NaN	NaN	27.6634	28.0059	27.6973	27.0223	0.386948	NaN	0.503045	27.3366	27.6634	27.6973				4	4	4	19.4	19.4	19.4	33.62	0	59.744	2277400000	28	A6NDU8;A0A0C4DGW6	A6NDU8;A0A0C4DGW6	UPF0600 protein C5orf51	C5orf51
NaN	NaN	NaN	NaN	NaN	NaN	NaN	NaN	NaN	NaN	NaN	NaN	NaN	NaN	NaN	+			1	1	1	2.7	2.7	2.7	46.144	1	-2	0	0	O75830;A0A0C4DGW9	O75830;A0A0C4DGW9	Serpin I2	SERPINI2
29.2872	29.5603	29.6554	29.6206	29.4532	29.4643	29.6553	29.6433	29.5378	0.191136	0.0936088	0.0646535	29.5603	29.4643	29.6433				6	6	6	35	35	35	23.64	0	27.429	11832000000	78	Q9NWU5;E7ESL0;A0A0C4DGX2;J3KQY1;Q9NWU5-2;Q9NWU5-3	Q9NWU5;E7ESL0;A0A0C4DGX2;J3KQY1;Q9NWU5-2;Q9NWU5-3	39S ribosomal protein L22, mitochondrial	MRPL22
30.994	31.0605	30.684	31.0569	31.1296	31.1421	30.8788	30.9688	31.1507	0.200945	0.0460082	0.138514	30.994	31.1296	30.9688				35	35	35	24.3	24.3	24.3	217.17	0	227.1	32444000000	236	P24928;A0A0C4DGZ0;A0A087WWE2;P24928-2	P24928;A0A0C4DGZ0;A0A087WWE2	DNA-directed RNA polymerase II subunit RPB1;DNA-directed RNA polymerase	POLR2A
NaN	NaN	27.3013	NaN	NaN	NaN	27.3011	NaN	NaN	NaN	NaN	NaN	27.3013	NaN	27.3011				2	2	2	11.3	11.3	11.3	33.575	0	30.617	1063300000	16	Q8N5P1;A0A0C4DGZ1	Q8N5P1;A0A0C4DGZ1	Zinc finger CCCH domain-containing protein 8	ZC3H8
NaN	NaN	NaN	NaN	26.6473	27.0001	NaN	NaN	26.2339	NaN	0.249466	NaN	NaN	26.8237	26.2339				5	5	5	12.1	12.1	12.1	61.247	0	24.785	977960000	21	O14773;A0A0C4DGZ9;O14773-2;E7EV34	O14773;A0A0C4DGZ9;O14773-2	Tripeptidyl-peptidase 1	TPP1
NaN	NaN	NaN	24.0014	NaN	24.6764	NaN	NaN	NaN	NaN	0.477297	NaN	NaN	24.3389	NaN				6	6	6	8.8	8.8	8.8	79.897	0	7.0381	815970000	19	Q9NVU0;A0A0C4DH01;Q9NVU0-3;Q9NVU0-2;Q9NVU0-5;Q9NVU0-4;H3BNJ0	Q9NVU0;A0A0C4DH01;Q9NVU0-3;Q9NVU0-2;Q9NVU0-5;Q9NVU0-4	DNA-directed RNA polymerase III subunit RPC5	POLR3E
NaN	NaN	NaN	NaN	NaN	27.4665	NaN	NaN	NaN	NaN	NaN	NaN	NaN	27.4665	NaN				1	1	1	11.7	11.7	11.7	12.388	0.00067069	2.6471	989280000	6	Q9NYM9;H7BXT7;E9PHY4;A0A0C4DH16;B8ZZS0	Q9NYM9;H7BXT7;E9PHY4;A0A0C4DH16;B8ZZS0	BET1-like protein	BET1L
NaN	NaN	NaN	NaN	NaN	NaN	NaN	26.0313	NaN	NaN	NaN	NaN	NaN	NaN	26.0313				8	3	3	19.3	8	8	60.886	0	3.7392	356880000	7	Q9NZN3;A0A0C4DH83;Q9NZN3-2	Q9NZN3;A0A0C4DH83	EH domain-containing protein 3	EHD3
NaN	NaN	NaN	28.3415	NaN	NaN	NaN	NaN	NaN	NaN	NaN	NaN	NaN	28.3415	NaN				1	1	1	5.3	5.3	5.3	28.457	0.0017549	2.0174	1988000000	9	A0A0D9SEI0;Q9P0P8	A0A0D9SEI0;Q9P0P8	Uncharacterized protein C6orf203	C6orf203
NaN	NaN	NaN	NaN	NaN	NaN	NaN	NaN	NaN	NaN	NaN	NaN	NaN	NaN	NaN	+			13	1	1	22	1.5	1.5	92.706	1	-2	0	1	P21127;A0A0D9SEI3;J3QKR5;B7ZVY7;A0A0D9SER5;A0A0D9SEN2;J3QR44;P21127-8;P21127-3;P21127-2;P21127-9;J3QR29;P21127-5;P21127-10;P21127-6;P21127-12;P21127-4;Q9UQ88-8;Q9UQ88-9;J3KS35;E7ESP2;Q5QPQ9;E9PFJ2;A0A087WYI9;A0A087X1I0	P21127;A0A0D9SEI3;J3QKR5;B7ZVY7;A0A0D9SER5;A0A0D9SEN2;J3QR44;P21127-8;P21127-3;P21127-2;P21127-9;J3QR29;P21127-5;P21127-10;P21127-6;P21127-12;P21127-4	Cyclin-dependent kinase 11B	CDK11B;CDC2L1
NaN	NaN	NaN	NaN	NaN	26.8459	NaN	NaN	26.7312	NaN	NaN	NaN	NaN	26.8459	26.7312				4	4	4	5.6	5.6	5.6	103.78	0	5.9442	516570000	11	Q96EK7;A0A0D9SEJ5;F5GY05;Q96EK7-2;Q96EK7-3	Q96EK7;A0A0D9SEJ5;F5GY05;Q96EK7-2;Q96EK7-3	Constitutive coactivator of peroxisome proliferator-activated receptor gamma	FAM120B
NaN	NaN	NaN	NaN	NaN	NaN	NaN	NaN	NaN	NaN	NaN	NaN	NaN	NaN	NaN				4	1	1	37.5	10.4	10.4	10.925	0.0042004	1.6475	0	2	A0A0D9SEM9	A0A0D9SEM9		DDX39A
NaN	NaN	NaN	NaN	NaN	NaN	26.9811	27.1681	NaN	NaN	NaN	0.132229	NaN	NaN	27.0746				2	2	2	4.5	4.5	4.5	67.256	0	10.137	1421300000	12	Q6VN20;A0A0D9SEU5;R4GMX8;Q6VN20-3;R4GMX7;R4GNA3;R4GN91;Q6VN20-2	Q6VN20;A0A0D9SEU5;R4GMX8;Q6VN20-3;R4GMX7;R4GNA3;R4GN91;Q6VN20-2	Ran-binding protein 10	RANBP10
NaN	NaN	NaN	NaN	25.1823	NaN	NaN	NaN	NaN	NaN	NaN	NaN	NaN	25.1823	NaN				3	3	3	1.3	1.3	1.3	327.82	0	3.3099	83445000	6	Q8NFP9;Q5T321;A0A0D9SF28;F5GXV7	Q8NFP9;Q5T321;A0A0D9SF28;F5GXV7	Neurobeachin	NBEA
NaN	NaN	NaN	NaN	NaN	NaN	NaN	NaN	NaN	NaN	NaN	NaN	NaN	NaN	NaN				3	3	3	9.6	9.6	9.6	53.259	0	7.6093	173870000	4	Q9Y3T6;H0YBU3;A0A0D9SF44;Q9Y3T6-2;E5RIK1	Q9Y3T6;H0YBU3;A0A0D9SF44;Q9Y3T6-2	R3H and coiled-coil domain-containing protein 1	R3HCC1
33.1752	32.6879	32.8466	32.7631	32.8842	32.8691	32.7819	32.6569	32.9385	0.248538	0.0659917	0.141096	32.8466	32.8691	32.7819				25	25	24	42.1	42.1	40.5	73.243	0	233.21	113230000000	303	O00571;A0A0D9SFB3;A0A0D9SG12;A0A0D9SF53;O00571-2;O15523;O15523-2;O15523-3;B4DLA0;C9J8G5;C9J081;A0A087WX09;A0A087WVZ1	O00571;A0A0D9SFB3;A0A0D9SG12;A0A0D9SF53;O00571-2;O15523;O15523-2	ATP-dependent RNA helicase DDX3X;ATP-dependent RNA helicase DDX3Y	DDX3X;DDX3Y
NaN	NaN	NaN	NaN	NaN	NaN	NaN	25.9119	NaN	NaN	NaN	NaN	NaN	NaN	25.9119				5	5	5	6.5	6.5	6.5	131.87	0	5.0145	492440000	14	Q99569;Q99569-2;A0A0D9SF60;E9PHJ1;E7EP40;E7EMY7;E7EST6	Q99569;Q99569-2;A0A0D9SF60	Plakophilin-4	PKP4
29.255	29.3786	29.2222	29.3592	29.5225	29.6367	29.3613	29.7546	29.4006	0.0824756	0.139472	0.21662	29.255	29.5225	29.4006				8	8	6	23	23	17.9	55.594	0	79.389	10709000000	93	Q9BZK7;A0A0D9SF63;F8W9D8;C9IYU9;C9JCW4;C9JLJ1;C9JTW8;C9JY82;C9JCK0;C9JBN1;C9JEC9;C9J3H2;C9J903;A0A0D9SEW5;A0A0D9SFS8;C9J7E1;A0A0D9SF25	Q9BZK7;A0A0D9SF63	F-box-like/WD repeat-containing protein TBL1XR1	TBL1XR1
29.1666	28.9507	29.0857	29.1364	29.075	28.6695	29.2103	29.1964	28.9764	0.109073	0.253705	0.131214	29.0857	29.075	29.1964				7	7	7	19.4	19.4	19.4	56.72	0	64.264	8025000000	59	Q8N6H7;E9PQP3;A0A0D9SF70;G5E9L0;Q8N6H7-3;Q8N6H7-2;H0YDN9;E9PMU9;E9PIY6;E9PMR9;E9PM63;H0YDX1;E9PJT7;E9PK28;E9PN48;E9PM18;E9PNY8;H0YF45	Q8N6H7;E9PQP3;A0A0D9SF70;G5E9L0;Q8N6H7-3;Q8N6H7-2;H0YDN9	ADP-ribosylation factor GTPase-activating protein 2	ARFGAP2
NaN	26.3103	25.9632	NaN	26.4693	26.1009	NaN	NaN	NaN	0.245438	0.260497	NaN	26.1367	26.2851	NaN				1	1	1	4.8	4.8	4.8	52.112	0	3.3952	695710000	15	Q86Y97;A0A0D9SF94	Q86Y97;A0A0D9SF94	Histone-lysine N-methyltransferase SUV420H2	SUV420H2
NaN	NaN	27.4225	NaN	NaN	NaN	26.851	26.9363	NaN	NaN	NaN	0.0603165	27.4225	NaN	26.8937				10	6	4	12.7	8.2	5.9	97.407	0	10.142	1349000000	22	Q05193;A0A0D9SFE4;Q05193-3;A0A0D9SFB1;Q05193-5;Q05193-2	Q05193;A0A0D9SFE4;Q05193-3;A0A0D9SFB1;Q05193-5;Q05193-2	Dynamin-1	DNM1
NaN	NaN	26.5623	NaN	NaN	26.7838	NaN	NaN	NaN	NaN	NaN	NaN	26.5623	26.7838	NaN				2	2	2	5.8	5.8	5.8	50.869	0	7.0658	618210000	12	Q9Y2Z9;A0A0D9SFJ1;G3XA86;Q9Y2Z9-2;Q9Y2Z9-3	Q9Y2Z9;A0A0D9SFJ1;G3XA86;Q9Y2Z9-2;Q9Y2Z9-3	Ubiquinone biosynthesis monooxygenase COQ6, mitochondrial	COQ6
27.6054	27.8901	27.761	28.1228	28.025	28.1188	27.7847	27.984	28.1965	0.142556	0.0553466	0.205935	27.761	28.1188	27.984				19	19	19	12.7	12.7	12.7	233.11	0	85.187	3811800000	98	Q92614;Q92614-4;A0A0D9SFK2;Q92614-3;Q92614-2;Q92614-5;H0YEV9	Q92614;Q92614-4;A0A0D9SFK2;Q92614-3;Q92614-2;Q92614-5	Unconventional myosin-XVIIIa	MYO18A
NaN	NaN	NaN	NaN	NaN	NaN	NaN	24.121	NaN	NaN	NaN	NaN	NaN	NaN	24.121				2	2	2	3.7	3.7	3.7	134.86	0	4.7642	23148000	2	Q86XP1;Q86XP1-2;A0A0D9SFR6;Q86XP1-5;Q86XP1-3	Q86XP1;Q86XP1-2;A0A0D9SFR6;Q86XP1-5;Q86XP1-3	Diacylglycerol kinase eta	DGKH
NaN	NaN	NaN	NaN	NaN	24.8134	NaN	NaN	NaN	NaN	NaN	NaN	NaN	24.8134	NaN				2	2	2	2.6	2.6	2.6	131.79	0	4.6431	243240000	7	Q53SF7;A0A0D9SG04;Q53SF7-4;Q53SF7-3;Q53SF7-2	Q53SF7;A0A0D9SG04;Q53SF7-4;Q53SF7-3;Q53SF7-2	Cordon-bleu protein-like 1	COBLL1
NaN	NaN	NaN	NaN	NaN	24.307	NaN	NaN	NaN	NaN	NaN	NaN	NaN	24.307	NaN				3	2	2	5.4	3.5	3.5	87.644	0.00097975	2.2859	131320000	4	Q9H4G0-2;A0A0D9SG07;Q9H4G0-4;Q9H4G0-3;Q9H4G0;Q4VXN0;A0A0C4DH22;H7C2K6	Q9H4G0-2;A0A0D9SG07;Q9H4G0-4;Q9H4G0-3;Q9H4G0;Q4VXN0;A0A0C4DH22	Band 4.1-like protein 1	EPB41L1
29.6275	29.8658	29.2078	29.592	29.737	29.026	28.2922	28.9141	29.298	0.333142	0.3757	0.507572	29.6275	29.592	28.9141				2	2	2	31.1	31.1	31.1	13.635	0	89.277	9069700000	28	A0A0D9SG71;P49459;A0A0D9SEZ6	A0A0D9SG71;P49459;A0A0D9SEZ6	Ubiquitin-conjugating enzyme E2 A	UBE2A
27.9733	28.031	NaN	NaN	NaN	NaN	27.7644	27.7278	27.7869	0.0407995	NaN	0.0298287	28.0022	NaN	27.7644				8	8	8	11.7	11.7	11.7	100.69	0	22.807	2901300000	36	Q05086;Q05086-3;A0A0D9SG77;Q05086-2;S4R306;A0A0D9SG63	Q05086;Q05086-3;A0A0D9SG77;Q05086-2	Ubiquitin-protein ligase E3A	UBE3A
NaN	NaN	NaN	NaN	25.4385	NaN	NaN	NaN	NaN	NaN	NaN	NaN	NaN	25.4385	NaN				1	1	1	3.7	3.7	3.7	33.601	0.00034002	2.8283	107690000	2	Q6P1N9;H0YBX2;G5EA19;U3KQS5;E5RGF2;A0A0D9SGD3;E5RG17;Q6P1N9-2	Q6P1N9;H0YBX2;G5EA19;U3KQS5;E5RGF2;A0A0D9SGD3;E5RG17;Q6P1N9-2	Putative deoxyribonuclease TATDN1	TATDN1
NaN	NaN	NaN	NaN	NaN	25.2973	NaN	NaN	NaN	NaN	NaN	NaN	NaN	25.2973	NaN				2	2	2	4.1	4.1	4.1	77.916	0	4.8608	403740000	8	Q92581-2;Q92581;A0A0D9SGH0;Q92581-3	Q92581-2;Q92581;A0A0D9SGH0;Q92581-3	Sodium/hydrogen exchanger 6	SLC9A6
NaN	NaN	NaN	NaN	NaN	NaN	26.0457	NaN	NaN	NaN	NaN	NaN	NaN	NaN	26.0457				7	7	7	7.2	7.2	7.2	173.1	0	22.299	262370000	11	O43426;A0A0D9SGJ6;J3KQV8;O43426-4;J3KPK1;C9JFZ1;O43426-2;C9JW66;C9J1Z6;O43426-5	O43426;A0A0D9SGJ6;J3KQV8;O43426-4;J3KPK1;C9JFZ1;O43426-2	Synaptojanin-1	SYNJ1
NaN	NaN	NaN	NaN	NaN	NaN	NaN	NaN	NaN	NaN	NaN	NaN	NaN	NaN	NaN				2	1	1	15	6.9	6.9	19.815	0	4.4204	391880000	9	Q93096;A0A0D9SGK2	Q93096;A0A0D9SGK2	Protein tyrosine phosphatase type IVA 1	PTP4A1
29.7188	30.1595	29.8974	30.3085	30.1377	29.8866	30.187	29.7325	29.8687	0.221665	0.21222	0.233251	29.8974	30.1377	29.8687				21	21	21	19.3	19.3	19.3	141.35	0	153.19	17560000000	129	O60610;O60610-2;A0A0G2JH68;O60610-3;H9KV28;B4E2I7;E5RJ79	O60610;O60610-2;A0A0G2JH68;O60610-3;H9KV28	Protein diaphanous homolog 1	DIAPH1
NaN	NaN	NaN	25.3277	NaN	NaN	NaN	NaN	NaN	NaN	NaN	NaN	NaN	25.3277	NaN				1	1	1	2.6	2.6	2.6	67.942	0.0016152	2.144	50054000	2	Q6NYC8;A0A0G2JHC2;Q6NYC8-3	Q6NYC8;A0A0G2JHC2;Q6NYC8-3	Phostensin	PPP1R18
NaN	NaN	NaN	NaN	NaN	NaN	NaN	NaN	NaN	NaN	NaN	NaN	NaN	NaN	NaN				1	1	1	1.7	1.7	1.7	88.67	0.0026988	1.9402	0	1	Q8TD31;A2ABH1;A0A0G2JJ47;A0A0G2JII5;B0S7V6;A0A0G2JPU2;A0A0G2JP87;Q8TD31-3;Q8TD31-2	Q8TD31;A2ABH1;A0A0G2JJ47;A0A0G2JII5;B0S7V6;A0A0G2JPU2;A0A0G2JP87;Q8TD31-3;Q8TD31-2	Coiled-coil alpha-helical rod protein 1	CCHCR1
27.6348	27.2557	NaN	27.5975	NaN	27.5289	27.7193	NaN	27.3396	0.268065	0.0485073	0.268488	27.4452	27.5632	27.5294				9	9	9	12.1	12.1	12.1	132.37	0	36.979	1853600000	30	Q96KQ7;Q96KQ7-2;A0A0G2JIS2;A2ABF8;A0A0G2JIR1;A2ABF9;A0A0G2JK64;A0A0G2JRR0;A0A0G2JRN8;H0Y4K5;Q96KQ7-3	Q96KQ7;Q96KQ7-2;A0A0G2JIS2;A2ABF8;A0A0G2JIR1;A2ABF9;A0A0G2JK64;A0A0G2JRR0;A0A0G2JRN8	Histone-lysine N-methyltransferase EHMT2	EHMT2
36.1129	36.0724	35.8697	36.0682	36.1293	36.1567	35.8683	35.9317	36.0844	0.130302	0.0453072	0.111082	36.0724	36.1293	35.9317				29	27	14	59.7	56.5	28.3	70.108	0	323.31	1060600000000	1048	A0A0G2JIW1;P0DMV9;P0DMV8;P0DMV8-2;V9GZ37	A0A0G2JIW1;P0DMV9;P0DMV8;P0DMV8-2;V9GZ37	Heat shock 70 kDa protein 1B;Heat shock 70 kDa protein 1A	HSPA1B;HSPA1A
NaN	NaN	NaN	NaN	NaN	NaN	NaN	NaN	NaN	NaN	NaN	NaN	NaN	NaN	NaN				1	1	1	19.4	19.4	19.4	11.84	0.0075563	1.2834	0	0	Q9NS25;A0A0G2JJ56	Q9NS25;A0A0G2JJ56	Sperm protein associated with the nucleus on the X chromosome B/F	SPANXB1
28.8804	28.7289	28.43	28.2797	28.5745	28.8799	28.5866	28.626	28.9032	0.229184	0.300116	0.172544	28.7289	28.5745	28.626				6	1	1	28.6	6.8	6.8	35.787	0	9.4308	5989800000	29	A0A0G2JJL1	A0A0G2JJL1
30.6084	30.6839	30.5067	30.6218	30.7078	30.7481	30.8094	30.9316	30.8858	0.0889224	0.0645137	0.0617352	30.6084	30.7078	30.8858				19	19	3	36	36	8.4	88.06	0	119.98	27390000000	183	P25440;A0A0G2JK44;P25440-2;H0Y6K2;P25440-4;U3KQA6;A0A0G2JHL0;E9PIQ3;A0A0G2JHN8;H0Y799;E9PKQ9;H0YDJ7;U3KPW0	P25440;A0A0G2JK44;P25440-2;H0Y6K2;P25440-4;U3KQA6;A0A0G2JHL0;E9PIQ3	Bromodomain-containing protein 2	BRD2
NaN	NaN	NaN	NaN	NaN	NaN	NaN	NaN	25.8675	NaN	NaN	NaN	NaN	NaN	25.8675				3	2	2	7.9	5.4	5.4	56.921	0	4.2017	177400000	5	P28702;A0A0G2JKR7;P28702-3;A0A0G2JHI1	P28702;A0A0G2JKR7;P28702-3	Retinoic acid receptor RXR-beta	RXRB
28.4706	27.9592	27.5815	28.1097	27.9514	27.7309	27.6237	28.0171	27.3753	0.446223	0.190249	0.323618	27.9592	27.9514	27.6237				12	12	12	15.7	15.7	15.7	118.37	0	43.838	3378100000	52	B7ZL25;B4E0K6;A0A0G2JL52;Q5ST30;A0A0A0MTG1;A0A0G2JIA5;Q5ST30-4;Q5ST30-3;B7ZCJ6;Q5ST30-2;A2ABL6	B7ZL25;B4E0K6;A0A0G2JL52;Q5ST30;A0A0A0MTG1;A0A0G2JIA5;Q5ST30-4;Q5ST30-3	Valine--tRNA ligase, mitochondrial	VARS2
NaN	26.6225	NaN	26.1374	26.0897	26.5148	26.6683	NaN	27.0992	NaN	0.232886	0.304691	26.6225	26.1374	26.8838				5	5	5	12.5	12.5	12.5	59.716	0	10.78	1397500000	21	P04062;A0A0G2JNZ5;A0A0G2JLB3;P04062-4;P04062-2;A0A0G2JNZ0;P04062-5;P04062-3	P04062;A0A0G2JNZ5;A0A0G2JLB3;P04062-4;P04062-2;A0A0G2JNZ0;P04062-5	Glucosylceramidase	GBA
NaN	NaN	NaN	NaN	NaN	NaN	NaN	NaN	NaN	NaN	NaN	NaN	NaN	NaN	NaN				4	4	4	11.9	11.9	11.9	59.143	0	27.55	1169600000	21	Q16625;Q16625-3;A0A0G2JMZ8;Q16625-4;Q16625-2;Q16625-5;A0A0G2JPF2;Q16625-6;Q16625-7	Q16625;Q16625-3;A0A0G2JMZ8;Q16625-4;Q16625-2;Q16625-5	Occludin	OCLN
NaN	NaN	NaN	NaN	NaN	25.0559	NaN	NaN	NaN	NaN	NaN	NaN	NaN	25.0559	NaN				3	3	3	10.6	10.6	10.6	33.652	0.0068441	1.3568	115140000	3	Q9BSV6;B0V3J0;A9C4B9;A0A0G2JNK5;E7EQB3	Q9BSV6;B0V3J0;A9C4B9;A0A0G2JNK5;E7EQB3	tRNA-splicing endonuclease subunit Sen34	TSEN34
NaN	NaN	NaN	NaN	NaN	NaN	NaN	NaN	NaN	NaN	NaN	NaN	NaN	NaN	NaN				2	2	2	1.3	1.3	1.3	293.88	0	3.298	163950000	4	A6H8Y1;A0A0G2JNU3;A6H8Y1-5;A6H8Y1-4;A6H8Y1-3;A6H8Y1-2;A6H8Y1-7;A6H8Y1-6;A0A0G2JN16;A0A0A0MRX7	A6H8Y1;A0A0G2JNU3;A6H8Y1-5;A6H8Y1-4;A6H8Y1-3;A6H8Y1-2;A6H8Y1-7;A6H8Y1-6;A0A0G2JN16;A0A0A0MRX7	Transcription factor TFIIIB component B homolog	BDP1
NaN	NaN	NaN	NaN	NaN	NaN	NaN	27.0531	NaN	NaN	NaN	NaN	NaN	NaN	27.0531				5	5	5	6.6	6.6	6.6	119.1	0	24.164	484960000	10	Q9Y666;A0A0G2JNW7;H0YB78;Q9Y666-2	Q9Y666;A0A0G2JNW7;H0YB78	Solute carrier family 12 member 7	SLC12A7
NaN	NaN	NaN	NaN	NaN	NaN	NaN	NaN	NaN	NaN	NaN	NaN	NaN	NaN	NaN				1	1	1	3.4	3.4	3.4	52.764	0.0026993	1.9412	41001000	1	Q96N66;H7C2M4;C9J4E9;A0A0G2JNX6;A9C4B8;Q96N66-3	Q96N66;H7C2M4;C9J4E9;A0A0G2JNX6;A9C4B8;Q96N66-3	Lysophospholipid acyltransferase 7	MBOAT7
27.1419	26.882	NaN	NaN	NaN	NaN	27.2859	27.0188	27.2861	0.183776	NaN	0.154268	27.0119	NaN	27.2859				5	3	0	20.3	10.1	0	40.921	0	67.953	1725400000	23	P01892;A0A0G2JNY4;P16189;P30459	P01892;A0A0G2JNY4	HLA class I histocompatibility antigen, A-2 alpha chain	HLA-A
30.412	30.3897	30.3755	30.1919	30.2559	30.2135	30.155	30.065	30.2657	0.0183997	0.0325581	0.100527	30.3897	30.2135	30.155				27	27	26	26.5	26.5	25.7	174.88	0	135.74	19145000000	195	Q14160;Q14160-3;A0A0G2JNZ2;A0A0G2JPP5;Q14160-2;A0A0G2JMS7;H0YCG0;H0YDF9	Q14160;Q14160-3;A0A0G2JNZ2;A0A0G2JPP5;Q14160-2;A0A0G2JMS7	Protein scribble homolog	SCRIB
NaN	NaN	NaN	NaN	NaN	NaN	26.3689	NaN	NaN	NaN	NaN	NaN	NaN	NaN	26.3689				5	5	5	10	10	10	77.054	0	9.4554	750030000	13	O75943;A0A0G2JP78;A0A0G2JPT5;O75943-4;O75943-2;A0A0G2JNH5;O75943-3;H0Y9J8;D6RAW6	O75943;A0A0G2JP78;A0A0G2JPT5;O75943-4;O75943-2;A0A0G2JNH5;O75943-3	Cell cycle checkpoint protein RAD17	RAD17
NaN	NaN	NaN	NaN	27.1438	NaN	NaN	NaN	NaN	NaN	NaN	NaN	NaN	27.1438	NaN				2	1	1	6.8	3	3	38.224	0.00097863	2.2679	510740000	5	P17693;Q8MH48;Q5RJ85;A0A0G2JPQ3	P17693;Q8MH48;Q5RJ85;A0A0G2JPQ3	HLA class I histocompatibility antigen, alpha chain G	HLA-G
29.4515	29.1539	29.342	29.1379	29.2623	29.0557	29.28	29.222	29.4472	0.15052	0.104016	0.11693	29.342	29.1379	29.28				14	14	14	29.3	29.3	29.3	86.706	0	123.57	9568900000	102	Q6P996;A0A0G2JPZ1;H3BND4;Q6P996-3;Q6P996-4;Q6P996-5;Q86XE2;Q6P996-2;Q6XYB5;Q6P474;J3KNK7;H3BNL6	Q6P996;A0A0G2JPZ1;H3BND4;Q6P996-3;Q6P996-4;Q6P996-5	Pyridoxal-dependent decarboxylase domain-containing protein 1	PDXDC1
NaN	NaN	NaN	NaN	NaN	NaN	NaN	NaN	NaN	NaN	NaN	NaN	NaN	NaN	NaN				1	1	1	3.3	3.3	3.3	57.889	0	4.1597	0	1	P78395;B5MCY4;A0A0G2JRX7;E7EMH2;H7C2P3;E7EW99	P78395;B5MCY4;A0A0G2JRX7;E7EMH2;H7C2P3;E7EW99	Melanoma antigen preferentially expressed in tumors	PRAME
27.0366	27.2078	NaN	NaN	27.2979	27.125	NaN	NaN	NaN	0.121057	0.122258	NaN	27.1222	27.2114	NaN				3	3	3	8.5	8.5	8.5	64.177	0	8.0688	952930000	14	A0AVF1;A0AVF1-3;B7Z2T3;B7Z6R6;A0AVF1-2	A0AVF1;A0AVF1-3;B7Z2T3;B7Z6R6;A0AVF1-2	Intraflagellar transport protein 56	TTC26
29.7364	29.9669	29.5897	29.3456	29.7621	29.4854	29.5665	29.5823	29.9083	0.190145	0.211967	0.192939	29.7364	29.4854	29.5823				18	18	18	25	25	25	117.97	0	62.263	13046000000	148	A0AVT1;A0AVT1-2;H0Y8S8;A0AVT1-4;A0AVT1-3;H0Y9U5	A0AVT1;A0AVT1-2	Ubiquitin-like modifier-activating enzyme 6	UBA6
30.0845	29.7002	29.5099	29.8518	29.768	29.8568	29.4712	29.6648	29.6112	0.292708	0.0498885	0.0999614	29.7002	29.8518	29.6112				18	18	18	29	29	29	98.008	0	114.69	13961000000	151	H7BXI1;A0FGR8-6;A0FGR8;A0FGR8-2;A0A087WXU3;A0FGR8-4;A0FGR8-5	H7BXI1;A0FGR8-6;A0FGR8;A0FGR8-2;A0A087WXU3;A0FGR8-4	Extended synaptotagmin-2	ESYT2
28.0214	27.7091	27.698	27.9904	27.8283	27.9036	27.6339	27.5742	27.8609	0.183595	0.0811179	0.151268	27.7091	27.9036	27.6339				12	12	12	23.9	23.9	23.9	71.639	0	82.46	3568500000	60	A0MZ66;A0MZ66-4;A0MZ66-3;A0MZ66-8;A0MZ66-5;A0MZ66-6;A0MZ66-2;A0MZ66-7	A0MZ66;A0MZ66-4;A0MZ66-3;A0MZ66-8;A0MZ66-5;A0MZ66-6;A0MZ66-2	Shootin-1	KIAA1598
NaN	NaN	NaN	24.9482	NaN	NaN	NaN	NaN	NaN	NaN	NaN	NaN	NaN	24.9482	NaN				1	1	1	2.5	2.5	2.5	89.374	0.0050942	1.535	121560000	4	A1A4S6;H0Y8W5	A1A4S6;H0Y8W5	Rho GTPase-activating protein 10	ARHGAP10
25.8704	NaN	NaN	NaN	NaN	NaN	NaN	NaN	NaN	NaN	NaN	NaN	25.8704	NaN	NaN				3	3	3	10.6	10.6	10.6	54.173	0	5.0716	231570000	6	A1L020	A1L020	RNA-binding protein MEX3A	MEX3A
28.9877	29.2935	29.3671	28.5936	28.6509	28.6063	29.2854	28.8941	29.1762	0.201195	0.0300937	0.201916	29.2935	28.6063	29.1762				9	9	9	20.7	20.7	20.7	67.867	0	42.082	7990400000	81	A1L0T0;M0R026;M0QZX5;E9PJS0;E9PL44;M0R1B5;E9PNL1	A1L0T0;M0R026	Acetolactate synthase-like protein	ILVBL
NaN	NaN	NaN	NaN	NaN	NaN	NaN	NaN	NaN	NaN	NaN	NaN	NaN	NaN	NaN				3	3	3	23.9	23.9	23.9	29.057	0	12.234	1070500000	13	A1L170;A1L170-2;F8W6W0;H7C2G1	A1L170;A1L170-2;F8W6W0	Uncharacterized protein C1orf226	C1orf226
NaN	NaN	NaN	NaN	NaN	NaN	NaN	NaN	23.8425	NaN	NaN	NaN	NaN	NaN	23.8425				1	1	1	1.2	1.2	1.2	134.41	0.0011386	2.2353	16184000	2	A1L390;G3V311;A1L390-2;A1L390-3	A1L390;G3V311;A1L390-2;A1L390-3	Pleckstrin homology domain-containing family G member 3	PLEKHG3
29.8941	29.6805	29.8741	29.652	29.7843	29.5813	29.4764	29.4653	29.6298	0.117973	0.103045	0.091938	29.8741	29.652	29.4764				14	14	14	23.4	23.4	23.4	101.58	0	83.657	12253000000	91	A1X283;G3V144	A1X283	SH3 and PX domain-containing protein 2B	SH3PXD2B
33.3805	33.2988	33.1796	33.3043	33.4124	33.3149	33.3437	33.3581	33.3185	0.101032	0.059588	0.0200441	33.2988	33.3149	33.3437				28	28	28	42.7	42.7	42.7	85.424	0	323.31	158920000000	393	Q99798;A2A274	Q99798;A2A274	Aconitate hydratase, mitochondrial	ACO2
NaN	NaN	NaN	NaN	NaN	NaN	NaN	NaN	NaN	NaN	NaN	NaN	NaN	NaN	NaN				2	2	2	4.9	4.9	4.9	58.18	0	5.5029	420160000	7	Q9Y672;S4R350;A2A2G4	Q9Y672;S4R350;A2A2G4	Dolichyl pyrophosphate Man9GlcNAc2 alpha-1,3-glucosyltransferase	ALG6
NaN	NaN	NaN	NaN	26.2381	NaN	NaN	NaN	NaN	NaN	NaN	NaN	NaN	26.2381	NaN				1	1	1	1.7	1.7	1.7	72.216	0.00067047	2.644	564900000	7	Q9NTW7;A2A2N6;A2A2N5;Q9NTW7-3;Q9NTW7-2	Q9NTW7;A2A2N6;A2A2N5;Q9NTW7-3;Q9NTW7-2	Zinc finger protein 64 homolog, isoforms 3 and 4	ZFP64
29.134	28.7878	28.9866	28.6578	28.744	28.6409	29.3238	29.3941	28.6767	0.173735	0.0552953	0.395462	28.9866	28.6578	29.3238				7	7	7	27.3	27.3	27.3	43.472	0	51.669	8198400000	74	Q9Y312;A2A2Q9	Q9Y312;A2A2Q9	Protein AAR2 homolog	AAR2
NaN	NaN	NaN	NaN	25.2217	NaN	NaN	NaN	NaN	NaN	NaN	NaN	NaN	25.2217	NaN				1	1	1	4.7	4.7	4.7	27.661	0.0012985	2.2081	181420000	3	P04156;X6RKS3;A2A2V1;P04156-2	P04156;X6RKS3;A2A2V1;P04156-2	Major prion protein	PRNP
NaN	NaN	NaN	NaN	NaN	NaN	NaN	NaN	NaN	NaN	NaN	NaN	NaN	NaN	NaN	+			1	1	1	0.9	0.9	0.9	118.23	1	-2	0	0	A2A2Z9	A2A2Z9	Ankyrin repeat domain-containing protein 18B	ANKRD18B
NaN	NaN	NaN	NaN	NaN	NaN	NaN	NaN	NaN	NaN	NaN	NaN	NaN	NaN	NaN				1	1	1	1.6	1.6	1.6	106.6	0.0074265	1.3238	0	0	O95786;A2A376;O95786-2	O95786;A2A376;O95786-2	Probable ATP-dependent RNA helicase DDX58	DDX58
NaN	NaN	NaN	NaN	NaN	NaN	NaN	NaN	NaN	NaN	NaN	NaN	NaN	NaN	NaN				5	3	0	8.5	5.2	0	95.047	0	9.2836	617620000	13	A2A3N6	A2A3N6	Putative PIP5K1A and PSMD4-like protein	PIPSL
NaN	29.1995	NaN	NaN	NaN	NaN	NaN	NaN	NaN	NaN	NaN	NaN	29.1995	NaN	NaN				6	1	1	20.6	6.4	6.4	24.968	0	8.4232	4581500000	8	A2A3R5	A2A3R5	40S ribosomal protein S6	RPS6
NaN	NaN	NaN	NaN	NaN	23.7103	NaN	NaN	NaN	NaN	NaN	NaN	NaN	23.7103	NaN				1	1	1	2.8	2.8	2.8	47.78	0.0014594	2.19	174950000	9	Q8IV20;A2A3Z5	Q8IV20;A2A3Z5	Laccase domain-containing protein 1	LACC1
27.741	27.9802	27.6943	28.1169	NaN	27.8151	27.8244	27.5541	NaN	0.153371	0.213405	0.191131	27.741	27.966	27.6893				6	6	0	26	26	0	40.648	0	30.852	3239800000	36	P10321;O19617;A2AEA2;P30499;Q95604;F8W9Z8;Q09160;A0A0G2JKJ1;Q9GJ45;B0UXQ0;P30512;P30456;P10314	P10321;O19617;A2AEA2;P30499;Q95604	HLA class I histocompatibility antigen, Cw-7 alpha chain;HLA class I histocompatibility antigen, Cw-1 alpha chain;HLA class I histocompatibility antigen, Cw-17 alpha chain	HLA-C
NaN	NaN	NaN	NaN	NaN	NaN	NaN	NaN	NaN	NaN	NaN	NaN	NaN	NaN	NaN	+			1	1	1	1.8	1.8	1.8	97.4	1	-2	0	0	Q96CC6;F8WCF7;A2IDA2;F8WBS4	Q96CC6;F8WCF7;A2IDA2;F8WBS4	Inactive rhomboid protein 1	RHBDF1
29.4792	28.7525	28.3706	28.2932	28.8656	28.8468	28.5944	29.0872	28.7534	0.563166	0.325184	0.251514	28.7525	28.8468	28.7534				5	5	5	24.2	24.2	24.2	32.868	0	56.89	7556900000	48	P29372;A2IDA3;P29372-5;P29372-4;P29372-2	P29372;A2IDA3;P29372-5;P29372-4;P29372-2	DNA-3-methyladenine glycosylase	MPG
NaN	NaN	26.9392	26.4728	26.122	26.2456	26.9504	27.1247	27.3332	NaN	0.177931	0.191655	26.9392	26.2456	27.1247				4	4	4	15.6	15.6	15.6	30.156	0	8.1233	1785200000	48	Q13084;A2IDC7;Q4TT37;A2IDC6	Q13084;A2IDC7;Q4TT37;A2IDC6	39S ribosomal protein L28, mitochondrial	MRPL28
NaN	NaN	NaN	NaN	NaN	NaN	NaN	NaN	NaN	NaN	NaN	NaN	NaN	NaN	NaN				1	1	1	1	1	1	113.13	0.00033733	2.7278	63527000	4	Q96IR2;A2RRD8;M0R0Z8;M0R1K6;M0QZA2;M0R2Z6;M0R2L4;M0R2N3;M0QX96	Q96IR2;A2RRD8;M0R0Z8;M0R1K6;M0QZA2;M0R2Z6;M0R2L4;M0R2N3;M0QX96	Zinc finger protein 845;Zinc finger protein 320	ZNF845;ZNF320
NaN	NaN	NaN	26.5129	NaN	26.638	NaN	NaN	NaN	NaN	0.0884598	NaN	NaN	26.5755	NaN				10	10	10	6	6	6	268.57	0	16.238	861110000	17	A2RRP1;A2RRP1-2;H0Y5G7;H7C007	A2RRP1;A2RRP1-2;H0Y5G7	Neuroblastoma-amplified sequence	NBAS
NaN	NaN	NaN	NaN	NaN	NaN	NaN	NaN	NaN	NaN	NaN	NaN	NaN	NaN	NaN				7	5	5	9.7	6.7	6.7	92.644	0	9.5696	1081300000	14	A2RTX5;B7ZLP8;A2RTX5-2;H0YKB9	A2RTX5;B7ZLP8;A2RTX5-2	Probable threonine--tRNA ligase 2, cytoplasmic	TARSL2
NaN	NaN	NaN	NaN	NaN	NaN	NaN	NaN	NaN	NaN	NaN	NaN	NaN	NaN	NaN				2	2	2	7	7	7	36.547	0.0029888	1.8205	157820000	3	A2RUC4;A8KAJ9;A2RUC4-2	A2RUC4;A8KAJ9;A2RUC4-2	tRNA wybutosine-synthesizing protein 5	TYW5
NaN	27.502	NaN	NaN	NaN	NaN	NaN	NaN	NaN	NaN	NaN	NaN	27.502	NaN	NaN				11	11	10	15.2	15.2	14.1	120.88	0	49.154	1699100000	34	O75044;A2RUF3;B7ZM87;A0A075B7B5;Q5VZB4;P0DJJ0;A0A075B7E9;P0DMP2;A0A075B7E6;A0A087X1G6;A0A075B743;E9PDX4;A0A087X0L1;A0A087WW56	O75044;A2RUF3;B7ZM87;A0A075B7B5;Q5VZB4	SLIT-ROBO Rho GTPase-activating protein 2	SRGAP2
NaN	NaN	NaN	NaN	NaN	NaN	NaN	NaN	NaN	NaN	NaN	NaN	NaN	NaN	NaN				2	2	2	2.2	2.2	2.2	135.89	0.0029865	1.8155	36448000	2	A2RUS2;H0YAY3;E9PF32;A2RUS2-2;B3KRG7	A2RUS2;H0YAY3;E9PF32;A2RUS2-2;B3KRG7	DENN domain-containing protein 3	DENND3
NaN	NaN	NaN	NaN	NaN	25.3909	NaN	NaN	NaN	NaN	NaN	NaN	NaN	25.3909	NaN				1	1	1	2.3	2.3	2.3	74.233	0.0035932	1.7194	50866000	2	Q49MG5;A2VCS9;E7ETZ8	Q49MG5;A2VCS9;E7ETZ8	Microtubule-associated protein 9	MAP9
NaN	NaN	NaN	NaN	23.9035	NaN	NaN	NaN	NaN	NaN	NaN	NaN	NaN	23.9035	NaN				2	2	2	19.5	19.5	19.5	16.765	0.0011371	2.2107	109000000	5	A2VDF0;X6R6T9;A2VDF0-2;X6RK00	A2VDF0;X6R6T9;A2VDF0-2;X6RK00	Fucose mutarotase	FUOM
NaN	NaN	NaN	NaN	NaN	NaN	NaN	NaN	NaN	NaN	NaN	NaN	NaN	NaN	NaN	+			1	1	1	0.5	0.5	0.5	179.34	1	-2	0	0	A2VDJ0;H0Y2M0;A2VDJ0-2;A2VDJ0-6;A2VDJ0-3;A2VDJ0-5	A2VDJ0;H0Y2M0;A2VDJ0-2;A2VDJ0-6;A2VDJ0-3;A2VDJ0-5	Transmembrane protein 131-like	KIAA0922
28.2168	28.1456	28.1081	28.026	27.8409	28.2562	28.3837	28.3665	28.5329	0.0552138	0.208058	0.0915106	28.1456	28.026	28.3837				22	22	22	15.6	15.6	15.6	214.82	0	106.05	4436800000	78	A3KMH1;A3KMH1-3;A3KMH1-2	A3KMH1;A3KMH1-3;A3KMH1-2	von Willebrand factor A domain-containing protein 8	VWA8
28.647	28.7041	28.2371	28.2083	28.251	28.2353	28.149	28.3181	28.6029	0.254744	0.0215977	0.229394	28.647	28.2353	28.3181				17	17	17	17.5	17.5	17.5	154.31	0	63.405	5538700000	75	A3KN83;A3KN83-3;A3KN83-2;A3KN83-4;Q9Y2G9;K7ES28;Q9Y2G9-3	A3KN83;A3KN83-3;A3KN83-2;A3KN83-4	Protein strawberry notch homolog 1	SBNO1
28.8229	28.6379	28.7147	28.9201	29.0364	28.814	29.0331	28.47	28.8014	0.0929437	0.111239	0.283018	28.7147	28.9201	28.8014				10	10	10	35.4	35.4	35.4	42.932	0	58.828	6937500000	71	A4D1E9;A4D1E9-2;C9JEQ8;C9J8R7;C9JNI1;F8WBY0;F8WCN4;F8WBB5;A4D1E9-3	A4D1E9;A4D1E9-2;C9JEQ8	GTP-binding protein 10	GTPBP10
NaN	NaN	NaN	NaN	24.1429	NaN	NaN	NaN	NaN	NaN	NaN	NaN	NaN	24.1429	NaN				3	3	3	5.1	5.1	5.1	83.343	0	4.1904	90656000	6	A4D1P6;C9J1X0;A4D1P6-2;A4D1P6-3	A4D1P6;C9J1X0;A4D1P6-2;A4D1P6-3	WD repeat-containing protein 91	WDR91
NaN	NaN	NaN	NaN	24.7933	NaN	NaN	NaN	NaN	NaN	NaN	NaN	NaN	24.7933	NaN				5	5	5	14.7	14.7	14.7	51.445	0	4.0176	132190000	6	A4D1U4;C9J7X6	A4D1U4;C9J7X6	Protein LCHN	LCHN;KIAA1147
NaN	NaN	NaN	NaN	NaN	NaN	NaN	NaN	NaN	NaN	NaN	NaN	NaN	NaN	NaN				1	1	1	2.7	2.7	2.7	58.165	0.0094269	1.1775	0	0	P04798;A4F3V8;E7EMT5;Q5J9B1;P04798-3	P04798;A4F3V8;E7EMT5;Q5J9B1;P04798-3	Cytochrome P450 1A1;Cytochrome P450	CYP1A1
26.0086	NaN	26.0133	NaN	NaN	NaN	25.6846	NaN	NaN	0.00332319	NaN	NaN	26.011	NaN	25.6846				2	2	2	6.5	6.5	6.5	38.658	0.00034276	2.9472	372740000	9	A5D8V6;F5H4Q5	A5D8V6;F5H4Q5	Vacuolar protein sorting-associated protein 37C	VPS37C
NaN	NaN	NaN	NaN	NaN	NaN	NaN	NaN	NaN	NaN	NaN	NaN	NaN	NaN	NaN				2	2	2	4.8	4.8	4.8	31.135	0	5.5125	190270000	5	A5PLL7;Q5TGE2;A5PLL7-2	A5PLL7;Q5TGE2;A5PLL7-2	Transmembrane protein 189	TMEM189
30.9408	30.9598	30.9262	31.0469	31.1836	30.8973	30.9991	31.3095	31.0998	0.0168479	0.143198	0.158358	30.9408	31.0469	31.0998				45	45	2	25.7	25.7	1.3	266.94	0	252.67	33522000000	287	A5YKK6;A5YKK6-4;H3BMZ2;H3BVC9;B5MDN3;H3BR89;H3BMH0;H3BNB1;H3BT18;H3BU44	A5YKK6;A5YKK6-4	CCR4-NOT transcription complex subunit 1	CNOT1
NaN	NaN	NaN	NaN	NaN	NaN	NaN	NaN	NaN	NaN	NaN	NaN	NaN	NaN	NaN				44	1	1	25.6	1.2	1.2	266.38	0	11.679	118030000	4	A5YKK6-2;A5YKK6-3	A5YKK6-2;A5YKK6-3	CCR4-NOT transcription complex subunit 1	CNOT1
NaN	NaN	NaN	NaN	NaN	NaN	NaN	NaN	NaN	NaN	NaN	NaN	NaN	NaN	NaN				1	1	1	4	4	4	34.325	0.00033784	2.7457	2399200000	12	Q9Y5U2;A6NCC9;E9PME3;C9JHT9;C9JJV1;Q9Y5U2-2	Q9Y5U2;A6NCC9;E9PME3;C9JHT9;C9JJV1;Q9Y5U2-2	Protein TSSC4	TSSC4
NaN	NaN	NaN	NaN	NaN	NaN	NaN	NaN	NaN	NaN	NaN	NaN	NaN	NaN	NaN				2	2	2	16.8	16.8	16.8	14.688	0	3.7885	6403400000	8	Q9GZQ8;A6NCE7;H3BTL1;Q9H492;Q9H492-2	Q9GZQ8;A6NCE7;H3BTL1;Q9H492;Q9H492-2	Microtubule-associated proteins 1A/1B light chain 3B;Microtubule-associated proteins 1A/1B light chain 3 beta 2;Microtubule-associated proteins 1A/1B light chain 3A	MAP1LC3B;MAP1LC3B2;MAP1LC3A
NaN	NaN	NaN	NaN	NaN	NaN	NaN	NaN	NaN	NaN	NaN	NaN	NaN	NaN	NaN				1	1	1	1.6	1.6	1.6	71.695	0.0046526	1.5923	124140000	1	A6NDB9;K7EKN5	A6NDB9;K7EKN5	Paralemmin-3	PALM3
30.1099	29.6772	30.4457	29.4594	29.4781	29.5882	30.4016	30.9308	29.3951	0.385266	0.0695952	0.780114	30.1099	29.4781	30.4016				5	5	5	22.1	22.1	22.1	34.006	0	14.749	15636000000	62	A6NDG6;H3BV17	A6NDG6	Phosphoglycolate phosphatase	PGP
NaN	NaN	NaN	NaN	NaN	NaN	NaN	NaN	NaN	NaN	NaN	NaN	NaN	NaN	NaN				2	2	2	7.7	7.7	7.7	40.078	0	6.4577	50364000	1	A6NED2;G3V2I3	A6NED2;G3V2I3	RCC1 domain-containing protein 1	RCCD1
26.8304	26.4429	26.8913	27.3147	NaN	27.1886	26.6702	25.9391	26.97	0.243218	0.0891652	0.530273	26.8304	27.2516	26.6702				3	3	3	34	34	34	10.659	0	10.259	1710300000	28	P05114;A6NL93;A6NEL0	P05114;A6NL93;A6NEL0	Non-histone chromosomal protein HMG-14	HMGN1
NaN	NaN	NaN	NaN	NaN	25.7938	NaN	NaN	NaN	NaN	NaN	NaN	NaN	25.7938	NaN				33	1	1	23.3	0.9	0.9	213.4	0	3.4795	619290000	11	P51610-4;A6NEM2;P51610-3	P51610-4;A6NEM2	Host cell factor 1;HCF N-terminal chain 1;HCF N-terminal chain 2;HCF N-terminal chain 3;HCF N-terminal chain 4;HCF N-terminal chain 5;HCF N-terminal chain 6;HCF C-terminal chain 1;HCF C-terminal chain 2;HCF C-terminal chain 3;HCF C-terminal chain 4;HCF C-terminal chain 5;HCF C-terminal chain 6	HCFC1
NaN	NaN	NaN	NaN	24.6797	NaN	NaN	NaN	NaN	NaN	NaN	NaN	NaN	24.6797	NaN				4	4	4	4.3	4.3	4.3	116.67	0	3.9169	1177300000	9	O75665;A6NF31;O75665-3;A0A0A0MS89;O75665-2	O75665;A6NF31;O75665-3;A0A0A0MS89;O75665-2	Oral-facial-digital syndrome 1 protein	OFD1
NaN	NaN	NaN	NaN	NaN	25.5614	NaN	NaN	NaN	NaN	NaN	NaN	NaN	25.5614	NaN				2	2	2	3.9	3.9	3.9	108.44	0	5.4559	213730000	4	A6NFI3	A6NFI3	Zinc finger protein 316	ZNF316
29.2967	29.3485	29.3848	29.3671	29.3199	29.6172	29.1075	29.2614	29.1572	0.0442769	0.159774	0.078542	29.3485	29.3671	29.1572				5	5	5	17	17	17	55.756	0	189.84	9913900000	71	Q92599;Q92599-4;A6NMH6;A6NFQ9;F8W8I8;Q92599-2;A0A087X142;Q92599-3;A0A0A0MRP8;C9J4G8;C9JV02	Q92599;Q92599-4;A6NMH6;A6NFQ9;F8W8I8;Q92599-2;A0A087X142;Q92599-3	Septin-8	2016-09-08
NaN	NaN	25.3743	NaN	NaN	NaN	NaN	NaN	NaN	NaN	NaN	NaN	25.3743	NaN	NaN				1	1	1	3.7	3.7	3.7	39.493	0.0028504	1.9	55899000	1	Q96EV8;D6RAX1;D6RCT8;A6NFV8;Q96EV8-2	Q96EV8;D6RAX1;D6RCT8;A6NFV8;Q96EV8-2	Dysbindin	DTNBP1
32.3997	32.0736	31.7167	31.7559	31.7019	31.5451	31.9238	31.9893	31.9575	0.341616	0.109498	0.0327547	32.0736	31.7019	31.9575				11	11	11	45.7	45.7	45.7	24.327	0	60.9	61303000000	142	Q9UKK9;A6NFX8;A6NJU6;A6NCQ0;H0YEY4;C9JYY9	Q9UKK9;A6NFX8;A6NJU6	ADP-sugar pyrophosphatase	NUDT5
NaN	27.4626	NaN	NaN	NaN	27.9935	NaN	NaN	NaN	NaN	NaN	NaN	27.4626	27.9935	NaN				3	3	3	21.6	21.6	21.6	18.224	0	7.9824	2144000000	9	K7EIJ0;A6NG10;Q969T9;B4DFG2;K7ENL2;K7EMC9;K7EIN1;K7ESN4	K7EIJ0;A6NG10;Q969T9;B4DFG2;K7ENL2;K7EMC9	WW domain-binding protein 2	WBP2
NaN	NaN	NaN	NaN	NaN	NaN	NaN	NaN	25.2487	NaN	NaN	NaN	NaN	NaN	25.2487				2	2	2	9.3	9.3	9.3	41.757	0	5.1213	206850000	4	Q9BY41;A6NGJ7;A6NMT1;Q9BY41-5;Q9BY41-2;Q9BY41-4;E7EVA8;Q9BY41-6	Q9BY41;A6NGJ7;A6NMT1;Q9BY41-5;Q9BY41-2;Q9BY41-4;E7EVA8;Q9BY41-6	Histone deacetylase 8	HDAC8
NaN	NaN	NaN	NaN	26.0773	NaN	NaN	NaN	NaN	NaN	NaN	NaN	NaN	26.0773	NaN				1	1	1	5.1	5.1	5.1	30.971	0.00034335	2.9801	431460000	8	Q8N2K1-3;Q8N2K1;D6RD90;B1AMF0;A6NGS0;Q8N2K1-2	Q8N2K1-3;Q8N2K1;D6RD90;B1AMF0;A6NGS0;Q8N2K1-2	Ubiquitin-conjugating enzyme E2 J2	UBE2J2
NaN	NaN	NaN	25.3609	NaN	NaN	NaN	NaN	NaN	NaN	NaN	NaN	NaN	25.3609	NaN				1	1	1	5.1	5.1	5.1	32.011	0.0028445	1.8739	126080000	6	O95070;E9PS11;A6NGW1	O95070;E9PS11;A6NGW1	Protein YIF1A	YIF1A
NaN	NaN	NaN	NaN	NaN	NaN	NaN	NaN	NaN	NaN	NaN	NaN	NaN	NaN	NaN				1	1	1	9.4	9.4	9.4	17.908	0.0028405	1.8535	0	0	A6NGY3	A6NGY3	Uncharacterized protein C5orf52	C5orf52
28.7199	28.8334	28.8244	28.7988	28.8311	28.9475	28.9075	28.7954	28.9165	0.063092	0.0782136	0.0674688	28.8244	28.8311	28.9075				13	12	12	16.6	15.9	15.9	152.38	0	175.27	6979300000	97	Q14202;A6NHB5;Q14202-2;A6NHN7;A6NL54;Q14202-3;A6NC58	Q14202;A6NHB5;Q14202-2;A6NHN7;A6NL54;Q14202-3	Zinc finger MYM-type protein 3	ZMYM3
NaN	NaN	NaN	NaN	NaN	NaN	NaN	NaN	NaN	NaN	NaN	NaN	NaN	NaN	NaN				3	1	1	8.3	3.8	3.8	49.908	0.00034043	2.8358	220300000	2	A6NHL2;A6NHL2-2	A6NHL2;A6NHL2-2	Tubulin alpha chain-like 3	TUBAL3
31.512	31.47	NaN	31.7268	NaN	NaN	NaN	NaN	NaN	0.0296984	NaN	NaN	31.491	31.7268	NaN				4	1	1	14.7	3.3	3.3	34.803	0.00034136	2.8873	11122000000	16	A6NHQ2	A6NHQ2	rRNA/tRNA 2-O-methyltransferase fibrillarin-like protein 1	FBLL1
30.3804	30.2571	30.5086	30.5106	30.4316	30.3797	30.5509	30.4106	30.4102	0.125758	0.0659155	0.0811175	30.3804	30.4316	30.4106				31	31	31	20.3	20.3	20.3	226.37	0	230.3	22206000000	233	A6NHR9;A6NHR9-2;J3KTL8;A6NHR9-3;J3QSH1;J3KRK8	A6NHR9;A6NHR9-2;J3KTL8	Structural maintenance of chromosomes flexible hinge domain-containing protein 1	SMCHD1
NaN	NaN	NaN	NaN	NaN	NaN	NaN	NaN	NaN	NaN	NaN	NaN	NaN	NaN	NaN				5	5	5	20.7	20.7	20.7	36.056	0	3.7841	380800000	7	A6NHX0;A6NNH0;Q8WTX7;F2Z3I9;F2Z2C1;F8WD52;B7WPJ3	A6NHX0;A6NNH0	GATS-like protein 2;GATS-like protein 1	GATSL2;GATSL1
28.5152	28.5833	28.4755	28.4118	28.2313	28.3093	27.8502	NaN	28.1723	0.0545197	0.0905268	0.227759	28.5152	28.3093	28.0112				7	7	6	31.1	31.1	27.5	28.136	0	15.466	4570800000	42	A6NIH7;K7EJU3;K7EN86	A6NIH7	Protein unc-119 homolog B	UNC119B
NaN	NaN	NaN	NaN	NaN	NaN	NaN	NaN	NaN	NaN	NaN	NaN	NaN	NaN	NaN				3	3	3	3.3	3.3	3.3	137.31	0	5.0582	189850000	5	P46020;A6NIT2;A6NMN0;P46020-3;P46020-2	P46020;A6NIT2;A6NMN0;P46020-3;P46020-2	Phosphorylase b kinase regulatory subunit alpha, skeletal muscle isoform	PHKA1
NaN	NaN	NaN	27.5137	NaN	NaN	27.2795	27.2672	27.4441	NaN	NaN	0.098774	NaN	27.5137	27.2795				8	8	8	5.2	5.2	5.2	237.67	0	16.797	1846900000	28	Q5JSL3;A6NIW2	Q5JSL3;A6NIW2	Dedicator of cytokinesis protein 11	DOCK11
26.3545	27.454	26.6411	26.4503	26.9983	26.5615	26.7749	26.7974	26.4733	0.570358	0.289673	0.180973	26.6411	26.5615	26.7749				8	8	8	27.8	27.8	27.8	46.121	0	23.714	1597100000	37	A6NJ78;A6NJ78-2;P0C7V9;A6NJ78-4	A6NJ78;A6NJ78-2	Probable methyltransferase-like protein 15	METTL15
31.045	30.5517	30.8142	30.8324	30.8477	30.6116	30.7322	30.5702	30.7336	0.246819	0.132117	0.0939379	30.8142	30.8324	30.7322				10	10	10	23.1	23.1	23.1	56.068	0	46.659	28152000000	101	P54578;A6NJA2;P54578-2;P54578-3;J3QQT6;J3KS55	P54578;A6NJA2;P54578-2;P54578-3	Ubiquitin carboxyl-terminal hydrolase 14;Ubiquitin carboxyl-terminal hydrolase	USP14
NaN	NaN	29.4481	29.4679	29.7082	29.7103	29.3255	29.2452	NaN	NaN	0.139348	0.0567816	29.4481	29.7082	29.2854				2	2	2	14.6	14.6	14.6	16.46	0	5.2787	11292000000	23	P47813;O14602;A6NJH9;X6RAC9	P47813;O14602;A6NJH9;X6RAC9	Eukaryotic translation initiation factor 1A, X-chromosomal;Eukaryotic translation initiation factor 1A, Y-chromosomal	EIF1AX;EIF1AY
26.8359	26.2482	26.8888	26.6259	26.5084	26.3967	26.5789	26.6276	26.4574	0.355565	0.114612	0.0876567	26.8359	26.5084	26.5789				4	4	4	18.9	18.9	18.9	45.209	0	80.83	1330100000	33	A6NKD9;G3V4C8;H0YJY5;H0YJE0	A6NKD9	Coiled-coil domain-containing protein 85C	CCDC85C
26.5168	NaN	25.5331	NaN	NaN	26.2543	NaN	26.1456	26.8261	0.695581	NaN	0.481186	26.025	26.2543	26.4858				1	1	1	5	5	5	43.553	0	11.413	1037700000	20	A6NKF1;H0YEW7;F8WC89;A6NKF1-2	A6NKF1;H0YEW7;F8WC89;A6NKF1-2	SAC3 domain-containing protein 1	SAC3D1
NaN	NaN	NaN	NaN	NaN	NaN	NaN	NaN	NaN	NaN	NaN	NaN	NaN	NaN	NaN				21	3	0	16.5	2.5	0	197.48	0	5.4696	1224700000	9	A6NKT7;J3KNE0;C9J6W1;Q7Z3J3-2;C9J1W9;C9JF75	A6NKT7;J3KNE0	RanBP2-like and GRIP domain-containing protein 3	RGPD3
NaN	NaN	NaN	NaN	NaN	NaN	NaN	NaN	NaN	NaN	NaN	NaN	NaN	NaN	NaN				1	1	1	10.1	10.1	10.1	21.962	0.0026967	1.9306	248180000	2	A6NLC8	A6NLC8	Putative TAF11-like protein ENSP00000332601
28.62	28.5456	28.6007	28.4415	28.5543	28.1237	28.7216	28.8407	28.3292	0.0386087	0.223285	0.267642	28.6007	28.4415	28.7216				1	1	1	14.6	14.6	14.6	15.771	0	5.8902	8782100000	45	A6NLH6;Q9P003	A6NLH6;Q9P003	Protein cornichon homolog 4	CNIH4
NaN	NaN	25.9242	NaN	NaN	NaN	NaN	NaN	NaN	NaN	NaN	NaN	25.9242	NaN	NaN				2	2	1	9.2	9.2	6.2	31.518	0	4.013	296680000	6	A6NM71;O60831	A6NM71;O60831	PRA1 family protein 2	PRAF2
NaN	NaN	NaN	NaN	NaN	25.0203	NaN	NaN	NaN	NaN	NaN	NaN	NaN	25.0203	NaN				1	1	1	8.5	8.5	8.5	25.809	0	146.12	322090000	10	P60033;E9PM31;H0YEE2;E9PJK1;E9PRJ8;H0YDL9;H0YDJ9;E9PIF1;A6NMH8	P60033;E9PM31;H0YEE2;E9PJK1;E9PRJ8;H0YDL9;H0YDJ9;E9PIF1;A6NMH8	CD81 antigen;Tetraspanin	CD81
NaN	NaN	27.6451	27.5844	27.4865	27.635	NaN	NaN	27.4145	NaN	0.0754953	NaN	27.6451	27.5844	27.4145				5	5	5	6.8	6.8	6.8	125.57	0	27.26	2009100000	21	O60879;A6NML8;K4DI95;C9J6U3;O60879-2;O60879-3	O60879;A6NML8;K4DI95;C9J6U3;O60879-2;O60879-3	Protein diaphanous homolog 2	DIAPH2
NaN	NaN	NaN	NaN	NaN	NaN	NaN	NaN	NaN	NaN	NaN	NaN	NaN	NaN	NaN				1	1	1	2	2	2	90.785	0.00082495	2.4231	94982000	3	Q2M3G4;C9JXU1;A6NN40;Q2M3G4-2	Q2M3G4;C9JXU1;A6NN40;Q2M3G4-2	Protein Shroom1	SHROOM1
NaN	27.0564	26.6148	NaN	27.2193	26.8297	27.1355	27.5563	27.6519	0.312259	0.275488	0.274736	26.8356	27.0245	27.5563				9	9	9	7.1	7.1	7.1	206.94	0	18.701	1801000000	30	O75147;A6NN50;O75147-1;O75147-2;O75147-4;A8MSZ8	O75147;A6NN50;O75147-1;O75147-2;O75147-4	Obscurin-like protein 1	OBSL1
NaN	NaN	NaN	NaN	NaN	NaN	NaN	NaN	NaN	NaN	NaN	NaN	NaN	NaN	NaN				2	2	2	4.4	4.4	4.4	25.416	0.0049513	1.5588	2302800000	7	P21926;A6NNI4;G8JLH6	P21926;A6NNI4;G8JLH6	CD9 antigen;Tetraspanin	CD9
31.2281	31.0091	31.0102	31.0449	30.9616	31.0782	31.0345	30.9322	30.9004	0.126123	0.0600604	0.0700707	31.0102	31.0449	30.9322				29	29	29	23.4	23.4	23.4	213.57	0	323.31	32058000000	298	Q12888;A6NNK5;Q12888-3;Q12888-2;C9JXV0;M0R142;H7BZY0;H7C3N7;H7C151;H7C495	Q12888;A6NNK5;Q12888-3;Q12888-2;C9JXV0	Tumor suppressor p53-binding protein 1	TP53BP1
NaN	NaN	NaN	NaN	23.4183	NaN	NaN	NaN	NaN	NaN	NaN	NaN	NaN	23.4183	NaN				2	2	2	9.6	9.6	9.6	38.515	0.0016129	2.1315	35125000	2	Q9BTX7;A6PVK2;Q5QPC2	Q9BTX7;A6PVK2;Q5QPC2	Alpha-tocopherol transfer protein-like	TTPAL
28.5159	28.4101	28.9545	28.5675	28.3564	28.2995	28.9193	NaN	28.6015	0.288656	0.1412	0.224719	28.5159	28.3564	28.7604				8	8	8	33.5	33.5	33.5	40.667	0	96.868	5586400000	54	Q15257;A6PVN5;Q15257-3;Q15257-2;F6WIT2;Q15257-4;Q68CR8;Q5T949;Q5T948;A6PVN9;B7ZBQ0;A6PVN6;B7ZBP9;B7ZBP7;A6PVN8;C9IZ76;B4DDQ6;H0Y6E5;A6PVN7	Q15257;A6PVN5;Q15257-3;Q15257-2;F6WIT2;Q15257-4;Q68CR8;Q5T949;Q5T948;A6PVN9	Serine/threonine-protein phosphatase 2A activator	PPP2R4;DKFZp781M17165
NaN	NaN	NaN	NaN	NaN	24.9546	NaN	NaN	NaN	NaN	NaN	NaN	NaN	24.9546	NaN				4	1	1	12	3	3	56.052	0	3.1183	227220000	5	Q99755-2;A6PW57;Q99755-3;Q99755;Q99755-4;A2A5X0	Q99755-2;A6PW57;Q99755-3;Q99755;Q99755-4	Phosphatidylinositol 4-phosphate 5-kinase type-1 alpha	PIP5K1A
NaN	NaN	NaN	NaN	NaN	NaN	NaN	23.3369	NaN	NaN	NaN	NaN	NaN	NaN	23.3369				1	1	1	0.9	0.9	0.9	197.3	0.0035949	1.7353	13443000	0	A7E2V4;H0YCW2;S4R3B3;H7C453;S4R3U7;H7BZ52;S4R3H3;S4R393;S4R410;A7E2V4-5;A7E2V4-3;A7E2V4-4;A7E2V4-2	A7E2V4;H0YCW2;S4R3B3;H7C453;S4R3U7;H7BZ52;S4R3H3;S4R393;S4R410;A7E2V4-5;A7E2V4-3;A7E2V4-4;A7E2V4-2	Zinc finger SWIM domain-containing protein 8	ZSWIM8
NaN	NaN	31.4773	31.7041	NaN	31.7523	31.5224	31.6483	32.2948	NaN	0.034083	0.41441	31.4773	31.7282	31.6483				18	1	1	58.5	2.2	2.2	45.338	0	3.839	48774000000	23	A8K7Q2	A8K7Q2		HSPA8
30.147	30.208	30.3671	29.8293	30.1252	29.9295	30.0177	29.9863	30.296	0.113635	0.150497	0.170465	30.208	29.9295	30.0177				5	5	5	24.2	24.2	24.2	20.7	0	11.054	19158000000	62	P55145;A8K878;H7C2D6	P55145;A8K878	Mesencephalic astrocyte-derived neurotrophic factor	MANF
NaN	NaN	26.8797	27.4808	NaN	NaN	NaN	NaN	27.243	NaN	NaN	NaN	26.8797	27.4808	27.243				5	5	5	7.1	7.1	7.1	101.81	0	9.9466	1245900000	15	A8MPP1;Q96FC9;Q92771;Q96FC9-2;Q96FC9-4;Q96FC9-3;R4GNE1;F5GYY1;F5GXL6;F5GXJ8;F6WZM0;F5H235;C9K0E8;B4DMS8;Q96FC9-5	A8MPP1;Q96FC9;Q92771;Q96FC9-2;Q96FC9-4;Q96FC9-3	Putative ATP-dependent RNA helicase DDX11-like protein 8;Probable ATP-dependent RNA helicase DDX11;Putative ATP-dependent RNA helicase DDX12	DDX11L8;DDX11;DDX12P
NaN	NaN	NaN	NaN	NaN	NaN	NaN	NaN	NaN	NaN	NaN	NaN	NaN	NaN	NaN				1	1	1	8	8	8	21.782	0.00098571	2.3703	25941000	1	O14713;C9JBU8;A8MPU2;O14713-2	O14713;C9JBU8;A8MPU2;O14713-2	Integrin beta-1-binding protein 1	ITGB1BP1
NaN	NaN	NaN	NaN	NaN	NaN	NaN	NaN	NaN	NaN	NaN	NaN	NaN	NaN	NaN				3	3	3	5.1	5.1	5.1	76.396	0	6.297	287300000	9	Q5JTW2;Q5JTW2-2;A8MST6;Q5JTW2-3;Q5JTW2-5	Q5JTW2;Q5JTW2-2;A8MST6;Q5JTW2-3;Q5JTW2-5	Centrosomal protein of 78 kDa	CEP78
31.1603	31.3622	31.1946	31.0439	31.2748	30.853	30.7469	30.7991	31.0877	0.108036	0.211215	0.183557	31.1946	31.0439	30.7991				4	4	4	12.9	12.9	12.9	24.61	0	7.3677	39818000000	128	P14678;P63162;P14678-2;J3QLE5;A8MT02;P63162-2;P14678-3;J3KRY3;S4R3P3	P14678;P63162;P14678-2;J3QLE5;A8MT02;P63162-2;P14678-3	Small nuclear ribonucleoprotein-associated proteins B and B;Small nuclear ribonucleoprotein-associated protein N	SNRPB;SNRPN
NaN	NaN	NaN	NaN	NaN	24.5038	NaN	NaN	NaN	NaN	NaN	NaN	NaN	24.5038	NaN				3	3	3	7.4	7.4	7.4	71.441	0	6.2897	310100000	13	Q9NUX5;A8MTK3;Q5MJ35;Q5MJ34;B7Z7M5;Q9NUX5-2;V9GY10;H7C0Z6;V9GYE6;H7C4C7	Q9NUX5;A8MTK3;Q5MJ35;Q5MJ34;B7Z7M5;Q9NUX5-2	Protection of telomeres protein 1	POT1
27.7395	27.9304	27.6053	27.6148	27.5691	27.7138	27.9424	27.9438	28.0368	0.163372	0.0739685	0.0541025	27.7395	27.6148	27.9438				2	2	2	10.4	10.4	10.4	33.01	0	7.7311	3689300000	36	O14972;A8MTY9;O14972-2;A8MY26	O14972;A8MTY9;O14972-2;A8MY26	Down syndrome critical region protein 3	DSCR3
NaN	NaN	NaN	NaN	NaN	25.8695	NaN	NaN	NaN	NaN	NaN	NaN	NaN	25.8695	NaN				2	1	1	20.4	8.7	8.7	11.637	0	5.1928	773850000	6	P55854;A8MUA9;A8MU27;P55854-2	P55854;A8MUA9;A8MU27;P55854-2	Small ubiquitin-related modifier 3	SUMO3
NaN	NaN	NaN	NaN	NaN	25.7362	NaN	NaN	NaN	NaN	NaN	NaN	NaN	25.7362	NaN				1	1	1	3.4	3.4	3.4	43.603	0	3.0792	499750000	7	Q53HC9;F8WDX0;F8WB12;F8WDS8;C9J0U9;D3YTH5;A8MUM1	Q53HC9;F8WDX0;F8WB12;F8WDS8;C9J0U9;D3YTH5;A8MUM1	Protein TSSC1	TSSC1
33.5182	33.4284	33.1112	33.5556	33.2623	33.5452	33.3511	33.2877	33.5421	0.213826	0.166417	0.132425	33.4284	33.5452	33.3511				6	6	6	36.5	36.5	36.5	17.695	0	68.635	179030000000	122	P62750;H7BY10;K7EJV9;K7ERT8;A8MUS3;K7EMA7	P62750;H7BY10;K7EJV9;K7ERT8;A8MUS3;K7EMA7	60S ribosomal protein L23a	RPL23A
NaN	NaN	NaN	NaN	NaN	NaN	NaN	NaN	NaN	NaN	NaN	NaN	NaN	NaN	NaN				2	2	2	3.4	3.4	3.4	87.434	0.0016168	2.1498	153180000	0	A8MVW0;K7EMG4	A8MVW0;K7EMG4	Protein FAM171A2	FAM171A2
NaN	NaN	NaN	NaN	26.7525	NaN	NaN	NaN	NaN	NaN	NaN	NaN	NaN	26.7525	NaN				5	3	3	5.6	3.7	3.7	110.75	0	7.9972	1440800000	7	Q96G01;Q96G01-4;Q96G01-3;A8MVZ6;F8VZX7;F8W056;Q96G01-2	Q96G01;Q96G01-4;Q96G01-3;A8MVZ6	Protein bicaudal D homolog 1	BICD1
31.809	31.5555	31.5815	31.3239	31.4222	31.4106	31.478	31.6947	31.4298	0.13946	0.0537187	0.141099	31.5815	31.4106	31.478				10	9	9	34.3	31.6	31.6	39.455	0	74.321	73352000000	171	P09972;A8MVZ9;J3KSV6;J3QKP5;C9J8F3;J3QKK1;K7EKH5	P09972;A8MVZ9;J3KSV6;J3QKP5;C9J8F3;J3QKK1;K7EKH5	Fructose-bisphosphate aldolase C;Fructose-bisphosphate aldolase	ALDOC
NaN	30.5806	31.0276	30.2972	30.234	30.5017	31.1951	31.2766	30.7617	0.316076	0.139927	0.276767	30.8041	30.2972	31.1951				4	4	4	36.8	36.8	36.8	8.496	0	12.776	32133000000	53	P62308;A8MWD9;Q49AN9;F5H013;C9JVQ0	P62308;A8MWD9;Q49AN9;F5H013;C9JVQ0	Small nuclear ribonucleoprotein G;Putative small nuclear ribonucleoprotein G-like protein 15	SNRPG;SNRPGP15
NaN	NaN	28.7289	28.2565	28.6001	28.4662	28.4355	28.5745	28.0622	NaN	0.173188	0.264929	28.7289	28.4662	28.4355				9	9	9	18.3	18.3	18.3	86.908	0	29.683	5485600000	40	P18074;A8MX75;E7EVE9;K7EKF3;P18074-2;K7EIT8;B4E0F6	P18074;A8MX75;E7EVE9;K7EKF3;P18074-2	TFIIH basal transcription factor complex helicase XPD subunit	ERCC2
NaN	NaN	24.1689	NaN	NaN	NaN	NaN	NaN	NaN	NaN	NaN	NaN	24.1689	NaN	NaN	+			6	1	1	25.2	3	3	33.995	1	-2	45495000	2	A8MXB9;H7C3B2;J3QT17;Q8NBJ7-5;F8WEV7;F8WES7;Q8NBJ7-4	A8MXB9;H7C3B2;J3QT17;Q8NBJ7-5	Sulfatase-modifying factor 2	SUMF2
33.9157	33.9214	34.1091	33.8929	33.9402	33.9241	34.0417	34.1087	34.1929	0.110052	0.0240494	0.0757645	33.9214	33.9241	34.1087				29	29	29	44.2	44.2	44.2	99.966	0	323.31	261280000000	413	A8MXP9;P43243;D6REM6;D6R991;H0Y8T4;B3KM87;P43243-2;Q68E03;D6R8Z5;D6RCM3;D6REK4;D6RBI2;D6RE02;D6RIA2;D6RB45;D6R9F3;D6RAM9;D6RAY2;D6RBS2;D6RBK5	A8MXP9;P43243;D6REM6;D6R991	Matrin-3	MATR3
NaN	NaN	NaN	NaN	NaN	NaN	NaN	24.9873	NaN	NaN	NaN	NaN	NaN	NaN	24.9873				1	1	1	9.5	9.5	9.5	18.392	0.00097688	2.2488	42198000	2	Q92934;F5GYS3;A8MXU7	Q92934;F5GYS3;A8MXU7	Bcl2-associated agonist of cell death	BAD
28.323	28.5649	28.3445	28.542	28.388	28.6404	28.0428	28.2204	28.7241	0.133887	0.127216	0.353418	28.3445	28.542	28.2204				7	7	7	28.3	28.3	28.3	42.233	0	28.856	4932600000	55	A8MXV4	A8MXV4	Nucleoside diphosphate-linked moiety X motif 19, mitochondrial	NUDT19
25.6837	NaN	NaN	NaN	NaN	NaN	NaN	NaN	NaN	NaN	NaN	NaN	25.6837	NaN	NaN				3	3	3	12	12	12	29.044	0	3.3836	180070000	8	Q9BZG1;Q96PJ7;C9JBG0;A8MYQ9;E7ES60;Q9BZG1-4;C9JY26;Q9BZG1-2;V9GY61;K7EJW7;K7EIF2;J3QLC6;H7C0Y7	Q9BZG1;Q96PJ7;C9JBG0;A8MYQ9;E7ES60;Q9BZG1-4;C9JY26;Q9BZG1-2	Ras-related protein Rab-34	RAB34
NaN	27.4496	NaN	27.1511	27.1695	NaN	NaN	27.2682	27.375	NaN	0.0130109	0.0755191	27.4496	27.1603	27.3216				6	6	4	9.2	9.2	6.1	101.55	0	10.559	1969800000	22	Q8NEB9;A8MYT4;K7ENH3;K7EIV6;M0R308	Q8NEB9;A8MYT4	Phosphatidylinositol 3-kinase catalytic subunit type 3;Phosphatidylinositol 3-kinase	PIK3C3
NaN	NaN	NaN	NaN	NaN	NaN	28.3013	28.1649	NaN	NaN	NaN	0.0964495	NaN	NaN	28.2331				4	4	4	30.3	30.3	30.3	20.368	0	7.2491	3136600000	16	P61599;A8MZB2;P61599-2	P61599;A8MZB2;P61599-2	N-alpha-acetyltransferase 20	NAA20
29.8848	30.259	30.1321	30.0757	30.0363	30.5633	30.1707	30.261	30.0307	0.190301	0.293551	0.11604	30.1321	30.0757	30.1707				15	15	15	18.5	18.5	18.5	102.33	0	259.52	18340000000	67	Q8IYB3;A9Z1X7;Q8IYB3-2;E9PCT1;M0R088;M0R1E7;M0QXG5	Q8IYB3;A9Z1X7;Q8IYB3-2;E9PCT1;M0R088	Serine/arginine repetitive matrix protein 1	SRRM1
NaN	NaN	NaN	NaN	NaN	NaN	NaN	24.2247	NaN	NaN	NaN	NaN	NaN	NaN	24.2247				2	1	1	6.8	4.6	4.6	43.898	0.00098538	2.3617	57528000	3	O95503;B0QXZ6	O95503;B0QXZ6	Chromobox protein homolog 6	CBX6
32.3	32.3479	32.3382	32.3768	32.3548	32.4899	32.4084	32.4475	32.2321	0.0253242	0.0724874	0.114751	32.3382	32.3768	32.4084				19	19	19	35.3	35.3	35.3	66.726	0	249.95	84298000000	193	Q9Y262;B0QY89;Q9Y262-2;B0QY90;C9JHP4;C9K0Q7;H7C3A0;H0Y7E6	Q9Y262;B0QY89;Q9Y262-2;B0QY90	Eukaryotic translation initiation factor 3 subunit L	EIF3L
NaN	NaN	NaN	NaN	NaN	NaN	NaN	NaN	NaN	NaN	NaN	NaN	NaN	NaN	NaN				2	2	2	5	5	5	51.293	0.00033898	2.7862	282840000	5	Q9NQG6;B0QY95	Q9NQG6;B0QY95	Mitochondrial dynamics protein MID51	MIEF1
30.8845	30.7757	29.9776	30.9938	30.922	31.1389	30.8352	30.6263	30.7982	0.495188	0.110495	0.111473	30.7757	30.9938	30.7982				5	5	5	12.5	12.5	12.5	68.477	0	107.08	28908000000	101	Q01844;B0QYK0;Q01844-6;Q01844-3;Q01844-5;H7BY36;A0A0D9SFL3;C9JGE3;Q01844-2;Q01844-4;F8WC90	Q01844;B0QYK0;Q01844-6;Q01844-3;Q01844-5;H7BY36;A0A0D9SFL3;C9JGE3;Q01844-2	RNA-binding protein EWS	EWSR1
31.9239	32.5717	32.0122	32.4632	32.4691	32.2605	31.9735	32.3019	32.532	0.351303	0.118768	0.280689	32.0122	32.4632	32.3019				7	7	7	31	31	31	18.007	0	13.676	77654000000	76	P63279;H3BQQ9;B0QYN7;H3BPC4;H3BRD1	P63279;H3BQQ9;B0QYN7;H3BPC4	SUMO-conjugating enzyme UBC9	UBE2I
NaN	NaN	NaN	NaN	NaN	NaN	NaN	NaN	26.3172	NaN	NaN	NaN	NaN	NaN	26.3172				5	5	5	18.9	18.9	18.9	34.566	0	8.4806	633660000	17	O43808;B0QYW5;F6RTR7;F8WE74	O43808;B0QYW5;F6RTR7;F8WE74	Peroxisomal membrane protein PMP34	SLC25A17
30.342	29.9695	29.917	29.9121	29.9084	30.1349	29.8951	30.0056	30.1926	0.23171	0.129715	0.150381	29.9695	29.9121	30.0056				6	6	6	13.6	13.6	13.6	59.058	0	119	16176000000	46	Q99829;F2Z2V0;B0QZ18;A6PVH9;E7ENH5;Q5JX58;Q5JX59;Q5JX60;Q5JX44;Q5JX45;Q5JX56;H0Y524;Q5JX61;Q5JX52;Q5JX54;Q5JX55	Q99829;F2Z2V0;B0QZ18;A6PVH9;E7ENH5;Q5JX58;Q5JX59;Q5JX60;Q5JX44;Q5JX45	Copine-1	CPNE1
NaN	NaN	24.7921	NaN	NaN	NaN	NaN	NaN	NaN	NaN	NaN	NaN	24.7921	NaN	NaN				1	1	1	2.5	2.5	2.5	80.104	0.0094283	1.1792	37337000	1	Q5VV41;B0QZD3;B0QZD4;Q5VV41-2	Q5VV41;B0QZD3;B0QZD4;Q5VV41-2	Rho guanine nucleotide exchange factor 16	ARHGEF16
31.1839	30.8858	31.2944	31.1432	31.1624	31.1706	31.2259	31.3352	31.0691	0.211356	0.0140635	0.133755	31.1839	31.1624	31.2259				20	20	20	42.9	42.9	42.9	57.21	0	222.11	39588000000	193	P48444;B0YIW6;P48444-2;Q6P1Q5;E9PK34	P48444;B0YIW6;P48444-2	Coatomer subunit delta	ARCN1
NaN	NaN	NaN	28.4425	28.183	NaN	NaN	NaN	NaN	NaN	0.183493	NaN	NaN	28.3127	NaN				1	1	1	8.9	8.9	8.9	21.45	0	32.787	4597900000	17	P63000;P15153;P60763;P63000-2;J3KSC4;J3QLK0;B1AH77;B1AH78;B1AH80	P63000;P15153;P60763;P63000-2;J3KSC4;J3QLK0;B1AH77;B1AH78;B1AH80	Ras-related C3 botulinum toxin substrate 1;Ras-related C3 botulinum toxin substrate 2;Ras-related C3 botulinum toxin substrate 3	RAC1;RAC2;RAC3
NaN	NaN	NaN	NaN	NaN	NaN	NaN	NaN	NaN	NaN	NaN	NaN	NaN	NaN	NaN				6	1	1	15.6	2.7	2.7	64.493	0.0068472	1.3613	127210000	3	B1AHC3;B1AHC4;B7ZMA4;H0Y9T8;P85299;G3V0G2;F8WEZ7;E9PH80;B1AHG3;B1AHG4;P85299-3;P85299-5	B1AHC3;B1AHC4;B7ZMA4;H0Y9T8		PRR5-ARHGAP8;LOC553158
NaN	NaN	NaN	NaN	NaN	NaN	NaN	NaN	NaN	NaN	NaN	NaN	NaN	NaN	NaN				1	1	1	1.5	1.5	1.5	74.433	0.0084274	1.2353	43073000	2	P23142-4;B1AHL2	P23142-4;B1AHL2	Fibulin-1	FBLN1
NaN	NaN	25.9143	NaN	NaN	NaN	NaN	NaN	NaN	NaN	NaN	NaN	25.9143	NaN	NaN				1	1	1	4.7	4.7	4.7	24.334	0.0084147	1.224	81270000	1	Q9UI95;B1AK45;B1AK43;B1AK44	Q9UI95;B1AK45;B1AK43;B1AK44	Mitotic spindle assembly checkpoint protein MAD2B	MAD2L2
31.4843	31.5606	31.6168	31.7063	31.4813	31.6032	31.8032	31.7749	31.6177	0.0665035	0.112631	0.0999355	31.5606	31.6032	31.7749				10	10	2	30.9	30.9	5.9	30.628	0	45.469	50091000000	101	P47756-2;B1AK87;B1AK88;B1AK85	P47756-2;B1AK87;B1AK88;B1AK85	F-actin-capping protein subunit beta	CAPZB
NaN	NaN	NaN	NaN	24.0363	NaN	NaN	NaN	NaN	NaN	NaN	NaN	NaN	24.0363	NaN				3	1	1	7.1	2.5	2.5	38.531	0.0049436	1.5429	33839000	2	Q9NUK0;B1AKI6;Q9NUK0-2;C9J4T8;Q9NUK0-4;Q9NUK0-3	Q9NUK0;B1AKI6;Q9NUK0-2;C9J4T8;Q9NUK0-4;Q9NUK0-3	Muscleblind-like protein 3	MBNL3;MBNL1
NaN	NaN	NaN	NaN	24.2427	NaN	NaN	NaN	NaN	NaN	NaN	NaN	NaN	24.2427	NaN				2	2	2	2.2	2.2	2.2	172.42	0.0049559	1.5754	119100000	3	Q9P2R6;B1AKN3;A0A075B770;Q9P2R6-2	Q9P2R6;B1AKN3;A0A075B770;Q9P2R6-2	Arginine-glutamic acid dipeptide repeats protein	RERE
NaN	NaN	NaN	27.2395	NaN	NaN	NaN	NaN	NaN	NaN	NaN	NaN	NaN	27.2395	NaN				2	2	2	10.2	10.2	10.2	23.431	0	9.9112	364000000	6	Q8N983;H0YBU8;H0Y6Y8;B1AL05;Q8N983-4;Q8N983-3;Q8N983-2;Q8N983-6;Q8N983-7	Q8N983;H0YBU8;H0Y6Y8;B1AL05;Q8N983-4;Q8N983-3;Q8N983-2;Q8N983-6;Q8N983-7	39S ribosomal protein L43, mitochondrial	MRPL43
NaN	NaN	NaN	NaN	NaN	NaN	NaN	NaN	NaN	NaN	NaN	NaN	NaN	NaN	NaN				1	1	1	2.2	2.2	2.2	72.759	0.005091	1.5336	0	2	Q9BRK4;S4R3W7;B1AL11;B1AL12;B1AL13	Q9BRK4;S4R3W7;B1AL11;B1AL12;B1AL13	Leucine zipper putative tumor suppressor 2	LZTS2
NaN	NaN	NaN	NaN	NaN	NaN	NaN	NaN	NaN	NaN	NaN	NaN	NaN	NaN	NaN				1	1	1	2.2	2.2	2.2	83.259	0.0037453	1.7122	0	1	Q9Y6B7;B1ALD0	Q9Y6B7;B1ALD0	AP-4 complex subunit beta-1;AP complex subunit beta	AP4B1
27.1886	NaN	NaN	27.5066	27.2112	27.0208	27.3837	27.6154	27.8574	NaN	0.244784	0.236869	27.1886	27.2112	27.6154				5	5	4	10.7	10.7	8.7	73.139	0	22.755	2433200000	33	Q14155-1;B1ALK7;Q14155-5;Q14155;Q14155-6;Q14155-2;Q14155-3;E7EUY6;E9PDQ5;C9JAD7;C9JDI6;B1ANY6;E7ENL8;E7EU80	Q14155-1;B1ALK7;Q14155-5;Q14155;Q14155-6;Q14155-2;Q14155-3;E7EUY6;E9PDQ5	Rho guanine nucleotide exchange factor 7	ARHGEF7
NaN	NaN	NaN	NaN	NaN	NaN	NaN	NaN	NaN	NaN	NaN	NaN	NaN	NaN	NaN				3	3	3	3.2	3.2	3.2	163.35	0	61.194	182570000	5	O95490;O95490-2;H0Y5C0;B1ALU1;B1ALU3;O95490-3;O95490-4;O95490-5;O95490-7;O95490-6	O95490;O95490-2;H0Y5C0;B1ALU1;B1ALU3;O95490-3;O95490-4;O95490-5;O95490-7;O95490-6	Latrophilin-2	LPHN2;ADGRL2
NaN	27.0583	NaN	NaN	NaN	NaN	NaN	27.2176	NaN	NaN	NaN	NaN	27.0583	NaN	27.2176				6	6	6	4.9	4.9	4.9	180.68	0	10.995	1222700000	20	O14795;B1AM27;O14795-2;I6L9J0;F8W8M9	O14795;B1AM27;O14795-2;I6L9J0;F8W8M9	Protein unc-13 homolog B	UNC13B
29.8671	29.3804	29.7531	29.3685	29.1203	28.7378	29.9962	29.9081	29.5397	0.254551	0.317724	0.242169	29.7531	29.1203	29.9081				8	4	4	26.5	19.1	19.1	49.716	0	159.18	12482000000	61	Q14141;B1AMS2;Q14141-2;Q14141-4;Q14141-3	Q14141;B1AMS2;Q14141-2;Q14141-4;Q14141-3	Septin-6	2016-09-06
NaN	NaN	NaN	NaN	NaN	NaN	NaN	NaN	NaN	NaN	NaN	NaN	NaN	NaN	NaN				1	1	1	4.3	4.3	4.3	32.528	0.0075483	1.2723	0	1	P35030;B1AN99;P35030-5;P35030-3;P35030-2;P35030-4	P35030;B1AN99;P35030-5;P35030-3;P35030-2;P35030-4	Trypsin-3	PRSS3
NaN	26.6139	NaN	26.5805	NaN	26.4009	NaN	NaN	26.1888	NaN	0.126996	NaN	26.6139	26.4907	26.1888				6	6	6	45.2	45.2	45.2	21.725	0	28.976	2290500000	28	Q16774;B1ANH5;B1ANH0;B1ANH2;Q16774-2;B1ANG9;B1ANH6;Q16774-3;B1ANH3	Q16774;B1ANH5;B1ANH0;B1ANH2;Q16774-2;B1ANG9;B1ANH6;Q16774-3;B1ANH3	Guanylate kinase	GUK1
31.5627	31.507	31.7257	31.2831	31.6058	31.5759	31.3166	31.4978	31.3877	0.113653	0.178307	0.091297	31.5627	31.5759	31.3877				15	10	10	32.3	21.6	21.6	70.782	0	65.154	44679000000	94	Q13310;Q13310-2;B1ANR0;Q13310-3;H0Y5F5;B1ANR1;H0YCC8;H0YEU6;H0YEQ8;H0Y6X6;H0YER0;Q5JQF8;P0CB38	Q13310;Q13310-2;B1ANR0;Q13310-3;H0Y5F5	Polyadenylate-binding protein 4;Polyadenylate-binding protein	PABPC4
NaN	NaN	NaN	NaN	25.7447	NaN	NaN	NaN	NaN	NaN	NaN	NaN	NaN	25.7447	NaN				1	1	1	6.1	6.1	6.1	33.538	0	16.633	372920000	10	P22415;E9PME6;B1AQP1;P22415-2	P22415;E9PME6;B1AQP1;P22415-2	Upstream stimulatory factor 1	USF1
NaN	NaN	NaN	24.4958	NaN	NaN	NaN	NaN	NaN	NaN	NaN	NaN	NaN	24.4958	NaN				1	1	1	4.2	4.2	4.2	60.089	0	10.327	82052000	2	P49760;P49760-3;B1AVT0	P49760;P49760-3;B1AVT0	Dual specificity protein kinase CLK2	CLK2
NaN	NaN	NaN	NaN	NaN	NaN	NaN	NaN	NaN	NaN	NaN	NaN	NaN	NaN	NaN				1	1	1	5.6	5.6	5.6	22.957	0.0016116	2.1278	180250000	6	B2RA97;Q9Y5N5	B2RA97;Q9Y5N5	HemK methyltransferase family member 2	HEMK2;N6AMT1
NaN	NaN	NaN	NaN	NaN	NaN	NaN	NaN	NaN	NaN	NaN	NaN	NaN	NaN	NaN				3	3	3	1.3	1.3	1.3	292.7	0.0023828	1.9584	243080000	5	B2RTY4;B2RTY4-4;H3BRD5;B2RTY4-2;H3BP49;H3BV44;B2RTY4-5;H3BSU8;H3BMS3;H3BU05;B2RTY4-3	B2RTY4;B2RTY4-4;H3BRD5;B2RTY4-2;H3BP49;H3BV44;B2RTY4-5	Unconventional myosin-IXa	MYO9A
27.9793	28.101	28.2796	27.9379	28.2001	28.2691	28.3794	28.3082	28.0934	0.151046	0.174739	0.148888	28.101	28.2001	28.3082				6	6	6	26.1	26.1	26.1	46.461	0	41.325	4455600000	62	Q6NYC1;B2WTI3;B2WTI4;K7EJU9;Q6NYC1-2;Q6NYC1-3	Q6NYC1;B2WTI3;B2WTI4;K7EJU9;Q6NYC1-2;Q6NYC1-3	Bifunctional arginine demethylase and lysyl-hydroxylase JMJD6	JMJD6
NaN	NaN	NaN	NaN	NaN	NaN	NaN	NaN	NaN	NaN	NaN	NaN	NaN	NaN	NaN				9	2	2	56	12.4	12.4	22.455	0	8.1788	352990000	5	B3KQ25;K7EPX6;K7EKR3;K7EMD0	B3KQ25;K7EPX6;K7EKR3		PSME3
NaN	NaN	NaN	NaN	NaN	24.9676	NaN	NaN	NaN	NaN	NaN	NaN	NaN	24.9676	NaN				1	1	1	3.4	3.4	3.4	63.629	0	3.5238	157450000	6	P17029;B3KRF7;E9PC66	P17029;B3KRF7;E9PC66	Zinc finger protein with KRAB and SCAN domains 1	ZKSCAN1
29.0562	NaN	NaN	29.6524	29.2534	29.4037	NaN	NaN	29.3681	NaN	0.201511	NaN	29.0562	29.4037	29.3681				6	4	4	22.1	15.2	15.2	41.473	0	13.127	7023900000	35	Q9UBU8;B3KTM8;Q9UBU8-2;H0YLJ3;Q9UBU8-3;H0YMJ0;H0YM21;H0YLV1;H0YMT8;H0YNE0;H0YNX3	Q9UBU8;B3KTM8;Q9UBU8-2;H0YLJ3;Q9UBU8-3;H0YMJ0;H0YM21	Mortality factor 4-like protein 1	MORF4L1
NaN	NaN	NaN	NaN	NaN	NaN	NaN	NaN	NaN	NaN	NaN	NaN	NaN	NaN	NaN				1	1	1	3.5	3.5	3.5	58.502	0	4.5865	0	1	Q70CQ3;S4R3D1;B3KUS5	Q70CQ3;S4R3D1;B3KUS5	Ubiquitin carboxyl-terminal hydrolase 30;Ubiquitin carboxyl-terminal hydrolase	USP30
NaN	NaN	NaN	NaN	NaN	NaN	NaN	25.7647	NaN	NaN	NaN	NaN	NaN	NaN	25.7647				3	2	2	2.5	1.4	1.4	175.66	0.0055334	1.4906	72330000	2	Q9UGL1;B3KV94;Q9UGL1-2	Q9UGL1;B3KV94;Q9UGL1-2	Lysine-specific demethylase 5B	KDM5B
NaN	NaN	NaN	NaN	NaN	26.0658	NaN	NaN	NaN	NaN	NaN	NaN	NaN	26.0658	NaN				1	1	1	8.2	8.2	8.2	18.409	0	3.7752	763660000	8	Q8TBK6-2;Q8TBK6;B3KVL5	Q8TBK6-2;Q8TBK6;B3KVL5	Zinc finger CCHC domain-containing protein 10	ZCCHC10
25.4241	NaN	NaN	NaN	NaN	NaN	NaN	NaN	NaN	NaN	NaN	NaN	25.4241	NaN	NaN				5	5	1	29.4	29.4	5.3	27.443	0	132.12	538710000	15	B3KVN2;P49354-2;E9PPM9	B3KVN2;P49354-2	Protein farnesyltransferase/geranylgeranyltransferase type-1 subunit alpha	FNTA
NaN	NaN	NaN	NaN	NaN	NaN	NaN	NaN	NaN	NaN	NaN	NaN	NaN	NaN	NaN				1	1	1	5.1	5.1	5.1	35.432	0.00033824	2.757	147840000	2	Q9H3F6;F5GY15;F5GWK6;F5H268;B3KVY5;F5GWA4;Q9H3F6-3;Q9H3F6-2	Q9H3F6;F5GY15;F5GWK6;F5H268;B3KVY5;F5GWA4;Q9H3F6-3;Q9H3F6-2	BTB/POZ domain-containing adapter for CUL3-mediated RhoA degradation protein 3	KCTD10
NaN	NaN	NaN	NaN	NaN	27.3922	NaN	28.2236	NaN	NaN	NaN	NaN	NaN	27.3922	28.2236				4	4	4	16.2	16.2	16.2	28.481	0	17.657	2127000000	21	Q9H3R5;B3KVZ3;H0Y9E6;D6RBJ6	Q9H3R5;B3KVZ3;H0Y9E6	Centromere protein H	CENPH
NaN	NaN	NaN	NaN	NaN	NaN	NaN	NaN	NaN	NaN	NaN	NaN	NaN	NaN	NaN				2	2	2	11.3	11.3	11.3	23.539	0	6.7694	494260000	14	O14735;B3KY94;O14735-3;H3BUR9	O14735;B3KY94;O14735-3;H3BUR9	CDP-diacylglycerol--inositol 3-phosphatidyltransferase	CDIPT
NaN	NaN	NaN	NaN	NaN	NaN	NaN	28.4625	NaN	NaN	NaN	NaN	NaN	NaN	28.4625				9	1	1	65.8	10	10	13.781	0.00050539	2.7163	3250200000	10	B3KYB6	B3KYB6		PITPNB
30.6741	30.8014	31.0095	31.6265	31.1943	31.3191	31.0866	30.5371	30.8215	0.169314	0.222436	0.274806	30.8014	31.3191	30.8215				6	6	6	32.5	32.5	32.5	18.697	0	70.319	32163000000	57	Q15185;B4DDC6;Q15185-4;A0A087WYT3;Q15185-3;Q15185-2	Q15185;B4DDC6;Q15185-4;A0A087WYT3;Q15185-3;Q15185-2	Prostaglandin E synthase 3	PTGES3
NaN	NaN	NaN	NaN	24.6307	NaN	NaN	NaN	NaN	NaN	NaN	NaN	NaN	24.6307	NaN				1	1	1	4.7	4.7	4.7	29.267	0.0050863	1.5258	29252000	2	Q9NW81;K7ESN5;M0R078;M0QZC4;K7EIV4;B4DFT4;Q9NW81-2;Q9NW81-6;Q9NW81-3;Q9NW81-5;Q9NW81-4	Q9NW81;K7ESN5;M0R078;M0QZC4;K7EIV4;B4DFT4;Q9NW81-2;Q9NW81-6;Q9NW81-3;Q9NW81-5;Q9NW81-4	ATP synthase subunit s-like protein	ATP5SL
NaN	NaN	NaN	NaN	NaN	NaN	NaN	NaN	NaN	NaN	NaN	NaN	NaN	NaN	NaN				1	1	1	2.3	2.3	2.3	72.964	0.0075517	1.2797	25869000	1	Q99081;Q99081-3;B4DZP2;H0YNP8;F5GY10;B4DGI9;Q99081-4;Q99081-2	Q99081;Q99081-3;B4DZP2;H0YNP8;F5GY10;B4DGI9;Q99081-4;Q99081-2	Transcription factor 12	TCF12
29.6188	29.409	29.7763	29.42	29.6637	29.578	29.5925	29.5865	29.4576	0.18427	0.123624	0.076212	29.6188	29.578	29.5865				9	9	9	24.8	24.8	24.8	46.649	0	41.17	11856000000	68	Q969G3;B4DGM3;Q969G3-2;J3QKS7;Q969G3-6;Q969G3-5;Q969G3-3;Q969G3-4;K7EMQ8;J3QR61;H7C048;J3KT85;J3QKX6	Q969G3;B4DGM3;Q969G3-2;J3QKS7;Q969G3-6;Q969G3-5;Q969G3-3;Q969G3-4;K7EMQ8	SWI/SNF-related matrix-associated actin-dependent regulator of chromatin subfamily E member 1	SMARCE1
28.5159	28.2301	28.5755	28.468	28.5744	28.5589	28.7377	28.5641	28.2425	0.184632	0.0574804	0.251259	28.5159	28.5589	28.5641				8	8	8	28.7	28.7	28.7	34.812	0	20.186	6151200000	65	B4DHE8;Q96DH6;Q96DH6-2;J3KTC1;B4DM51;Q96DH6-3;J3QKT5	B4DHE8;Q96DH6;Q96DH6-2;J3KTC1;B4DM51;Q96DH6-3	RNA-binding protein Musashi homolog 2	MSI2
NaN	NaN	NaN	NaN	24.4105	NaN	NaN	NaN	NaN	NaN	NaN	NaN	NaN	24.4105	NaN				1	1	1	9.4	9.4	9.4	31.43	0	5.8701	51987000	2	Q9Y6N1;I3L4E7;B4DI26;Q9Y6N1-2	Q9Y6N1;I3L4E7;B4DI26;Q9Y6N1-2	Cytochrome c oxidase assembly protein COX11, mitochondrial	COX11
NaN	NaN	NaN	26.2531	26.2403	NaN	NaN	NaN	NaN	NaN	0.00905112	NaN	NaN	26.2467	NaN				5	5	5	16.3	16.3	16.3	42.777	0	8.0884	550980000	17	Q99719;C9JM82;B4DJ62;G3XAH0;Q99719-2;F8W9E5;E7EQM7;E7EPG2;E7EX32;A0A087WWZ5;H7C299	Q99719;C9JM82;B4DJ62;G3XAH0;Q99719-2;F8W9E5;E7EQM7;E7EPG2;E7EX32;A0A087WWZ5	Septin-5	2016-09-05
NaN	NaN	NaN	NaN	28.134	NaN	NaN	NaN	NaN	NaN	NaN	NaN	NaN	28.134	NaN				2	2	2	11.5	11.5	11.5	30.433	0.00082631	2.4411	1323700000	6	Q9Y5W9;B4DJI7;Q9Y5W9-2;J3QLV8	Q9Y5W9;B4DJI7;Q9Y5W9-2;J3QLV8	Sorting nexin-11	SNX11
27.1206	NaN	27.1212	26.9574	26.8305	27.1994	26.9173	27.0108	26.7831	0.00042484	0.187419	0.114454	27.1209	26.9574	26.9173				7	7	0	17.8	17.8	0	57.47	0	42.725	1812100000	32	Q96SY0;B4DJL6;B4DVT3;H3BRY6;Q96SY0-4;H3BP17;Q96SY0-2	Q96SY0;B4DJL6;B4DVT3;H3BRY6;Q96SY0-4	von Willebrand factor A domain-containing protein 9	VWA9
33.5069	33.3568	33.5343	33.3771	33.3468	33.3607	33.7086	33.5444	33.544	0.0955579	0.0151673	0.0949167	33.5069	33.3607	33.5444				15	15	13	42.3	42.3	36.9	51.712	0	323.31	174200000000	270	O75390;B4DJV2;A0A0C4DGI3;H0YIC4;H0YH82;F8VPF9;F8VPA1;F8VR34;F8VTT8;F8W1S4;F8W4S1;F8VRP1;F8VX68;F8VRI6;F8W642;F8W0J2;F8VZK9;F8VX07	O75390;B4DJV2;A0A0C4DGI3	Citrate synthase, mitochondrial;Citrate synthase	CS
30.0095	29.8069	30.0752	30.1433	29.9632	30.1312	29.8375	29.6955	29.6554	0.13985	0.10067	0.095684	30.0095	30.1312	29.6955				8	8	8	25.7	25.7	25.7	55.827	0	204.48	14639000000	82	Q13610;B4DJV5;F8VZ56;Q13610-2	Q13610;B4DJV5	Periodic tryptophan protein 1 homolog	PWP1
NaN	NaN	NaN	26.5344	NaN	26.5028	NaN	NaN	NaN	NaN	0.0223452	NaN	NaN	26.5186	NaN				4	4	4	15.1	15.1	15.1	59.09	0	15.466	650800000	11	O95260;B4DK25;B4E107;F5GXE4;H0Y5C2;O95260-2;Q5SQQ1	O95260;B4DK25;B4E107;F5GXE4;H0Y5C2;O95260-2	Arginyl-tRNA--protein transferase 1	ATE1
NaN	NaN	24.2684	NaN	NaN	NaN	NaN	NaN	NaN	NaN	NaN	NaN	24.2684	NaN	NaN				3	3	3	8.4	8.4	8.4	87.163	0	10.61	129380000	5	P42892;P42892-3;B4DKB2;P42892-4;P42892-2;E9PN99;E9PHZ1	P42892;P42892-3;B4DKB2;P42892-4;P42892-2	Endothelin-converting enzyme 1	ECE1
NaN	NaN	NaN	NaN	NaN	NaN	23.9589	NaN	NaN	NaN	NaN	NaN	NaN	NaN	23.9589				1	1	1	19.6	19.6	19.6	11.617	0.0020678	1.9768	21309000	1	V9GYR5;B4DLJ1	V9GYR5;B4DLJ1		USF2
31.5193	31.7419	31.5741	31.5579	31.5401	31.6903	31.3513	31.5755	31.8474	0.115981	0.0820637	0.248433	31.5741	31.5579	31.5755				7	7	0	24.4	24.4	0	48.099	0	59.392	43391000000	61	B4DLN1;F6QW41	B4DLN1
NaN	24.8469	NaN	NaN	NaN	NaN	NaN	NaN	NaN	NaN	NaN	NaN	24.8469	NaN	NaN				1	1	1	4.7	4.7	4.7	30.867	0	4.7866	32944000	1	P15559;B4DLR8;H3BNV2;H3BRK3;P15559-3;P15559-2	P15559;B4DLR8;H3BNV2;H3BRK3;P15559-3;P15559-2	NAD(P)H dehydrogenase [quinone] 1	NQO1
NaN	NaN	NaN	NaN	NaN	NaN	NaN	NaN	NaN	NaN	NaN	NaN	NaN	NaN	NaN				1	1	1	13.4	13.4	13.4	32.542	0	7.4	165390000	4	Q86WA6;Q49AI2;B4DML3;Q86WA6-2	Q86WA6;Q49AI2;B4DML3;Q86WA6-2	Valacyclovir hydrolase	BPHL
NaN	NaN	NaN	NaN	NaN	NaN	NaN	NaN	NaN	NaN	NaN	NaN	NaN	NaN	NaN				1	1	1	2.4	2.4	2.4	83.535	0	3.8882	186380000	9	Q96J84;B4DN67;Q96J84-2	Q96J84;B4DN67;Q96J84-2	Kin of IRRE-like protein 1	KIRREL
NaN	NaN	NaN	NaN	NaN	NaN	NaN	NaN	NaN	NaN	NaN	NaN	NaN	NaN	NaN				3	3	3	9.6	9.6	9.6	60.752	0	8.6875	629740000	8	O60291;O60291-3;B4DR12;K7EIM7;K7EPJ5;O60291-4;O60291-2;K7ERA1;K7EJN3	O60291;O60291-3;B4DR12;K7EIM7;K7EPJ5;O60291-4;O60291-2;K7ERA1;K7EJN3	E3 ubiquitin-protein ligase MGRN1	MGRN1
29.052	29.1845	28.9885	29.1854	29.3356	NaN	28.7127	29.233	29.5641	0.100003	0.106207	0.42919	29.052	29.2605	29.233				5	5	3	11.3	11.3	7.1	52.264	0	23.53	7833600000	38	P61619;B4DR61;P61619-3;Q8TC24;H7C1Q9;C9JXC6;H7C069;A6NK38;F2Z2C7;A6NIF9;C9JJV4	P61619;B4DR61;P61619-3	Protein transport protein Sec61 subunit alpha isoform 1	SEC61A1
28.0994	28.6597	28.4199	28.6629	28.2447	28.68	28.536	28.4908	28.2109	0.281117	0.246533	0.176105	28.4199	28.6629	28.4908				10	7	7	30.8	22.3	22.3	45.835	0	61.186	5403600000	41	B4DR80;Q9Y6E0-2;Q9Y6E0;H0Y630;Q5JV98;Q5JV99	B4DR80;Q9Y6E0-2;Q9Y6E0;H0Y630	Serine/threonine-protein kinase 24;Serine/threonine-protein kinase 24 36 kDa subunit;Serine/threonine-protein kinase 24 12 kDa subunit	STK24
NaN	NaN	NaN	NaN	NaN	NaN	NaN	NaN	NaN	NaN	NaN	NaN	NaN	NaN	NaN				4	4	4	7.7	7.7	7.7	96.749	0	15.072	331690000	12	Q9BZL6;B4DTS2;Q9BZL6-2;M0QXC6	Q9BZL6;B4DTS2;Q9BZL6-2	Serine/threonine-protein kinase D2;Serine/threonine-protein kinase	PRKD2
NaN	NaN	NaN	NaN	NaN	NaN	NaN	NaN	26.7993	NaN	NaN	NaN	NaN	NaN	26.7993				3	3	3	29.5	29.5	29.5	21.073	0	13.558	413120000	12	Q9NX70;B4DUA7;M0R3F3;Q9NX70-2	Q9NX70;B4DUA7	Mediator of RNA polymerase II transcription subunit 29	MED29;IXL
31.7664	31.4274	31.3092	30.9286	31.1416	31.0789	30.7473	30.5332	31.4938	0.237319	0.109461	0.50429	31.4274	31.0789	30.7473				13	13	13	50.9	50.9	50.9	31.236	0	71.448	34528000000	101	Q13126;B4DUC8;Q13126-4;Q13126-3;Q13126-2;J3QSB7;Q13126-7;Q13126-6;Q13126-5;F2Z2F3;F8WES2;J3KRN1	Q13126;B4DUC8;Q13126-4;Q13126-3;Q13126-2;J3QSB7;Q13126-7;Q13126-6;Q13126-5	S-methyl-5-thioadenosine phosphorylase;Purine nucleoside phosphorylase	MTAP
NaN	NaN	NaN	NaN	NaN	26.3112	26.373	NaN	26.2597	NaN	NaN	0.0801141	NaN	26.3112	26.3163				5	5	5	15.2	15.2	15.2	45.287	0	9.6233	786080000	18	Q7L5Y9;Q7L5Y9-2;B4DVN3;E7ESC7;Q7L5Y9-3;B4DQT1;D6RE80;D6RIB6;Q7L5Y9-4;D6RDW4;D6REW7;Q7L5Y9-5;D6RA86;D6RID6	Q7L5Y9;Q7L5Y9-2;B4DVN3;E7ESC7;Q7L5Y9-3;B4DQT1;D6RE80;D6RIB6;Q7L5Y9-4	Macrophage erythroblast attacher	MAEA
30.4474	30.5221	30.4788	30.4425	30.5325	30.443	30.5122	30.2204	30.6798	0.0375083	0.0518174	0.232481	30.4788	30.443	30.5122				10	10	10	27.5	27.5	27.5	47.371	0	65.486	21213000000	128	P61158;B4DXW1;F8WDR7;Q9P1U1;Q9C0K3;A0A0A0MTI9;H7C4J1;C9IZN3;Q9P1U1-2;Q9P1U1-3	P61158;B4DXW1;F8WDR7	Actin-related protein 3	ACTR3
33.7	33.6426	33.6499	33.7369	33.8363	33.845	33.618	33.7614	33.7687	0.0312469	0.060058	0.0849772	33.6499	33.8363	33.7614				17	17	17	55.6	55.6	55.6	43.062	0	323.31	204920000000	346	Q12905;B4DY09;X6R6Z1;A0A0A0MRL0	Q12905;B4DY09	Interleukin enhancer-binding factor 2	ILF2
26.9425	27.1999	NaN	NaN	27.534	27.098	NaN	NaN	26.9477	0.18201	0.308299	NaN	27.0712	27.316	26.9477				7	7	7	14.2	14.2	14.2	67.105	0	11.249	1653300000	33	Q9Y483;B4DZG1;Q9Y483-3;Q96G26;Q9Y483-4;Q9Y483-2	Q9Y483;B4DZG1;Q9Y483-3;Q96G26;Q9Y483-4;Q9Y483-2	Metal-response element-binding transcription factor 2	MTF2
NaN	26.7705	26.8375	NaN	26.5983	NaN	NaN	26.3809	NaN	0.0473758	NaN	NaN	26.804	26.5983	26.3809				4	4	4	16.9	16.9	16.9	39.109	0	8.0749	1006500000	24	O76075;B4DZS0;O76075-2;J3KT26	O76075;B4DZS0;O76075-2	DNA fragmentation factor subunit beta	DFFB
30.4612	30.6175	30.5744	30.3832	30.7307	30.1581	30.5546	30.9441	30.2313	0.0807272	0.288472	0.356912	30.5744	30.3832	30.5546				10	10	6	31.2	31.2	19.7	46.528	0	79.793	24762000000	83	Q9P289;Q8NBY1;B4E0Y9;Q9P289-3;Q9P289-2;C9JJV0;C9JDH9;C9JCC0;C9J232	Q9P289;Q8NBY1;B4E0Y9;Q9P289-3;Q9P289-2	Serine/threonine-protein kinase 26	STK26
24.0525	NaN	NaN	NaN	NaN	NaN	NaN	NaN	NaN	NaN	NaN	NaN	24.0525	NaN	NaN				1	1	1	1.3	1.3	1.3	101.05	0.0099702	1.1244	17399000	1	Q08AF3;B4E128;Q08AF3-2	Q08AF3;B4E128;Q08AF3-2	Schlafen family member 5	SLFN5
NaN	NaN	26.9223	NaN	NaN	NaN	27.3695	27.7292	26.8983	NaN	NaN	0.416695	26.9223	NaN	27.3695				4	4	4	18.7	18.7	18.7	28.8	0	8.5949	1912200000	20	Q9BUN8;B4E1G1;Q9BUN8-2;E5RGY0	Q9BUN8;B4E1G1;Q9BUN8-2;E5RGY0	Derlin-1	DERL1
NaN	NaN	NaN	NaN	NaN	24.5035	NaN	NaN	NaN	NaN	NaN	NaN	NaN	24.5035	NaN				2	2	2	7.7	7.7	7.7	59.092	0	13.815	168670000	6	O14730;B4E1Q4;O14730-2	O14730;B4E1Q4;O14730-2	Serine/threonine-protein kinase RIO3	RIOK3
NaN	NaN	NaN	NaN	NaN	NaN	NaN	NaN	NaN	NaN	NaN	NaN	NaN	NaN	NaN				2	2	2	3.7	3.7	3.7	85.788	0	6.1008	269040000	5	Q8NEM7;B4E2D5;R4GND2;F6S7C4;Q8NEM7-2;Q8NEM7-3;H7C5F9	Q8NEM7;B4E2D5;R4GND2;F6S7C4;Q8NEM7-2;Q8NEM7-3;H7C5F9	Transcription factor SPT20 homolog	SUPT20H
NaN	NaN	NaN	NaN	NaN	NaN	NaN	NaN	NaN	NaN	NaN	NaN	NaN	NaN	NaN				3	3	3	5.1	5.1	5.1	100.58	0	8.2012	359620000	7	P98194;P98194-8;H0Y9V7;B4E2Q0;P98194-2;P98194-4;P98194-3;P98194-5;P98194-9;P98194-6;P98194-7;H0Y9S7;H0Y8X9	P98194;P98194-8;H0Y9V7;B4E2Q0;P98194-2;P98194-4;P98194-3;P98194-5;P98194-9;P98194-6;P98194-7;H0Y9S7	Calcium-transporting ATPase type 2C member 1;Calcium-transporting ATPase	ATP2C1
NaN	NaN	NaN	NaN	NaN	NaN	NaN	24.7416	NaN	NaN	NaN	NaN	NaN	NaN	24.7416				4	4	4	22.8	22.8	22.8	24.276	0	17.969	119010000	6	Q93062-3;B4E3T4;Q93062-4;Q93062-5;Q93062;Q93062-2;E5RJD7;H0YC46;E5RFP4;H0YBU9;E5RJ31	Q93062-3;B4E3T4;Q93062-4;Q93062-5;Q93062;Q93062-2	RNA-binding protein with multiple splicing	RBPMS
NaN	NaN	27.0728	26.7231	26.8918	NaN	27.244	27.3228	NaN	NaN	0.119288	0.0557202	27.0728	26.8074	27.2834				4	4	4	27.4	27.4	27.4	27.6	0	13.728	1493200000	22	Q96FF9;B5MBX0	Q96FF9;B5MBX0	Sororin	CDCA5
NaN	NaN	25.7567	NaN	NaN	NaN	NaN	NaN	NaN	NaN	NaN	NaN	25.7567	NaN	NaN				1	1	1	20	20	20	12.217	0.00034066	2.8441	137810000	2	Q53QV2;B5MBX5;B5MCP4	Q53QV2;B5MBX5;B5MCP4	Protein LBH	LBH
29.7189	29.357	29.5877	29.8558	29.5012	29.8636	29.5538	29.7052	29.8381	0.183216	0.207017	0.14225	29.5877	29.8558	29.7052				16	16	16	24.6	24.6	24.6	108.91	0	40.904	12419000000	93	Q9HC35;B5MBZ0;Q9HC35-2	Q9HC35;B5MBZ0;Q9HC35-2	Echinoderm microtubule-associated protein-like 4	EML4
NaN	NaN	NaN	NaN	NaN	NaN	NaN	NaN	25.1902	NaN	NaN	NaN	NaN	NaN	25.1902				2	2	2	14.5	14.5	14.5	18.01	0	4.2759	128360000	2	Q9UDX5;B5MC22;F8WEN7;H7C417;Q9UDX5-2	Q9UDX5;B5MC22;F8WEN7;H7C417;Q9UDX5-2	Mitochondrial fission process protein 1	MTFP1
NaN	NaN	NaN	NaN	NaN	NaN	NaN	NaN	NaN	NaN	NaN	NaN	NaN	NaN	NaN				2	1	1	4.1	2.2	2.2	71.192	0.0031402	1.8003	191290000	6	B5MC51;P53671-3;P53671;P53671-2	B5MC51;P53671-3;P53671;P53671-2	LIM domain kinase 2	LIMK2
NaN	NaN	NaN	NaN	26.9815	NaN	NaN	NaN	NaN	NaN	NaN	NaN	NaN	26.9815	NaN				2	2	2	10.3	10.3	10.3	25.455	0	4.9844	597830000	4	O43759;O43759-2;B5MCD7;A2A283;F8WCE4;O43759-3	O43759;O43759-2;B5MCD7;A2A283;F8WCE4;O43759-3	Synaptogyrin-1	SYNGR1
30.5809	30.7007	30.3539	30.5686	30.641	30.635	30.3977	30.3703	30.4684	0.17614	0.0401807	0.0506171	30.5809	30.635	30.3977				11	11	11	20.4	20.4	20.4	68.002	0	56.5	23378000000	128	O00541;B5MCF9;O00541-2;B3KXD6;H7BYY8;H7C267	O00541;B5MCF9;O00541-2	Pescadillo homolog	PES1
NaN	NaN	NaN	NaN	NaN	24.4867	NaN	NaN	NaN	NaN	NaN	NaN	NaN	24.4867	NaN				2	2	2	3.1	3.1	3.1	107	0	4.0022	166270000	2	Q9Y2K5;B5MCU0;B5MCG9;H0YIX9;H7C0E9;Q9Y2K5-3;Q9Y2K5-2	Q9Y2K5;B5MCU0;B5MCG9;H0YIX9;H7C0E9;Q9Y2K5-3;Q9Y2K5-2	R3H domain-containing protein 2	R3HDM2
25.9464	NaN	NaN	NaN	NaN	NaN	26.4919	26.4453	NaN	NaN	NaN	0.0329514	25.9464	NaN	26.4686				3	3	3	9.8	9.8	9.8	51.115	0	7.1333	892240000	11	Q6NXT4;B5MCR8;Q6NXT4-4;Q6NXT4-3;Q6NXT4-2	Q6NXT4;B5MCR8;Q6NXT4-4;Q6NXT4-3;Q6NXT4-2	Zinc transporter 6	SLC30A6
25.6256	NaN	NaN	NaN	NaN	NaN	NaN	NaN	NaN	NaN	NaN	NaN	25.6256	NaN	NaN				2	2	2	3.3	3.3	3.3	57.117	0.0050785	1.5036	289180000	8	Q9BXI6;B5MD46;Q9BXI6-2;H0Y2U5;H7C1Q1	Q9BXI6;B5MD46;Q9BXI6-2;H0Y2U5;H7C1Q1	TBC1 domain family member 10A	TBC1D10A
NaN	NaN	NaN	NaN	26.9642	27.1397	NaN	NaN	NaN	NaN	0.124098	NaN	NaN	27.0519	NaN				4	4	4	7.4	7.4	7.4	60.335	0	10.054	911560000	16	Q96AA3;B5MDE0;C9JP01	Q96AA3;B5MDE0;C9JP01	Protein RFT1 homolog	RFT1
33.2518	32.8437	32.7823	33.5201	33.1765	33.3627	32.8187	32.5591	32.74	0.255195	0.172002	0.13311	32.8437	33.3627	32.74				11	11	11	42.6	42.6	42.6	24.423	0	323.31	138960000000	150	P62826;B5MDF5;J3KQE5;F5H018;H0YFC6;B4DV51;A0A087X0W0	P62826;B5MDF5;J3KQE5;F5H018;H0YFC6	GTP-binding nuclear protein Ran	RAN
NaN	NaN	NaN	NaN	NaN	NaN	NaN	NaN	NaN	NaN	NaN	NaN	NaN	NaN	NaN				4	4	4	16.1	16.1	16.1	35.812	0	26.727	396820000	8	Q9P0W2;B5MDG7;Q9P0W2-3;K7EJR8;Q9P0W2-2;F8WES5;C9JQA7;C9K049;C9J8X5	Q9P0W2;B5MDG7;Q9P0W2-3;K7EJR8;Q9P0W2-2	SWI/SNF-related matrix-associated actin-dependent regulator of chromatin subfamily E member 1-related	HMG20B
NaN	NaN	NaN	NaN	26.0168	NaN	NaN	NaN	NaN	NaN	NaN	NaN	NaN	26.0168	NaN				2	2	2	10.4	10.4	10.4	41.94	0.00098312	2.3259	384090000	7	P53778;B5MDL5;P53778-2	P53778;B5MDL5;P53778-2	Mitogen-activated protein kinase 12	MAPK12
NaN	NaN	NaN	NaN	NaN	25.2667	NaN	NaN	NaN	NaN	NaN	NaN	NaN	25.2667	NaN				2	2	2	3.5	3.5	3.5	104.95	0.0031392	1.7966	46670000	2	Q5T7W0;B5MDS3;Q5T7W0-3;Q5T7W0-2;Q5T7W0-4;B1ALC2	Q5T7W0;B5MDS3;Q5T7W0-3;Q5T7W0-2;Q5T7W0-4;B1ALC2	Zinc finger protein 618	ZNF618
NaN	NaN	NaN	NaN	NaN	NaN	NaN	NaN	NaN	NaN	NaN	NaN	NaN	NaN	NaN				3	3	3	10.5	10.5	10.5	37.318	0	4.599	529150000	6	Q9H6V9;Q9H6V9-2;B5MDU6;B5MCE2;C9JUM0;B4DRG3;A0A0A0MSH6;Q9H6V9-3;C9JHU6;B5MCU4;Q9H6V9-4	Q9H6V9;Q9H6V9-2;B5MDU6;B5MCE2;C9JUM0;B4DRG3;A0A0A0MSH6;Q9H6V9-3	UPF0554 protein C2orf43	C2orf43;LDAH;FLJ21820
NaN	NaN	NaN	NaN	NaN	NaN	NaN	26.2152	NaN	NaN	NaN	NaN	NaN	NaN	26.2152				5	5	5	18.3	18.3	18.3	52.592	0	14.395	671170000	16	Q9P0V9;E7EW69;E7EX04;B5ME97;Q9P0V9-3;Q9P0V9-2;F5GYV2;C9JEW2;C9JNR7;F5H1F2	Q9P0V9;E7EW69;E7EX04;B5ME97;Q9P0V9-3;Q9P0V9-2	Septin-10	2016-09-10
NaN	NaN	NaN	NaN	25.0178	NaN	NaN	NaN	NaN	NaN	NaN	NaN	NaN	25.0178	NaN				3	3	3	4.8	4.8	4.8	95.196	0	5.5552	170700000	6	Q32P44;B7WPE2;G3V195;G3V1D0;H0Y3M3;Q32P44-2;C9J6V3;E9PJV5;E9PSB4;H7C355;Q32P44-3	Q32P44;B7WPE2;G3V195;G3V1D0;H0Y3M3;Q32P44-2	Echinoderm microtubule-associated protein-like 3	EML3
29.4184	29.0487	29.2931	29.2892	29.3281	28.8046	29.2162	29.3261	28.9941	0.18802	0.291663	0.16913	29.2931	29.2892	29.2162				9	9	9	29.9	29.9	29.9	60.082	0	37.369	9115300000	66	Q8WVV9;B7WPG3;C9IYN3;D6W592;Q8WVV9-5;Q8WVV9-4;Q8WVV9-3;Q8WVV9-2;H7C464;C9JJZ7;H7BXH8	Q8WVV9;B7WPG3;C9IYN3;D6W592;Q8WVV9-5;Q8WVV9-4	Heterogeneous nuclear ribonucleoprotein L-like	HNRNPLL;HNRPLL
NaN	27.7023	NaN	NaN	NaN	NaN	NaN	26.6067	NaN	NaN	NaN	NaN	27.7023	NaN	26.6067				4	4	4	9.2	9.2	9.2	60.091	0	8.021	1326900000	15	Q5T8D3;Q5T8D3-3;B7Z2R7;Q5T8D3-2;X6RDD7;Q5T8E0;Q5T8D3-4;Q8NC06;Q8NC06-2;Q8NC06-3;K7EM05	Q5T8D3;Q5T8D3-3;B7Z2R7;Q5T8D3-2;X6RDD7;Q5T8E0;Q5T8D3-4	Acyl-CoA-binding domain-containing protein 5	ACBD5
28.4825	28.7343	28.3388	28.7157	28.6185	28.4475	28.3734	28.4124	28.6304	0.200197	0.135782	0.1385	28.4825	28.6185	28.4124				12	12	12	22.2	22.2	22.2	83.207	0	39.542	5506500000	73	Q14746;B7Z2Y2;Q14746-2;V9GY21	Q14746;B7Z2Y2;Q14746-2	Conserved oligomeric Golgi complex subunit 2	COG2
NaN	NaN	26.3679	NaN	NaN	NaN	26.6115	26.6615	NaN	NaN	NaN	0.0353561	26.3679	NaN	26.6365				3	3	3	6.1	6.1	6.1	76.615	0	6.6131	838760000	14	Q13480;Q13480-2;B7Z3B9	Q13480;Q13480-2;B7Z3B9	GRB2-associated-binding protein 1	GAB1
NaN	NaN	NaN	NaN	24.4718	NaN	NaN	NaN	NaN	NaN	NaN	NaN	NaN	24.4718	NaN				1	1	1	1.7	1.7	1.7	86.625	0.0050871	1.5283	26203000	1	Q96M96;E9PQT1;E9PNX0;F8W1R0;B7Z493;E9PJX4;F8VWL3;Q96M96-3	Q96M96;E9PQT1;E9PNX0;F8W1R0;B7Z493;E9PJX4;F8VWL3;Q96M96-3	FYVE, RhoGEF and PH domain-containing protein 4	FGD4
32.8961	33.0743	32.8081	32.7411	32.7442	32.8744	32.948	32.8918	32.8282	0.135622	0.0760818	0.0599383	32.8961	32.7442	32.8918				4	4	4	31.2	31.2	31.2	14.463	0	7.5403	123470000000	50	P62899;P62899-3;P62899-2;H7C2W9;C9JU56;B7Z4E3;B7Z4C8;B8ZZK4	P62899;P62899-3;P62899-2;H7C2W9;C9JU56;B7Z4E3;B7Z4C8;B8ZZK4	60S ribosomal protein L31	RPL31
NaN	NaN	NaN	NaN	NaN	NaN	27.8049	NaN	NaN	NaN	NaN	NaN	NaN	NaN	27.8049				1	1	1	5.8	5.8	5.8	36.079	0	14.111	1970700000	14	Q9UET6;B7Z4K4	Q9UET6;B7Z4K4	Putative tRNA (cytidine(32)/guanosine(34)-2-O)-methyltransferase	FTSJ1
NaN	NaN	NaN	NaN	28.8112	28.8188	NaN	NaN	NaN	NaN	0.00537457	NaN	NaN	28.815	NaN				4	4	4	9.3	9.3	9.3	57.668	0	3.9577	1936900000	8	B7Z4W5;Q16773;Q16773-2;Q5T278;Q16773-3;Q5T277;Q5T276	B7Z4W5;Q16773;Q16773-2;Q5T278;Q16773-3	Kynurenine--oxoglutarate transaminase 1	CCBL1
NaN	NaN	NaN	NaN	NaN	NaN	NaN	NaN	NaN	NaN	NaN	NaN	NaN	NaN	NaN				1	1	1	3.1	3.1	3.1	78.259	0.00098361	2.3338	59091000	1	P48067;P48067-3;B7Z589;P48067-2	P48067;P48067-3;B7Z589;P48067-2	Sodium- and chloride-dependent glycine transporter 1;Transporter	SLC6A9
28.6546	27.8866	29.4143	27.7305	27.9393	28.196	28.7953	28.6297	28.8344	0.763854	0.23316	0.10867	28.6546	27.9393	28.7953				2	2	1	8.1	8.1	5.4	52.306	0	15.719	5889200000	37	Q15796;B7Z5N5;Q15796-2;O15198;H0YMP2;H0YL71;H3BP09;H3BVD1;K7EJX0;P84022-3;P84022-2;O15198-2	Q15796;B7Z5N5;Q15796-2;O15198;H0YMP2;H0YL71;H3BP09;H3BVD1;K7EJX0;P84022-3;P84022-2;O15198-2	Mothers against decapentaplegic homolog 2;Mothers against decapentaplegic homolog;Mothers against decapentaplegic homolog 9;Mothers against decapentaplegic homolog 3	SMAD2;SMAD9;SMAD3
NaN	NaN	NaN	NaN	NaN	NaN	NaN	NaN	NaN	NaN	NaN	NaN	NaN	NaN	NaN				2	2	2	7.6	7.6	7.6	36.399	0.0011384	2.233	0	2	B7Z5R0;H3BQ85	B7Z5R0;H3BQ85		ZNF747
NaN	NaN	NaN	24.9329	NaN	NaN	NaN	NaN	NaN	NaN	NaN	NaN	NaN	24.9329	NaN				1	1	1	1.7	1.7	1.7	107.41	0.00097879	2.2692	68718000	3	Q14596;B7Z5R6;Q14596-2	Q14596;B7Z5R6;Q14596-2	Next to BRCA1 gene 1 protein	NBR1
NaN	27.0419	26.7537	26.7867	26.3158	26.3971	27.2069	26.8987	26.8529	0.203788	0.251709	0.192527	26.8978	26.3971	26.8987				5	5	5	9.5	9.5	9.5	75.509	0	10.423	1702600000	33	Q8IUR7;B7Z637;Q8IUR7-3;Q8IUR7-7;Q8IUR7-2;Q8IUR7-6;G5E9V7;G5E9V6;Q8IUR7-8;C9J2I1;C9J8P8;C9JAA7;C9JBY2	Q8IUR7;B7Z637;Q8IUR7-3;Q8IUR7-7;Q8IUR7-2;Q8IUR7-6;G5E9V7;G5E9V6;Q8IUR7-8	Armadillo repeat-containing protein 8	ARMC8
NaN	NaN	NaN	NaN	NaN	NaN	NaN	NaN	NaN	NaN	NaN	NaN	NaN	NaN	NaN				4	4	4	9.5	9.5	9.5	70.514	0.00066667	2.5409	112190000	3	Q02153;B7Z685;D6RC99;Q02153-2;Q02153-3;E9PCN2	Q02153;B7Z685;D6RC99;Q02153-2;Q02153-3;E9PCN2	Guanylate cyclase soluble subunit beta-1	GUCY1B3
29.9289	29.7148	29.8186	29.957	29.7787	29.9521	29.6137	29.814	29.9231	0.107066	0.101557	0.156923	29.8186	29.9521	29.814				17	17	17	25.3	25.3	25.3	89.834	0	43.487	13929000000	98	Q96GQ7;B7Z6D5;A0A087X059;A0A087WYH5	Q96GQ7;B7Z6D5	Probable ATP-dependent RNA helicase DDX27	DDX27
NaN	NaN	NaN	NaN	NaN	NaN	NaN	NaN	NaN	NaN	NaN	NaN	NaN	NaN	NaN				1	1	1	2.8	2.8	2.8	63.604	0.0035926	1.718	104620000	3	Q12980;B7Z6Q0	Q12980;B7Z6Q0	Nitrogen permease regulator 3-like protein	NPRL3
NaN	25.6649	NaN	NaN	NaN	NaN	NaN	NaN	NaN	NaN	NaN	NaN	25.6649	NaN	NaN				2	2	2	3.9	3.9	3.9	55.481	0.0099806	1.1309	183800000	8	Q8NDZ6;B7Z6T3;E9PCX5;Q8NDZ6-2;D6RAR3;E9PFW6;D6RBE8;D6RAK4;B7Z6A5	Q8NDZ6;B7Z6T3;E9PCX5;Q8NDZ6-2;D6RAR3;E9PFW6;D6RBE8;D6RAK4;B7Z6A5	Transmembrane protein 161B	TMEM161B
NaN	NaN	NaN	NaN	NaN	25.2808	NaN	NaN	NaN	NaN	NaN	NaN	NaN	25.2808	NaN				1	1	1	4	4	4	48.344	0	9.7166	683100000	15	P11117;E9PKW9;E9PQW9;B7Z6U3;E9PP23;E9PHY0;E9PQY3;P11117-2	P11117;E9PKW9;E9PQW9;B7Z6U3;E9PP23;E9PHY0;E9PQY3;P11117-2	Lysosomal acid phosphatase	ACP2
32.4652	32.3443	32.4831	32.7109	32.5266	32.7502	32.5298	32.4827	32.5799	0.0755016	0.119378	0.048607	32.4652	32.7109	32.5298				5	5	4	39.1	39.1	30.5	16.93	0	15.942	95472000000	54	P60660;P60660-2;F8W1R7;J3KND3;G8JLA2;G3V1V0;B7Z6Z4;G3V1Y7;F8VPF3;F8VZU9;F8W180;H0YI43;F8VXL3	P60660;P60660-2;F8W1R7;J3KND3;G8JLA2;G3V1V0;B7Z6Z4;G3V1Y7;F8VPF3;F8VZU9;F8W180	Myosin light polypeptide 6	MYL6
30.3246	29.9761	30.1775	30.4859	30.2218	30.2754	30.0806	30.2455	30.135	0.174953	0.139602	0.0840254	30.1775	30.2754	30.135				11	11	11	21.3	21.3	21.3	60.209	0	62.362	19799000000	108	Q9H6Z4;Q9H6Z4-2;Q9H6Z4-3;B7Z7F3;K7EN31;K7EIJ4;K7ENJ2;K7EID7;K7ENB9;K7EPW1;K7ESQ0;K7EMT3	Q9H6Z4;Q9H6Z4-2;Q9H6Z4-3;B7Z7F3	Ran-binding protein 3	RANBP3
28.4159	29.1282	29.4861	28.4934	27.8698	29.0128	26.8932	27.9671	29.0287	0.544792	0.572291	1.06776	29.1282	28.4934	27.9671				7	2	2	38.8	6.7	6.7	24.694	0	8.5396	7597300000	41	F8W118;F8VV59;B7Z9C2;P55209-3;F8VRJ2	F8W118;F8VV59;B7Z9C2;P55209-3;F8VRJ2	Nucleosome assembly protein 1-like 1	NAP1L1
NaN	NaN	NaN	NaN	NaN	NaN	NaN	25.6474	NaN	NaN	NaN	NaN	NaN	NaN	25.6474				3	3	3	11.1	11.1	11.1	50.378	0	5.9542	449840000	9	Q01415;B7ZAX5;Q01415-2;H0YLL3;H0YNR7;H0YND3;H0YLL8;H0YK10	Q01415;B7ZAX5;Q01415-2;H0YLL3	N-acetylgalactosamine kinase	GALK2
NaN	27.4553	27.255	NaN	NaN	NaN	26.9397	27.5136	27.3665	0.141634	NaN	0.298094	27.3551	NaN	27.3665				4	4	4	12.4	12.4	12.4	43.973	0	31.05	2073900000	25	Q9NR46;B7ZC38;B7ZC39;Q9NR46-2;F8WFB9	Q9NR46;B7ZC38;B7ZC39;Q9NR46-2;F8WFB9	Endophilin-B2	SH3GLB2
NaN	NaN	NaN	NaN	NaN	27.0304	NaN	NaN	NaN	NaN	NaN	NaN	NaN	27.0304	NaN				2	2	2	4.9	4.9	4.9	56.973	0	3.7615	636860000	7	Q8WTV0-2;B7ZKQ9;Q8WTV0-3;Q8WTV0-4;Q8WTV0-5;Q8WTV0;F5H4X0	Q8WTV0-2;B7ZKQ9;Q8WTV0-3;Q8WTV0-4;Q8WTV0-5;Q8WTV0;F5H4X0	Scavenger receptor class B member 1	SCARB1
NaN	NaN	NaN	NaN	NaN	NaN	26.0368	NaN	NaN	NaN	NaN	NaN	NaN	NaN	26.0368				3	3	3	4.9	4.9	4.9	71.306	0	7.0641	587380000	16	Q96RU3;B7ZL14;Q96RU3-4;Q96RU3-3;Q96RU3-5;Q96RU3-2;H0Y7W6	Q96RU3;B7ZL14;Q96RU3-4;Q96RU3-3;Q96RU3-5;Q96RU3-2	Formin-binding protein 1	FNBP1
NaN	NaN	NaN	NaN	24.2958	NaN	NaN	NaN	NaN	NaN	NaN	NaN	NaN	24.2958	NaN				1	1	1	2.7	2.7	2.7	80.151	0	4.3691	141960000	9	Q17RY0;Q8NE35;Q7Z5Q1;E5RFP2;J3KN18;E5RJM0;B7ZLQ8;Q17RY0-3;Q7Z5Q1-7;Q7Z5Q1-5;Q7Z5Q1-4;Q7Z5Q1-6;Q7Z5Q1-3;Q8NE35-2;Q17RY0-2;Q7Z5Q1-8;Q7Z5Q1-9	Q17RY0;Q8NE35;Q7Z5Q1;E5RFP2;J3KN18;E5RJM0;B7ZLQ8;Q17RY0-3;Q7Z5Q1-7;Q7Z5Q1-5;Q7Z5Q1-4;Q7Z5Q1-6;Q7Z5Q1-3;Q8NE35-2;Q17RY0-2;Q7Z5Q1-8;Q7Z5Q1-9	Cytoplasmic polyadenylation element-binding protein 4;Cytoplasmic polyadenylation element-binding protein 3;Cytoplasmic polyadenylation element-binding protein 2	CPEB4;CPEB3;CPEB2
NaN	NaN	NaN	NaN	NaN	NaN	NaN	NaN	NaN	NaN	NaN	NaN	NaN	NaN	NaN				3	3	3	3.2	3.2	3.2	136.06	0	5.8885	416610000	6	Q9HC56;Q5VT82;B7ZM79;Q9HC56-2	Q9HC56;Q5VT82;B7ZM79;Q9HC56-2	Protocadherin-9	PCDH9
NaN	NaN	NaN	NaN	NaN	NaN	27.0812	26.8464	27.3489	NaN	NaN	0.25143	NaN	NaN	27.0812				4	4	4	26.1	26.1	26.1	28.362	0	12.902	1260400000	18	O60573;C9JEL3;B9A044;B8ZZ50;O60573-2;B4E1E4;B9A023;B8ZZL3	O60573;C9JEL3;B9A044;B8ZZ50;O60573-2;B4E1E4;B9A023;B8ZZL3	Eukaryotic translation initiation factor 4E type 2	EIF4E2
NaN	27.5127	26.8822	27.0348	27.044	27.3297	NaN	NaN	NaN	0.44583	0.167668	NaN	27.1974	27.044	NaN				3	3	1	36.1	36.1	8.9	16.225	0	20.157	1612800000	27	Q6NZ67;B8ZZ87;H7BZ50;H7C173;H7C202	Q6NZ67;B8ZZ87;H7BZ50;H7C173	Mitotic-spindle organizing protein 2B	MZT2B
NaN	NaN	NaN	NaN	NaN	NaN	NaN	NaN	NaN	NaN	NaN	NaN	NaN	NaN	NaN				2	2	2	6.1	6.1	6.1	53.172	0	3.2937	110950000	3	P15882;C9J3G1;F8W6K2;B8ZZ96;P15882-2;P15882-3;C9J3V9;C9JR98	P15882;C9J3G1;F8W6K2;B8ZZ96;P15882-2;P15882-3;C9J3V9;C9JR98	N-chimaerin	CHN1
NaN	NaN	NaN	NaN	NaN	NaN	NaN	NaN	NaN	NaN	NaN	NaN	NaN	NaN	NaN				1	1	1	8.3	8.3	8.3	19.76	0	3.2143	298040000	8	Q96NT0;B8ZZ99	Q96NT0;B8ZZ99	Coiled-coil domain-containing protein 115	CCDC115
24.2076	NaN	NaN	NaN	NaN	NaN	NaN	NaN	NaN	NaN	NaN	NaN	24.2076	NaN	NaN				2	2	2	3.3	3.3	3.3	90.876	0.0028472	1.8833	677690000	2	Q86VP1;Q86VP1-2;H7C3L5;B8ZZD4;Q86VP1-3;Q86VP1-4	Q86VP1;Q86VP1-2;H7C3L5;B8ZZD4;Q86VP1-3;Q86VP1-4	Tax1-binding protein 1	TAX1BP1
NaN	NaN	NaN	NaN	NaN	25.4838	NaN	NaN	NaN	NaN	NaN	NaN	NaN	25.4838	NaN				1	1	1	3	3	3	43.998	0	3.7111	557820000	5	P49441;C9J128;C9J2Z6;C9J173;B8ZZF6;E7ET59;E7EUX4;E7ENF2	P49441;C9J128;C9J2Z6;C9J173;B8ZZF6;E7ET59;E7EUX4;E7ENF2	Inositol polyphosphate 1-phosphatase	INPP1
NaN	NaN	NaN	NaN	26.8933	NaN	NaN	NaN	NaN	NaN	NaN	NaN	NaN	26.8933	NaN				1	1	1	20.9	20.9	20.9	9.9374	0	17.911	1712200000	14	Q9Y4Y9;B8ZZF8	Q9Y4Y9;B8ZZF8	U6 snRNA-associated Sm-like protein LSm5	LSM5
NaN	NaN	NaN	NaN	NaN	NaN	NaN	NaN	NaN	NaN	NaN	NaN	NaN	NaN	NaN				3	3	3	8.3	8.3	8.3	57.625	0	5.75	218920000	9	Q9BYI3;B8ZZJ1;B8ZZA2;H7C0W7	Q9BYI3;B8ZZJ1;B8ZZA2	Hyccin	FAM126A
NaN	27.6886	27.8642	27.5863	27.2708	27.4318	NaN	NaN	27.5701	0.124168	0.157761	NaN	27.7764	27.4318	27.5701				2	2	2	33.3	33.3	33.3	10.759	0	20.179	2290900000	26	B8ZZK5;C9IZ52;O43924	B8ZZK5;C9IZ52;O43924	Retinal rod rhodopsin-sensitive cGMP 3,5-cyclic phosphodiesterase subunit delta	PDE6D
NaN	NaN	NaN	NaN	NaN	23.5091	NaN	NaN	NaN	NaN	NaN	NaN	NaN	23.5091	NaN				2	2	2	14.2	14.2	14.2	23.03	0	3.5557	73814000	5	B8ZZL5;Q8WV92;F8WED5;H7C3Q6	B8ZZL5;Q8WV92;F8WED5;H7C3Q6	MIT domain-containing protein 1	MITD1
NaN	NaN	NaN	NaN	NaN	NaN	29.3259	29.2753	NaN	NaN	NaN	0.0357796	NaN	NaN	29.3006				6	6	6	36.6	36.6	36.6	11.557	0	15.143	6857400000	37	P63165;B8ZZN6;B8ZZJ0;B9A032;P63165-2;B8ZZ67	P63165;B8ZZN6;B8ZZJ0;B9A032	Small ubiquitin-related modifier 1	SUMO1
32.0888	32.0495	32.0942	32.4611	32.2699	32.5119	32.1542	31.6908	32.1529	0.0243986	0.127608	0.26717	32.0888	32.4611	32.1529				8	8	8	38.7	38.7	38.7	12.203	0	43.419	74475000000	120	P06454;P06454-2;B8ZZQ6;B8ZZA1;B8ZZW7;H7C2N1;A0A087WUT1	P06454;P06454-2;B8ZZQ6;B8ZZA1;B8ZZW7;H7C2N1;A0A087WUT1	Prothymosin alpha;Prothymosin alpha, N-terminally processed;Thymosin alpha-1	PTMA
NaN	NaN	26.881	NaN	NaN	NaN	26.9055	NaN	NaN	NaN	NaN	NaN	26.881	NaN	26.9055				4	4	4	7.6	7.6	7.6	71.947	0	5.9821	622680000	14	Q8NBF6;B8ZZW5;Q8NBF6-2;H7C0I1	Q8NBF6;B8ZZW5;Q8NBF6-2;H7C0I1	Late secretory pathway protein AVL9 homolog	AVL9
NaN	NaN	NaN	NaN	NaN	NaN	NaN	NaN	NaN	NaN	NaN	NaN	NaN	NaN	NaN				1	1	1	4.2	4.2	4.2	37.014	0.00098151	2.3059	52025000	3	Q9Y576;B9A047	Q9Y576;B9A047	Ankyrin repeat and SOCS box protein 1	ASB1
NaN	NaN	NaN	NaN	NaN	NaN	NaN	NaN	NaN	NaN	NaN	NaN	NaN	NaN	NaN				1	1	1	5.4	5.4	5.4	35.823	0	4.074	0	2	Q8TEB9;B9A054;Q8TEB9-2	Q8TEB9;B9A054;Q8TEB9-2	Rhomboid-related protein 4	RHBDD1
NaN	NaN	NaN	NaN	NaN	NaN	25.7274	NaN	NaN	NaN	NaN	NaN	NaN	NaN	25.7274				5	2	2	28.8	6.1	6.1	18.618	0.0050918	1.5337	147980000	3	B9A058	B9A058		HIBCH
28.3408	28.4336	28.5875	28.5344	28.6069	28.7435	28.5782	NaN	28.437	0.124605	0.106174	0.0998428	28.4336	28.6069	28.5076				11	10	9	29.6	26.4	24.1	58.92	0	113.04	5053900000	41	Q92925;J3KMX2;B9EGA3;Q92925-3;Q92925-2;J3QWB6;J3QQL7	Q92925;J3KMX2;B9EGA3;Q92925-3;Q92925-2;J3QWB6	SWI/SNF-related matrix-associated actin-dependent regulator of chromatin subfamily D member 2	SMARCD2
NaN	NaN	NaN	NaN	24.8247	NaN	NaN	NaN	NaN	NaN	NaN	NaN	NaN	24.8247	NaN				22	1	1	34.5	2.6	2.6	89.054	0	9.0286	33463000	1	B9EGQ5;O95785-4;O95785	B9EGQ5;O95785-4;O95785	Protein Wiz	WIZ
NaN	NaN	NaN	NaN	NaN	NaN	NaN	NaN	NaN	NaN	NaN	NaN	NaN	NaN	NaN				1	1	1	2	2	2	78.033	0.0031397	1.7998	0	2	Q53H47;B9ZVV8;Q53H47-3	Q53H47;B9ZVV8;Q53H47-3	Histone-lysine N-methyltransferase SETMAR;Histone-lysine N-methyltransferase;Transposon Hsmar1 transposase	SETMAR
NaN	NaN	25.1873	NaN	NaN	NaN	NaN	NaN	NaN	NaN	NaN	NaN	25.1873	NaN	NaN				1	1	1	1.7	1.7	1.7	103.58	0	8.5066	49103000	4	Q86XK2;C9IYF0;Q86XK2-4;Q86XK2-3;Q86XK2-6;Q86XK2-5	Q86XK2;C9IYF0;Q86XK2-4;Q86XK2-3;Q86XK2-6;Q86XK2-5	F-box only protein 11	FBXO11
NaN	NaN	NaN	NaN	NaN	24.3439	NaN	NaN	NaN	NaN	NaN	NaN	NaN	24.3439	NaN				1	1	1	5.8	5.8	5.8	37.465	0	4.9442	182700000	5	Q9UBQ6;C9IYF5;F5GZK1;C9JEG3	Q9UBQ6;C9IYF5;F5GZK1;C9JEG3	Exostosin-like 2;Processed exostosin-like 2	EXTL2
NaN	NaN	NaN	NaN	NaN	NaN	NaN	NaN	NaN	NaN	NaN	NaN	NaN	NaN	NaN				1	1	1	1.9	1.9	1.9	81.957	0	3.6035	72561000	3	O14867;C9JMP6;C9IYR0	O14867;C9JMP6;C9IYR0	Transcription regulator protein BACH1	BACH1
NaN	NaN	NaN	NaN	NaN	NaN	NaN	NaN	NaN	NaN	NaN	NaN	NaN	NaN	NaN				2	2	2	10.4	10.4	10.4	40.832	0	7.5248	170990000	4	Q9NZU5;H7C3D2;F5GX84;C9IYS1;Q9NZU5-2;B4DEY6	Q9NZU5;H7C3D2;F5GX84;C9IYS1;Q9NZU5-2;B4DEY6	LIM and cysteine-rich domains protein 1	LMCD1
NaN	NaN	NaN	NaN	NaN	NaN	25.0945	NaN	NaN	NaN	NaN	NaN	NaN	NaN	25.0945				1	1	1	7.1	7.1	7.1	25.299	0	6.7242	46821000	3	Q9NRH1;C9IZ57;Q9NRH1-2	Q9NRH1;C9IZ57;Q9NRH1-2	Yae1 domain-containing protein 1	YAE1D1
NaN	NaN	NaN	NaN	NaN	NaN	NaN	NaN	NaN	NaN	NaN	NaN	NaN	NaN	NaN				1	1	1	9.2	9.2	9.2	21.077	0.00082454	2.4166	38937000	3	Q969M7;F8WD80;C9JF62;C9JFD2;C9JSK8;C9IZ93;C9J9P8;Q969M7-4;Q969M7-3;Q969M7-7;Q969M7-6;Q969M7-2	Q969M7;F8WD80;C9JF62;C9JFD2;C9JSK8;C9IZ93;C9J9P8;Q969M7-4;Q969M7-3;Q969M7-7;Q969M7-6;Q969M7-2	NEDD8-conjugating enzyme UBE2F	UBE2F
NaN	NaN	NaN	NaN	NaN	NaN	NaN	NaN	NaN	NaN	NaN	NaN	NaN	NaN	NaN				1	1	1	1.2	1.2	1.2	109.9	0.006105	1.3968	489010000	2	Q9UFE4;C9IZC4;F8WBW2;Q9UFE4-2	Q9UFE4;C9IZC4;F8WBW2;Q9UFE4-2	Coiled-coil domain-containing protein 39	CCDC39
30.5599	30.0083	30.1471	30.3645	30.3943	30.2062	29.4324	29.6131	29.69	0.286918	0.101101	0.13224	30.1471	30.3645	29.6131				4	4	4	27.4	27.4	27.4	14.401	0	7.9129	16454000000	37	C9IZG4;O60888-3;O60888;O60888-2	C9IZG4;O60888-3;O60888;O60888-2	Protein CutA	CUTA
NaN	NaN	NaN	25.7416	NaN	NaN	NaN	NaN	NaN	NaN	NaN	NaN	NaN	25.7416	NaN				3	3	3	8.6	8.6	8.6	49.976	0	5.4505	1925200000	12	O00189;C9JWL4;C9IZL5;C9JC87;H7C0A0;H7BZV3;C9JMG3;H0Y6K1;F8WCR6	O00189;C9JWL4;C9IZL5;C9JC87;H7C0A0;H7BZV3;C9JMG3	AP-4 complex subunit mu-1	AP4M1
NaN	24.769	NaN	NaN	NaN	NaN	NaN	NaN	NaN	NaN	NaN	NaN	24.769	NaN	NaN				2	2	2	2.7	2.7	2.7	123.32	0.00033973	2.816	185520000	9	Q96PY5;C9IZY8;Q96PY5-3;Q8IVF7;F8W1F5;Q8IVF7-2;Q8IVF7-3	Q96PY5;C9IZY8;Q96PY5-3;Q8IVF7;F8W1F5;Q8IVF7-2;Q8IVF7-3	Formin-like protein 2;Formin-like protein 3	FMNL2;FMNL3
NaN	NaN	28.1682	NaN	NaN	NaN	27.7719	NaN	NaN	NaN	NaN	NaN	28.1682	NaN	27.7719				5	5	5	20.2	20.2	20.2	41.731	0	28.815	3341300000	21	P49585;H7C1T3;C9J050;C9JEJ2;Q9Y5K3;Q9Y5K3-3;H7BZN1;C9J2E1;Q9Y5K3-2;Q9Y5K3-4;C9JPY0;C9JVS0;F8WAZ5;F2Z2B1	P49585;H7C1T3;C9J050;C9JEJ2;Q9Y5K3;Q9Y5K3-3;H7BZN1;C9J2E1;Q9Y5K3-2;Q9Y5K3-4	Choline-phosphate cytidylyltransferase A;Choline-phosphate cytidylyltransferase B	PCYT1A;PCYT1B
NaN	NaN	27.7182	27.9775	27.0764	27.4369	NaN	26.6919	NaN	NaN	0.45354	NaN	27.7182	27.4369	26.6919				2	2	2	9.4	9.4	9.4	23.906	0	4.7154	2302700000	21	Q9UQN3;C9J0A7;Q9UQN3-2;A0A087WW88	Q9UQN3;C9J0A7;Q9UQN3-2;A0A087WW88	Charged multivesicular body protein 2b	CHMP2B
27.3324	27.9251	27.1598	27.3791	27.698	27.543	NaN	27.5062	NaN	0.401408	0.15947	NaN	27.3324	27.543	27.5062				1	1	1	6.6	6.6	6.6	30.124	0	23.944	2695800000	23	Q96GG9;C9JRU6;C9J0B2;C9JUW4;C9J8R4;C9JVE2	Q96GG9;C9JRU6;C9J0B2;C9JUW4;C9J8R4;C9JVE2	DCN1-like protein 1;DCN1-like protein	DCUN1D1
27.2055	27.4768	26.9552	27.0362	27.5382	26.9324	NaN	27.205	26.9924	0.260871	0.323979	0.150331	27.2055	27.0362	27.0987				5	5	5	13.7	13.7	13.7	55.261	0	9.941	2137600000	31	Q86WB0;C9J0I9;Q86WB0-2;Q86WB0-3;F8WAU5	Q86WB0;C9J0I9;Q86WB0-2;Q86WB0-3	Nuclear-interacting partner of ALK	ZC3HC1
29.6136	29.2966	29.6006	29.9116	29.3872	30.0283	29.8034	29.3175	29.9438	0.179385	0.341473	0.32865	29.6006	29.9116	29.8034				5	5	2	33.6	33.6	12.9	15.088	0	12.238	12451000000	49	P35080-2;C9J0J7;G5E9Q6	P35080-2;C9J0J7;G5E9Q6	Profilin-2;Profilin	PFN2
30.1293	29.5831	29.3695	29.3443	29.4461	29.2745	27.9593	29.3747	29.7651	0.391845	0.0862961	0.950148	29.5831	29.3443	29.3747				3	3	3	17.2	17.2	17.2	21.676	0	10.456	12417000000	41	P30626;C9J0K6;P30626-3;P30626-2;B4DHQ6	P30626;C9J0K6;P30626-3;P30626-2	Sorcin	SRI
NaN	NaN	NaN	NaN	NaN	NaN	NaN	NaN	NaN	NaN	NaN	NaN	NaN	NaN	NaN				7	7	7	3.4	3.4	3.4	274.8	0	44.337	621960000	17	Q9Y618;C9JE98;C9J0Q5;Q9Y618-5;Q9Y618-4;Q9Y618-3;C9J7T7;C9JFD3;C9JQE8;Q9Y618-2;H7C1Y3;H0YGK8;C9J330	Q9Y618;C9JE98;C9J0Q5;Q9Y618-5;Q9Y618-4;Q9Y618-3;C9J7T7;C9JFD3;C9JQE8	Nuclear receptor corepressor 2	NCOR2
25.6908	NaN	NaN	NaN	NaN	NaN	NaN	NaN	NaN	NaN	NaN	NaN	25.6908	NaN	NaN				1	1	1	4.8	4.8	4.8	46.482	0	3.4645	100800000	5	Q9BQQ3;C9J5S6;H7C0J2;C9J0V5;G3V0G1;Q9BQQ3-2;Q9BQQ3-3	Q9BQQ3;C9J5S6;H7C0J2;C9J0V5;G3V0G1;Q9BQQ3-2;Q9BQQ3-3	Golgi reassembly-stacking protein 1	GORASP1
NaN	NaN	NaN	NaN	NaN	24.5026	NaN	NaN	NaN	NaN	NaN	NaN	NaN	24.5026	NaN				1	1	1	4.5	4.5	4.5	42.615	0	3.0915	163000000	4	Q96A54;F8W782;C9J0W7;C9JNM5	Q96A54;F8W782;C9J0W7;C9JNM5	Adiponectin receptor protein 1	ADIPOR1
NaN	NaN	24.3946	NaN	NaN	NaN	NaN	NaN	NaN	NaN	NaN	NaN	24.3946	NaN	NaN				1	1	1	2	2	2	95.796	0.0037465	1.714	39038000	3	P54278;C9J167;P54278-3	P54278;C9J167;P54278-3	Mismatch repair endonuclease PMS2	PMS2
NaN	NaN	NaN	NaN	NaN	NaN	NaN	NaN	NaN	NaN	NaN	NaN	NaN	NaN	NaN				2	2	2	4.3	4.3	4.3	71.666	0	3.091	57258000	2	Q53GT1;C9J191;Q53GT1-3;C9JHG1	Q53GT1;C9J191;Q53GT1-3;C9JHG1	Kelch-like protein 22	KLHL22
26.3523	NaN	NaN	NaN	NaN	NaN	NaN	NaN	NaN	NaN	NaN	NaN	26.3523	NaN	NaN				1	1	1	14.4	14.4	14.4	17.909	0	3.8287	333790000	5	Q9P0P0;F8WBU5;C9J391;C9J1C6;H7C426	Q9P0P0;F8WBU5;C9J391;C9J1C6;H7C426	E3 ubiquitin-protein ligase RNF181	RNF181
NaN	NaN	NaN	NaN	NaN	NaN	NaN	NaN	NaN	NaN	NaN	NaN	NaN	NaN	NaN				5	5	5	4	4	4	148.51	0.00034141	2.8873	366930000	5	Q5XPI4;C9J266;Q5XPI4-2;C9JS59	Q5XPI4;C9J266;Q5XPI4-2;C9JS59	E3 ubiquitin-protein ligase RNF123	RNF123
NaN	NaN	NaN	27.2329	27.4639	NaN	NaN	NaN	NaN	NaN	0.163341	NaN	NaN	27.3484	NaN				2	2	2	5.9	5.9	5.9	54.519	0	4.935	1623200000	16	Q75N03;C9J2P9;Q75N03-2	Q75N03;C9J2P9;Q75N03-2	E3 ubiquitin-protein ligase Hakai	CBLL1
NaN	NaN	NaN	NaN	NaN	25.447	NaN	NaN	NaN	NaN	NaN	NaN	NaN	25.447	NaN				4	1	1	36.4	11.3	11.3	22.252	0	9.1511	309120000	7	C9J2V2	C9J2V2		IKBKG
30.8109	30.8307	30.7892	30.6684	30.5432	30.8265	30.816	30.878	30.7156	0.0207573	0.141968	0.0819538	30.8109	30.6684	30.816				21	21	21	21.6	21.6	21.6	133.9	0	103.13	26138000000	163	P30876;C9J2Y9;C9J4M6	P30876;C9J2Y9;C9J4M6	DNA-directed RNA polymerase II subunit RPB2;DNA-directed RNA polymerase	POLR2B
NaN	NaN	28.6417	29.1878	29.2607	29.028	29.1555	NaN	NaN	NaN	0.119024	NaN	28.6417	29.1878	29.1555				4	4	4	15.4	15.4	15.4	31.884	0	8.3974	6835400000	24	Q9BQ75;C9J384;Q9BQ75-2;H7C515	Q9BQ75;C9J384;Q9BQ75-2	Protein CMSS1	CMSS1
NaN	NaN	NaN	NaN	NaN	26.2596	NaN	NaN	NaN	NaN	NaN	NaN	NaN	26.2596	NaN				1	1	1	2	2	2	70.178	0	3.5692	456440000	6	Q9UKG9;C9J3D7;Q9UKG9-3	Q9UKG9;C9J3D7;Q9UKG9-3	Peroxisomal carnitine O-octanoyltransferase	CROT
NaN	NaN	NaN	NaN	NaN	NaN	NaN	NaN	NaN	NaN	NaN	NaN	NaN	NaN	NaN				1	1	1	5.2	5.2	5.2	40.041	0.0008244	2.4142	132490000	2	O60513;C9J5S0;C9J4S5;E7ETS9;C9J3R8	O60513;C9J5S0;C9J4S5;E7ETS9;C9J3R8	Beta-1,4-galactosyltransferase 4;N-acetyllactosamine synthase;Lactotriaosylceramide beta-1,4-galactosyltransferase	B4GALT4
32.8987	32.8374	32.7398	32.8585	32.9034	32.7242	32.8052	32.6863	32.7051	0.0801385	0.0932424	0.0639145	32.8374	32.8585	32.7051				31	31	2	52.7	52.7	2.1	73.253	0	215.83	111540000000	385	C9J406	C9J406		IMMT
28.4063	28.9043	28.5718	28.8008	28.7909	28.8914	28.0853	NaN	28.7634	0.253624	0.0553873	0.479488	28.5718	28.8008	28.4244				5	5	5	11.5	11.5	11.5	46.94	0	10.057	5475700000	38	Q9H000;C9J494;Q9H000-2	Q9H000;C9J494;Q9H000-2	Probable E3 ubiquitin-protein ligase makorin-2	MKRN2
NaN	NaN	NaN	NaN	25.436	NaN	NaN	NaN	NaN	NaN	NaN	NaN	NaN	25.436	NaN	+			1	1	1	1.1	1.1	1.1	93.834	1	-2	157670000	3	Q8N2Q7;C9J4D3;Q8N2Q7-2	Q8N2Q7;C9J4D3;Q8N2Q7-2	Neuroligin-1	NLGN1
NaN	NaN	NaN	NaN	NaN	NaN	NaN	NaN	NaN	NaN	NaN	NaN	NaN	NaN	NaN				2	2	2	6.2	6.2	6.2	62.746	0.0028369	1.8431	70201000	2	Q9NYP3;C9J4K5;C9JSP0;F8W8A5;F8WC22;F8WD19;H7C1C1;Q9NYP3-2;Q9NYP3-3	Q9NYP3;C9J4K5;C9JSP0;F8W8A5;F8WC22;F8WD19;H7C1C1;Q9NYP3-2;Q9NYP3-3	Protein downstream neighbor of Son	DONSON
NaN	NaN	NaN	NaN	NaN	NaN	NaN	NaN	NaN	NaN	NaN	NaN	NaN	NaN	NaN	+			7	1	1	60.4	6.7	6.7	15.138	1	-2	0	0	C9J4V0;C9J4S4;C9J7D1	C9J4V0;C9J4S4		RAB7A
NaN	NaN	NaN	NaN	NaN	NaN	NaN	NaN	NaN	NaN	NaN	NaN	NaN	NaN	NaN				1	1	1	4.3	4.3	4.3	32.808	0.0075472	1.2721	0	1	Q9H160;C9J4X5;Q9H160-2	Q9H160;C9J4X5;Q9H160-2	Inhibitor of growth protein 2	ING2
30.5314	30.3966	30.7152	31.0465	30.4847	30.911	30.8949	30.6085	31.1169	0.159927	0.293175	0.254879	30.5314	30.911	30.8949				3	3	3	29.3	29.3	29.3	10.275	0	19.041	28258000000	60	P61513;C9J4Z3;G5E9R3;M0R0A1;Q6P4E4;E9PEL3;M0R2L6	P61513;C9J4Z3;G5E9R3;M0R0A1;Q6P4E4;E9PEL3;M0R2L6	60S ribosomal protein L37a	RPL37A
31.125	31.4026	31.366	31.2836	31.396	31.6442	31.6022	31.5889	31.3404	0.150821	0.184512	0.14746	31.366	31.396	31.5889				7	7	7	39.6	39.6	39.6	19.398	0	38.618	41574000000	86	Q9GZZ1;C9J5D1;E7EQ69;Q9GZZ1-2;A0A087WWJ2;B0AZT5;C9JZU6;C9J5J3;A0A0D9SF32;F8WCK0	Q9GZZ1;C9J5D1;E7EQ69;Q9GZZ1-2;A0A087WWJ2;B0AZT5	N-alpha-acetyltransferase 50	NAA50
NaN	25.5267	NaN	NaN	25.5911	NaN	NaN	NaN	NaN	NaN	NaN	NaN	25.5267	25.5911	NaN				2	2	2	6.8	6.8	6.8	61.945	0	18.888	374380000	10	Q5TKA1;C9J5J4;H7C4T7;H0Y322;Q5TKA1-3;Q5TKA1-2	Q5TKA1;C9J5J4;H7C4T7;H0Y322;Q5TKA1-3;Q5TKA1-2	Protein lin-9 homolog	LIN9
NaN	NaN	NaN	NaN	NaN	NaN	NaN	NaN	26.7747	NaN	NaN	NaN	NaN	NaN	26.7747				1	1	1	7.1	7.1	7.1	35.273	0.0028329	1.8283	123530000	1	Q96S97;C9JJV6;C9JZL8;C9J5M0;C9JC07	Q96S97;C9JJV6;C9JZL8;C9J5M0;C9JC07	Myeloid-associated differentiation marker	MYADM
28.7818	28.7713	28.3606	27.8461	NaN	28.5859	28.5015	28.6472	28.1394	0.240206	0.523117	0.261472	28.7713	28.216	28.5015				10	10	10	26.1	26.1	26.1	58.752	0	131.96	5644200000	61	Q9BTE6-2;C9J5N1;Q9BTE6;Q9BTE6-3;L7N2F4;K7EQ85;K7N799;H7C054	Q9BTE6-2;C9J5N1;Q9BTE6;Q9BTE6-3	Alanyl-tRNA editing protein Aarsd1	AARSD1;PTGES3L-AARSD1
NaN	26.8118	NaN	NaN	26.988	26.4644	NaN	26.6889	27.017	NaN	0.370242	0.232002	26.8118	26.7262	26.853				6	6	5	6.8	6.8	6	154.79	0	11.159	1481200000	26	P08069;C9J5X1;H0YNR0	P08069;C9J5X1	Insulin-like growth factor 1 receptor;Insulin-like growth factor 1 receptor alpha chain;Insulin-like growth factor 1 receptor beta chain;Tyrosine-protein kinase receptor	IGF1R
NaN	NaN	NaN	23.8	NaN	NaN	NaN	NaN	NaN	NaN	NaN	NaN	NaN	23.8	NaN				2	2	2	2.4	2.4	2.4	97.725	0.0058264	1.4568	57525000	3	Q8NB91;C9J5X9	Q8NB91;C9J5X9	Fanconi anemia group B protein	FANCB
29.3828	29.4694	28.7763	29.2421	29.2738	29.2291	28.811	28.8218	28.782	0.377652	0.022993	0.0205823	29.3828	29.2421	28.811				3	3	3	23.2	23.2	23.2	24.927	0	29.975	7891800000	41	Q96AT9;C9J6A7;Q96AT9-5;Q96AT9-3;Q96AT9-2;C9IYE8;E7ESZ6;C9J8S0;C9J9T0;C9IZU8;Q96AT9-4;E9PBG9;C9JCL8;Q2QD12	Q96AT9;C9J6A7;Q96AT9-5;Q96AT9-3;Q96AT9-2;C9IYE8;E7ESZ6;C9J8S0;C9J9T0;C9IZU8;Q96AT9-4	Ribulose-phosphate 3-epimerase	RPE
NaN	NaN	NaN	NaN	NaN	25.426	NaN	NaN	NaN	NaN	NaN	NaN	NaN	25.426	NaN				2	1	1	12.1	6.8	6.8	23.408	0	3.647	581760000	11	P11234;C9J6B1;P11234-3;P11234-2	P11234;C9J6B1;P11234-3;P11234-2	Ras-related protein Ral-B	RALB
NaN	NaN	NaN	NaN	NaN	NaN	NaN	NaN	NaN	NaN	NaN	NaN	NaN	NaN	NaN				2	2	2	24.7	24.7	24.7	16.694	0	4.348	632030000	9	Q9GZY4;C9J6J1;C9JA07	Q9GZY4;C9J6J1;C9JA07	Cytochrome c oxidase assembly factor 1 homolog	COA1
NaN	NaN	NaN	NaN	NaN	NaN	NaN	NaN	NaN	NaN	NaN	NaN	NaN	NaN	NaN				1	1	1	19.5	19.5	19.5	8.5964	0	3.0558	166190000	3	C9J6L8;Q6ZVH7-3	C9J6L8;Q6ZVH7-3		ESPNL
28.3383	28.4001	28.9071	28.5745	28.3782	28.967	28.5112	28.5448	28.5537	0.31209	0.299798	0.0224142	28.4001	28.5745	28.5448				5	5	5	48	48	48	14.943	0	25.79	5732800000	53	C9J6N5;C9JQ40;C9JW51;Q9H098;Q9H098-2;C9J3Q3;X6RET8;C9JP05;C9JYP1;C9J6Y8;F8WCJ2	C9J6N5;C9JQ40;C9JW51;Q9H098;Q9H098-2;C9J3Q3;X6RET8;C9JP05	Protein FAM107B	FAM107B
NaN	NaN	NaN	NaN	NaN	23.9972	NaN	NaN	NaN	NaN	NaN	NaN	NaN	23.9972	NaN				4	1	1	27.9	7.1	7.1	15.046	0	9.1589	198260000	8	P35080;C9J712;C9JQ45;C9J2N0	P35080;C9J712;C9JQ45;C9J2N0	Profilin-2;Profilin	PFN2
27.1036	NaN	NaN	NaN	NaN	NaN	NaN	NaN	NaN	NaN	NaN	NaN	27.1036	NaN	NaN				3	3	3	14.3	14.3	14.3	34.389	0	4.1436	1347300000	13	Q969T7;C9J758;Q969T7-2;E5RJR6	Q969T7;C9J758;Q969T7-2	7-methylguanosine phosphate-specific 5-nucleotidase	NT5C3B
NaN	NaN	NaN	NaN	24.8281	NaN	NaN	NaN	NaN	NaN	NaN	NaN	NaN	24.8281	NaN				1	1	1	2.3	2.3	2.3	50.126	0.00082332	2.3979	165580000	5	Q92685;H7C0X4;C9J7S5;Q92685-2	Q92685;H7C0X4;C9J7S5;Q92685-2	Dol-P-Man:Man(5)GlcNAc(2)-PP-Dol alpha-1,3-mannosyltransferase	ALG3
NaN	NaN	26.5949	NaN	NaN	NaN	NaN	NaN	NaN	NaN	NaN	NaN	26.5949	NaN	NaN				3	3	3	6	6	6	53.246	0	3.1062	284540000	6	Q8NCE0;C9J7Z4;Q8NCE0-4;Q8NCE0-2;Q8NCE0-5;Q8NCE0-3	Q8NCE0;C9J7Z4;Q8NCE0-4;Q8NCE0-2;Q8NCE0-5;Q8NCE0-3	tRNA-splicing endonuclease subunit Sen2	TSEN2
NaN	NaN	NaN	NaN	NaN	25.2865	NaN	NaN	NaN	NaN	NaN	NaN	NaN	25.2865	NaN				2	2	2	6.2	6.2	6.2	55.517	0.0020684	1.9792	91006000	1	O76064;C9J858;O76064-3;H7C4L7	O76064;C9J858;O76064-3;H7C4L7	E3 ubiquitin-protein ligase RNF8	RNF8
NaN	NaN	NaN	NaN	NaN	NaN	NaN	NaN	NaN	NaN	NaN	NaN	NaN	NaN	NaN				2	2	2	12.6	12.6	12.6	36.688	0	6.9628	3062600000	16	P16220;C9JBT4;C9J896;P16220-2;C9J4L5;H7C1R5;H7C3I0;E7EWP8;P16220-3	P16220;C9JBT4;C9J896;P16220-2;C9J4L5;H7C1R5;H7C3I0;E7EWP8;P16220-3	Cyclic AMP-responsive element-binding protein 1	CREB1
28.5524	28.2075	28.6436	28.5717	28.3214	28.7424	28.082	27.974	28.2126	0.230021	0.21175	0.119478	28.5524	28.5717	28.082				5	5	5	11	11	11	57.214	0	64.652	4392400000	34	P51649;C9J8Q5;P51649-2	P51649;C9J8Q5;P51649-2	Succinate-semialdehyde dehydrogenase, mitochondrial	ALDH5A1
30.7178	NaN	NaN	NaN	NaN	30.0583	NaN	NaN	NaN	NaN	NaN	NaN	30.7178	30.0583	NaN				1	1	1	25.4	25.4	25.4	6.9151	0	15.853	14347000000	17	Q14061;C9J8T6	Q14061;C9J8T6	Cytochrome c oxidase copper chaperone	COX17
NaN	NaN	NaN	NaN	NaN	24.6235	NaN	NaN	NaN	NaN	NaN	NaN	NaN	24.6235	NaN				1	1	1	4.2	4.2	4.2	32.146	0.00098328	2.3269	155230000	7	Q8N3Z3;F8WBY6;C9J8V5	Q8N3Z3;F8WBY6;C9J8V5	GTP-binding protein 8	GTPBP8
29.2487	29.0204	NaN	28.8316	28.3035	28.8658	NaN	29.0193	29.2652	0.161433	0.315236	0.173877	29.1345	28.8316	29.1423				6	6	6	14.5	14.5	14.5	57.603	0	22.163	7160100000	47	Q96D46;C9JA08;C9IZW9;C9K0C2;C9J0B9;C9IY70	Q96D46;C9JA08	60S ribosomal export protein NMD3	NMD3
28.4799	28.1642	28.0316	28.5885	NaN	28.8582	28.0738	28.1044	NaN	0.230298	0.190707	0.0216385	28.1642	28.7234	28.0891				1	1	1	7.6	7.6	7.6	21.08	0	3.3356	4853600000	26	Q9UNL2;C9JA28;Q9UNL2-2	Q9UNL2;C9JA28;Q9UNL2-2	Translocon-associated protein subunit gamma	SSR3
NaN	NaN	NaN	NaN	NaN	NaN	NaN	25.7002	NaN	NaN	NaN	NaN	NaN	NaN	25.7002				8	8	8	11.2	11.2	11.2	105.13	0	13.492	531930000	23	Q8WY36;Q8WY36-2;C9JA69;C9J8D0;H7C1Q0;C9JYU6;C9JZA0;Q8WY36-3	Q8WY36;Q8WY36-2;C9JA69	HMG box transcription factor BBX	BBX
NaN	NaN	NaN	NaN	NaN	NaN	NaN	NaN	NaN	NaN	NaN	NaN	NaN	NaN	NaN				1	1	1	27	27	27	4.5342	0.0058255	1.4555	0	1	C9JAJ9	C9JAJ9		RBBP7
NaN	NaN	NaN	NaN	NaN	25.7996	NaN	NaN	NaN	NaN	NaN	NaN	NaN	25.7996	NaN				1	1	1	19.4	19.4	19.4	10.143	0	5.3212	659400000	11	Q9Y241;C9JAW5;C9JNU6	Q9Y241;C9JAW5;C9JNU6	HIG1 domain family member 1A, mitochondrial	HIGD1A
NaN	NaN	NaN	NaN	27.9822	NaN	NaN	NaN	NaN	NaN	NaN	NaN	NaN	27.9822	NaN				2	2	2	13.8	13.8	13.8	23.135	0	17.754	1744700000	11	Q16595;Q16595-3;C9JAX1;Q16595-2;H7C585	Q16595;Q16595-3;C9JAX1;Q16595-2;H7C585	Frataxin, mitochondrial;Frataxin intermediate form;Frataxin(56-210);Frataxin(78-210);Frataxin mature form	FXN
29.4307	29.329	NaN	29.5097	29.1729	29.7424	29.9012	30.1765	29.1963	0.0719126	0.286331	0.505547	29.3799	29.5097	29.9012				3	3	3	24	24	24	29.763	0	106.86	9854900000	44	O75431;C9JAZ1;C9JNK6;O75431-2;F8WE26	O75431;C9JAZ1;C9JNK6;O75431-2	Metaxin-2	MTX2
NaN	NaN	NaN	NaN	25.7963	NaN	NaN	NaN	NaN	NaN	NaN	NaN	NaN	25.7963	NaN				4	3	3	18.5	14.9	14.9	31.982	0	7.9078	304900000	6	Q9UPY8;C9JB30;Q9UPY8-2	Q9UPY8;C9JB30;Q9UPY8-2	Microtubule-associated protein RP/EB family member 3	MAPRE3
30.4076	30.4043	30.2643	30.4017	30.2121	30.4866	30.0552	29.8483	30.2732	0.081799	0.140539	0.212473	30.4043	30.4017	30.0552				8	8	8	38.2	38.2	38.2	25.007	0	19.456	19541000000	72	P78330;C9JBI3;C9JEJ7;F8WD74	P78330;C9JBI3	Phosphoserine phosphatase	PSPH
NaN	NaN	NaN	NaN	NaN	NaN	25.7649	NaN	NaN	NaN	NaN	NaN	NaN	NaN	25.7649				2	1	1	28.4	18.9	18.9	8.2404	0	3.2516	203750000	1	C9JBU3;C9J355	C9JBU3;C9J355		WDR82
27.7641	28.0578	27.7021	28.9335	28.5236	28.99	27.708	28.0868	28.9265	0.190012	0.254539	0.623609	27.7641	28.9335	28.0868				4	4	4	26.3	26.3	26.3	22.35	0	12.277	4865700000	34	Q14919;C9JCC6;Q14919-2;E9PNC7;E9PQX9;E9PMW2	Q14919;C9JCC6;Q14919-2;E9PNC7;E9PQX9	Dr1-associated corepressor	DRAP1
27.1033	NaN	27.4541	27.1891	27.0867	27.345	NaN	NaN	NaN	0.248053	0.13007	NaN	27.2787	27.1891	NaN				2	2	2	16.7	16.7	16.7	26.261	0	26.762	1450600000	20	Q9BVT8;C9JE12;C9JCW7	Q9BVT8;C9JE12;C9JCW7	Transmembrane and ubiquitin-like domain-containing protein 1	TMUB1
29.3929	28.8697	29.6988	28.7722	28.3841	28.9211	29.7711	29.8558	29.3054	0.419269	0.277237	0.296364	29.3929	28.7722	29.7711				5	5	5	15	15	15	46.75	0	80.158	10205000000	51	Q13685;C9JG97;C9JEH3;H7C0R2;C9JTS3	Q13685;C9JG97;C9JEH3	Angio-associated migratory cell protein	AAMP
NaN	NaN	NaN	NaN	NaN	NaN	NaN	NaN	NaN	NaN	NaN	NaN	NaN	NaN	NaN				1	1	1	6.9	6.9	6.9	24.6	0	3.1019	151010000	1	Q8WXB1;C9JSX1;C9JES0;H7BXH9;Q8WXB1-2	Q8WXB1;C9JSX1;C9JES0;H7BXH9;Q8WXB1-2	Protein N-lysine methyltransferase METTL21A	METTL21A
29.0526	29.5234	29.5772	29.2497	29.2996	29.523	29.8039	29.5187	29.7542	0.288603	0.14554	0.152354	29.5234	29.2996	29.7542				3	3	3	19.3	19.3	19.3	30.255	0	17.524	11888000000	58	O95639;C9JEV9;O95639-3;O95639-2;B7Z7B0;H7C419	O95639;C9JEV9;O95639-3;O95639-2;B7Z7B0;H7C419	Cleavage and polyadenylation specificity factor subunit 4	CPSF4
NaN	NaN	NaN	NaN	NaN	NaN	NaN	NaN	NaN	NaN	NaN	NaN	NaN	NaN	NaN				2	2	2	7.2	7.2	7.2	31.957	0	8.0003	380570000	7	Q9H019;C9JF50;E9PLU1;E9PRK5;Q9H019-2;Q9H019-3;E9PPQ0;E9PRW1;E9PSD6;E9PPF9;E9PLD2	Q9H019;C9JF50;E9PLU1;E9PRK5;Q9H019-2;Q9H019-3;E9PPQ0;E9PRW1;E9PSD6;E9PPF9;E9PLD2	Mitochondrial fission regulator 1-like	MTFR1L
27.6636	27.96	NaN	NaN	27.7343	NaN	NaN	NaN	NaN	0.209585	NaN	NaN	27.8118	27.7343	NaN				2	2	2	6.6	6.6	6.6	38.418	0	36.502	879950000	10	Q8N335;C9K0P5;C9JFA7;C9JM46	Q8N335;C9K0P5;C9JFA7;C9JM46	Glycerol-3-phosphate dehydrogenase 1-like protein;Glycerol-3-phosphate dehydrogenase [NAD(+)]	GPD1L
29.7787	30.0761	30.0188	29.9568	29.9368	29.7382	30.1109	30.1672	29.6973	0.157786	0.12085	0.256594	30.0188	29.9368	30.1109				9	9	7	25.5	25.5	17.3	55.536	0	82.421	16223000000	113	Q13098;C9JFE4;Q13098-5;Q13098-7;A0A096LP07;A0A096LPJ3;A8K070;Q13098-6;J3QQX0;J3QS88;J3KTB0;J3QLT0;J3KSA5;J3QS84;J3QLE8;J3QL53;J3KRE8	Q13098;C9JFE4;Q13098-5;Q13098-7;A0A096LP07;A0A096LPJ3;A8K070;Q13098-6	COP9 signalosome complex subunit 1	GPS1
33.2194	33.3675	33.1768	33.1699	33.3165	33.1614	33.3282	33.2348	33.3254	0.100096	0.0871982	0.0531363	33.2194	33.1699	33.3254				7	7	5	49.5	49.5	39	11.749	0	59.344	143380000000	139	P99999;C9JFR7	P99999;C9JFR7	Cytochrome c	CYCS
NaN	NaN	NaN	NaN	NaN	24.2194	NaN	NaN	NaN	NaN	NaN	NaN	NaN	24.2194	NaN				1	1	1	7.5	7.5	7.5	30.223	0	7.1255	22583000	2	Q9NQX7;C9JG41;Q9NQX7-2;Q9NQX7-3	Q9NQX7;C9JG41;Q9NQX7-2;Q9NQX7-3	Integral membrane protein 2C;CT-BRI3	ITM2C
29.8098	29.288	28.4561	29.5624	29.5331	29.3427	29.1091	29.2263	29.6654	0.682743	0.11929	0.293261	29.288	29.5331	29.2263				8	8	8	26.9	26.9	26.9	38.711	0	22.124	10354000000	63	Q9NYK5;C9JG87;Q9NYK5-2	Q9NYK5;C9JG87;Q9NYK5-2	39S ribosomal protein L39, mitochondrial	MRPL39
NaN	NaN	NaN	NaN	NaN	NaN	NaN	NaN	NaN	NaN	NaN	NaN	NaN	NaN	NaN	+			1	1	1	2.1	2.1	2.1	49.955	1	-2	0	0	P19971;C9JGI3;P19971-2	P19971;C9JGI3;P19971-2	Thymidine phosphorylase	TYMP
NaN	NaN	NaN	NaN	NaN	25.2697	NaN	NaN	NaN	NaN	NaN	NaN	NaN	25.2697	NaN				1	1	1	1.5	1.5	1.5	99.058	0.0055351	1.4917	123510000	5	P53814;P53814-5;C9JGQ0;H7C372;P53814-6	P53814;P53814-5;C9JGQ0;H7C372;P53814-6	Smoothelin	SMTN
31.2438	30.9739	30.9033	30.4773	30.4563	30.7594	30.8315	30.5951	30.903	0.179708	0.169258	0.161141	30.9739	30.4773	30.8315				13	13	13	24.9	24.9	24.9	81.224	0	52.673	27138000000	104	P13798;C9JIF9;H7C393;H7C1U0;C9JLK2;F8WEH5	P13798;C9JIF9	Acylamino-acid-releasing enzyme	APEH
NaN	27.1901	NaN	NaN	27.4353	NaN	27.5028	NaN	NaN	NaN	NaN	NaN	27.1901	27.4353	27.5028				5	5	5	11.3	11.3	11.3	58.112	0	7.0744	1213600000	16	P07602;C9JIZ6;P07602-2;P07602-3;Q5BJH1	P07602;C9JIZ6;P07602-2;P07602-3	Prosaposin;Saposin-A;Saposin-B-Val;Saposin-B;Saposin-C;Saposin-D	PSAP
27.1435	27.1901	28.0371	27.4196	27.8242	27.4795	27.5243	28.0647	27.3364	0.503008	0.218368	0.3781	27.1901	27.4795	27.5243				6	6	6	38.1	38.1	38.1	25.65	0	37.342	3079500000	45	P82930;C9JJ19;A0A087WUZ8	P82930;C9JJ19;A0A087WUZ8	28S ribosomal protein S34, mitochondrial	MRPS34
NaN	NaN	NaN	NaN	NaN	25.3598	NaN	NaN	NaN	NaN	NaN	NaN	NaN	25.3598	NaN				2	2	2	1.3	1.3	1.3	161.75	0.005822	1.4518	82577000	2	Q8N3P4;C9JJN9;Q8N3P4-2;Q8N3P4-3	Q8N3P4;C9JJN9;Q8N3P4-2;Q8N3P4-3	Vacuolar protein sorting-associated protein 8 homolog	VPS8
28.4344	28.9156	28.5274	NaN	28.8512	28.7027	28.7077	28.6642	29.0885	0.255245	0.105006	0.233427	28.5274	28.777	28.7077				5	5	5	14.9	14.9	14.9	48.076	0	51.723	5852100000	34	O95630;C9JK83;O95630-2;C9JEK5;F5H5B9	O95630;C9JK83;O95630-2	STAM-binding protein	STAMBP
NaN	NaN	30.5676	NaN	NaN	NaN	NaN	NaN	NaN	NaN	NaN	NaN	30.5676	NaN	NaN				1	1	1	0.8	0.8	0.8	151.15	0.00083181	2.5289	2079700000	3	Q12767;Q12767-2;C9JL75	Q12767;Q12767-2;C9JL75	Uncharacterized protein KIAA0195	KIAA0195
NaN	NaN	NaN	NaN	NaN	NaN	NaN	NaN	NaN	NaN	NaN	NaN	NaN	NaN	NaN				2	2	2	9	9	9	34.854	0	5.7662	741840000	7	Q96HP4;U3KQU8;C9JLB7	Q96HP4;U3KQU8;C9JLB7	Oxidoreductase NAD-binding domain-containing protein 1	OXNAD1
30.5486	31.0017	30.4946	30.9493	30.8518	31.2705	30.5743	29.2174	29.9845	0.278498	0.219083	0.680378	30.5486	30.9493	29.9845				2	2	1	28.6	28.6	13.1	9.4771	0	21.377	24105000000	32	Q71UM5;C9JLI6;H0YMV8	Q71UM5;C9JLI6;H0YMV8	40S ribosomal protein S27-like;40S ribosomal protein S27	RPS27L
31.2062	30.5281	30.9363	31.1172	30.8641	30.9686	30.5298	29.9699	30.6974	0.341393	0.127189	0.380971	30.9363	30.9686	30.5298				5	5	5	52.7	52.7	52.7	17.143	0	50.798	28279000000	43	P52434;C9JLU1;P52434-3;P52434-4;P52434-2;P52434-5	P52434;C9JLU1;P52434-3;P52434-4	DNA-directed RNA polymerases I, II, and III subunit RPABC3	POLR2H
NaN	NaN	NaN	NaN	NaN	27.5178	NaN	NaN	NaN	NaN	NaN	NaN	NaN	27.5178	NaN				3	3	3	2.7	2.7	2.7	141.84	0	3.5874	703200000	9	O14727;O14727-4;C9JLV4;O14727-5;O14727-3;O14727-2;O14727-6	O14727;O14727-4;C9JLV4;O14727-5;O14727-3;O14727-2	Apoptotic protease-activating factor 1	APAF1
NaN	NaN	NaN	NaN	NaN	NaN	NaN	NaN	NaN	NaN	NaN	NaN	NaN	NaN	NaN				4	4	4	39.2	39.2	39.2	10.92	0	35.449	945020000	13	C9JLW8;I3L2L5;I3L4Q0;I3L3A7;I3L317	C9JLW8;I3L2L5;I3L4Q0;I3L3A7;I3L317	Protein FAM195B	FAM195B
NaN	26.8891	NaN	NaN	NaN	NaN	26.7474	27.0975	NaN	NaN	NaN	0.247558	26.8891	NaN	26.9225				3	3	3	10.5	10.5	10.5	38.46	0	6.2412	1471600000	19	Q6P087;C9JM75;H7C454;Q6P087-2;H7C0K7;H7C1H7;Q6P087-3;H7C2C3	Q6P087;C9JM75;H7C454;Q6P087-2;H7C0K7;H7C1H7;Q6P087-3	RNA pseudouridylate synthase domain-containing protein 3	RPUSD3
27.1556	NaN	26.8686	27.5825	27.1084	27.6053	NaN	NaN	27.161	0.202939	0.280535	NaN	27.0121	27.5825	27.161				4	4	4	4.9	4.9	4.9	118.63	0	9.4031	1553400000	21	Q9Y4F1;C9JME2;Q9Y4F1-2;M0QYB0;Q9Y4F1-3;H0Y783;M0QXT1	Q9Y4F1;C9JME2;Q9Y4F1-2;M0QYB0;Q9Y4F1-3	FERM, RhoGEF and pleckstrin domain-containing protein 1	FARP1
30.2296	31.0723	31.3969	NaN	NaN	31.22	31.3784	30.181	31.4486	0.602508	NaN	0.71245	31.0723	31.22	31.3784				6	6	6	29.9	29.9	29.9	17.779	0	8.5439	39230000000	49	P83731;C9JXB8;C9JNW5	P83731;C9JXB8;C9JNW5	60S ribosomal protein L24	RPL24
NaN	NaN	NaN	NaN	NaN	NaN	26.9255	NaN	NaN	NaN	NaN	NaN	NaN	NaN	26.9255				2	2	2	6.8	6.8	6.8	34.947	0	3.5678	311380000	4	Q96IW7;C9JRY4;C9JNZ0;F8WAU7;C9JR77;C9J463;C9JZ27;C9JDJ8	Q96IW7;C9JRY4;C9JNZ0;F8WAU7;C9JR77;C9J463;C9JZ27;C9JDJ8	Vesicle-trafficking protein SEC22a	SEC22A
NaN	NaN	NaN	26.1054	NaN	NaN	NaN	NaN	NaN	NaN	NaN	NaN	NaN	26.1054	NaN				2	2	2	4.5	4.5	4.5	46.561	0.0061078	1.399	146210000	3	O75718;C9JP16	O75718;C9JP16	Cartilage-associated protein	CRTAP
NaN	NaN	NaN	NaN	NaN	NaN	NaN	26.732	NaN	NaN	NaN	NaN	NaN	NaN	26.732				2	2	2	4.8	4.8	4.8	53.54	0	4.7279	326540000	5	Q16656;C9JP85;Q16656-2;Q16656-4	Q16656;C9JP85;Q16656-2;Q16656-4	Nuclear respiratory factor 1	NRF1
NaN	NaN	27.2376	NaN	NaN	NaN	NaN	NaN	NaN	NaN	NaN	NaN	27.2376	NaN	NaN				5	5	5	15.2	15.2	15.2	59.633	0	24.067	861290000	16	Q9UK58;C9JPL0;Q9UK58-4;Q9UK58-5	Q9UK58;C9JPL0;Q9UK58-4;Q9UK58-5	Cyclin-L1	CCNL1
28.7649	29.0172	29.1319	NaN	28.3025	28.992	29.3507	28.9686	28.9349	0.18775	0.487551	0.23095	29.0172	28.6473	28.9686				3	3	3	28.5	28.5	28.5	16.62	0	26.802	7047200000	39	Q4VC31;C9JQ41;H7C525;C9JBU9	Q4VC31;C9JQ41;H7C525	Coiled-coil domain-containing protein 58	CCDC58
NaN	NaN	NaN	NaN	NaN	27.0471	NaN	NaN	NaN	NaN	NaN	NaN	NaN	27.0471	NaN				6	1	1	39.2	7.8	7.8	18.077	0	7.7788	1675100000	12	C9JQN7	C9JQN7		EIF3B
26.8178	27.1432	27.8034	27.1373	27.2746	27.0985	27.3897	27.606	27.6033	0.502188	0.0925271	0.124109	27.1432	27.1373	27.6033				8	8	8	23.6	23.6	23.6	58.215	0	39.11	2601500000	48	P05166;E7EUY3;E9PDR0;C9JQS9;E7EX59;P05166-2;E9PEC3;E7ETT4;E7ETT1;F8WBI9;E7ENC1;C9JAW3;C9JVW9;H7C5C9	P05166;E7EUY3;E9PDR0;C9JQS9;E7EX59;P05166-2;E9PEC3;E7ETT4;E7ETT1;F8WBI9;E7ENC1	Propionyl-CoA carboxylase beta chain, mitochondrial	PCCB
29.2299	29.5306	29.1179	29.3506	29.3999	29.6979	29.1254	29.0917	29.0888	0.213418	0.187907	0.0203459	29.2299	29.3999	29.0917				4	4	4	35.6	35.6	35.6	22.083	0	37.525	9973900000	45	Q9BRJ6;C9JQV0;H7C0T1;H7C2R9	Q9BRJ6;C9JQV0;H7C0T1;H7C2R9	Uncharacterized protein C7orf50	C7orf50
NaN	27.1195	NaN	NaN	NaN	NaN	26.6629	NaN	NaN	NaN	NaN	NaN	27.1195	NaN	26.6629				5	5	5	6.4	6.4	6.4	121.4	0	5.2531	625880000	11	Q8N1F8;C9JQV3;Q8N1F8-2;H7C2J7	Q8N1F8;C9JQV3;Q8N1F8-2	Serine/threonine-protein kinase 11-interacting protein	STK11IP
NaN	NaN	NaN	27.3204	27.4181	NaN	NaN	NaN	27.5088	NaN	0.0690844	NaN	NaN	27.3693	27.5088				4	4	3	8.2	8.2	6.8	82.554	0	11.134	1606500000	15	Q9UPW6;C9JR56;Q9UPW6-2	Q9UPW6;C9JR56;Q9UPW6-2	DNA-binding protein SATB2;DNA-binding protein SATB	SATB2
NaN	NaN	NaN	NaN	NaN	NaN	NaN	24.4025	NaN	NaN	NaN	NaN	NaN	NaN	24.4025				3	2	2	10.2	7.1	7.1	35.58	0.0016038	2.0866	69206000	2	P25686;C9JRD2;C9JXB9;P25686-2;C9J1G2;E7ETU0;C9JX00;Q8NHS0	P25686;C9JRD2;C9JXB9;P25686-2;C9J1G2;E7ETU0;C9JX00	DnaJ homolog subfamily B member 2	DNAJB2
NaN	NaN	NaN	NaN	NaN	NaN	28.452	28.4271	NaN	NaN	NaN	0.0176073	NaN	NaN	28.4395				1	1	1	5.7	5.7	5.7	19.896	0	5.0999	2293000000	12	Q99966;C9JRD8	Q99966;C9JRD8	Cbp/p300-interacting transactivator 1	CITED1
27.2884	27.6216	27.8625	27.1525	27.9504	27.6629	27.6247	27.8701	27.6491	0.288283	0.404106	0.13519	27.6216	27.6629	27.6491				10	10	10	27.7	27.7	27.7	72.189	0	135.06	3278700000	51	Q9UGP4;C9JRJ5	Q9UGP4;C9JRJ5	LIM domain-containing protein 1	LIMD1
NaN	29.7533	29.5371	29.987	29.5202	29.7506	NaN	NaN	29.4749	0.152876	0.233406	NaN	29.6452	29.7506	29.4749				4	4	4	22	22	22	26.152	0	10.401	8660500000	30	Q9NX63;C9JRZ6;F8WAR4;F8WD73	Q9NX63;C9JRZ6;F8WAR4	MICOS complex subunit MIC19	CHCHD3
NaN	NaN	NaN	NaN	NaN	NaN	NaN	NaN	NaN	NaN	NaN	NaN	NaN	NaN	NaN				4	3	3	14.6	10.8	10.8	26.962	0	3.8721	213090000	5	Q13432;C9JSK0;Q13432-2;J3QQT8	Q13432;C9JSK0;Q13432-2;J3QQT8	Protein unc-119 homolog A	UNC119
NaN	NaN	NaN	NaN	NaN	NaN	NaN	NaN	NaN	NaN	NaN	NaN	NaN	NaN	NaN				1	1	1	2.4	2.4	2.4	61.132	0.0003427	2.945	107890000	1	P43251;C9JSN9;P43251-4;P43251-3;P43251-2	P43251;C9JSN9;P43251-4;P43251-3;P43251-2	Biotinidase	BTD
NaN	NaN	NaN	NaN	NaN	NaN	NaN	NaN	NaN	NaN	NaN	NaN	NaN	NaN	NaN				7	1	1	37.8	5	5	26.721	0	3.2934	159340000	4	C9JSQ1;C9J8F6;C9J995;C9JJX8;C9J6W7;C9JT96;D6R998	C9JSQ1;C9J8F6		CKMT1B;CKMT1A
NaN	NaN	NaN	26.7487	NaN	NaN	NaN	NaN	NaN	NaN	NaN	NaN	NaN	26.7487	NaN				4	1	1	27.8	7.7	7.7	18.587	0	4.6606	555640000	7	C9JT21	C9JT21	Elongation factor Ts	TSFM
28.4793	27.9668	28.0743	27.9591	NaN	27.9677	27.7946	27.7387	28.0523	0.270258	0.00607994	0.167271	28.0743	27.9634	27.7946				4	4	4	24.6	24.6	24.6	18.82	0	7.7255	3663500000	27	Q9UFW8;C9JUJ0	Q9UFW8;C9JUJ0	CGG triplet repeat-binding protein 1	CGGBP1
NaN	NaN	NaN	NaN	NaN	NaN	NaN	27.1149	NaN	NaN	NaN	NaN	NaN	NaN	27.1149				3	3	3	10.4	10.4	10.4	37.806	0	6.3173	1292900000	15	Q9UDY4;C9JUL4	Q9UDY4;C9JUL4	DnaJ homolog subfamily B member 4	DNAJB4
NaN	NaN	NaN	NaN	NaN	NaN	NaN	NaN	NaN	NaN	NaN	NaN	NaN	NaN	NaN				1	1	1	2.7	2.7	2.7	42.479	0.0082794	1.2447	0	1	Q9Y234;C9JUU5	Q9Y234;C9JUU5	Lipoyltransferase 1, mitochondrial	LIPT1
NaN	NaN	NaN	27.8781	NaN	28.0563	NaN	NaN	NaN	NaN	0.126006	NaN	NaN	27.9672	NaN				5	5	5	12.1	12.1	12.1	50.315	0	21.996	2100700000	20	Q9H9P8;C9JVN9;Q9H9P8-2;G3V5S1;G3V272	Q9H9P8;C9JVN9;Q9H9P8-2	L-2-hydroxyglutarate dehydrogenase, mitochondrial	L2HGDH
NaN	NaN	NaN	NaN	NaN	NaN	NaN	NaN	NaN	NaN	NaN	NaN	NaN	NaN	NaN				1	1	1	3.1	3.1	3.1	68.96	0	4.334	249070000	2	Q9UPW0;Q9UPW0-2;H7C1Y6;C9JVP0	Q9UPW0;Q9UPW0-2;H7C1Y6;C9JVP0	Forkhead box protein J3	FOXJ3
NaN	NaN	NaN	NaN	NaN	NaN	NaN	NaN	NaN	NaN	NaN	NaN	NaN	NaN	NaN				2	2	2	3.6	3.6	3.6	83.538	0.0029855	1.8096	67149000	3	Q8NCD3;C9JWC4;Q8NCD3-3;Q8NCD3-2;F8WCV1	Q8NCD3;C9JWC4;Q8NCD3-3;Q8NCD3-2;F8WCV1	Holliday junction recognition protein	HJURP
NaN	NaN	NaN	NaN	NaN	NaN	NaN	NaN	NaN	NaN	NaN	NaN	NaN	NaN	NaN				5	5	5	38.1	38.1	38.1	12.782	0	27.372	3030300000	18	C9JXC3;Q9Y530;C9JNE2;H7C5Q1;C9J5P1	C9JXC3;Q9Y530;C9JNE2	O-acetyl-ADP-ribose deacetylase 1	OARD1
NaN	NaN	NaN	NaN	NaN	NaN	NaN	NaN	NaN	NaN	NaN	NaN	NaN	NaN	NaN				1	1	1	4.7	4.7	4.7	26.422	0.0023836	1.9662	314850000	3	Q5HYI8;C9JXM3	Q5HYI8;C9JXM3	Rab-like protein 3	RABL3
NaN	NaN	NaN	NaN	28.7361	NaN	NaN	NaN	NaN	NaN	NaN	NaN	NaN	28.7361	NaN	+			3	2	2	1.4	0.9	0.9	288.98	1	-2	533120000	2	Q9H254;M0QZQ3;C9JY79;Q9H254-4;Q9H254-5;Q9H254-3	Q9H254;M0QZQ3;C9JY79;Q9H254-4;Q9H254-5;Q9H254-3	Spectrin beta chain, non-erythrocytic 4	SPTBN4
NaN	NaN	NaN	NaN	26.8002	NaN	NaN	NaN	NaN	NaN	NaN	NaN	NaN	26.8002	NaN				2	2	2	4.9	4.9	4.9	63.574	0	5.7935	1025000000	12	Q9BWE0;Q9BWE0-4;C9JZE3;C9JYJ8;E7EVL6	Q9BWE0;Q9BWE0-4;C9JZE3;C9JYJ8;E7EVL6	Replication initiator 1	REPIN1
NaN	NaN	28.5795	28.4152	28.6645	NaN	NaN	28.41	28.0822	NaN	0.176282	0.23179	28.5795	28.5398	28.2461				3	3	3	23.6	23.6	23.6	15.651	0	14.958	5059100000	21	O75817;C9JYM0	O75817;C9JYM0	Ribonuclease P protein subunit p20	POP7
NaN	NaN	NaN	NaN	NaN	24.2691	NaN	NaN	NaN	NaN	NaN	NaN	NaN	24.2691	NaN				2	2	2	9.8	9.8	9.8	24.784	0.00034025	2.8313	23375000	2	C9JYN0;Q16563-2;Q16563	C9JYN0;Q16563-2;Q16563	Synaptophysin-like protein 1	SYPL1
NaN	31.2912	30.1981	30.6694	31.2713	31.2768	29.1911	29.6093	NaN	0.77294	0.349106	0.295713	30.7446	31.2713	29.4002				2	2	2	29.5	29.5	29.5	14.606	0	70.522	19421000000	35	Q6P5R6;C9JYQ9;H0Y8C2	Q6P5R6;C9JYQ9;H0Y8C2	60S ribosomal protein L22-like 1	RPL22L1
NaN	NaN	NaN	NaN	NaN	NaN	26.0551	NaN	NaN	NaN	NaN	NaN	NaN	NaN	26.0551				4	4	4	4.4	4.4	4.4	143.89	0	6.6767	294390000	7	Q92823;C9JYY6;F8W775;Q92823-3;Q92823-4;Q92823-6;Q92823-2;Q92823-5;A0A087X2B3;C9JH43	Q92823;C9JYY6;F8W775;Q92823-3;Q92823-4;Q92823-6;Q92823-2;Q92823-5;A0A087X2B3	Neuronal cell adhesion molecule	NRCAM
NaN	24.3823	NaN	NaN	NaN	NaN	NaN	NaN	NaN	NaN	NaN	NaN	24.3823	NaN	NaN				7	1	1	87.8	16	16	14.819	0.0028342	1.8332	23875000	2	C9JZ81	C9JZ81		XRCC5
NaN	28.1547	NaN	27.8816	28.1453	28.0068	NaN	28.772	27.9228	NaN	0.131906	0.600475	28.1547	28.0068	28.3474				3	3	3	20.8	20.8	20.8	20.546	0	33.351	3411700000	27	O15145;C9JZD1;F8VR50	O15145;C9JZD1;F8VR50	Actin-related protein 2/3 complex subunit 3	ARPC3
NaN	NaN	26.6572	NaN	26.4495	26.3046	27.0553	27.1905	26.403	NaN	0.102459	0.421096	26.6572	26.377	27.0553				2	2	2	16.4	16.4	16.4	20.655	0	18.604	1420500000	19	P62256;H7C4M9;C9JZG9;C9JZY6;P62256-2	P62256;H7C4M9;C9JZG9;C9JZY6;P62256-2	Ubiquitin-conjugating enzyme E2 H	UBE2H
NaN	NaN	NaN	NaN	NaN	25.8757	NaN	NaN	NaN	NaN	NaN	NaN	NaN	25.8757	NaN				5	1	1	32.1	7.7	7.7	17.563	0.0068389	1.3518	237870000	4	C9JZL3	C9JZL3		OGT
30.1974	30.2464	30.0677	30.5636	30.6379	30.3845	30.1775	30.2315	30.423	0.0923376	0.130261	0.129008	30.1974	30.5636	30.2315				16	16	16	25.1	25.1	25.1	108.17	0	87.803	19586000000	122	O60716;O60716-3;O60716-4;C9JZR2;O60716-8;O60716-7;O60716-5;O60716-6;O60716-2;O60716-16;O60716-15;O60716-13;O60716-11;O60716-14;O60716-12;O60716-10;O60716-9;O60716-22;O60716-24;O60716-23;O60716-21;O60716-19;O60716-20;O60716-18;O60716-17;O60716-32;O60716-31;O60716-29;O60716-27;O60716-30;O60716-28;O60716-26;O60716-25;E9PRE2;H0YC95;E9PKY0;E9PKL1	O60716;O60716-3;O60716-4;C9JZR2;O60716-8;O60716-7;O60716-5;O60716-6;O60716-2;O60716-16;O60716-15;O60716-13;O60716-11;O60716-14;O60716-12;O60716-10;O60716-9;O60716-22;O60716-24;O60716-23;O60716-21;O60716-19;O60716-20;O60716-18;O60716-17;O60716-32;O60716-31;O60716-29;O60716-27;O60716-30;O60716-28;O60716-26;O60716-25	Catenin delta-1	CTNND1
31.5403	31.5814	31.8079	31.7834	31.3364	31.5648	31.7311	31.1493	31.5881	0.144107	0.223518	0.303174	31.5814	31.5648	31.5881				4	4	4	25.5	25.5	25.5	12.538	0	8.3562	48863000000	44	P18077;C9K025;F8WBS5;F8WB72	P18077;C9K025;F8WBS5;F8WB72	60S ribosomal protein L35a	RPL35A
NaN	NaN	NaN	NaN	NaN	NaN	NaN	NaN	NaN	NaN	NaN	NaN	NaN	NaN	NaN				1	1	1	18.2	18.2	18.2	4.9386	0.0087009	1.2058	857710000	8	F8WBF4;C9K0I4;F8WDH1;P56557	F8WBF4;C9K0I4;F8WDH1;P56557	Transmembrane protein 50B	TMEM50B
26.5831	NaN	NaN	NaN	NaN	NaN	NaN	NaN	26.8928	NaN	NaN	NaN	26.5831	NaN	26.8928				3	3	3	3.2	3.2	3.2	135.25	0	9.8097	451240000	12	Q70E73;C9K0J5	Q70E73;C9K0J5	Ras-associated and pleckstrin homology domains-containing protein 1	RAPH1
26.1881	NaN	NaN	26.2146	NaN	26.5182	26.6137	26.5057	NaN	NaN	0.214678	0.0763687	26.1881	26.3664	26.5597				3	3	3	19.7	19.7	19.7	37.031	0	15.525	1013300000	21	O14662;O14662-5;C9K0W8;H3BU86;O14662-6;O14662-2;O14662-4;B7ZBM4;B7ZBM5;Q96NX8;F8W9Z6;E9PLV7;E9PND6;H0YEW0;B7ZBM8;O14662-3	O14662;O14662-5;C9K0W8;H3BU86;O14662-6;O14662-2;O14662-4;B7ZBM4;B7ZBM5;Q96NX8;F8W9Z6	Syntaxin-16	STX16;STX16-NPEPL1
NaN	NaN	NaN	NaN	NaN	NaN	NaN	24.2506	NaN	NaN	NaN	NaN	NaN	NaN	24.2506			+	4	4	3	3.2	3.2	2.7	192.99	0	4.5028	25324000	4	CON__ENSEMBL:ENSBTAP00000007350;CON__P01030	CON__ENSEMBL:ENSBTAP00000007350;CON__P01030
NaN	NaN	NaN	NaN	NaN	24.1432	NaN	NaN	NaN	NaN	NaN	NaN	NaN	24.1432	NaN			+	1	1	1	3.3	3.3	3.3	77.456	0	3.5716	79680000	2	CON__ENSEMBL:ENSBTAP00000016046	CON__ENSEMBL:ENSBTAP00000016046
NaN	NaN	NaN	NaN	NaN	NaN	28.708	29.2228	27.5819	NaN	NaN	0.839213	NaN	NaN	28.708			+	3	3	3	8.2	8.2	8.2	53.341	0	109.93	1874800000	15	CON__Q3MHN5;CON__ENSEMBL:ENSBTAP00000018229	CON__Q3MHN5;CON__ENSEMBL:ENSBTAP00000018229
28.2649	28.2045	28.4455	29.0673	28.7713	28.3839	28.7942	28.8663	28.6085	0.125396	0.342718	0.133007	28.2649	28.7713	28.7942			+	17	17	17	15.6	15.6	15.6	164.34	0	33.529	5752700000	64	CON__ENSEMBL:ENSBTAP00000024146;P01023;P20742;P20742-2	CON__ENSEMBL:ENSBTAP00000024146
NaN	NaN	NaN	26.7521	NaN	NaN	26.9595	27.2911	27.4042	NaN	NaN	0.231124	NaN	26.7521	27.2911			+	3	3	3	11.7	11.7	11.7	43.9	0	11.209	910830000	18	CON__ENSEMBL:ENSBTAP00000024466;CON__ENSEMBL:ENSBTAP00000024462	CON__ENSEMBL:ENSBTAP00000024466;CON__ENSEMBL:ENSBTAP00000024462
NaN	NaN	NaN	NaN	NaN	NaN	NaN	30.5849	NaN	NaN	NaN	NaN	NaN	NaN	30.5849			+	6	6	4	11	11	7.8	92.273	0	16.367	3837200000	11	CON__ENSEMBL:ENSBTAP00000032840;A8MUN2	CON__ENSEMBL:ENSBTAP00000032840
NaN	NaN	NaN	26.3651	NaN	26.0293	NaN	NaN	NaN	NaN	0.237447	NaN	NaN	26.1972	NaN			+	1	1	1	15	15	15	8.5787	0	7.7304	181930000	6	CON__ENSEMBL:ENSBTAP00000038329	CON__ENSEMBL:ENSBTAP00000038329
30.7003	30.764	30.3296	30.1663	30.2495	30.1944	30.3834	30.2938	30.5315	0.234585	0.042324	0.120044	30.7003	30.1944	30.3834			+	5	5	5	29.4	29.4	29.4	24.409	0	323.31	26544000000	53	CON__P00761	CON__P00761
NaN	NaN	NaN	NaN	NaN	NaN	NaN	NaN	27.4969	NaN	NaN	NaN	NaN	NaN	27.4969			+	3	3	3	6	6	6	68.964	0	5.6964	1147900000	18	CON__Q2KJ62;CON__P01044-1;CON__P01045-1	CON__Q2KJ62;CON__P01044-1;CON__P01045-1
28.8236	28.3387	28.8953	27.9615	28.3195	28.1862	28.8197	28.6927	28.5478	0.302786	0.180934	0.136048	28.8236	28.1862	28.6927			+	6	6	4	71.8	71.8	54.2	15.184	0	54.911	6441800000	53	CON__P01966;G3V1N2	CON__P01966
33.4512	33.8827	33.2633	34.1487	34.2063	34.06	34.7031	34.833	35.0252	0.317584	0.0736976	0.162052	33.4512	34.1487	34.833			+	18	18	18	28	28	28	69.293	0	119.47	280920000000	272	CON__P02769;P02768;A0A087WWT3;C9JKR2;H0YA55;D6RHD5;B7WNR0;A0A0C4DGB6;CON__P02768-1;P02768-3;P02768-2	CON__P02769
26.6339	NaN	NaN	28.3102	28.3809	28.2871	28.3271	28.423	27.7163	NaN	0.0488713	0.383341	26.6339	28.3102	28.3271			+	6	6	4	11	11	7.3	66.038	0	40.821	3097400000	26	P04264;CON__P04264;CON__ENSEMBL:ENSBTAP00000038253;Q7Z794;CON__Q6NXH9;CON__Q6IFZ6;CON__Q7Z794;CON__Q922U2;CON__Q5XQN5	P04264;CON__P04264	Keratin, type II cytoskeletal 1	KRT1
29.1704	28.9298	29.3309	29.2344	29.627	29.6239	29.3499	29.224	28.8485	0.201879	0.225778	0.260849	29.1704	29.6239	29.224			+	14	14	13	32.9	32.9	31.1	53.704	0	56.994	9931400000	79	P05787;CON__P05787;P05787-2;CON__H-INV:HIT000292931;F8VUG2;F8VP67;F8W1U3;F8VRG4;H0YIB2;CON__Q9H552;Q8IWY7;CON__H-INV:HIT000016045;CON__REFSEQ:XP_092267	P05787;CON__P05787;P05787-2;CON__H-INV:HIT000292931;F8VUG2	Keratin, type II cytoskeletal 8	KRT8
32.6556	32.5336	32.5539	33.0718	33.0732	32.7942	33.5111	33.379	33.2293	0.06537	0.160678	0.140991	32.5539	33.0718	33.379			+	4	4	4	15.9	15.9	15.9	38.418	0	227.42	117870000000	63	CON__P12763	CON__P12763
28.5679	28.4595	28.3028	NaN	NaN	28.4887	28.8047	29.009	29.4133	0.133282	NaN	0.309728	28.4595	28.4887	29.009			+	10	10	10	44.9	44.9	44.9	30.276	0	21.801	5898100000	41	CON__P15497;P02647;F8W696	CON__P15497
33.0688	32.9718	33.0708	32.443	32.5231	32.3587	32.8046	33.081	33.2906	0.0565889	0.0822099	0.243764	33.0688	32.443	33.081			+	5	5	5	9	9	9	68.124	0	89.9	123200000000	133	CON__P15636	CON__P15636
NaN	NaN	NaN	NaN	NaN	NaN	NaN	NaN	25.9059	NaN	NaN	NaN	NaN	NaN	25.9059			+	2	2	2	5.2	5.2	5.2	38.252	0.0017566	2.0271	126700000	2	CON__P17690;P02749;J3KS17	CON__P17690;P02749;J3KS17	Beta-2-glycoprotein 1	APOH
NaN	NaN	NaN	NaN	NaN	NaN	NaN	NaN	NaN	NaN	NaN	NaN	NaN	NaN	NaN			+	2	2	2	5.5	5.5	5.5	54.71	0	4.0411	122960000	7	CON__P28800;P08697;C9JMH6;A0A0G2JPA8;P08697-2	CON__P28800;P08697;C9JMH6;A0A0G2JPA8;P08697-2	Alpha-2-antiplasmin	SERPINF2
30.3301	30.4061	29.973	31.288	31.0533	30.9241	31.5917	31.5994	31.6698	0.231254	0.184481	0.0430409	30.3301	31.0533	31.5994			+	9	9	9	21.6	21.6	21.6	46.103	0	36.536	31587000000	94	CON__P34955	CON__P34955
NaN	NaN	NaN	NaN	NaN	27.2821	26.6725	NaN	27.5412	NaN	NaN	0.614264	NaN	27.2821	27.1068			+	5	5	5	13.2	13.2	13.2	62.064	0	68.907	913710000	17	P35527;CON__P35527;K7EQQ3	P35527;CON__P35527	Keratin, type I cytoskeletal 9	KRT9
NaN	NaN	NaN	NaN	NaN	24.2971	NaN	NaN	NaN	NaN	NaN	NaN	NaN	24.2971	NaN			+	2	1	0	3.8	1.9	0	65.432	0.00033893	2.7835	93338000	4	P35908;CON__P35908;P13647;O95678;H0YIN9;H0YI76;CON__O95678;CON__P13647	P35908;CON__P35908;P13647;O95678;H0YIN9;H0YI76;CON__O95678;CON__P13647	Keratin, type II cytoskeletal 2 epidermal;Keratin, type II cytoskeletal 5;Keratin, type II cytoskeletal 75	KRT2;KRT5;KRT75
NaN	NaN	NaN	NaN	NaN	24.2246	NaN	NaN	NaN	NaN	NaN	NaN	NaN	24.2246	NaN			+	2	2	2	17.3	17.3	17.3	22.144	0	5.7511	254060000	8	CON__Q2KIS7;E9PHK0;P05452	CON__Q2KIS7;E9PHK0;P05452	Tetranectin	CLEC3B
NaN	NaN	NaN	NaN	NaN	NaN	27.753	NaN	NaN	NaN	NaN	NaN	NaN	NaN	27.753			+	5	5	5	14.3	14.3	14.3	53.553	0	20.065	921370000	11	CON__Q2KJF1	CON__Q2KJF1
NaN	NaN	NaN	NaN	NaN	26.4644	27.3914	27.2748	27.1845	NaN	NaN	0.103728	NaN	26.4644	27.2748			+	7	7	7	5.8	5.8	5.8	187.37	0	14.396	944520000	22	CON__Q2UVX4	CON__Q2UVX4
NaN	NaN	NaN	NaN	NaN	28.4464	NaN	NaN	28.1092	NaN	NaN	NaN	NaN	28.4464	28.1092			+	5	5	5	31.8	31.8	31.8	22.06	0	12.181	6185600000	24	CON__Q3SX09;P68871;P02042;E9PFT6	CON__Q3SX09
NaN	NaN	NaN	NaN	26.3518	NaN	NaN	NaN	NaN	NaN	NaN	NaN	NaN	26.3518	NaN			+	6	2	1	19.7	9.2	4.6	32.85	0	10.467	1143000000	11	P07951;CON__Q3SX28;P07951-2;Q5TCU3;Q5TCU8	P07951;CON__Q3SX28;P07951-2;Q5TCU3;Q5TCU8	Tropomyosin beta chain	TPM2
NaN	NaN	NaN	NaN	NaN	NaN	26.8918	26.752	NaN	NaN	NaN	0.0988529	NaN	NaN	26.8219			+	4	4	4	13.4	13.4	13.4	45.456	0	8.5399	461710000	12	CON__Q3SZH5	CON__Q3SZH5
NaN	NaN	NaN	NaN	NaN	NaN	NaN	NaN	NaN	NaN	NaN	NaN	NaN	NaN	NaN			+	1	1	1	8.9	8.9	8.9	23.182	0	123.34	240330000	5	CON__Q3SZR3	CON__Q3SZR3
NaN	NaN	NaN	NaN	NaN	NaN	NaN	NaN	25.8455	NaN	NaN	NaN	NaN	NaN	25.8455			+	2	2	2	7.4	7.4	7.4	52.295	0.005956	1.4	64875000	2	CON__Q3SZV7	CON__Q3SZV7
NaN	NaN	NaN	NaN	NaN	NaN	NaN	27.5443	NaN	NaN	NaN	NaN	NaN	NaN	27.5443			+	3	3	3	5.7	5.7	5.7	101.51	0	4.8855	884680000	8	CON__Q3T052	CON__Q3T052
30.6232	30.2645	30.4995	30.2076	30.2614	30.0888	29.8237	30.0611	30.2978	0.182205	0.0883161	0.23705	30.4995	30.2076	30.0611			+	7	2	2	16.9	4.8	4.8	62.87	0	35.945	24034000000	99	CON__Q3ZBD7	CON__Q3ZBD7
NaN	26.538	NaN	NaN	26.6248	NaN	26.5916	26.6699	26.8244	NaN	NaN	0.11846	26.538	26.6248	26.6699			+	5	5	5	10.7	10.7	10.7	54.099	0	8.8751	1164600000	25	CON__Q3ZBS7;P04004	CON__Q3ZBS7
NaN	NaN	NaN	NaN	NaN	NaN	27.5828	NaN	NaN	NaN	NaN	NaN	NaN	NaN	27.5828			+	3	3	3	8	8	8	42.663	0.00083139	2.5236	742640000	7	CON__Q58D62	CON__Q58D62
NaN	NaN	NaN	NaN	NaN	25.5396	NaN	NaN	NaN	NaN	NaN	NaN	NaN	25.5396	NaN			+	1	1	1	2.3	2.3	2.3	56.75	0.0028355	1.8382	1336300000	11	CON__Q6IME9	CON__Q6IME9
NaN	NaN	NaN	NaN	NaN	NaN	NaN	NaN	NaN	NaN	NaN	NaN	NaN	NaN	NaN	+		+	1	1	1	1.7	1.7	1.7	57.865	1	-2	0	0	Q7RTS7;CON__Q7RTS7;F8W1S1	Q7RTS7;CON__Q7RTS7;F8W1S1	Keratin, type II cytoskeletal 74	KRT74
NaN	NaN	NaN	NaN	NaN	27.0962	NaN	27.0186	NaN	NaN	NaN	NaN	NaN	27.0962	27.0186			+	4	4	4	7	7	7	106.19	0	12.002	699860000	11	CON__Q9TRI1;P19823;Q5T985;A0A087WTE1	CON__Q9TRI1
NaN	NaN	NaN	NaN	NaN	NaN	NaN	28.5224	NaN	NaN	NaN	NaN	NaN	NaN	28.5224			+	3	3	3	9.8	9.8	9.8	46.897	0	4.1533	1964900000	15	CON__REFSEQ:XP_001252647;CON__A2I7N3	CON__REFSEQ:XP_001252647;CON__A2I7N3
NaN	NaN	NaN	NaN	NaN	NaN	NaN	NaN	NaN	NaN	NaN	NaN	NaN	NaN	NaN				2	2	2	6.7	6.7	6.7	45.801	0	4.6126	169080000	7	Q86WR7;D3DRR9;Q86WR7-2	Q86WR7;D3DRR9;Q86WR7-2	Proline and serine-rich protein 2	PROSER2;C10orf47
27.7072	27.8657	27.9418	28.3256	28.2188	27.7308	27.7802	27.864	28.099	0.119688	0.317105	0.165269	27.8657	28.2188	27.864				9	9	9	18.4	18.4	18.4	89.191	0	52.304	3916300000	59	Q96SB3;D3DTX6	Q96SB3;D3DTX6	Neurabin-2	PPP1R9B
NaN	NaN	NaN	NaN	NaN	NaN	NaN	27.6598	NaN	NaN	NaN	NaN	NaN	NaN	27.6598				2	2	2	15.4	15.4	15.4	13.193	0.00098441	2.3377	756070000	3	P63272;D3DTZ5;J3QSB9	P63272;D3DTZ5;J3QSB9	Transcription elongation factor SPT4	SUPT4H1
NaN	NaN	NaN	NaN	NaN	NaN	NaN	NaN	NaN	NaN	NaN	NaN	NaN	NaN	NaN				1	1	1	7.9	7.9	7.9	18.822	0.0020707	1.9845	184660000	7	D3DVS1	D3DVS1		TMEM128
30.9704	30.1495	31.3113	31.487	31.5667	31.7502	30.8642	30.7349	31.415	0.597198	0.134969	0.361164	30.9704	31.5667	30.8642				6	6	6	28.9	28.9	28.9	15.86	0	8.5505	45749000000	55	P62910;D3YTB1;F8W727;D3YTI8	P62910;D3YTB1;F8W727	60S ribosomal protein L32	RPL32
27.8545	27.9228	27.6732	27.4565	27.5081	27.6329	27.4139	27.5461	27.634	0.128992	0.0906964	0.110791	27.8545	27.5081	27.5461				9	9	9	19.2	19.2	19.2	76.536	0	50.922	3213000000	53	P51617;D3YTB5;P51617-2;P51617-3;P51617-4;H7C224;F8WAB6;H7C2I6;H7C3C1;H7C1F0;H7C3G8	P51617;D3YTB5;P51617-2;P51617-3;P51617-4;H7C224	Interleukin-1 receptor-associated kinase 1	IRAK1
NaN	NaN	NaN	NaN	NaN	NaN	NaN	25.7791	NaN	NaN	NaN	NaN	NaN	NaN	25.7791				5	5	5	19	19	19	53.339	0	13.488	334080000	8	Q86WP2;Q86WP2-2;D4PHA4;Q86WP2-3;Q86WP2-4	Q86WP2;Q86WP2-2;D4PHA4;Q86WP2-3;Q86WP2-4	Vasculin	GPBP1
NaN	NaN	NaN	NaN	NaN	NaN	NaN	NaN	NaN	NaN	NaN	NaN	NaN	NaN	NaN				5	1	1	14.9	3.5	3.5	51.582	0.00033904	2.7925	113900000	5	Q9NYL2-2;D4Q8H0	Q9NYL2-2;D4Q8H0	Mitogen-activated protein kinase kinase kinase MLT	ZAK;pk
28.5189	27.7142	28.5683	28.1224	NaN	28.2924	28.4057	28.423	NaN	0.479492	0.120208	0.0122327	28.5189	28.2074	28.4144				9	5	4	22.4	13	10.8	56.369	0	17.483	4402600000	32	Q13557;Q13557-8;D6R938;E9PBG7;E9PF82;Q13557-12;Q13557-9;Q13557-10;Q13557-5;Q13557-3;Q13557-6;Q13557-4;Q13557-11;H0Y9C2;H0Y9J2	Q13557;Q13557-8;D6R938;E9PBG7;E9PF82;Q13557-12;Q13557-9;Q13557-10;Q13557-5;Q13557-3;Q13557-6;Q13557-4;Q13557-11	Calcium/calmodulin-dependent protein kinase type II subunit delta	CAMK2D
NaN	NaN	NaN	NaN	NaN	NaN	NaN	NaN	NaN	NaN	NaN	NaN	NaN	NaN	NaN	+			2	1	1	63.2	31.6	31.6	4.4651	1	-2	56841000	1	D6R941	D6R941		MRPS36
NaN	NaN	NaN	NaN	NaN	26.4715	NaN	NaN	NaN	NaN	NaN	NaN	NaN	26.4715	NaN				5	5	5	13.9	13.9	13.9	39.718	0	12.754	795420000	20	Q8TBZ6;D6R954;X6REK4	Q8TBZ6;D6R954;X6REK4	tRNA methyltransferase 10 homolog A	TRMT10A
31.4849	32.3198	32.1383	31.5705	31.3751	32.1922	32.2367	32.3642	32.531	0.439116	0.426682	0.147587	32.1383	31.5705	32.3642				3	3	3	17	17	17	24.824	0	62.405	83532000000	105	P09936;D6RE83;D6R956;D6R974;D6RF53	P09936;D6RE83;D6R956;D6R974	Ubiquitin carboxyl-terminal hydrolase isozyme L1;Ubiquitin carboxyl-terminal hydrolase	UCHL1
NaN	NaN	NaN	NaN	NaN	25.1286	NaN	NaN	NaN	NaN	NaN	NaN	NaN	25.1286	NaN				1	1	1	8.5	8.5	8.5	31.827	0	9.0587	178730000	4	O60671;D6R9A1;O60671-3;O60671-2	O60671;D6R9A1;O60671-3;O60671-2	Cell cycle checkpoint protein RAD1	RAD1
NaN	27.0722	NaN	NaN	NaN	NaN	25.9393	NaN	NaN	NaN	NaN	NaN	27.0722	NaN	25.9393				7	2	2	41.4	6.2	6.2	16.536	0.00082836	2.4809	1355500000	16	D6R9B6	D6R9B6		RPS3A
NaN	NaN	NaN	NaN	NaN	NaN	NaN	NaN	NaN	NaN	NaN	NaN	NaN	NaN	NaN				1	1	1	2.7	2.7	2.7	63.775	0.0097	1.1517	0	1	Q8NBW4;D6RDH2;D6RE72;D6RBB9;D6R9X0;E7ESU6;D6R9Q7;Q8NBW4-2	Q8NBW4;D6RDH2;D6RE72;D6RBB9;D6R9X0;E7ESU6;D6R9Q7;Q8NBW4-2	Sodium-coupled neutral amino acid transporter 9	SLC38A9
NaN	NaN	NaN	NaN	24.7509	NaN	NaN	NaN	NaN	NaN	NaN	NaN	NaN	24.7509	NaN				1	1	1	5.5	5.5	5.5	28.603	0	3.8332	254010000	7	Q9NY35;D6RD48;D6RAZ7;D6RIU2;D6RDP6;H0Y8T9;D6RHU6;D6RDY1;D6RA76;D6RC11;D6R9S8;D6RCE6;D6RFX6;D6RDI6;D6RCR8;Q9NY35-2	Q9NY35;D6RD48;D6RAZ7;D6RIU2;D6RDP6;H0Y8T9;D6RHU6;D6RDY1;D6RA76;D6RC11;D6R9S8;D6RCE6;D6RFX6;D6RDI6;D6RCR8;Q9NY35-2	Claudin domain-containing protein 1	CLDND1
28.6015	NaN	NaN	NaN	28.3113	NaN	NaN	NaN	NaN	NaN	NaN	NaN	28.6015	28.3113	NaN				2	2	2	28.6	28.6	28.6	7.2454	0.0016067	2.1083	1571300000	11	P15954;D6R9Z7	P15954;D6R9Z7	Cytochrome c oxidase subunit 7C, mitochondrial	COX7C
NaN	NaN	NaN	NaN	NaN	NaN	NaN	NaN	NaN	NaN	NaN	NaN	NaN	NaN	NaN				2	2	2	6.1	6.1	6.1	53.837	0.00066845	2.5949	63824000	3	Q9UBS8;D6RA38;D6R988;D6RBK4;D6RAS4;D6R996;E7EP22;D6RDU6;D6RBU3;Q9UBS8-2	Q9UBS8;D6RA38;D6R988;D6RBK4;D6RAS4;D6R996;E7EP22;D6RDU6;D6RBU3;Q9UBS8-2	E3 ubiquitin-protein ligase RNF14	RNF14
NaN	29.5739	29.2603	29.5747	29.8165	29.5418	NaN	NaN	29.0681	0.221749	0.150006	NaN	29.4171	29.5747	29.0681				2	2	2	13.3	13.3	13.3	23.864	0	47.3	7619400000	27	Q96EY4;D6RA57;H0Y9X1;D6RE67;D6RC31	Q96EY4;D6RA57;H0Y9X1;D6RE67;D6RC31	Translation machinery-associated protein 16	TMA16
NaN	NaN	NaN	NaN	NaN	NaN	NaN	NaN	NaN	NaN	NaN	NaN	NaN	NaN	NaN				2	2	2	12.9	12.9	12.9	37.069	0	4.7811	193700000	4	O60683;D6RA89;D6RBB0;O60683-2	O60683;D6RA89;D6RBB0;O60683-2	Peroxisome biogenesis factor 10	PEX10
NaN	NaN	NaN	NaN	NaN	NaN	NaN	NaN	NaN	NaN	NaN	NaN	NaN	NaN	NaN				2	1	1	1	0.6	0.6	309.42	0	3.3774	33027000	1	O95359;O95359-2;Q4VXL4;D6RAA5;Q4VXL8;E7EMZ9;E9PBC6;O95359-6;O95359-1;O95359-5;O95359-3	O95359;O95359-2;Q4VXL4;D6RAA5;Q4VXL8;E7EMZ9;E9PBC6;O95359-6;O95359-1;O95359-5;O95359-3	Transforming acidic coiled-coil-containing protein 2	TACC2
29.178	29.5673	29.7198	29.9083	29.9151	29.9631	NaN	29.8978	30.1381	0.279392	0.02987	0.169917	29.5673	29.9151	30.018				6	6	6	23.1	23.1	23.1	27.978	0	22.835	12761000000	41	P57088;D6RAA6;H0Y8N0;J3KN43;D6RBY2	P57088;D6RAA6;H0Y8N0	Transmembrane protein 33	TMEM33
NaN	NaN	NaN	NaN	NaN	NaN	NaN	NaN	NaN	NaN	NaN	NaN	NaN	NaN	NaN				1	1	1	2	2	2	93.128	0.0016072	2.1103	69269000	3	Q7Z6J0;D6RAL3;D6RHX5;Q7Z6J0-3	Q7Z6J0;D6RAL3;D6RHX5;Q7Z6J0-3	E3 ubiquitin-protein ligase SH3RF1	SH3RF1
32.6085	32.4678	32.0872	32.5334	32.6361	32.5177	32.3452	32.2158	32.5081	0.269694	0.064307	0.146468	32.4678	32.5334	32.3452				6	6	6	46.9	46.9	46.9	21.863	0	323.31	81895000000	170	P32969;D6RAN4;E7ESE0;H0Y9V9;H0Y9R4	P32969;D6RAN4;E7ESE0;H0Y9V9	60S ribosomal protein L9	RPL9
28.1381	28.5156	28.6871	28.3229	28.4484	28.47	28.2547	28.8031	28.6019	0.280868	0.0794299	0.277421	28.5156	28.4484	28.6019				6	6	6	52.7	52.7	52.7	10.474	0	11.849	6173200000	40	D6RAN8;Q9P0M9;H7C5U8;D6RE11;B3KN43	D6RAN8;Q9P0M9;H7C5U8	39S ribosomal protein L27, mitochondrial	MRPL27
NaN	NaN	NaN	NaN	NaN	NaN	NaN	NaN	NaN	NaN	NaN	NaN	NaN	NaN	NaN				3	3	3	11.1	11.1	11.1	39.125	0	6.3647	351190000	5	Q9BW91;D6RAW2;Q9BW91-2;H7C386;D6R8Z6	Q9BW91;D6RAW2;Q9BW91-2;H7C386	ADP-ribose pyrophosphatase, mitochondrial	NUDT9
NaN	NaN	NaN	27.0161	26.9264	27.0032	26.8032	26.8388	NaN	NaN	0.0484958	0.0251735	NaN	27.0032	26.821				8	8	8	19	19	19	74.954	0	239.89	1603000000	35	Q9Y6X4;D6RB01	Q9Y6X4;D6RB01	Soluble lamin-associated protein of 75 kDa	FAM169A
NaN	NaN	NaN	NaN	25.6346	NaN	NaN	NaN	NaN	NaN	NaN	NaN	NaN	25.6346	NaN				1	1	1	4.2	4.2	4.2	34.282	0.00082549	2.425	145950000	2	Q96CQ1;Q9BSK2;D6RB26;D6RCF5;F6SDC8;Q96CQ1-2;Q96CQ1-3	Q96CQ1;Q9BSK2;D6RB26;D6RCF5;F6SDC8;Q96CQ1-2;Q96CQ1-3	Solute carrier family 25 member 36;Solute carrier family 25 member 33	SLC25A36;SLC25A33
NaN	NaN	NaN	NaN	NaN	NaN	NaN	NaN	NaN	NaN	NaN	NaN	NaN	NaN	NaN	+			1	1	1	0.7	0.7	0.7	197.67	1	-2	0	2	Q5H9U9;D6RIU1;D6RB62;D6RBA2;Q5H9U9-2	Q5H9U9;D6RIU1;D6RB62;D6RBA2;Q5H9U9-2	Probable ATP-dependent RNA helicase DDX60-like	DDX60L
NaN	NaN	NaN	NaN	NaN	25.3785	NaN	NaN	NaN	NaN	NaN	NaN	NaN	25.3785	NaN				2	2	2	6.5	6.5	6.5	40.674	0	3.3222	226030000	9	D6RB81;Q9UHK6;Q9UHK6-5;Q9UHK6-2;V9GZ45;V9GYU9;V9GYP4;Q9UHK6-4	D6RB81;Q9UHK6;Q9UHK6-5;Q9UHK6-2;V9GZ45;V9GYU9;V9GYP4;Q9UHK6-4	Alpha-methylacyl-CoA racemase	AMACR
NaN	NaN	NaN	NaN	NaN	25.5662	NaN	NaN	NaN	NaN	NaN	NaN	NaN	25.5662	NaN				1	1	1	3.3	3.3	3.3	39.768	0.00082576	2.4316	462670000	8	Q96A47;P61371;D6RBJ1	Q96A47;P61371;D6RBJ1	Insulin gene enhancer protein ISL-2;Insulin gene enhancer protein ISL-1	ISL2;ISL1
NaN	NaN	NaN	NaN	NaN	NaN	NaN	NaN	NaN	NaN	NaN	NaN	NaN	NaN	NaN				2	2	2	9.2	9.2	9.2	34.96	0	7.9453	1242700000	14	Q8IZ81;D6RBS5;D6RHX2	Q8IZ81;D6RBS5;D6RHX2	ELMO domain-containing protein 2	ELMOD2
NaN	28.0969	NaN	27.6197	27.7345	27.5446	NaN	NaN	27.7678	NaN	0.0956399	NaN	28.0969	27.6197	27.7678				2	2	2	26.6	26.6	26.6	13.711	0	58.893	2609900000	19	O75380;D6RBT3	O75380;D6RBT3	NADH dehydrogenase [ubiquinone] iron-sulfur protein 6, mitochondrial	NDUFS6
NaN	NaN	NaN	NaN	NaN	NaN	NaN	NaN	NaN	NaN	NaN	NaN	NaN	NaN	NaN				2	2	2	13.8	13.8	13.8	31.655	0	6.4075	130160000	3	Q9BS16;D6RC76;D6RHD3;D6RBN6;D6RAX0;D6RJF0	Q9BS16;D6RC76;D6RHD3;D6RBN6;D6RAX0;D6RJF0	Centromere protein K	CENPK
28.1813	28.7467	NaN	28.1203	27.8993	27.9234	28.3209	27.8145	28.2081	0.399799	0.121238	0.265858	28.464	27.9234	28.2081				5	5	5	23.3	23.3	23.3	32.935	0	95.949	4490200000	42	Q8NBQ5;D6RCD0	Q8NBQ5;D6RCD0	Estradiol 17-beta-dehydrogenase 11	HSD17B11
NaN	NaN	NaN	NaN	NaN	NaN	NaN	NaN	NaN	NaN	NaN	NaN	NaN	NaN	NaN	+			1	1	1	8.5	8.5	8.5	15.85	1	-2	225200000	3	Q9Y3D5;H0YAG5;D6RCM2	Q9Y3D5;H0YAG5;D6RCM2	28S ribosomal protein S18c, mitochondrial	MRPS18C
NaN	NaN	NaN	NaN	NaN	NaN	NaN	NaN	NaN	NaN	NaN	NaN	NaN	NaN	NaN				2	2	2	11.3	11.3	11.3	41.911	0	8.5433	115150000	7	O43766;D6RCP8;O43766-2;O43766-3	O43766;D6RCP8;O43766-2;O43766-3	Lipoyl synthase, mitochondrial	LIAS
NaN	NaN	NaN	NaN	NaN	NaN	NaN	NaN	NaN	NaN	NaN	NaN	NaN	NaN	NaN				1	1	1	24.3	24.3	24.3	12.643	0.00082277	2.3949	0	1	D6RCQ4	D6RCQ4		IK
NaN	NaN	NaN	NaN	NaN	24.1575	NaN	NaN	NaN	NaN	NaN	NaN	NaN	24.1575	NaN				1	1	1	3.6	3.6	3.6	43.656	0.0074197	1.3085	64716000	1	Q7Z6J8;D6RHY9;D6RD24	Q7Z6J8;D6RHY9;D6RD24	E3 ubiquitin-protein ligase E3D	UBE3D
NaN	NaN	NaN	28.5298	28.5462	NaN	NaN	28.905	28.6307	NaN	0.0115961	0.19396	NaN	28.538	28.7678				4	2	2	21.2	11.6	11.6	22.41	0	10.736	3870600000	24	Q9Y6B6;D6RD69;X1WI22;D6RAA2;D6R9R5;Q9H029;D6RDB2	Q9Y6B6;D6RD69;X1WI22;D6RAA2;D6R9R5;Q9H029;D6RDB2	GTP-binding protein SAR1b	SAR1B;SAR1A;DKFZp434B2017
23.9114	NaN	NaN	NaN	NaN	NaN	NaN	NaN	NaN	NaN	NaN	NaN	23.9114	NaN	NaN				1	1	1	4	4	4	42.132	0.0079891	1.2548	15778000	1	O43791;Q6IQ16;H0Y977;D6RGZ4;F8WD02;D6RDG8;D6RDV6	O43791;Q6IQ16;H0Y977;D6RGZ4;F8WD02;D6RDG8;D6RDV6	Speckle-type POZ protein;Speckle-type POZ protein-like	SPOP;SPOPL
NaN	NaN	NaN	NaN	NaN	25.1992	NaN	NaN	NaN	NaN	NaN	NaN	NaN	25.1992	NaN				1	1	1	6.3	6.3	6.3	23.516	0	3.2279	500140000	11	Q96DR4;D6RDM5;D6REN7;Q96DR4-2	Q96DR4;D6RDM5;D6REN7;Q96DR4-2	StAR-related lipid transfer protein 4	STARD4
NaN	NaN	NaN	NaN	NaN	NaN	NaN	NaN	NaN	NaN	NaN	NaN	NaN	NaN	NaN				3	3	3	11.1	11.1	11.1	46.153	0	7.5227	406050000	7	Q15119;D6RDN9;Q15119-2;D6RGV8;D6RHG2;D6RJH7;D6R983	Q15119;D6RDN9;Q15119-2;D6RGV8;D6RHG2;D6RJH7;D6R983	[Pyruvate dehydrogenase (acetyl-transferring)] kinase isozyme 2, mitochondrial	PDK2
NaN	NaN	NaN	NaN	NaN	NaN	NaN	NaN	NaN	NaN	NaN	NaN	NaN	NaN	NaN	+			1	1	1	1.1	1.1	1.1	140.25	1	-2	0	1	Q9HAZ2;Q9HAZ2-4;H0YA13;D6RFY3;D6RDW0;Q9HAZ2-2;Q9HAZ2-3	Q9HAZ2;Q9HAZ2-4;H0YA13;D6RFY3;D6RDW0;Q9HAZ2-2;Q9HAZ2-3	PR domain zinc finger protein 16	PRDM16
NaN	NaN	NaN	NaN	NaN	NaN	NaN	NaN	NaN	NaN	NaN	NaN	NaN	NaN	NaN				1	1	1	2.8	2.8	2.8	43.091	0.0062529	1.3868	5509500	2	Q9NYF3;D6RE00	Q9NYF3;D6RE00	Protein FAM53C	FAM53C
NaN	27.8315	NaN	NaN	NaN	27.3403	27.7584	27.3229	NaN	NaN	NaN	0.307944	27.8315	27.3403	27.5406				4	4	4	8.3	8.3	8.3	61.863	0	5.1903	2147400000	22	O75879;D6REA0;D6RDU9;H0Y9W6	O75879;D6REA0;D6RDU9	Glutamyl-tRNA(Gln) amidotransferase subunit B, mitochondrial	GATB;PET112
NaN	28.2448	NaN	NaN	NaN	NaN	NaN	NaN	NaN	NaN	NaN	NaN	28.2448	NaN	NaN				5	5	5	12.1	12.1	12.1	52.084	0	7.568	577990000	8	Q9H173;D6REA1;A0RZB6;D6RIU8	Q9H173;D6REA1	Nucleotide exchange factor SIL1	SIL1
32.1059	31.722	31.8473	31.9102	32.0261	31.9519	32.0244	32.0453	31.9823	0.195769	0.0587045	0.0320888	31.8473	31.9519	32.0244				10	10	6	28.9	28.9	21.4	49.398	0	191.25	64817000000	165	Q9NVA2;D6RGI3;D6RER5;Q9NVA2-2;D6RDU5;H0Y961;D6RDP1;D6R9Y6;H0Y9G8	Q9NVA2;D6RGI3;D6RER5;Q9NVA2-2;D6RDU5;H0Y961	Septin-11	2016-09-11
30.9979	31.1408	30.8265	30.6582	31.1607	30.8675	30.6633	30.6907	31.4308	0.157365	0.252415	0.435422	30.9979	30.8675	30.6907				23	23	23	23.9	23.9	23.9	133.01	0	152.63	31910000000	190	O94979;D6REX3;O94979-9;O94979-3;O94979-4;O94979-2;O94979-8;O94979-6;O94979-10;H7BXG7;O94979-7;D6RHZ5;O94979-5;H0YAB3;H0Y8W8;H0YAF5;H0Y9T9;H0Y9K1;H0Y8V7;H0Y9V3;D6RE64;D6RCQ9	O94979;D6REX3;O94979-9;O94979-3;O94979-4;O94979-2;O94979-8;O94979-6;O94979-10;H7BXG7;O94979-7;D6RHZ5	Protein transport protein Sec31A	SEC31A
NaN	26.7977	NaN	NaN	NaN	NaN	26.6102	NaN	NaN	NaN	NaN	NaN	26.7977	NaN	26.6102				8	8	8	33.4	33.4	33.4	38.673	0	24.622	1177100000	24	Q9P2W9;D6RF48;D6RC71	Q9P2W9;D6RF48	Syntaxin-18	STX18
NaN	NaN	NaN	NaN	NaN	NaN	NaN	NaN	NaN	NaN	NaN	NaN	NaN	NaN	NaN				1	1	1	1.5	1.5	1.5	118.83	0.00066633	2.5372	37320000	1	Q6JQN1;D6RFF6;F8W1I9;Q6JQN1-4;Q6JQN1-2;Q6JQN1-5	Q6JQN1;D6RFF6;F8W1I9;Q6JQN1-4;Q6JQN1-2;Q6JQN1-5	Acyl-CoA dehydrogenase family member 10	ACAD10
28.629	28.7451	NaN	NaN	28.6084	28.3088	NaN	NaN	28.0701	0.0820953	0.21185	NaN	28.687	28.4586	28.0701				4	4	4	13.1	13.1	13.1	30.518	0	10.24	3582500000	22	P27707;D6RFG8;D6RCP9	P27707;D6RFG8;D6RCP9	Deoxycytidine kinase	DCK
NaN	NaN	NaN	NaN	NaN	26.0564	NaN	NaN	NaN	NaN	NaN	NaN	NaN	26.0564	NaN				1	1	1	7.7	7.7	7.7	38.247	0	15.958	341180000	5	Q9GZM5;D6RGY8;D6RFI3;E7EQR8	Q9GZM5;D6RGY8;D6RFI3;E7EQR8	Protein YIPF3;Protein YIPF3, 36 kDa form III	YIPF3
NaN	NaN	NaN	NaN	NaN	NaN	NaN	NaN	NaN	NaN	NaN	NaN	NaN	NaN	NaN				2	2	2	8.6	8.6	8.6	33.429	0.0003375	2.7375	1517400000	10	Q96EQ0;D6RFW1	Q96EQ0;D6RFW1	Small glutamine-rich tetratricopeptide repeat-containing protein beta	SGTB
NaN	NaN	NaN	NaN	NaN	23.1931	NaN	NaN	NaN	NaN	NaN	NaN	NaN	23.1931	NaN				1	1	1	3.3	3.3	3.3	48.318	0.0058309	1.4614	11087000	2	Q9C073;K7ENS5;D6RFX7;D6RJ87	Q9C073;K7ENS5;D6RFX7;D6RJ87	Protein FAM117A	FAM117A
NaN	NaN	NaN	NaN	NaN	NaN	NaN	NaN	26.8691	NaN	NaN	NaN	NaN	NaN	26.8691				2	2	2	4	4	4	37.643	0.0028477	1.8839	544480000	8	P51946;D6RHI7;D6RG18	P51946;D6RHI7;D6RG18	Cyclin-H	CCNH
NaN	NaN	NaN	NaN	NaN	NaN	NaN	NaN	NaN	NaN	NaN	NaN	NaN	NaN	NaN				2	2	2	4.6	4.6	4.6	43.967	0.00098248	2.3189	249140000	11	Q8WV60;D6RGK0;F6S289;Q8WV60-2;Q8WV60-3	Q8WV60;D6RGK0;F6S289;Q8WV60-2;Q8WV60-3	Pentatricopeptide repeat-containing protein 2, mitochondrial	PTCD2
31.4038	31.3911	31.1625	NaN	NaN	31.0697	NaN	NaN	31.3398	0.135796	NaN	NaN	31.3911	31.0697	31.3398				2	2	2	27.7	27.7	27.7	9.3959	0	6.9504	29080000000	23	P14406;D6RIE3;D6RGV5;H0UI06;D6R9C3	P14406;D6RIE3;D6RGV5;H0UI06;D6R9C3	Cytochrome c oxidase subunit 7A2, mitochondrial	COX7A2
NaN	NaN	NaN	NaN	NaN	24.26	NaN	NaN	NaN	NaN	NaN	NaN	NaN	24.26	NaN				6	1	1	29.6	3.8	3.8	37.524	0.0016018	2.0674	43918000	1	D6RHC4	D6RHC4		ANKHD1
NaN	NaN	NaN	24.4676	NaN	NaN	NaN	NaN	NaN	NaN	NaN	NaN	NaN	24.4676	NaN	+			6	1	1	32.6	5.2	5.2	25.869	1	-2	27576000	1	D6RHH4	D6RHH4		GNB2L1
NaN	27.1488	NaN	27.0997	NaN	NaN	NaN	NaN	NaN	NaN	NaN	NaN	27.1488	27.0997	NaN				2	2	2	6.6	6.6	6.6	44.452	0	41.793	540980000	12	Q6P1K8;Q13888;D6RID8;D6RAW1;D6RIT7;D6RGC9;R4GMS9;D6RJD3	Q6P1K8;Q13888;D6RID8;D6RAW1;D6RIT7;D6RGC9;R4GMS9;D6RJD3	General transcription factor IIH subunit 2-like protein;General transcription factor IIH subunit 2	GTF2H2C;GTF2H2
NaN	28.1695	28.3484	28.4213	28.4675	28.5016	28.6395	28.1168	28.3147	0.126501	0.0403013	0.263905	28.2589	28.4675	28.3147				6	6	6	18.2	18.2	18.2	48.948	0	25.048	5059500000	41	Q06265;Q06265-2;D6RIY6;Q06265-3;Q06265-4;H0Y9L5;D6R905;D6RA17	Q06265;Q06265-2;D6RIY6;Q06265-3;Q06265-4;H0Y9L5	Exosome complex component RRP45	EXOSC9
NaN	27.2574	NaN	26.5204	27.2618	27.6312	27.6608	NaN	NaN	NaN	0.565687	NaN	27.2574	27.2618	27.6608				6	6	6	34	34	34	32.932	0	35.408	1873900000	27	Q9UL40;D6RJ07;Q9UL40-3;B7Z4J8;Q9UL40-2;B7Z4N4;B7Z6B6;B7Z6Q2	Q9UL40;D6RJ07;Q9UL40-3;B7Z4J8;Q9UL40-2;B7Z4N4;B7Z6B6;B7Z6Q2	Zinc finger protein 346	ZNF346
NaN	NaN	NaN	26.6794	NaN	26.4006	NaN	NaN	NaN	NaN	0.197141	NaN	NaN	26.54	NaN				5	5	5	32.7	32.7	32.7	22.966	0	14.151	983380000	19	Q9Y6G5;D6RJ90;H0Y9N4;D6RC04	Q9Y6G5;D6RJ90;H0Y9N4;D6RC04	COMM domain-containing protein 10	COMMD10
NaN	NaN	NaN	NaN	NaN	NaN	NaN	NaN	NaN	NaN	NaN	NaN	NaN	NaN	NaN				2	2	2	9.4	9.4	9.4	38.07	0.00082372	2.4037	732650000	9	Q96EY9;D6W601	Q96EY9;D6W601	Probable inactive tRNA-specific adenosine deaminase-like protein 3	ADAT3
NaN	NaN	NaN	NaN	NaN	NaN	NaN	NaN	25.7624	NaN	NaN	NaN	NaN	NaN	25.7624				7	1	1	21.1	3	3	50.723	0.0016036	2.0861	81726000	1	E2QRB9;Q16881-7	E2QRB9;Q16881-7	Thioredoxin reductase 1, cytoplasmic	TXNRD1
NaN	NaN	NaN	23.2829	NaN	NaN	NaN	NaN	NaN	NaN	NaN	NaN	NaN	23.2829	NaN				1	1	1	1.7	1.7	1.7	142.32	0.0050832	1.513	12131000	0	Q6ZRQ5;E2QRD4	Q6ZRQ5;E2QRD4	Protein MMS22-like	MMS22L
NaN	26.1697	NaN	NaN	NaN	26.1207	NaN	26.4775	NaN	NaN	NaN	NaN	26.1697	26.1207	26.4775				5	5	5	32.1	32.1	32.1	23.565	0	19.188	816660000	15	O75496;E2QRF9;H7C608;C9K0U5	O75496;E2QRF9;H7C608	Geminin	GMNN
NaN	28.0031	NaN	NaN	NaN	NaN	NaN	NaN	28.2592	NaN	NaN	NaN	28.0031	NaN	28.2592				20	1	1	21.6	1.3	1.3	138.86	0	3.0929	1222600000	9	E3W994;O75122;J3KR49;B3KR06;E7ENG2;O75122-2;C9J668;H7C4I5;D6RBU8;H7C4X8;H7C5M8;H7C4M5	E3W994;O75122;J3KR49	CLIP-associating protein 2	CLASP2
NaN	NaN	NaN	NaN	NaN	25.4428	NaN	NaN	NaN	NaN	NaN	NaN	NaN	25.4428	NaN				2	2	2	2.5	2.5	2.5	141.52	0	21.955	313680000	9	Q9UHF7;E5RFF3;Q9UHF7-3;Q9UHF7-2;C9J6L7;E7EVN4;F8W8T0;H0YAV4;H0YC29;E5RJ97	Q9UHF7;E5RFF3;Q9UHF7-3;Q9UHF7-2;C9J6L7;E7EVN4;F8W8T0;H0YAV4;H0YC29;E5RJ97	Zinc finger transcription factor Trps1	TRPS1
NaN	NaN	27.1745	NaN	NaN	NaN	26.6655	NaN	NaN	NaN	NaN	NaN	27.1745	NaN	26.6655				2	2	2	8.1	8.1	8.1	27.932	0	5.1936	640680000	16	Q96MF7;E5RFJ1;E5RIM1;A0A087WTZ8;E5RHW9	Q96MF7;E5RFJ1;E5RIM1;A0A087WTZ8;E5RHW9	E3 SUMO-protein ligase NSE2	NSMCE2
NaN	NaN	NaN	NaN	25.5479	NaN	NaN	NaN	NaN	NaN	NaN	NaN	NaN	25.5479	NaN				1	1	1	3.8	3.8	3.8	35.407	0.00082522	2.4242	330050000	6	Q9H2D1;E5RGK5;E5RFL3;E5RGT9	Q9H2D1;E5RGK5;E5RFL3;E5RGT9	Mitochondrial folate transporter/carrier	SLC25A32
NaN	NaN	26.2479	NaN	NaN	26.0188	NaN	NaN	NaN	NaN	NaN	NaN	26.2479	26.0188	NaN				2	2	2	5.8	5.8	5.8	62.615	0	5.1897	580410000	9	P34913;E5RFU2;P34913-3;P34913-2;E5RI53;H0YAW7	P34913;E5RFU2;P34913-3;P34913-2;E5RI53;H0YAW7	Bifunctional epoxide hydrolase 2;Cytosolic epoxide hydrolase 2;Lipid-phosphate phosphatase	EPHX2
NaN	NaN	NaN	NaN	NaN	NaN	NaN	NaN	NaN	NaN	NaN	NaN	NaN	NaN	NaN	+			5	1	1	35.6	5.4	5.4	21.837	1	-2	0	0	E5RFV2	E5RFV2		DECR1
NaN	NaN	NaN	NaN	NaN	NaN	NaN	NaN	NaN	NaN	NaN	NaN	NaN	NaN	NaN				2	2	2	5.1	5.1	5.1	54.212	0	13.611	965650000	13	Q15043;E5RFZ8;E5RGA7;E5RJ40;E5RJG5;E5RIP4;Q15043-2;Q15043-3	Q15043;E5RFZ8;E5RGA7;E5RJ40;E5RJG5;E5RIP4;Q15043-2;Q15043-3	Zinc transporter ZIP14	SLC39A14
NaN	NaN	NaN	NaN	NaN	NaN	24.8516	NaN	NaN	NaN	NaN	NaN	NaN	NaN	24.8516				1	1	1	11.9	11.9	11.9	17.331	0	4.3189	39563000	3	Q96B02;Q96B02-2;E5RG25;H0YB73;H3BMM0;X6REH9;Q96B02-3	Q96B02;Q96B02-2;E5RG25;H0YB73;H3BMM0;X6REH9;Q96B02-3	Ubiquitin-conjugating enzyme E2 W	UBE2W
NaN	NaN	NaN	NaN	NaN	NaN	NaN	NaN	NaN	NaN	NaN	NaN	NaN	NaN	NaN				15	2	2	56.6	8.2	8.2	31.69	0	14.649	528210000	7	E5RG31	E5RG31		MCM4
NaN	NaN	NaN	NaN	NaN	NaN	NaN	NaN	NaN	NaN	NaN	NaN	NaN	NaN	NaN				2	2	2	13.2	13.2	13.2	7.4016	0.0016021	2.0714	6763200000	10	O00244;E5RGN3;E5RIM7	O00244;E5RGN3;E5RIM7	Copper transport protein ATOX1	ATOX1
NaN	NaN	NaN	28.7775	NaN	NaN	NaN	NaN	NaN	NaN	NaN	NaN	NaN	28.7775	NaN				3	3	3	14.4	14.4	14.4	27.939	0	7.1861	2355000000	12	Q9H446;E5RGQ3;Q9H446-2;E5RGS5;E5RJE3	Q9H446;E5RGQ3;Q9H446-2;E5RGS5	RWD domain-containing protein 1	RWDD1
29.7124	NaN	NaN	NaN	NaN	29.8879	NaN	NaN	NaN	NaN	NaN	NaN	29.7124	29.8879	NaN				3	3	3	21.7	21.7	21.7	24.669	0	7.2605	7729100000	18	O75608;E5RGR0;O75608-2;A0A087X1K9;B4DP64	O75608;E5RGR0;O75608-2;A0A087X1K9;B4DP64	Acyl-protein thioesterase 1	LYPLA1
NaN	NaN	NaN	NaN	NaN	NaN	NaN	27.3179	NaN	NaN	NaN	NaN	NaN	NaN	27.3179				1	1	1	8.9	8.9	8.9	29.395	0	13.58	1152500000	11	Q9H6H4;E5RGS2	Q9H6H4;E5RGS2	Receptor expression-enhancing protein 4;Receptor expression-enhancing protein	REEP4
29.0802	NaN	29.5786	29.5572	29.1987	29.4885	28.5866	28.8133	28.7515	0.352422	0.190274	0.117192	29.3294	29.4885	28.7515				4	4	4	44.3	44.3	44.3	14.21	0	44.211	7774300000	29	O60925;E5RGS4;D6RGG5	O60925;E5RGS4	Prefoldin subunit 1	PFDN1
NaN	NaN	NaN	NaN	NaN	26.4717	NaN	NaN	NaN	NaN	NaN	NaN	NaN	26.4717	NaN				1	1	1	13.7	13.7	13.7	14.71	0	3.4744	1435800000	12	Q9NRG0;E5RGS9	Q9NRG0;E5RGS9	Chromatin accessibility complex protein 1	CHRAC1
NaN	NaN	NaN	NaN	26.4353	NaN	NaN	NaN	NaN	NaN	NaN	NaN	NaN	26.4353	NaN				2	1	1	10.6	5.6	5.6	20.828	0.00033967	2.8157	672660000	8	Q93045;E5RGX5;Q93045-2	Q93045;E5RGX5;Q93045-2	Stathmin-2;Stathmin	STMN2
NaN	NaN	NaN	NaN	NaN	NaN	NaN	24.926	NaN	NaN	NaN	NaN	NaN	NaN	24.926				1	1	1	2.9	2.9	2.9	47.278	0.0098434	1.1403	40444000	1	Q6NT76;H0YLF2;E5RGZ2;H0YKJ1;Q6NT76-4;Q6NT76-2;Q6NT76-3;Q6NT76-5	Q6NT76;H0YLF2;E5RGZ2;H0YKJ1;Q6NT76-4;Q6NT76-2;Q6NT76-3;Q6NT76-5	Homeobox-containing protein 1	HMBOX1
NaN	NaN	NaN	NaN	27.4725	NaN	26.3761	NaN	NaN	NaN	NaN	NaN	NaN	27.4725	26.3761				1	1	1	2.6	2.6	2.6	69.236	0	3.6294	469500000	12	O60765;Q96LW1;E5RH89;E5RHT5	O60765;Q96LW1;E5RH89;E5RHT5	Zinc finger protein 354A;Zinc finger protein 354B	ZNF354A;ZNF354B
25.8137	NaN	NaN	NaN	NaN	25.5635	NaN	NaN	NaN	NaN	NaN	NaN	25.8137	25.5635	NaN				3	3	2	9.7	9.7	7.8	41.094	0	8.754	425550000	13	Q9H999;E5RHA5	Q9H999;E5RHA5	Pantothenate kinase 3	PANK3
NaN	NaN	NaN	NaN	NaN	26.7465	NaN	NaN	NaN	NaN	NaN	NaN	NaN	26.7465	NaN				4	1	1	26.1	9.2	9.2	21.045	0	43.031	1459900000	10	E5RHC1	E5RHC1	Serine/threonine-protein phosphatase	PPP2CB
NaN	NaN	NaN	24.7931	NaN	NaN	NaN	NaN	NaN	NaN	NaN	NaN	NaN	24.7931	NaN				1	1	1	8.8	8.8	8.8	23.679	0.0068379	1.3518	34556000	1	Q96HA8;E9PRB7;E5RHC2	Q96HA8;E9PRB7;E5RHC2	Protein N-terminal glutamine amidohydrolase	WDYHV1
31.402	30.8789	30.8257	30.7756	30.7686	31.0925	31.1526	30.7484	30.9046	0.318482	0.185016	0.20383	30.8789	30.7756	30.9046				5	5	5	46.4	46.4	46.4	12.473	0	165.41	32800000000	122	Q15369;E5RHG8;Q15369-2;R4GMY8	Q15369;E5RHG8;Q15369-2;R4GMY8	Transcription elongation factor B polypeptide 1	TCEB1
NaN	NaN	NaN	NaN	25.4861	NaN	NaN	NaN	NaN	NaN	NaN	NaN	NaN	25.4861	NaN				10	2	2	13.3	2.9	2.9	97.745	0	18.809	256820000	8	Q9UQ16;Q9UQ16-3;Q9UQ16-4;E5RHK8;Q9UQ16-5;Q9UQ16-2;E5RIK2	Q9UQ16;Q9UQ16-3;Q9UQ16-4;E5RHK8;Q9UQ16-5;Q9UQ16-2;E5RIK2	Dynamin-3	DNM3
NaN	NaN	NaN	23.6363	NaN	NaN	NaN	NaN	NaN	NaN	NaN	NaN	NaN	23.6363	NaN				1	1	1	1.4	1.4	1.4	102.97	0.0016046	2.0925	15498000	1	Q9Y620;Q9Y620-2;E5RJF7;E5RI14;E5RHN9	Q9Y620;Q9Y620-2;E5RJF7;E5RI14;E5RHN9	DNA repair and recombination protein RAD54B	RAD54B
NaN	NaN	NaN	23.8219	NaN	NaN	NaN	NaN	NaN	NaN	NaN	NaN	NaN	23.8219	NaN				1	1	1	6.5	6.5	6.5	37.424	0	8.7106	117950000	5	Q96MH6;Q49A68;E5RHU1	Q96MH6;Q49A68;E5RHU1	Transmembrane protein 68	TMEM68
31.0482	30.4924	30.4808	30.7477	30.8683	30.7281	30.73	30.8802	30.2479	0.324292	0.0759215	0.330349	30.4924	30.7477	30.73				9	9	7	31.6	31.6	24.5	37.839	0	28.956	28792000000	81	O94905;E5RHW4;E5RJ09;O94905-2;O94905-3	O94905;E5RHW4	Erlin-2	ERLIN2
NaN	NaN	NaN	NaN	NaN	24.1498	NaN	NaN	NaN	NaN	NaN	NaN	NaN	24.1498	NaN				1	1	1	2.4	2.4	2.4	57.107	0.00082196	2.3802	60626000	4	Q96BR1;E5RJV7;E5RK28;E5RHX2;E5RHY6;Q96BR1-2	Q96BR1;E5RJV7;E5RK28;E5RHX2;E5RHY6;Q96BR1-2	Serine/threonine-protein kinase Sgk3	SGK3
29.2593	29.1959	28.9057	29.427	29.1333	NaN	28.6716	28.9265	29.0363	0.188533	0.207677	0.187099	29.1959	29.2802	28.9265				1	1	1	16.8	16.8	16.8	11.528	0	41.68	9404100000	25	Q9NPA8;E5RHX8;Q9NPA8-2	Q9NPA8;E5RHX8;Q9NPA8-2	Transcription and mRNA export factor ENY2	ENY2
NaN	NaN	NaN	NaN	NaN	23.7584	NaN	NaN	NaN	NaN	NaN	NaN	NaN	23.7584	NaN				1	1	1	4.3	4.3	4.3	46.404	0.0048069	1.5913	16406000	1	Q86XS8;E5RI87;Q86XS8-2	Q86XS8;E5RI87;Q86XS8-2	E3 ubiquitin-protein ligase RNF130	RNF130
NaN	NaN	NaN	NaN	24.3141	NaN	NaN	NaN	NaN	NaN	NaN	NaN	NaN	24.3141	NaN				1	1	1	3.7	3.7	3.7	36.346	0.00928	1.1824	80662000	4	Q9H425;E5RI90;Q9H425-3	Q9H425;E5RI90;Q9H425-3	Uncharacterized protein C1orf198	C1orf198
NaN	NaN	NaN	NaN	NaN	29.2344	NaN	NaN	NaN	NaN	NaN	NaN	NaN	29.2344	NaN	+			3	1	1	32.4	7.2	7.2	11.865	1	-2	3779700000	7	E5RI98	E5RI98		NPM1
NaN	NaN	NaN	NaN	26.7794	NaN	NaN	NaN	NaN	NaN	NaN	NaN	NaN	26.7794	NaN				4	4	4	10.8	10.8	10.8	56.914	0	6.362	526660000	10	Q6NXR4;E5RIH5;E5RHM7	Q6NXR4;E5RIH5;E5RHM7	TELO2-interacting protein 2	TTI2
NaN	NaN	NaN	NaN	NaN	NaN	NaN	NaN	27.9024	NaN	NaN	NaN	NaN	NaN	27.9024				4	4	4	16.8	16.8	16.8	33.54	0	6.8064	2692100000	19	Q9UFF9;E5RIL2;Q9UFF9-3;B7Z9U0;Q9UFF9-2;E5RFJ4;E5RHL9;A0A0E3D6L6;E5RJC5;E5RHP3;E5RGE4	Q9UFF9;E5RIL2;Q9UFF9-3;B7Z9U0;Q9UFF9-2	CCR4-NOT transcription complex subunit 8	CNOT8
NaN	NaN	NaN	25.3266	NaN	NaN	NaN	NaN	NaN	NaN	NaN	NaN	NaN	25.3266	NaN				1	1	1	4.3	4.3	4.3	40.063	0.0085534	1.2082	75095000	2	Q8IV48;E5RIV7	Q8IV48;E5RIV7	3-5 exoribonuclease 1	ERI1
29.0675	28.5216	28.6561	29.3097	29.1114	29.3018	28.6854	28.6808	28.4945	0.284413	0.112277	0.108913	28.6561	29.3018	28.6808				5	5	5	36.1	36.1	36.1	12.855	0	11.562	7421700000	39	O75347;E5RIW3;E5RJD8;E5RHG6;O75347-2;E5RIX8	O75347;E5RIW3;E5RJD8;E5RHG6;O75347-2	Tubulin-specific chaperone A	TBCA
25.5111	NaN	NaN	NaN	NaN	NaN	NaN	NaN	NaN	NaN	NaN	NaN	25.5111	NaN	NaN				1	1	1	3.3	3.3	3.3	58.06	0.0097015	1.153	47821000	0	Q13884;E5RIX7;Q13884-2	Q13884;E5RIX7;Q13884-2	Beta-1-syntrophin	SNTB1
NaN	NaN	NaN	NaN	NaN	23.0211	NaN	NaN	NaN	NaN	NaN	NaN	NaN	23.0211	NaN				3	1	1	11.2	6.5	6.5	46.977	0	3.5032	145110000	4	P53677;E5RJ52;E7ER80;P53677-2;H0YBM0;H0YBA0	P53677;E5RJ52;E7ER80;P53677-2	AP-3 complex subunit mu-2	AP3M2
NaN	NaN	NaN	26.6404	25.9223	NaN	26.1134	NaN	26.6461	NaN	0.507773	0.376675	NaN	26.2813	26.3797				4	4	4	19.2	19.2	19.2	19.55	0	9.2413	919450000	13	O15182;E5RK82;E5RJF8;H0YBL5;E5RH67;E5RFM2	O15182;E5RK82;E5RJF8;H0YBL5;E5RH67;E5RFM2	Centrin-3	CETN3
29.0471	29.1007	28.9411	29.1863	29.1123	29.0163	29.4494	29.5788	29.212	0.0812216	0.085237	0.186031	29.0471	29.1123	29.4494				5	5	5	26.4	26.4	26.4	20.692	0	43.909	9845700000	60	Q9BYD1;E5RJI7;H0YAX3	Q9BYD1;E5RJI7;H0YAX3	39S ribosomal protein L13, mitochondrial	MRPL13
31.2505	30.8572	30.7044	31.242	31.2131	31.2748	30.8114	30.6167	31.1874	0.281738	0.03087	0.290111	30.8572	31.242	30.8114				6	6	6	50.9	50.9	50.9	18.658	0	109.08	31586000000	71	P63208;E5RJR5;E5RGM3;E7ERH2;F8W8N3;P63208-2;E5RI56;E5RHM3;E5RGM4	P63208;E5RJR5;E5RGM3;E7ERH2;F8W8N3;P63208-2	S-phase kinase-associated protein 1	SKP1
NaN	NaN	NaN	NaN	NaN	NaN	NaN	NaN	NaN	NaN	NaN	NaN	NaN	NaN	NaN				4	4	4	40.4	40.4	40.4	12.615	0	34.496	492580000	6	O14548;E5RJZ1;H0YBD2	O14548;E5RJZ1;H0YBD2	Cytochrome c oxidase subunit 7A-related protein, mitochondrial	COX7A2L
NaN	NaN	NaN	NaN	24.1358	NaN	NaN	NaN	NaN	NaN	NaN	NaN	NaN	24.1358	NaN				18	1	1	44.3	3	3	51.776	0	3.2668	88640000	3	E5RK69	E5RK69	Annexin	ANXA6
30.995	30.5732	31.0507	30.5931	30.5581	30.5557	30.586	30.4846	30.9438	0.261095	0.0209342	0.241235	30.995	30.5581	30.586				6	6	6	29.4	29.4	29.4	36.163	0	112.67	27171000000	105	Q7L5N1;E7EM64;H7C3T0	Q7L5N1;E7EM64	COP9 signalosome complex subunit 6	COPS6
NaN	28.2601	28.5135	28.3209	NaN	NaN	28.069	27.9924	28.4241	0.179181	NaN	0.230337	28.3868	28.3209	28.069				5	5	5	13.7	13.7	13.7	44.992	0	9.5936	4420000000	28	E7EMB6;E7ETB3;Q9ULA0;B9ZVU2;F8WAN0;C9JRG3;C9J1E2;E7EPX3;C9JBE1	E7EMB6;E7ETB3;Q9ULA0	Aspartyl aminopeptidase	DNPEP
28.726	28.0942	28.0074	28.1881	28.0352	28.3034	28.3146	28.4795	27.1052	0.392235	0.134539	0.750393	28.0942	28.1881	28.3146				4	4	4	15.9	15.9	15.9	47.687	0	122.6	4853900000	41	Q13501;E7EMC7;Q13501-2;E9PFW8;C9JRJ8	Q13501;E7EMC7;Q13501-2;E9PFW8	Sequestosome-1	SQSTM1
25.2309	NaN	NaN	NaN	NaN	NaN	NaN	NaN	NaN	NaN	NaN	NaN	25.2309	NaN	NaN				1	1	1	1.8	1.8	1.8	73.817	0.0028338	1.831	39379000	1	O43572;E7EMD6	O43572;E7EMD6	A-kinase anchor protein 10, mitochondrial	AKAP10
26.6909	NaN	NaN	NaN	NaN	NaN	NaN	27.4832	27.0786	NaN	NaN	0.286095	26.6909	NaN	27.2809				6	6	6	20	20	20	44.659	0	11.078	1216100000	21	Q13510;E7EMM4;Q13510-2;Q13510-3	Q13510;E7EMM4;Q13510-2;Q13510-3	Acid ceramidase;Acid ceramidase subunit alpha;Acid ceramidase subunit beta	ASAH1
NaN	NaN	NaN	NaN	NaN	NaN	27.3375	27.2502	NaN	NaN	NaN	0.06173	NaN	NaN	27.2938				5	5	5	34.1	34.1	34.1	23.015	0	9.5647	1674100000	23	P41236;E7EMN6;Q6NXS1;E7EUI7	P41236;E7EMN6;Q6NXS1;E7EUI7	Protein phosphatase inhibitor 2;Protein phosphatase inhibitor 2-like protein 3	PPP1R2;PPP1R2P3
27.7401	27.5405	27.6094	27.5806	27.5493	27.8406	27.7698	NaN	NaN	0.101382	0.159914	NaN	27.6094	27.5806	27.7698				5	5	5	18.9	18.9	18.9	40.574	0	17.711	3097600000	37	Q96FZ2;E7EMP6;D6R9T3;D6RGK7;D6RAI0;D6RAZ3	Q96FZ2;E7EMP6;D6R9T3;D6RGK7	Embryonic stem cell-specific 5-hydroxymethylcytosine-binding protein	HMCES
NaN	NaN	NaN	NaN	NaN	26.3714	NaN	NaN	NaN	NaN	NaN	NaN	NaN	26.3714	NaN				1	1	1	7.3	7.3	7.3	16.57	0	4.8563	689370000	6	P61916;J3KMY5;H0YIZ1;G3V3E8;E7EMS2;G3V3D1	P61916;J3KMY5;H0YIZ1;G3V3E8;E7EMS2;G3V3D1	Epididymal secretory protein E1	NPC2
29.0749	29.3283	28.4879	29.3848	29.3145	29.1475	28.3063	28.6071	28.7191	0.431094	0.12189	0.213475	29.0749	29.3145	28.6071				2	2	2	11.4	11.4	11.4	30.037	0	6.4043	7571900000	29	P21964;H7BZ45;E7EMS6;E7EUU8;P21964-2	P21964;H7BZ45;E7EMS6;E7EUU8;P21964-2	Catechol O-methyltransferase	COMT
29.2962	29.621	29.5103	29.822	29.5349	29.5766	29.4078	29.3766	29.3953	0.165121	0.155127	0.0157025	29.5103	29.5766	29.3953				27	27	27	15.1	15.1	15.1	309.35	0	173.71	11568000000	143	O95071;E7EMW7;O95071-2;E7ET84;E5RFK7	O95071;E7EMW7;O95071-2	E3 ubiquitin-protein ligase UBR5	UBR5
26.9516	26.7509	26.6139	27.3055	27.0036	27.3753	26.7409	26.4209	27.0758	0.169848	0.197559	0.327478	26.7509	27.3055	26.7409				13	8	1	13.6	9	1.2	145	0	26.988	2299900000	46	E7ESS2;E7EN19;O95819;E7EX83;E7ENQ1;A0A0D9SG62;G3XAA2;H7C360;G5E948;A0A0D9SEY1;H7C0P6;E7ETN6;I3L1U1;H7C3Z6;I3L2I2	E7ESS2;E7EN19;O95819;E7EX83;E7ENQ1;A0A0D9SG62;G3XAA2;H7C360;G5E948;A0A0D9SEY1;H7C0P6	Mitogen-activated protein kinase kinase kinase kinase 4	MAP4K4
28.9308	29.1264	28.7635	28.893	28.8971	28.4497	28.7158	28.806	28.7903	0.181634	0.257131	0.0481889	28.9308	28.893	28.7903				14	14	1	14.9	14.9	1.2	122.53	0	48.255	7341400000	73	Q9UPN9;E7EN20;H0Y612	Q9UPN9;E7EN20;H0Y612	E3 ubiquitin-protein ligase TRIM33	TRIM33
NaN	NaN	NaN	NaN	NaN	NaN	27.7201	NaN	NaN	NaN	NaN	NaN	NaN	NaN	27.7201				4	4	4	8.9	8.9	8.9	68.023	0	36.012	2266500000	16	O00255;O00255-2;E7EN32;O00255-3	O00255;O00255-2;E7EN32;O00255-3	Menin	MEN1
NaN	26.0943	NaN	NaN	NaN	NaN	26.0973	NaN	NaN	NaN	NaN	NaN	26.0943	NaN	26.0973				3	3	2	6.4	6.4	5	68.895	0	14.55	714670000	13	P52747;E7EN86;P52747-2;P52747-3;E9PPB0;C9JRS3;E9PLN4;E9PS81;E9PMY8;E9PJF2;C9JTC5;Q6NX45;C9J2G7;C9JCG1;E9PLS7	P52747;E7EN86;P52747-2;P52747-3;E9PPB0;C9JRS3;E9PLN4;E9PS81;E9PMY8;E9PJF2;C9JTC5	Zinc finger protein 143	ZNF143
NaN	NaN	NaN	NaN	NaN	25.7648	NaN	NaN	NaN	NaN	NaN	NaN	NaN	25.7648	NaN				2	2	2	10	10	10	22.22	0.00066901	2.6077	428850000	6	Q15528;E9PGW7;Q5T8T7;E7EN96;Q5T8T8;Q15528-2	Q15528;E9PGW7;Q5T8T7;E7EN96;Q5T8T8;Q15528-2	Mediator of RNA polymerase II transcription subunit 22	MED22
NaN	NaN	NaN	24.112	NaN	NaN	NaN	NaN	NaN	NaN	NaN	NaN	NaN	24.112	NaN				7	7	7	1.4	1.4	1.4	1011.1	0	3.4768	2380000000	13	Q8NF91;E7ENN3;Q8NF91-4;A0A0C4DG40;Q8NF91-7;Q8NF91-8;Q8NF91-2;H0Y325;Q8NF91-3;H0YGD3;A0A0C4DH48;Q5JV20;F8WAI0;H0Y326;Q8NF91-12;Q8NF91-9;Q8NF91-11	Q8NF91;E7ENN3;Q8NF91-4;A0A0C4DG40;Q8NF91-7	Nesprin-1	SYNE1
28.708	28.6775	28.2166	28.764	28.7283	28.695	29.0497	29.0377	28.7357	0.275328	0.0345071	0.177925	28.6775	28.7283	29.0377				7	7	7	25.1	25.1	25.1	33.756	0	20.289	7487400000	58	Q96G21;E7ENR5;H0Y714;B9A008;B8ZZ47	Q96G21;E7ENR5;H0Y714;B9A008;B8ZZ47	U3 small nucleolar ribonucleoprotein protein IMP4	IMP4
NaN	NaN	26.6594	NaN	NaN	NaN	26.7121	NaN	NaN	NaN	NaN	NaN	26.6594	NaN	26.7121				8	7	7	17.2	15.6	15.6	63.107	0	8.4448	1305600000	21	Q86YQ8;E7ENV7;Q8IYJ1;Q9HCH3;Q86YQ8-2;A0A087WX62;Q8IYJ1-2	Q86YQ8;E7ENV7	Copine-8	CPNE8
29.8578	29.5866	29.7758	29.9969	29.5794	29.9792	29.6962	29.8812	29.8448	0.139087	0.236101	0.0980075	29.7758	29.9792	29.8448				12	12	12	20.8	20.8	20.8	80.954	0	66.616	14631000000	81	P35611;P35611-2;E7EV99;E7ENY0;P35611-6;P35611-3;P35611-4;H0Y9H2;A0A0A0MSR2;P35611-5;D6RF25;D6RJE2;H0YFD8;H0YG19;D6RAH3	P35611;P35611-2;E7EV99;E7ENY0;P35611-6;P35611-3;P35611-4;H0Y9H2	Alpha-adducin	ADD1
28.4263	NaN	NaN	NaN	NaN	NaN	NaN	NaN	NaN	NaN	NaN	NaN	28.4263	NaN	NaN				2	2	2	0.4	0.4	0.4	511.87	0.0098463	1.144	687880000	5	Q9NYC9;E7EP17;Q9NYC9-2	Q9NYC9;E7EP17;Q9NYC9-2	Dynein heavy chain 9, axonemal	DNAH9
31.4091	31.7587	31.0807	31.1491	31.6953	31.5427	31.5602	31.5404	31.5383	0.339055	0.281822	0.0120836	31.4091	31.5427	31.5404				3	3	3	14.9	14.9	14.9	23.432	0	11.114	45044000000	46	P50914;E7EPB3	P50914;E7EPB3	60S ribosomal protein L14	RPL14
NaN	NaN	NaN	26.1491	NaN	25.9693	NaN	NaN	NaN	NaN	0.127138	NaN	NaN	26.0592	NaN				3	3	3	7.6	7.6	7.6	68.42	0	59.886	431730000	13	Q9NUW8;G3V2F4;E7EPD8;Q9NUW8-2;H0YJ44	Q9NUW8;G3V2F4;E7EPD8;Q9NUW8-2	Tyrosyl-DNA phosphodiesterase 1	TDP1
NaN	NaN	NaN	NaN	NaN	NaN	NaN	NaN	NaN	NaN	NaN	NaN	NaN	NaN	NaN				3	3	3	2.7	2.7	2.7	150.53	0	4.5725	324700000	8	Q9P2D0;E7EPI0;Q9P2D0-2;D6R9F4;E9PDR5	Q9P2D0;E7EPI0;Q9P2D0-2;D6R9F4;E9PDR5	Inhibitor of Bruton tyrosine kinase	IBTK
31.287	31.2151	30.8384	31.3024	31.0428	31.1856	31.2155	31.2977	31.2422	0.240941	0.130017	0.0419329	31.2151	31.1856	31.2422				11	11	11	31.1	31.1	31.1	50.679	0	82.067	45470000000	148	Q16181;E7ES33;E7EPK1;Q16181-2;H0Y3Y4;G3V1Q4;Q6ZU15;Q5JXL7	Q16181;E7ES33;E7EPK1;Q16181-2;H0Y3Y4;G3V1Q4	Septin-7	2016-09-07
28.4677	NaN	27.0572	NaN	NaN	NaN	NaN	NaN	27.5691	0.997374	NaN	NaN	27.7624	NaN	27.5691				6	6	6	9.9	9.9	9.9	77.942	0	113.25	2242300000	20	P33121;E7EPM6;P33121-3;P33121-2;B7Z3Z9;H0Y9U7;D6RG07;D6RER0;Q9ULC5;Q9ULC5-3;Q9ULC5-4	P33121;E7EPM6;P33121-3;P33121-2;B7Z3Z9;H0Y9U7	Long-chain-fatty-acid--CoA ligase 1	ACSL1
NaN	NaN	24.9201	NaN	NaN	NaN	NaN	NaN	NaN	NaN	NaN	NaN	24.9201	NaN	NaN				2	1	1	7.6	5.7	5.7	47.606	0	7.402	40799000	3	P55347;E7EPN6;P55347-2	P55347;E7EPN6;P55347-2	Homeobox protein PKNOX1	PKNOX1
32.4682	32.308	32.365	32.3428	32.2745	32.5671	32.5929	32.6143	32.4524	0.0812035	0.153074	0.0879483	32.365	32.3428	32.5929				56	56	54	24.7	24.7	24.1	316.91	0	323.31	88279000000	453	Q9Y520;E7EPN9;Q9Y520-4;Q9Y520-5;Q9Y520-7;Q9Y520-3;Q9Y520-6;Q9Y520-2;H7C5N8;A0A0A0MS30	Q9Y520;E7EPN9;Q9Y520-4;Q9Y520-5;Q9Y520-7;Q9Y520-3;Q9Y520-6;Q9Y520-2	Protein PRRC2C	PRRC2C
30.0633	30.4567	30.0182	30.2234	30.3072	30.1067	30.2566	30.0467	30.256	0.241205	0.100698	0.121013	30.0633	30.2234	30.256				6	6	6	29.7	29.7	29.7	27.391	0	31.471	18510000000	76	P19404;E7EPT4	P19404;E7EPT4	NADH dehydrogenase [ubiquinone] flavoprotein 2, mitochondrial	NDUFV2
29.2922	28.9973	30.0841	29.5102	29.0856	29.8438	29.9392	29.6951	29.4931	0.562022	0.380009	0.223381	29.2922	29.5102	29.6951				5	5	3	47.9	47.9	35	14.46	0	48.776	13642000000	52	P37840;E7EPV7;P37840-2;D6RA31;H6UYS7;P37840-3	P37840;E7EPV7;P37840-2;D6RA31;H6UYS7;P37840-3	Alpha-synuclein	SNCA
27.7984	27.6839	27.5104	27.7184	27.721	27.8777	27.6796	27.6374	27.7791	0.145004	0.0912312	0.0727557	27.6839	27.721	27.6796				5	5	5	11.2	11.2	11.2	76.074	0	17.127	3694100000	42	P16278;E7EQ29;P16278-2;P16278-3;C9J4G9	P16278;E7EQ29;P16278-2;P16278-3	Beta-galactosidase	GLB1
28.2012	27.6595	27.7762	27.9141	28.012	NaN	27.3975	27.663	28.4402	0.285098	0.0692247	0.541873	27.7762	27.9631	27.663				2	2	2	14.2	14.2	14.2	24.775	0	8.4368	3844900000	32	O14653;E7EQ34;O14653-3;O14653-2;I3L1K7;I3L4Z6;I3L0K1	O14653;E7EQ34;O14653-3;O14653-2;I3L1K7;I3L4Z6;I3L0K1	Golgi SNAP receptor complex member 2	GOSR2
NaN	NaN	NaN	NaN	NaN	NaN	NaN	NaN	24.9565	NaN	NaN	NaN	NaN	NaN	24.9565				1	1	1	6	6	6	19.521	0.0032905	1.7752	106770000	2	Q6P4F2;E7EQL1;Q6P4F2-2	Q6P4F2;E7EQL1;Q6P4F2-2	Adrenodoxin-like protein, mitochondrial	FDX1L
32.8139	32.6726	32.6232	32.8494	32.969	32.8464	32.7727	32.6294	32.8377	0.0989721	0.069934	0.106576	32.6726	32.8494	32.7727				26	26	17	38.2	38.2	26.8	69.412	0	285.22	116180000000	345	P15311;E7EQR4	P15311;E7EQR4	Ezrin	EZR
32.5827	32.5078	32.5148	32.7638	32.8141	32.8149	32.3123	32.4379	32.9675	0.0413698	0.0292729	0.347739	32.5148	32.8141	32.4379				4	4	4	20	20	20	22.98	0	52.107	94159000000	71	O15347;E9PES6;E7ES08;E7EQU1	O15347;E9PES6;E7ES08;E7EQU1	High mobility group protein B3	HMGB3
33.0923	32.8892	32.6746	33.1194	33.0854	32.9476	32.8276	32.8441	32.9124	0.208877	0.0909754	0.0449595	32.8892	33.0854	32.8441				19	19	7	38.5	38.5	16	70.67	0	323.31	120870000000	197	P11940;E7EQV3;E7ERJ7;A0A087WTT1;P11940-2;Q9H361;H0YB75;H0YAS6;H0YBN4;H0YAS7;Q4VXU2;E5RGH3;E5RH24;E5RJB9;H0YAP2;H0YB86;Q4VXU2-2;H0YC10;H0YAW6;Q96DU9;E5RHG7;Q96DU9-2	P11940;E7EQV3;E7ERJ7;A0A087WTT1;P11940-2	Polyadenylate-binding protein 1;Polyadenylate-binding protein	PABPC1
30.5046	29.4448	NaN	NaN	29.4259	29.5639	29.0613	28.875	30.4017	0.749393	0.0975811	0.832885	29.9747	29.4949	29.0613				3	3	3	18.1	18.1	18.1	15.641	0	3.9597	10019000000	28	Q96C01;E7EQY1;C9J2Y4	Q96C01;E7EQY1;C9J2Y4	Protein FAM136A	FAM136A
26.5862	NaN	26.9508	NaN	26.4867	26.5067	26.7936	26.6873	NaN	0.257811	0.0141425	0.0751657	26.7685	26.4967	26.7404				4	3	3	11.4	8.4	8.4	67.503	0	11.765	1463900000	20	Q9BTC8;Q9BTC8-2;E9PCS8;E7EQY4;E7EV10;E9PF88;D6W5A2	Q9BTC8;Q9BTC8-2;E9PCS8;E7EQY4;E7EV10;E9PF88;D6W5A2	Metastasis-associated protein MTA3	MTA3
29.6234	29.6347	29.864	28.9769	29.2922	29.489	29.9389	30.068	29.8343	0.135766	0.258325	0.117065	29.6347	29.2922	29.9389				4	4	4	22.8	22.8	22.8	31.848	0	53.298	15917000000	71	Q16637;E7EQZ4;Q16637-4;Q16637-2;Q16637-3;B4DP61;H0YBZ9;A0A0G2JRX5;A0A0G2JRY6	Q16637;E7EQZ4;Q16637-4;Q16637-2;Q16637-3;B4DP61	Survival motor neuron protein	SMN1;SMN2
28.2903	28.7421	NaN	28.7214	28.2189	28.3622	28.5832	28.0277	28.3532	0.31947	0.258864	0.279115	28.5162	28.3622	28.3532				21	19	2	17.8	16.3	0.7	165.63	0	38.734	5091200000	57	E7ERI8;E7EW49;O75122-3	E7ERI8;E7EW49;O75122-3	CLIP-associating protein 2	CLASP2
28.4666	28.6629	28.5022	28.7936	28.6913	28.8149	28.5441	28.5653	28.7294	0.104583	0.0660758	0.101419	28.5022	28.7936	28.5653				12	12	12	16.3	16.3	16.3	106.38	0	50.515	6233500000	74	Q86VM9;E7ERS3;Q86VM9-2;H3BRN6;H3BP01;H3BRH3;H3BPD0	Q86VM9;E7ERS3;Q86VM9-2	Zinc finger CCCH domain-containing protein 18	ZC3H18
27.3815	27.2883	27.0622	27.3315	26.9393	NaN	26.8629	27.1043	27.172	0.164195	0.277326	0.162481	27.2883	27.1354	27.1043				26	25	23	5	4.8	4.4	860.65	0	53.831	2109600000	49	Q03001;Q03001-8;E9PEB9;E7ERU0;E9PHM6;F6QMI7;F8W9J4;Q6P0N6;E7ETB9;Q03001-9;Q03001-13;H0YBX0;H0YC82;Q03001-10	Q03001;Q03001-8;E9PEB9;E7ERU0;E9PHM6;F6QMI7;F8W9J4	Dystonin	DST
NaN	NaN	NaN	NaN	NaN	NaN	NaN	NaN	NaN	NaN	NaN	NaN	NaN	NaN	NaN				1	1	1	4.1	4.1	4.1	52.667	0	3.043	57543000	1	P49768;P49768-3;G3V3Z0;G3V499;G3V2G7;E7ES96;P49768-4;P49768-5;P49768-6;P49768-7;P49768-2	P49768;P49768-3;G3V3Z0;G3V499;G3V2G7;E7ES96;P49768-4;P49768-5;P49768-6;P49768-7;P49768-2	Presenilin-1;Presenilin-1 NTF subunit;Presenilin-1 CTF subunit;Presenilin-1 CTF12;Presenilin	PSEN1
29.3538	29.2065	29.334	29.553	29.3984	29.4552	29.3178	29.6197	29.1694	0.0799437	0.0782009	0.229469	29.334	29.4552	29.3178				16	16	15	17.5	17.5	16.5	123.91	0	81.637	11021000000	92	Q9UIA9;E7ESC6;E5RIW1;H0YBE1	Q9UIA9;E7ESC6	Exportin-7	XPO7
NaN	NaN	NaN	NaN	NaN	NaN	NaN	NaN	NaN	NaN	NaN	NaN	NaN	NaN	NaN				5	5	5	5.4	5.4	5.4	151.09	0	6.472	280880000	10	Q9HAW4;E7ESG2;Q9HAW4-3;Q9HAW4-2	Q9HAW4;E7ESG2;Q9HAW4-3;Q9HAW4-2	Claspin	CLSPN
NaN	NaN	NaN	NaN	NaN	25.1357	NaN	NaN	NaN	NaN	NaN	NaN	NaN	25.1357	NaN				6	1	1	10.2	2.1	2.1	102.83	0	3.4381	42618000	1	E7ESP4;E7EMF1;E9PB77;D6RG08	E7ESP4;E7EMF1;E9PB77		ITGA2
32.0883	31.9978	31.9191	32.134	32.1519	32.1027	31.7682	31.8046	31.8187	0.084668	0.0249031	0.026058	31.9978	32.134	31.8046				32	31	29	42	41	38.9	102.47	0	323.31	61771000000	306	P07197;E7ESP9;E7EMV2;P07197-2;P12036;P12036-2	P07197;E7ESP9;E7EMV2;P07197-2	Neurofilament medium polypeptide	NEFM
NaN	NaN	NaN	25.0694	NaN	NaN	NaN	NaN	NaN	NaN	NaN	NaN	NaN	25.0694	NaN	+			7	1	1	37.7	6.9	6.9	30.606	1	-2	41850000	1	E7ESX0;E7EU94;E7EN72	E7ESX0;E7EU94;E7EN72		PRPF31
NaN	NaN	NaN	NaN	NaN	24.5685	NaN	NaN	NaN	NaN	NaN	NaN	NaN	24.5685	NaN				2	2	2	6.5	6.5	6.5	46.742	0.00066567	2.5333	116270000	1	Q9NXR8;E7ET07	Q9NXR8;E7ET07	Inhibitor of growth protein 3;Inhibitor of growth protein	ING3
NaN	NaN	NaN	NaN	NaN	NaN	NaN	NaN	NaN	NaN	NaN	NaN	NaN	NaN	NaN				1	1	1	0.9	0.9	0.9	157.26	0.0014568	2.1629	74522000	1	P35670;F5H562;E7ET55;F5H748;P35670-2;P35670-3;P35670-4	P35670;F5H562;E7ET55;F5H748;P35670-2;P35670-3;P35670-4	Copper-transporting ATPase 2;WND/140 kDa	ATP7B
NaN	NaN	NaN	26.9301	NaN	NaN	26.7212	NaN	NaN	NaN	NaN	NaN	NaN	26.9301	26.7212				6	6	5	10.4	10.4	9.1	87.793	0	22.313	708680000	15	O75410;E7EVI4;E7ET87;O75410-3;O75410-7;O75410-2;H0YAY0;O75410-5;O75410-4;O75410-6;B4E3H6;H0YBT8;E5RFM9;R4GMT7;O75410-8;E5RJU4;H0Y9C3	O75410;E7EVI4;E7ET87;O75410-3;O75410-7;O75410-2;H0YAY0;O75410-5;O75410-4;O75410-6;B4E3H6;H0YBT8;E5RFM9;R4GMT7	Transforming acidic coiled-coil-containing protein 1	TACC1
26.7991	27.0264	27.767	27.3069	26.6319	26.8495	26.9412	26.721	26.827	0.506126	0.344526	0.110125	27.0264	26.8495	26.827				10	10	10	6.9	6.9	6.9	228.53	0	35.353	1984500000	49	Q15154;E7ETA6;Q15154-2;A6NNN6;H0YBA1;E5RGQ4;E9PGW9;E7EV93;Q15154-3	Q15154;E7ETA6;Q15154-2;A6NNN6	Pericentriolar material 1 protein	PCM1
29.0476	28.8709	28.5929	28.6087	28.803	28.6464	28.7298	28.7152	28.8846	0.229223	0.103035	0.0938726	28.8709	28.6464	28.7298				27	27	4	11.2	11.2	1.7	338.26	0	76.819	6579500000	114	Q12830;Q12830-4;E7ETD6;Q12830-2;A0A0A0MR81;J3QQK4;J3KSK9;E9PE19;F5H176;J3QQQ8	Q12830;Q12830-4;E7ETD6;Q12830-2	Nucleosome-remodeling factor subunit BPTF	BPTF
NaN	NaN	NaN	NaN	NaN	NaN	NaN	NaN	NaN	NaN	NaN	NaN	NaN	NaN	NaN				1	1	1	1.5	1.5	1.5	80.657	0.0037395	1.6782	96153000	4	Q0ZGT2;E7ETM8;E7EUA0;H7BXY5;Q0ZGT2-4;Q0ZGT2-3;Q0ZGT2-2	Q0ZGT2;E7ETM8;E7EUA0;H7BXY5;Q0ZGT2-4;Q0ZGT2-3;Q0ZGT2-2	Nexilin	NEXN
NaN	NaN	NaN	NaN	NaN	NaN	28.3504	NaN	NaN	NaN	NaN	NaN	NaN	NaN	28.3504				3	3	2	9.1	9.1	6.9	44.505	0	6.2729	1762400000	10	P29558;E7ETU5;F6Y5H0;P29558-2;E7EPF2;Q6XE24;C9J9B2;F8VV01;C9JIJ9;Q6XE24-3;Q6XE24-4;Q6XE24-5;Q6XE24-2	P29558;E7ETU5;F6Y5H0;P29558-2;E7EPF2	RNA-binding motif, single-stranded-interacting protein 1	RBMS1
29.4483	29.7911	29.822	29.9432	30.0285	29.8203	29.6573	29.6217	29.5132	0.207412	0.104665	0.0750604	29.7911	29.9432	29.6217				9	9	9	28.2	28.2	28.2	38.632	0	49.93	13281000000	77	P09001;H0Y9G6;E7ETU7;E9PF06;D6RC14	P09001;H0Y9G6;E7ETU7;E9PF06;D6RC14	39S ribosomal protein L3, mitochondrial	MRPL3
28.8283	28.4028	28.2787	28.0716	29.0796	29.1381	27.884	27.914	28.3709	0.288245	0.59957	0.272864	28.4028	29.0796	27.914				11	11	11	19.9	19.9	19.9	87.097	0	62.858	5233200000	72	O00469-2;E7ETU9;O00469;O00469-3;C9JXZ0	O00469-2;E7ETU9;O00469	Procollagen-lysine,2-oxoglutarate 5-dioxygenase 2	PLOD2
NaN	NaN	NaN	NaN	NaN	25.8865	NaN	NaN	NaN	NaN	NaN	NaN	NaN	25.8865	NaN				36	1	0	29.6	1.9	0	152.3	0	11.605	248910000	5	E7ETY2;Q13428-7	E7ETY2;Q13428-7	Treacle protein	TCOF1
NaN	NaN	NaN	NaN	NaN	26.9015	NaN	NaN	NaN	NaN	NaN	NaN	NaN	26.9015	NaN				2	2	2	10.5	10.5	10.5	23.881	0.00050548	2.7181	1074200000	9	Q8TED1;E7ETY7	Q8TED1;E7ETY7	Probable glutathione peroxidase 8;Glutathione peroxidase	GPX8
NaN	NaN	NaN	NaN	NaN	NaN	NaN	NaN	NaN	NaN	NaN	NaN	NaN	NaN	NaN				2	2	1	3	3	1.6	91.867	0.0092898	1.1889	177030000	2	P11362;E7EU09;P11362-6;P11362-5;P11362-4;P11362-14;P11362-3;P11362-20;P11362-7;P11362-2;P11362-19;P11362-21;B5A958;C1KBH7;P11362-18;P11362-16;P11362-13;P11362-12;P11362-11;P11362-10;P11362-9;P11362-8	P11362;E7EU09;P11362-6;P11362-5;P11362-4;P11362-14;P11362-3;P11362-20;P11362-7;P11362-2;P11362-19;P11362-21;B5A958;C1KBH7;P11362-18;P11362-16;P11362-13;P11362-12;P11362-11;P11362-10;P11362-9;P11362-8	Fibroblast growth factor receptor 1;Fibroblast growth factor receptor	FGFR1
32.0908	32.4401	32.2503	32.0258	31.9127	32.1428	32.1409	32.0038	32.4965	0.174869	0.115055	0.254296	32.2503	32.0258	32.1409				13	13	13	42.5	42.5	42.5	45.143	0	323.31	74509000000	231	P68400;E7EU96;Q5U5J2;Q8NEV1;P68400-2;A0A087WY74;V9GYA2;V9GY80	P68400;E7EU96;Q5U5J2;Q8NEV1;P68400-2	Casein kinase II subunit alpha;Casein kinase II subunit alpha 3	CSNK2A1;CSNK2A3
NaN	NaN	NaN	NaN	NaN	NaN	NaN	24.3961	NaN	NaN	NaN	NaN	NaN	NaN	24.3961				1	1	1	3.5	3.5	3.5	84.275	0.0032921	1.777	69746000	2	Q9NRH2;E7EUC4	Q9NRH2;E7EUC4	SNF-related serine/threonine-protein kinase	SNRK
NaN	NaN	NaN	NaN	NaN	NaN	NaN	NaN	NaN	NaN	NaN	NaN	NaN	NaN	NaN				4	4	4	3.6	3.6	3.6	138.38	0	8.5958	682750000	7	P28290;E7EUL7;E9PHV5;P28290-2;P28290-3;H7BZ26	P28290;E7EUL7;E9PHV5;P28290-2;P28290-3	Sperm-specific antigen 2	SSFA2
NaN	NaN	NaN	NaN	27.6859	NaN	27.4647	27.3676	27.4093	NaN	NaN	0.0487114	NaN	27.6859	27.4093				6	6	6	17.4	17.4	17.4	55.05	0	12.994	1255600000	21	Q9NX74;E7EUN9;J3QLD5;I3L0K0;H3BMK6;I3L1K5;H3BQX4;H3BM64;I3L4H0;I3L4Y9	Q9NX74;E7EUN9	tRNA-dihydrouridine(20) synthase [NAD(P)+]-like	DUS2
33.4365	33.1689	33.3456	33.4913	33.251	33.4741	33.3674	33.2803	33.2359	0.136074	0.134048	0.0668957	33.3456	33.4741	33.2803				44	44	44	26.4	26.4	26.4	245.44	0	323.31	164910000000	460	E7EVA0;P27816;P27816-6;P27816-2;P27816-5;P27816-4;H7C4C5;B5MEG9;H0Y2V1;F8W9U4;H7C456;P27816-7;P27816-3	E7EVA0;P27816;P27816-6;P27816-2;P27816-5	Microtubule-associated protein;Microtubule-associated protein 4	MAP4
NaN	NaN	26.1056	NaN	NaN	NaN	NaN	NaN	NaN	NaN	NaN	NaN	26.1056	NaN	NaN				6	6	6	14.2	14.2	14.2	68.264	0	19.28	747430000	23	Q676U5;Q676U5-2;E7EVC7;Q676U5-3;C9J1B2;Q676U5-4;Q676U5-5;C9J8C6;C9JAY7;C9JK97	Q676U5;Q676U5-2;E7EVC7;Q676U5-3;C9J1B2;Q676U5-4;Q676U5-5	Autophagy-related protein 16-1	ATG16L1
31.0842	31.0297	30.7548	30.7658	30.8537	30.7934	30.3253	30.7767	31.0928	0.176561	0.0449525	0.385732	31.0297	30.7934	30.7767				18	18	15	33.9	33.9	29	65.309	0	90.976	26704000000	111	Q07866;Q07866-4;Q07866-6;Q07866-2;G5E9S8;G3V2E7;F8W6L3;G3V3H3;G3V5R9;E7EVH7;Q07866-8;Q07866-3;Q07866-7;Q07866-5;Q07866-10;Q07866-9;G3V2P7;H0YG16;H0YJU9;H0YJL0;H0YJT3;H0YGB8	Q07866;Q07866-4;Q07866-6;Q07866-2;G5E9S8;G3V2E7;F8W6L3;G3V3H3;G3V5R9;E7EVH7;Q07866-8;Q07866-3;Q07866-7;Q07866-5;Q07866-10;Q07866-9	Kinesin light chain 1	KLC1
NaN	NaN	NaN	NaN	NaN	NaN	26.3192	25.9526	NaN	NaN	NaN	0.259225	NaN	NaN	26.1359				2	2	2	10.5	10.5	10.5	25.249	0.00034037	2.8317	403780000	8	Q08623;E7EVH9;Q08623-3;Q08623-4	Q08623;E7EVH9;Q08623-3;Q08623-4	Pseudouridine-5-phosphatase	HDHD1
NaN	26.8094	26.6428	26.0682	26.434	26.7471	27.0201	NaN	26.6889	0.117805	0.339792	0.234194	26.7261	26.434	26.8545				18	9	9	18.3	9.9	9.9	142.58	0	14.322	1574800000	40	E7EVJ5;Q96F07-2;Q96F07;H7C229;E7EW33;A0A087WTQ3;A0A087WWZ1;A0A087WVE1;A0A087WZL7	E7EVJ5;Q96F07-2;Q96F07;H7C229;E7EW33	Cytoplasmic FMR1-interacting protein 2	CYFIP2
28.4158	28.8253	NaN	28.8268	28.8972	28.5963	28.684	28.7151	28.7668	0.28956	0.157388	0.0418249	28.6206	28.8268	28.7151				10	10	10	28.7	28.7	28.7	63.922	0	32.521	6461400000	73	Q14534;E7EVQ6;H0YBN7;E5RJH9	Q14534;E7EVQ6;H0YBN7	Squalene monooxygenase	SQLE
29.3565	29.8649	30.0383	29.1815	29.4233	29.3791	30.4161	30.2303	29.7794	0.354351	0.128755	0.327419	29.8649	29.3791	30.2303				11	11	5	37.5	37.5	20.4	55.455	0	99.392	14815000000	111	Q8WWY3;E7EVX8;Q8WWY3-4;Q8WWY3-3;Q8WWY3-2	Q8WWY3;E7EVX8;Q8WWY3-4;Q8WWY3-3;Q8WWY3-2	U4/U6 small nuclear ribonucleoprotein Prp31	PRPF31
NaN	26.5213	26.8196	NaN	NaN	NaN	26.2151	NaN	26.3818	0.21093	NaN	0.117875	26.6704	NaN	26.2985				4	4	4	1.5	1.5	1.5	397.31	0	37.86	933720000	21	Q86UP3-2;E7EVZ1;Q86UP3-5;Q86UP3;Q86UP3-4;Q15911;Q9C0A1;Q9C0A1-2;Q86UP3-3	Q86UP3-2;E7EVZ1;Q86UP3-5;Q86UP3;Q86UP3-4	Zinc finger homeobox protein 4	ZFHX4
NaN	NaN	NaN	NaN	NaN	NaN	NaN	NaN	NaN	NaN	NaN	NaN	NaN	NaN	NaN				3	3	3	7.7	7.7	7.7	59.217	0	5.3165	354860000	10	Q7L1V2;E7EW32;Q7L1V2-2;H3BUX9	Q7L1V2;E7EW32;Q7L1V2-2	Vacuolar fusion protein MON1 homolog B	MON1B
NaN	NaN	27.875	28.0754	28.2282	28.0922	NaN	NaN	27.874	NaN	0.0837924	NaN	27.875	28.0922	27.874				8	8	8	2.7	2.7	2.7	346.9	0	10.556	2799700000	24	O75962;E7EWP2;O75962-5;O75962-2;O75962-4;E7EPJ7;F5H228;A0A087X139	O75962;E7EWP2;O75962-5;O75962-2;O75962-4;E7EPJ7;F5H228	Triple functional domain protein	TRIO
31.6271	31.3284	31.4938	31.5427	31.3978	31.5199	31.4966	31.371	31.4685	0.149637	0.0779143	0.0659177	31.4938	31.5199	31.4685				13	13	9	32.2	32.2	22.4	60.959	0	68.8	43906000000	163	P33240;E7EWR4;P33240-2;E9PID8;A0A0A0MT56	P33240;E7EWR4;P33240-2;E9PID8	Cleavage stimulation factor subunit 2	CSTF2
NaN	NaN	NaN	NaN	NaN	NaN	NaN	NaN	NaN	NaN	NaN	NaN	NaN	NaN	NaN				4	4	4	5.3	5.3	5.3	108.17	0	3.2871	357980000	7	Q5H8A4;E7EWV1;Q5H8A4-2;E7EM50;D6RFE8;Q5H8A4-5;Q5H8A4-4;D6R9J9;Q5H8A4-6;Q5H8A4-3	Q5H8A4;E7EWV1;Q5H8A4-2;E7EM50;D6RFE8;Q5H8A4-5;Q5H8A4-4;D6R9J9;Q5H8A4-6;Q5H8A4-3	GPI ethanolamine phosphate transferase 2	PIGG
31.0659	31.509	31.4138	31.43	31.4881	31.3864	31.4002	31.2143	31.238	0.23325	0.0510219	0.101184	31.4138	31.43	31.238				17	17	17	34.7	34.7	34.7	69.15	0	266.79	42254000000	154	P23588;E7EX17;P23588-2;F8VSC7;F8VP89;F8VX11;F8VYE9;F8W0K0;F8VRU1	P23588;E7EX17;P23588-2	Eukaryotic translation initiation factor 4B	EIF4B
NaN	NaN	NaN	NaN	NaN	23.6755	NaN	NaN	NaN	NaN	NaN	NaN	NaN	23.6755	NaN				1	1	1	1.2	1.2	1.2	133.38	0.0067032	1.374	34673000	0	Q14679;H7BZY4;H7C470;E9PH58;E7EX20	Q14679;H7BZY4;H7C470;E9PH58;E7EX20	Tubulin polyglutamylase TTLL4	TTLL4
NaN	NaN	NaN	NaN	NaN	25.3965	NaN	NaN	NaN	NaN	NaN	NaN	NaN	25.3965	NaN				1	1	1	1.7	1.7	1.7	103.13	0.00034048	2.8368	327480000	12	O14786;H0Y4A0;Q5JWQ4;E7EX60;Q5T7F0;Q5JWQ6;E9PEP6;O14786-3;O14786-2	O14786;H0Y4A0;Q5JWQ4;E7EX60;Q5T7F0;Q5JWQ6;E9PEP6;O14786-3;O14786-2	Neuropilin-1	NRP1
32.0268	32.1905	32.0528	32.1519	32.1778	32.1178	32.0785	32.1966	32.3866	0.0879724	0.0300921	0.155443	32.0528	32.1519	32.1966				36	36	36	38.7	38.7	38.7	139.09	0	323.31	71993000000	408	E7EX90;Q14203-3;Q14203-4;Q14203;Q14203-6;Q14203-5;Q14203-2;Q6AWB1;E7EWF7;C9J1B7;C9JZA4;C9JTE5;C9JJN7;C9JJD0;C9JKG6;E9PCY0	E7EX90;Q14203-3;Q14203-4;Q14203;Q14203-6;Q14203-5;Q14203-2;Q6AWB1	Dynactin subunit 1	DCTN1;DKFZp686E0752
26.8837	26.9058	26.9335	26.8704	26.8323	26.7253	27.0759	26.9979	26.8662	0.0249529	0.0752269	0.10599	26.9058	26.8323	26.9979				13	13	13	20.2	20.2	20.2	110.21	0	53.786	2108800000	56	Q8WVB6-2;E7EXA6;Q8WVB6;A0A0D9SF58;Q8WVB6-3;F8WCC1;H0Y7D3	Q8WVB6-2;E7EXA6;Q8WVB6;A0A0D9SF58;Q8WVB6-3	Chromosome transmission fidelity protein 18 homolog	CHTF18
33.3066	33.3437	33.2703	33.3235	33.3532	32.9923	33.0806	33.1244	33.0765	0.0367	0.200344	0.0265512	33.3066	33.3235	33.0806				7	7	5	5.1	5.1	4.4	205.42	0	128.85	138820000000	139	E9PAV3;F8VZJ2;H0YHX9;Q13765;E9PAV3-2;F8W0W4;F8W1N5;F8VNW4;F8VZ58	E9PAV3;F8VZJ2;H0YHX9;Q13765;E9PAV3-2;F8W0W4;F8W1N5;F8VNW4	Nascent polypeptide-associated complex subunit alpha, muscle-specific form;Nascent polypeptide-associated complex subunit alpha	NACA
32.6336	32.7769	32.5827	32.3579	32.7462	32.6188	32.4294	32.0978	32.7389	0.100698	0.197939	0.320612	32.6336	32.6188	32.4294				11	11	11	49.6	49.6	49.6	27.557	0	242.56	95142000000	142	E9PB61;Q86V81	E9PB61;Q86V81	THO complex subunit 4	ALYREF
29.7142	30.0926	30.0798	30.415	30.3447	30.2583	30.2543	30.0255	29.8941	0.21487	0.0784878	0.182281	30.0798	30.3447	30.0255				17	14	14	23.3	20	20	102.38	0	83.265	18496000000	126	P52789;E9PB90;P52790	P52789;E9PB90	Hexokinase-2;Hexokinase	HK2
NaN	NaN	26.7708	NaN	NaN	NaN	NaN	26.1604	NaN	NaN	NaN	NaN	26.7708	NaN	26.1604				4	4	4	9.2	9.2	9.2	68.481	0	9.9275	1251600000	18	O95208;O95208-2;F6PQP6;E9PBC1;I3L2B2;O95208-3;O95208-5;J3KSF8;J3KTF6;J3KSA6;J3KSC7;J3QLN2;I3L356;I3L2H1	O95208;O95208-2;F6PQP6;E9PBC1;I3L2B2;O95208-3;O95208-5	Epsin-2	EPN2
NaN	NaN	NaN	NaN	NaN	24.506	NaN	NaN	NaN	NaN	NaN	NaN	NaN	24.506	NaN				3	2	2	8.3	6.1	6.1	54.537	0	5.4659	220120000	6	P15336;E9PEK8;H7C2N6;E9PBF9;P15336-3;P15336-7;P15336-5;B8ZZU6;C9JCI8;P15336-4	P15336;E9PEK8;H7C2N6;E9PBF9;P15336-3;P15336-7;P15336-5;B8ZZU6	Cyclic AMP-dependent transcription factor ATF-2	ATF2
25.3124	NaN	NaN	NaN	NaN	NaN	NaN	NaN	NaN	NaN	NaN	NaN	25.3124	NaN	NaN				2	2	2	17	17	17	16.858	0	12.592	89379000	4	P49789;E9PBZ0;A0A0A0MRB0	P49789;E9PBZ0;A0A0A0MRB0	Bis(5-adenosyl)-triphosphatase	FHIT
30.7485	30.8076	30.4833	30.4288	30.4438	30.3778	30.8818	30.7127	30.7938	0.172721	0.0345978	0.0845734	30.7485	30.4288	30.7938				11	11	11	39.6	39.6	39.6	47.137	0	135.65	24987000000	104	Q53H12;E9PC15;A0A0G2JLG5;E9PG39;A0A0G2JLD0	Q53H12;E9PC15;A0A0G2JLG5;E9PG39	Acylglycerol kinase, mitochondrial	AGK
26.6399	27.069	NaN	NaN	NaN	27.1812	NaN	NaN	27.1068	0.30342	NaN	NaN	26.8545	27.1812	27.1068				4	3	3	9.2	7.9	7.9	55.731	0	25.3	1254500000	16	E9PC62;O95319;V9GYD9;Q5VZZ6;O95319-5;O95319-2;O95319-4;O95319-3;V9GY47	E9PC62;O95319;V9GYD9;Q5VZZ6;O95319-5;O95319-2;O95319-4;O95319-3	CUGBP Elav-like family member 2	CELF2
28.3331	27.9761	27.975	28.3463	28.3426	28.4199	28.5822	27.7387	28.422	0.206432	0.0436009	0.447968	27.9761	28.3463	28.422				15	15	13	26.7	26.7	24	86.69	0	35.35	5254900000	61	E9PC69;Q7KZI7;Q7KZI7-14;Q7KZI7-16;Q7KZI7-8;Q7KZI7-4;E7ETY4;Q7KZI7-13;Q7KZI7-15;Q7KZI7-9;Q7KZI7-3;Q7KZI7-6;Q7KZI7-11;Q7KZI7-7;Q7KZI7-2;Q7KZI7-5;Q7KZI7-12;Q7KZI7-10;F5H4F6;F5H4J8;F5H6N2	E9PC69;Q7KZI7;Q7KZI7-14;Q7KZI7-16;Q7KZI7-8;Q7KZI7-4;E7ETY4;Q7KZI7-13;Q7KZI7-15;Q7KZI7-9;Q7KZI7-3;Q7KZI7-6;Q7KZI7-11;Q7KZI7-7;Q7KZI7-2;Q7KZI7-5;Q7KZI7-12;Q7KZI7-10	Serine/threonine-protein kinase MARK2	MARK2
NaN	NaN	NaN	27.0801	26.7389	NaN	NaN	NaN	NaN	NaN	0.241265	NaN	NaN	26.9095	NaN				3	3	3	19.2	19.2	19.2	22.313	0	23.473	801570000	11	P37235;E9PC71;C9JW46;H7BZC1	P37235;E9PC71	Hippocalcin-like protein 1	HPCAL1
28.0713	27.7556	27.9762	28.4637	28.1127	27.975	27.8611	28.1061	28.331	0.161954	0.251988	0.235022	27.9762	28.1127	28.1061				7	7	7	13.9	13.9	13.9	80.379	0	36.136	4055600000	49	Q13144;E9PC74;C9JRD9;H7C2X0	Q13144;E9PC74	Translation initiation factor eIF-2B subunit epsilon	EIF2B5
30.2474	30.1688	29.8885	30.1672	30.1715	30.1776	29.9769	29.9896	30.1891	0.18866	0.00522635	0.119017	30.1688	30.1715	29.9896				20	20	16	28.3	28.3	25.3	115.93	0	217.33	16782000000	163	Q02218;E9PCR7;E9PDF2;Q02218-2;A0A0D9SFS3;E9PFG7;Q02218-3;C9J4G7	Q02218;E9PCR7;E9PDF2;Q02218-2;A0A0D9SFS3;E9PFG7	2-oxoglutarate dehydrogenase, mitochondrial	OGDH
28.3433	NaN	28.723	28.5314	28.4815	28.7194	NaN	28.5417	28.7841	0.268488	0.125453	0.171402	28.5331	28.5314	28.6629				5	5	5	17.6	17.6	17.6	28.612	0	19.21	5611200000	34	O95249;E9PCW1;K7EJC8;B4DQA8;F6RU00;Q96QI9;G5E9T8;A0A087WYX5;O95249-2	O95249;E9PCW1;K7EJC8;B4DQA8;F6RU00;Q96QI9;G5E9T8;A0A087WYX5	Golgi SNAP receptor complex member 1	GOSR1
NaN	NaN	NaN	NaN	NaN	NaN	NaN	NaN	NaN	NaN	NaN	NaN	NaN	NaN	NaN	+			1	1	1	8.6	8.6	8.6	23.722	1	-2	0	0	P10966;P10966-4;E9PD41;P10966-7;P10966-9;P10966-8;P10966-3;P10966-2;P10966-6	P10966;P10966-4;E9PD41;P10966-7;P10966-9;P10966-8;P10966-3;P10966-2;P10966-6	T-cell surface glycoprotein CD8 beta chain	CD8B
NaN	NaN	NaN	NaN	NaN	25.8982	NaN	NaN	NaN	NaN	NaN	NaN	NaN	25.8982	NaN				4	4	4	4.7	4.7	4.7	127.28	0	6.8823	278610000	9	Q92540;E9PD50;Q92540-2;Q92540-5;Q92540-4;B1ALB4;D6RAD0;E9PEK3;E9PBK2	Q92540;E9PD50;Q92540-2;Q92540-5;Q92540-4;B1ALB4;D6RAD0;E9PEK3	Protein SMG7	SMG7
28.5996	28.9087	29.0266	28.8088	28.9184	28.9563	28.7231	28.7371	28.7108	0.220519	0.0765998	0.0131594	28.9087	28.9184	28.7231				11	11	10	12.8	12.8	11.3	131.98	0	39.937	7453900000	83	O43795;E9PDF6;O43795-2;H7C2Y7;E7EQD9;C9JYW1	O43795;E9PDF6;O43795-2	Unconventional myosin-Ib	MYO1B
NaN	NaN	NaN	NaN	NaN	24.7927	NaN	NaN	NaN	NaN	NaN	NaN	NaN	24.7927	NaN	+			18	1	1	17.3	0.6	0.6	166.74	1	-2	106580000	4	E9PDP5;H3BLS9;Q8IWZ3-2;Q8IWZ3-3	E9PDP5;H3BLS9;Q8IWZ3-2	Ankyrin repeat and KH domain-containing protein 1	ANKHD1
NaN	NaN	NaN	NaN	NaN	29.2798	NaN	NaN	NaN	NaN	NaN	NaN	NaN	29.2798	NaN				2	2	2	13.8	13.8	13.8	14.502	0.00098023	2.2864	5192600000	13	Q9Y2R5;E9PE17;I3L0E3	Q9Y2R5;E9PE17;I3L0E3	28S ribosomal protein S17, mitochondrial	MRPS17;hCG_1984214
NaN	27.7702	NaN	28.2084	28.6935	27.9604	NaN	NaN	NaN	NaN	0.372886	NaN	27.7702	28.2084	NaN				6	6	6	21.6	21.6	21.6	44.297	0	33.522	3786000000	30	P16219;E9PE82	P16219;E9PE82	Short-chain specific acyl-CoA dehydrogenase, mitochondrial	ACADS
NaN	NaN	NaN	NaN	NaN	26.5471	NaN	NaN	NaN	NaN	NaN	NaN	NaN	26.5471	NaN				20	1	1	41.3	3.3	3.3	67.56	0	4.9111	1138200000	13	Q96AE4;E9PEB5	Q96AE4;E9PEB5	Far upstream element-binding protein 1	FUBP1
NaN	NaN	25.0933	NaN	NaN	NaN	NaN	NaN	NaN	NaN	NaN	NaN	25.0933	NaN	NaN				3	3	3	4.3	4.3	4.3	112.68	0	4.6644	83300000	2	Q69YH5;E9PEI0	Q69YH5;E9PEI0	Cell division cycle-associated protein 2	CDCA2
NaN	NaN	NaN	NaN	NaN	NaN	NaN	NaN	NaN	NaN	NaN	NaN	NaN	NaN	NaN				1	1	1	5.2	5.2	5.2	28.53	0.00050471	2.7005	697630000	5	Q9UNL4;Q8WYH8;Q9UNL4-2;Q9UNL4-4;Q9UNL4-5;Q9UNL4-8;E9PEN0;Q9UNL4-3;Q8WYH8-2;Q9UNL4-7;Q9UNL4-6	Q9UNL4;Q8WYH8;Q9UNL4-2;Q9UNL4-4;Q9UNL4-5;Q9UNL4-8;E9PEN0;Q9UNL4-3;Q8WYH8-2;Q9UNL4-7;Q9UNL4-6	Inhibitor of growth protein 4;Inhibitor of growth protein 5	ING4;ING5
26.9063	27.3649	26.8223	27.0584	26.6971	26.837	27.4513	27.4866	27.6819	0.292058	0.182175	0.124207	26.9063	26.837	27.4866				6	6	6	18.9	18.9	18.9	63.151	0	21.378	2387600000	39	O15530;E9PER6;O15530-5;O15530-2;O15530-3;O15530-4;Q6A1A2;H3BQ10	O15530;E9PER6;O15530-5;O15530-2;O15530-3;O15530-4;Q6A1A2	3-phosphoinositide-dependent protein kinase 1;Putative 3-phosphoinositide-dependent protein kinase 2	PDPK1;PDPK2P
31.2313	31.1125	30.7987	30.8534	31.1132	30.9609	31.2591	31.2038	31.0827	0.223505	0.130542	0.0902218	31.1125	30.9609	31.2038				9	9	9	23.2	23.2	23.2	54.177	0	36.97	35319000000	118	P09622;E9PEX6;P09622-2;P09622-3	P09622;E9PEX6;P09622-2;P09622-3	Dihydrolipoyl dehydrogenase, mitochondrial;Dihydrolipoyl dehydrogenase	DLD
NaN	NaN	NaN	NaN	NaN	NaN	NaN	NaN	NaN	NaN	NaN	NaN	NaN	NaN	NaN				4	3	3	1.7	1.2	1.2	281.23	0.0014587	2.1762	689470000	9	Q8IWT3;E9PEZ1;Q8IWT3-3	Q8IWT3;E9PEZ1;Q8IWT3-3	Cullin-9	CUL9
31.489	31.7482	31.5994	31.8789	31.8316	31.8847	31.5333	31.5038	31.7675	0.130073	0.029128	0.144486	31.5994	31.8789	31.5333				26	26	26	25.7	25.7	25.7	155.2	0	291.14	51490000000	275	O75694;E9PF10;O75694-2;D6RA13	O75694;E9PF10;O75694-2	Nuclear pore complex protein Nup155	NUP155
27.1251	27.9098	27.8002	27.5964	27.4738	27.7289	27.6411	27.5662	27.4774	0.424956	0.127582	0.0819484	27.8002	27.5964	27.5662				6	6	6	15.8	15.8	15.8	68.124	0	87.507	2983300000	45	Q96CM8;E9PF16;Q96CM8-4;Q96CM8-3;Q96CM8-2	Q96CM8;E9PF16;Q96CM8-4;Q96CM8-3;Q96CM8-2	Acyl-CoA synthetase family member 2, mitochondrial	ACSF2
NaN	NaN	NaN	NaN	NaN	NaN	NaN	NaN	NaN	NaN	NaN	NaN	NaN	NaN	NaN				1	1	1	1	1	1	168.96	0.0062557	1.3886	45756000	1	Q5T9S5;Q5T9S2;E9PFB9;J3KP97;Q5T9S5-2	Q5T9S5;Q5T9S2;E9PFB9;J3KP97;Q5T9S5-2	Coiled-coil domain-containing protein 18	CCDC18
NaN	NaN	NaN	NaN	NaN	NaN	NaN	NaN	NaN	NaN	NaN	NaN	NaN	NaN	NaN				2	2	2	3.5	3.5	3.5	106.06	0.00034176	2.8983	20274000	4	Q9UHL9;E9PFE2;Q9UHL9-2;Q9UHL9-3;H7C4Q8	Q9UHL9;E9PFE2;Q9UHL9-2;Q9UHL9-3;H7C4Q8	General transcription factor II-I repeat domain-containing protein 1	GTF2IRD1
NaN	NaN	NaN	NaN	NaN	NaN	NaN	NaN	30.545	NaN	NaN	NaN	NaN	NaN	30.545				8	2	1	6.7	2.1	0.9	174.07	0	3.1448	4046900000	4	Q9BY66;Q9BY66-3;E9PFH2;Q9BY66-2;C9JGA3	Q9BY66;Q9BY66-3;E9PFH2;Q9BY66-2	Lysine-specific demethylase 5D	KDM5D
NaN	NaN	NaN	NaN	NaN	25.4827	NaN	NaN	NaN	NaN	NaN	NaN	NaN	25.4827	NaN				2	2	2	2.6	2.6	2.6	142.16	0	4.9446	278490000	6	Q86SQ0;E9PFQ4;Q86SQ0-2;Q86SQ0-3;E9PDY7;G5E9V3;E9PGF6	Q86SQ0;E9PFQ4;Q86SQ0-2;Q86SQ0-3;E9PDY7;G5E9V3;E9PGF6	Pleckstrin homology-like domain family B member 2	PHLDB2
29.5413	29.0505	29.0424	28.6883	29.175	29.0211	29.1533	29.1588	28.6101	0.28573	0.24877	0.315216	29.0505	29.0211	29.1533				9	9	8	19.1	19.1	17.3	69.991	0	56.406	8959000000	77	Q14738;E9PFR3;Q14738-2;H0Y8C4;Q14738-3;H0YN84;H0YJ49;H7C5Q9	Q14738;E9PFR3;Q14738-2;H0Y8C4;Q14738-3	Serine/threonine-protein phosphatase 2A 56 kDa regulatory subunit delta isoform	PPP2R5D
NaN	NaN	26.6139	NaN	NaN	NaN	NaN	26.581	NaN	NaN	NaN	NaN	26.6139	NaN	26.581				6	6	6	9.9	9.9	9.9	96.98	0	19.972	891780000	19	Q8IW35;E9PG22;Q8IW35-2;F8WF91;H7C4Y5	Q8IW35;E9PG22;Q8IW35-2	Centrosomal protein of 97 kDa	CEP97
27.2258	NaN	26.9576	NaN	NaN	26.5921	NaN	26.9326	27.1266	0.189646	NaN	0.137179	27.0917	26.5921	27.0296				8	8	8	11.7	11.7	11.7	116.4	0	19.967	1611800000	30	P20936;E9PGC0;P20936-2;P20936-4;P20936-3	P20936;E9PGC0;P20936-2;P20936-4;P20936-3	Ras GTPase-activating protein 1	RASA1
NaN	NaN	NaN	NaN	NaN	NaN	NaN	NaN	NaN	NaN	NaN	NaN	NaN	NaN	NaN				4	4	4	4.2	4.2	4.2	164.2	0	4.3997	123540000	4	Q5TG12;E9PGC5;Q15262-2;Q15262-3;Q15262-4;Q15262;H0Y6P5;H0YDP9;H0Y6V4;A0A0G2JQF6	Q5TG12;E9PGC5;Q15262-2;Q15262-3;Q15262-4;Q15262;H0Y6P5	Protein-tyrosine-phosphatase;Receptor-type tyrosine-protein phosphatase kappa	PTPRK
NaN	NaN	NaN	NaN	NaN	27.502	NaN	NaN	NaN	NaN	NaN	NaN	NaN	27.502	NaN				14	13	13	7.5	7.1	7.1	305.48	0	22.294	1112800000	24	P78559;E9PGC8;P78559-2	P78559;E9PGC8;P78559-2	Microtubule-associated protein 1A;MAP1A heavy chain;MAP1 light chain LC2	MAP1A
NaN	NaN	NaN	NaN	NaN	27.2756	NaN	NaN	NaN	NaN	NaN	NaN	NaN	27.2756	NaN				46	1	0	32.5	0.6	0	166.75	0.0037459	1.7127	2206700000	12	E9PGM1	E9PGM1		EIF4G1
NaN	NaN	27.6608	27.8676	27.8767	NaN	NaN	27.5453	27.6317	NaN	0.00643464	0.0610947	27.6608	27.8722	27.5885				5	5	5	8.3	8.3	8.3	80.473	0	3.969	1708400000	16	Q04446;E9PGM4	Q04446;E9PGM4	1,4-alpha-glucan-branching enzyme	GBE1
NaN	NaN	NaN	26.9141	NaN	NaN	27.397	27.1749	NaN	NaN	NaN	0.157048	NaN	26.9141	27.2859				7	6	6	6.7	5.9	5.9	128.64	0	13.071	1673200000	21	P78332;E9PGM9;F8WCA5;P78332-3;P78332-2;C9J250	P78332;E9PGM9;F8WCA5;P78332-3	RNA-binding protein 6	RBM6
NaN	NaN	NaN	NaN	NaN	NaN	NaN	NaN	NaN	NaN	NaN	NaN	NaN	NaN	NaN				1	1	1	6.5	6.5	6.5	27.423	0.0099762	1.1263	113760000	3	Q9UI43;E9PGN6	Q9UI43;E9PGN6	rRNA methyltransferase 2, mitochondrial	FTSJ2
NaN	NaN	27.0101	NaN	NaN	NaN	NaN	NaN	NaN	NaN	NaN	NaN	27.0101	NaN	NaN				1	1	1	4.8	4.8	4.8	35.392	0.0016173	2.1513	173700000	2	Q96H78;E9PGQ0	Q96H78;E9PGQ0	Solute carrier family 25 member 44	SLC25A44
31.3281	31.2581	31.4012	31.3375	31.2517	31.0895	31.3789	31.053	31.1639	0.071555	0.125946	0.165698	31.3281	31.2517	31.1639				11	11	11	47.4	47.4	47.4	26.183	0	77.746	40403000000	120	Q15631;E9PGT1;H7C1D4;Q15631-2	Q15631;E9PGT1;H7C1D4	Translin	TSN
28.5319	28.1415	28.0403	28.6365	28.1204	28.3232	28.5802	28.5898	28.1864	0.259591	0.260014	0.230182	28.1415	28.3232	28.5802				15	12	11	26.9	21.9	20.4	82.722	0	122.87	5219600000	62	Q15418;Q15418-2;E9PGT3;Q15418-4;Q15418-3;Q5SVM6;B7Z3B5;E9PMM7;E9PAN7;Q5SVM7	Q15418;Q15418-2;E9PGT3;Q15418-4;Q15418-3	Ribosomal protein S6 kinase alpha-1;Ribosomal protein S6 kinase	RPS6KA1
30.7213	30.6492	30.4561	30.412	30.2637	30.4259	30.6848	30.519	30.1019	0.137123	0.0899024	0.300342	30.6492	30.412	30.519				6	6	6	36.4	36.4	36.4	23.225	0	109.97	22460000000	90	Q99627;E9PGT6;Q99627-2;H7C3S9;F8WEF2	Q99627;E9PGT6;Q99627-2;H7C3S9	COP9 signalosome complex subunit 8	COPS8
NaN	NaN	NaN	29.6309	29.1918	NaN	NaN	NaN	29.6162	NaN	0.310491	NaN	NaN	29.4114	29.6162				4	4	4	34.6	34.6	34.6	21.831	0	14.112	9254000000	22	Q9Y6M9;E9PH64;E7EWZ0;E9PF49	Q9Y6M9;E9PH64;E7EWZ0;E9PF49	NADH dehydrogenase [ubiquinone] 1 beta subcomplex subunit 9	NDUFB9
NaN	NaN	NaN	NaN	NaN	NaN	NaN	NaN	NaN	NaN	NaN	NaN	NaN	NaN	NaN				4	4	4	5.5	5.5	5.5	121.48	0	4.4288	177880000	6	Q9Y4E5;E9PH99;Q9Y4E5-2;D6RIA1	Q9Y4E5;E9PH99;Q9Y4E5-2	Zinc finger protein 451	ZNF451
NaN	NaN	27.1234	27.0696	27.3501	27.0985	27.1782	NaN	NaN	NaN	0.154282	NaN	27.1234	27.0985	27.1782				7	7	7	15.9	15.9	15.9	80.472	0	24.212	1767500000	27	Q96RQ3;F5GYT8;E9PHF7;E9PG35;G5E9X5	Q96RQ3;F5GYT8;E9PHF7;E9PG35;G5E9X5	Methylcrotonoyl-CoA carboxylase subunit alpha, mitochondrial	MCCC1
NaN	NaN	NaN	26.1673	NaN	26.4077	NaN	NaN	NaN	NaN	0.169989	NaN	NaN	26.2875	NaN				4	4	4	12.6	12.6	12.6	52.432	0.002384	1.9687	586850000	10	Q6UW02;E9PHG5;Q6UW02-2;F8WBE2;C9J8K7;Q8WZ13	Q6UW02;E9PHG5;Q6UW02-2;F8WBE2;C9J8K7	Cytochrome P450 20A1	CYP20A1
NaN	NaN	NaN	NaN	NaN	NaN	NaN	NaN	NaN	NaN	NaN	NaN	NaN	NaN	NaN				1	1	1	5.5	5.5	5.5	32.461	0.00083015	2.5099	153900000	2	P18827;E9PHH3;H7C1K4	P18827;E9PHH3;H7C1K4	Syndecan-1	SDC1
NaN	NaN	25.1023	NaN	NaN	NaN	NaN	NaN	NaN	NaN	NaN	NaN	25.1023	NaN	NaN				3	3	2	6.7	6.7	4.6	68.017	0	4.5259	112590000	4	Q9Y6X2;E9PHH8	Q9Y6X2;E9PHH8	E3 SUMO-protein ligase PIAS3	PIAS3
27.1579	27.6903	NaN	26.9472	26.7038	26.9061	27.177	NaN	NaN	0.376464	0.130293	NaN	27.4241	26.9061	27.177				7	7	7	20.4	20.4	20.4	60.611	0	27.613	1478500000	29	Q9BUI4;E9PHH9	Q9BUI4;E9PHH9	DNA-directed RNA polymerase III subunit RPC3	POLR3C
NaN	27.9847	27.8035	28.1681	28.2369	27.9627	27.7593	28.2135	28.182	0.128128	0.142658	0.253628	27.8941	28.1681	28.182				8	8	8	12.1	12.1	12.1	90.063	0	53.383	3982900000	47	O94901;E9PHI4;O94901-9;O94901-5;O94901-8;O94901-6;H0Y742;H0Y6N5;H7C2K3;O94901-3;O94901-2;O94901-7;H7C019;C9JK55;H7C3X3	O94901;E9PHI4;O94901-9;O94901-5;O94901-8;O94901-6;H0Y742;H0Y6N5;H7C2K3	SUN domain-containing protein 1	SUN1
NaN	NaN	NaN	NaN	NaN	NaN	NaN	NaN	NaN	NaN	NaN	NaN	NaN	NaN	NaN	+			1	1	1	2.3	2.3	2.3	74.192	1	-2	0	0	Q8NG66;Q8NG66-4;E9PHI8;Q8NG66-2;Q8NG66-3	Q8NG66;Q8NG66-4;E9PHI8;Q8NG66-2;Q8NG66-3	Serine/threonine-protein kinase Nek11	NEK11
29.9362	29.7131	30.0504	29.8413	29.2547	29.8284	30.4257	30.5427	29.9731	0.171555	0.335012	0.300826	29.9362	29.8284	30.4257				9	9	6	41.3	41.3	26.1	25.744	0	26.615	15579000000	58	P28161;E9PHN7;E9PHN6;F6XZQ7;P28161-2;E9PLF1;P09488;P09488-2;H3BQT3;E9PGV1;B9ZVX7;E7EWW9;Q03013-3	P28161;E9PHN7;E9PHN6;F6XZQ7;P28161-2;E9PLF1	Glutathione S-transferase Mu 2	GSTM2
NaN	26.6822	NaN	NaN	NaN	27.1421	26.6267	NaN	NaN	NaN	NaN	NaN	26.6822	27.1421	26.6267				3	3	3	8	8	8	45.283	0	4.7735	1538300000	20	O43813;E9PHS0;F8WDS9	O43813;E9PHS0;F8WDS9	LanC-like protein 1	LANCL1
26.955	27.0401	26.8011	27.0571	27.1321	26.4012	NaN	NaN	NaN	0.121139	0.402087	NaN	26.955	27.0571	NaN				8	8	8	15.7	15.7	15.7	85.99	0	17.259	1442200000	25	Q9NVE7;E9PHT6;H0YA26;H0Y9E4;H0YA31	Q9NVE7;E9PHT6;H0YA26	Pantothenate kinase 4	PANK4
28.5365	28.3733	NaN	28.3252	28.5282	27.8984	NaN	NaN	NaN	0.1154	0.321459	NaN	28.4549	28.3252	NaN				3	3	3	35.9	35.9	35.9	16.311	0	133.47	2338500000	16	O15514;E9PHV4;E9PB93	O15514;E9PHV4	DNA-directed RNA polymerase II subunit RPB4	POLR2D
NaN	NaN	NaN	NaN	NaN	NaN	NaN	NaN	NaN	NaN	NaN	NaN	NaN	NaN	NaN				1	1	1	2.3	2.3	2.3	110.25	0.0019136	2.0034	141890000	2	Q12866;E9PHX8	Q12866;E9PHX8	Tyrosine-protein kinase Mer;Receptor protein-tyrosine kinase	MERTK
NaN	NaN	NaN	NaN	NaN	NaN	NaN	NaN	NaN	NaN	NaN	NaN	NaN	NaN	NaN				28	1	0	40.4	1.3	0	104.36	0	85.073	713580000	8	E9PHY5;O43491-4;E9PK52;O43491-3;E9PII3;O43491-2;I6L9B1;E9PQD2;E9PQN0;E9PRG1;E9PIG0;E9PJP4;E9PPC9	E9PHY5;O43491-4;E9PK52;O43491-3;E9PII3;O43491-2;I6L9B1	Band 4.1-like protein 2	EPB41L2
27.9109	NaN	NaN	NaN	27.7092	NaN	NaN	28.1752	NaN	NaN	NaN	NaN	27.9109	27.7092	28.1752				5	5	1	13.5	13.5	2.1	37.236	0	13.577	2221600000	22	Q9BT17;U3KQ69;E9PI62;E7EVK2	Q9BT17;U3KQ69;E9PI62;E7EVK2	Mitochondrial ribosome-associated GTPase 1;Mitochondrial GTPase 1	MTG1
NaN	NaN	NaN	NaN	NaN	NaN	26.2964	NaN	NaN	NaN	NaN	NaN	NaN	NaN	26.2964	+			7	1	1	36.5	4.6	4.6	28.662	1	-2	107700000	0	E9PIE4	E9PIE4		MTCH2
NaN	NaN	26.6604	NaN	27.0744	NaN	27.1122	27.0899	NaN	NaN	NaN	0.015769	26.6604	27.0744	27.101				2	2	2	13.2	13.2	13.2	21.054	0	5.875	1233700000	16	O14683;E9PN66;E9PKN9;E9PS55;E9PMW4;E9PQ46;E9PIN5;E9PIK4;U3KQ32;E9PKZ4;E9PPM1;E9PNB3;E9PMY0	O14683;E9PN66;E9PKN9;E9PS55;E9PMW4;E9PQ46;E9PIN5;E9PIK4;U3KQ32;E9PKZ4;E9PPM1;E9PNB3;E9PMY0	Tumor protein p53-inducible protein 11	TP53I11
NaN	NaN	NaN	NaN	NaN	NaN	NaN	NaN	NaN	NaN	NaN	NaN	NaN	NaN	NaN				17	1	1	60.5	6.2	6.2	38.572	0	3.9321	0	2	E9PJ04;H0YCG1	E9PJ04;H0YCG1		SF3B2
NaN	NaN	NaN	NaN	NaN	25.853	NaN	NaN	NaN	NaN	NaN	NaN	NaN	25.853	NaN				2	2	2	1.6	1.6	1.6	178.66	0.0032946	1.7836	212100000	3	Q9P1Y6;E9PJ24;F8WEF5;Q9P1Y6-2;Q9P1Y6-3	Q9P1Y6;E9PJ24;F8WEF5;Q9P1Y6-2;Q9P1Y6-3	PHD and RING finger domain-containing protein 1	PHRF1
NaN	27.0061	NaN	26.1055	NaN	26.8657	27.0496	26.7406	26.9587	NaN	0.537543	0.158804	27.0061	26.4856	26.9587				1	1	1	6.5	6.5	6.5	32.513	0	4.9137	2111800000	23	Q5BJD5;E9PJ42;Q5BJD5-3;Q5BJD5-2	Q5BJD5;E9PJ42;Q5BJD5-3;Q5BJD5-2	Transmembrane protein 41B	TMEM41B
27.7326	27.7469	27.5162	27.3843	27.2658	27.2454	27.3093	27.4492	27.6425	0.129265	0.075002	0.167312	27.7326	27.2658	27.4492				6	6	6	14.3	14.3	14.3	57.034	0	16.162	2756300000	45	Q9NUJ3;E9PJ55;R4GNF5;E9PP52;E9PMB0;H0YES4	Q9NUJ3;E9PJ55	T-complex protein 11-like protein 1	TCP11L1
NaN	NaN	NaN	NaN	NaN	NaN	NaN	NaN	NaN	NaN	NaN	NaN	NaN	NaN	NaN				1	1	1	3.2	3.2	3.2	61.476	0	3.3439	0	1	O75387;E9PJ68;O75387-2	O75387;E9PJ68;O75387-2	Large neutral amino acids transporter small subunit 3	SLC43A1
NaN	NaN	NaN	NaN	NaN	NaN	NaN	NaN	NaN	NaN	NaN	NaN	NaN	NaN	NaN				2	2	2	12.2	12.2	12.2	21.163	0	4.6039	304980000	7	Q9BQE4;E9PJB8;E9PN30	Q9BQE4;E9PJB8;E9PN30	Selenoprotein S	VIMP
28.3712	28.6878	27.9711	28.1316	28.2278	28.4901	28.2095	27.5738	28.6135	0.35916	0.185553	0.524136	28.3712	28.2278	28.2095				4	4	3	22.2	22.2	13.8	19.127	0	7.9679	4258400000	34	Q12974;E9PMY3;E9PML8;E9PJC0;E9PRR9;Q12974-2;Q12974-4;Q12974-3;E9PL34	Q12974;E9PMY3;E9PML8;E9PJC0;E9PRR9;Q12974-2;Q12974-4;Q12974-3;E9PL34	Protein tyrosine phosphatase type IVA 2	PTP4A2
NaN	NaN	NaN	NaN	NaN	25.2534	NaN	NaN	NaN	NaN	NaN	NaN	NaN	25.2534	NaN				1	1	1	4.5	4.5	4.5	43.813	0	3.4722	194740000	5	E9PJD7	E9PJD7		CYHR1
NaN	NaN	NaN	NaN	25.9749	NaN	NaN	NaN	NaN	NaN	NaN	NaN	NaN	25.9749	NaN				1	1	1	5.3	5.3	5.3	28.46	0	4.7807	274780000	5	Q9HCU9;E9PPD1;E9PJF5;H0YCF7;G5E9I4	Q9HCU9;E9PPD1;E9PJF5;H0YCF7;G5E9I4	Breast cancer metastasis-suppressor 1	BRMS1
27.5259	NaN	27.8309	27.6765	27.3049	27.2274	27.5751	27.5983	27.6805	0.215668	0.240064	0.0553837	27.6784	27.3049	27.5983				7	7	7	22	22	22	34.47	0	72.947	2524900000	34	Q9H936;E9PJH7;A0A0D9SEI9;A0A0D9SFE1;K4DIB8;K4DIA8;E9PS95;Q9H1K4;K4DIB6;K4DIB3;A0A0D9SFA8;K4DIB0;K4DIA2;A0A0D9SG84;E9PI74;E9PQ36	Q9H936;E9PJH7;A0A0D9SEI9;A0A0D9SFE1;K4DIB8;K4DIA8;E9PS95	Mitochondrial glutamate carrier 1	SLC25A22
NaN	NaN	NaN	NaN	NaN	26.2459	NaN	NaN	NaN	NaN	NaN	NaN	NaN	26.2459	NaN				3	3	3	10.6	10.6	10.6	54.56	0	6.9883	608240000	17	Q9UK99;G3V1E0;E9PJM3;Q9UK99-3;Q9UK99-2;Q49AF1	Q9UK99;G3V1E0;E9PJM3;Q9UK99-3;Q9UK99-2	F-box only protein 3	FBXO3
27.9991	NaN	27.8557	28.018	27.6424	28.3034	27.7584	28.1094	NaN	0.101399	0.331524	0.248194	27.9274	28.018	27.9339				5	5	5	15	15	15	35.914	0	12.242	3692300000	26	O14734;H7C5A7;E9PJN0;E9PRD4;H0Y698;Q9BR14;E9PMC4;E9PIS4	O14734;H7C5A7;E9PJN0;E9PRD4	Acyl-coenzyme A thioesterase 8	ACOT8
NaN	NaN	NaN	NaN	NaN	NaN	NaN	25.2238	NaN	NaN	NaN	NaN	NaN	NaN	25.2238	+			24	1	1	35.3	1.8	1.8	100.23	1	-2	49717000	1	Q9NYF8-3;E9PK91;H0YF63	Q9NYF8-3;E9PK91	Bcl-2-associated transcription factor 1	BCLAF1
NaN	NaN	NaN	NaN	NaN	NaN	NaN	NaN	NaN	NaN	NaN	NaN	NaN	NaN	NaN				1	1	1	4.5	4.5	4.5	34.109	0	10.577	804410000	8	Q6ZUT1;Q6ZUT1-2;E9PQL5;E9PSC8;E9PKA8;Q6ZUT1-3	Q6ZUT1;Q6ZUT1-2;E9PQL5;E9PSC8;E9PKA8;Q6ZUT1-3	Uncharacterized protein C11orf57	C11orf57
NaN	NaN	NaN	NaN	NaN	NaN	NaN	NaN	NaN	NaN	NaN	NaN	NaN	NaN	NaN				1	1	1	1.1	1.1	1.1	127.13	0	3.2731	185010000	7	Q6IQ23;E9PKC0;E9PL74;H0YDE2;Q6IQ23-3;Q6IQ23-2	Q6IQ23;E9PKC0;E9PL74;H0YDE2;Q6IQ23-3;Q6IQ23-2	Pleckstrin homology domain-containing family A member 7	PLEKHA7
NaN	27.2975	NaN	27.6012	27.4068	27.7764	27.7757	27.8844	NaN	NaN	0.184883	0.0768624	27.2975	27.6012	27.83				2	2	2	27.8	27.8	27.8	5.4194	0	6.9402	1979800000	20	E9PKF3	E9PKF3		ACAT1
30.4878	30.4712	30.2174	30.2621	30.0462	30.0291	29.9719	30.3003	30.4688	0.151552	0.129868	0.252701	30.4712	30.0462	30.3003				19	19	19	25.7	25.7	25.7	97.668	0	63.085	19273000000	122	Q5H9R7;H7BXH2;E9PKF6;Q5H9R7-6;Q5H9R7-2;Q5H9R7-5;Q5H9R7-3;Q5H9R7-4;E9PQP7;H0YEN2;E9PK08;E9PNN8;H0YDW1;E9PJD8;E9PKG4;H0YEV0	Q5H9R7;H7BXH2;E9PKF6;Q5H9R7-6;Q5H9R7-2;Q5H9R7-5;Q5H9R7-3;Q5H9R7-4;E9PQP7	Serine/threonine-protein phosphatase 6 regulatory subunit 3	PPP6R3
NaN	28.1583	NaN	NaN	NaN	27.7001	NaN	NaN	NaN	NaN	NaN	NaN	28.1583	27.7001	NaN				6	6	6	29	29	29	35.892	0	60.588	2215900000	23	Q13630;E9PKL9;E9PLH9;E9PP14;E9PP60	Q13630;E9PKL9;E9PLH9;E9PP14	GDP-L-fucose synthase	TSTA3
NaN	NaN	NaN	NaN	NaN	NaN	NaN	NaN	NaN	NaN	NaN	NaN	NaN	NaN	NaN				1	1	1	11	11	11	13.377	0.0050879	1.5289	0	0	E9PKP5	E9PKP5		ZNF720
31.5105	31.0664	31.1247	30.8972	30.9877	30.8013	31.0432	31.147	31.3316	0.241338	0.0932128	0.146075	31.1247	30.8972	31.147				14	14	14	20.9	20.9	20.9	89.405	0	111.31	35378000000	173	P17480;P17480-2;E9PKP7;E9PMM2;E9PLT2	P17480;P17480-2;E9PKP7	Nucleolar transcription factor 1	UBTF
NaN	NaN	NaN	NaN	NaN	25.8708	26.5876	25.9974	NaN	NaN	NaN	0.417335	NaN	25.8708	26.2925				5	5	5	29.9	29.9	29.9	29.505	0	14.642	956530000	18	Q9GZT6;J3KN19;E9PKQ5;Q9GZT6-2;E9PPJ7;H0YD95;E9PRC2;H0YF06	Q9GZT6;J3KN19;E9PKQ5;Q9GZT6-2;E9PPJ7	Coiled-coil domain-containing protein 90B, mitochondrial	CCDC90B
NaN	NaN	NaN	NaN	NaN	NaN	NaN	NaN	NaN	NaN	NaN	NaN	NaN	NaN	NaN				1	1	1	8.8	8.8	8.8	20.012	0	3.1031	60768000	4	Q8N5M4;H0YDR3;E9PKV8	Q8N5M4;H0YDR3;E9PKV8	Tetratricopeptide repeat protein 9C	TTC9C
NaN	NaN	NaN	NaN	NaN	24.9615	NaN	NaN	NaN	NaN	NaN	NaN	NaN	24.9615	NaN				1	1	1	6.6	6.6	6.6	47.645	0	8.929	131030000	3	Q92989;E9PL17	Q92989;E9PL17	Polyribonucleotide 5-hydroxyl-kinase Clp1	CLP1
27.9637	27.3881	27.4991	NaN	NaN	NaN	27.5007	27.0465	NaN	0.305366	NaN	0.321168	27.4991	NaN	27.2736				6	6	3	6.5	6.5	3.5	126.95	0	30.779	2063400000	25	E9PL24;Q5VU43-2;A0A0C4DFQ0;E9PQG4	E9PL24;Q5VU43-2;A0A0C4DFQ0;E9PQG4	Myomegalin	PDE4DIP
24.1302	NaN	NaN	NaN	NaN	NaN	NaN	NaN	NaN	NaN	NaN	NaN	24.1302	NaN	NaN	+			9	1	1	65.8	8.6	8.6	20.819	1	-2	18362000	1	E9PL71;E9PN91	E9PL71;E9PN91		EEF1D
24.0052	NaN	NaN	NaN	NaN	NaN	NaN	NaN	NaN	NaN	NaN	NaN	24.0052	NaN	NaN				1	1	1	1.3	1.3	1.3	87.375	0.0058202	1.4452	16838000	1	Q14586;Q7Z2F6;I3L4I6;F8WER7;H3BPW2;E9PMU6;E9PLE2	Q14586;Q7Z2F6;I3L4I6;F8WER7;H3BPW2;E9PMU6;E9PLE2	Zinc finger protein 267;Putative protein ZNF720	ZNF267;ZNF720
NaN	NaN	NaN	NaN	NaN	NaN	NaN	NaN	NaN	NaN	NaN	NaN	NaN	NaN	NaN				2	2	2	7.6	7.6	7.6	56.252	0	8.7408	586910000	12	Q9BVG9;E9PS47;E9PLE4	Q9BVG9;E9PS47;E9PLE4	Phosphatidylserine synthase 2	PTDSS2
28.7278	28.7408	28.749	28.7272	28.5792	28.7441	28.8205	28.8503	29.1334	0.0106903	0.0907205	0.172695	28.7408	28.7272	28.8503				5	5	5	37.6	37.6	37.6	19.053	0	62.291	7223800000	43	Q8N9N8;E9PLI6;E9PS76;E9PNH5;E9PQD0;E9PS30	Q8N9N8;E9PLI6;E9PS76;E9PNH5	Probable RNA-binding protein EIF1AD	EIF1AD
NaN	NaN	NaN	NaN	NaN	NaN	NaN	NaN	NaN	NaN	NaN	NaN	NaN	NaN	NaN				1	1	1	4.2	4.2	4.2	27.129	0	3.1056	299130000	4	Q5T1C6;F6XC58;E9PLJ7	Q5T1C6;F6XC58;E9PLJ7	Acyl-coenzyme A thioesterase THEM4	THEM4
33.3956	33.528	33.4491	33.3334	33.3805	33.4161	33.3929	33.4262	33.541	0.066605	0.0414825	0.0776983	33.4491	33.3805	33.4262				34	34	31	44.8	44.8	39.3	103.28	0	323.31	172430000000	473	P55786;E9PLK3;P55786-2;A6NEC2;E9PP11;A6NEC2-2;H0YDG0;H0YCQ5;E9PJY4;E9PPD4;A6NEC2-3;E9PJF9;E9PRQ5;E9PPZ2	P55786;E9PLK3;P55786-2	Puromycin-sensitive aminopeptidase	NPEPPS
NaN	31.846	32.6078	NaN	NaN	NaN	31.7093	NaN	32.4236	0.538673	NaN	0.505086	32.2269	NaN	32.0664				3	3	3	19.6	19.6	19.6	16.561	0	4.383	69149000000	30	P46776;E9PLL6;E9PJD9;E9PLX7	P46776;E9PLL6;E9PJD9	60S ribosomal protein L27a	RPL27A
NaN	NaN	NaN	25.8981	26.231	NaN	NaN	NaN	NaN	NaN	0.235397	NaN	NaN	26.0646	NaN				1	1	1	1.1	1.1	1.1	130.13	0.0020704	1.9845	801770000	14	Q9NQV6;E9PRS0;E9PLV1;Q9NQV6-2;Q9NQV6-1;Q9NQV6-5;Q9NQV6-4;Q9NQV6-7;Q9NQV6-6	Q9NQV6;E9PRS0;E9PLV1;Q9NQV6-2;Q9NQV6-1;Q9NQV6-5;Q9NQV6-4;Q9NQV6-7;Q9NQV6-6	PR domain zinc finger protein 10	PRDM10
NaN	NaN	NaN	NaN	NaN	NaN	NaN	NaN	NaN	NaN	NaN	NaN	NaN	NaN	NaN				21	1	1	19.9	0.9	0.9	159.92	0.00098474	2.3423	48274000	1	E9PLY5	E9PLY5		MACF1
NaN	NaN	NaN	NaN	NaN	24.593	NaN	NaN	NaN	NaN	NaN	NaN	NaN	24.593	NaN				1	1	1	4.2	4.2	4.2	52.248	0.0032926	1.7771	131930000	3	P35790;E9PM06;P35790-2	P35790;E9PM06;P35790-2	Choline kinase alpha	CHKA
NaN	NaN	NaN	NaN	25.3731	NaN	25.7854	26.271	NaN	NaN	NaN	0.343371	NaN	25.3731	26.0282				2	2	2	2.2	2.2	2.2	133.65	0	18.666	454090000	14	P29597;E9PM19;H0YE24;H0YE41;E9PPF2	P29597;E9PM19;H0YE24;H0YE41;E9PPF2	Non-receptor tyrosine-protein kinase TYK2;Tyrosine-protein kinase	TYK2
NaN	NaN	NaN	NaN	NaN	NaN	NaN	NaN	NaN	NaN	NaN	NaN	NaN	NaN	NaN				2	2	2	5.5	5.5	5.5	43.573	0	4.4455	828120000	11	Q9NTG7;E9PM75;E9PK80;E9PN58;Q9NTG7-2	Q9NTG7;E9PM75;E9PK80;E9PN58;Q9NTG7-2	NAD-dependent protein deacetylase sirtuin-3, mitochondrial	SIRT3
NaN	28.2471	NaN	28.1654	28.2423	NaN	29.4124	29.2248	NaN	NaN	0.0543769	0.132653	28.2471	28.2038	29.3186				3	3	3	20.4	20.4	20.4	25.425	0	17.74	7937400000	28	Q9UK41;E9PQR7;E9PM90;Q9UK41-2;E9PR04;E9PLM9	Q9UK41;E9PQR7;E9PM90;Q9UK41-2;E9PR04	Vacuolar protein sorting-associated protein 28 homolog	VPS28
NaN	NaN	25.9711	NaN	NaN	NaN	26.1083	25.8655	26.0254	NaN	NaN	0.123418	25.9711	NaN	26.0254				2	2	2	5.3	5.3	5.3	69.899	0	5.9961	858050000	21	Q13490;E9PMH5;Q13490-2;E9PI77;E9PIW1;A0A087X2B2	Q13490;E9PMH5;Q13490-2;E9PI77;E9PIW1;A0A087X2B2	Baculoviral IAP repeat-containing protein 2	BIRC2
27.8703	NaN	NaN	NaN	27.3416	NaN	NaN	27.4994	NaN	NaN	NaN	NaN	27.8703	27.3416	27.4994				3	3	3	10.8	10.8	10.8	39.499	0	7.3057	2044700000	19	Q9BPY3;G3V179;E9PMJ2;J3KP39;E9PIM5;E9PMW3	Q9BPY3;G3V179;E9PMJ2;J3KP39;E9PIM5	Protein FAM118B	FAM118B
NaN	NaN	NaN	NaN	NaN	NaN	NaN	NaN	NaN	NaN	NaN	NaN	NaN	NaN	NaN				1	1	1	3.9	3.9	3.9	38.628	0.00050505	2.7058	643530000	9	Q9Y5Y5;E9PMS3;E9PQW0;E9PMM3;Q9Y5Y5-2	Q9Y5Y5;E9PMS3;E9PQW0;E9PMM3;Q9Y5Y5-2	Peroxisomal membrane protein PEX16	PEX16
NaN	NaN	NaN	29.0841	30.7793	30.7279	NaN	NaN	NaN	NaN	0.964229	NaN	NaN	30.7279	NaN				5	5	5	10.8	10.8	10.8	57.26	0	6.9584	5525200000	13	Q00613;E9PMQ6;Q00613-2;E9PI02;A0A087X1F9;Q03933;Q03933-2	Q00613;E9PMQ6;Q00613-2;E9PI02	Heat shock factor protein 1	HSF1
NaN	NaN	NaN	NaN	NaN	NaN	NaN	NaN	NaN	NaN	NaN	NaN	NaN	NaN	NaN				7	7	7	5	5	5	192.69	0	9.4997	375970000	11	Q8WWI1;Q8WWI1-3;Q8WWI1-2;E9PMS6;F8WD26;J3KP06;Q8WWI1-4;A0A0A0MTE2;E9PMT2;Q8WWI1-5;E9PMP7;H0Y424;E9PLU6;E9PK58;E9PJ10;H0YDQ3	Q8WWI1;Q8WWI1-3;Q8WWI1-2;E9PMS6;F8WD26;J3KP06;Q8WWI1-4;A0A0A0MTE2;E9PMT2;Q8WWI1-5;E9PMP7	LIM domain only protein 7	LMO7
NaN	NaN	NaN	NaN	NaN	24.5322	NaN	NaN	NaN	NaN	NaN	NaN	NaN	24.5322	NaN				2	2	2	17.4	17.4	17.4	24.377	0	15.87	366510000	6	O00559;E9PND3;E9PN10;O00559-2;E9PJ40;E9PJ38	O00559;E9PND3;E9PN10;O00559-2;E9PJ40;E9PJ38	Receptor-binding cancer antigen expressed on SiSo cells	EBAG9
31.4153	31.5818	31.6719	31.7681	31.708	31.6687	31.3718	31.3047	31.9302	0.130182	0.0500621	0.343405	31.5818	31.708	31.3718				4	4	4	44.7	44.7	44.7	11.428	0	19.844	45308000000	56	O75964;E9PN17	O75964;E9PN17	ATP synthase subunit g, mitochondrial	ATP5L
NaN	NaN	NaN	NaN	NaN	NaN	NaN	NaN	NaN	NaN	NaN	NaN	NaN	NaN	NaN				1	1	1	5.2	5.2	5.2	33.374	0.0050902	1.5336	133100000	3	Q96Q83;E9PN35	Q96Q83;E9PN35	Alpha-ketoglutarate-dependent dioxygenase alkB homolog 3	ALKBH3
NaN	28.8671	28.951	28.8963	28.7003	29.2536	28.8625	28.9419	28.8613	0.0593266	0.280541	0.0461924	28.909	28.8963	28.8625				4	4	4	20.5	20.5	20.5	23.705	0	7.0561	6265800000	29	O00217;E9PN51;F8W9K7;E9PPW7;E9PKH6	O00217;E9PN51;F8W9K7;E9PPW7;E9PKH6	NADH dehydrogenase [ubiquinone] iron-sulfur protein 8, mitochondrial	NDUFS8
28.4528	NaN	27.3382	NaN	NaN	28.1686	27.3396	27.398	27.7972	0.788142	NaN	0.249054	27.8955	28.1686	27.398				3	3	3	19.2	19.2	19.2	24.34	0	10.568	3203700000	27	Q9Y296;E9PN70;G3V1A0;G5EA23;E9PKS9;E9PQE8;J3KP27;Q9Y296-2	Q9Y296;E9PN70;G3V1A0;G5EA23;E9PKS9;E9PQE8;J3KP27;Q9Y296-2	Trafficking protein particle complex subunit 4	TRAPPC4
30.1737	NaN	30.0917	30.0559	NaN	NaN	30.1782	NaN	NaN	0.0579833	NaN	NaN	30.1327	30.0559	30.1782				21	2	2	68.3	3.5	3.5	34.818	0	14.159	14605000000	27	E9PN89	E9PN89		HSPA8
NaN	NaN	27.2961	NaN	NaN	NaN	NaN	27.5656	NaN	NaN	NaN	NaN	27.2961	NaN	27.5656				11	11	11	19.1	19.1	19.1	77.422	0	26.563	2299900000	39	Q13586;E9PNJ4;G0XQ39;H0YDB2;Q13586-2;E9PIQ8	Q13586;E9PNJ4;G0XQ39;H0YDB2;Q13586-2	Stromal interaction molecule 1	STIM1
28.5911	28.9263	28.5632	28.6381	28.7789	28.9818	28.5627	28.5744	28.4445	0.202064	0.172783	0.0718589	28.5911	28.7789	28.5627				3	3	3	18.6	18.6	18.6	22.449	0	8.5649	6242400000	29	Q16890;E9PNK6;E9PPQ1;J3KNE7;Q16890-4;Q16890-3;Q16890-2;Q16890-5;E9PNQ9	Q16890;E9PNK6;E9PPQ1;J3KNE7;Q16890-4;Q16890-3;Q16890-2;Q16890-5;E9PNQ9	Tumor protein D53	TPD52L1
28.3824	NaN	28.2822	28.0645	27.938	28.1063	NaN	NaN	NaN	0.0708526	0.0876307	NaN	28.3323	28.0645	NaN				7	7	7	21.8	21.8	21.8	48.115	0	63.217	3547600000	31	P37268;E9PNM1;P37268-2;P37268-4;P37268-3;E9PS69;E9PJG4;P37268-5	P37268;E9PNM1;P37268-2;P37268-4;P37268-3;E9PS69;E9PJG4;P37268-5	Squalene synthase	FDFT1
NaN	NaN	NaN	24.1727	NaN	NaN	NaN	NaN	NaN	NaN	NaN	NaN	NaN	24.1727	NaN				1	1	1	2.6	2.6	2.6	57.392	0.0017572	2.0284	227800000	6	Q15173;E9PQN5;E9PNY3;Q15173-2	Q15173;E9PQN5;E9PNY3;Q15173-2	Serine/threonine-protein phosphatase 2A 56 kDa regulatory subunit beta isoform	PPP2R5B
NaN	NaN	NaN	28.7321	29.8322	NaN	NaN	NaN	NaN	NaN	0.777888	NaN	NaN	29.2822	NaN				2	2	2	14.7	14.7	14.7	21.627	0	11.024	6896700000	19	Q53FT3;E9PPG8;E9PJB2;A0A087WYW7	Q53FT3;E9PPG8;E9PJB2;A0A087WYW7	Protein Hikeshi	C11orf73
27.8227	27.9117	28.2671	27.7307	NaN	27.7534	28.0857	27.9908	27.6854	0.235131	0.0160522	0.209171	27.9117	27.7421	27.9908				6	6	6	23.9	23.9	23.9	35.23	0	23.978	3990400000	48	Q9Y315;E9PPM8;G3V158;E9PML7;E9PJ44;E9PJB9	Q9Y315;E9PPM8;G3V158;E9PML7	Deoxyribose-phosphate aldolase	DERA
NaN	NaN	NaN	25.2972	NaN	NaN	NaN	NaN	NaN	NaN	NaN	NaN	NaN	25.2972	NaN	+			17	1	1	75.7	8.5	8.5	34.292	1	-2	49007000	1	E9PPR5	E9PPR5		NASP
28.097	27.8089	28.1954	27.989	27.8421	NaN	NaN	27.5262	27.8945	0.200859	0.103874	0.260428	28.097	27.9156	27.7104				5	5	5	17.3	17.3	17.3	50.714	0	23.454	3291900000	39	O43159;E9PPY3	O43159;E9PPY3	Ribosomal RNA-processing protein 8	RRP8
NaN	NaN	NaN	NaN	NaN	24.9782	NaN	NaN	NaN	NaN	NaN	NaN	NaN	24.9782	NaN				12	1	1	60.1	9.3	9.3	34.529	0	4.8913	117170000	4	E9PQ56	E9PQ56		PUF60
NaN	NaN	NaN	NaN	23.6208	NaN	NaN	NaN	NaN	NaN	NaN	NaN	NaN	23.6208	NaN				1	1	1	4.6	4.6	4.6	34.285	0.004952	1.559	132870000	8	Q9NQC8;E9PRT0;E9PSB9;E9PR06;Q9NQC8-2	Q9NQC8;E9PRT0;E9PSB9;E9PR06;Q9NQC8-2	Intraflagellar transport protein 46 homolog	IFT46
28.4831	NaN	NaN	NaN	NaN	NaN	NaN	NaN	NaN	NaN	NaN	NaN	28.4831	NaN	NaN				1	1	1	16.9	16.9	16.9	6.6478	0.00097768	2.2594	8415700000	9	P62861;E9PR30	P62861;E9PR30	40S ribosomal protein S30	FAU
NaN	NaN	26.6235	26.9354	26.841	26.9688	26.881	26.7483	27.2683	NaN	0.066282	0.270188	26.6235	26.9354	26.881				9	9	9	10.5	10.5	10.5	143.16	0	44.362	1627700000	41	Q15047;E9PRF4;Q15047-3;E9PQM8;Q15047-2;X6R732;E9PAP1;X6RHV1;B0QZE6;E9PS59	Q15047;E9PRF4;Q15047-3;E9PQM8;Q15047-2	Histone-lysine N-methyltransferase SETDB1	SETDB1
NaN	NaN	NaN	NaN	NaN	25.6947	NaN	NaN	NaN	NaN	NaN	NaN	NaN	25.6947	NaN				1	1	1	2.9	2.9	2.9	61.172	0	3.5911	688140000	10	Q96NY9;H0YDE3;E9PRI1	Q96NY9;H0YDE3;E9PRI1	Crossover junction endonuclease MUS81	MUS81
NaN	NaN	NaN	NaN	24.0114	NaN	NaN	NaN	NaN	NaN	NaN	NaN	NaN	24.0114	NaN				1	1	1	6.2	6.2	6.2	29.337	0	3.2603	187300000	4	Q8N8R7;E9PRK7	Q8N8R7;E9PRK7	ARL14 effector protein	ARL14EP
31.4456	31.6119	31.4786	31.4438	31.6206	31.2468	31.6161	31.7198	31.3873	0.088047	0.186991	0.170127	31.4786	31.4438	31.6161				8	8	8	44.4	44.4	44.4	33.325	0	249.15	47211000000	117	Q04323;E9PRQ7;E9PJ81;Q04323-2;A0A087WTZ5;E9PS08	Q04323;E9PRQ7;E9PJ81;Q04323-2;A0A087WTZ5	UBX domain-containing protein 1	UBXN1
NaN	NaN	NaN	NaN	NaN	24.8797	NaN	NaN	NaN	NaN	NaN	NaN	NaN	24.8797	NaN				13	1	1	27.2	2.6	2.6	71.407	0	3.057	564370000	9	P29692-2;E9PRY8;A0A087X1X7;H0YE72;E9PIZ1;H0YCK7;H0YE58;E9PQC9;E9PKH7;E9PNC8;E9PPY1;E9PJV8;E9PN56;E9PN71;E9PRL0;E9PQR8	P29692-2;E9PRY8;A0A087X1X7	Elongation factor 1-delta	EEF1D
28.814	29.1008	29.7313	29.3094	29.469	29.2901	29.3122	29.4818	28.9621	0.46926	0.0981916	0.265023	29.1008	29.3094	29.3122				13	13	13	20.9	20.9	20.9	89.63	0	79.729	9783800000	96	Q96KG9;E9PS17;Q96KG9-3;Q96KG9-2;E9PK59;Q96KG9-4;Q96KG9-5;Q96KG9-6;E9PPN3;A0A0A0MQX4;H0YDH0;H0YCI6	Q96KG9;E9PS17;Q96KG9-3;Q96KG9-2;E9PK59;Q96KG9-4;Q96KG9-5;Q96KG9-6;E9PPN3	N-terminal kinase-like protein	SCYL1
28.1916	28.3688	NaN	28.4051	28.407	28.5489	28.0973	28.1405	28.8092	0.125298	0.0824805	0.39913	28.2802	28.407	28.1405				6	6	6	21	21	21	42.441	0	51.906	4927000000	43	Q6RFH5;E9PS41;Q6RFH5-2;H0YFP2	Q6RFH5;E9PS41;Q6RFH5-2	WD repeat-containing protein 74	WDR74
NaN	NaN	NaN	NaN	NaN	NaN	NaN	NaN	NaN	NaN	NaN	NaN	NaN	NaN	NaN	+			1	1	1	15.6	15.6	15.6	8.8193	1	-2	0	0	E9PSE1;E9PSG7	E9PSE1;E9PSG7		PACS1
NaN	NaN	NaN	NaN	NaN	NaN	NaN	NaN	NaN	NaN	NaN	NaN	NaN	NaN	NaN				1	1	1	1	1	1	99.546	0.0058246	1.4554	189710000	4	P16499;F1T0K3	P16499;F1T0K3	Rod cGMP-specific 3,5-cyclic phosphodiesterase subunit alpha	PDE6A
26.3964	26.5908	26.1805	NaN	NaN	26.8034	26.5253	NaN	26.2542	0.205244	NaN	0.191696	26.3964	26.8034	26.3897				2	2	2	10.6	10.6	10.6	37.013	0	9.7787	1162400000	19	Q9H147;F2Z2A4;H0Y501;H7C1M5	Q9H147;F2Z2A4;H0Y501;H7C1M5	Deoxynucleotidyltransferase terminal-interacting protein 1	DNTTIP1
28.1061	28.8114	28.3359	29.0932	28.8976	28.3885	28.0795	27.7251	28.7367	0.359712	0.363787	0.513298	28.3359	28.8976	28.0795				17	14	14	13.5	11.7	11.7	184.7	0	39.722	5030800000	64	Q86VI3;F2Z2E2	Q86VI3;F2Z2E2	Ras GTPase-activating-like protein IQGAP3	IQGAP3
NaN	NaN	NaN	NaN	NaN	NaN	NaN	NaN	NaN	NaN	NaN	NaN	NaN	NaN	NaN				1	1	1	1.3	1.3	1.3	145.52	0.00033852	2.7691	0	2	Q1MSJ5;Q1MSJ5-1;F2Z2M5	Q1MSJ5;Q1MSJ5-1;F2Z2M5	Centrosome and spindle pole-associated protein 1	CSPP1
NaN	NaN	26.6791	27.0788	NaN	NaN	NaN	27.2695	26.7345	NaN	NaN	0.378302	26.6791	27.0788	27.002				4	4	4	27.5	27.5	27.5	31.368	0	40.177	1290100000	25	P23025;F2Z2T2	P23025;F2Z2T2	DNA repair protein complementing XP-A cells	XPA
28.74	28.6383	28.5796	28.6491	28.4968	28.6077	28.5638	28.545	28.6071	0.0811551	0.0787487	0.0318449	28.6383	28.6077	28.5638				10	10	10	21	21	21	68.725	0	25.039	6035600000	76	Q8IZ69;F2Z2W7;Q8IZ69-2;H7C100;C9K041;H7BZZ4	Q8IZ69;F2Z2W7;Q8IZ69-2	tRNA (uracil-5-)-methyltransferase homolog A	TRMT2A
28.8849	28.6778	28.9818	29.1699	28.9191	29.5247	28.9686	28.9081	28.8621	0.155294	0.304285	0.0534136	28.8849	29.1699	28.9081				6	6	6	41.7	41.7	41.7	20.658	0	46.556	8731800000	71	O00746;Q4TT34;F2Z2X0;O00746-2;A0A087WVT9;H0Y6J0;A2IDC9	O00746;Q4TT34;F2Z2X0;O00746-2;A0A087WVT9;H0Y6J0	Nucleoside diphosphate kinase, mitochondrial;Nucleoside diphosphate kinase	NME4
28.0608	27.9023	27.9343	28.1934	28.0749	28.2877	28.1518	28.3295	28.3999	0.0838142	0.10663	0.127859	27.9343	28.1934	28.3295				11	11	11	12.3	12.3	12.3	130.14	0	150.24	4144900000	65	Q9C0E2;F2Z2X4	Q9C0E2;F2Z2X4	Exportin-4	XPO4
NaN	NaN	NaN	25.3074	NaN	NaN	NaN	NaN	NaN	NaN	NaN	NaN	NaN	25.3074	NaN				2	2	2	2.8	2.8	2.8	69.504	0.0049459	1.5483	137740000	4	O95677;F2Z2Y1;O95677-2;O00167;Q99502;E7ETN2;E7EQM5;E7ESD5;A6NCB9;F8WB53;E9PLN6;O00167-3;O00167-2;Q99502-3;Q99502-2;O95677-5;O95677-4	O95677;F2Z2Y1;O95677-2;O00167;Q99502;E7ETN2;E7EQM5;E7ESD5;A6NCB9;F8WB53;E9PLN6;O00167-3;O00167-2;Q99502-3;Q99502-2;O95677-5;O95677-4	Eyes absent homolog 4;Eyes absent homolog;Eyes absent homolog 2;Eyes absent homolog 1	EYA4;EYA2;EYA1
NaN	NaN	NaN	27.0183	NaN	NaN	NaN	NaN	NaN	NaN	NaN	NaN	NaN	27.0183	NaN				1	1	1	5.2	5.2	5.2	27.021	0.0071309	1.336	284930000	2	Q9H8W3;F2Z2Y3	Q9H8W3;F2Z2Y3	Protein FAM204A	FAM204A
28.723	28.7379	29.418	28.7659	28.4967	28.7355	29.4153	29.5831	29.1646	0.397027	0.147432	0.210614	28.7379	28.7355	29.4153				8	8	8	36.2	36.2	36.2	35.102	0	114.19	8634200000	84	O00764;F2Z2Y4;O00764-3;O00764-2	O00764;F2Z2Y4;O00764-3;O00764-2	Pyridoxal kinase	PDXK
NaN	NaN	NaN	NaN	NaN	NaN	NaN	NaN	NaN	NaN	NaN	NaN	NaN	NaN	NaN				1	1	1	2.1	2.1	2.1	88.664	0.00034364	2.9957	152410000	3	Q9HBM0;F2Z3A6;F8W8C2;Q9HBM0-2	Q9HBM0;F2Z3A6;F8W8C2;Q9HBM0-2	Vezatin	VEZT
NaN	NaN	NaN	NaN	NaN	24.3364	NaN	NaN	NaN	NaN	NaN	NaN	NaN	24.3364	NaN				1	1	1	11.4	11.4	11.4	22.195	0.0028526	1.9088	24490000	2	Q9BQE9;F2Z3H6;Q9BQE9-2;Q9BQE9-4	Q9BQE9;F2Z3H6;Q9BQE9-2;Q9BQE9-4	B-cell CLL/lymphoma 7 protein family member B	BCL7B
26.6738	NaN	26.9117	NaN	NaN	NaN	NaN	NaN	NaN	0.168221	NaN	NaN	26.7927	NaN	NaN				5	5	5	22.1	22.1	22.1	34.378	0	30.091	1019600000	20	Q13889;F5GWD3;Q13889-2;F5H6X0;F5GXG6;H0YFF7;F5GX35;F5H4K7;A0A087WYD5	Q13889;F5GWD3;Q13889-2;F5H6X0;F5GXG6;H0YFF7;F5GX35;F5H4K7	General transcription factor IIH subunit 3	GTF2H3
28.3367	28.2556	28.3807	27.9859	28.2085	28.1041	28.2996	28.4558	28.4473	0.0634599	0.111371	0.0878306	28.3367	28.1041	28.4473				6	5	2	29.6	26.7	15.6	31.806	0	323.31	4322500000	50	Q00169;F5GWE5;I3L471;I3L4U7	Q00169;F5GWE5;I3L471;I3L4U7	Phosphatidylinositol transfer protein alpha isoform	PITPNA
NaN	NaN	NaN	NaN	NaN	NaN	NaN	NaN	NaN	NaN	NaN	NaN	NaN	NaN	NaN				2	2	2	4.3	4.3	4.3	45.929	0.0038929	1.6566	800050000	3	Q15532;F5GWN1;J3KRP6;J3QS72;X6R3J2;J3QQM2;J3KT74;J3QQW2;Q15532-2	Q15532;F5GWN1;J3KRP6;J3QS72;X6R3J2;J3QQM2;J3KT74;J3QQW2;Q15532-2	Protein SSXT	SS18
NaN	NaN	NaN	NaN	NaN	NaN	NaN	NaN	NaN	NaN	NaN	NaN	NaN	NaN	NaN				4	2	2	3.2	1.6	1.6	214.76	0.00097831	2.2663	11683000	1	P23468;Q3KPI9;P23468-5;F5GWR7;P23468-3;P23468-7;P23468-4;P23468-6;P23468-2	P23468;Q3KPI9;P23468-5;F5GWR7;P23468-3;P23468-7;P23468-4;P23468-6;P23468-2	Receptor-type tyrosine-protein phosphatase delta;Protein-tyrosine-phosphatase	PTPRD
29.0503	28.7865	28.7936	28.7665	28.7362	28.8181	28.8484	29.2203	28.6974	0.150297	0.0414089	0.269115	28.7936	28.7665	28.8484				18	18	15	10.3	10.3	8.9	250.79	0	63.461	6981400000	90	Q9H4A3;Q9H4A3-5;F5GWT4;Q9H4A3-2;Q9H4A3-6;Q9H4A3-7;Q9H4A3-4;F6UYG0;H0YH68;K7ENT7	Q9H4A3;Q9H4A3-5;F5GWT4;Q9H4A3-2;Q9H4A3-6;Q9H4A3-7;Q9H4A3-4	Serine/threonine-protein kinase WNK1	WNK1
32.0807	31.9283	31.9101	31.9269	31.9444	31.9219	31.964	32.0034	31.9379	0.0936845	0.0118149	0.0329734	31.9283	31.9269	31.964				45	45	35	30.8	30.8	25	217.1	0	323.31	61887000000	429	F5GWX5;Q14839;A0A0C4DGG9;Q14839-2;F5H6N4;F5H596	F5GWX5;Q14839;A0A0C4DGG9;Q14839-2	Chromodomain-helicase-DNA-binding protein 4	CHD4
NaN	NaN	NaN	NaN	NaN	25.9709	NaN	NaN	NaN	NaN	NaN	NaN	NaN	25.9709	NaN				2	1	1	7.4	4.1	4.1	38.708	0	3.7641	392200000	4	Q5HYJ3;Q5HYJ3-2;F5GX09;Q5HYJ3-3	Q5HYJ3;Q5HYJ3-2;F5GX09;Q5HYJ3-3	Protein FAM76B	FAM76B
NaN	NaN	NaN	25.1208	NaN	NaN	NaN	NaN	NaN	NaN	NaN	NaN	NaN	25.1208	NaN	+			24	1	1	12.3	0.6	0.6	271.53	1	-2	79805000	1	F5GXF5	F5GXF5		BPTF
NaN	NaN	NaN	NaN	NaN	NaN	NaN	NaN	NaN	NaN	NaN	NaN	NaN	NaN	NaN				2	2	2	12	12	12	30.503	0	6.8504	224150000	5	Q9Y580;I3L521;F5GXV8;F5GY08;J3KPD3;F5H606	Q9Y580;I3L521;F5GXV8;F5GY08;J3KPD3;F5H606	RNA-binding protein 7	RBM7
NaN	NaN	NaN	NaN	NaN	NaN	NaN	NaN	NaN	NaN	NaN	NaN	NaN	NaN	NaN				1	1	1	0.8	0.8	0.8	225.2	0	6.4739	119030000	0	Q8N1I0;F5GXW1;H0Y599;Q8N1I0-2;Q8N1I0-3	Q8N1I0;F5GXW1;H0Y599;Q8N1I0-2;Q8N1I0-3	Dedicator of cytokinesis protein 4	DOCK4
NaN	NaN	NaN	NaN	NaN	25.3856	NaN	NaN	NaN	NaN	NaN	NaN	NaN	25.3856	NaN				1	1	1	11.9	11.9	11.9	13.178	0	3.0908	533320000	9	Q99622;U3KQ85;F5GXW5	Q99622;U3KQ85;F5GXW5	Protein C10	C12orf57
30.0598	30.2868	29.991	NaN	30.5702	30.2539	29.7209	29.7353	30.1132	0.154791	0.223657	0.222454	30.0598	30.4121	29.7353				4	4	4	35.4	35.4	35.4	12.497	0	8.3568	15822000000	29	P61803;F5GXX5;F5H895;A0A0B4J239	P61803;F5GXX5;F5H895;A0A0B4J239	Dolichyl-diphosphooligosaccharide--protein glycosyltransferase subunit DAD1	DAD1
NaN	NaN	NaN	24.5893	NaN	NaN	NaN	NaN	NaN	NaN	NaN	NaN	NaN	24.5893	NaN				2	2	2	3.7	3.7	3.7	112.75	0	3.1401	133900000	3	Q8N8E3;F5GYE8;J3QQV3	Q8N8E3;F5GYE8;J3QQV3	Centrosomal protein of 112 kDa	CEP112
NaN	NaN	NaN	NaN	NaN	NaN	24.7485	NaN	NaN	NaN	NaN	NaN	NaN	NaN	24.7485				2	2	1	11	11	6.3	26.832	0.0067043	1.3742	358380000	4	Q9Y3B8;H0YGR4;F5GYG5;F5H7P1;Q9BTR4;F5H6P8;H0YG37;F5H784;H0YG54;Q9Y3B8-2	Q9Y3B8;H0YGR4;F5GYG5;F5H7P1;Q9BTR4;F5H6P8;H0YG37;F5H784;H0YG54;Q9Y3B8-2	Oligoribonuclease, mitochondrial	REXO2
NaN	NaN	NaN	NaN	NaN	NaN	NaN	NaN	NaN	NaN	NaN	NaN	NaN	NaN	NaN				1	1	1	6	6	6	19.599	0	3.2874	571510000	5	Q9NX18;F5GYJ5	Q9NX18;F5GYJ5	Succinate dehydrogenase assembly factor 2, mitochondrial	SDHAF2
NaN	NaN	NaN	NaN	24.3506	NaN	NaN	NaN	NaN	NaN	NaN	NaN	NaN	24.3506	NaN				1	1	1	1	1	1	123.25	0.00097927	2.2739	24089000	2	Q5FWF4;F5GYN7;Q5FWF4-4;Q5FWF4-2;Q5FWF4-3	Q5FWF4;F5GYN7;Q5FWF4-4;Q5FWF4-2;Q5FWF4-3	DNA annealing helicase and endonuclease ZRANB3;DNA annealing helicase ZRANB3;Endonuclease ZRANB3	ZRANB3
NaN	27.9922	NaN	NaN	NaN	NaN	NaN	NaN	27.4713	NaN	NaN	NaN	27.9922	NaN	27.4713				3	3	3	14.5	14.5	14.5	40.329	0	23.38	2089300000	16	P61421;F5GYQ1;J3QL14;R4GN72;H3BQB4;H3BSG7;H3BQJ1	P61421;F5GYQ1;J3QL14;R4GN72	V-type proton ATPase subunit d 1	ATP6V0D1
NaN	29.6877	29.7653	29.0197	29.0187	29.0838	29.6722	NaN	NaN	0.0548718	0.0373002	NaN	29.7265	29.0197	29.6722				3	3	3	33.6	33.6	33.6	14.199	0	8.4562	10825000000	29	Q9UI30;F5GYQ2;F5GX77;Q9UI30-2	Q9UI30;F5GYQ2;F5GX77;Q9UI30-2	Multifunctional methyltransferase subunit TRM112-like protein	TRMT112
NaN	26.7016	NaN	NaN	NaN	NaN	NaN	NaN	NaN	NaN	NaN	NaN	26.7016	NaN	NaN				4	4	4	11.8	11.8	11.8	43.016	0.00082604	2.438	359810000	7	O00470;F5GYS8;H0YNY8;U3KPR8;O00470-2;O14770;U3KQI2;O14770-6;O14770-7;O14770-8;O14770-3;O14770-2;O14770-4;Q99687;E9PDC4;H3BLU4;H0YNA8;A6NDR6;Q99687-3;Q99687-2;A8K0S8;H0YKE5;H0YKN2;U3KQ95;H0YMX5;U3KQV2;H0YMV2;O14770-5	O00470;F5GYS8;H0YNY8;U3KPR8;O00470-2;O14770;U3KQI2;O14770-6;O14770-7;O14770-8;O14770-3;O14770-2;O14770-4;Q99687;E9PDC4;H3BLU4;H0YNA8;A6NDR6;Q99687-3;Q99687-2	Homeobox protein Meis1;Homeobox protein Meis2;Homeobox protein Meis3;Putative homeobox protein Meis3-like 1	MEIS1;MEIS2;MEIS3;MEIS3P1
28.5837	NaN	NaN	28.4677	NaN	28.5692	NaN	28.7816	28.8022	NaN	0.0717724	0.014566	28.5837	28.5184	28.7919				5	5	5	36	36	36	20.48	0	14.389	4799000000	28	Q9BW83;F5GZ09;Q9BW83-2;B1AH58;H0Y6C7;B1AH56	Q9BW83;F5GZ09;Q9BW83-2;B1AH58;H0Y6C7	Intraflagellar transport protein 27 homolog	IFT27
NaN	NaN	NaN	NaN	NaN	NaN	NaN	NaN	NaN	NaN	NaN	NaN	NaN	NaN	NaN				2	2	2	2.5	2.5	2.5	79.467	0	5.9447	252950000	5	Q9NZJ0;F5GZ90	Q9NZJ0;F5GZ90	Denticleless protein homolog	DTL
27.2528	NaN	NaN	NaN	NaN	27.2042	NaN	NaN	NaN	NaN	NaN	NaN	27.2528	27.2042	NaN				2	2	2	20.1	20.1	20.1	21.172	0	29.564	1088300000	11	Q9Y3C0;H0YGN0;F5GZ97;F5GWI9;F5GXZ7	Q9Y3C0;H0YGN0;F5GZ97;F5GWI9;F5GXZ7	WASH complex subunit CCDC53	CCDC53
NaN	NaN	NaN	NaN	NaN	NaN	NaN	NaN	NaN	NaN	NaN	NaN	NaN	NaN	NaN				4	1	1	41	13.9	13.9	13.889	0.00034241	2.928	45021000	5	F5GZG1	F5GZG1		RAP1B
NaN	NaN	NaN	NaN	NaN	NaN	NaN	NaN	NaN	NaN	NaN	NaN	NaN	NaN	NaN				1	1	1	3.9	3.9	3.9	43.122	0.0020711	1.9865	0	1	Q08431;H0YKS8;X6R3G6;F5GZN3;Q08431-2;Q08431-3	Q08431;H0YKS8;X6R3G6;F5GZN3;Q08431-2;Q08431-3	Lactadherin;Lactadherin short form;Medin	MFGE8
NaN	NaN	NaN	NaN	NaN	29.0112	NaN	NaN	NaN	NaN	NaN	NaN	NaN	29.0112	NaN				3	1	1	51.4	18.1	18.1	7.8752	0.00082399	2.4096	4974900000	19	F5GZQ4	F5GZQ4		LDHA
32.3781	32.6047	32.5374	32.3954	32.4899	32.3168	32.5605	32.5113	32.5956	0.116369	0.0866713	0.0423467	32.5374	32.3954	32.5605				17	17	17	31.9	31.9	31.9	67.993	0	215.59	93752000000	225	P08195;P08195-3;F5GZS6;J3KPF3;P08195-4;P08195-2;F5H0E2;H0YFS2;F5GZI0;H0YFX4;F5H867	P08195;P08195-3;F5GZS6;J3KPF3;P08195-4;P08195-2	4F2 cell-surface antigen heavy chain	SLC3A2
NaN	NaN	NaN	NaN	NaN	NaN	NaN	NaN	NaN	NaN	NaN	NaN	NaN	NaN	NaN				1	1	1	3.2	3.2	3.2	55.605	0.0095722	1.173	156280000	1	Q5BKT4;Q5I7T1;F8VWA9;F5H5T2;F8VXJ0;F5GZZ6	Q5BKT4;Q5I7T1;F8VWA9;F5H5T2;F8VXJ0;F5GZZ6	Dol-P-Glc:Glc(2)Man(9)GlcNAc(2)-PP-Dol alpha-1,2-glucosyltransferase;Putative Dol-P-Glc:Glc(2)Man(9)GlcNAc(2)-PP-Dol alpha-1,2-glucosyltransferase	ALG10;ALG10B
30.8412	30.8315	30.6216	30.6413	30.679	30.5624	30.8653	30.7575	31.0973	0.124081	0.0595007	0.173642	30.8315	30.6413	30.8653				18	18	18	32.9	32.9	32.9	79.748	0	147.01	26416000000	165	Q9NQX3;Q9NQX3-2;F5H039;G3V582;H0YJ30;H0YJR5;G3V4D2;G3V4R0;G3V355	Q9NQX3;Q9NQX3-2;F5H039	Gephyrin;Molybdopterin adenylyltransferase;Molybdopterin molybdenumtransferase	GPHN
NaN	NaN	NaN	NaN	25.5352	25.6566	NaN	NaN	NaN	NaN	0.0858434	NaN	NaN	25.5959	NaN				6	4	4	6.9	5.1	5.1	147.34	0	13.606	424500000	15	Q9Y4C1;F5H070;F8WE62	Q9Y4C1;F5H070	Lysine-specific demethylase 3A	KDM3A
NaN	27.5492	NaN	NaN	27.775	NaN	NaN	NaN	NaN	NaN	NaN	NaN	27.5492	27.775	NaN				6	1	0	37.5	4.4	0	27.468	0	9.5138	4257600000	22	F5H0B0;H0YC42;H0YC44;P55327-8	F5H0B0;H0YC42;H0YC44;P55327-8	Tumor protein D52	TPD52
NaN	NaN	27.0203	NaN	NaN	27.058	NaN	NaN	NaN	NaN	NaN	NaN	27.0203	27.058	NaN				2	2	2	5.6	5.6	5.6	42.19	0	3.8169	895600000	11	Q9BRP4;F5H0C4;Q9BRP4-2;F5H5D4;F5H103;F5H3I1;Q9BRP4-3	Q9BRP4;F5H0C4;Q9BRP4-2;F5H5D4;F5H103;F5H3I1;Q9BRP4-3	Proteasomal ATPase-associated factor 1	PAAF1
NaN	27.3368	27.2904	27.2232	27.1723	26.9031	NaN	26.8995	26.9727	0.0328098	0.17201	0.0517604	27.3136	27.1723	26.9361				5	4	4	19.8	15.7	15.7	47.268	0	17.497	1689700000	25	P09104;F5H0C8;F5H1C3;P09104-2;U3KQP4	P09104;F5H0C8;F5H1C3;P09104-2	Gamma-enolase;Enolase	ENO2
NaN	NaN	NaN	NaN	NaN	NaN	NaN	NaN	NaN	NaN	NaN	NaN	NaN	NaN	NaN				1	1	1	4.5	4.5	4.5	45.509	0	3.3214	203950000	4	P11474;F5H0E9	P11474;F5H0E9	Steroid hormone receptor ERR1	ESRRA
27.0874	26.9708	27.0577	26.9229	27.3005	NaN	27.0615	27.2035	NaN	0.0605931	0.267005	0.100409	27.0577	27.1117	27.1325				9	9	9	13.1	13.1	13.1	85.076	0	25.763	1814700000	40	Q9UJX4;F5H0F9;Q9UJX4-3;F5H0N1;H0YFB5;F5GY68;F5H3S5;Q9UJX4-2;F5GZ05	Q9UJX4;F5H0F9;Q9UJX4-3;F5H0N1	Anaphase-promoting complex subunit 5	ANAPC5
NaN	NaN	NaN	NaN	NaN	NaN	NaN	NaN	NaN	NaN	NaN	NaN	NaN	NaN	NaN				5	5	5	10	10	10	93.846	0	12.327	334120000	10	Q9H6E5;F5H0R1;C9JBX0;H3BRB1	Q9H6E5;F5H0R1	Speckle targeted PIP5K1A-regulated poly(A) polymerase	TUT1
NaN	29.5512	NaN	29.1303	28.8233	28.6195	NaN	NaN	29.8168	NaN	0.257132	NaN	29.5512	28.8233	29.8168				2	2	2	9.1	9.1	9.1	23.85	0	3.1068	5774900000	15	Q9NZD2;F5H0U5;F5GZ49	Q9NZD2;F5H0U5;F5GZ49	Glycolipid transfer protein	GLTP
NaN	27.2019	27.3871	27.3426	27.3347	27.4205	27.3265	27.2651	27.2493	0.130956	0.047421	0.0407827	27.2945	27.3426	27.2651				11	11	11	12.2	12.2	12.2	131.61	0	45.455	2315700000	58	Q76FK4;F8WE42;F5H101;Q76FK4-4;Q76FK4-2;F5GWN9;A0A0A0MSJ1;F5H532;F5H0I5;F5H8B8;F5H7D5;F5GXV1;F5H797;F5H692	Q76FK4;F8WE42;F5H101;Q76FK4-4;Q76FK4-2	Nucleolar protein 8	NOL8
NaN	NaN	NaN	NaN	NaN	29.6948	NaN	NaN	NaN	NaN	NaN	NaN	NaN	29.6948	NaN				7	1	1	69.1	7.4	7.4	14.418	0.0055308	1.4857	5722300000	7	F5H136;F5H676;F5H726	F5H136;F5H676;F5H726	T-complex protein 1 subunit alpha	TCP1
NaN	27.6939	27.2925	NaN	27.5699	27.6763	NaN	27.2401	27.7404	0.283832	0.0752358	0.353765	27.4932	27.6231	27.4902				3	3	3	16.4	16.4	16.4	23.025	0	6.9706	2790900000	23	Q15286;F5H157;F5H7F8;Q15286-2	Q15286;F5H157	Ras-related protein Rab-35	RAB35
NaN	NaN	NaN	NaN	NaN	NaN	NaN	24.9423	NaN	NaN	NaN	NaN	NaN	NaN	24.9423				2	1	1	2	0.9	0.9	192.09	0.0014584	2.174	84792000	2	P29375;F5H1F7;P29375-2;E7EV89	P29375;F5H1F7;P29375-2;E7EV89	Lysine-specific demethylase 5A	KDM5A
NaN	NaN	NaN	NaN	NaN	NaN	NaN	NaN	NaN	NaN	NaN	NaN	NaN	NaN	NaN				2	2	2	2.9	2.9	2.9	123.25	0	3.5233	70974000	4	Q8NG08;F5H1I4	Q8NG08;F5H1I4	DNA helicase B	HELB
30.0926	29.4786	29.4311	29.8687	30.0064	29.8985	29.5614	29.3799	29.553	0.36897	0.0724468	0.10245	29.4786	29.8985	29.553				11	11	11	29.7	29.7	29.7	47.47	0	57.079	13416000000	94	Q9Y606;F5H1S9;G8JLB3;Q9Y606-2;F5GY32;F5H168;F8W9U5;F5H1B2;F5GXL3	Q9Y606;F5H1S9;G8JLB3;Q9Y606-2	tRNA pseudouridine synthase A, mitochondrial;tRNA pseudouridine synthase	PUS1
NaN	NaN	NaN	NaN	NaN	NaN	NaN	NaN	NaN	NaN	NaN	NaN	NaN	NaN	NaN				2	2	2	8	8	8	38.457	0	5.5573	353490000	9	Q96B01;F5H1Y0;H0YGT5;Q96B01-3;Q96B01-2	Q96B01;F5H1Y0;H0YGT5;Q96B01-3;Q96B01-2	RAD51-associated protein 1	RAD51AP1
NaN	NaN	NaN	25.3817	NaN	NaN	NaN	NaN	NaN	NaN	NaN	NaN	NaN	25.3817	NaN				1	1	1	3.6	3.6	3.6	36.311	0.0058336	1.4663	170490000	2	P07864;F5H245	P07864;F5H245	L-lactate dehydrogenase C chain;L-lactate dehydrogenase	LDHC
35.3934	34.9703	34.9437	35.3623	35.2875	35.3918	34.9346	34.8251	35.0212	0.252306	0.0537655	0.0982718	34.9703	35.3623	34.9346				7	7	4	73.8	73.8	49.7	16.841	0	26.682	602060000000	319	F5H265;P0CG47;P62979;P62987;J3QS39;J3QTR3;F5H6Q2;F5GYU3;F5H2Z3;B4DV12;F5H388;F5H747;F5GXK7;J3QKN0;Q5PY61;Q96C32;P0CG48;M0R1V7;J3QSA3;F5GZ39;J3QLP7;J3QRK5;M0R1M6;K7EMA8;J3KSM4	F5H265;P0CG47;P62979;P62987;J3QS39;J3QTR3;F5H6Q2;F5GYU3;F5H2Z3;B4DV12;F5H388;F5H747;F5GXK7;J3QKN0;Q5PY61;Q96C32;P0CG48;M0R1V7;J3QSA3;F5GZ39;J3QLP7;J3QRK5	Polyubiquitin-B;Ubiquitin;Ubiquitin-40S ribosomal protein S27a;Ubiquitin;40S ribosomal protein S27a;Ubiquitin-60S ribosomal protein L40;Ubiquitin;60S ribosomal protein L40;Polyubiquitin-C;Ubiquitin	UBC;UBB;RPS27A;UBA52;UBBP4
NaN	NaN	NaN	NaN	NaN	NaN	NaN	NaN	NaN	NaN	NaN	NaN	NaN	NaN	NaN				1	1	1	0.4	0.4	0.4	337.83	0.0028535	1.9105	177620000	5	Q9Y485;F5H269	Q9Y485;F5H269	DmX-like protein 1	DMXL1
NaN	28.4255	28.5493	28.8022	28.9383	28.4683	29.3259	29.3323	28.8486	0.0875387	0.241837	0.277435	28.4874	28.8022	29.3259				3	3	3	41.3	41.3	41.3	11.832	0	10.055	6904600000	39	P52926;F5H2U8;F5H2A4;P52926-2;F5H6H0;P52926-3;P52926-6;P52926-4;P52926-5;H0YFY4	P52926;F5H2U8;F5H2A4;P52926-2;F5H6H0;P52926-3;P52926-6;P52926-4;P52926-5	High mobility group protein HMGI-C	HMGA2
NaN	27.7412	27.4015	27.2211	27.3834	27.6126	27.3644	27.5936	27.2539	0.240203	0.196701	0.173271	27.5714	27.3834	27.3644				13	13	13	19.7	19.7	19.7	100.04	0	49.98	2830600000	40	Q9ULV3;H0Y5D5;F5H2X7;Q9ULV3-5;Q9ULV3-2;Q9BTG3;Q5SYW2;Q9ULV3-3;Q9ULV3-4	Q9ULV3;H0Y5D5;F5H2X7;Q9ULV3-5;Q9ULV3-2;Q9BTG3;Q5SYW2;Q9ULV3-3;Q9ULV3-4	Cip1-interacting zinc finger protein	CIZ1
30.4016	30.4731	30.5183	30.1751	30.4303	30.5225	30.3137	30.4642	30.4505	0.0588415	0.17996	0.0832187	30.4731	30.4303	30.4505				10	10	10	27.1	27.1	27.1	39.33	0	278	20934000000	107	P08397;F5H345;P08397-2;F5GY90;P08397-4;P08397-3;F5H226;F5H0P4;F5H4W5;F5H4X2	P08397;F5H345;P08397-2;F5GY90;P08397-4;P08397-3;F5H226	Porphobilinogen deaminase	HMBS
29.9824	30.0903	30.0383	29.7476	29.7259	29.63	30.1471	29.9803	29.7203	0.0539611	0.0625807	0.215089	30.0383	29.7259	29.9803				11	11	10	20.3	20.3	18.4	86.16	0	87.107	15136000000	112	Q15436;F5H365;Q15436-2;G3V5K1;G3V5X8;G3V4Q2;G3V4V1;G3V1W4;G3V3G5;G3V2R6	Q15436;F5H365;Q15436-2	Protein transport protein Sec23A	SEC23A
28.3344	28.5743	28.3109	28.0167	28.3835	28.4165	28.8754	28.415	28.5884	0.145765	0.221912	0.232524	28.3344	28.3835	28.5884				11	11	11	29.5	29.5	29.5	43.944	0	24.013	5398900000	51	Q99816;F5H442;Q99816-2;J3QRU6;J3QKS4	Q99816;F5H442;Q99816-2	Tumor susceptibility gene 101 protein	TSG101
NaN	NaN	NaN	NaN	NaN	NaN	NaN	NaN	NaN	NaN	NaN	NaN	NaN	NaN	NaN				1	1	1	4.4	4.4	4.4	45.07	0.0014582	2.1739	79140000	1	Q14186;F5H452;Q5JSB6;Q5JSB5	Q14186;F5H452;Q5JSB6;Q5JSB5	Transcription factor Dp-1	TFDP1
32.7859	32.5826	32.4572	32.2371	32.5327	32.1513	32.4602	32.6257	32.0828	0.165882	0.200087	0.278257	32.5826	32.2371	32.4602				7	6	2	28.4	25.8	11.3	45.374	0	323.31	100490000000	208	P55209;F8W020;F8VXI6;F8VUX1;F8VY35;F8W0J6;F5H4R6;H0YIV4;P55209-2;F8VVB5;H0YH88	P55209;F8W020;F8VXI6;F8VUX1;F8VY35;F8W0J6;F5H4R6;H0YIV4;P55209-2;F8VVB5;H0YH88	Nucleosome assembly protein 1-like 1	NAP1L1
27.8154	NaN	27.1802	NaN	27.4755	27.1263	27.576	27.2129	27.4166	0.449153	0.246921	0.182	27.4978	27.3009	27.4166				3	3	3	12.2	12.2	12.2	38.592	0	12.912	2287800000	21	Q16342;F5H4V9;Q16342-3;F5GWT2;J3QK82;A0A087WYJ3;Q16342-5;Q16342-2;Q16342-4	Q16342;F5H4V9;Q16342-3	Programmed cell death protein 2	PDCD2
NaN	NaN	NaN	NaN	NaN	NaN	NaN	NaN	NaN	NaN	NaN	NaN	NaN	NaN	NaN				3	3	3	2.5	2.5	2.5	158.21	0.0016062	2.1026	389480000	8	Q76I76;F5H527;K7EKN7	Q76I76;F5H527	Protein phosphatase Slingshot homolog 2	SSH2
30.8725	30.6434	30.4423	30.7443	30.6184	30.6176	30.6013	30.4012	30.6532	0.215251	0.0729209	0.133065	30.6434	30.6184	30.6013				13	13	13	40.2	40.2	40.2	53.126	0	190.12	24415000000	162	Q12849;H0Y8R1;F5H5I6;H0YAK1;Q12849-5;H0YAM1	Q12849;H0Y8R1;F5H5I6;H0YAK1;Q12849-5	G-rich sequence factor 1	GRSF1
27.9779	28.5216	28.9722	27.8207	28.2394	27.8264	28.7717	28.5773	28.1866	0.497876	0.240108	0.297988	28.5216	27.8264	28.5773				8	8	8	24.2	24.2	24.2	54.202	0	157.24	5678000000	61	F5H5P2;P12694;P12694-2;F5GXU9;M0R0C8;Q6ZNR0;H0YFW9;F5H665;F8W6Q6;F5GWC9;S4R3Y8;H0YH31;Q6ZNR0-4;Q6ZNR0-3;Q6ZNR0-5;Q6ZNR0-2	F5H5P2;P12694;P12694-2;F5GXU9	2-oxoisovalerate dehydrogenase subunit alpha, mitochondrial	BCKDHA
28.4491	28.5887	28.2046	28.8145	28.327	28.4476	28.8551	28.6366	28.5764	0.194423	0.253909	0.146651	28.4491	28.4476	28.6366				9	9	9	20.5	20.5	20.5	68.546	0	147.93	6156100000	54	Q8NHQ9;F5H5U2;E7EX41;Q8NHQ9-2;F5H2I2;F5H735	Q8NHQ9;F5H5U2;E7EX41	ATP-dependent RNA helicase DDX55	DDX55
NaN	27.4415	27.5356	NaN	NaN	NaN	NaN	27.7999	27.7777	0.0665394	NaN	0.0156975	27.4886	NaN	27.7888				3	3	3	11.9	11.9	11.9	29.322	0	11.104	2328800000	19	Q6NS38;S4R3T5;F5H5X2;F5GZZ0;Q6NS38-2	Q6NS38;S4R3T5;F5H5X2;F5GZZ0	Alpha-ketoglutarate-dependent dioxygenase alkB homolog 2	ALKBH2
NaN	26.4313	26.5691	26.0928	26.664	NaN	NaN	NaN	NaN	0.0974395	0.403899	NaN	26.5002	26.3784	NaN				4	4	4	2.7	2.7	2.7	222	0	6.9109	963150000	19	Q86XA9;F5H619;Q86XA9-2;H0YIW3;H7C5W6	Q86XA9;F5H619;Q86XA9-2;H0YIW3;H7C5W6	HEAT repeat-containing protein 5A	HEATR5A
29.1072	29.0948	29.6359	28.9252	29.2481	29.0246	29.6472	29.9347	29.1949	0.308887	0.165377	0.372946	29.1072	29.0246	29.6472				14	14	14	17.6	17.6	17.6	139.31	0	105.09	9343700000	92	Q14562;F5H658;K7EQH7;S4R3S0	Q14562;F5H658	ATP-dependent RNA helicase DHX8	DHX8
NaN	NaN	NaN	NaN	25.0609	NaN	NaN	NaN	NaN	NaN	NaN	NaN	NaN	25.0609	NaN				1	1	1	5.9	5.9	5.9	27.742	0.0031382	1.7868	212620000	3	Q86TN4;F5H6B6;F5H8A0;Q86TN4-2;Q86TN4-3;Q86TN4-4	Q86TN4;F5H6B6;F5H8A0;Q86TN4-2;Q86TN4-3;Q86TN4-4	tRNA 2-phosphotransferase 1	TRPT1
NaN	NaN	NaN	NaN	24.581	NaN	NaN	NaN	NaN	NaN	NaN	NaN	NaN	24.581	NaN				1	1	1	1.4	1.4	1.4	94.269	0.006842	1.355	221080000	2	Q13099;F5H6C2;Q13099-3;Q13099-2	Q13099;F5H6C2;Q13099-3;Q13099-2	Intraflagellar transport protein 88 homolog	IFT88
28.8872	28.4756	28.536	28.7342	28.74	28.9501	28.4251	28.5366	28.7777	0.222263	0.12301	0.180226	28.536	28.74	28.5366				19	19	18	24.6	24.6	24	121.68	0	109.56	7271600000	94	O00159;O00159-3;F5H6E2;O00159-2;I3L204;I3L4D4;I3L501;I3L3Y6;I3L168;I3L3F5	O00159;O00159-3;F5H6E2;O00159-2	Unconventional myosin-Ic	MYO1C
NaN	NaN	NaN	26.8013	NaN	NaN	27.224	NaN	NaN	NaN	NaN	NaN	NaN	26.8013	27.224				2	2	2	16.8	16.8	16.8	13.714	0	3.4723	1179400000	16	P61769;H0YLF3;F5H6I0;H0YL18	P61769;H0YLF3;F5H6I0;H0YL18	Beta-2-microglobulin;Beta-2-microglobulin form pI 5.3;Beta-2-microglobulin	B2M
NaN	NaN	28.9618	29.1254	NaN	29.3502	NaN	NaN	28.8292	NaN	0.158958	NaN	28.9618	29.2378	28.8292				3	2	2	40.7	22.2	22.2	6.0591	0	10.472	4620300000	24	F5H6I6	F5H6I6		CAND1
29.4253	29.4667	29.766	29.7399	29.7246	29.6866	29.4594	29.4628	29.596	0.185908	0.0274442	0.0779037	29.4667	29.7246	29.4628				11	11	11	27.7	27.7	27.7	60.541	0	64.221	11684000000	78	Q6DD88;F5H6I7;F5GWF8	Q6DD88;F5H6I7	Atlastin-3	ATL3
NaN	NaN	NaN	NaN	NaN	NaN	NaN	NaN	24.1194	NaN	NaN	NaN	NaN	NaN	24.1194	+			9	1	1	34.8	2.7	2.7	38.841	1	-2	19609000	1	F5H6T1;P61160-2	F5H6T1;P61160-2	Actin-related protein 2	ACTR2
27.098	NaN	NaN	NaN	NaN	NaN	27.3313	26.8721	NaN	NaN	NaN	0.324703	27.098	NaN	27.1017				3	3	3	17.4	17.4	17.4	15.425	0	10.433	1000400000	17	Q9Y3E0;F5H6U7;G3V1U5;F5GWD8;F5GXH6	Q9Y3E0;F5H6U7;G3V1U5	Vesicle transport protein GOT1B	GOLT1B
NaN	NaN	NaN	NaN	NaN	NaN	NaN	NaN	26.2843	NaN	NaN	NaN	NaN	NaN	26.2843				2	2	2	5.5	5.5	5.5	59.582	0	6.6667	265320000	11	Q00537;Q00537-2;F5H6Z0	Q00537;Q00537-2;F5H6Z0	Cyclin-dependent kinase 17	CDK17
NaN	NaN	NaN	NaN	NaN	NaN	NaN	NaN	NaN	NaN	NaN	NaN	NaN	NaN	NaN				1	1	1	10.3	10.3	10.3	17.598	0	3.4102	210930000	3	P10620;F5H760	P10620;F5H760	Microsomal glutathione S-transferase 1	MGST1
29.8537	29.9588	29.8468	29.9394	29.9058	29.7893	29.8715	29.9262	29.8669	0.0627658	0.0787725	0.0329899	29.8537	29.9058	29.8715				29	28	28	28.3	27.7	27.7	180.58	0	236.34	15420000000	170	Q13576;F5H7S7;E7EWC2;D6R939;Q13576-3;Q13576-2;E9PDT6;D6RDK8;D6R999;D6RGC6	Q13576;F5H7S7;E7EWC2;D6R939;Q13576-3;Q13576-2	Ras GTPase-activating-like protein IQGAP2	IQGAP2
27.9855	NaN	28.1536	NaN	NaN	NaN	28.0351	28.0463	28.2516	0.118865	NaN	0.121892	28.0695	NaN	28.0463				5	5	5	35.1	35.1	35.1	28.17	0	190.49	3296500000	44	Q96C57;G5EA44;F5H7W8;E7ENF1;F5H3K2;F5H8B7	Q96C57;G5EA44;F5H7W8;E7ENF1;F5H3K2;F5H8B7	Uncharacterized protein C12orf43	C12orf43
NaN	NaN	NaN	NaN	NaN	27.1885	NaN	NaN	NaN	NaN	NaN	NaN	NaN	27.1885	NaN				1	1	1	9.7	9.7	9.7	15.564	0.00034264	2.943	1570500000	9	Q13503;F5H872	Q13503;F5H872	Mediator of RNA polymerase II transcription subunit 21	MED21
28.776	29.1179	28.6758	29.0585	NaN	NaN	28.7546	29.0594	29.0621	0.231801	NaN	0.176761	28.776	29.0585	29.0594				8	8	1	13.1	13.1	2.7	66.013	0	10.355	8650800000	33	F5H8D7;M0QZ96;M0R0D2;M0R1U8	F5H8D7		XRCC1
28.8494	28.7415	28.9676	28.973	28.6403	28.9373	28.9014	28.9897	28.8102	0.113089	0.182652	0.0897542	28.8494	28.9373	28.9014				9	9	9	20.4	20.4	20.4	68.722	0	73.481	7101800000	67	Q9UBL3;F5H8F7;Q9UBL3-3;Q9UBL3-2;H0YBF6	Q9UBL3;F5H8F7;Q9UBL3-3;Q9UBL3-2	Set1/Ash2 histone methyltransferase complex subunit ASH2	ASH2L
NaN	NaN	NaN	NaN	NaN	NaN	NaN	NaN	NaN	NaN	NaN	NaN	NaN	NaN	NaN				1	1	1	5.5	5.5	5.5	45.501	0.0069877	1.349	0	0	O43581;F5H8G7	O43581;F5H8G7	Synaptotagmin-7	SYT7
28.0336	28.1234	28.0909	28.2059	28.2917	28.4702	27.8362	28.02	28.7243	0.0454672	0.134832	0.468782	28.0909	28.2917	28.02				8	8	8	28.8	28.8	28.8	42.45	0	32.556	4652900000	39	Q03426;F5H8H2;F5H092;F5GXC0;F5H163;F5H368;A0A0B4J236	Q03426;F5H8H2;F5H092;F5GXC0	Mevalonate kinase	MVK
31.1127	31.0792	31.1099	31.2082	31.04	31.0599	31.0847	31.1052	30.9595	0.018585	0.0919058	0.0788712	31.1099	31.0599	31.0847				13	13	1	35.7	35.7	5.2	54.017	0	146.1	30910000000	127	F6QDS0;Q9UMR2;Q9UMR2-2;H3BQK0;Q9UMR2-4;I3L352;Q9NUU7-2;Q9UMR2-3;H3BN59;H3BMQ5;Q9UHL0;H3BTX1;H0YD26;E9PR46;J3QL17;Q9UHL0-2	F6QDS0;Q9UMR2;Q9UMR2-2;H3BQK0;Q9UMR2-4;I3L352;Q9NUU7-2;Q9UMR2-3	ATP-dependent RNA helicase DDX19B;ATP-dependent RNA helicase DDX19A	DDX19A;DDX19B
NaN	NaN	NaN	NaN	NaN	NaN	NaN	NaN	NaN	NaN	NaN	NaN	NaN	NaN	NaN				3	3	3	6.4	6.4	6.4	96.837	0	9.2024	607950000	4	Q8NDZ2;Q8NDZ2-3;F6R0L0;Q8NDZ2-4	Q8NDZ2;Q8NDZ2-3;F6R0L0;Q8NDZ2-4	SUMO-interacting motif-containing protein 1	SIMC1
NaN	NaN	NaN	NaN	NaN	NaN	NaN	NaN	NaN	NaN	NaN	NaN	NaN	NaN	NaN				1	1	1	8.9	8.9	8.9	13.877	0	6.0965	228640000	4	Q6NVV7;F6RAJ7	Q6NVV7;F6RAJ7	Cysteine-rich DPF motif domain-containing protein 1	CDPF1
29.1353	28.9411	28.8453	28.1716	28.3831	28.0281	28.6314	28.4211	28.3846	0.147756	0.178583	0.133209	28.9411	28.1716	28.4211				3	3	3	21.8	21.8	21.8	18.506	0	11.123	6448900000	59	P60981;F6RFD5;P60981-2	P60981;F6RFD5;P60981-2	Destrin	DSTN
NaN	NaN	NaN	NaN	24.0829	NaN	NaN	NaN	NaN	NaN	NaN	NaN	NaN	24.0829	NaN				3	3	3	5.7	5.7	5.7	112.15	0	18.767	271360000	8	Q96FS4;F6RY50	Q96FS4;F6RY50	Signal-induced proliferation-associated protein 1	SIPA1
28.1724	NaN	27.9606	NaN	NaN	28.3895	27.8677	28.0114	28.2948	0.149765	NaN	0.217324	28.0665	28.3895	28.0114				4	4	4	9.1	9.1	9.1	62.081	0	16.139	3815300000	33	P15586;H7C3P4;F6S8M0;P15586-2;F5H4C6;H0YFA9	P15586;H7C3P4;F6S8M0;P15586-2;F5H4C6;H0YFA9	N-acetylglucosamine-6-sulfatase	GNS
NaN	NaN	NaN	NaN	NaN	NaN	NaN	NaN	NaN	NaN	NaN	NaN	NaN	NaN	NaN				2	2	2	8.3	8.3	8.3	36.201	0	3.3417	301370000	6	O95258;F6SL11;O95258-2;O95258-3;Q5SVS4;A0A087WWR9;E5RIW6;Q5JY88;Q5SVS4-2	O95258;F6SL11;O95258-2;O95258-3;Q5SVS4;A0A087WWR9;E5RIW6;Q5JY88;Q5SVS4-2	Brain mitochondrial carrier protein 1;Kidney mitochondrial carrier protein 1	SLC25A14;SLC25A30
29.8307	29.9771	29.6946	29.4878	29.8081	29.6349	29.5064	29.5459	29.8209	0.141282	0.160327	0.171316	29.8307	29.6349	29.5459				9	9	9	22.2	22.2	22.2	67.351	0	67.299	12319000000	60	Q6L8Q7;F6T1Q0;Q6L8Q7-2	Q6L8Q7;F6T1Q0;Q6L8Q7-2	2,5-phosphodiesterase 12	PDE12
26.8435	NaN	NaN	NaN	26.8501	NaN	NaN	NaN	NaN	NaN	NaN	NaN	26.8435	26.8501	NaN				9	9	9	23.7	23.7	23.7	62.045	0	22.096	1245700000	28	Q9Y2W6;Q5SZR4;F6TB26;Q9Y2W6-3;E9PKN8;B7ZAG4	Q9Y2W6;Q5SZR4;F6TB26;Q9Y2W6-3	Tudor and KH domain-containing protein	TDRKH
30.8029	31.1996	31.1888	30.7179	30.7951	30.886	31.0631	31.1338	30.3806	0.225982	0.0841432	0.415956	31.1888	30.7951	31.0631				9	9	9	39.3	39.3	39.3	34.793	0	68.733	31121000000	95	Q9HC38;Q9HC38-2;F6TLX2;I3L3Q4;Q9HC38-3;I3L1I0	Q9HC38;Q9HC38-2;F6TLX2;I3L3Q4;Q9HC38-3	Glyoxalase domain-containing protein 4	GLOD4
NaN	NaN	NaN	NaN	NaN	26.8925	NaN	NaN	NaN	NaN	NaN	NaN	NaN	26.8925	NaN				1	1	1	4.3	4.3	4.3	47.135	0	4.0557	1082400000	9	Q9NWX5;F6TX30	Q9NWX5;F6TX30	Ankyrin repeat and SOCS box protein 6	ASB6
NaN	NaN	NaN	NaN	NaN	NaN	NaN	NaN	NaN	NaN	NaN	NaN	NaN	NaN	NaN				3	3	3	2.9	2.9	2.9	117.68	0	3.7784	1289200000	12	Q8NFZ0;F6UZG9;Q8NFZ0-2	Q8NFZ0;F6UZG9;Q8NFZ0-2	F-box only protein 18	FBXO18
NaN	NaN	NaN	26.738	NaN	NaN	NaN	NaN	NaN	NaN	NaN	NaN	NaN	26.738	NaN				3	3	3	15.1	15.1	15.1	25.498	0	4.4	297550000	6	Q9H0Z9;Q9BX46;F6VZ39;Q9H0Z9-2;H0YA61;A6NG75;H0Y8S7;Q9BX46-5;Q9BX46-2;E9PSF1	Q9H0Z9;Q9BX46;F6VZ39;Q9H0Z9-2;H0YA61;A6NG75;H0Y8S7;Q9BX46-5;Q9BX46-2	RNA-binding protein 38;RNA-binding protein 24	RBM38;RBM24
NaN	NaN	NaN	NaN	NaN	24.4994	NaN	NaN	NaN	NaN	NaN	NaN	NaN	24.4994	NaN				15	1	1	50.5	4.2	4.2	32.941	0.00034229	2.919	409400000	10	F6WLT2	F6WLT2		DDX39B
27.1457	27.2645	27.2096	27.3634	27.6994	27.5663	27.0239	27.3864	26.9718	0.0594564	0.169204	0.225837	27.2096	27.5663	27.0239				4	4	3	13.4	13.4	9	54.351	0	11.918	2358200000	38	Q9BPX6;F6XEV2;Q9BPX6-2;Q9BPX6-3;S4R3V1;S4R3D7;E9PQV6;Q9BPX6-4	Q9BPX6;F6XEV2;Q9BPX6-2;Q9BPX6-3;S4R3V1;S4R3D7;E9PQV6	Calcium uptake protein 1, mitochondrial	MICU1
NaN	NaN	NaN	NaN	23.5329	NaN	NaN	NaN	NaN	NaN	NaN	NaN	NaN	23.5329	NaN				1	1	1	3.1	3.1	3.1	41.79	0	4.6266	78638000	5	Q6P1Q0;H0YHF4;F8VR33;H0YIV5;F8VS60;F8W0R0;F8W1Z2;F8VP71;F8VVQ3;F8VZA2;Q6P1Q0-5;Q6P1Q0-4;Q6P1Q0-2;Q6P1Q0-7	Q6P1Q0;H0YHF4;F8VR33;H0YIV5;F8VS60;F8W0R0;F8W1Z2;F8VP71;F8VVQ3;F8VZA2;Q6P1Q0-5;Q6P1Q0-4;Q6P1Q0-2;Q6P1Q0-7	LETM1 domain-containing protein 1	LETMD1
32.8533	32.7282	32.6798	32.7981	32.8477	32.6542	32.6586	32.7224	32.7097	0.0895309	0.100505	0.0337718	32.7282	32.7981	32.7097				53	53	52	32.3	32.3	31.9	242.98	0	323.31	111690000000	562	P27708;F8VPD4;H7C2E4;H7BZB3;H7C3Z5	P27708;F8VPD4	CAD protein;Glutamine-dependent carbamoyl-phosphate synthase;Aspartate carbamoyltransferase;Dihydroorotase	CAD
NaN	NaN	NaN	NaN	NaN	NaN	NaN	NaN	NaN	NaN	NaN	NaN	NaN	NaN	NaN	+			1	1	1	1.5	1.5	1.5	59.131	1	-2	0	0	F8VPL6	F8VPL6		IKZF4
NaN	NaN	NaN	NaN	NaN	NaN	NaN	NaN	NaN	NaN	NaN	NaN	NaN	NaN	NaN				1	1	1	3.3	3.3	3.3	72.639	0	3.3889	391030000	5	Q8IUH5;F8VPW2;H0YI74;H0YIK0;Q8IUH5-3;Q8IUH5-2	Q8IUH5;F8VPW2;H0YI74;H0YIK0;Q8IUH5-3;Q8IUH5-2	Palmitoyltransferase ZDHHC17	ZDHHC17
NaN	NaN	NaN	NaN	NaN	NaN	NaN	NaN	NaN	NaN	NaN	NaN	NaN	NaN	NaN				2	2	2	12.8	12.8	12.8	25.002	0	7.3143	157990000	4	Q9BSB4;F8VQD9;F8VVA0	Q9BSB4;F8VQD9;F8VVA0	Autophagy-related protein 101	ATG101
27.5231	28.1381	NaN	NaN	28.0485	27.5358	28.5651	28.126	NaN	0.434871	0.362533	0.310491	27.8306	27.7922	28.3456				4	4	4	28	28	28	20.954	0	8.7138	3320500000	33	Q16527;F8VQR7;F8VW96	Q16527;F8VQR7;F8VW96	Cysteine and glycine-rich protein 2	CSRP2
NaN	28.7327	NaN	NaN	NaN	NaN	NaN	NaN	NaN	NaN	NaN	NaN	28.7327	NaN	NaN				1	1	1	6.1	6.1	6.1	28.319	0	4.1912	4369600000	13	Q9H8H3;F8VQX6;H0YI09	Q9H8H3;F8VQX6;H0YI09	Methyltransferase-like protein 7A	METTL7A
NaN	NaN	NaN	NaN	NaN	NaN	NaN	NaN	23.2001	NaN	NaN	NaN	NaN	NaN	23.2001				1	1	1	12.3	12.3	12.3	19.011	0	3.2595	52331000	3	Q13522;F8VR76;R4GMQ8	Q13522;F8VR76;R4GMQ8	Protein phosphatase 1 regulatory subunit 1A	PPP1R1A
NaN	NaN	NaN	NaN	NaN	NaN	NaN	NaN	NaN	NaN	NaN	NaN	NaN	NaN	NaN				6	1	1	31.9	6.1	6.1	32.035	0	4.9339	551560000	8	F8VRH0	F8VRH0		PCBP2
NaN	NaN	NaN	NaN	NaN	NaN	NaN	NaN	NaN	NaN	NaN	NaN	NaN	NaN	NaN	+			1	1	1	0.8	0.8	0.8	115.51	1	-2	0	0	Q8WYL5;Q8WYL5-2;F8VS18	Q8WYL5;Q8WYL5-2;F8VS18	Protein phosphatase Slingshot homolog 1	SSH1
NaN	NaN	NaN	NaN	25.5983	NaN	NaN	NaN	NaN	NaN	NaN	NaN	NaN	25.5983	NaN				1	1	1	3	3	3	59.909	0.0020681	1.9777	84406000	2	P78348;P78348-1;F8VSK4	P78348;P78348-1;F8VSK4	Acid-sensing ion channel 1	ASIC1
NaN	NaN	NaN	NaN	NaN	28.8478	NaN	NaN	NaN	NaN	NaN	NaN	NaN	28.8478	NaN				1	1	1	6.3	6.3	6.3	22.831	0	6.2277	2013400000	3	P25208;F8VSL3	P25208;F8VSL3	Nuclear transcription factor Y subunit beta	NFYB
NaN	NaN	NaN	NaN	NaN	NaN	NaN	NaN	NaN	NaN	NaN	NaN	NaN	NaN	NaN				1	1	1	1.1	1.1	1.1	99.357	0.0055385	1.4943	0	1	Q6NWY9;F8VU11;Q6NWY9-2;Q6NWY9-3	Q6NWY9;F8VU11;Q6NWY9-2;Q6NWY9-3	Pre-mRNA-processing factor 40 homolog B	PRPF40B
NaN	NaN	NaN	NaN	NaN	NaN	NaN	NaN	NaN	NaN	NaN	NaN	NaN	NaN	NaN				3	1	1	35.9	18.3	18.3	15.557	0	10.428	201960000	4	F8VU34	F8VU34		CS
28.805	28.7409	28.8739	29.2557	28.8384	28.9828	28.8742	28.5429	28.8186	0.0665141	0.211921	0.177418	28.805	28.9828	28.8186				15	15	15	13	13	13	210.93	0	67.663	7195400000	98	F8VU39;Q9UIF9;J3KPG5;Q9UIF9-2;Q9UIF9-3;A0A0C4DGI9;H0YII3;F8W053;F8VWQ3;H0YHL2;H0YHQ7	F8VU39;Q9UIF9;J3KPG5;Q9UIF9-2;Q9UIF9-3;A0A0C4DGI9	Bromodomain adjacent to zinc finger domain protein 2A	BAZ2A
29.1276	NaN	28.8485	28.273	NaN	NaN	28.4842	28.6402	28.1698	0.197354	NaN	0.239604	28.988	28.273	28.4842				5	5	5	13.3	13.3	13.3	21.703	0	3.8155	5944600000	31	Q9HD42;F8VUA2;F8VVT7;F5H875	Q9HD42;F8VUA2;F8VVT7	Charged multivesicular body protein 1a	CHMP1A
NaN	NaN	NaN	NaN	NaN	NaN	NaN	NaN	NaN	NaN	NaN	NaN	NaN	NaN	NaN				14	1	1	21.3	1.4	1.4	89.04	0.00033921	2.7947	273020000	3	F8VV04	F8VV04		SART3
29.2535	28.8408	29.0659	28.7688	29.1338	28.8011	28.5075	28.7893	28.4791	0.206634	0.202055	0.171485	29.0659	28.8011	28.5075				8	8	8	21.3	21.3	21.3	59.737	0	128.09	6846800000	50	Q9NZN8;F8VV52;F8VP97;Q9NZN8-4;Q9NZN8-2;Q9NZN8-5;F8W145;F8VQD8;F8VQF4;A0A087X050;F8VVY1;F8VUB4;F8VX63;F8VRS8;Q9NZN8-3;F8VWH8;H0YHT6	Q9NZN8;F8VV52;F8VP97;Q9NZN8-4;Q9NZN8-2;Q9NZN8-5;F8W145	CCR4-NOT transcription complex subunit 2	CNOT2
29.2422	NaN	29.3742	NaN	NaN	NaN	29.2374	28.6837	NaN	0.0933381	NaN	0.391525	29.3082	NaN	28.9606				3	3	3	20.9	20.9	20.9	20.198	0	14.271	7569500000	35	P61923;F8W651;F8VVA7;F8VYK5;P61923-2;P61923-3;P61923-4;F8VXB1;F8VUC5;F8W156;F8VYZ4;P61923-5	P61923;F8W651;F8VVA7;F8VYK5;P61923-2;P61923-3;P61923-4	Coatomer subunit zeta-1	COPZ1
NaN	NaN	NaN	NaN	NaN	NaN	NaN	NaN	NaN	NaN	NaN	NaN	NaN	NaN	NaN				3	3	3	16.1	16.1	16.1	46.28	0	8.6976	425790000	8	P55211;Q5JRU2;F8VVS7;P55211-4;H0Y3S8;Q5JRU8;P55211-3;P55211-2;A0A087WX72	P55211;Q5JRU2;F8VVS7;P55211-4;H0Y3S8;Q5JRU8;P55211-3;P55211-2	Caspase-9;Caspase-9 subunit p35;Caspase-9 subunit p10;Caspase	CASP9
NaN	NaN	NaN	NaN	NaN	NaN	NaN	NaN	27.1885	NaN	NaN	NaN	NaN	NaN	27.1885				3	3	3	14.7	14.7	14.7	37.14	0	10.841	1578500000	15	Q5HYK3;F8VVX6;F8VP53;F8VVW7;B4DP72	Q5HYK3;F8VVX6;F8VP53	2-methoxy-6-polyprenyl-1,4-benzoquinol methylase, mitochondrial	COQ5
NaN	NaN	NaN	NaN	NaN	NaN	NaN	25.7984	NaN	NaN	NaN	NaN	NaN	NaN	25.7984				5	5	4	1.8	1.8	1.5	439.34	0	14.857	429460000	12	Q9Y4D8;J3KPF0;F8VWT9;Q9Y4D8-4;Q9Y4D8-2;Q9Y4D8-3	Q9Y4D8;J3KPF0;F8VWT9;Q9Y4D8-4	Probable E3 ubiquitin-protein ligase HECTD4	HECTD4
NaN	NaN	NaN	NaN	NaN	NaN	24.8753	NaN	NaN	NaN	NaN	NaN	NaN	NaN	24.8753				2	2	2	8.6	8.6	8.6	50.813	0	6.328	83627000	4	Q92485;F8VWW8;Q92485-2;Q5T0Y8	Q92485;F8VWW8;Q92485-2;Q5T0Y8	Acid sphingomyelinase-like phosphodiesterase 3b	SMPDL3B
NaN	NaN	NaN	25.3657	NaN	NaN	NaN	NaN	NaN	NaN	NaN	NaN	NaN	25.3657	NaN				2	2	1	6.1	6.1	3.3	52.055	0	3.3446	181570000	6	P51513;I3L2B5;F8VWX1;F8W659;J3KQU3;P51513-2;P51513-5;P51513-3;P51513-4;F8VW64;G8JLA5	P51513;I3L2B5;F8VWX1;F8W659;J3KQU3;P51513-2;P51513-5;P51513-3;P51513-4;F8VW64;G8JLA5	RNA-binding protein Nova-1	NOVA1
NaN	26.4017	NaN	NaN	NaN	NaN	NaN	NaN	NaN	NaN	NaN	NaN	26.4017	NaN	NaN				2	2	2	3.9	3.9	3.9	54.047	0.003291	1.7755	253620000	5	Q9H2H9;F8VX04	Q9H2H9;F8VX04	Sodium-coupled neutral amino acid transporter 1	SLC38A1
NaN	NaN	25.6402	NaN	NaN	25.8109	NaN	NaN	NaN	NaN	NaN	NaN	25.6402	25.8109	NaN				6	6	6	4.8	4.8	4.8	164.65	0	14.95	784320000	16	Q99590;F8VXG7;Q99590-2;A0A0A0MTP7	Q99590;F8VXG7;Q99590-2;A0A0A0MTP7	Protein SCAF11	SCAF11
NaN	NaN	NaN	NaN	NaN	NaN	NaN	NaN	NaN	NaN	NaN	NaN	NaN	NaN	NaN				1	1	1	4.6	4.6	4.6	34.242	0.0032941	1.7826	28695000	1	Q07687;P56178;P56179;P56177;P56179-2;G3V471;F8VXJ2;P56179-3	Q07687;P56178;P56179;P56177;P56179-2;G3V471;F8VXJ2;P56179-3	Homeobox protein DLX-2;Homeobox protein DLX-5;Homeobox protein DLX-6;Homeobox protein DLX-1	DLX2;DLX5;DLX6;DLX1
NaN	NaN	NaN	29.7855	NaN	NaN	29.3574	NaN	NaN	NaN	NaN	NaN	NaN	29.7855	29.3574				18	2	2	13	1.5	1.5	196.66	0	7.3655	8476100000	13	P0DJD0;P0DJD1;F8VYC4;C9J1P2	P0DJD0;P0DJD1;F8VYC4	RANBP2-like and GRIP domain-containing protein 1;RANBP2-like and GRIP domain-containing protein 2	RGPD1;RGPD2
28.9332	28.4497	29.2932	28.6225	28.5941	28.5235	29.1779	29.1762	28.2891	0.423254	0.0509767	0.512659	28.9332	28.5941	29.1762				9	9	9	34.7	34.7	34.7	37.579	0	60.599	7551200000	65	P54619;F8VYY9;P54619-2;P54619-3;H0YIC9;H0YHF8;F8VPF5;F8VVA3;F8VZX1;Q9UGJ0;E9PGP6;F8VRY2;F8VSL2;Q9UGJ0-2;Q9UGJ0-3	P54619;F8VYY9;P54619-2;P54619-3;H0YIC9	5-AMP-activated protein kinase subunit gamma-1	PRKAG1
NaN	NaN	29.3457	NaN	NaN	NaN	NaN	29.5331	NaN	NaN	NaN	NaN	29.3457	NaN	29.5331				10	1	1	45.8	4.7	4.7	33.8	0	3.5394	7133900000	12	F8VZX2;H3BRU6;F8W0G4;F8VXH9;F8W1G6;H3BSP4;F8VTZ0;H3BND9	F8VZX2;H3BRU6;F8W0G4		PCBP2
30.0665	29.5746	30.6079	30.0292	29.3189	30.257	30.2175	30.2233	30.1031	0.516848	0.489294	0.0677858	30.0665	30.0292	30.2175				6	5	5	28.9	25.5	25.5	29.224	0	23.58	16604000000	54	F8W031;Q9Y2B0;F8VXJ7;F8W1K5;H0YI18;F8VP03;H0YIH9;F8W1U5;Q9Y2B0-2	F8W031;Q9Y2B0;F8VXJ7;F8W1K5	Protein canopy homolog 2	CNPY2
26.7735	NaN	NaN	NaN	NaN	NaN	NaN	NaN	NaN	NaN	NaN	NaN	26.7735	NaN	NaN				2	2	2	7.1	7.1	7.1	45.81	0	5.8346	220100000	4	Q9GZN1;F8W057;F8VP72;F8W043;F8W0Q1;F8VSD1;G3V1Y1;Q9GZN1-2	Q9GZN1;F8W057;F8VP72;F8W043;F8W0Q1;F8VSD1;G3V1Y1;Q9GZN1-2	Actin-related protein 6	ACTR6
NaN	NaN	NaN	NaN	NaN	NaN	NaN	NaN	NaN	NaN	NaN	NaN	NaN	NaN	NaN				4	4	2	13.9	13.9	8.6	43.397	0	5.1276	1053500000	10	Q8NEY8-2;F8W0Q9;Q8NEY8-9;Q8NEY8-8;Q8NEY8;Q8NEY8-6;F8VPY7;F8VWU8;F8VRK2	Q8NEY8-2;F8W0Q9;Q8NEY8-9;Q8NEY8-8;Q8NEY8;Q8NEY8-6;F8VPY7;F8VWU8	Periphilin-1	PPHLN1
32.7205	32.3986	32.5927	32.4864	32.5412	32.7806	32.8508	32.7087	32.5428	0.162084	0.156456	0.154152	32.5927	32.5412	32.7087				12	12	12	52.7	52.7	52.7	26.477	0	48.345	96965000000	164	P54819;F8W1A4;P54819-2;P54819-3;P54819-5;F8VY04;P54819-6;F8VZG5;P54819-4;G3V213;F8VPP1	P54819;F8W1A4;P54819-2;P54819-3;P54819-5;F8VY04;P54819-6;F8VZG5;P54819-4;G3V213	Adenylate kinase 2, mitochondrial;Adenylate kinase 2, mitochondrial, N-terminally processed;Adenylate kinase 2, mitochondrial	AK2
25.3931	NaN	NaN	NaN	NaN	NaN	NaN	NaN	NaN	NaN	NaN	NaN	25.3931	NaN	NaN				5	1	1	53.6	8.4	8.4	17.39	0.0049451	1.5479	279860000	11	F8W1H0	F8W1H0		C17orf49
NaN	NaN	NaN	NaN	NaN	NaN	NaN	NaN	NaN	NaN	NaN	NaN	NaN	NaN	NaN				2	1	1	5.4	3.2	3.2	43.958	0.0050895	1.5334	206710000	3	Q15434;F8W1T6;F8VQS9	Q15434;F8W1T6;F8VQS9	RNA-binding motif, single-stranded-interacting protein 2	RBMS2
28.2715	27.9879	27.8881	28.1399	28.0511	27.5331	28.039	27.9324	27.7866	0.198907	0.327723	0.126706	27.9879	28.0511	27.9324				7	7	7	25.1	25.1	25.1	44.667	0	58.107	3836000000	61	Q8N6T3;F8W1U7;E5RHT6;F8VWH9;Q8N6T3-4;Q8N6T3-5;Q8N6T3-3;Q8N6T3-2;E5RHC5;E5RHH7	Q8N6T3;F8W1U7;E5RHT6;F8VWH9;Q8N6T3-4;Q8N6T3-5;Q8N6T3-3;Q8N6T3-2;E5RHC5	ADP-ribosylation factor GTPase-activating protein 1	ARFGAP1
27.2654	NaN	NaN	NaN	NaN	NaN	NaN	NaN	NaN	NaN	NaN	NaN	27.2654	NaN	NaN	+			5	1	1	17.7	2.4	2.4	38.2	1	-2	744040000	6	F8W543	F8W543		NAP1L1
NaN	NaN	NaN	NaN	NaN	24.3086	NaN	NaN	NaN	NaN	NaN	NaN	NaN	24.3086	NaN				3	1	1	10.7	5.2	5.2	41.156	0	6.493	298730000	9	F8W6A0;Q8NEY8-3;Q8NEY8-5;F8WF16;B7Z8L1;Q8NEY8-7	F8W6A0;Q8NEY8-3;Q8NEY8-5;F8WF16;B7Z8L1	Periphilin-1	PPHLN1
NaN	NaN	NaN	NaN	NaN	NaN	NaN	NaN	NaN	NaN	NaN	NaN	NaN	NaN	NaN				2	2	2	3.4	3.4	3.4	126.14	0	4.5198	101930000	5	Q9GZR1;F8W6D9;Q9GZR1-2;D6RJH1;H0Y8Y8;H0Y4F4	Q9GZR1;F8W6D9;Q9GZR1-2;D6RJH1;H0Y8Y8;H0Y4F4	Sentrin-specific protease 6	SENP6
34.5601	34.575	34.4487	34.6185	34.6701	34.5312	34.5448	34.5009	34.6136	0.0690217	0.0702108	0.0568074	34.5601	34.6185	34.5448				18	17	14	45.2	42.7	40.9	38.746	0	166.23	402910000000	385	P09651;F8W6I7;P09651-2;P09651-3;F8VZ49;Q32P51;F8VTQ5;F8W646;H0YH80;F8VYN5	P09651;F8W6I7;P09651-2;P09651-3;F8VZ49;Q32P51;F8VTQ5	Heterogeneous nuclear ribonucleoprotein A1;Heterogeneous nuclear ribonucleoprotein A1, N-terminally processed;Heterogeneous nuclear ribonucleoprotein A1-like 2	HNRNPA1;HNRNPA1L2
NaN	NaN	NaN	NaN	25.2555	NaN	NaN	NaN	NaN	NaN	NaN	NaN	NaN	25.2555	NaN				5	5	5	10.2	10.2	10.2	80.361	0	19.277	374970000	8	Q92560;F8W6N3;F8WEY5;C9J7L9;H0Y8E8	Q92560;F8W6N3	Ubiquitin carboxyl-terminal hydrolase BAP1;Ubiquitin carboxyl-terminal hydrolase	BAP1
26.9283	27.1841	NaN	NaN	27.0767	27.1625	NaN	NaN	NaN	0.180877	0.0606699	NaN	27.0562	27.1196	NaN				6	6	6	10.4	10.4	10.4	89.86	0	22.109	1460100000	19	O00423;O00423-3;F8W717;G3V500;G3V3N9;G3V4U5;G3V5C8;G3V497;G3V4H6;G3V538;G3V3J1;H0YJK4;H0YJY3	O00423;O00423-3;F8W717;G3V500;G3V3N9;G3V4U5;G3V5C8;G3V497;G3V4H6;G3V538	Echinoderm microtubule-associated protein-like 1	EML1
NaN	NaN	NaN	NaN	NaN	NaN	NaN	NaN	NaN	NaN	NaN	NaN	NaN	NaN	NaN	+			3	1	1	19.6	4.9	4.9	19.77	1	-2	0	1	F8W719	F8W719		ITSN2
NaN	NaN	NaN	NaN	NaN	NaN	NaN	NaN	NaN	NaN	NaN	NaN	NaN	NaN	NaN				3	3	3	7.8	7.8	7.8	43.551	0	3.8335	799240000	8	Q9NXR7;Q9NXR7-4;Q9NXR7-3;F8W733;Q9NXR7-1;C9J2G0;A0A075B7D2	Q9NXR7;Q9NXR7-4;Q9NXR7-3;F8W733;Q9NXR7-1;C9J2G0	BRCA1-A complex subunit BRE	BRE
NaN	NaN	NaN	NaN	NaN	24.5124	NaN	NaN	NaN	NaN	NaN	NaN	NaN	24.5124	NaN				3	1	1	6.3	2.1	2.1	52.247	0	3.5039	145190000	4	Q9H9S3;Q9H9S3-3;F8W776;Q9H9S3-2;H7C1S8	Q9H9S3;Q9H9S3-3;F8W776;Q9H9S3-2	Protein transport protein Sec61 subunit alpha isoform 2	SEC61A2
33.3014	33.022	32.7674	33.0986	32.782	33.1178	32.8889	33.0405	32.8618	0.267096	0.188575	0.0963072	33.022	33.0986	32.8889				9	9	9	43.6	43.6	43.6	18.565	0	142.32	143180000000	179	F8W7C6;P27635;A0A087WV22;X1WI28;H7C123;H7C2C5;Q96L21;H7C2U2;B8A6G2;A6QRI9	F8W7C6;P27635;A0A087WV22;X1WI28;H7C123;H7C2C5	60S ribosomal protein L10	RPL10
30.1054	30.1801	30.0198	30.5803	30.337	30.4554	29.9749	30.184	30.1511	0.0802114	0.121664	0.112437	30.1054	30.4554	30.1511				5	5	5	32.5	32.5	32.5	17.342	0	59.59	20739000000	88	Q96A26;F8W7Q4;E9PH05	Q96A26;F8W7Q4;E9PH05	Protein FAM162A	FAM162A
NaN	NaN	NaN	NaN	NaN	NaN	26.2586	NaN	NaN	NaN	NaN	NaN	NaN	NaN	26.2586				2	2	2	6	6	6	71.005	0	15.95	776810000	12	Q8NAN2;F8W7S1;Q8NAN2-2	Q8NAN2;F8W7S1;Q8NAN2-2	Protein FAM73A	FAM73A
NaN	NaN	NaN	NaN	NaN	27.5287	NaN	NaN	NaN	NaN	NaN	NaN	NaN	27.5287	NaN				1	1	1	1.5	1.5	1.5	76.523	0.00034247	2.9317	1727400000	10	P15621;F8W7T7;P15621-2;P15621-3	P15621;F8W7T7;P15621-2;P15621-3	Zinc finger protein 44	ZNF44
30.3174	30.9082	29.974	30.0859	30.5116	30.7738	30.3335	30.3521	30.3542	0.472528	0.347174	0.0113937	30.3174	30.5116	30.3521				19	19	19	32.9	32.9	32.9	80.592	0	115.85	21035000000	98	P49959;F8W7U8;P49959-2;P49959-3;F5GXT0;F5H742;F5H256	P49959;F8W7U8;P49959-2;P49959-3	Double-strand break repair protein MRE11A	MRE11A
NaN	NaN	NaN	NaN	NaN	NaN	25.9091	NaN	NaN	NaN	NaN	NaN	NaN	NaN	25.9091				2	2	2	11.5	11.5	11.5	31.285	0	4.029	355750000	8	Q14493;H7C4H8;F8W8D3;H0YAE8;E7EUV9;Q14493-2	Q14493;H7C4H8;F8W8D3;H0YAE8;E7EUV9;Q14493-2	Histone RNA hairpin-binding protein	SLBP
NaN	27.65	NaN	NaN	NaN	NaN	NaN	27.0563	NaN	NaN	NaN	NaN	27.65	NaN	27.0563				1	1	1	6.9	6.9	6.9	23.124	0	11.559	1128000000	13	Q969Q5;F8W8H5	Q969Q5;F8W8H5	Ras-related protein Rab-24	RAB24
26.535	27.3044	27.2636	27.0854	NaN	NaN	27.135	26.7526	26.6477	0.432916	NaN	0.256481	27.2636	27.0854	26.7526				6	4	2	22.3	16.1	8.8	42.963	0	11.44	1839800000	31	P31483;F8W8I6;P31483-3;E5RGV5;E5RG67	P31483;F8W8I6;P31483-3;E5RGV5	Nucleolysin TIA-1 isoform p40	TIA1
29.5735	29.5365	29.316	29.3941	29.4535	29.5288	29.3499	29.2732	29.5045	0.139221	0.0675056	0.117816	29.5365	29.4535	29.3499				8	8	8	23.7	23.7	23.7	51.289	0	68.66	10625000000	66	P49005;F8W8R3;A0A087WWF6;C9IZD2;C9J8Z7;C9JLE1;C9JHC7;H7C1B3	P49005;F8W8R3;A0A087WWF6;C9IZD2;C9J8Z7;C9JLE1;C9JHC7	DNA polymerase delta subunit 2	POLD2
NaN	NaN	28.6793	29.3354	NaN	NaN	NaN	NaN	NaN	NaN	NaN	NaN	28.6793	29.3354	NaN				2	2	2	19.6	19.6	19.6	6.0352	0.00066957	2.6167	6944500000	23	Q8N4H5;F8W8Z9;Q8N4H5-3;Q8N4H5-2;H3BUX3;H0YFG9	Q8N4H5;F8W8Z9;Q8N4H5-3;Q8N4H5-2;H3BUX3;H0YFG9	Mitochondrial import receptor subunit TOM5 homolog	TOMM5
NaN	NaN	NaN	NaN	NaN	NaN	NaN	NaN	24.0783	NaN	NaN	NaN	NaN	NaN	24.0783				2	2	2	13.8	13.8	13.8	35.619	0	10.502	37206000	3	Q9H7P6;F8W922;Q9H7P6-2	Q9H7P6;F8W922;Q9H7P6-2	Multivesicular body subunit 12B	MVB12B
NaN	NaN	NaN	NaN	NaN	NaN	NaN	NaN	NaN	NaN	NaN	NaN	NaN	NaN	NaN				2	2	2	3.4	3.4	3.4	83.986	0.0028441	1.8694	89953000	2	Q8NFI3;J3QLG5;F8W925;Q8NFI3-2;Q8NFI3-3	Q8NFI3;J3QLG5;F8W925;Q8NFI3-2;Q8NFI3-3	Cytosolic endo-beta-N-acetylglucosaminidase	ENGASE
29.9568	29.8954	29.956	29.6675	29.7906	29.8219	29.6551	29.9047	29.8946	0.0352211	0.0816218	0.141281	29.956	29.7906	29.8946				13	12	4	27.5	25.4	7.2	66.121	0	57.508	14334000000	111	Q9Y6M1;F8W930;Q9Y6M1-1;Q9Y6M1-5;Q9Y6M1-3;Q9Y6M1-4	Q9Y6M1;F8W930;Q9Y6M1-1;Q9Y6M1-5;Q9Y6M1-3;Q9Y6M1-4	Insulin-like growth factor 2 mRNA-binding protein 2	IGF2BP2
NaN	NaN	NaN	NaN	NaN	25.7995	NaN	NaN	NaN	NaN	NaN	NaN	NaN	25.7995	NaN				4	1	1	19.5	7.2	7.2	27.809	0	32.587	798260000	13	F8W950;A8MU58;F8WCL2	F8W950;A8MU58		AIMP2
NaN	NaN	NaN	NaN	NaN	NaN	NaN	NaN	NaN	NaN	NaN	NaN	NaN	NaN	NaN				6	5	4	3.2	2.8	2.5	242.67	0	5.2399	286070000	10	Q9Y3S1;F8W9F9;H0Y7T5;Q9Y3S1-2;Q9Y3S1-4;H0Y7R3;H0Y7J9;A6PVV2;H0Y493;Q9Y3S1-3;B1AQN8;E9PCD1	Q9Y3S1;F8W9F9;H0Y7T5;Q9Y3S1-2;Q9Y3S1-4;H0Y7R3;H0Y7J9;A6PVV2;H0Y493;Q9Y3S1-3	Serine/threonine-protein kinase WNK2	WNK2
30.2922	30.3307	30.5098	30.512	30.3785	30.3389	30.5641	30.5065	30.608	0.116124	0.0906951	0.0509037	30.3307	30.3785	30.5641				20	20	20	19.8	19.8	19.8	166.17	0	132.03	22110000000	150	Q14C86-6;Q14C86-3;F8W9S7;Q14C86-4;Q14C86-2;Q14C86;Q14C86-5;C9IZ08;H0Y4E7;H0Y7I9;B0QZ65;B4DGD8;A0A0A0MQV8;C9IZX9	Q14C86-6;Q14C86-3;F8W9S7;Q14C86-4;Q14C86-2;Q14C86;Q14C86-5;C9IZ08	GTPase-activating protein and VPS9 domain-containing protein 1	GAPVD1
27.7275	27.7629	NaN	NaN	27.871	NaN	27.7228	28.5287	27.5635	0.0250305	NaN	0.51744	27.7452	27.871	27.7228				6	6	6	14.9	14.9	14.9	65.99	0	39.323	2807300000	27	P43250;P43250-2;F8W9W2;P43250-3;D6RHX8;D6RDA3;D6RHC7;P34947	P43250;P43250-2;F8W9W2;P43250-3;D6RHX8	G protein-coupled receptor kinase 6	GRK6
NaN	26.9865	27.1242	27.0764	27.1076	27.295	26.7503	NaN	NaN	0.0973693	0.118236	NaN	27.0554	27.1076	26.7503				6	6	6	11.4	11.4	11.4	73.197	0	17.297	1805900000	30	Q567U6;F8W9X7;H7C050	Q567U6;F8W9X7	Coiled-coil domain-containing protein 93	CCDC93
NaN	NaN	NaN	NaN	27.0556	26.7932	NaN	NaN	27.5606	NaN	0.185545	NaN	NaN	26.9244	27.5606				6	6	6	10.2	10.2	10.2	74.677	0	11.271	1139800000	19	Q13613;F8WA39;Q13613-2;Q8NEC6;H0YDX3;H7BZJ1;H7C406;E9PPP8;F8W764;F8W8S8;E9PIH9	Q13613;F8WA39;Q13613-2;Q8NEC6;H0YDX3;H7BZJ1;H7C406;E9PPP8	Myotubularin-related protein 1	MTMR1
NaN	NaN	NaN	NaN	26.2082	NaN	NaN	NaN	NaN	NaN	NaN	NaN	NaN	26.2082	NaN				2	2	2	2.2	2.2	2.2	138.12	0.0075552	1.283	87302000	2	Q9NUA8;F8WAI8	Q9NUA8;F8WAI8	Zinc finger and BTB domain-containing protein 40	ZBTB40
28.2539	27.8364	27.567	27.8124	28.0312	27.6885	NaN	NaN	28.1429	0.346101	0.173527	NaN	27.8364	27.8124	28.1429				8	8	8	13.4	13.4	13.4	83.515	0	17.034	3026900000	37	F8WAJ0;Q9H8H2;Q9H8H2-2;Q9H8H2-4;Q9H8H2-3	F8WAJ0;Q9H8H2;Q9H8H2-2;Q9H8H2-4	Probable ATP-dependent RNA helicase DDX31	DDX31
NaN	NaN	NaN	NaN	NaN	25.6123	NaN	NaN	NaN	NaN	NaN	NaN	NaN	25.6123	NaN	+			16	1	1	20.5	0.8	0.8	113.88	1	-2	234130000	8	F8WB06;F8VQP2;Q99700-5;F8W0B5;F8VRK6;F8VVY6;F8WB05;S4R3J6	F8WB06;F8VQP2;Q99700-5	Ataxin-2	ATXN2
NaN	NaN	NaN	NaN	NaN	NaN	NaN	NaN	NaN	NaN	NaN	NaN	NaN	NaN	NaN				3	3	3	3.6	3.6	3.6	133.55	0	4.1165	123790000	3	Q9P2L0;F8WB94;Q9P2L0-2;H0Y6C0;H7BZK8	Q9P2L0;F8WB94;Q9P2L0-2;H0Y6C0	WD repeat-containing protein 35	WDR35
NaN	NaN	NaN	NaN	NaN	NaN	NaN	26.2669	NaN	NaN	NaN	NaN	NaN	NaN	26.2669				3	2	2	4.6	3	3	101.7	0	4.0951	232760000	3	Q15139;F8WBA3;F8VZ98;H0YHL5;H0Y5M6	Q15139;F8WBA3	Serine/threonine-protein kinase D1;Serine/threonine-protein kinase	PRKD1
NaN	NaN	NaN	NaN	NaN	NaN	24.4494	NaN	NaN	NaN	NaN	NaN	NaN	NaN	24.4494				1	1	1	4	4	4	45.439	0.0074287	1.3259	29939000	0	Q96HD1;Q96HD1-2;F8WBY3	Q96HD1;Q96HD1-2;F8WBY3	Cysteine-rich with EGF-like domain protein 1	CRELD1
NaN	NaN	NaN	NaN	NaN	NaN	NaN	NaN	25.1502	NaN	NaN	NaN	NaN	NaN	25.1502				3	3	3	9.1	9.1	9.1	44.928	0	3.452	7979400000	6	O77932;F8WC68	O77932;F8WC68	Decapping and exoribonuclease protein	DXO
NaN	27.0071	NaN	NaN	NaN	NaN	NaN	26.7728	NaN	NaN	NaN	NaN	27.0071	NaN	26.7728				2	1	1	28.4	13.8	13.8	12.663	0	56.144	1086400000	17	P63027;J3QRU4;F8WCA0;L7N2F9;K7ENK9;K7EKX0	P63027;J3QRU4;F8WCA0;L7N2F9;K7ENK9;K7EKX0	Vesicle-associated membrane protein 2	VAMP2;VAMP3
NaN	NaN	NaN	NaN	27.526	27.5377	NaN	NaN	NaN	NaN	0.00827427	NaN	NaN	27.5318	NaN				3	3	3	4.8	4.8	4.8	45.861	0	3.6283	1155600000	11	Q99442;F8WF48;F8WCJ7	Q99442;F8WF48;F8WCJ7	Translocation protein SEC62	SEC62
NaN	NaN	NaN	NaN	NaN	NaN	NaN	NaN	NaN	NaN	NaN	NaN	NaN	NaN	NaN				3	1	1	35.8	11.6	11.6	10.848	0	5.809	114010000	3	F8WDK9	F8WDK9		PDCD6IP
NaN	NaN	NaN	NaN	NaN	27.0555	NaN	NaN	NaN	NaN	NaN	NaN	NaN	27.0555	NaN				1	1	1	7.1	7.1	7.1	18.001	0	4.8563	849400000	6	P52298;P52298-3;F8WE41	P52298;P52298-3;F8WE41	Nuclear cap-binding protein subunit 2	NCBP2
32.0343	31.8961	32.1331	32.0094	31.5889	31.8417	32.1888	32.1385	31.8276	0.119045	0.21168	0.195642	32.0343	31.8417	32.1385				7	7	7	19.2	19.2	19.2	59.209	0	323.31	61474000000	127	Q16630;Q16630-2;F8WJN3;Q16630-3;F8W084	Q16630;Q16630-2;F8WJN3;Q16630-3	Cleavage and polyadenylation specificity factor subunit 6	CPSF6
26.5905	NaN	25.8635	27.2528	26.9143	26.8734	NaN	NaN	27.1859	0.514066	0.208246	NaN	26.227	26.9143	27.1859				4	4	4	14.3	14.3	14.3	49.298	0	13.008	1913500000	26	Q8IV38;G3V0G5	Q8IV38;G3V0G5	Ankyrin repeat and MYND domain-containing protein 2	ANKMY2
31.028	30.4645	30.5111	30.8257	30.659	30.6495	30.633	30.5085	30.7476	0.312753	0.099101	0.119585	30.5111	30.659	30.633				8	8	8	17.2	17.2	17.2	50.817	0	20.44	24800000000	63	P49821;G3V0I5;P49821-2;B4DE93;E9PQP1;E9PMX3;E9PPR0;E9PJL9;H0YE81;E9PLC6;E9PPS5;H0YD04	P49821;G3V0I5;P49821-2;B4DE93;E9PQP1;E9PMX3	NADH dehydrogenase [ubiquinone] flavoprotein 1, mitochondrial	NDUFV1
NaN	NaN	NaN	NaN	NaN	23.6306	NaN	NaN	NaN	NaN	NaN	NaN	NaN	23.6306	NaN				2	2	2	7.2	7.2	7.2	37.121	0.00017262	3.0393	257350000	9	O94766;G3V150;O94766-2;E9PNA1	O94766;G3V150;O94766-2;E9PNA1	Galactosylgalactosylxylosylprotein 3-beta-glucuronosyltransferase 3	B3GAT3
28.6304	28.9946	28.4388	28.8408	28.6024	28.9289	28.9593	29.2715	29.0737	0.282331	0.168917	0.157946	28.6304	28.8408	29.0737				5	5	5	10.8	10.8	10.8	66.205	0	18.471	7138500000	46	Q9UGN5;G3V167;Q9UGN5-2;H0YH02	Q9UGN5;G3V167;Q9UGN5-2	Poly [ADP-ribose] polymerase 2	PARP2
NaN	NaN	NaN	NaN	25.6647	NaN	NaN	NaN	NaN	NaN	NaN	NaN	NaN	25.6647	NaN				1	1	1	4.7	4.7	4.7	31.434	0	3.2311	59901000	1	Q9HA47;G3V170;Q9HA47-2;Q9HA47-3;Q9HA47-4	Q9HA47;G3V170;Q9HA47-2;Q9HA47-3;Q9HA47-4	Uridine-cytidine kinase 1	UCK1
30.1609	30.258	30.3115	30.001	30.232	30.025	30.1842	29.7819	29.9962	0.0763448	0.127008	0.201293	30.258	30.025	29.9962				15	15	15	31.2	31.2	31.2	82.588	0	193.44	16300000000	113	Q9NY33;G3V1D3;G3V180;Q9NY33-4;E9PQ14;E9PNX5;E9PKK8;E9PPK9;Q9NY33-2	Q9NY33;G3V1D3;G3V180;Q9NY33-4	Dipeptidyl peptidase 3	DPP3
NaN	NaN	NaN	NaN	NaN	NaN	NaN	NaN	27.137	NaN	NaN	NaN	NaN	NaN	27.137				3	3	3	19.7	19.7	19.7	21.225	0	4.4064	1486200000	12	P02794;G3V1D1;G3V192;E9PPQ4	P02794;G3V1D1;G3V192	Ferritin heavy chain;Ferritin heavy chain, N-terminally processed;Ferritin	FTH1
28.6216	NaN	NaN	28.8651	28.7301	28.7522	28.6237	28.6129	NaN	NaN	0.0724111	0.00763633	28.6216	28.7522	28.6183				2	2	2	13.1	13.1	13.1	22.284	0	9.9979	4885500000	17	Q9BUR5;G3V1B6;H7C1U8;Q9BUR5-2	Q9BUR5;G3V1B6;H7C1U8;Q9BUR5-2	Apolipoprotein O	APOO
32.7348	32.9333	32.2585	32.6119	32.6657	32.6124	32.3407	32.5454	32.9289	0.3468	0.0309174	0.298597	32.7348	32.6124	32.5454				16	16	16	34.5	34.5	34.5	59.004	0	223.56	95014000000	241	Q9BZZ5;Q9BZZ5-2;G3V1C3;Q9BZZ5-3;Q9BZZ5-5;Q9BZZ5-6;Q9BZZ5-1;H0YER7;E9PQK6	Q9BZZ5;Q9BZZ5-2;G3V1C3;Q9BZZ5-3;Q9BZZ5-5;Q9BZZ5-6;Q9BZZ5-1;H0YER7	Apoptosis inhibitor 5	API5
26.6094	NaN	27.0989	NaN	26.8943	NaN	26.8323	27.0726	NaN	0.346129	NaN	0.169917	26.8541	26.8943	26.9524				4	4	4	27.6	27.6	27.6	22.222	0	14.994	1558200000	19	Q969J3;G3V1P3;Q969J3-2	Q969J3;G3V1P3	Loss of heterozygosity 12 chromosomal region 1 protein	LOH12CR1
26.9939	26.7056	26.6959	26.8377	26.8341	26.7021	26.4006	NaN	27.2067	0.16932	0.0772702	0.569998	26.7056	26.8341	26.8036				6	6	6	9.8	9.8	9.8	86.753	0	13.102	1782700000	40	Q96RN5;G3V1P5;Q96RN5-3;Q96RN5-2;C9JM58;C9JLN7;C9JZV5;C9JGN2;C9J1I1;F8WDM6;F2Z2B7;H7C308	Q96RN5;G3V1P5;Q96RN5-3;Q96RN5-2	Mediator of RNA polymerase II transcription subunit 15	MED15
24.1456	NaN	NaN	NaN	NaN	NaN	NaN	NaN	NaN	NaN	NaN	NaN	24.1456	NaN	NaN				1	1	1	1.3	1.3	1.3	145.02	0.00082305	2.3974	18559000	1	Q6ZUT9;Q6ZUT9-2;G3V1S3	Q6ZUT9;Q6ZUT9-2;G3V1S3	DENN domain-containing protein 5B	DENND5B
NaN	NaN	25.3788	NaN	NaN	NaN	NaN	NaN	NaN	NaN	NaN	NaN	25.3788	NaN	NaN				2	2	2	12	12	12	19.266	0	3.0981	396920000	8	Q8WW33;G3V1V4	Q8WW33;G3V1V4	Gametocyte-specific factor 1	GTSF1
33.9262	34.058	33.7515	33.704	34.1421	33.6872	33.3193	33.504	33.9618	0.153749	0.257925	0.330781	33.9262	33.704	33.504				6	6	6	29.3	29.3	29.3	21.634	0	30.043	209570000000	107	Q07020;G3V203;J3QQ67;F8VYV2;A0A075B7A0;H0YHA7;Q07020-2;F8VUA6;F8VXR6	Q07020;G3V203;J3QQ67;F8VYV2;A0A075B7A0;H0YHA7;Q07020-2;F8VUA6	60S ribosomal protein L18	RPL18
NaN	NaN	NaN	NaN	NaN	24.9674	NaN	NaN	NaN	NaN	NaN	NaN	NaN	24.9674	NaN				1	1	1	5.4	5.4	5.4	35.609	0.0041978	1.64	134390000	3	P25963;G3V3K1;G3V2A2;G3V3I4	P25963;G3V3K1;G3V2A2;G3V3I4	NF-kappa-B inhibitor alpha	NFKBIA
NaN	NaN	NaN	NaN	23.9159	NaN	NaN	NaN	NaN	NaN	NaN	NaN	NaN	23.9159	NaN				1	1	1	0.7	0.7	0.7	284.57	0.0071299	1.3359	36757000	1	Q68DK2;G3V2D8;Q68DK2-3;Q68DK2-2	Q68DK2;G3V2D8;Q68DK2-3;Q68DK2-2	Zinc finger FYVE domain-containing protein 26	ZFYVE26
NaN	25.8054	NaN	NaN	NaN	NaN	25.5456	25.9227	25.7976	NaN	NaN	0.192076	25.8054	NaN	25.7976				4	1	1	50.7	13.3	13.3	8.8244	0.0016095	2.1171	727280000	17	G3V2H0	G3V2H0		ERO1L
NaN	NaN	NaN	NaN	NaN	NaN	NaN	NaN	NaN	NaN	NaN	NaN	NaN	NaN	NaN				1	1	1	6.8	6.8	6.8	21.533	0.0035971	1.7481	0	1	Q4LDG9;G3V5I4;H0YM28;G3V2M0;G3V424;Q4LDG9-2;Q4LDG9-3	Q4LDG9;G3V5I4;H0YM28;G3V2M0;G3V424;Q4LDG9-2;Q4LDG9-3	Dynein light chain 1, axonemal	DNAL1
NaN	NaN	NaN	NaN	NaN	26.2046	NaN	NaN	NaN	NaN	NaN	NaN	NaN	26.2046	NaN				1	1	1	7.3	7.3	7.3	26.505	0	3.0782	716990000	11	Q9BQ24;G3V5D6;G3V2M2;Q9BQ24-2	Q9BQ24;G3V5D6;G3V2M2;Q9BQ24-2	Zinc finger FYVE domain-containing protein 21	ZFYVE21
NaN	NaN	NaN	NaN	NaN	NaN	NaN	NaN	NaN	NaN	NaN	NaN	NaN	NaN	NaN				1	1	1	22.5	22.5	22.5	7.8501	0	21.031	381920000	12	P59768;G3V3J9;G3V2N0	P59768;G3V3J9;G3V2N0	Guanine nucleotide-binding protein G(I)/G(S)/G(O) subunit gamma-2;Guanine nucleotide-binding protein subunit gamma	GNG2
NaN	NaN	NaN	25.1779	NaN	NaN	NaN	NaN	NaN	NaN	NaN	NaN	NaN	25.1779	NaN				2	2	2	7.7	7.7	7.7	82.932	0	8.8668	97476000	1	Q9UIU6;G3V2N2	Q9UIU6;G3V2N2	Homeobox protein SIX4	SIX4
NaN	NaN	NaN	NaN	NaN	NaN	NaN	NaN	NaN	NaN	NaN	NaN	NaN	NaN	NaN	+			2	1	1	44.7	21.3	21.3	5.3143	1	-2	59485000	1	G3V2P3	G3V2P3		XRCC3
34.93	34.818	34.6073	34.8274	34.9226	34.713	34.9451	34.851	34.7928	0.163847	0.104946	0.0768508	34.818	34.8274	34.851				18	18	1	61.4	61.4	10.1	33.67	0	298.42	493670000000	559	P07910;G3V2Q1;G3V576;P07910-3;G3V555;G3V575;O60812;B7ZW38;B2RXH8;B4DSU6;A0A0G2JPF8;A0A0G2JNQ3;P0DMR1;G3V4M8;G3V2H6	P07910;G3V2Q1;G3V576;P07910-3;G3V555;G3V575	Heterogeneous nuclear ribonucleoproteins C1/C2	HNRNPC
NaN	NaN	NaN	NaN	NaN	27.5088	NaN	NaN	NaN	NaN	NaN	NaN	NaN	27.5088	NaN				1	1	1	13.1	13.1	13.1	11.261	0	3.4715	3126600000	12	P07311;G3V2U7	P07311;G3V2U7	Acylphosphatase-1;Acylphosphatase	ACYP1
NaN	NaN	NaN	NaN	28.1655	NaN	NaN	NaN	28.512	NaN	NaN	NaN	NaN	28.1655	28.512				12	1	1	71.4	8.5	8.5	25.676	0	28.29	2854300000	19	G3V2Y4;G3V2D2	G3V2Y4	Serine hydroxymethyltransferase	SHMT2
29.9248	30.2623	29.0751	30.0616	30.1389	29.9898	29.5819	29.811	30.2541	0.611738	0.0745675	0.341731	29.9248	30.0616	29.811				6	6	6	9.9	9.9	9.9	84.109	0	14.522	15269000000	70	G3V325;O75127;P56134;C9JJT5;C9JU26;P56134-4;P56134-3;P56134-2	G3V325;O75127	Pentatricopeptide repeat-containing protein 1, mitochondrial	ATP5J2-PTCD1;PTCD1
NaN	NaN	NaN	NaN	NaN	NaN	NaN	NaN	NaN	NaN	NaN	NaN	NaN	NaN	NaN				3	3	3	7.5	7.5	7.5	50.733	0	6.5376	364210000	7	Q9H7H0;G3V353;Q9H7H0-2;Q9H7H0-3;G3V4P2;G3V3X6;G3V4H5;B4E298	Q9H7H0;G3V353;Q9H7H0-2;Q9H7H0-3;G3V4P2;G3V3X6;G3V4H5	Methyltransferase-like protein 17, mitochondrial	METTL17
26.0781	NaN	NaN	NaN	NaN	NaN	NaN	NaN	NaN	NaN	NaN	NaN	26.0781	NaN	NaN				5	3	3	10.3	5.2	5.2	84.752	0	5.3689	307010000	7	G3V3G9;Q5TAQ9;V9GY54;Q5TAQ9-2;V9GYQ9;Q5TAQ8	G3V3G9;Q5TAQ9;V9GY54;Q5TAQ9-2	DDB1- and CUL4-associated factor 8	DCAF8
27.2721	27.004	NaN	26.8373	27.004	27.1687	26.7058	NaN	26.8592	0.189576	0.165701	0.10847	27.1381	27.004	26.7825				2	2	2	10	10	10	38.499	0	5.8351	1569000000	26	Q8N8N7;G3V3Y1;G3V2R9;Q8N8N7-2	Q8N8N7;G3V3Y1;G3V2R9;Q8N8N7-2	Prostaglandin reductase 2	PTGR2
NaN	NaN	NaN	NaN	NaN	NaN	NaN	NaN	NaN	NaN	NaN	NaN	NaN	NaN	NaN				2	2	2	4.5	4.5	4.5	70.803	0	12.045	1048100000	12	P49757;P49757-3;G3V3Z8;P49757-2;P49757-9;P49757-8;P49757-7;P49757-6;P49757-5;P49757-4	P49757;P49757-3;G3V3Z8;P49757-2;P49757-9;P49757-8;P49757-7;P49757-6;P49757-5;P49757-4	Protein numb homolog	NUMB
NaN	NaN	NaN	NaN	NaN	24.3085	NaN	NaN	NaN	NaN	NaN	NaN	NaN	24.3085	NaN				1	1	1	2.8	2.8	2.8	75.275	0.00082223	2.3828	24021000	1	Q9UNK9;G3V437	Q9UNK9;G3V437	Protein angel homolog 1	ANGEL1
29.173	29.607	NaN	29.4261	29.2899	29.516	28.8971	29.2736	29.2007	0.306884	0.113838	0.199683	29.39	29.4261	29.2007				18	1	1	59.7	6.1	6.1	32.337	0	43.478	11000000000	48	P07910-2;G3V4C1;B2R5W2;P07910-4;G3V4W0;B4DY08;G3V2D6;G3V5X6;G3V3K6;G3V251	P07910-2;G3V4C1;B2R5W2;P07910-4;G3V4W0;B4DY08;G3V2D6;G3V5X6;G3V3K6;G3V251	Heterogeneous nuclear ribonucleoproteins C1/C2	HNRNPC
NaN	NaN	NaN	NaN	NaN	26.0136	NaN	NaN	NaN	NaN	NaN	NaN	NaN	26.0136	NaN				1	1	1	3	3	3	57.005	0	3.2478	482790000	8	Q9H9C1;G3V549;G3V4K3;Q9H9C1-2	Q9H9C1;G3V549;G3V4K3;Q9H9C1-2	Spermatogenesis-defective protein 39 homolog	VIPAS39
29.9467	29.8997	30.1306	29.6342	29.7623	29.6485	30.1416	30.2821	29.7268	0.122027	0.0701961	0.28872	29.9467	29.6485	30.1416				5	5	5	37.3	37.3	37.3	16.713	0	44.686	16259000000	77	P60983;G3V4P8;O60234;M0QYG8;M0R1D2;M0R0C1;M0QYJ8	P60983;G3V4P8	Glia maturation factor beta	GMFB
28.4979	28.8451	28.11	28.2382	28.521	28.6073	28.3625	28.1869	NaN	0.367738	0.193071	0.124168	28.4979	28.521	28.2747				7	7	7	34	34	34	40.798	0	24.868	5155800000	28	Q9UN36;G3V4S9;Q9UN36-2;Q9UN36-3;Q9UN36-6;G3V5H8;A0A0A0MS87;G3V5L7;G3V2I9;G3V578;H0YJT9;Q9UN36-4;Q9UN36-5;G3V5S0;G3V392;G3V5G0;G3V271;G3V2A6;G3V5B7;G3V383;G3V5B5;G3V239;G3V5P9;G3V5D7;G3V2S0;G3V3C3;G3V2Y3;G3V5G7;A0A0E3D6M8;G3V552;G3V3X3;G3V3P6;H0YJ56;G3V4T9;G3V2T2;G3V5A6;G3V280;G3V3P1;G3V5V9;G3V3D5;G3V3X2;G3V285;G3V4S2;G3V358;H7C0X0;G3V4X3;G3V420;G3V237;G3V3L1	Q9UN36;G3V4S9;Q9UN36-2;Q9UN36-3;Q9UN36-6;G3V5H8;A0A0A0MS87;G3V5L7;G3V2I9;G3V578;H0YJT9;Q9UN36-4;Q9UN36-5;G3V5S0;G3V392;G3V5G0	Protein NDRG2	NDRG2
28.8141	28.4855	28.5035	28.5256	28.7072	28.6174	28.2845	28.2203	28.4002	0.184741	0.0908012	0.0911699	28.5035	28.6174	28.2845				4	4	4	38.6	38.6	38.6	20.749	0	79.649	5450300000	38	Q96EK6;G3V4W4;G3V5E4	Q96EK6;G3V4W4	Glucosamine 6-phosphate N-acetyltransferase	GNPNAT1
29.4017	29.1173	29.2044	29.6471	29.4842	29.49	29.4152	29.3809	29.4904	0.145715	0.092422	0.0560091	29.2044	29.49	29.4152				18	18	18	23.5	23.5	23.5	96.331	0	134.57	10818000000	112	Q9GZR7;G3V529;Q9GZR7-2;F5GYL3;A0A087WXU8	Q9GZR7;G3V529;Q9GZR7-2;F5GYL3;A0A087WXU8	ATP-dependent RNA helicase DDX24	DDX24
NaN	NaN	NaN	NaN	NaN	NaN	NaN	NaN	NaN	NaN	NaN	NaN	NaN	NaN	NaN				3	3	3	4	4	4	112.22	0	3.464	69785000	6	Q6ZMZ3;G3V533;Q6ZMZ3-3;Q6ZMZ3-2	Q6ZMZ3;G3V533;Q6ZMZ3-3;Q6ZMZ3-2	Nesprin-3	SYNE3
NaN	NaN	NaN	NaN	NaN	24.3987	NaN	NaN	NaN	NaN	NaN	NaN	NaN	24.3987	NaN				1	1	1	32.6	32.6	32.6	4.9713	0.0016069	2.109	132460000	5	G3V542	G3V542		TUBB3
27.339	27.4282	27.4865	27.8809	27.9823	27.5198	NaN	NaN	27.1601	0.074287	0.243098	NaN	27.4282	27.8809	27.1601				13	13	13	12.1	12.1	12.1	151.72	0	55.148	2474300000	46	G3V599;O15320;O15320-9;O15320-8;O15320-6;O15320-4;O15320-3;O15320-10;O15320-5;O15320-7;O15320-2;Q86UF2;A4FU28;A4D2H0;Q96RT6;Q8IX94;P0CG41;Q96PC5;Q96PC5-2;G3V5K6;Q8IX95	G3V599;O15320;O15320-9;O15320-8;O15320-6;O15320-4;O15320-3;O15320-10;O15320-5;O15320-7;O15320-2	cTAGE family member 5	CTAGE5
NaN	NaN	NaN	NaN	NaN	NaN	NaN	NaN	NaN	NaN	NaN	NaN	NaN	NaN	NaN				1	1	1	1.9	1.9	1.9	87.175	0.0059569	1.4017	30624000	0	Q9HBF4;G3V5N8;Q9HBF4-2;Q9HBF4-3	Q9HBF4;G3V5N8;Q9HBF4-2;Q9HBF4-3	Zinc finger FYVE domain-containing protein 1	ZFYVE1
29.7205	29.7728	29.5831	29.9098	29.9904	30.1133	29.4287	29.6106	30.0775	0.0979804	0.10248	0.33467	29.7205	29.9904	29.6106				14	13	13	54.7	51	51	33.929	0	49.975	14026000000	104	P24941;G3V5T9;P24941-2;E7ESI2;Q00526;G3V317;K7EJ83	P24941;G3V5T9;P24941-2;E7ESI2	Cyclin-dependent kinase 2	CDK2
NaN	NaN	NaN	NaN	NaN	NaN	26.951	NaN	NaN	NaN	NaN	NaN	NaN	NaN	26.951				10	2	2	51.1	7.8	7.8	20.254	0	7.5175	2145500000	9	G3V5V7	G3V5V7		HNRNPC
31.8525	31.5387	31.7866	32.0462	31.6424	31.7474	31.7756	31.6983	31.783	0.165463	0.209507	0.0469123	31.7866	31.7474	31.7756				9	9	9	38.6	38.6	38.6	27.399	0	80.701	58618000000	215	P60900;G3V5Z7;G3V295;G3V3I1;P60900-2;G3V3U4;P60900-3;H0YJC4;G3V4S5;G3V2S7	P60900;G3V5Z7;G3V295;G3V3I1;P60900-2;G3V3U4	Proteasome subunit alpha type-6;Proteasome subunit alpha type	PSMA6
28.8016	28.9076	29.2585	28.9406	28.8167	28.9154	28.6709	28.3145	28.9327	0.239139	0.0654825	0.310303	28.9076	28.9154	28.6709				10	10	10	19.4	19.4	19.4	64.681	0	89.094	6687600000	70	Q96ME7;G3XAG1;Q96ME7-3;Q96ME7-2	Q96ME7;G3XAG1;Q96ME7-3;Q96ME7-2	Zinc finger protein 512	ZNF512
31.2053	31.0978	31.0358	31.0574	31.0125	31.1251	31.2226	30.8818	31.0022	0.0857611	0.0566826	0.172829	31.0978	31.0574	31.0022				17	17	16	28.7	28.7	27.4	82.842	0	120.61	34889000000	157	P51003;G3XAH6;P51003-2;A0A0C4DGK1;Q9NRJ5;G3V3I9;H0YJ00;G3V457;G3V2A0;H0YJL4	P51003;G3XAH6;P51003-2;A0A0C4DGK1	Poly(A) polymerase alpha	PAPOLA
28.0966	28.0153	28.2331	27.9886	28.2332	27.8078	28.1064	NaN	NaN	0.11006	0.213496	NaN	28.0966	27.9886	28.1064				9	9	9	6.5	6.5	6.5	198.04	0	50.325	3532200000	37	P07942;G3XAI2;E7EPA6	P07942;G3XAI2	Laminin subunit beta-1	LAMB1
NaN	27.0971	27.1262	NaN	NaN	NaN	28.0551	NaN	27.8615	0.0205771	NaN	0.136896	27.1116	NaN	27.9583				5	5	5	16.8	16.8	16.8	43.071	0	22.699	2129800000	22	Q15629;G3XAN4;Q15629-2	Q15629;G3XAN4;Q15629-2	Translocating chain-associated membrane protein 1	TRAM1
NaN	NaN	NaN	NaN	NaN	NaN	NaN	NaN	NaN	NaN	NaN	NaN	NaN	NaN	NaN				5	3	3	18	11.4	11.4	48.73	0	8.3101	680820000	9	Q86U06;Q86U06-2;Q86U06-4;G3XAP0;Q86U06-5;G3V546;G3V5Z6;H0YJJ3;Q86U06-3;G3V225;G3V2B4	Q86U06;Q86U06-2;Q86U06-4;G3XAP0;Q86U06-5;G3V546;G3V5Z6;H0YJJ3;Q86U06-3	Probable RNA-binding protein 23	RBM23
26.9271	27.9023	NaN	28.1447	27.4134	27.7806	28.262	28.5557	27.8897	0.689571	0.36565	0.333772	27.4147	27.7806	28.262				12	12	12	11.3	11.3	11.3	208.31	0	60.086	3770900000	67	O95248;O95248-4;G5E933;H0Y5W8	O95248;O95248-4;G5E933	Myotubularin-related protein 5	SBF1
NaN	NaN	NaN	NaN	NaN	NaN	NaN	NaN	NaN	NaN	NaN	NaN	NaN	NaN	NaN				4	4	4	4.2	4.2	4.2	133.62	0	9.8469	70364000	6	Q13615;G5E953;Q13615-3;Q13615-2;Q9NYA4;J3QR65	Q13615;G5E953;Q13615-3;Q13615-2	Myotubularin-related protein 3	MTMR3
28.6977	29.0479	29.0987	28.8706	NaN	28.7096	29.0951	29.0949	NaN	0.218335	0.113844	0.000141613	29.0479	28.7901	29.095				9	9	9	31.9	31.9	31.9	44.141	0	68.153	7275600000	51	Q12824;Q12824-2;G5E975;B5MCL5;C9JTA6;A0A0G2JSE9	Q12824;Q12824-2;G5E975;B5MCL5	SWI/SNF-related matrix-associated actin-dependent regulator of chromatin subfamily B member 1	SMARCB1
27.1249	NaN	27.3743	27.049	NaN	27.3517	27.4817	27.2649	NaN	0.176352	0.214041	0.153301	27.2496	27.2003	27.3733				7	7	6	8.7	8.7	7.3	109.82	0	14.155	1920800000	32	P51784;G5E9A6;Q5JXD3	P51784;G5E9A6	Ubiquitin carboxyl-terminal hydrolase 11;Ubiquitin carboxyl-terminal hydrolase	USP11
NaN	NaN	NaN	26.9412	NaN	27.0278	NaN	NaN	NaN	NaN	0.061235	NaN	NaN	26.9845	NaN				10	10	10	10.3	10.3	10.3	152.46	0	17.468	1061500000	20	Q07889;G5E9C8;Q07889-2	Q07889;G5E9C8	Son of sevenless homolog 1	SOS1
NaN	NaN	NaN	NaN	24.8652	NaN	NaN	NaN	NaN	NaN	NaN	NaN	NaN	24.8652	NaN				2	2	2	6.3	6.3	6.3	56.415	0	4.3636	242820000	9	Q8N465;G5E9E8;Q8N465-2;Q8N465-3;H7C021;F8WCF9;B5MCV2	Q8N465;G5E9E8;Q8N465-2;Q8N465-3;H7C021;F8WCF9;B5MCV2	D-2-hydroxyglutarate dehydrogenase, mitochondrial	D2HGDH
NaN	NaN	NaN	NaN	24.6763	NaN	NaN	NaN	NaN	NaN	NaN	NaN	NaN	24.6763	NaN				1	1	1	2.1	2.1	2.1	57.104	0.0035999	1.7589	30192000	1	Q49AM3;G5E9H3;Q49AM3-2	Q49AM3;G5E9H3;Q49AM3-2	Tetratricopeptide repeat protein 31	TTC31
NaN	NaN	NaN	NaN	NaN	26.5471	NaN	NaN	NaN	NaN	NaN	NaN	NaN	26.5471	NaN				1	1	1	1.1	1.1	1.1	96.342	0.0068524	1.3679	928970000	8	Q8IXQ6;G5E9U8;Q8IXQ6-3;Q8IXQ6-2	Q8IXQ6;G5E9U8;Q8IXQ6-3;Q8IXQ6-2	Poly [ADP-ribose] polymerase 9	PARP9
NaN	NaN	NaN	NaN	NaN	NaN	NaN	NaN	NaN	NaN	NaN	NaN	NaN	NaN	NaN				2	2	2	2.8	2.8	2.8	113.73	0	4.6557	729960000	13	Q969F9;G5E9V4;Q969F9-2;H7C5G2	Q969F9;G5E9V4;Q969F9-2;H7C5G2	Hermansky-Pudlak syndrome 3 protein	HPS3
31.4527	31.5769	31.2541	31.3935	31.4269	31.5431	31.2834	31.447	31.43	0.162822	0.0785265	0.08995	31.4527	31.4269	31.43				12	12	12	35.8	35.8	35.8	41.28	0	100.18	41860000000	122	P82650;G5E9W7;G5E9V5;H7C5H3;H7C5F2;P82650-2;H7C5L9;C9J5D8	P82650;G5E9W7;G5E9V5;H7C5H3;H7C5F2;P82650-2	28S ribosomal protein S22, mitochondrial	MRPS22
NaN	NaN	NaN	NaN	NaN	NaN	NaN	NaN	NaN	NaN	NaN	NaN	NaN	NaN	NaN				1	1	1	1.3	1.3	1.3	83.373	0.0037389	1.6782	137940000	8	Q92870;Q92870-2;H0YAJ5;G5E9Y1;Q92870-3;Q92870-4	Q92870;Q92870-2;H0YAJ5;G5E9Y1;Q92870-3;Q92870-4	Amyloid beta A4 precursor protein-binding family B member 2	APBB2
NaN	NaN	NaN	NaN	NaN	NaN	NaN	NaN	NaN	NaN	NaN	NaN	NaN	NaN	NaN				2	2	2	4.5	4.5	4.5	119.16	0.0050957	1.5355	226300000	2	Q17R98;G5E9Z1;Q17R98-3;Q17R98-2	Q17R98;G5E9Z1;Q17R98-3;Q17R98-2	Zinc finger protein 827	ZNF827
NaN	27.0186	27.2146	NaN	NaN	NaN	27.1174	26.9978	NaN	0.138592	NaN	0.0845688	27.1166	NaN	27.0576				5	5	5	23.6	23.6	23.6	43.28	0	27.647	1488500000	25	G5E9Z2;Q96KA5;Q96KA5-2	G5E9Z2;Q96KA5;Q96KA5-2	Cleft lip and palate transmembrane protein 1-like protein	CLPTM1L
30.5466	30.4056	30.2764	30.2752	30.0364	30.3749	30.3319	30.26	29.983	0.135143	0.173949	0.184224	30.4056	30.2752	30.26				9	9	9	24.4	24.4	24.4	47.611	0	57.833	20747000000	109	Q92552;G5EA06;Q92552-2;D6RH20;D6RJC7;E5RJ73	Q92552;G5EA06;Q92552-2;D6RH20	28S ribosomal protein S27, mitochondrial	MRPS27
29.4126	29.4543	29.3273	29.2603	29.4767	29.3869	29.1475	29.1861	29.8851	0.0647357	0.10872	0.415159	29.4126	29.3869	29.1861				5	5	4	13.4	13.4	11.9	52.063	0	34.45	12206000000	83	Q92879;Q92879-4;G5EA30;Q92879-2;Q92879-3;Q92879-6;E9PSH0;Q92879-5;E9PQK4;E9PKU1;E9PKA1;F5H4Y5;F5H0D8	Q92879;Q92879-4;G5EA30;Q92879-2;Q92879-3;Q92879-6;E9PSH0;Q92879-5;E9PQK4;E9PKU1	CUGBP Elav-like family member 1	CELF1
[truncated: 5,484 more rows]
