# Supplementary material for: Glucose-regulated and drug-perturbed phosphoproteome reveals molecular mechanisms controlling insulin secretion
Source: Nat Commun. 2016 Nov 14;7:13250. doi: 10.1038/ncomms13250 (PMC5114537; doi:10.1038/ncomms13250)
Supplement: Supplementary Data 8 — Summary of the glucose modulated proteome [file ncomms13250-s10.xlsx]

## Sheet: Min6 glucose-modulated proteome
LFQ intensity 0h (log2)					LFQ intensity 6h (log2)			LFQ intensity 12h (log2)			St.dev			Median
0h_1	0h_2	0h_3	0h_4	0h_5	6h_1	6h_2	6h_3	12h_1	12h_2	12h_3	stddev 0h	stddev 6h	stddev 12h	0h	6h	12h	Intensity	MS/MS Count	PEP	Protein IDs	Majority protein IDs	Protein names	Gene names
21.7611	22.2481	18.7944	21.462	20.5282	21.9032	21.0802	20.0342	20.0107	20.9063	18.8682	1.36283	0.936714	1.02154	21.462	21.0802	20.0107	2854700000	19	1.25e-131	Q80Z24;D3Z4T6;A0A4W9;H3BKU7	Q80Z24;D3Z4T6;A0A4W9	Neuronal growth regulator 1	Negr1
22.8373	22.7166	22.7195	24.0076	23.3382	22.9954	22.4536	22.1221	22.1383	22.5794	21.0249	0.556422	0.440849	0.801113	22.8373	22.4536	22.1383	12235000000	87	1.3e-224	Q8K2D3;A0ELI5;D3YYS4;D6RCX6	Q8K2D3;A0ELI5	Enhancer of mRNA-decapping protein 3	Edc3
21.6462	21.8298	21.1378	22.9822	21.7854	20.7004	21.6574	19.3714	21.3916	19.6618	19.6314	0.676714	1.14803	1.00759	21.7854	20.7004	19.6618	46153000000	202	0	A0JNY3;Q8BUV3	A0JNY3;Q8BUV3	Gephyrin;Molybdopterin adenylyltransferase;Molybdopterin molybdenumtransferase	Gphn
25.7702	26.0448	25.2701	26.9597	25.9407	23.2707	23.7803	24.6172	24.4687	24.4514	24.1184	0.614831	0.679848	0.197441	25.9407	23.7803	24.4514	49576000000	220	0	Q9ERF3;A0MNP4;Q8BVQ0;F6U7Z8	Q9ERF3;A0MNP4;Q8BVQ0;F6U7Z8	WD repeat-containing protein 61	Wdr61
19.2198	22.1637	21.1241	20.0353	20.1444	19.7777	20.7667	18.8522	18.7445	18.6207	22.1283	1.13266	0.957426	1.99034	20.1444	19.7777	18.7445	11890000000	46	3.32e-49	Q78PG9;A0PK78	Q78PG9;A0PK78	Coiled-coil domain-containing protein 25	Ccdc25
18.9446	12.3986	18.5244	19.5466	19.3685	18.3434	18.5381	17.8949	17.6683	17.132	18.6091	3.02123	0.32984	0.747724	18.9446	18.3434	17.6683	4286100000	42	9.72e-130	Q8BHW2;A2A8Y5;A0ZV96	Q8BHW2;A2A8Y5;A0ZV96	Protein OSCP1	Oscp1
29.2754	29.6051	29.0546	30.1599	29.4914	28.8214	28.9666	29.2999	29.1645	29.0969	28.8558	0.41651	0.245335	0.162272	29.4914	28.9666	29.0969	794000000000	1678	0	Q8BHN3-2;A1A4T2	Q8BHN3-2;A1A4T2	Neutral alpha-glucosidase AB	Ganab
20.5463	20.5938	16.7892	21.1309	20.3555	18.0571	18.2494	17.507	18.4669	18.3431	16.5862	1.75338	0.385302	1.05191	20.5463	18.0571	18.3431	932560000	8	1.84e-15	A1A5B6;E9PWX7	A1A5B6;E9PWX7	TBC1 domain family member 25	Tbc1d25
19.9128	20.7686	19.8332	21.8061	20.5296	19.4829	19.4941	18.9479	18.6011	18.2234	18.9659	0.797466	0.312166	0.371269	20.5296	19.4829	18.6011	71248000000	468	0	Q8BX70;A1ILG8;Q8BX70-3;E9QLN1;Q8BX70-2;A1ILH1;A1ILH0;A1ILH2	Q8BX70;A1ILG8;Q8BX70-3;E9QLN1;Q8BX70-2	Vacuolar protein sorting-associated protein 13C	Vps13c
21.5854	24.4123	21.2791	21.5	23.7592	20.5167	21.5815	20.5938	21.3597	21.2729	20.2937	1.46367	0.593758	0.591991	21.5854	20.5938	21.2729	4262800000	48	7.04e-128	Q9CS00;A1L013	Q9CS00;A1L013	Cactin	Cactin
20.7103	19.969	20.1356	21.1936	19.4631	20.1459	21.3376	20.0933	19.9339	20.1154	21.017	0.671509	0.703705	0.580076	20.1356	20.1459	20.1154	2077800000	19	5.51e-07	Q920F6;A1L2Z0	Q920F6;A1L2Z0	Structural maintenance of chromosomes protein 1B;Structural maintenance of chromosomes protein	Smc1b
18.9755	21.6764	19.7654	22.0355	21.5992	18.8783	16.3932	20.7022	20.8861	19.6894	20.1498	1.35388	2.16294	0.603628	21.5992	18.8783	20.1498	1662300000	21	1.14e-65	P97432;A2A4N7;A1L329;Q05BC8;A2A4N5;F6S397;A2A4N8;F6VIQ4	P97432;A2A4N7;A1L329;Q05BC8;A2A4N5;F6S397;A2A4N8;F6VIQ4	Next to BRCA1 gene 1 protein	Nbr1
23.0443	22.976	21.39	23.2439	22.9386	20.6435	21.051	19.7723	20.8155	20.242	21.0611	0.751973	0.653212	0.420346	22.976	20.6435	20.8155	8183800000	70	3.38e-145	A1L341;Q61214;A9C475;F6ZS07;A9C478;A9C477	A1L341;Q61214;A9C475;F6ZS07	Dual specificity tyrosine-phosphorylation-regulated kinase 1A	Dyrk1a
17.1758	19.3719	18.5864	21.268	17.5273	20.4656	19.3451	18.5686	16.6825	16.5583	18.132	1.63711	0.953684	0.874929	18.5864	19.3451	16.6825	1506200000	17	8.03e-36	P82198;A1L353;Q3UXJ2	P82198;A1L353;Q3UXJ2	Transforming growth factor-beta-induced protein ig-h3	Tgfbi
22.6834	23.5638	21.6416	24.7471	23.7063	20.1651	21.7462	19.8805	22.4636	21.933	20.5198	1.16772	1.00513	1.00474	23.5638	20.1651	21.933	6492800000	69	1.21e-157	Q9WUN2;A1L361	Q9WUN2;A1L361	Serine/threonine-protein kinase TBK1	Tbk1
23.1968	24.771	23.2663	24.8896	24.2812	25.5342	25.4941	25.9988	25.1366	25.0225	22.9443	0.808635	0.28053	1.23411	24.2812	25.5342	25.0225	6930300000	46	2.64e-60	Q9D7Z3;A1L3B6;Q9D7Z3-2	Q9D7Z3;A1L3B6;Q9D7Z3-2	Nucleolar protein 7	Nol7
28.8053	28.883	28.341	29.2258	28.5085	26.1544	27.3827	26.1994	27.7707	27.539	27.3593	0.343766	0.696532	0.206247	28.8053	26.1994	27.539	118000000000	343	0	P26516;A1L3B8	P26516;A1L3B8	26S proteasome non-ATPase regulatory subunit 7	Psmd7
20.4302	20.674	20.2946	21.1974	20.6131	18.504	18.1336	18.8747	19.4353	18.8481	19.3533	0.344918	0.37055	0.318003	20.6131	18.504	19.3533	1492200000	16	3.87e-30	A1L3P4;E9QAX8;B0QZV3;D3Z0Q9	A1L3P4;E9QAX8;B0QZV3	Sodium/hydrogen exchanger	Slc9a6
18.8343	19.0943	19.8107	19.7545	20.0186	16.2171	19.124	20.0794	20.2299	20.6525	15.7982	0.509404	2.01164	2.68895	19.7545	19.124	20.2299	10385000000	69	2.23e-129	Q05186;A2A3Z8	Q05186;A2A3Z8	Reticulocalbin-1	Rcn1
23.8054	24.8569	22.3923	25.1151	24.6807	26.5483	26.4554	26.8365	25.4437	25.6998	24.6788	1.10894	0.198715	0.531209	24.6807	26.5483	25.4437	26067000000	154	2.36e-129	P63015-2;A2A410;F6RVI0;A2A409;E9PWD7;B7ZBX1;F7BI93	P63015-2;A2A410;F6RVI0;A2A409;E9PWD7;B7ZBX1;F7BI93	Paired box protein Pax-6	Pax6
18.0992	17.3101	18.4163	17.9492	19.0901	23.1775	22.7411	23.3048	21.7249	21.5663	20.7438	0.651996	0.295637	0.526659	18.0992	23.1775	21.5663	1033300000	7	4.66e-126	P63015;A2A411;F8WGP8;F6VV60;B2FDB2;G3UY82;Q8VBX9;A2A412;Q3UTV5;Q8VHH9;E9Q9Y8	P63015;A2A411;F8WGP8;F6VV60;B2FDB2	Paired box protein Pax-6	Pax6
22.1057	21.6535	21.4775	23.1257	22.5312	23.764	24.1796	23.624	22.6005	22.6056	22.5617	0.669685	0.288968	0.0240089	22.1057	23.764	22.6005	57965000000	280	0	A2A432;A2A432-2;E9PXY1	A2A432;A2A432-2;E9PXY1	Cullin-4B	Cul4b
23.1995	23.5154	22.8232	24.7533	22.5324	21.3174	19.1992	20.6761	21.8034	21.7664	19.8414	0.860836	1.08622	1.12223	23.1995	20.6761	21.7664	3709100000	23	2.81e-102	Q811Q9-2;A2A451;Q811Q9;A2A450	Q811Q9-2;A2A451;Q811Q9;A2A450	Choline-phosphate cytidylyltransferase B	Pcyt1b
16.7039	18.9831	17.6951	22.0622	21.7559	18.7503	17.3622	22.2891	20.9724	20.2409	20.5497	2.39682	2.54048	0.367225	18.9831	18.7503	20.5497	9504200000	65	2.42e-92	Q9ET26;A2A462;E9Q233	Q9ET26;A2A462;E9Q233	RING finger protein 114	Rnf114
21.7509	23.0367	22.5449	23.6904	23.0108	21.0529	21.3631	21.7573	22.4304	22.4591	22.0244	0.717414	0.353033	0.243113	23.0108	21.3631	22.4304	2331200000	30	4.11e-29	Q8R4D1;Q8R4D1-4;A2A464;Q8R4D1-2	Q8R4D1;Q8R4D1-4;A2A464;Q8R4D1-2	Sodium/hydrogen exchanger 8	Slc9a8
20.4472	21.9078	20.573	21.8578	20.4595	22.9339	22.6715	22.179	20.4245	20.9632	19.2057	0.76288	0.38325	0.900414	20.573	22.6715	20.4245	13664000000	107	5.34e-293	E9Q8D1;A2A483;E9Q8D3;A2A484;Q3UH28;A2A482	E9Q8D1;A2A483;E9Q8D3;A2A484;Q3UH28;A2A482		Zmynd8
17.9918	18.2416	16.3263	19.6419	17.3006	19.7836	19.4272	16.7454	18.3556	18.2318	17.8262	1.22425	1.66081	0.276918	17.9918	19.4272	18.2318	899660000	8	1.23e-280	A2A485;A2A480;A2A481;A2A486	A2A485;A2A480;A2A481		Zmynd8
17.6483	21.284	22.5659	23.4864	21.7922	23.4902	23.3608	21.2153	22.113	21.9862	19.292	2.23299	1.2777	1.59336	21.7922	23.3608	21.9862	5204800000	36	2.15e-118	A2A4A1;Q91ZF0;F6TF70;F7CGC9	A2A4A1;Q91ZF0;F6TF70;F7CGC9	DnaJ homolog subfamily C member 24	Dnajc24
22.9267	22.7949	17.5897	23.4144	23.1017	21.1719	20.5114	18.4549	17.6141	21.3101	16.7031	2.45712	1.41701	2.43977	22.9267	20.5114	17.6141	749280000	7	3.87e-17	Q9CQU8;A2A4A5	Q9CQU8;A2A4A5	Mitochondrial inner membrane protease subunit 1	Immp1l
18.6446	20.7405	18.905	21.4322	20.8495	19.1644	17.2176	19.8246	18.6427	20.5723	15.3464	1.25419	1.35538	2.64257	20.7405	19.1644	18.6427	34130000000	157	0	Q62077;A2A4A6;A2A4A7;G3UXP4;F6SLL0;G3V016	Q62077;A2A4A6;A2A4A7	1-phosphatidylinositol 4,5-bisphosphate phosphodiesterase gamma-1	Plcg1
18.2778	16.8341	18.4116	18.8917	20.465	18.857	20.0532	17.7332	16.2064	18.2495	17.0832	1.30558	1.16019	1.02496	18.4116	18.857	17.0832	1340000000	15	1.55e-38	Q99PI4;A2A4B3;Q149B0;A2A4B1	Q99PI4;A2A4B3;Q149B0;A2A4B1	Phosphatidate phosphatase LPIN3	Lpin3
21.6634	22.2451	21.2919	23.0367	21.6786	18.7071	19.5535	20.4924	19.2746	19.8692	19.6503	0.680331	0.893049	0.300726	21.6786	19.5535	19.6503	30601000000	146	0	P33609;A2A4H0;B9EHJ9	P33609;A2A4H0;B9EHJ9	DNA polymerase alpha catalytic subunit	Pola1
23.6318	22.1858	21.0599	23.4196	22.9532	21.5097	21.3268	21.2951	20.3952	21.6484	20.2389	1.04786	0.115839	0.772618	22.9532	21.3268	20.3952	12528000000	23	0	Q91V92;A2A4H2	Q91V92;A2A4H2	ATP-citrate synthase	Acly
22.2633	23.7318	23.6759	24.3545	23.8524	24.3346	24.7148	24.0028	23.9755	24.2308	22.3157	0.781008	0.356274	1.03985	23.7318	24.3346	23.9755	75365000000	355	0	Q02257;A2A4H7	Q02257;A2A4H7	Junction plakoglobin	Jup
22.5662	22.166	17.6526	24.5805	23.3444	23.3085	24.8211	24.7645	22.2638	21.9668	22.11	2.63131	0.857428	0.148531	22.5662	24.7645	22.11	21025000000	115	7.38e-255	O54941;A2A4L8;C0IMW9	O54941;A2A4L8	SWI/SNF-related matrix-associated actin-dependent regulator of chromatin subfamily E member 1	Smarce1
17.7854	16.8682	18.1238	20.5977	18.5334	21.5295	21.8934	21.217	17.9348	18.1026	18.034	1.38261	0.338526	0.0843642	18.1238	21.5295	18.034	6412400000	54	4.47e-205	A2A4P0;F6ZF21;A2A4N9	A2A4P0;F6ZF21;A2A4N9	ATP-dependent RNA helicase DHX8	Dhx8
21.4093	21.5638	21.2076	22.6673	21.6854	23.5609	15.8979	17.6972	18.7148	17.4901	18.0699	0.565945	4.00712	0.612638	21.5638	17.6972	18.0699	9021000000	43	2.58e-292	Q9D8C4;A2A4Q1;D6RFB1	Q9D8C4;A2A4Q1	Interferon-induced 35 kDa protein homolog	Ifi35
18.6747	18.8269	20.4991	17.4676	17.298	17.9424	18.0392	19.0689	17.5057	21.274	20.2785	1.28746	0.62432	1.95276	18.6747	18.0392	20.2785	1413800000	10	8.43e-43	P48754;A2A4Q4	P48754;A2A4Q4	Breast cancer type 1 susceptibility protein homolog	Brca1
18.2073	16.7886	17.2528	19.4203	18.9785	19.0127	18.9328	16.259	19.5628	19.7679	17.5916	1.11351	1.56729	1.20166	18.2073	18.9328	19.5628	10442000000	13	6.45e-06	A2A4U6	A2A4U6		Zfp334
24.652	24.5589	24.4195	23.481	23.6915	23.2143	23.5715	23.767	24.0319	23.7296	23.7668	0.53597	0.280265	0.164847	24.4195	23.5715	23.7668	11846000000	55	6.21e-113	Q9D1C1;A2A4Z0;A2A4Z1	Q9D1C1;A2A4Z0;A2A4Z1	Ubiquitin-conjugating enzyme E2 C	Ube2c
30.1701	30.7249	28.8751	31.6152	31.2852	29.5546	30.1795	30.6237	30.3897	29.8972	30.2093	1.07867	0.537089	0.249168	30.7249	30.1795	30.2093	262000000000	424	1.54e-78	P84099;A2A547;Q5I0T8	P84099;A2A547;Q5I0T8	60S ribosomal protein L19;Ribosomal protein L19	Rpl19
28.1901	28.3734	27.2341	29.2863	28.2725	26.9696	26.693	27.3934	27.4499	27.309	26.8246	0.728531	0.352768	0.327998	28.2725	26.9696	27.309	226000000000	742	0	Q9Z1G4-3;A2A5A2;Q9Z1G4-2;A2A5A0;Q3TY98;A2A599;Q920R6;E9Q4L3	Q9Z1G4-3;A2A5A2;Q9Z1G4-2;A2A5A0;Q3TY98	V-type proton ATPase 116 kDa subunit a isoform 1	Atp6v0a1
25.6305	25.3306	24.5204	26.9624	25.6825	23.68	24.2856	23.0046	24.5479	24.6271	23.6555	0.880169	0.640817	0.539545	25.6305	23.68	24.5479	52350000000	270	0	Q9QYI3;A2A5E2;F7BTP8;A2A5E1	Q9QYI3;A2A5E2	DnaJ homolog subfamily C member 7	Dnajc7
25.3356	25.1604	24.49	26.1516	25.2599	23.0233	21.8043	23.247	24.1319	24.3665	23.9362	0.591943	0.776465	0.215444	25.2599	23.0233	24.1319	8235200000	43	1.7e-30	Q9CR56;A2A5E5;F6XZA4;A2A5E4	Q9CR56;A2A5E5	NF-kappa-B inhibitor-interacting Ras-like protein 2	Nkiras2
20.364	18.1332	17.8703	18.782	18.2348	19.3677	17.2494	20.704	20.3728	20.3409	20.2957	0.999877	1.74199	0.0387411	18.2348	19.3677	20.3409	530700000	6	2.05e-08	Q9QZI9;A2A5I1;E9Q7J1	Q9QZI9;A2A5I1;E9Q7J1	Serine incorporator 3	Serinc3
18.2143	17.7867	19.3205	18.4314	16.8232	17.1777	16.889	17.5865	17.1592	16.0821	17.2035	0.913746	0.350469	0.635039	18.2143	17.1777	17.1592	117170000	2	5.77e-10	A2A5K6	A2A5K6	Zinc finger protein 335	Znf335
22.8156	23.236	23.193	24.1626	23.1729	19.3411	19.8675	20.7192	21.0657	20.2741	21.284	0.502279	0.695419	0.53138	23.193	19.8675	21.0657	5507700000	50	1.43e-90	Q9JI11;A2A5L8;A2A5M9;Q8CDG4;F7BYZ4	Q9JI11;A2A5L8	Serine/threonine-protein kinase 4;Serine/threonine-protein kinase 4 37kDa subunit;Serine/threonine-protein kinase 4 18kDa subunit	Stk4
24.8127	23.9998	23.3665	27.2306	25.7061	24.2985	25.1241	25.5158	24.5123	24.5819	24.4151	1.51454	0.621405	0.0837795	24.8127	25.1241	24.5123	143000000000	174	0	Q9CQV8;Q9CQV8-2;A2A5N2;A2A5N1	Q9CQV8;Q9CQV8-2;A2A5N2;A2A5N1	14-3-3 protein beta/alpha;14-3-3 protein beta/alpha, N-terminally processed	Ywhab
22.4386	24.1102	22.6116	25.1123	24.4646	19.6396	18.9528	19.7184	22.672	22.0839	15.9532	1.17388	0.421118	3.72097	24.1102	19.6396	22.0839	7290200000	61	3.94e-143	Q9QZS5;E9Q4F0;A2A5N9;Q9QZS5-2	Q9QZS5;E9Q4F0;A2A5N9;Q9QZS5-2	Serine/threonine-protein kinase Sgk2	Sgk2
20.8274	18.5993	19.8294	19.9851	21.8066	15.7261	17.5535	17.2324	17.7942	17.3816	17.7832	1.19584	0.975657	0.235104	19.9851	17.2324	17.7832	1108200000	8	3.4e-13	Q62559;A2A5P1;F6RBL8;A2A5P0	Q62559;A2A5P1;F6RBL8;A2A5P0	Intraflagellar transport protein 52 homolog	Ift52
24.3402	24.2683	23.1102	24.8478	24.3447	20.8845	20.6759	21.1451	22.6934	22.5849	22.2333	0.642454	0.23508	0.240516	24.3402	20.8845	22.5849	61665000000	429	0	A2A5R2;F6YCJ0	A2A5R2	Brefeldin A-inhibited guanine nucleotide-exchange protein 2	Arfgef2
21.8086	21.0883	20.4577	23.6824	22.0904	22.0418	22.1812	22.3939	21.9341	21.8665	20.6197	1.21787	0.177317	0.740127	21.8086	22.1812	21.8665	10974000000	101	1.54e-172	A2A5R8;Q9DBE7;Q9Z108;A2A5S2	A2A5R8;Q9DBE7;Q9Z108;A2A5S2	Double-stranded RNA-binding protein Staufen homolog 1	Stau1
24.869	26.2155	26.0274	29.2441	25.9868	28.8236	29.0116	29.1817	28.629	28.6377	28.6586	1.63959	0.179124	0.0152134	26.0274	29.0116	28.6377	453000000000	718	0	Q9ERK4;A2A5S1;E9Q1T9;F6ZEW4;E9QAX7;F7D1H9	Q9ERK4;A2A5S1;E9Q1T9;F6ZEW4	Exportin-2	Cse1l
17.7492	22.1404	19.9182	19.0739	17.9904	17.0659	17.5496	17.8813	17.7231	17.035	17.8317	1.77437	0.410054	0.432051	19.0739	17.5496	17.7231	2440900000	7	0.00014206	P55194;A2A5V3;A2A5V2;A2A5V4	P55194;A2A5V3;A2A5V2;A2A5V4	SH3 domain-binding protein 1	Sh3bp1
22.1694	23.1631	22.1369	22.4391	20.6497	20.6475	20.6954	22.5717	17.2609	17.6702	17.7017	0.915702	1.09737	0.245908	22.1694	20.6954	17.6702	3484800000	25	8.89e-65	Q923X4;Q923X4-2;Q3UQ95;A2A5W4;F6XNT0;B7ZC40	Q923X4;Q923X4-2;Q3UQ95;A2A5W4;F6XNT0;B7ZC40	Glutaredoxin-2, mitochondrial	Glrx2
18.4779	15.7144	17.8012	19.002	14.9351	15.6593	17.4757	17.8087	17.9961	17.5991	17.3707	1.77324	1.15687	0.316464	17.8012	17.4757	17.5991	882550000	12	4.96e-36	A2A690;A2A690-2;F6VP19;F6VCI2	A2A690;A2A690-2;F6VP19	Protein TANC2	Tanc2
20.3467	19.8819	19.4443	22.2461	21.1274	19.8869	21.0311	19.8218	20.3933	20.8516	20.0253	1.10712	0.680176	0.413972	20.3467	19.8869	20.3933	2851100000	46	1.48e-89	A2A6A1;F6QGP8	A2A6A1	G patch domain-containing protein 8	Gpatch8
22.3047	18.4217	17.3517	23.6325	18.1261	24.7719	25.94	23.6389	22.9971	22.6941	24.4079	2.80702	1.15059	0.914629	18.4217	24.7719	22.9971	11443000000	58	9e-207	P83917;A2A6C8;Q7TPM0;Q9CYJ8	P83917;A2A6C8;Q7TPM0;Q9CYJ8	Chromobox protein homolog 1	Cbx1
24.2081	24.5422	23.8863	25.6998	24.3515	24.4175	24.5642	24.4356	24.1399	23.6438	23.6574	0.692482	0.0799857	0.282579	24.3515	24.4356	23.6574	37046000000	229	0	Q99LM2;A2A6E3;A2A6D9;B0QZI8;A2A6E1;F2Z486;D6RJ46;A2A6E0;D6RII4;Q60636-2	Q99LM2;A2A6E3	CDK5 regulatory subunit-associated protein 3	Cdk5rap3
30.6276	30.7398	29.3491	30.2147	30.7478	29.9282	30.2166	30.0152	30.0297	29.8301	29.7958	0.592948	0.147934	0.12631	30.6276	30.0152	29.8301	299000000000	488	2.56e-138	P62830;A2A6F9;A2A6F8	P62830;A2A6F9	60S ribosomal protein L23	Rpl23
22.4101	22.8306	22.0976	23.9518	22.7967	16.0388	18.2068	17.9988	19.3914	19.7399	19.9822	0.702045	1.19618	0.296987	22.7967	17.9988	19.7399	19387000000	155	2.83e-289	Q9Z160;A2A6N7;F6ZJ01;Q810S7;A2A6N9;F6QQB5;F6RK91;F6V3F1;F6YD49	Q9Z160;A2A6N7;F6ZJ01	Conserved oligomeric Golgi complex subunit 1	Cog1
17.8073	18.3506	18.0666	19.0307	16.9837	20.2902	18.0741	16.6488	17.3196	17.1368	18.2726	0.749714	1.83496	0.609872	18.0666	18.0741	17.3196	2023900000	28	1.52e-70	Q6V4S5;A2A6P3;B1ASR7;Q6V4S5-3;Q6V4S5-2	Q6V4S5;A2A6P3;B1ASR7	Protein sidekick-2	Sdk2
21.602	21.6926	18.7182	21.2715	20.3705	19.0165	19.8248	18.9462	18.4403	20.529	16.2334	1.24064	0.488233	2.14807	21.2715	19.0165	18.4403	3756300000	33	1.18e-157	A2A6Q5;A2A6Q5-3;A2A6Q5-2;Q8R568	A2A6Q5;A2A6Q5-3;A2A6Q5-2	Cell division cycle protein 27 homolog	Cdc27
18.2673	19.8124	17.4088	19.3061	17.7786	16.7086	16.9949	17.3364	17.7837	17.8722	17.4629	1.01691	0.314304	0.215357	18.2673	16.9949	17.7837	91596000	1	3.07e-06	Q3TB48;A2A6S1;A2A6S0	Q3TB48;A2A6S1;A2A6S0	Transmembrane protein 104	Tmem104
25.1781	25.4794	25.0239	27.198	25.839	24.3061	24.9281	24.9006	24.6978	24.6087	24.4457	0.870623	0.351442	0.127843	25.4794	24.9006	24.6087	30261000000	203	6.51e-236	Q61578;A2A6S3	Q61578;A2A6S3	NADPH:adrenodoxin oxidoreductase, mitochondrial	Fdxr
19.8185	20.544	21.2729	21.0431	21.9278	17.3635	20.5973	21.2878	21.2853	21.3341	21.2116	0.792152	2.09501	0.061671	21.0431	20.5973	21.2853	2481500000	25	7.14e-140	A2A6T1	A2A6T1	Cerebellar degeneration-related protein 2-like	Cdr2l
23.2173	24.1117	23.4476	26.1434	24.9032	22.4749	23.5205	22.7616	23.7088	24.2166	22.04	1.19115	0.540279	1.13874	24.1117	22.7616	23.7088	3308200000	28	0	Q8BSL7;A2A6T7;A2A6T9;D3YV25;E9Q2C2	Q8BSL7;A2A6T7	ADP-ribosylation factor 2	Arf2
18.5	17.9832	20.6637	18.5344	18.4155	17.2901	19.7376	18.0876	18.0183	17.1955	18.4223	1.0544	1.24825	0.625201	18.5	18.0876	18.0183	8638300000	56	0	Q8VCA8;A2A712;A2A709	Q8VCA8;A2A712	Secernin-2	Scrn2
26.7771	27.1772	25.5102	27.8157	26.4309	25.3277	25.6719	25.2581	25.6328	25.7914	24.6792	0.85988	0.221565	0.601595	26.7771	25.3277	25.6328	23757000000	149	0	Q3TBW2;A2A714;A2A715	Q3TBW2;A2A714;A2A715	39S ribosomal protein L10, mitochondrial	Mrpl10
20.3565	21.4925	20.481	22.6003	22.0182	17.8083	18.9764	18.9188	20.8034	20.0292	17.8386	0.970099	0.658406	1.53776	21.4925	18.9188	20.0292	2669100000	36	6.04e-166	A2A716;F8VQM4;E9Q8N9	A2A716;F8VQM4	Oxysterol-binding protein	Osbpl7
23.2166	23.4335	22.6264	24.9232	24.0041	21.9514	22.9344	21.8459	21.6658	21.9197	22.2513	0.870124	0.600313	0.293608	23.4335	21.9514	21.9197	6666600000	76	1.61e-86	P39098;P39098-2;A2A724;A2A723	P39098;P39098-2;A2A724	Mannosyl-oligosaccharide 1,2-alpha-mannosidase IB	Man1a2
16.627	22.594	19.8484	20.2594	18.3442	23.7702	23.6185	24.3544	21.8178	22.6117	21.3137	2.22794	0.388556	0.65437	19.8484	23.7702	21.8178	3952800000	31	5.51e-42	P70353;A2A765;A2A763;Q3U114;A2A762;A2A764	P70353;A2A765;A2A763;Q3U114	Nuclear transcription factor Y subunit gamma	Nfyc
18.069	19.5532	17.86	19.4991	20.2611	19.5483	19.6389	19.7285	19.3306	19.2146	17.4583	1.03684	0.0901008	1.04909	19.4991	19.6389	19.2146	4634600000	45	5.29e-164	A2A791;A2A791-2;F6VYE2	A2A791;A2A791-2;F6VYE2	Zinc finger MYM-type protein 4	Zmym4
24.1693	24.1283	22.5131	26.3391	25.7601	21.6274	22.1179	21.0171	21.3307	21.632	21.564	1.51095	0.551486	0.158027	24.1693	21.6274	21.564	18467000000	132	0	Q8CFX1;A2A7A7;A2A7A8	Q8CFX1;A2A7A7	GDH/6PGL endoplasmic bifunctional protein;Glucose 1-dehydrogenase;6-phosphogluconolactonase	H6pd
22.6516	22.8608	22.6935	23.5321	22.5952	21.3092	21.3618	21.9539	22.5595	22.4113	22.0796	0.384958	0.358	0.245728	22.6935	21.3618	22.4113	3238600000	63	2.85e-24	O35454;F8WHE3;Q3UM91;A2A7F6;E9Q741	O35454;F8WHE3;Q3UM91;A2A7F6;E9Q741	Chloride transport protein 6	Clcn6
20.361	17.8885	17.9213	22.468	17.8807	16.8135	17.7596	17.3963	16.1289	17.6597	17.2664	2.06576	0.477275	0.794978	17.9213	17.3963	17.2664	677490000	5	3.98e-09	Q9WU20;F6Z4F8;A2A7F7;E9PZU0;Q8CJA5;F7BGN3;A2A7F9	Q9WU20;F6Z4F8;A2A7F7;E9PZU0	Methylenetetrahydrofolate reductase	Mthfr
21.1694	22.8166	18.0882	19.2782	18.6179	17.5716	17.0559	17.8705	21.2246	20.5768	17.6013	1.9613	0.41208	1.93225	19.2782	17.5716	20.5768	448700000	6	1.18e-38	A2A7G6;A2A7G7;Q9D752;A2A7G8	A2A7G6;A2A7G7;Q9D752;A2A7G8	Mitotic spindle assembly checkpoint protein MAD2B	Mad2l2
16.3418	19.0156	16.2508	18.5937	17.2756	16.874	17.5386	18.1103	15.8412	17.8944	16.7182	1.26939	0.618731	1.03023	17.2756	17.5386	16.7182	2111600000	26	8.03e-137	Q5EBG8;A2A7Q3	Q5EBG8;A2A7Q3	Uncharacterized protein C1orf50 homolog
18.1147	18.9368	19.1322	19.0632	17.9395	18.3409	21.1957	16.1797	17.6297	18.9412	16.5136	0.564812	2.51598	1.21511	18.9368	18.3409	17.6297	916340000	13	7.36e-27	Q3V1T4;A6PW84;A2A7Q5;Q3V1T4-3;Q3V1T4-2;E9QNM0;F2Z499	Q3V1T4;A6PW84;A2A7Q5;Q3V1T4-3;Q3V1T4-2;E9QNM0	Prolyl 3-hydroxylase 1	Lepre1
26.2477	26.5168	25.174	27.5742	26.7577	24.9292	25.3183	25.8088	24.9445	24.8927	24.9429	0.87063	0.440773	0.0294555	26.5168	25.3183	24.9429	174000000000	528	0	A2A7S7;Q91WQ3;F6VXZ2	A2A7S7;Q91WQ3	Tyrosine--tRNA ligase, cytoplasmic;Tyrosine--tRNA ligase, cytoplasmic, N-terminally processed	Yars
17.3544	18.6236	15.9711	18.9784	19.79	17.3526	17.7827	15.8858	16.8627	16.0045	16.7281	1.49838	0.994545	0.461559	18.6236	17.3526	16.7281	220460000	3	1.25e-12	A2A7S8;A2A7S8-2;A2A7S8-3;A2A7S8-4	A2A7S8;A2A7S8-2;A2A7S8-3;A2A7S8-4	Uncharacterized protein KIAA1522	Kiaa1522
17.0459	19.0807	19.389	19.3007	19.4206	17.5945	15.8172	17.7132	16.5515	15.7168	17.2191	1.01578	1.06205	0.752698	19.3007	17.5945	16.5515	438340000	9	2.56e-19	Q3TJB1;A2A7T8;A2A7U0	Q3TJB1;A2A7T8		Zmym1
23.1669	23.9132	22.4374	24.1738	23.3828	21.2565	20.6888	21.8053	21.0782	21.2525	22.3803	0.678651	0.558276	0.706845	23.3828	21.2565	21.2525	8538100000	84	2.44e-124	Q9R0E2;A2A7Z0;A8Y5E6;E9PXE3;F6WNR1	Q9R0E2;A2A7Z0	Procollagen-lysine,2-oxoglutarate 5-dioxygenase 1	Plod1
27.4819	28.0198	27.095	28.4677	28.0721	27.8044	27.78	28.0781	27.898	27.7318	27.3804	0.539134	0.165515	0.264265	28.0198	27.8044	27.7318	77641000000	255	1.88e-231	Q9CQU0;A2A7Z2	Q9CQU0;A2A7Z2	Thioredoxin domain-containing protein 12	Txndc12
26.4118	27.0955	25.5399	26.4013	26.1609	26.0308	26.7897	26.461	26.8293	26.9329	26.5843	0.559082	0.380579	0.179016	26.4013	26.461	26.8293	73338000000	227	0	Q9CQH7;A2A7Z4	Q9CQH7;A2A7Z4	Transcription factor BTF3 homolog 4	Btf3l4
22.1742	22.0164	20.5222	23.2474	22.5306	22.2687	21.7854	21.5465	20.4077	20.7143	21.1637	1.00048	0.367928	0.380241	22.1742	21.7854	20.7143	18582000000	147	4.08e-290	A2A841;P48193;P48193-2;A2A840;E9PWN6;A2A842;A2A839;A2A838;A2AD32;E9Q6Q1;F7BUB8;F6S4K9;Q3V048;E9PWN5;F7CR30	A2A841;P48193;P48193-2;A2A840;E9PWN6;A2A842;A2A839;A2A838;A2AD32;E9Q6Q1	Protein 4.1	Epb4.1;Epb41
27.104	27.6733	26.3964	28.3613	27.4754	26.6724	26.8622	26.8482	26.6235	26.6168	26.3048	0.724445	0.105772	0.182099	27.4754	26.8482	26.6168	59374000000	363	0	Q9DCS3;A2A846;A2A845	Q9DCS3;A2A846	Trans-2-enoyl-CoA reductase, mitochondrial	Mecr
29.4597	30.4791	27.7664	26.6703	26.1862	31.092	31.4658	31.2797	30.6148	31.1335	27.6507	1.82525	0.186901	1.87904	27.7664	31.2797	30.6148	117000000000	154	2e-236	P84244;P02301;A2A852;F8WI35;E0CZ27;E0CYR7;E0CYN1;E9PZA5	P84244;P02301;A2A852;F8WI35;E0CZ27	Histone H3.3;Histone H3.3C;Histone H3	H3f3a;H3f3c
21.3573	20.9408	19.8233	17.3891	20.5019	18.5769	15.518	16.9295	20.5059	20.4553	19.6129	1.56742	1.53097	0.501605	20.5019	16.9295	20.4553	1766800000	3	4.31e-06	A2A870;A2A870-2	A2A870;A2A870-2	Fas-binding factor 1	Fbf1
20.6518	20.8284	19.8436	21.3341	20.1012	15.6462	17.3785	16.6115	17.5601	17.5057	18.5096	0.592261	0.868039	0.564554	20.6518	16.6115	17.5601	301250000	6	3e-07	Q91WL6;A2A880;A2A879	Q91WL6;A2A880;A2A879	Sorting nexin-11	Snx11
25.2664	25.6258	24.5059	26.2809	25.778	24.9441	25.9447	26.2889	25.6886	25.3459	25.2893	0.660558	0.69859	0.216058	25.6258	25.9447	25.3459	64197000000	199	0	Q9R1P3;A2A882	Q9R1P3;A2A882	Proteasome subunit beta type-2	Psmb2
18.0457	23.3978	17.7103	23.8055	23.7024	24.4246	24.3718	23.5024	23.1691	24.0969	23.2183	3.15915	0.517864	0.522043	23.3978	24.3718	23.2183	11870000000	50	7.6e-161	P63024;A2A895;Q62442;Q62442-2;D3YTU0	P63024;A2A895	Vesicle-associated membrane protein 3	Vamp3
18.2923	18.7306	16.9645	19.2944	18.1373	15.3495	16.5806	17.6421	16.1839	16.7385	16.4744	0.863572	1.14734	0.277405	18.2923	16.5806	16.4744	1457100000	4	9.27e-10	P70270;A2A8F5	P70270;A2A8F5	DNA repair and recombination protein RAD54-like	Rad54l
20.8603	21.2275	18.4941	21.1726	19.4042	18.3682	19.276	17.8713	17.9052	19.728	17.8042	1.2223	0.712295	1.08273	20.8603	18.3682	17.9052	2266300000	15	1.37e-38	Q91X88;Q91X88-2;A2A8F9;Q91X88-3;A2A8F7	Q91X88;Q91X88-2;A2A8F9;Q91X88-3;A2A8F7	Protein O-linked-mannose beta-1,2-N-acetylglucosaminyltransferase 1	Pomgnt1
22.3068	22.5464	21.8434	23.0763	23.894	20.8286	21.4101	21.438	21.283	21.4037	20.9507	0.786389	0.344066	0.234592	22.5464	21.4101	21.283	30287000000	219	0	A2A8L5;F6S1X8;F6Y3V0	A2A8L5;F6S1X8;F6Y3V0	Receptor-type tyrosine-protein phosphatase F	Ptprf
25.8176	26.2701	25.3053	27.0221	26.5151	25.8401	26.0726	25.5884	25.4191	25.5919	25.0685	0.656848	0.242163	0.266685	26.2701	25.8401	25.4191	27972000000	247	0	Q8VCB1;A2A8R9	Q8VCB1;A2A8R9	Nucleoporin NDC1	Ndc1
23.8651	17.9471	16.6618	24.3029	24.0378	17.1938	21.9575	22.2754	17.5378	22.7526	22.1463	3.7359	2.84653	2.8519	23.8651	21.9575	22.1463	1136300000	13	3.44e-46	Q91VU1;A2A8S2;A2A8S4;A2A8S3	Q91VU1;A2A8S2;A2A8S4;A2A8S3	Protein YIPF1	Yipf1
22.4465	22.9447	22.4895	23.8512	22.7634	21.6459	22.375	21.589	22.6283	22.3663	22.1777	0.570001	0.438296	0.226294	22.7634	21.6459	22.3663	6241500000	60	4.95e-85	Q8BGQ6;A2A8U0;Q6PCQ6;A2A8T9;Q8BGQ6-2	Q8BGQ6;A2A8U0;Q6PCQ6;A2A8T9;Q8BGQ6-2	EF-hand calcium-binding domain-containing protein 14	Efcab14
23.7681	25.1887	24.4672	25.2989	24.1544	23.144	23.1657	25.1926	23.6171	23.3287	23.0691	0.659597	1.17655	0.274126	24.4672	23.1657	23.3287	9250000000	79	1.49e-65	A2A8U2;A2A8U2-3;E9Q2H6;A2A8U2-2;E9Q7X5	A2A8U2;A2A8U2-3;E9Q2H6;A2A8U2-2;E9Q7X5	Transmembrane protein 201	Tmem201
25.524	25.8526	24.049	26.7827	25.4724	24.3491	24.8958	23.9548	24.5655	24.9691	24.3699	0.983597	0.472552	0.305558	25.524	24.3491	24.5655	37497000000	284	3.82e-282	Q52KI8;A2A8V9;E9PUK6;E9QKA4;A2A8V8;Q52KI8-2;F6UK16;A2A983;F6T4M4;F7BWM1	Q52KI8;A2A8V9;E9PUK6;E9QKA4;A2A8V8;Q52KI8-2	Serine/arginine repetitive matrix protein 1	Srrm1
26.0721	25.8509	25.1415	27.2565	25.7873	24.9613	25.3048	25.4991	25.2564	24.9322	24.7295	0.772357	0.272327	0.265774	25.8509	25.3048	24.9322	16537000000	123	4.07e-57	Q9DC71;A2A8Y4	Q9DC71;A2A8Y4	28S ribosomal protein S15, mitochondrial	Mrps15
22.9545	23.2453	21.5534	24.0746	23.5615	20.1075	21.105	20.2706	20.5917	20.7836	19.439	0.947976	0.535075	0.727266	23.2453	20.2706	20.5917	10787000000	93	1.59e-265	A2A8Z1;F6UHR6;E9PXZ2;E9Q6C1;Q8VDM5;F8VQE8	A2A8Z1;F6UHR6;E9PXZ2;E9Q6C1;Q8VDM5	Oxysterol-binding protein-related protein 9;Oxysterol-binding protein	Osbpl9
18.7477	18.4111	17.6426	20.7591	18.4049	16.4029	16.2568	16.2359	17.2627	16.4272	17.0317	1.17127	0.0909864	0.431439	18.4111	16.2568	17.0317	5523300000	56	5.35e-161	A2A9B9;A8Y5H7;Q99J07	A2A9B9;A8Y5H7;Q99J07		Sec14l1
19.7757	17.1444	16.3043	19.0426	18.789	16.0819	17.306	17.6192	16.8762	17.436	16.9045	1.43589	0.812384	0.31535	18.789	17.306	16.9045	1830800000	20	2.37e-144	Q9JJ66;A2A9D2	Q9JJ66;A2A9D2	Cell division cycle protein 20 homolog	Cdc20
22.8721	20.0196	22.8977	24.781	23.0169	24.4604	24.8854	25.5374	23.9491	23.3604	23.4865	1.709	0.542472	0.309965	22.8977	24.8854	23.4865	132000000000	222	0	O35685;A2A9F5	O35685;A2A9F5	Nuclear migration protein nudC	Nudc
26.015	26.2537	26.1901	27.7605	26.9592	25.8074	25.6725	25.6745	25.946	25.9864	25.4919	0.724496	0.0773135	0.274582	26.2537	25.6745	25.946	25470000000	137	8.6e-166	A2A9I0;O35166;A2A9H9	A2A9I0;O35166;A2A9H9	Golgi SNAP receptor complex member 2	Gosr2
25.7574	26.0296	25.4447	27.0481	25.7066	23.94	25.2655	24.4079	24.6901	24.7653	24.8527	0.623026	0.672229	0.081376	25.7574	24.4079	24.7653	51826000000	291	3.14e-236	P24788;A2A9P5;A2A9P6;P24788-2;Q64434;Q05AA8	P24788;A2A9P5;A2A9P6;P24788-2	Cyclin-dependent kinase 11B	Cdk11b
21.9963	22.2118	22.5935	24.1345	23.0982	21.8123	23.3729	23.2544	22.5138	22.0571	22.5842	0.852076	0.868828	0.286171	22.5935	23.2544	22.5138	110000000000	398	0	Q8BHG1;A2A9Q1;A2A9Q2;A6PWC3;Q3V3G9	Q8BHG1;A2A9Q1;A2A9Q2;A6PWC3	Nardilysin	Nrd1
27.3132	27.5541	27.0574	28.6836	28.0549	27.7784	27.9785	28.1901	27.3966	27.5458	26.652	0.646516	0.205876	0.478812	27.5541	27.9785	27.3966	78935000000	337	9.05e-199	Q61701;A2A9S2;A2A9R8;A2A9R6;Q8BVA9;A2A9S0;A2A9S3;Q61701-2;A2A9R4;A2A9S1;A2A9R5	Q61701;A2A9S2;A2A9R8;A2A9R6;Q8BVA9;A2A9S0;A2A9S3;Q61701-2	ELAV-like protein 4	Elavl4
26.0708	26.5446	25.9395	27.4645	26.9133	25.3792	25.4685	26.0022	25.8134	25.5455	25.2126	0.625298	0.336882	0.300985	26.5446	25.4685	25.5455	30502000000	148	1.12e-112	Q9D0Q7;A2A9T8;F6TMQ3;F6QAU7	Q9D0Q7;A2A9T8;F6TMQ3	39S ribosomal protein L45, mitochondrial	Mrpl45
27.0138	27.4592	26.5432	28.1884	27.7415	26.0568	26.0603	26.4947	26.6147	25.8483	26.0598	0.637256	0.251817	0.395815	27.4592	26.0603	26.0598	27131000000	178	9.37e-103	Q80X85;A2A9W4	Q80X85;A2A9W4	28S ribosomal protein S7, mitochondrial	Mrps7
16.6815	18.6458	17.6209	17.0981	18.6402	17.122	15.8745	17.3382	18.7152	17.9656	17.2543	0.891269	0.790086	0.730534	17.6209	17.122	17.9656	5216200000	29	1.29e-190	Q8BMI3;A2A9W7;A2A9W5	Q8BMI3;A2A9W7	ADP-ribosylation factor-binding protein GGA3	Gga3
18.0236	16.7566	17.3535	18.9075	16.7454	15.7029	20.5436	22.7034	21.1826	16.0595	15.5382	0.919553	3.58479	3.11922	17.3535	20.5436	16.0595	14571000000	54	3.07e-261	P97825;A2A9X3	P97825;A2A9X3	Hematological and neurological expressed 1 protein	Hn1
21.029	20.4365	20.2619	24.8202	21.5125	20.3266	21.5107	21.4648	21.8676	21.7411	19.271	1.86057	0.670784	1.464	21.029	21.4648	21.7411	22418000000	95	4.5e-225	Q9JM14;A2A9X6;A2A9X5	Q9JM14;A2A9X6;A2A9X5	5(3)-deoxyribonucleotidase, cytosolic type	Nt5c
29.9386	29.6589	28.6079	30.6038	29.9452	26.9223	27.0522	27.7295	28.3064	28.6908	28.4597	0.727209	0.433432	0.193507	29.9386	27.0522	28.4597	142000000000	257	9.32e-87	Q62093;A2AA29;E9Q975;F7CZ20	Q62093;A2AA29;E9Q975	Serine/arginine-rich splicing factor 2	Srsf2
25.2572	25.2992	23.9259	26.3699	25.1165	23.5228	23.7577	24.0641	23.8909	23.8258	23.702	0.867739	0.271436	0.0959581	25.2572	23.7577	23.8258	22401000000	137	6.43e-88	P27601;A2AA49;Q9D034	P27601;A2AA49	Guanine nucleotide-binding protein subunit alpha-13	Gna13
17.7509	16.4689	16.9776	18.158	17.9733	16.986	16.5062	16.9433	17.6702	17.3307	17.2653	0.715914	0.265546	0.217363	17.7509	16.9433	17.3307	42842000	2	1.76e-16	Q6ZQF7;A2AA59;Q6ZQF7-2;A2AA60	Q6ZQF7;A2AA59;Q6ZQF7-2;A2AA60	Protein Jade-2	Phf15
25.251	25.6824	24.5333	26.816	25.5674	24.6332	25.7697	25.4818	24.7899	24.6439	25.172	0.827899	0.590852	0.272705	25.5674	25.4818	24.7899	6501700000	55	2.61e-64	Q9CRB2;A2AA61	Q9CRB2;A2AA61	H/ACA ribonucleoprotein complex subunit 2	Nhp2
28.8144	29.3275	27.8997	30.0642	28.8707	27.8782	28.2908	28.2614	28.4569	27.9791	27.7896	0.790805	0.230197	0.343873	28.8707	28.2614	27.9791	201000000000	486	1.27e-169	Q9CQA3;A2AA77	Q9CQA3;A2AA77	Succinate dehydrogenase [ubiquinone] iron-sulfur subunit, mitochondrial	Sdhb
17.3678	18.2352	16.9805	18.003	16.8352	17.099	16.2491	17.0497	16.7892	15.5962	16.861	0.61677	0.477096	0.710413	17.3678	17.0497	16.7892	909440000	13	5.8e-34	A2AAE1;A2AAE1-3;A2AAE1-6;A2AAE1-2;E9Q1A7;A2AAE1-4;A2AB97;F6YAT5;F6RPM4;A2AAE1-5;E9Q5C4	A2AAE1;A2AAE1-3;A2AAE1-6;A2AAE1-2;E9Q1A7;A2AAE1-4	Uncharacterized protein KIAA1109	Kiaa1109
24.5434	25.4395	23.1698	24.9127	24.234	20.5948	20.7196	20.0135	21.7596	21.7727	21.6915	0.84956	0.376843	0.0435939	24.5434	20.5948	21.7596	18885000000	129	0	O35250;Q542L0;O35250-2;A2AAN0;Q3USE0;A2AAN3;A2AAN4	O35250;Q542L0;O35250-2;A2AAN0;Q3USE0	Exocyst complex component 7	Exoc7
23.2156	23.6266	21.2116	24.2185	23.5311	20.2545	20.6056	21.1497	22.0454	21.1025	20.7704	1.14839	0.451054	0.661435	23.5311	20.6056	21.1025	28180000000	192	1.64e-290	Q8BYA0;A2AAV4;B1ATU0;F6UI15;Q9D2H8;B2RQ03	Q8BYA0;A2AAV4	Tubulin-specific chaperone D	Tbcd
19.0097	18.2572	17.7497	18.1315	16.4569	16.8154	17.6417	17.7545	18.3497	17.4137	17.1888	0.937489	0.512739	0.615679	18.1315	17.6417	17.4137	695580000	9	1.06e-34	A2AAY5	A2AAY5	SH3 and PX domain-containing protein 2B	Sh3pxd2b
27.7753	27.9676	27.8044	28.8158	28.7789	29.6388	29.4337	28.9239	27.9544	27.9841	27.2795	0.524686	0.368113	0.398505	27.9676	29.4337	27.9544	60854000000	45	6.49e-100	Q9D2U9;Q8CGP0;A2AB77	Q9D2U9;Q8CGP0;A2AB77	Histone H2B type 3-A;Histone H2B type 3-B	Hist3h2ba;Hist3h2bb
22.5773	23.8163	22.6015	24.9212	24.3033	24.5987	25.0034	24.8669	23.6348	23.8628	22.628	1.03926	0.205891	0.657059	23.8163	24.8669	23.6348	12126000000	97	1.23e-143	Q9QXV1;A2ABG3;F7A8J3	Q9QXV1;A2ABG3	Chromobox protein homolog 8	Cbx8
18.1548	19.8416	16.893	21.6252	20.6244	16.4168	17.2828	16.8544	18.0664	17.1386	18.5252	1.90246	0.433009	0.706396	19.8416	16.8544	18.0664	1214500000	15	1.81e-59	A2ABG4	A2ABG4		Tbc1d16
19.4305	19.3076	19.5699	19.497	19.6617	20.6741	19.6626	18.1594	18.6713	20.0891	19.6138	0.134785	1.26534	0.721615	19.497	19.6626	19.6138	2680600000	36	1.45e-54	O55187;A2ABG5;O55187-2	O55187;A2ABG5;O55187-2	E3 SUMO-protein ligase CBX4	Cbx4
24.238	24.3106	22.2442	25.249	23.6547	23.4129	23.584	22.7207	22.4439	23.2957	22.8093	1.10643	0.457111	0.42733	24.238	23.4129	22.8093	15025000000	100	6.46e-88	Q9DC28;A2ABP1;Q3USK2;F7A4U8	Q9DC28;A2ABP1;Q3USK2;F7A4U8	Casein kinase I isoform delta	Csnk1d
16.084	19.9422	18.9863	20.9592	20.5092	16.6736	17.7738	18.1329	17.1852	16.752	16.3688	1.94091	0.760368	0.408455	19.9422	17.7738	16.752	9868500000	57	2.18e-237	A2ABV5;A2BDP0;A2BDN7;A2ABV5-2;A2ABV5-3;A2ABV5-4	A2ABV5;A2BDP0	Mediator of RNA polymerase II transcription subunit 14	Med14
20.8408	20.8731	18.135	20.0935	20.3725	17.2355	16.9967	11.9674	18.0404	17.5462	14.9997	1.1264	2.975	1.6317	20.3725	16.9967	17.5462	6685400000	63	1.81e-191	Q8BX94;A2ABW5	Q8BX94;A2ABW5	Oxysterol-binding protein-related protein 2	Osbpl2
28.0453	28.1751	27.1077	29.5524	27.8181	28.4539	29.0592	28.888	29.0092	29.026	28.8104	0.890833	0.312021	0.119921	28.0453	28.888	29.0092	119000000000	284	1.31e-162	Q9CQR2;A2ABW8	Q9CQR2;A2ABW8	40S ribosomal protein S21	Rps21
19.2356	19.7226	18.6828	20.2128	19.5357	16.1948	16.5946	17.0542	16.9847	16.6649	16.3036	0.568812	0.430046	0.34076	19.5357	16.5946	16.6649	218180000	7	1.89e-06	Q8K3M5;F7BFE5;A2ABW9	Q8K3M5;F7BFE5;A2ABW9	CDK5 and ABL1 enzyme substrate 2	Cables2
24.6001	23.6837	23.3169	25.6422	24.7281	20.1749	21.6913	21.4926	22.2528	22.5906	21.219	0.9188	0.824144	0.714625	24.6001	21.4926	22.2528	20486000000	95	2.19e-215	A2ABY3;Q922E4;Q3USD5	A2ABY3;Q922E4;Q3USD5	Ethanolamine-phosphate cytidylyltransferase	Pcyt2
22.5515	24.2873	21.849	22.3081	21.2265	24.1227	24.2176	24.7196	23.2963	23.1285	23.078	1.14718	0.320755	0.114283	22.3081	24.2176	23.1285	2136100000	23	1.39e-18	O54790;A2ABY9;Q61827;Q3UP84	O54790;A2ABY9	Transcription factor MafG	Mafg
21.0359	21.1019	19.5594	21.7296	22.0008	20.1082	21.1902	20.9953	16.727	19.2899	19.5137	0.946619	0.576723	1.54835	21.1019	20.9953	19.2899	1225000000	18	2.09e-14	O54864;A2AC19;O54864-2;O54864-3	O54864;A2AC19;O54864-2;O54864-3	Histone-lysine N-methyltransferase SUV39H1	Suv39h1
28.5807	29.4946	28.142	29.6951	29.0787	27.8204	27.9197	27.6934	26.2144	25.8688	26.3318	0.641473	0.113433	0.240691	29.0787	27.8204	26.2144	29731000000	67	9.83e-18	P70245;A2AC28;A2AC29	P70245;A2AC28;A2AC29	3-beta-hydroxysteroid-Delta(8),Delta(7)-isomerase	Ebp
18.6066	17.4903	18.1097	19.7219	18.3813	18.6201	18.3057	16.7909	15.5677	18.3529	17.5254	0.819007	0.978046	1.43031	18.3813	18.3057	17.5254	952810000	3	3.72e-36	P39038;A2AC73;Q80ZV4	P39038;A2AC73	Cadherin-4	Cdh4
22.8327	23.0816	22.2792	23.5828	22.962	18.4063	19.8094	17.6226	20.758	20.6532	20.279	0.469469	1.10792	0.25181	22.962	18.4063	20.6532	16375000000	141	0	Q8BQZ4;F8WHN4;A2ACC6;E9Q0J2;A2ACC7;Q8BQZ4-2	Q8BQZ4;F8WHN4;A2ACC6;E9Q0J2;A2ACC7	Ral GTPase-activating protein subunit beta	Ralgapb
22.0498	20.76	21.9873	23.7438	22.8978	18.7631	19.408	21.3946	21.7015	21.4238	20.6917	1.11503	1.37157	0.521661	22.0498	19.408	21.4238	3313900000	42	1.77e-167	Q80US4;A2ACC9;Q80US4-3	Q80US4;A2ACC9;Q80US4-3	Actin-related protein 5	Actr5
24.6985	24.2199	22.7131	24.8105	23.7475	23.9746	24.4014	22.4016	23.4887	23.8368	22.5116	0.852328	1.05322	0.687029	24.2199	23.9746	23.4887	9554400000	65	2.82e-44	A2ACD2;Q6PDS0	A2ACD2;Q6PDS0	V-set and transmembrane domain-containing protein 2-like protein	Vstm2l
25.2897	25.8031	24.6155	26.4663	25.4942	23.055	23.2508	23.2859	24.2289	23.5674	23.7865	0.679431	0.124421	0.336973	25.4942	23.2508	23.7865	33010000000	214	0	Q9CWL8;A2ACD3	Q9CWL8;A2ACD3	Beta-catenin-like protein 1	Ctnnbl1
22.9951	22.7904	21.193	23.651	18.2505	22.2401	21.4558	22.823	22.5546	21.0389	22.0821	2.16794	0.686068	0.77555	22.7904	22.2401	22.0821	7691500000	42	3.26e-71	O70274;A2ACH4	O70274;A2ACH4	Protein tyrosine phosphatase type IVA 2	Ptp4a2
23.6731	24.0891	23.121	24.5084	23.3111	22.6014	22.7038	21.7643	23.2797	23.1579	23.3715	0.566546	0.51541	0.107151	23.6731	22.6014	23.2797	6440400000	54	1.04e-169	Q62443;A2ACL9	Q62443;A2ACL9	Neuronal pentraxin-1	Nptx1
22.3496	22.5824	22.3301	23.3649	23.1081	19.878	17.7209	18.7029	21.9576	21.1938	20.2565	0.466643	1.07999	0.852023	22.5824	18.7029	21.1938	9395500000	85	3.51e-151	A2ACM0;Q8K4Q0;Q8K4Q0-4;E9PXZ5;Q8K4Q0-2;E9PZN9;Q8K4Q0-5;Q8K4Q0-3;F6U5L3;F7B6I3;F7BQS0	A2ACM0;Q8K4Q0	Regulatory-associated protein of mTOR	Rptor
17.2815	17.1791	17.0831	21.3038	17.4813	16.3271	17.4206	21.5372	18.548	17.8509	21.7045	1.81613	2.74734	2.05344	17.2815	17.4206	18.548	2471100000	21	3.01e-61	A2ACP1-2;A2ACP1	A2ACP1-2;A2ACP1	Tetratricopeptide repeat protein 39A	Ttc39a
21.0033	21.6085	20.0373	22.364	21.6382	18.9899	19.8385	18.8897	19.421	19.9181	18.9597	0.868837	0.521277	0.479312	21.6085	18.9899	19.421	1403600000	23	7.08e-45	A2ACQ1;Q8K1G9;A2ACP9	A2ACQ1;Q8K1G9		Dhx35
17.4296	21.0643	16.8325	21.6653	18.2325	18.3163	16.5041	15.6063	17.9375	17.9425	16.3504	2.18566	1.38047	0.917759	18.2325	16.5041	17.9375	2589300000	24	9.99e-135	Q9CYC5;A2ACV4;A2ACV5;B0QZT4;B0QZT5	Q9CYC5;A2ACV4;A2ACV5;B0QZT4	Kinetochore-associated protein DSN1 homolog	Dsn1
19.0724	19.7081	18.7932	20.4263	19.2113	17.6442	17.8188	14.7381	18.7224	18.3463	18.4827	0.642344	1.73044	0.1904	19.2113	17.6442	18.4827	2558200000	46	1.09e-70	A2ACV6	A2ACV6		Soga1
18.5477	19.3756	15.7052	18.3338	17.1692	17.6173	17.8328	18.0277	18.0265	17.9165	18.796	1.42383	0.205286	0.479192	18.3338	17.8328	18.0265	4015300000	33	6.18e-215	A2AD03;Q9QXG2;Q3UR39;Q9QZD5	A2AD03;Q9QXG2;Q3UR39	Rab proteins geranylgeranyltransferase component A 1	Chm
24.6397	25.1118	24.6068	25.9216	25.1862	23.0362	23.3897	23.183	23.8628	23.9739	23.5799	0.533266	0.177594	0.203146	25.1118	23.183	23.8628	30101000000	160	2.1e-245	Q99JT2;A2AD85;A2AD84	Q99JT2;A2AD85;A2AD84	Serine/threonine-protein kinase MST4	Mst4;2610018G03Rik
18.5219	23.0291	21.4754	17.8166	18.1807	20.24	20.3282	18.1187	14.2873	16.8606	17.123	2.31428	1.25097	1.56695	18.5219	20.24	16.8606	1693700000	13	3.41e-23	Q8BU31;A2AD86	Q8BU31;A2AD86	Ras-related protein Rap-2c	Rap2c
27.5272	27.5601	26.8382	28.4977	27.4418	26.5004	26.7113	26.6889	27.0905	26.7684	26.3878	0.594659	0.115839	0.351755	27.5272	26.6889	26.7684	76776000000	437	0	Q925I1;A2AD89;Q925I1-2;F8WI53;H3BK90;H3BKI6;H3BKA4;H3BKE0	Q925I1;A2AD89;Q925I1-2;F8WI53	ATPase family AAA domain-containing protein 3	Atad3
27.0053	27.3093	26.0982	28.4682	27.1645	26.4933	26.4954	26.6297	26.5749	26.5508	26.4291	0.847496	0.0781515	0.078155	27.1645	26.4954	26.5508	15669000000	79	7.14e-26	Q9CQL4;A2AD94	Q9CQL4;A2AD94	39S ribosomal protein L20, mitochondrial	Mrpl20
23.3913	23.3988	21.4678	23.0436	23.2693	21.0276	21.1817	21.1913	21.4646	20.9765	21.739	0.821184	0.0918666	0.386209	23.2693	21.1817	21.4646	7006000000	51	4.72e-143	Q9CWS4;A8Y5J3;A2ADA4;D6RH69	Q9CWS4;A8Y5J3;A2ADA4	Integrator complex subunit 11	Cpsf3l
21.467	22.2421	20.9925	22.9298	22.6964	19.9054	17.8057	18.7395	17.4721	20.2593	16.866	0.819416	1.05199	1.80971	22.2421	18.7395	17.4721	546760000	9	1.51e-12	E9Q5J0;A2ADA5;A2ADA5-3;A2ADA5-2	E9Q5J0;A2ADA5;A2ADA5-3;A2ADA5-2	tRNA pseudouridine synthase-like 1	Pusl1
19.7213	20.0992	17.3626	20.4556	19.8704	19.9382	19.7855	19.5061	19.2009	19.085	18.6975	1.22748	0.219124	0.263628	19.8704	19.7855	19.085	4095100000	72	2.91e-182	A2ADB1;A2ADB0;Q62504;E9Q807;Q62504-3;Q62504-2	A2ADB1;A2ADB0;Q62504;E9Q807;Q62504-3;Q62504-2	Msx2-interacting protein	Spen
25.8051	25.9817	25.5665	26.7923	25.8213	25.1402	24.8401	24.9543	24.8172	25.0626	24.107	0.470557	0.151471	0.496282	25.8213	24.9543	24.8172	18583000000	91	6.81e-79	Q9CQY5;F6WHL0;A2ADH1;Q9CQY5-2;Q9CQY5-3;F6TBV1	Q9CQY5;F6WHL0;A2ADH1;Q9CQY5-2;Q9CQY5-3;F6TBV1	Magnesium transporter protein 1	Magt1
17.4754	18.1876	15.9778	17.1421	16.8005	16.5287	16.7076	14.298	16.8578	16.6028	17.4677	0.817498	1.34252	0.444419	17.1421	16.5287	16.8578	280870000	8	1.85e-24	Q63ZW7;A2ADL9;Q63ZW7-2;A2ADM0;A2ADS6;Q63ZW7-4;A2ADM2;Q63ZW7-3;A2ADM3;Q63ZW7-6;A2ADS8;F6RSZ8;Q63ZW7-5;Q3UWX0	Q63ZW7;A2ADL9;Q63ZW7-2;A2ADM0;A2ADS6;Q63ZW7-4;A2ADM2;Q63ZW7-3;A2ADM3;Q63ZW7-6	InaD-like protein	Inadl
23.3777	23.4988	22.1374	24.8777	23.4823	21.5452	20.6616	21.1933	21.0513	22.4644	21.7991	0.970416	0.444839	0.706951	23.4823	21.1933	21.7991	18556000000	92	1.71e-231	Q8R3G1;A2ADR8;A2ADR9	Q8R3G1;A2ADR8;A2ADR9	Nuclear inhibitor of protein phosphatase 1	Ppp1r8
24.4594	24.6079	23.0532	24.6497	24.8253	24.3911	24.627	25.3507	24.1959	23.9824	24.0424	0.719571	0.500037	0.110109	24.6079	24.627	24.0424	32360000000	128	3.06e-270	Q9ER00;A2ADS0	Q9ER00;A2ADS0	Syntaxin-12	Stx12
17.2199	16.8116	18.0097	20.9937	23.0862	16.263	17.3612	17.5521	18.8172	19.3165	17.9113	2.7092	0.695732	0.712336	18.0097	17.3612	18.8172	17746000000	82	3.1e-206	A2ADY9;Q9DAF3	A2ADY9	Protein DDI1 homolog 2	Ddi2
27.1162	27.6423	27.2313	28.696	27.9578	25.5805	26.4854	26.3797	25.9748	26.1254	26.0181	0.636039	0.494762	0.0775335	27.6423	26.3797	26.0181	131000000000	432	2.06e-303	Q9QZD9;A2AE04;A2AE03	Q9QZD9;A2AE04	Eukaryotic translation initiation factor 3 subunit I	Eif3i
26.6557	26.989	25.4347	27.6455	26.7515	24.0909	24.3994	24.6464	24.9831	25.0833	24.2867	0.803582	0.278317	0.433895	26.7515	24.3994	24.9831	117000000000	521	0	O88935-1;A2AE14	O88935-1;A2AE14	Synapsin-1	Syn1
21.506	20.9907	21.5739	22.3856	20.9488	19.8993	20.1254	20.6772	19.042	21.2072	16.1817	0.581203	0.400153	2.52075	21.506	20.1254	19.042	74264000000	267	6.17e-255	A2AE27;Q9DBT5;A2AE25;F7ATG4;F7D159;A2AE22;F6WIB6;O08739;F6UVY2	A2AE27;Q9DBT5	AMP deaminase 2	Ampd2
16.0707	18.1653	19.3346	18.837	19.5683	17.6995	16.4395	16.9245	19.2893	15.4432	17.9025	1.40623	0.635537	1.94781	18.837	16.9245	17.9025	261550000	4	3.5e-05	Q80ZD8;Q80ZD8-2;A2AE39;A2AE38	Q80ZD8;Q80ZD8-2;A2AE39;A2AE38	Amphoterin-induced protein 1	Amigo1
18.4199	17.8903	18.0962	18.648	18.1108	15.0675	15.2335	18.9265	18.0311	17.2057	17.4667	0.299269	2.18165	0.421891	18.1108	15.2335	17.4667	1247800000	15	1.77e-77	Q80ZK9;A2AE97;A2AE98	Q80ZK9;A2AE97;A2AE98	WD and tetratricopeptide repeats protein 1	Wdtc1
18.5081	21.3181	14.46	22.5739	20.8034	17.5113	19.903	20.9411	18.9336	21.0515	19.8034	3.19505	1.75885	1.06457	20.8034	19.903	19.8034	1265800000	12	9.37e-19	Q921P9;A2AEC4	Q921P9;A2AEC4	Transcription elongation factor A protein-like 1	Tceal1
14.8014	17.5038	17.557	20.4465	18.1583	19.2158	18.8158	18.2322	16.9609	17.8136	16.365	2.01333	0.494647	0.728084	17.557	18.8158	16.9609	1939200000	9	2.15e-19	Q9R0M0;Q9R0M0-2;A2AEE7;E9PXH0	Q9R0M0;Q9R0M0-2;A2AEE7	Cadherin EGF LAG seven-pass G-type receptor 2	Celsr2
23.7554	24.0905	23.4497	25.2235	24.4072	23.0903	23.3903	23.7959	23.4565	23.4271	23.3251	0.682277	0.354115	0.0689613	24.0905	23.3903	23.4271	14766000000	115	4.56e-278	Q99LI2;A2AEM2	Q99LI2;A2AEM2	Chloride channel CLIC-like protein 1	Clcc1
21.4172	22.324	21.2681	22.8803	21.1063	20.8238	20.4729	21.1113	23.2101	22.0284	21.0527	0.766859	0.319724	1.08034	21.4172	20.8238	22.0284	5036000000	63	7.21e-100	Q8K448;A2AEP4;A2AEP5;A2AEP6	Q8K448;A2AEP4;A2AEP5	ATP-binding cassette sub-family A member 5	Abca5
22.055	23.4499	23.4347	24.6188	24.0371	19.7047	21.8044	19.8847	21.8778	21.4101	19.5815	0.953043	1.16379	1.2135	23.4499	19.8847	21.4101	39154000000	163	0	P70303;A2AEQ7;P70303-2;A2AEQ8;P70303-3;A2AEQ6;A2AEQ5	P70303;A2AEQ7;P70303-2;A2AEQ8;P70303-3;A2AEQ6	CTP synthase 2	Ctps2
21.2465	22.1125	16.9597	22.3416	20.9168	17.603	17.6987	18.1233	16.6066	17.9026	16.6946	2.18084	0.276934	0.72418	21.2465	17.6987	16.6946	911020000	7	2.76e-96	Q9R0M8;Q3UIP1;A2AER4;A2AER3;F8WGY2	Q9R0M8;Q3UIP1;A2AER4	UDP-galactose translocator	Slc35a2
21.748	21.3776	21.2483	17.4447	21.9444	24.2502	23.4674	23.842	22.4293	22.424	21.941	1.87014	0.391521	0.280403	21.3776	23.842	22.424	13668000000	45	2.74e-183	Q91VJ5;A2AER7;A2AER8;A2AER9	Q91VJ5;A2AER7;A2AER8	Polyglutamine-binding protein 1	Pqbp1
26.9198	27.5299	18.8651	28.7617	27.0279	26.4198	26.2283	26.4622	26.237	26.0923	16.946	3.95653	0.124619	5.32288	27.0279	26.4198	26.0923	13048000000	47	1.66e-40	Q9JIG8;A2AEV6	Q9JIG8;A2AEV6	PRA1 family protein 2	Praf2
16.5109	18.2977	19.6311	17.9932	15.1162	19.0169	19.3648	19.0455	17.9144	14.1624	16.5597	1.73792	0.193134	1.89999	17.9932	19.0455	16.5597	203830000	2	5.61e-07	A2AEV7	A2AEV7		Ccdc120
20.7994	21.2845	20.9114	21.6612	21.7113	21.5534	20.5254	21.9014	19.4809	20.4008	19.55	0.417728	0.715456	0.512324	21.2845	21.5534	19.55	1402200000	15	3.04e-33	Q64092;Q64092-4;A2AEW0;A2AEW1;Q64092-3;Q64092-2;Q08874;Q08874-8;Q9WTW4;Q08874-5;E9QMP8;Q08874-9;Q32MU7;Q08874-7;Q08874-2;E9PZ28;Q08874-4;E9QL92;Q3U2D2;Q08874-6;E9QMP9;Q08874-3;E9QMP7	Q64092;Q64092-4;A2AEW0;A2AEW1;Q64092-3;Q64092-2	Transcription factor E3	Tfe3
23.6024	23.6809	22.2364	23.5083	23.981	19.736	20.052	20.9471	19.6947	20.9322	20.4873	0.675113	0.628201	0.626838	23.6024	20.052	20.4873	3145200000	30	5.07e-79	A2AF34;E9PZF7;A2AF28;A2AF35	A2AF34;E9PZF7;A2AF28;A2AF35		Slc25a53
20.7628	21.3926	19.9096	22.1377	23.1166	15.0132	16.4731	16.7623	18.9882	18.8254	19.2502	1.2347	0.937577	0.214322	21.3926	16.4731	18.9882	15239000000	145	0	A2AF47;A2AF67	A2AF47;A2AF67	Dedicator of cytokinesis protein 11	Dock11
24.4149	24.5791	23.3135	25.4359	24.8137	21.9565	22.2063	22.94	23.0497	22.9411	22.401	0.773781	0.511206	0.347447	24.5791	22.2063	22.9411	24352000000	201	0	Q80T23;A2AF58;Q80T23-2	Q80T23;A2AF58;Q80T23-2	Synaptotagmin-like protein 5	Sytl5
21.1156	21.7378	21.2811	21.9225	18.8718	19.9363	19.5548	18.554	20.2949	20.4297	19.8658	1.22637	0.713897	0.294472	21.2811	19.5548	20.2949	508690000	9	4.17e-38	Q9Z2B2-2;A2AF76;Q9Z2B2;A2AF75	Q9Z2B2-2;A2AF76;Q9Z2B2;A2AF75	Brain mitochondrial carrier protein 1	Slc25a14
21.2262	21.4814	21.152	22.7519	21.8051	19.3524	20.4778	21.2834	19.6198	21.1216	19.0116	0.649755	0.969903	1.08608	21.4814	20.4778	19.6198	1022600000	14	1.59e-10	Q9D0K1;A2AF94	Q9D0K1;A2AF94	Peroxisomal membrane protein PEX13	Pex13
19.7616	20.7663	18.6236	15.7775	12.769	21.9988	22.1741	22.144	20.8325	21.353	20.3075	3.25529	0.0937364	0.522752	18.6236	22.144	20.8325	17547000000	136	0	A2AFF6	A2AFF6		Stag2
17.9585	17.8331	18.1007	18.9624	18.6042	13.7471	17.7913	17.0298	17.047	16.0658	15.7183	0.47574	2.14909	0.689076	18.1007	17.0298	16.0658	299530000	6	7.54e-27	P11627;A2AFG7;A2AFG8;Q6PGJ3;F6UIL7;E9Q597	P11627;A2AFG7;A2AFG8;Q6PGJ3;F6UIL7	Neural cell adhesion molecule L1	L1cam
20.7017	21.3792	20.2974	19.6785	17.8825	18.5897	18.943	20.5623	15.8744	20.5777	20.2941	1.32942	1.05183	2.6374	20.2974	18.943	20.2941	1748300000	14	7.2e-80	A2AFK4;Q8R2K9	A2AFK4		Gtpbp5
28.0767	28.2953	27.2519	28.6479	27.6535	26.8045	27.5469	27.4667	27.5523	27.4647	26.8955	0.54577	0.407451	0.356616	28.0767	27.4667	27.4647	265000000000	801	0	P70699;A2AFL4;F6R5R5;A2AFL3;A2AFL5;F6VEG4	P70699;A2AFL4	Lysosomal alpha-glucosidase	Gaa
23.6883	23.7722	24.0373	24.7307	24.4228	24.1514	21.145	23.9743	22.2164	22.4495	22.0853	0.441102	1.68695	0.184465	24.0373	23.9743	22.2164	111000000000	762	0	Q7TMY8;A2AFQ0;Q7TMY8-3;Q7TMY8-4;Q7TMY8-2;F6XP90;E9PZ23;F6UYC1	Q7TMY8;A2AFQ0;Q7TMY8-3;Q7TMY8-4;Q7TMY8-2	E3 ubiquitin-protein ligase HUWE1	Huwe1
20.1571	21.2345	18.9783	18.8145	20.4572	17.0312	13.9014	16.6679	18.8137	17.348	16.3343	1.02241	1.71178	1.24655	20.1571	16.6679	17.348	286760000	4	3.73e-12	Q9D8X5;A2AFQ6	Q9D8X5;A2AFQ6	CCR4-NOT transcription complex subunit 8	Cnot8
22.5552	23.3939	22.2327	24.2875	23.312	21.6947	21.8367	21.8892	22.1546	22.0233	21.8264	0.802289	0.100623	0.165189	23.312	21.8367	22.0233	12174000000	154	0	Q8BX17;A2AFQ9;E9PUU4;F7CKD6	Q8BX17;A2AFQ9;E9PUU4	Gem-associated protein 5	Gemin5
23.9348	23.6113	23.1154	23.1887	23.4074	22.7442	22.7527	23.0087	22.8558	22.7117	22.4297	0.332823	0.150315	0.216737	23.4074	22.7527	22.7117	38728000000	175	0	A2AFS3	A2AFS3	UPF0577 protein KIAA1324	Kiaa1324
21.0554	22.1934	20.597	22.5571	21.9531	19.8612	20.602	20.782	18.8462	19.433	18.7591	0.817021	0.488033	0.366529	21.9531	20.602	18.8462	3084800000	20	0	A2AFS3-2;A2AFS3-3	A2AFS3-2;A2AFS3-3	UPF0577 protein KIAA1324	Kiaa1324
18.2723	18.6099	17.4328	17.8383	18.5963	16.1218	17.0949	15.0552	15.2295	14.5189	14.0732	0.50921	1.02021	0.583185	18.2723	16.1218	14.5189	662700000	13	2.57e-36	Q8R179;Q8R179-2;A2AFW4	Q8R179;Q8R179-2;A2AFW4	Kelch repeat and BTB domain-containing protein 4	Kbtbd4
28.4666	28.9179	28.4849	29.5122	29.2454	28.4612	28.5864	29.0768	29.2033	28.8863	28.2542	0.461337	0.325353	0.483189	28.9179	28.5864	28.8863	126000000000	380	4.02e-268	Q791V5;A2AFW7;Q9D050;A2AFW6;D6RCZ1	Q791V5;A2AFW7;Q9D050;A2AFW6	Mitochondrial carrier homolog 2	Mtch2
22.6993	23.278	22.8472	23.244	23.0883	21.475	21.5204	21.8561	21.8598	22.2401	21.6844	0.251728	0.208164	0.284076	23.0883	21.5204	21.8598	5860400000	72	3.74e-124	A2AG36;Q562G0;F6TC04;Q9JJI6;F6YPG3;F7CA30	A2AG36;Q562G0;F6TC04;Q9JJI6;F6YPG3	GPI ethanolamine phosphate transferase 3	Pigo
27.5192	28.0708	26.6678	28.6864	28.1199	26.9371	27.3859	27.0381	27.0302	27.1745	25.0418	0.761787	0.235439	1.19184	28.0708	27.0381	27.0302	67036000000	294	0	Q99JB2;A2AG40;A2AG39;F6WI02;A2AG41	Q99JB2;A2AG40;A2AG39;F6WI02	Stomatin-like protein 2, mitochondrial	Stoml2
19.1534	20.94	19.8805	21.1044	20.2871	21.1265	21.6329	20.4435	20.1738	20.4905	18.9774	0.797476	0.596881	0.798033	20.2871	21.1265	20.1738	1773500000	26	2.16e-82	A2AG58;A2AG58-2;A2AG55	A2AG58;A2AG58-2	Uncharacterized protein CXorf23 homolog
24.1276	23.4992	22.3972	24.8209	24.144	22.4908	23.0356	23.2938	22.9728	23.2293	22.6605	0.911893	0.409935	0.284856	24.1276	23.0356	22.9728	24047000000	170	0	A2AG68;Q64430;Q64446;B1AQ57	A2AG68;Q64430	Copper-transporting ATPase 1	Atp7a
20.6724	20.7508	18.5121	19.455	19.9666	17.6086	18.337	18.0041	19.1864	18.5488	19.1441	0.928048	0.364648	0.356536	19.9666	18.0041	19.1441	1574700000	12	4.42e-67	Q9R194;A2AGA5	Q9R194;A2AGA5	Cryptochrome-2	Cry2
23.4949	23.0477	22.2146	24.0398	22.9112	22.3108	20.6065	22.2142	22.1534	22.8388	20.1906	0.680591	0.957311	1.37449	23.0477	22.2142	22.1534	8760500000	72	1.12e-254	Q9D2E2;A2AGE2;Q9D2E2-2;A2AGE1;F6ZMT3	Q9D2E2;A2AGE2;Q9D2E2-2;A2AGE1	Target of EGR1 protein 1	Toe1
21.0166	21.6659	17.0599	22.8962	21.9128	20.8447	20.9212	21.4932	20.0128	20.7213	20.364	2.25592	0.354398	0.354254	21.6659	20.9212	20.364	825740000	20	7.82e-17	Q8K248;A2AGE4	Q8K248;A2AGE4	4-hydroxyphenylpyruvate dioxygenase-like protein	Hpdl
19.937	20.0571	19.4288	21.75	20.2654	17.3285	16.4897	15.9197	18.0325	18.7887	19.4521	0.873598	0.708662	0.710306	20.0571	16.4897	18.7887	10449000000	60	1.08e-167	A2AGH6;A2AGH8;A2AGH6-2;A2AGH9;A2AGH6-3;Q2NLB9	A2AGH6;A2AGH8;A2AGH6-2;A2AGH9	Mediator of RNA polymerase II transcription subunit 12	Med12
24.7781	25.0703	24.3232	26.513	24.4154	24.3331	24.1325	23.8701	23.9862	24.05	23.8075	0.886167	0.232186	0.125704	24.7781	24.1325	23.9862	24274000000	134	9.42e-247	Q8BT60;A2AGJ0;Q9Z140;Q1RLL3;Q0VE82;Q9DC53;Q05D94;Q3UYN2;B2RS65	Q8BT60;A2AGJ0	Copine-3	Cpne3
20.4399	20.4023	18.8444	20.7711	20.3643	16.1667	17.2145	17.4576	18.7245	18.3396	19.134	0.75547	0.685979	0.397264	20.4023	17.2145	18.7245	474000000	9	6.55e-27	Q924N4;Q924N4-2;A2AGJ6;Q6P6P5;Q3V0N8;E9QA29;A2AGJ9	Q924N4;Q924N4-2;A2AGJ6;Q6P6P5;Q3V0N8;E9QA29;A2AGJ9	Solute carrier family 12 member 6	Slc12a6;Gm21985
18.5208	19.3425	16.7155	19.6127	17.9548	16.3979	16.5755	16.9225	16.8559	16.7336	16.8885	1.16243	0.26682	0.0816637	18.5208	16.5755	16.8559	248580000	6	2.42e-09	Q8C779;Q8C779-2;A2AGL7;Q14DP0	Q8C779;Q8C779-2;A2AGL7	Uncharacterized protein CXorf57 homolog
19.5713	19.6842	17.9872	20.4933	19.1116	18.4183	18.6138	16.0636	16.3709	18.6935	16.1266	0.919232	1.41929	1.41675	19.5713	18.4183	16.3709	236930000	5	4.57e-19	Q91WD7;A2AGM4	Q91WD7;A2AGM4	Kinesin-like protein KIF18A	Kif18a
19.0084	19.1598	19.1755	20.3393	19.4126	16.6993	17.2519	17.0456	19.0534	18.6296	18.4882	0.534337	0.27924	0.294124	19.1755	17.0456	18.6296	1115500000	11	0	A2AGQ3;A2AGQ8	A2AGQ3;A2AGQ8		Madd
24.1691	24.3675	23.4551	25.086	24.6977	22.0686	22.6713	21.8039	22.9642	23.0148	22.6551	0.611625	0.444541	0.194716	24.3675	22.0686	22.9642	35113000000	335	0	A2AGQ6;A2AGQ4	A2AGQ6;A2AGQ4		Madd
25.3588	25.2663	24.9629	26.0014	25.4194	23.9965	23.9017	23.6743	24.0834	23.9751	24.0537	0.378376	0.165585	0.0559602	25.3588	23.9017	24.0537	20784000000	100	3.67e-67	P24638;E9Q9I3;A2AGR5;B7ZCF5;B7ZCF4	P24638;E9Q9I3;A2AGR5;B7ZCF5	Lysosomal acid phosphatase	Acp2
26.4859	26.4532	25.7381	28.4683	26.7753	26.4304	25.1565	26.8738	26.3792	26.8225	26.4463	1.01601	0.891492	0.238936	26.4859	26.4304	26.4463	23663000000	41	2.68e-18	Q4QQM4;A2AGS6;F8WH92	Q4QQM4;A2AGS6;F8WH92	Tumor protein p53-inducible protein 11	Trp53i11
22.5009	22.5055	21.703	24.0883	23.2534	24.5639	24.3624	24.4883	22.8324	23.0672	22.3262	0.900607	0.101791	0.378693	22.5055	24.4883	22.8324	111000000000	660	0	A2AGT5;A2AGT5-3;A2AGT5-2	A2AGT5;A2AGT5-3;A2AGT5-2	Cytoskeleton-associated protein 5	Ckap5
26.1849	26.179	25.4174	27.0053	26.5405	23.7856	24.2716	24.7278	24.1057	24.1549	24.0557	0.582276	0.471178	0.0496002	26.1849	24.2716	24.1057	30983000000	165	6.2e-235	Q9EQT6;A2AGX5	Q9EQT6;A2AGX5	Synaptotagmin-13	Syt13
20.5192	23.118	22.7035	22.2932	22.6773	24.6564	25.179	26.1532	24.0935	24.2513	26.0466	1.01716	0.759669	1.08494	22.6773	25.179	24.2513	54494000000	91	3.63e-197	O08997	O08997	Copper transport protein ATOX1	Atox1
15.4459	14.4834	16.0033	17.5184	14.6133	17.6077	17.7961	18.429	16.0153	17.9072	17.1016	1.23351	0.430231	0.949414	15.4459	17.7961	17.1016	122890000	2	2.12e-05	P59280;Q8BSD9;A2AH59;A2AH60	P59280;Q8BSD9;A2AH59;A2AH60	Kelch-like protein 8	Klhl8
22.9509	23.3598	22.5658	25.353	24.181	23.8666	23.7026	25.0907	23.1115	23.1561	22.7136	1.10967	0.758522	0.243625	23.3598	23.8666	23.1115	147000000000	336	0	Q9DCD0;A2AH73	Q9DCD0;A2AH73	6-phosphogluconate dehydrogenase, decarboxylating	Pgd
18.6908	18.7665	16.9578	19.538	16.6447	18.5384	15.589	17.4134	18.3302	18.81	17.5718	1.25317	1.48846	0.624302	18.6908	17.4134	18.3302	6220200000	22	3.98e-266	Q60575;Q60575-2;A2AH78;A2AH79;F6XNB6;E9Q744	Q60575;Q60575-2;A2AH78;A2AH79	Kinesin-like protein KIF1B	Kif1b
27.4257	27.6731	26.6592	28.5605	27.8044	27.3557	27.4953	27.3408	27.0085	26.8275	26.3234	0.685956	0.0852261	0.35502	27.6731	27.3557	26.8275	255000000000	1017	0	O08810;Q543F1;A2AH85;G3UZ34;G3UXK8;G3UZ25	O08810;Q543F1;A2AH85;G3UZ34	116 kDa U5 small nuclear ribonucleoprotein component	Eftud2
20.849	17.4168	16.1404	22.2005	21.2795	20.7915	20.8765	20.9027	21.1875	20.8092	15.907	2.63988	0.0581333	2.94557	20.849	20.8765	20.8092	153440000	8	0.00045416	Q6PHN7;A2AHA3;E9Q9H5	Q6PHN7;A2AHA3;E9Q9H5	Transmembrane protein 164	Tmem164
20.6105	18.6939	19.5975	19.9164	19.4002	18.1063	18.7349	19.908	17.3363	16.8367	16.9715	0.702249	0.914461	0.258473	19.5975	18.7349	16.9715	2384800000	21	4.91e-96	Q6ZPK0-6;A2AHG4;Q6ZPK0-8;Q6ZPK0;E9PV92;Q6ZPK0-3;A2AHG2;E9QKW9;Q6ZPK0-5;Q6ZPK0-4;A2AHG3;Q6ZPK0-7;Q6ZPK0-2;Q6ZPK0-9;D3Z764;F6TKP4;F6U6L3;F6URE6;F6TL54;E0CZ79;E0CYN5;E0CZ36	Q6ZPK0-6;A2AHG4;Q6ZPK0-8;Q6ZPK0;E9PV92;Q6ZPK0-3;A2AHG2;E9QKW9;Q6ZPK0-5;Q6ZPK0-4;A2AHG3;Q6ZPK0-7;Q6ZPK0-2;Q6ZPK0-9;D3Z764	PHD finger protein 21A	Phf21a
19.5902	19.4453	20.6387	21.8992	18.9169	17.7515	19.4082	18.6558	18.8267	19.6476	19.4557	1.18486	0.82951	0.429407	19.5902	18.6558	19.4557	707900000	12	1.85e-21	Q9WVI9;Q9WVI9-5;Q9WVI9-4;Q9WVI9-3;A2AHH3;A2AHH4;Q9WVI9-2	Q9WVI9;Q9WVI9-5;Q9WVI9-4;Q9WVI9-3;A2AHH3;A2AHH4;Q9WVI9-2	C-Jun-amino-terminal kinase-interacting protein 1	Mapk8ip1
23.3715	23.3203	22.0707	24.7155	23.9695	21.1791	21.3287	22.5756	21.0313	21.7314	20.3797	0.973271	0.766741	0.675995	23.3715	21.3287	21.0313	12073000000	64	0	Q9CS42;A2AHI4	Q9CS42;A2AHI4	Ribose-phosphate pyrophosphokinase 2	Prps2
17.3496	18.6679	18.3915	18.5362	19.969	16.5041	17.5112	17.8111	16.9219	15.5213	18.2863	0.933855	0.684645	1.38254	18.5362	17.5112	16.9219	326410000	4	7.36e-17	A2AHJ4;A2AHJ4-2;A2AHJ4-3;G3UXF9;G3UZT0;F6TDU4;F6WJH7	A2AHJ4;A2AHJ4-2	Bromodomain and WD repeat-containing protein 3	Brwd3
21.9149	21.4604	20.226	22.9513	22.1521	19.081	18.8725	19.4779	18.895	18.2862	18.1087	1.00474	0.307547	0.412394	21.9149	19.081	18.2862	1960900000	31	2.82e-36	Q80UP3;A2AHJ7;A2AHK0;D3Z519;D3Z2W1;D3YWQ0;D6RHK9	Q80UP3;A2AHJ7;A2AHK0	Diacylglycerol kinase zeta	Dgkz
19.2919	17.6582	17.425	19.393	19.472	16.1388	16.6827	16.99	17.8392	16.4824	17.2812	1.01539	0.431046	0.681951	19.2919	16.6827	17.2812	349010000	9	5.91e-22	Q8BWJ3;A2AHQ7;A2AHQ6;Q6PE66	Q8BWJ3;A2AHQ7;A2AHQ6	Phosphorylase b kinase regulatory subunit alpha, liver isoform	Phka2
26.7645	26.814	26.2488	27.9501	27.3471	25.9437	25.8333	25.8852	26.2888	26.0937	25.3366	0.646998	0.0552334	0.502983	26.814	25.8852	26.0937	39777000000	244	1.18e-101	Q99N87;A2AHS8;B2FDG7	Q99N87;A2AHS8	28S ribosomal protein S5, mitochondrial	Mrps5
24.334	24.7998	24.1444	26.2494	25.0226	23.9342	23.406	24.2255	23.9989	23.9214	23.5059	0.827154	0.415418	0.265109	24.7998	23.9342	23.9214	20163000000	151	3.82e-126	Q8R2T8;Q8R2T8-2;Q3UI98;A2AHV5;H3BJX5	Q8R2T8;Q8R2T8-2;Q3UI98;A2AHV5	General transcription factor 3C polypeptide 5	Gtf3c5
22.0183	22.6441	21.2233	22.0577	21.7198	21.1673	21.4819	21.7359	21.7544	21.7657	20.4328	0.519041	0.284838	0.766309	22.0183	21.4819	21.7544	1076000000	8	2.15e-10	Q64373;A2AHX9;Q64373-2;Q9QWX2;Q64373-3;Q64373-4;Q5HZH3;O35843;A2AHX7;A2AHX8	Q64373;A2AHX9;Q64373-2;Q9QWX2;Q64373-3;Q64373-4;Q5HZH3;O35843;A2AHX7;A2AHX8	Bcl-2-like protein 1	Bcl2l1
18.5126	17.6123	17.0221	18.1452	20.6773	17.4874	20.5128	21.4618	20.3032	17.7905	17.3249	1.39486	2.07563	1.60212	18.1452	20.5128	17.7905	348940000	5	8.78e-14	Q9QZA0;A2AHZ1	Q9QZA0;A2AHZ1	Carbonic anhydrase 5B, mitochondrial	Ca5b
25.2188	25.9354	24.2736	26.4871	25.3206	24.5183	25.1458	24.7879	25.3727	24.8752	24.2794	0.831454	0.314784	0.547386	25.3206	24.7879	24.8752	17526000000	69	1.07e-130	Q9ESG4;A2AHZ4	Q9ESG4;A2AHZ4	Collectrin	Tmem27
21.7041	22.5236	20.5135	23.7733	22.6713	21.4965	20.7964	21.5572	19.5745	19.752	18.8698	1.21299	0.422816	0.466616	22.5236	21.4965	19.5745	9257700000	77	5.31e-205	Q8C4Y3;A2AHZ8;F6SWS9;F6UFF7	Q8C4Y3;A2AHZ8	Negative elongation factor B	Nelfb
19.4073	17.3547	17.914	18.9484	17.4948	15.3837	16.3142	20.9081	20.579	20.1193	20.024	0.90946	2.95772	0.296769	17.914	16.3142	20.1193	2261300000	9	3.6e-20	Q9JJ94;A2AI09	Q9JJ94;A2AI09	Sjoegren syndrome nuclear autoantigen 1 homolog	Ssna1
22.3077	22.1845	20.5247	22.9646	22.7144	21.4122	21.8344	22.0451	21.8122	21.9421	21.3035	0.955143	0.322285	0.337506	22.3077	21.8344	21.8122	7151000000	68	9.72e-89	P35438;A2AI17;A2AI14;A2AI21;P35438-2;A2AI19;A2AI16;A2AI20	P35438;A2AI17;A2AI14;A2AI21;P35438-2;A2AI19;A2AI16;A2AI20	Glutamate receptor ionotropic, NMDA 1	Grin1
25.3362	25.5911	24.8484	26.8676	25.8285	21.0693	22.8051	22.1088	22.6102	22.191	22.101	0.749846	0.873536	0.271758	25.5911	22.1088	22.191	35832000000	175	0	Q3THG9;A2AI35	Q3THG9;A2AI35	Alanyl-tRNA editing protein Aarsd1	Aarsd1
18.0561	18.0402	18.2598	19.9724	19.222	16.3959	17.1582	17.9272	18.0386	18.1591	17.6521	0.856548	0.765652	0.264875	18.2598	17.1582	18.0386	7106600000	60	7.24e-227	Q80U87;A2AI52;D3Z5K3	Q80U87;A2AI52	Ubiquitin carboxyl-terminal hydrolase 8	Usp8
20.479	21.8374	20.9044	16.9632	22.278	15.529	17.6747	21.398	16.0017	21.1223	20.9473	2.09896	2.96963	2.90718	20.9044	17.6747	20.9473	2056800000	10	1.98e-11	Q923J1;A2AI57;Q5F4S9;Q2TV84;B2RUS0;Q8BIH6;E9PUC8;D5MNX2;E9QA20;D5MNX1;D3YWW1;Q5F4S8;Q5F4T0	Q923J1;A2AI57	Transient receptor potential cation channel subfamily M member 7	Trpm7
26.6211	26.5878	25.9714	28.2366	26.9988	25.9453	26.2416	26.549	26.1883	26.3284	26.0362	0.841486	0.301867	0.146141	26.6211	26.2416	26.1883	123000000000	385	1.29e-256	Q9DBC7;A2AI68;Q3TYK4;E9Q276;A2AI69	Q9DBC7;A2AI68;Q3TYK4;E9Q276	cAMP-dependent protein kinase type I-alpha regulatory subunit;cAMP-dependent protein kinase type I-alpha regulatory subunit, N-terminally processed	Prkar1a
18.7666	22.7749	21.17	23.6204	22.9175	23.1159	22.9692	22.4904	22.7441	23.0895	22.0375	1.94288	0.327114	0.536235	22.7749	22.9692	22.7441	6529800000	16	1.22e-15	P18826;A2AI89;P18826-2;A2AI88;A2AI87;A2AI91	P18826;A2AI89;P18826-2;A2AI88;A2AI87;A2AI91	Phosphorylase b kinase regulatory subunit alpha, skeletal muscle isoform	Phka1
22.3011	19.7953	17.5566	20.9134	18.2911	20.712	21.5854	20.9128	17.582	18.5057	21.1209	1.92359	0.457445	1.83559	19.7953	20.9128	18.5057	6851200000	41	1.33e-173	A2AIH8;Q9D711	A2AIH8;Q9D711	Pirin	Pir
24.4897	24.2178	24.1258	25.1969	24.8637	23.8428	24.2338	24.0551	23.8227	24.2447	24.0306	0.449078	0.195741	0.211007	24.4897	24.0551	24.0306	7971600000	86	3.52e-103	A2AIL4	A2AIL4	NADH dehydrogenase (ubiquinone) complex I, assembly factor 6	Ndufaf6
14.145	17.5877	16.807	18.4962	13.9081	17.8633	18.8804	15.8152	17.0954	18.7217	17.0239	2.06409	1.56123	0.960251	16.807	17.8633	17.0954	4361500000	52	1.84e-200	A2AIV2;E9PZY8;A2AIV2-2	A2AIV2;E9PZY8;A2AIV2-2	Protein virilizer homolog	Kiaa1429;1110037F02Rik
26.5547	26.8853	26.2516	27.5093	26.2503	26.2083	26.2437	26.3796	26.4067	26.0414	25.7311	0.527549	0.0904306	0.338173	26.5547	26.2437	26.0414	75392000000	387	0	Q9DC61;A2AIW8;A2AIW9	Q9DC61;A2AIW8;A2AIW9	Mitochondrial-processing peptidase subunit alpha	Pmpca
21.3189	21.1856	20.5033	22.4079	21.1697	20.2526	21.5324	19.1727	20.2253	20.1573	19.2056	0.687593	1.18126	0.570109	21.1856	20.2526	20.1573	68060000000	432	0	A2AIX1;E9QAT4;F7BPW6;F6U3B5	A2AIX1;E9QAT4		Sec16a
17.4517	23.7372	16.1272	18.0571	17.4076	17.9162	15.5525	24.0421	16.7457	24.0027	23.203	2.9804	4.38153	3.97912	17.4517	17.9162	23.203	3029200000	16	8.77e-35	Q99JP4;A2AJ02	Q99JP4;A2AJ02	Anaphase-promoting complex subunit CDC26	Cdc26
23.8857	23.5539	23.5959	24.7363	24.2027	21.081	21.7032	21.5567	22.9895	22.4612	21.9259	0.489505	0.325291	0.531804	23.8857	21.5567	22.4612	6344700000	81	9.52e-95	A2AJ15;A2AJ14	A2AJ15	Endoplasmic reticulum mannosyl-oligosaccharide 1,2-alpha-mannosidase	Man1b1
17.1006	16.5988	16.212	18.0506	18.2083	16.8912	17.2555	16.0498	17.6954	15.7499	15.6175	0.87776	0.618382	1.16334	17.1006	16.8912	15.7499	1696100000	26	7.76e-82	P41234;E9QK21;A2AJ26	P41234;E9QK21;A2AJ26	ATP-binding cassette sub-family A member 2	Abca2
24.8235	24.8811	24.4892	25.8293	25.2732	23.1122	23.4362	22.3908	23.6352	23.8814	23.4802	0.512597	0.53514	0.20232	24.8811	23.1122	23.6352	11398000000	72	3.7e-176	Q9D7M1;A2AJ50	Q9D7M1;A2AJ50	Glucose-induced degradation protein 8 homolog	Gid8
24.6628	24.4442	23.9959	25.3206	24.4958	24.6835	24.1079	24.8942	24.2251	23.6924	23.733	0.480098	0.407017	0.29653	24.4958	24.6835	23.733	39526000000	254	0	A2AJ72;Q3TIX6;F7AM43;F6S444;A2AJ71;F6W2V3	A2AJ72;Q3TIX6		Fubp3
26.5656	27.2775	26.2954	27.7535	27.2485	26.1094	26.0362	26.3208	26.0649	26.0777	25.42	0.589011	0.147787	0.376082	27.2485	26.1094	26.0649	16880000000	111	1.02e-41	Q9CQN7;A2AJ87;F7CXS7	Q9CQN7;A2AJ87;F7CXS7	39S ribosomal protein L41, mitochondrial	Mrpl41;Gm6434
20.6239	21.0816	20.17	21.9006	21.4014	18.4469	20.4052	19.9836	19.485	19.8047	19.6203	0.671363	1.03071	0.160477	21.0816	19.9836	19.6203	1745300000	35	9.26e-63	A2AJ88;A2AJ88-2;E9Q2D6;B0R010;B0R011;B0R009	A2AJ88;A2AJ88-2;E9Q2D6	Patatin-like phospholipase domain-containing protein 7	Pnpla7
29.6219	29.603	29.6325	29.1473	29.5888	28.2569	28.2822	29.4036	28.6102	28.6288	29.556	0.208302	0.654866	0.540768	29.603	28.2822	28.6288	1000000000000	842	0	Q545I7;P01325	Q545I7;P01325	Insulin-1;Insulin-1 B chain;Insulin-1 A chain	Ins1
23.3786	22.8928	16.8507	24.0267	20.4888	22.8685	24.9109	21.7682	22.1938	19.8767	23.1535	2.93632	1.59471	1.68461	22.8928	22.8685	22.1938	25754000000	90	5.68e-50	Q9DAK9;A2AJA8	Q9DAK9;A2AJA8	14 kDa phosphohistidine phosphatase	Phpt1
19.7168	20.2271	20.0786	19.3493	18.7088	19.4911	19.3959	18.9579	20.1444	19.5998	20.5038	0.610685	0.284374	0.45515	19.7168	19.3959	20.1444	831150000	15	1.1e-31	Q8BTW8;A2AJD2;Q3UW67	Q8BTW8;A2AJD2	CDK5 regulatory subunit-associated protein 1	Cdk5rap1
25.1509	25.0408	23.6449	26.8019	25.444	23.7903	24.4137	25.1394	24.7183	24.8898	24.5783	1.12587	0.675196	0.156015	25.1509	24.4137	24.7183	8994100000	90	5.42e-72	Q9D850;A2AJF6;Q9D850-2	Q9D850;A2AJF6	Transmembrane protein 68	Tmem68
22.7814	22.6273	22.2059	22.2726	22.0879	21.0702	21.5328	19.673	21.3322	21.8813	20.8117	0.295093	0.968248	0.534863	22.2726	21.0702	21.3322	4601000000	45	3.29e-96	A2AJG0;Q80UU2	A2AJG0;Q80UU2	Ribonuclease P protein subunit p38	Rpp38
19.8125	20.2764	18.7935	21.1477	20.4333	22.4445	22.4304	22.1419	20.7496	21.2154	19.0476	0.870231	0.170782	1.14113	20.2764	22.4304	20.7496	10532000000	75	4.5e-110	A2AJI0;A2AJI0-2;A8Y5P4;A2AJI1;F6WF36	A2AJI0;A2AJI0-2;A8Y5P4;A2AJI1;F6WF36	MAP7 domain-containing protein 1	Map7d1
26.5238	26.6964	25.6693	27.6423	27.0555	27.4331	27.6052	27.3291	26.8926	26.8342	26.6919	0.725635	0.139443	0.103231	26.6964	27.4331	26.8342	165000000000	578	0	Q569Z6;A2AJI4;Q8BZN7;F6YH92;F7AB07;Q80VM0	Q569Z6;A2AJI4;Q8BZN7	Thyroid hormone receptor-associated protein 3	Thrap3
19.729	19.8635	20.8608	20.562	20.0414	21.142	21.9279	20.9208	20.4433	20.43	19.0877	0.481478	0.52928	0.778845	20.0414	21.142	20.43	6863400000	84	1.14e-208	A2AJK6;A2AJK6-3;E9PV74;A2AJK6-2	A2AJK6;A2AJK6-3	Chromodomain-helicase-DNA-binding protein 7	Chd7
29.3046	29.5036	28.5667	30.7164	29.6139	28.9467	29.174	28.8313	29.0811	29.2949	29.0408	0.773535	0.174368	0.136566	29.5036	28.9467	29.0811	107000000000	160	1.9e-33	Q9CQS8;A2AJM8;E9PW43;F6Y8B3	Q9CQS8;A2AJM8;E9PW43	Protein transport protein Sec61 subunit beta	Sec61b;Gm10320
19.2621	20.2059	18.1107	21.5739	20.8175	16.464	17.9644	17.1673	16.6515	16.7317	18.1349	1.35108	0.750688	0.834253	20.2059	17.1673	16.7317	930230000	12	9.56e-22	Q8BR76;E9QNI1;A2AJP5	Q8BR76;E9QNI1;A2AJP5	Meckelin	Tmem67
22.4352	22.8371	21.4512	22.7794	21.9419	21.3929	22.2222	21.6387	21.4375	21.8175	21.3103	0.588359	0.425955	0.26389	22.4352	21.6387	21.4375	3817300000	59	3.79e-65	Q3UV70;A8Y5Q1;A2AJP9;A8Y5Q0;A2AJQ0	Q3UV70;A8Y5Q1;A2AJP9;A8Y5Q0;A2AJQ0	[Pyruvate dehydrogenase [acetyl-transferring]]-phosphatase 1, mitochondrial	Pdp1
16.3747	19.6503	18.7459	21.4177	20.7355	17.4098	16.5735	16.81	19.4543	15.8908	16.9164	1.96828	0.431101	1.83445	19.6503	16.81	16.9164	489410000	4	2.33e-05	A2AJQ3;A2AJQ2;A2AJQ3-2	A2AJQ3;A2AJQ2;A2AJQ3-2	Probable C-mannosyltransferase DPY19L4	Dpy19l4
21.6551	21.8094	19.9777	21.256	18.6624	19.252	20.2192	17.7803	20.7585	18.2064	20.7497	1.33433	1.22812	1.47092	21.256	19.252	20.7497	1634100000	17	9.81e-19	A2AJT4;A2AJT5;A2AJT3	A2AJT4;A2AJT5	Arginine/serine-rich protein PNISR	Pnisr;Sfrs18
24.1821	24.2669	22.9095	24.8873	23.1211	22.5866	22.3005	23.724	22.7901	23.0977	22.727	0.832645	0.752982	0.198334	24.1821	22.5866	22.7901	5555000000	65	1.98e-71	Q8BMS4;A2AJT6	Q8BMS4;A2AJT6	Hexaprenyldihydroxybenzoate methyltransferase, mitochondrial	Coq3
17.9254	20.0687	18.3738	21.1789	18.6745	15.515	15.699	19.5016	18.5094	19.0194	17.9189	1.34576	2.25043	0.550741	18.6745	15.699	18.5094	309220000	5	1.38e-132	A2AJU2;F6ZGM5	A2AJU2;F6ZGM5		Gm10439
22.6353	22.7883	22.9196	24.1089	22.9916	21.8128	18.941	16.7137	22.9373	22.7874	21.6863	0.586226	2.55633	0.683116	22.9196	18.941	22.7874	2695000000	20	4.07e-38	A2AJW4	A2AJW4	Protein phosphatase 1 regulatory subunit 3	Ppp1r3d
26.4122	27.0063	26.2758	27.0761	26.8391	25.7068	25.5945	25.8317	25.418	25.2533	24.9359	0.358816	0.118656	0.245047	26.8391	25.7068	25.2533	16369000000	100	9.44e-48	Q9D1H6;A2AJX2;A2AJX3;E9Q040	Q9D1H6;A2AJX2;A2AJX3	NADH dehydrogenase [ubiquinone] 1 alpha subcomplex assembly factor 4	Ndufaf4
22.3413	22.6788	22.0731	23.7889	22.9756	19.3951	19.1226	18.9944	20.4308	20.6167	20.4279	0.662984	0.204634	0.108176	22.6788	19.1226	20.4308	39702000000	323	0	A2AJX5;A6H8H2;E9Q449;F6WXD7	A2AJX5;A6H8H2;E9Q449	DENN domain-containing protein 4C	Dennd4c
26.2792	26.6065	26.7048	27.064	26.0018	23.9024	24.3384	24.537	25.4337	25.1937	25.3102	0.407262	0.324617	0.120017	26.6065	24.3384	25.3102	30931000000	135	5.82e-222	Q99J95;A2AK82;Q99J95-2;Q99J95-3;B0R021;D6RHP4;Q3V3A1;Q64261;Q0VBK8;Q3V3A1-3;E3W997	Q99J95;A2AK82;Q99J95-2;Q99J95-3	Cyclin-dependent kinase 9	Cdk9
26.6873	26.4771	25.3771	27.0972	26.838	24.7198	26.03	25.8042	25.934	25.7935	25.2776	0.664698	0.70042	0.345629	26.6873	25.8042	25.7935	23337000000	100	2.68e-89	Q8R1J9;A2AK88;H3BK73;P0C7W3;Q8R1J9-2;H3BJF8	Q8R1J9;A2AK88;H3BK73;P0C7W3	Torsin-2A;Prosalusin;Salusin-beta	Tor2a
24.132	24.1198	22.9762	24.4491	24.5226	24.0906	23.5141	24.2497	23.6703	23.5317	23.8662	0.621846	0.387035	0.168066	24.132	24.0906	23.6703	18473000000	101	2.34e-179	P61965;A2AKB1;F6Q3W0	P61965;A2AKB1;F6Q3W0	WD repeat-containing protein 5	Wdr5
25.1077	26.1075	23.5942	25.7995	25.2118	23.5192	23.5226	23.5758	23.7237	23.9326	23.1067	0.970023	0.0317422	0.429425	25.2118	23.5226	23.7237	19282000000	102	1.46e-175	Q7TQK4;A2AKB8;F6TGV1	Q7TQK4;A2AKB8;F6TGV1	Exosome complex component RRP40	Exosc3
17.3477	20.5908	17.7742	19.323	17.6037	16.6429	25.1466	24.8725	18.3446	17.8625	17.5798	1.3877	4.83243	0.386709	17.7742	24.8725	17.8625	2483700000	8	2.35e-27	A2AKB9;A2AKB9-2;A2AKB9-4;A2AKB9-3	A2AKB9;A2AKB9-2;A2AKB9-4	DDB1- and CUL4-associated factor 10	Dcaf10
23.3986	23.6626	24.2628	22.8528	21.9786	22.5337	22.0821	23.1012	23.0218	22.5544	22.7474	0.864656	0.510647	0.234878	23.3986	22.5337	22.7474	1663900000	30	1.26e-16	A2AKD6;Q9JJW0;A2AKD5	A2AKD6;Q9JJW0;A2AKD5	Peroxisomal membrane protein 4	Pxmp4
19.0888	20.8297	16.759	20.0759	18.9333	17.0594	18.1072	17.7763	17.6914	17.2122	16.5486	1.53667	0.535619	0.573875	19.0888	17.7763	17.2122	823360000	10	5.07e-78	Q61234;A2AKD7;A2AKD8	Q61234;A2AKD7;A2AKD8	Alpha-1-syntrophin	Snta1
16.5144	16.1955	17.7704	18.255	17.3452	19.702	21.3528	21.7606	20.1739	20.2375	16.2866	0.856918	1.09005	2.26292	17.3452	21.3528	20.1739	4268600000	28	1.51e-209	O09044;A2AKH4;Q9D3L3;B0R030;B0R029;E9Q8A1	O09044;A2AKH4;Q9D3L3;B0R030;B0R029;E9Q8A1	Synaptosomal-associated protein 23;Synaptosomal-associated protein	Snap23
26.7548	27.1361	25.6477	27.9878	26.3956	25.9628	26.49	25.9923	26.0339	26.0987	25.2002	0.868331	0.296231	0.501092	26.7548	25.9923	26.0339	15300000000	114	1.24e-84	Q8VDT9;A2AKK8	Q8VDT9;A2AKK8	39S ribosomal protein L50, mitochondrial	Mrpl50
21.8714	21.4449	21.6478	22.0475	16.1826	22.105	18.5864	20.2269	19.634	19.3977	17.4302	2.50147	1.76064	1.20993	21.6478	20.2269	19.3977	769110000	13	6.79e-11	Q91YV9;A2AKL1	Q91YV9;A2AKL1	Transmembrane protein 246	Tmem246
18.2247	19.3651	19.5787	20.8294	18.6395	18.4579	17.0732	17.1841	19.8204	19.2052	19.0857	1.00121	0.769443	0.394237	19.3651	17.1841	19.2052	64379000	7	8.22e-13	A2AKQ3;Q8BWB7;Q14BE1;Q8BX24;Q3TE90;A2AKQ0	A2AKQ3;Q8BWB7;Q14BE1;Q8BX24;Q3TE90;A2AKQ0		Slc35d1
22.7838	23.3199	21.4014	23.5163	22.2377	20.6779	22.4444	21.6465	21.8706	22.4139	22.1755	0.858214	0.884624	0.272328	22.7838	21.6465	22.1755	2687300000	37	2.71e-53	Q9CX83;A2AKS2	Q9CX83;A2AKS2	Armadillo repeat-containing X-linked protein 1	Armcx1
22.6738	22.8883	22.9239	23.9705	23.5106	21.6831	22.5033	22.4597	21.3003	21.3929	21.5821	0.533901	0.461472	0.143633	22.9239	22.4597	21.3929	120000000000	376	0	Q6P5F9;A2AKT7;F6YA11;A2AKT6	Q6P5F9;A2AKT7	Exportin-1	Xpo1
23.233	22.8108	22.997	25.279	24.2956	23.4077	21.7915	22.4755	23.2206	22.621	20.5854	1.04263	0.81127	1.38127	23.233	22.4755	22.621	6232200000	82	1.53e-83	Q5HZI9;A2AKW0;A2AKV9;G3UYJ3	Q5HZI9;A2AKW0;A2AKV9;G3UYJ3	Solute carrier family 25 member 51	Slc25a51
20.6994	19.7153	17.3291	21.1705	19.6485	19.3049	19.1749	17.7941	18.5082	17.8557	18.5964	1.48193	0.83726	0.404593	19.7153	19.1749	18.5082	20054000000	33	5.26e-84	A2AKX3;A2AKX3-2;F6R186	A2AKX3;A2AKX3-2	Probable helicase senataxin	Setx
28.8288	28.5884	27.0597	30.1176	28.7117	30.4285	30.7268	30.3259	29.3147	29.1047	28.6052	1.08649	0.20826	0.364461	28.7117	30.4285	29.1047	646000000000	1013	0	Q8BG05;A2AL12;Q5FB19;F8VPW0;A2AL13	Q8BG05;A2AL12;Q5FB19	Heterogeneous nuclear ribonucleoprotein A3	Hnrnpa3
24.8805	25.5212	24.7404	26.5818	25.9751	24.8724	25.231	25.1473	25.3809	25.0463	24.4722	0.766373	0.187603	0.45958	25.5212	25.1473	25.0463	32680000000	260	0	Q8C0I1;A2AL50;H3BKN2;A2AL49;H3BIY5;H3BJ14	Q8C0I1;A2AL50;H3BKN2;A2AL49	Alkyldihydroxyacetonephosphate synthase, peroxisomal	Agps
19.6297	20.5384	19.1121	19.4157	20.1122	17.0253	17.745	19.154	19.2839	19.4341	19.3406	0.566841	1.08279	0.0758476	19.6297	17.745	19.3406	1928900000	29	2.14e-90	O70546;O70546-2;A2AL70;E9Q3Y9;P79457;F7D2R2;E9Q504;Q3UQE8;E9PWW8;G3X9F2	O70546;O70546-2;A2AL70;E9Q3Y9	Lysine-specific demethylase 6A	Kdm6a
24.0347	24.491	23.6432	25.6961	24.4255	23.0134	23.3643	23.0594	23.4104	23.3652	22.8846	0.771058	0.190705	0.291401	24.4255	23.0594	23.3652	19454000000	165	0	Q8BSY0;E9Q6M2;A2AL85;A2AL84;Q8CBM2;Q3TU40;A2AL81;A2AL83;A2AL78;A2AL77;E9PWI0;A2AL75;E9Q513;Q9CR06;Q9D7J8;A2AL74;A2AL76	Q8BSY0;E9Q6M2;A2AL85;A2AL84;Q8CBM2	Aspartyl/asparaginyl beta-hydroxylase	Asph
22.2708	22.2305	17.2067	23.8514	22.9727	19.5766	16.6422	16.2654	21.6963	16.7977	18.9877	2.60024	1.81277	2.45387	22.2708	16.6422	18.9877	2465200000	13	5.81e-67	Q62276;Q62276-2;A2ALA4	Q62276;Q62276-2;A2ALA4	Mediator of RNA polymerase II transcription subunit 22	Med22
25.2794	26.0221	24.6353	26.3065	26.0096	24.3428	24.6075	24.6425	24.6142	25.2501	24.0415	0.682957	0.163865	0.604575	26.0096	24.6075	24.6142	15615000000	125	7.91e-144	P09925;E9Q5F2;A2ALA6	P09925;E9Q5F2;A2ALA6	Surfeit locus protein 1	Surf1
23.4901	23.0269	22.1159	25.1126	23.4556	23.8827	24.1837	23.892	23.8262	23.43	23.4914	1.08677	0.171161	0.213243	23.4556	23.892	23.4914	6721500000	80	5.19e-71	Q6PAQ4;A2ALB2;A2ALB1	Q6PAQ4;A2ALB2;A2ALB1	RNA exonuclease 4	Rexo4
21.173	21.0475	18.5176	23.1125	23.2188	21.5472	20.4647	22.7673	20.9363	21.7032	20.2369	1.91858	1.15198	0.733408	21.173	21.5472	20.9363	26426000000	79	5.16e-129	Q6NZB0;A2ALF2;A2ALF3;A2ALF0;F6TQL3;F7CXJ2;F6QIL6;D3Z4I5;E9PZT4	Q6NZB0;A2ALF2;A2ALF3;A2ALF0;F6TQL3	DnaJ homolog subfamily C member 8	Dnajc8
22.5592	22.3293	20.8309	21.9713	19.9713	16.2822	17.5964	19.0539	20.405	19.4257	19.4883	1.09672	1.38647	0.548223	21.9713	17.5964	19.4883	929350000	10	3.13e-35	P58043;A2ALF5	P58043;A2ALF5	Sestrin-2	Sesn2
22.5862	23.0862	21.1318	23.3822	22.9196	21.2091	20.8228	22.7147	21.9386	22.2343	20.8538	0.880898	0.999612	0.726867	22.9196	21.2091	21.9386	10314000000	29	8.93e-48	Q8JZY1;A2ALH2;Q8CBC7;F6Q475	Q8JZY1;A2ALH2;Q8CBC7;F6Q475		Ftsj1
18.9074	17.5997	16.3324	19.3169	18.5047	17.2615	15.685	16.8546	17.1118	17.7152	18.0169	1.19017	0.818421	0.460854	18.5047	16.8546	17.7152	432600000	7	5.5e-18	A2ALK8;Q14BS5;A2ALK9;A2ALL0	A2ALK8;Q14BS5;A2ALK9	Tyrosine-protein phosphatase non-receptor type 3	Ptpn3
26.9826	27.1058	26.3735	28.9694	27.6979	27.9079	27.8824	27.5125	27.3545	27.0199	26.4694	0.982713	0.22129	0.446917	27.1058	27.8824	27.0199	64830000000	244	3.67e-77	Q61335;A2ALM8	Q61335;A2ALM8	B-cell receptor-associated protein 31	Bcap31
20.5862	21.0287	20.2798	21.2268	22.0163	20.008	20.953	21.0079	20.0128	19.9349	20.4018	0.665441	0.562115	0.250128	21.0287	20.953	20.0128	2083500000	27	2.6e-45	P48410;A2ALM9;A2ALN0	P48410;A2ALM9	ATP-binding cassette sub-family D member 1	Abcd1
21.7009	21.5647	21.068	25.9689	22.0065	16.4825	19.3847	19.8342	19.7835	18.7119	19.5071	1.98957	1.81928	0.556337	21.7009	19.3847	19.5071	18526000000	76	9.95e-243	Q3V0C5;A2ALR9;A2ALS0;Q3V0C5-5;Q3V0C5-2;A2ALR8;Q3V0C5-4;Q3V0C5-3;B7ZNK5;A2ALR5;F6VSP0;F6TH61;F7ALR2;A2ALS8;A2ALS9;A2BDP2;F6TGT8;F6VSQ9;F6Z2T3	Q3V0C5;A2ALR9;A2ALS0;Q3V0C5-5;Q3V0C5-2;A2ALR8	Ubiquitin carboxyl-terminal hydrolase 48	Usp48
18.5976	19.5482	18.4038	20.8277	15.9218	16.1851	16.8842	17.2403	16.2127	15.8773	16.5138	1.80659	0.53681	0.318404	18.5976	16.8842	16.2127	8651400000	69	8.04e-259	A2ALS5;F7D8S2;E9PZZ8;A2ALS4;A2ALS7;A2ALS3;A2ALS2	A2ALS5;F7D8S2;E9PZZ8;A2ALS4		Rap1gap
18.3696	18.4345	16.2609	17.958	16.6833	18.7704	18.7824	17.3578	15.2831	16.9713	16.6794	1.00413	0.819051	0.9023	17.958	18.7704	16.6794	5926200000	87	2.78e-235	A2ALU4;A7TU71;A2ALU4-2;Q1W617;Q1W617-2	A2ALU4;A7TU71	Protein Shroom2	Shroom2
18.8091	20.6795	16.8932	17.9943	20.5836	24.1465	23.5885	15.8524	22.8695	22.2112	19.0398	1.64428	4.63592	2.04767	18.8091	23.5885	22.2112	4893300000	29	1.06e-58	Q62420;A2ALV3;Q8BXU5;F6ZL13;A2ALV1	Q62420;A2ALV3;Q8BXU5;F6ZL13;A2ALV1	Endophilin-A1	Sh3gl2
17.8238	18.565	17.2602	18.5903	17.5317	19.3419	18.7321	16.7108	16.4134	17.8104	16.2377	0.603085	1.37721	0.861768	17.8238	18.7321	16.4134	134620000	5	5.32e-06	A2ALW2	A2ALW2		Zkscan16
23.0519	22.697	22.0572	23.9977	23.3016	20.2386	21.0907	20.127	21.7237	20.5722	16.6503	0.718944	0.527138	2.65978	23.0519	20.2386	20.5722	20858000000	70	4.04e-277	Q91YR9;A2ALW3;REV__Q3TVC7-3	Q91YR9;A2ALW3	Prostaglandin reductase 1	Ptgr1
21.2955	22.4412	21.2463	23.3101	23.576	20.2638	21.8702	21.678	21.8938	21.7858	21.8068	1.09093	0.877252	0.0572625	22.4412	21.678	21.8068	1739600000	19	1.21e-27	A2ALW5;A2ALW5-2	A2ALW5;A2ALW5-2	DnaJ homolog subfamily C member 25	Dnajc25
17.4131	18.654	17.372	21.3739	18.5592	20.1831	17.4997	16.7111	16.7894	19.7883	17.9168	1.62697	1.82013	1.51476	18.5592	17.4997	17.9168	852010000	8	7.49e-12	A2AM29;E9PVW9;E9Q3B8	A2AM29;E9PVW9	Protein AF-9	Mllt3
18.3224	19.5636	15.9393	20.4789	18.6485	17.2575	19.1395	18.1359	17.1669	16.6215	19.5455	1.70419	0.941694	1.55483	18.6485	18.1359	17.1669	1273200000	12	2.01e-50	Q8JZW5;A2AM67;A2AM66	Q8JZW5;A2AM67	SH2 domain-containing protein 5	Sh2d5
19.0635	14.9151	16.7566	16.8214	14.8985	16.6598	22.49	22.0189	21.8084	21.9424	17.4372	1.71879	3.23865	2.56327	16.7566	22.0189	21.8084	4780400000	8	4.21e-08	Q99PW8;A2AM72;Q3V365;O35057;A2AM74	Q99PW8;A2AM72;Q3V365	Kinesin-like protein KIF17	Kif17
16.5009	20.6802	21.9954	22.9026	18.0924	20.5182	21.1305	21.2129	17.2818	17.5714	20.4221	2.68077	0.379541	1.7355	20.6802	21.1305	17.5714	22818000000	94	9.14e-193	P56389;A2AM79	P56389;A2AM79	Cytidine deaminase	Cda
20.7257	20.1612	22.0608	23.2422	22.5915	21.2633	20.615	21.7182	21.187	21.6513	20.4574	1.28498	0.554419	0.601843	22.0608	21.2633	21.187	8381800000	51	5.25e-157	Q3UXG7;Q91ZW2;A2AMC4;A2AMC3;E9PZ15;E9Q686	Q3UXG7;Q91ZW2;A2AMC4;A2AMC3;E9PZ15;E9Q686	GDP-fucose protein O-fucosyltransferase 1	Pofut1
17.5851	18.6026	18.1126	20.0405	19.8016	15.7326	16.8227	18.2405	15.8085	16.5272	18.4204	1.06366	1.25751	1.34924	18.6026	16.8227	16.5272	1867500000	22	2.54e-148	Q9R207;A2AMG6;A2AMG5	Q9R207;A2AMG6;A2AMG5	Nibrin	Nbn
21.4732	21.5542	21.0143	21.6865	20.6629	19.0722	19.9973	19.1723	20.3059	20.3638	19.1205	0.42695	0.507683	0.701703	21.4732	19.1723	20.3059	6459900000	46	3.29e-74	Q6X893;F8WH94;A2AMH5;Q6X893-2;A2AMH4;A2AMH3;A2AMH8	Q6X893;F8WH94;A2AMH5;Q6X893-2;A2AMH4;A2AMH3	Choline transporter-like protein 1	Slc44a1
21.3361	22.583	23.7158	23.9336	22.9439	20.8075	18.4573	20.5075	21.6355	21.7466	19.7258	1.03465	1.27911	1.136	22.9439	20.5075	21.6355	35898000000	228	0	Q80XI3;A2AMI2;Q80XI3-3;E9QNX3;A2AMI6;A2AMI4;Q8BQR8	Q80XI3;A2AMI2;Q80XI3-3;E9QNX3	Eukaryotic translation initiation factor 4 gamma 3	Eif4g3
21.9449	22.4241	22.2629	19.2189	17.4764	21.7492	21.5805	16.7103	22.6561	22.8047	21.9557	2.21044	2.86175	0.453403	21.9449	21.5805	22.6561	1056000000	5	4.22e-06	Q8BSV3;Q8BSV3-2;A2AMN2;Q8BSV3-3;Q0VE44	Q8BSV3;Q8BSV3-2;A2AMN2;Q8BSV3-3;Q0VE44	BEN domain-containing protein 7	Bend7
21.9593	18.0996	21.1301	21.0854	19.4414	21.5221	21.0964	21.8798	19.788	20.3568	20.7402	1.55152	0.392192	0.479099	21.0854	21.5221	20.3568	20629000000	86	0	Q8BH69;A2AMN4	Q8BH69;A2AMN4	Selenide, water dikinase 1	Sephs1
24.5453	23.7924	20.3536	27.0764	25.6287	22.423	25.75	22.0267	24.4881	24.0115	17.0895	2.51811	2.04487	4.14086	24.5453	22.423	24.0115	2539400000	11	3.11e-17	Q8CIB6;A2AMQ1	Q8CIB6;A2AMQ1	Transmembrane protein 230	Tmem230
26.1588	26.4957	26.1322	27.2108	26.2068	24.9627	24.5038	25.0111	25.5068	25.3679	25.0311	0.454265	0.279966	0.244615	26.2068	24.9627	25.3679	25991000000	71	3.28e-117	Q99L43;A2AMQ4;A2AMQ5;Q6PBC0;F6S4G2;H3BKR7	Q99L43;A2AMQ4;A2AMQ5;Q6PBC0	Phosphatidate cytidylyltransferase 2	Cds2
25.7235	26.0907	25.2432	27.0604	26.0044	26.8389	27.11	26.8502	26.3696	26.0378	25.7044	0.666878	0.153362	0.332601	26.0044	26.8502	26.0378	26213000000	193	3.75e-62	Q9D0I8;A2AMU9;A2AMV1	Q9D0I8;A2AMU9;A2AMV1	mRNA turnover protein 4 homolog	Mrto4
20.6438	17.4854	19.3316	24.3572	17.882	19.781	19.9788	22.2713	21.7528	20.1596	16.4582	2.76756	1.38421	2.71635	19.3316	19.9788	20.1596	32675000000	119	0	Q9D5V6;A2AMX4	Q9D5V6;A2AMX4	Synapse-associated protein 1	Syap1
17.2384	19.4446	18.2121	19.6407	18.6531	16.3273	16.4589	16.2794	18.1763	19.7534	17.1735	0.974232	0.092946	1.30056	18.6531	16.3273	18.1763	3461500000	25	1.12e-138	Q8BH48;Q8BH48-2;A2AMY0;A2AMY1;F6WHE1	Q8BH48;Q8BH48-2;A2AMY0;A2AMY1	Ubiquitin-associated protein 1	Ubap1
18.1798	18.6586	16.7558	23.2306	19.5582	16.7165	19.1117	20.6654	16.649	17.5674	17.3696	2.4317	1.98934	0.483364	18.6586	19.1117	17.3696	17108000000	74	0	Q91VX2;A2AMY5;F6PYV5;A2AMY7;F6WTC8	Q91VX2;A2AMY5	Ubiquitin-associated protein 2	Ubap2
24.3001	24.2439	23.5902	25.4669	24.6094	21.7635	22.382	22.1233	23.2571	23.0646	22.5147	0.682529	0.310624	0.385271	24.3001	22.1233	23.0646	170000000000	1105	0	A2AN08;A2AN08-3;A2AN08-2;F6SSP6;A2AN08-4	A2AN08;A2AN08-3	E3 ubiquitin-protein ligase UBR4	Ubr4
20.9593	21.7787	18.114	22.646	21.2928	20.45	20.2954	16.8404	19.6673	18.6796	17.2686	1.71197	2.04084	1.20556	21.2928	20.2954	18.6796	1337700000	17	2.2e-44	Q8R2R1;A2AN36	Q8R2R1;A2AN36	Protein O-mannosyl-transferase 1	Pomt1
20.689	21.068	16.3457	21.4778	20.8378	21.6239	22.1169	21.2166	20.7404	20.1245	18.9991	2.11069	0.450829	0.882986	20.8378	21.6239	20.1245	2942400000	43	2.39e-147	Q8VEH2;Q3UUV0;Q3TXU6;A2AN61;E9PZ29;F6XWQ4;F6S5B6;F6Q3Z1;A2AN57;F6WF06;A2AN56;F7BM53;A2AN58;F7AT58;A2AN65;F7D5G9	Q8VEH2;Q3UUV0;Q3TXU6;A2AN61;E9PZ29;F6XWQ4		Ciz1
18.903	19.0548	16.8797	19.8218	17.5797	16.8351	17.4468	19.0958	18.0434	16.9877	16.6355	1.19123	1.16934	0.732658	18.903	17.4468	16.9877	1803900000	14	2.64e-38	Q921X6;A2AN95;Q9CZ23	Q921X6;A2AN95;Q9CZ23	DNA-directed RNA polymerase III subunit RPC6	Polr3f
22.7299	23.7503	20.846	21.7726	17.2245	15.3158	20.6889	19.1278	18.1457	16.0883	18.8405	2.50407	2.76401	1.43121	21.7726	19.1278	18.1457	13434000000	54	6.5e-111	O88851;A2AN96	O88851;A2AN96	Putative hydrolase RBBP9	Rbbp9
24.1966	24.4623	21.1942	25.1616	24.686	22.1348	21.89	21.4744	22.5708	22.6989	22.4875	1.57535	0.333861	0.106489	24.4623	21.89	22.5708	44726000000	158	2.2e-242	Q9D8U8;A2ANA4	Q9D8U8;A2ANA4	Sorting nexin-5	Snx5
17.145	19.561	18.3416	19.309	18.536	19.5985	18.7515	18.3765	16.6482	16.6652	18.6805	0.950235	0.626008	1.16847	18.536	18.7515	16.6652	2340200000	21	2.04e-122	Q8VCF0;A2ANC9	Q8VCF0;A2ANC9	Mitochondrial antiviral-signaling protein	Mavs
24.6515	24.252	23.7882	25.6818	25.1995	21.9542	22.2436	23.876	22.9455	22.8118	23.2318	0.749467	1.03616	0.214571	24.6515	22.2436	22.9455	37752000000	159	1.3e-226	Q9CQ65;A2ANM4	Q9CQ65;A2ANM4	S-methyl-5-thioadenosine phosphorylase	Mtap
18.1759	20.6456	18.948	21.2732	20.7326	21.6292	20.7253	20.8639	16.2264	17.0427	20.1113	1.32273	0.486815	2.04838	20.6456	20.8639	17.0427	2402900000	18	1.55e-123	A2ANP1;A2ANP3;A2ANP2;Q9D772	A2ANP1;A2ANP3;A2ANP2;Q9D772	Protein FAM219A	Fam219a
23.2069	23.3931	22.4281	24.2382	23.359	21.5974	21.6371	21.4924	22.5952	22.6103	21.9481	0.643837	0.074766	0.378038	23.359	21.5974	22.5952	41043000000	546	0	A2ANY6;REV__Q04690-4;REV__E9QKP4;REV__Q04690-3;REV__E9QK33;REV__Q04690-2;REV__B1AQE8;REV__Q04690;REV__B1AQE7	A2ANY6	Midasin	Mdn1
20.0058	20.8367	16.0338	21.5293	16.4901	16.1825	16.3609	19.0137	16.7755	17.1577	16.0373	2.54353	1.58561	0.569548	20.0058	16.3609	16.7755	346130000	5	5.65e-15	A2ANZ2;Q3U3D8;Q6DFW0	A2ANZ2;Q3U3D8;Q6DFW0	Protein C9orf72 homolog	3110043O21Rik
21.9906	18.5816	19.0834	22.6545	22.2201	21.1237	20.8956	21.5323	21.5594	15.684	20.7137	1.91606	0.322587	3.1763	21.9906	21.1237	20.7137	1637600000	22	3.88e-36	Q9CZX7;A2AP25	Q9CZX7;A2AP25	Transmembrane protein 55A	Tmem55a
29.0022	28.2605	28.2216	29.5289	29.3963	27.1994	27.4632	28.4157	28.0204	28.0891	27.7462	0.616405	0.639822	0.181422	29.0022	27.4632	28.0204	59126000000	242	3.04e-134	Q3UIU2;A2AP31;A2AP32	Q3UIU2;A2AP31;A2AP32	NADH dehydrogenase [ubiquinone] 1 beta subcomplex subunit 6	Ndufb6
17.6014	23.2374	17.3909	24.6586	24.036	23.1363	24.1632	24.5368	23.2429	22.2937	21.4939	3.58623	0.725202	0.875563	23.2374	24.1632	22.2937	15473000000	36	1.29e-44	O54879;A2AP78;Q544R9;G5E920	O54879;A2AP78;Q544R9;G5E920	High mobility group protein B3	Hmgb3;Gm6104
16.7101	17.5884	18.2326	18.2976	17.8019	21.078	21.021	18.931	18.1303	18.4891	16.9351	0.640335	1.22345	0.813649	17.8019	21.021	18.1303	596880000	12	1.56e-29	Q9JJ48;Q3TPC9;A2AP86	Q9JJ48;Q3TPC9;A2AP86	Zinc finger CCCH domain-containing protein 8	Zc3h8
20.4778	21.6753	20.3377	21.1607	20.2591	17.6204	17.4427	15.9517	18.2788	16.5247	18.1643	0.613344	0.916444	0.981348	20.4778	17.4427	18.1643	865410000	16	3.74e-59	P38585;A2AP90;F6ZXS5	P38585;A2AP90	Tubulin--tyrosine ligase	Ttl
23.9071	22.9854	23.1807	24.0732	23.7936	22.3515	22.5002	22.6774	22.4595	22.3788	22.7312	0.476586	0.163158	0.184625	23.7936	22.5002	22.4595	15091000000	81	0	Q99LC2;A2AP97;A2APA3	Q99LC2;A2AP97	Cleavage stimulation factor subunit 1	Cstf1
24.5486	24.8656	23.7029	24.6906	24.7849	21.173	21.0326	21.2525	22.1291	22.0984	22.6191	0.47095	0.111347	0.292168	24.6906	21.173	22.1291	8474400000	74	1.17e-186	Q8BMS9;A2APB0;A2APB1;A2AVI0	Q8BMS9;A2APB0;A2APB1	Ras association domain-containing protein 2	Rassf2
20.9282	20.1619	16.1719	21.2208	21.5623	23.2033	22.9075	23.7508	21.9944	22.0815	21.4905	2.2064	0.427864	0.319057	20.9282	23.2033	21.9944	13953000000	97	2.77e-141	A2APB8	A2APB8	Targeting protein for Xklp2	Tpx2
27.506	27.6955	27.2311	28.6282	27.9612	27.7555	27.3195	27.4493	26.3012	26.4085	26.298	0.532167	0.223869	0.0628938	27.6955	27.4493	26.3012	83029000000	249	4.85e-43	P27048;P63163;A2APD4;Q3UN87	P27048;P63163;A2APD4;Q3UN87	Small nuclear ribonucleoprotein-associated protein B;Small nuclear ribonucleoprotein-associated protein N;Small nuclear ribonucleoprotein-associated protein	Snrpb;Snrpn
18.3969	22.0727	17.1908	17.8724	18.6885	23.7013	24.8553	24.4125	22.6076	23.7966	23.487	1.89246	0.582179	0.616836	18.3969	24.4125	23.487	20463000000	52	1.13e-44	Q9JMG1;A2AJA5	Q9JMG1;A2AJA5	Endothelial differentiation-related factor 1	Edf1
17.2817	17.2343	16.6659	15.5259	17.4745	15.2735	17.0615	19.1559	18.9025	17.9195	15.9406	0.792192	1.94321	1.5086	17.2343	17.0615	17.9195	328570000	4	3.1e-07	O54931;O54931-3;A2API8;O54931-5;O54931-4;F8WH21;A2APJ2;O54931-2;F7AA26	O54931;O54931-3;A2API8;O54931-5;O54931-4;F8WH21;A2APJ2;O54931-2;F7AA26	A-kinase anchor protein 2	Akap2;Gm20459
17.6559	18.5419	18.4602	21.3995	16.6314	17.726	19.8494	20.5952	20.5154	20.3471	20.2612	1.77535	1.4887	0.129307	18.4602	19.8494	20.3471	1096600000	11	2.41e-12	P15379;P15379-2;Q3U8S1;A2APM5;P15379-3;A2APM3;P15379-6;A2APM4;A2APM6;P15379-11;P15379-5;E9QKM8;Q80X37;P15379-10;P15379-9;E9QKM0;E9QKL9;P15379-4;A2APM1;P15379-8;E9QKL8;P15379-7;E9QKL7;A2APM2;P15379-12;P15379-13;E9QKM1	P15379;P15379-2;Q3U8S1;A2APM5;P15379-3;A2APM3;P15379-6;A2APM4;A2APM6;P15379-11;P15379-5;E9QKM8;Q80X37;P15379-10;P15379-9;E9QKM0;E9QKL9;P15379-4;A2APM1;P15379-8;E9QKL8;P15379-7;E9QKL7;A2APM2;P15379-12;P15379-13;E9QKM1	CD44 antigen	Cd44
17.7699	17.7303	15.4622	19.9545	18.0455	16.1817	16.8398	17.3776	15.9057	17.2352	17.3467	1.59475	0.598958	0.801716	17.7699	16.8398	17.2352	276890000	7	4.19e-13	O08901;A2APR8	O08901;A2APR8	Mitotic checkpoint serine/threonine-protein kinase BUB1	Bub1
19.6926	16.5021	15.7328	18.748	18.953	20.1043	19.7515	19.5063	19.0417	17.9884	16.6222	1.70945	0.300609	1.21312	18.748	19.7515	17.9884	2227500000	23	4.17e-151	P28663;A2APW8;D6RHL2	P28663;A2APW8	Beta-soluble NSF attachment protein	Napb
22.7652	23.3817	19.4261	24.6813	17.9562	21.0072	15.9045	22.2479	22.853	21.7822	22.6542	2.82935	3.36193	0.569579	22.7652	21.0072	22.6542	48028000000	113	1.35e-124	P21460;A2APX2;A2APX3	P21460;A2APX2;A2APX3	Cystatin-C	Cst3
22.6788	22.6077	21.7512	22.9474	22.1907	21.08	21.9799	21.5396	22.0925	22.2903	21.0152	0.468797	0.449985	0.686244	22.6077	21.5396	22.0925	4544600000	51	1.74e-79	Q3V1V3;A2APY6;D3Z0H5	Q3V1V3;A2APY6	ESF1 homolog	Esf1
23.8237	24.1244	22.0928	24.6654	23.329	23.5456	23.8493	23.6472	23.5925	23.5516	23.3557	0.975315	0.154596	0.126573	23.8237	23.6472	23.5516	7711900000	82	1.49e-50	A2APY7;A2APY7-2	A2APY7	NADH dehydrogenase [ubiquinone] 1 alpha subcomplex assembly factor 5	Ndufaf5
22.1399	22.3812	20.0705	22.6473	21.3332	15.7467	16.5043	18.262	17.3013	18.8044	18.9135	1.04208	1.29036	0.900962	22.1399	16.5043	18.8044	2833600000	23	4.18e-104	Q91ZU1;A2APZ5	Q91ZU1;A2APZ5	Ankyrin repeat and SOCS box protein 6	Asb6
24.7475	24.8283	24.2468	25.7455	25.2284	24.9643	25.3001	25.1511	24.5891	24.256	23.4874	0.561294	0.168254	0.565014	24.8283	25.1511	24.256	14828000000	90	3.75e-76	P61022;B0R091;A2AQ13;B0R092	P61022;B0R091;A2AQ13	Calcineurin B homologous protein 1	Chp1
25.0473	25.329	24.2978	26.717	25.5584	24.1966	24.6499	23.7987	23.754	23.3903	23.1957	0.880816	0.4259	0.283386	25.329	24.1966	23.3903	12813000000	119	5.51e-92	Q9CWX2;A2AQ17	Q9CWX2;A2AQ17	Complex I intermediate-associated protein 30, mitochondrial	Ndufaf1
16.3094	17.4835	16.4906	18.1266	17.5407	16.313	20.8018	19.3366	18.1668	19.2171	18.1425	0.766643	2.28904	0.613526	17.4835	19.3366	18.1668	5759200000	43	1.78e-80	A2AQ19	A2AQ19	RNA polymerase-associated protein RTF1 homolog	Rtf1
16.0843	16.7612	16.2497	16.1591	19.5888	18.7442	16.897	18.9508	16.5557	18.0219	16.7367	1.4885	1.13085	0.7994	16.2497	18.7442	16.7367	5446400000	59	6.33e-226	A2AQ25-2;A2AQ25;E9QAU4;A2AQ25-9;A2AQ25-6;F8WHU1;A2AQ25-5;A2AQ25-4;D3Z781;A2AQ25-3;A2AQ25-8;Q8BHR1	A2AQ25-2;A2AQ25;E9QAU4;A2AQ25-9;A2AQ25-6;F8WHU1;A2AQ25-5;A2AQ25-4;D3Z781;A2AQ25-3;A2AQ25-8	Sickle tail protein	Skt;Etl4
19.6317	16.643	19.488	22.4211	21.4213	19.4486	20.2871	19.6738	19.8233	20.0122	19.0182	2.20895	0.433961	0.527874	19.6317	19.6738	19.8233	1209200000	11	8.38e-20	Q00420;Q3US22;Q00420-3;A2AQ66;F8WGS3;Q3UT69;Q00420-2;E9PX75;Q00420-4;F8WGH1;E9PX74	Q00420;Q3US22;Q00420-3;A2AQ66;F8WGS3;Q3UT69;Q00420-2;E9PX75;Q00420-4	GA-binding protein subunit beta-1	Gabpb1
24.1777	24.7912	23.8304	25.4711	24.4827	23.9298	23.6447	23.6099	23.3546	23.4251	22.9004	0.626011	0.175513	0.284774	24.4827	23.6447	23.3546	33074000000	262	0	Q8CFQ3;A2AQA6;A2AQA7	Q8CFQ3;A2AQA6;A2AQA7	Intron-binding protein aquarius	Aqr
21.1543	21.8392	21.9623	22.4793	21.9641	22.5683	22.8782	22.7237	22.0437	22.1094	21.2242	0.474687	0.15495	0.4932	21.9623	22.7237	22.0437	20920000000	200	0	Q6PR54;Q6PR54-3;A2AQB0;Q6PR54-2	Q6PR54;Q6PR54-3;A2AQB0;Q6PR54-2	Telomere-associated protein RIF1	Rif1
19.4924	18.9577	19.0697	19.0399	17.2049	17.8632	17.4571	16.6158	15.3179	16.5239	16.5887	0.889921	0.636226	0.715724	19.0399	17.4571	16.5239	4534500000	36	6.99e-75	O70228;A2AQC3;Q8C4G3;Q8C288;A2AUZ1;A2AUZ0;A2AQC9	O70228;A2AQC3;Q8C4G3;Q8C288	Probable phospholipid-transporting ATPase IIA	Atp9a
24.2227	24.5292	23.8417	25.764	25.0664	21.2846	22.5728	23.805	23.4251	23.0532	22.0125	0.751475	1.2603	0.732211	24.5292	22.5728	23.0532	65581000000	261	0	P61202;A2AQE3;Q3V3N6;P61202-2;A2AQE4	P61202;A2AQE3;Q3V3N6;P61202-2;A2AQE4	COP9 signalosome complex subunit 2	Cops2
17.1425	17.9638	17.8206	20.1089	18.4606	21.4778	21.6643	15.351	15.5961	16.102	16.3871	1.11586	3.59236	0.400603	17.9638	21.4778	16.102	1798900000	20	1.05e-36	P16951;Q640L6;P16951-2;A2AQF2;G3UXC3;Q3UKS5;A2AQE9;E9Q8B1;Q543G2;P16951-3;A2AQF0;F6Z2B2;Q3UT24	P16951;Q640L6;P16951-2;A2AQF2;G3UXC3;Q3UKS5;A2AQE9;E9Q8B1;Q543G2;P16951-3	Cyclic AMP-dependent transcription factor ATF-2	Atf2
21.5097	21.8792	21.6515	22.6039	21.8301	21.127	20.0243	21.3481	18.7256	17.539	20.6218	0.422714	0.709141	1.55495	21.8301	21.127	18.7256	20459000000	101	1.58e-235	Q99LI7;A2AQH9	Q99LI7;A2AQH9	Cleavage stimulation factor subunit 3	Cstf3
24.5696	24.837	21.2124	25.5064	24.7837	22.2666	22.1804	23.3811	23.2886	22.9465	23.002	1.6966	0.669729	0.183599	24.7837	22.2666	23.002	12561000000	115	3.23e-91	Q8BXN9;Q8BXN9-2;A2AQJ5;A2AQJ6;A2AQJ7;Q8BXN9-3	Q8BXN9;Q8BXN9-2;A2AQJ5;A2AQJ6;A2AQJ7;Q8BXN9-3	Transmembrane protein 87A	Tmem87a
18.5248	17.5495	19.1961	19.3136	16.6179	20.7602	21.8187	15.6354	19.1803	16.6513	17.2605	1.14628	3.30699	1.31989	18.5248	20.7602	17.2605	2785400000	27	6.07e-146	O70494;O70494-3;F7AE15;O70494-2;A2AQK8	O70494;O70494-3;F7AE15;O70494-2;A2AQK8	Transcription factor Sp3	Sp3
18.6263	18.4667	18.7223	20.2825	18.4495	18.5063	17.0166	19.516	19.3941	18.155	17.1816	0.775894	1.25736	1.10891	18.6263	18.5063	18.155	2554900000	23	7.07e-66	Q9Z1W9;A2AQL0	Q9Z1W9;A2AQL0	STE20/SPS1-related proline-alanine-rich protein kinase	Stk39
24.2239	23.345	23.6122	25.8001	24.5973	24.0517	24.1895	25.4616	23.526	24.257	24.3022	0.965446	0.777286	0.435678	24.2239	24.1895	24.257	62829000000	167	0	P70195;A2AQL6	P70195;A2AQL6	Proteasome subunit beta type-7	Psmb7
22.5255	23.097	22.0809	24.2902	24.4863	20.7374	22.7822	18.9032	22.6758	20.1559	22.8825	1.06242	1.94045	1.51806	23.097	20.7374	22.6758	23485000000	112	6.91e-297	Q9QXG4;A2AQN4;A2AQN5;D6RHA7;F7CU63	Q9QXG4;A2AQN4;A2AQN5	Acetyl-coenzyme A synthetase, cytoplasmic	Acss2
17.0367	19.1708	20.8382	19.8437	16.3745	20.4303	20.9085	18.6552	16.3754	18.1535	18.0564	1.88845	1.18723	0.999735	19.1708	20.4303	18.0564	3345600000	28	7.29e-51	Q6ZPV2;Q6ZPV2-2;D3YWI6;A2AQP9	Q6ZPV2;Q6ZPV2-2;D3YWI6;A2AQP9	DNA helicase INO80	Ino80
24.3175	24.7533	24.3352	25.6165	25.093	23.8805	23.6892	22.9152	23.0072	22.9214	22.6415	0.547924	0.511123	0.191242	24.7533	23.6892	22.9214	4943200000	27	3.56e-66	Q9D975;A2AQU8	Q9D975;A2AQU8	Sulfiredoxin-1	Srxn1
23.6016	23.5316	22.6358	24.5955	23.7738	20.1547	21.3056	19.6767	22.038	22.1849	22.5216	0.698528	0.837294	0.24793	23.6016	20.1547	22.1849	26439000000	267	0	A2AQW0;D3YVC4;D3Z5H1	A2AQW0	Mitogen-activated protein kinase kinase kinase 15	Map3k15
25.0923	25.4737	24.5399	26.5162	26.1454	24.4739	25.731	24.4666	24.4071	24.5381	24.6761	0.794291	0.727904	0.134515	25.4737	24.4739	24.5381	46724000000	267	0	Q9R1C7;A2AQW5;Q9R1C7-2;A2AQW6	Q9R1C7;A2AQW5;Q9R1C7-2	Pre-mRNA-processing factor 40 homolog A	Prpf40a
26.4915	26.7119	25.5306	27.1516	26.8137	25.7808	26.067	26.4059	26.1929	25.9487	25.6481	0.612323	0.31292	0.272886	26.7119	26.067	25.9487	60668000000	328	0	O88967;A2AQY3	O88967;A2AQY3	ATP-dependent zinc metalloprotease YME1L1	Yme1l1
22.533	23.0119	21.5679	23.2614	22.0397	23.0467	22.2618	22.286	21.4152	22.234	21.9573	0.693193	0.44634	0.416507	22.533	22.286	21.9573	2705500000	28	6.2e-54	Q3UHX9;A2AQY6;Q3UHX9-2	Q3UHX9;A2AQY6;Q3UHX9-2	Uncharacterized protein C9orf114 homolog	D2Wsu81e
24.9211	25.0443	23.8545	24.3609	25.1194	23.6507	24.7162	23.0438	23.9253	24.2747	23.8699	0.539722	0.846615	0.219474	24.9211	23.6507	23.9253	18566000000	107	6.44e-96	A2AR02;A2AR01	A2AR02	Peptidyl-prolyl cis-trans isomerase G	Ppig
24.8206	23.7253	22.1154	23.219	25.2257	23.6609	23.0222	23.1093	23.5412	24.0004	23.8026	1.2503	0.346359	0.230333	23.7253	23.1093	23.8026	2333300000	11	4.51e-07	A6PWX1;Q8BG21;A2AR24	A6PWX1;Q8BG21;A2AR24	Calcium channel flower homolog	Cacfd1
17.1417	16.6294	17.4308	22.2253	21.438	15.416	18.1499	16.4316	18.932	19.0392	17.7398	2.63999	1.38192	0.721257	17.4308	16.4316	18.932	1411700000	12	6.61e-70	Q3UDF0;A2AR26;A2AR27	Q3UDF0;A2AR26		Slc2a6
20.5745	21.0691	20.4261	20.22	20.6236	18.9322	19.8492	18.0325	16.1277	17.8011	15.6955	0.314006	0.908364	1.1121	20.5745	18.9322	16.1277	984880000	18	6.61e-42	Q6P5H6;A2AR55;A2AR56;Q6P5H6-4;E9QL83;Q6P5H6-3;F6XM46;Q6P5H6-2;B0R0D5;B0R0D4;F6XLQ6;F2Z484	Q6P5H6;A2AR55;A2AR56;Q6P5H6-4;E9QL83;Q6P5H6-3;F6XM46;Q6P5H6-2;B0R0D5;B0R0D4	FERM domain-containing protein 5	Frmd5
28.1029	28.4389	27.1588	28.9601	28.1174	25.05	25.1854	25.4913	26.443	26.627	25.7222	0.656758	0.226074	0.478204	28.1174	25.1854	26.443	102000000000	333	0	O35593;A2AR77;F6SAH4	O35593;A2AR77;F6SAH4	26S proteasome non-ATPase regulatory subunit 14	Psmd14
20.4509	18.825	21.7776	25.6915	25.1773	20.5237	21.3345	21.5881	17.7431	19.0161	21.4022	2.97965	0.555976	1.85755	21.7776	21.3345	19.0161	5016400000	19	9.11e-14	Q91WG3;A2ARC2;H3BKT7;A2ARC1;H3BLS1	Q91WG3;A2ARC2;H3BKT7;A2ARC1	Probable tRNA pseudouridine synthase 2	Trub2
25.4816	25.4673	24.9541	26.6626	25.4537	24.7954	24.9018	24.8866	25.0086	24.74	24.3633	0.63231	0.0575461	0.324155	25.4673	24.8866	24.74	37879000000	268	0	Q91VE0;A2ARC5	Q91VE0;A2ARC5	Long-chain fatty acid transport protein 4	Slc27a4
22.3449	22.7996	18.3796	22.6985	22.6015	20.8919	22.0075	21.5787	20.8421	20.8934	20.3167	1.89992	0.562751	0.319181	22.6015	21.5787	20.8421	2045200000	26	2.67e-69	Q8BHN5;A2ARH8	Q8BHN5;A2ARH8	RNA-binding protein 45	Rbm45
23.5652	24.1547	22.6204	24.3085	22.3822	23.6101	24.5015	24.0228	24.0483	23.4841	23.7548	0.875462	0.446107	0.282176	23.5652	24.0228	23.7548	25479000000	96	5.42e-80	O88952;A2ARI2;Q3TUM0	O88952;A2ARI2	Protein lin-7 homolog C	Lin7c
20.3368	20.9809	17.346	21.7886	21.0565	17.1823	18.8244	16.1785	20.4796	19.6686	19.8569	1.73056	1.33572	0.424448	20.9809	17.1823	19.8569	4064900000	44	1.27e-137	A2ARP1;A2ARP1-2;E9PZI4;A2ARP1-3;A2ARP1-7;A2ARP1-6;F7AST3;F6Q5C6;F6VID9;A2ARP1-5;F6VU93;F6RMX0	A2ARP1;A2ARP1-2;E9PZI4;A2ARP1-3;A2ARP1-7	Inositol hexakisphosphate and diphosphoinositol-pentakisphosphate kinase 1	Ppip5k1
20.1525	19.798	19.3468	20.6861	20.1793	20.7608	20.9025	21.0125	18.9663	19.8809	18.528	0.497071	0.126183	0.690282	20.1525	20.9025	18.9663	12493000000	129	0	Q9QYR6;Q9QYR6-2;A2ARP8	Q9QYR6;Q9QYR6-2;A2ARP8	Microtubule-associated protein 1A;MAP1A heavy chain;MAP1 light chain LC2	Map1a
23.0051	23.664	18.2066	23.3886	22.8771	18.6499	15.484	20.3527	21.4226	21.779	21.9033	2.26969	2.47072	0.249514	23.0051	18.6499	21.779	10916000000	44	2.46e-140	Q9CR41;A2ARQ7;Q9CR41-2	Q9CR41;A2ARQ7;Q9CR41-2	Huntingtin-interacting protein K	Hypk
22.0243	22.9671	21.6291	23.9255	22.3539	25.194	25.6463	26.1794	23.9697	24.2616	23.55	0.897824	0.493251	0.357708	22.3539	25.6463	23.9697	17748000000	100	2.94e-142	Q9CQU1;A2ARQ8	Q9CQU1;A2ARQ8	Microfibrillar-associated protein 1	Mfap1
20.6265	19.3769	16.8582	20.5218	20.4745	19.4631	19.3791	17.4961	18.9913	19.0659	17.5895	1.59933	1.11219	0.831702	20.4745	19.3791	18.9913	708960000	20	3.11e-14	F7CJX1;A2ART0;A2ARX1;F7CEW8;A2BE23;A2ART4;E9QA51;Q569M0;A2ARW1;A2AW67;A2BFG5;A2ARW8;A2AW66;A2ARR6;F8VQB0;A2BFU4;D3YUB7;Q8BZW4-2;Q8BZW4;F6T1S3;Q3TPQ7;A2BFG8;F6X1S3;F6VWW0;E9PZP6;E9PVC4;A2ARX0;F8VQG8;F7CKJ1;F6TST9;Q8C1K5;Q8C1G8;Q8BLB2;Q8BJ78;A2ARX2;A2AW64;F2Z412;D3Z288;A2ANU5;Q9CXH3;F6VN45;B1AZK8	F7CJX1;A2ART0;A2ARX1;F7CEW8;A2BE23;A2ART4;E9QA51;Q569M0;A2ARW1;A2AW67;A2BFG5;A2ARW8		Gm6710;Gm14391;Gm4631;OTTMUSG00000016609;Gm14434;Gm14399;Gm14325;Gm14410;Gm14326
16.7237	21.6232	20.7946	22.6064	20.6306	16.8551	16.3583	18.6124	19.1575	18.7788	16.1619	2.23941	1.18433	1.63122	20.7946	16.8551	18.7788	2170500000	35	4.15e-140	P58929;A2AS06;A2AS07	P58929;A2AS06	Glucocorticoid modulatory element-binding protein 2	Gmeb2
17.268	19.7367	16.5263	20.2267	17.7147	19.4479	20.6004	21.8479	19.3617	19.3428	20.6572	1.607	1.20031	0.753472	17.7147	20.6004	19.3617	20094000000	95	0	P12658;A2AS59;Q08331;Q8CCS7	P12658;A2AS59	Calbindin	Calb1
19.6757	21.8805	20.1901	22.9753	19.9542	21.7225	22.2218	22.2766	22.0675	21.8736	21.2203	1.42824	0.305322	0.443874	20.1901	22.2218	21.8736	3812000000	33	4.07e-53	Q61712;A2AS71;F6ZL86;F6WEH1;F6YK70;F8WH68	Q61712;A2AS71;F6ZL86	DnaJ homolog subfamily C member 1	Dnajc1
24.7647	24.9195	23.614	26.2019	25.0175	23.547	23.5835	23.8798	23.197	23.4004	22.9085	0.919398	0.18252	0.247174	24.9195	23.5835	23.197	36955000000	227	1.68e-269	P28843;A2AS84	P28843;A2AS84	Dipeptidyl peptidase 4;Dipeptidyl peptidase 4 membrane form;Dipeptidyl peptidase 4 soluble form	Dpp4
24.8102	25.7628	24.7345	27.056	26.0206	24.6856	25.3437	24.8875	24.8754	24.6447	24.2024	0.957433	0.337139	0.341999	25.7628	24.8875	24.6447	1080000000000	1377	0	P55095;A2AS85	P55095;A2AS85	Glucagon;Glicentin;Glicentin-related polypeptide;Oxyntomodulin;Glucagon;Glucagon-like peptide 1;Glucagon-like peptide 1(7-37);Glucagon-like peptide 1(7-36);Glucagon-like peptide 2	Gcg
22.2219	22.5559	21.4915	23.3545	22.75	20.6115	21.1737	21.2238	21.7416	21.2656	20.8097	0.686844	0.339973	0.465986	22.5559	21.1737	21.2656	3215800000	50	9.64e-48	Q80TN4;A2AS90;A2AS91	Q80TN4;A2AS90	DnaJ homolog subfamily C member 16	Dnajc16
20.2732	17.723	17.815	18.2308	20.8298	17.7477	17.8088	17.8291	18.3179	15.7813	16.4001	1.46565	0.0423699	1.32257	18.2308	17.8088	16.4001	3492200000	21	4.12e-132	P05208;A2AS95	P05208;A2AS95	Chymotrypsin-like elastase family member 2A	Cela2a
22.3638	22.2533	23.0724	23.3573	22.5529	21.4034	21.9805	23.2775	22.6008	22.5077	22.7611	0.475117	0.959818	0.128177	22.5529	21.9805	22.6008	29136000000	185	3.52e-228	P28660;A2AS97;A2AS98;P28660-2;E9QQ62;Q8K1X4	P28660;A2AS97;A2AS98;P28660-2;E9QQ62	Nck-associated protein 1	Nckap1
22.796	23.6501	22.1767	25.3754	22.3123	22.7865	23.1133	25.3335	21.9678	24.7948	20.7266	1.31473	1.38584	2.08498	22.796	23.1133	21.9678	31189000000	125	1.75e-220	Q9CY64;A2ASB2;A2ASB1;A2ASB8;A2ASB7	Q9CY64;A2ASB2;A2ASB1	Biliverdin reductase A	Blvra
25.2181	25.3811	23.973	26.0407	25.5978	23.055	24.0998	23.1974	24.178	23.986	23.8023	0.773757	0.5666	0.187865	25.3811	23.1974	23.986	44068000000	194	0	Q8C156;A2ASB6	Q8C156;A2ASB6	Condensin complex subunit 2	Ncaph
25.0226	25.2659	23.8517	26.3046	25.6022	25.113	24.6026	24.9662	24.6398	24.4209	24.1237	0.899332	0.262762	0.259038	25.2659	24.9662	24.4209	23001000000	160	0	Q8C570;A2ASC7;Q8CBU3;A2ASC6	Q8C570;A2ASC7;Q8CBU3;A2ASC6	mRNA export factor	Rae1
18.8488	19.9174	18.189	19.5367	17.364	16.0863	17.9153	18.0098	18.1401	18.918	15.5899	1.02773	1.08428	1.74092	18.8488	17.9153	18.1401	1026000000	17	4.58e-46	Q7TS68;A2ASK2;A2ASK1;Q8BXZ8	Q7TS68;A2ASK2;A2ASK1	Putative methyltransferase NSUN6	Nsun6
26.4741	26.8963	25.6843	27.1944	26.3	25.5306	25.8797	25.9183	24.9891	25.5025	24.3482	0.579828	0.21357	0.578323	26.4741	25.8797	24.9891	10583000000	88	2.38e-106	O35972;A2ASM3	O35972;A2ASM3	39S ribosomal protein L23, mitochondrial	Mrpl23
17.3347	16.5897	14.299	17.0222	17.0623	15.9719	15.5927	14.884	16.9086	17.1374	16.8472	1.23801	0.552204	0.152935	17.0222	15.5927	16.9086	8754800000	20	2.58e-18	A2ASS6;E9Q8N1;E9Q8K5;E9Q8M7;A2ASS6-2;F6ZVZ7;F7CR78;A2AT64;A2AT67;A2AT66;A2AT65;A2AT68;F6RSJ3	A2ASS6;E9Q8N1;E9Q8K5;E9Q8M7;A2ASS6-2;F6ZVZ7	Titin	Ttn
14.7011	19.7092	18.2455	20.5087	20.2164	17.4276	17.6947	18.4515	17.2279	17.8185	17.0986	2.38664	0.531108	0.383793	19.7092	17.6947	17.2279	11271000000	93	4.67e-192	Q9EQZ6;A2ASW4;Q9EQZ6-3;A2ASW3;E9Q145;A2ASW8;Q9EQZ6-2;F7BXV7	Q9EQZ6;A2ASW4;Q9EQZ6-3;A2ASW3;E9Q145;A2ASW8;Q9EQZ6-2	Rap guanine nucleotide exchange factor 4	Rapgef4
26.0758	26.6475	25.6041	27.2528	26.9109	25.2613	25.9554	25.9196	25.9384	25.6918	25.2637	0.659521	0.390815	0.341394	26.6475	25.9196	25.6918	45896000000	293	0	A2ASZ8-4;A2ASZ8-5;A2ASZ8;F6RC04;Q8BVN7-2;Q8BVN7;B8ZHC8	A2ASZ8-4;A2ASZ8-5;A2ASZ8	Calcium-binding mitochondrial carrier protein SCaMC-2	Slc25a25
22.2727	22.8013	17.4836	23.5267	24.2623	26.1978	26.5912	26.6461	24.3744	23.3572	23.8341	2.6711	0.244523	0.508928	22.8013	26.5912	23.8341	75028000000	170	1.5e-248	P26883;A2AT05;Q3UKJ3;F6X9I3;Q1JUQ8	P26883;A2AT05;Q3UKJ3;F6X9I3	Peptidyl-prolyl cis-trans isomerase FKBP1A;Peptidyl-prolyl cis-trans isomerase	Fkbp1a
28.7621	28.1994	27.2518	29.6549	29.2363	29.2032	27.3669	28.9748	28.72	28.8429	28.3012	0.93807	1.00079	0.283999	28.7621	28.9748	28.72	106000000000	259	0	O88441;A2AT31	O88441;A2AT31	Metaxin-2	Mtx2
19.2949	18.2943	19.1174	19.4634	20.2934	19.3341	20.6071	18.9307	19.4575	19.5305	18.7103	0.7173	0.874983	0.453939	19.2949	19.3341	19.4575	8215600000	73	1.54e-214	A2AT37;F6Q3G7	A2AT37		Upf2
24.8315	25.8837	24.835	26.6648	26.0412	24.3562	25.021	24.9252	25.0401	25.1042	24.2623	0.801816	0.359374	0.468664	25.8837	24.9252	25.0401	31108000000	229	9.78e-258	Q3U186;A2AT42;A2AT41	Q3U186;A2AT42	Probable arginine--tRNA ligase, mitochondrial	Rars2
23.4283	24.7814	24.1692	24.9184	21.0996	14.8098	24.1195	24.3805	24.1501	24.6556	23.7256	1.55787	5.45186	0.465588	24.1692	24.1195	24.1501	2420300000	22	2.69e-14	Q9CQQ0;A2AT49	Q9CQQ0;A2AT49	Small integral membrane protein 8	Smim8
25.5926	26.0096	24.7533	26.6078	25.117	23.9902	25.0148	24.3642	24.3546	24.2778	24.1266	0.730135	0.518485	0.116006	25.5926	24.3642	24.2778	16839000000	96	1.75e-112	Q9WTX2;A2ATI5	Q9WTX2;A2ATI5	Interferon-inducible double stranded RNA-dependent protein kinase activator A	Prkra
25.5651	26.2922	25.2404	26.553	26.1775	26.1406	25.7092	25.1016	25.5695	25.4748	24.5965	0.543811	0.521984	0.536518	26.1775	25.7092	25.4748	77126000000	218	0	Q99JX3;A2ATI9;A2ATI7;Q99JX3-2;A2ATI8;A2ATI6	Q99JX3;A2ATI9;A2ATI7;Q99JX3-2;A2ATI8;A2ATI6	Golgi reassembly-stacking protein 2	Gorasp2
23.9182	24.3241	22.948	22.5534	24.5075	22.1324	22.8863	21.7891	23.8658	23.5981	22.9852	0.859794	0.561258	0.451436	23.9182	22.1324	23.5981	9502900000	39	1.08e-89	Q9CPR1;H3BJN8;H3BJI4	Q9CPR1;H3BJN8;H3BJI4	RWD domain-containing protein 4	Rwdd4;Rwdd4a
18.7582	19.0138	18.0922	20.2909	20.4553	15.0968	16.3574	19.2743	16.7535	17.1772	15.9485	1.01838	2.14278	0.624133	19.0138	16.3574	16.7535	1890100000	19	1.52e-44	Q91V57;A2ATL8;A7VK13;Q91V57-3;A7VK14;Q91V57-2;D6RCX8;B2FDI1;B2FDI0;Q3V2R3;B2FDI2;H7BXA9;Q80XD1-3;Q3TVA5;Q80XD1-2;Q80XD1	Q91V57;A2ATL8;A7VK13;Q91V57-3;A7VK14;Q91V57-2	N-chimaerin	Chn1
29.0469	29.0799	28.1256	29.8658	29.1159	28.3042	27.6151	28.6663	28.4893	28.4105	27.8376	0.617503	0.534009	0.3557	29.0799	28.3042	28.4105	243000000000	742	0	A2ATP6;A2ATP5;Q8C854-1;Q8C854-2;F6XJA1	A2ATP6;A2ATP5;Q8C854-1;Q8C854-2;F6XJA1	Myelin expression factor 2	Myef2
21.416	23.0285	21.8609	23.1377	23.1482	19.4358	18.6665	19.9802	21.4579	20.7903	21.1155	0.819751	0.660051	0.333836	23.0285	19.4358	21.1155	2083200000	21	2.53e-75	Q99LI9;A2ATR4	Q99LI9;A2ATR4	Polyribonucleotide 5-hydroxyl-kinase Clp1	Clp1
25.5375	26.2888	26.0499	28.2377	27.3256	26.7974	26.5132	27.1591	26.8612	26.572	25.9923	1.08378	0.323723	0.44247	26.2888	26.7974	26.572	17058000000	74	9.58e-35	P62073;A2ATS2	P62073;A2ATS2	Mitochondrial import inner membrane translocase subunit Tim10	Timm10
23.9482	25.3297	24.4901	25.9531	25.1517	22.7236	22.7672	23.3496	23.9458	23.7151	23.5938	0.775106	0.349515	0.178812	25.1517	22.7672	23.7151	9070700000	60	4.85e-138	Q8CII2;A2ATT3;Q8CII2-2	Q8CII2;A2ATT3	Cell division cycle protein 123 homolog	Cdc123
23.98	23.4733	23.563	24.5848	22.5157	22.0189	22.2738	22.609	23.1593	22.9015	22.8876	0.759051	0.295959	0.153011	23.563	22.2738	22.9015	2530800000	38	1.26e-65	Q9JLR1;A2ATT8;Q9CYJ6;A2ATT9	Q9JLR1;A2ATT8;Q9CYJ6;A2ATT9	Protein transport protein Sec61 subunit alpha isoform 2	Sec61a2
14.9551	20.4307	17.6092	19.7793	18.6847	17.9269	19.0422	18.4164	17.7373	18.5944	17.8227	2.15299	0.559036	0.472129	18.6847	18.4164	17.8227	1754300000	28	1.96e-52	A2ATU0	A2ATU0	Probable 2-oxoglutarate dehydrogenase E1 component DHKTD1, mitochondrial	Dhtkd1
24.2242	24.8238	25.162	24.5029	24.5881	23.2106	23.3063	23.3173	23.4234	23.0556	21.2161	0.353061	0.0586863	1.1826	24.5881	23.3063	23.0556	6907600000	68	4.95e-65	Q8BXL7;A2AU19;E9PZK7	Q8BXL7;A2AU19;E9PZK7	ADP-ribosylation factor-related protein 1	Arfrp1
21.5772	17.3733	17.3313	22.7432	18.3163	20.9611	20.246	18.2347	20.9056	21.488	15.8149	2.52266	1.41362	3.12086	18.3163	20.246	20.9056	16700000000	75	2.11e-116	Q8BHL8;A2AU35	Q8BHL8;A2AU35	Proteasome inhibitor PI31 subunit	Psmf1
18.5953	20.1102	17.868	21.372	20.4568	22.3391	22.9745	22.5924	20.8392	20.5846	19.8996	1.42401	0.319869	0.485952	20.1102	22.5924	20.5846	40397000000	296	0	A2AU91;E9QL34;A2AU89;P70399;P70399-3;P70399-2;A2AU90;F6QNC8;F6ZRL3;F6S5E4;F7CE65;F6VCK5;REV__A2AU90;REV__E9QL34;REV__A2AU89;REV__A2AU91	A2AU91;E9QL34;A2AU89;P70399;P70399-3;P70399-2	Tumor suppressor p53-binding protein 1	Trp53bp1;Tp53bp1
21.6007	23.3291	21.5155	24.6328	23.2162	22.6329	24.1025	24.1385	22.8203	21.8103	23.0102	1.3118	0.859055	0.64497	23.2162	24.1025	22.8203	53160000000	157	5.32e-209	Q9CYZ2;A2AUD6;A2AUD5;Q3TAI4	Q9CYZ2;A2AUD6;A2AUD5;Q3TAI4	Tumor protein D54	Tpd52l2
26.6315	27.0684	25.6297	27.3003	26.8434	25.3169	25.7002	25.7415	25.5582	25.7124	25.6169	0.64551	0.234133	0.0778283	26.8434	25.7002	25.6169	23325000000	75	5.29e-219	P60904;A2AUE2;G5E8T0;A2AUE1	P60904;A2AUE2;G5E8T0;A2AUE1	DnaJ homolog subfamily C member 5	Dnajc5
31.9414	32.1927	31.2854	33.0443	32.2116	31.8061	32.0765	32.0541	31.6959	31.4131	31.2063	0.631531	0.150067	0.245781	32.1927	32.0541	31.4131	3550000000000	4890	0	P20029;A2AUF6	P20029;A2AUF6	78 kDa glucose-regulated protein	Hspa5
21.1817	21.1166	17.2819	22.2859	19.122	16.1509	18.8062	17.6424	17.7224	18.0429	18.5735	1.98949	1.33102	0.42985	21.1166	17.6424	18.0429	3097100000	32	1.07e-66	A2AUK8;Q9Z2H5-2;A2AUK7;Q9Z2H5-3;A2AUK6;E9QMK1	A2AUK8;Q9Z2H5-2;A2AUK7;Q9Z2H5-3;A2AUK6	Band 4.1-like protein 1	Epb4.1l1;Epb41l1
20.3871	18.3229	18.739	18.5173	18.5967	19.0132	15.9187	18.3924	18.0004	17.8166	17.2751	0.837867	1.6371	0.377064	18.5967	18.3924	17.8166	1838400000	27	2.04e-115	Q80ZI6;A2AUL3;A2AHX4;A2AHX5;A2AHX6;A2AHX2;A2AHX3	Q80ZI6;A2AUL3	E3 ubiquitin-protein ligase LRSAM1	Lrsam1
20.0967	19.1035	18.4765	20.4297	20.4755	16.4097	20.3796	20.253	19.1802	20.1514	18.0379	0.886377	2.25636	1.0579	20.0967	20.253	19.1802	1382300000	27	8.84e-27	Q9QZ05;Q9QZ05-3;A2AUM1;A2AUM0;Q9QZ05-4;A2AUM2;Q9QZ05-2;Q9QZ05-5;A2AUL9;Q9QZ05-6	Q9QZ05;Q9QZ05-3;A2AUM1;A2AUM0;Q9QZ05-4;A2AUM2;Q9QZ05-2	Eukaryotic translation initiation factor 2-alpha kinase 4	Eif2ak4
26.2575	29.0242	25.7425	27.8062	25.098	25.4788	26.2923	26.5446	24.2317	24.2364	23.4891	1.60218	0.556981	0.430104	26.2575	26.2923	24.2317	30230000000	72	2.54e-36	P16254;A2AUM5;A2AUM6	P16254;A2AUM5;A2AUM6	Signal recognition particle 14 kDa protein;Signal recognition particle 14 kDa protein, N-terminally processed	Srp14
21.7948	25.5907	24.7065	25.8361	25.0968	24.0501	23.9646	24.6696	24.744	23.5804	23.3962	1.63069	0.384732	0.730805	25.0968	24.0501	23.5804	8396500000	31	1.37e-59	Q8C172;A2AUS9;H3BL08	Q8C172;A2AUS9;H3BL08	Ceramide synthase 6	Cers6
24.5613	24.5843	23.5923	25.8336	24.9975	21.7696	21.2223	21.3865	22.8356	22.2743	23.0953	0.811206	0.280851	0.419632	24.5843	21.3865	22.8356	11009000000	60	1.97e-237	Q3UA16;A2AUT2;Q3UA16-3;F8WIH2;A2AUT3;Q3UA16-2;A2AUT4;A2AUT1	Q3UA16;A2AUT2;Q3UA16-3;F8WIH2;A2AUT3;Q3UA16-2;A2AUT4;A2AUT1	Kinetochore protein Spc25	Spc25
21.5375	21.1322	20.1636	21.5208	21.2299	19.3558	18.7579	18.9717	19.8325	19.8508	18.2011	0.561654	0.302965	0.947217	21.2299	18.9717	19.8325	5181700000	54	1.26e-144	Q3UHC7;Q3UHC7-2;F6RK07;A2AUX5;A2AUX4;A2AUX3;B7ZD29;Q3UHC7-3;F6QQP6	Q3UHC7;Q3UHC7-2;F6RK07;A2AUX5;A2AUX4;A2AUX3;B7ZD29;Q3UHC7-3;F6QQP6	Disabled homolog 2-interacting protein	Dab2ip
18.6439	17.5971	18.6667	20.6595	19.2916	21.9095	22.4817	22.0752	19.962	19.372	19.6274	1.12261	0.294424	0.295885	18.6667	22.0752	19.6274	6955800000	96	5.99e-250	A2AUY4;E9QAG3;F7D5V4;F6R4Y5;A2AUY3	A2AUY4;E9QAG3		Baz2b
22.9405	23.5763	22.9476	24.8222	23.3177	21.4496	22.5258	21.5972	22.6546	23.1659	22.976	0.775126	0.583423	0.258453	23.3177	21.5972	22.976	4604300000	50	3.49e-111	Q8VC88;A2AUY9	Q8VC88;A2AUY9	Grancalcin	Gca
19.3764	17.2791	16.5476	20.9023	20.5861	15.9004	16.4899	16.8179	17.3966	16.4314	16.8021	1.95146	0.464919	0.486905	19.3764	16.4899	16.8021	177170000	4	4.83e-06	Q8K1A0;A2AV02	Q8K1A0;A2AV02	Methyltransferase-like protein 5	Mettl5
22.8386	22.2381	21.2339	23.7562	22.8301	20.3596	19.1432	20.8457	21.0935	21.3435	21.4015	0.927598	0.876967	0.163671	22.8301	20.3596	21.3435	12109000000	112	8.92e-194	Q8R307;A2AV60;E9PWR0;E9Q0R7	Q8R307;A2AV60;E9PWR0;E9Q0R7	Vacuolar protein sorting-associated protein 18 homolog	Vps18
25.1161	24.647	24.0926	26.8852	25.4865	25.4839	26.6757	27.5233	26.3658	25.3993	26.3908	1.05485	1.02453	0.565365	25.1161	26.6757	26.3658	142000000000	178	7.5e-35	P10639;A2AV97	P10639;A2AV97	Thioredoxin	Txn
23.6288	23.7134	22.7521	23.8524	22.9786	19.2082	20.7638	18.5123	21.9057	22.1164	21.9876	0.487717	1.15278	0.106216	23.6288	19.2082	21.9876	11554000000	62	4.5e-111	Q8K2Q0;A2AVJ6	Q8K2Q0;A2AVJ6	COMM domain-containing protein 9	Commd9
23.1897	23.9498	22.1446	24.8953	24.1233	25.903	26.1602	25.803	24.7471	24.6486	23.5601	1.0419	0.184275	0.658724	23.9498	25.903	24.6486	297000000000	975	0	Q99PL5;A2AVJ7;Q99PL5-3;E9PUZ4;Q99PL5-2;Q99PL5-4;Q99PL5-5;Q99PL5-6;Q99PL5-7;Q99PL5-8;Q99PL5-9;Q99PL5-10;Q99PL5-11;Q99PL5-12	Q99PL5;A2AVJ7	Ribosome-binding protein 1	Rrbp1
23.599	23.3651	20.1224	24.312	23.0062	18.8004	20.5997	21.2974	19.4429	19.8952	16.4183	1.61425	1.28836	1.8904	23.3651	20.5997	19.4429	7591900000	58	1.4e-180	Q8CE96;A2AVM7;Q8CE96-3;Q8CE96-4	Q8CE96;A2AVM7;Q8CE96-3	tRNA (adenine(58)-N(1))-methyltransferase non-catalytic subunit TRM6	Trmt6
21.3798	21.0623	19.5991	22.257	21.6191	17.0558	17.3542	19.7037	20.1055	19.5411	19.8253	0.988142	1.45032	0.282202	21.3798	17.3542	19.8253	2268800000	27	1.33e-50	Q9CWV1;A2AVM9;Q9CWV1-2	Q9CWV1;A2AVM9;Q9CWV1-2	DNA helicase MCM8	Mcm8
20.7162	20.8734	15.8626	21.8287	20.8464	15.6449	18.0537	17.8232	19.3165	15.1933	16.6033	2.36913	1.32919	2.09564	20.8464	17.8232	16.6033	1960600000	20	2.03e-37	Q9DBX2;A2AVP2;A2AVP3	Q9DBX2;A2AVP2;A2AVP3	Phosducin-like protein	Pdcl
16.4058	21.9702	15.2033	17.569	17.5832	17.3108	18.7025	17.475	17.1301	15.4716	18.3565	2.5575	0.760542	1.44783	17.569	17.475	17.1301	1297100000	10	1.3e-37	P0C090;A2AVP4	P0C090;A2AVP4	RING finger and CCCH-type zinc finger domain-containing protein 2	Rc3h2
22.1038	21.5044	20.2012	24.0395	21.0147	20.0282	20.1706	18.1144	20.4162	19.2705	16.418	1.44604	1.14825	2.05892	21.5044	20.0282	19.2705	10220000000	61	6.89e-265	Q8R3H9;A2AVR0;A2AVQ9;A2AVR1	Q8R3H9;A2AVR0;A2AVQ9;A2AVR1	Tetratricopeptide repeat protein 4	Ttc4
21.02	21.5237	18.6041	22.6327	21.6899	18.7693	15.5851	18.4769	20.093	16.1961	18.3324	1.50934	1.76007	1.95147	21.5237	18.4769	18.3324	7612300000	75	8.55e-162	Q8VHQ9;Q8CAL6;Q543P6;A2AVR6;Q3TBG4;E0CYA0;E0CXP8;F6SS52;E0CYS0	Q8VHQ9;Q8CAL6;Q543P6;A2AVR6;Q3TBG4	Acyl-coenzyme A thioesterase 11	Acot11
18.3314	20.2587	18.9926	19.8428	17.2695	17.9035	18.8473	17.6069	18.0224	16.2511	17.0367	1.19559	0.64773	0.887531	18.9926	17.9035	17.0367	5577600000	50	7.42e-74	Q8C863;A2AVS0;F6YH70;Q8C863-2	Q8C863;A2AVS0;F6YH70;Q8C863-2	E3 ubiquitin-protein ligase Itchy	Itch
23.5041	24.2737	21.4207	25.4572	24.675	24.2314	24.1657	23.964	21.5383	23.5331	23.4162	1.53811	0.139345	1.11948	24.2737	24.1657	23.4162	1177300000	13	1.23e-09	Q9CQT9;A2AVZ1	Q9CQT9;A2AVZ1	Uncharacterized protein C20orf24 homolog
24.7897	25.227	24.9585	26.4318	26.0095	26.66	27.5174	26.507	24.9494	25.0108	25.288	0.706882	0.544588	0.180398	25.227	26.66	25.0108	85074000000	332	0	Q08943;A2AW06;Q08943-2;F8WGL8;A2AW05	Q08943;A2AW06;Q08943-2;F8WGL8;A2AW05	FACT complex subunit SSRP1	Ssrp1
22.1451	21.6956	20.5997	23.182	22.0525	19.7457	18.0001	19.5056	18.9165	20.047	20.1875	0.929152	0.946159	0.696804	22.0525	19.5056	20.047	15757000000	133	9.88e-297	A2AWA9;B2RRC5;A2AWA9-2;A2AWA7;A2AWA9-3;A2AWB0	A2AWA9;B2RRC5;A2AWA9-2	Rab GTPase-activating protein 1	Rabgap1
19.9532	18.3473	16.4558	18.7761	18.1991	17.7201	17.0368	17.315	17.5257	19.0313	18.7394	1.2612	0.343608	0.798447	18.3473	17.315	18.7394	1487600000	15	6.01e-33	Q64455;A2AWF8;E9QAB0;A2AWF9;E9QNI4;E9Q4S7	Q64455;A2AWF8;E9QAB0;A2AWF9;E9QNI4	Receptor-type tyrosine-protein phosphatase eta	Ptprj
26.8522	27.1164	26.1752	27.9549	27.0988	25.9898	25.9771	26.389	26.4903	26.2629	26.3032	0.638256	0.23423	0.12134	27.0988	25.9898	26.3032	49779000000	274	2.04e-191	Q8BKZ9;A2AWH6;A2AWH8;A2AWH7	Q8BKZ9;A2AWH6	Pyruvate dehydrogenase protein X component, mitochondrial	Pdhx
21.624	20.0327	18.9909	22.9487	20.9679	21.9798	22.2182	21.3269	19.8881	20.484	19.6544	1.51013	0.461434	0.427775	20.9679	21.9798	19.8881	19834000000	102	1.07e-182	Q9WVQ5;A2AWH9	Q9WVQ5;A2AWH9	Methylthioribulose-1-phosphate dehydratase	Apip
22.0332	23.3273	21.7986	23.9195	22.8456	22.106	22.7016	22.6799	22.0488	22.0411	21.4743	0.883607	0.337779	0.329487	22.8456	22.6799	22.0411	17113000000	112	1.11e-169	A2AWI7	A2AWI7		Sh3glb2
21.8442	18.3189	17.2772	22.6141	21.95	20.0234	17.9372	21.2252	17.24	16.0033	18.1364	2.42246	1.66371	1.07106	21.8442	20.0234	17.24	369770000	6	4.24e-09	A2AWJ3;Q9JMF7;A2AWJ4	A2AWJ3;Q9JMF7;A2AWJ4	Dolichyldiphosphatase 1	Dolpp1
19.5144	17.85	16.3322	16.9184	17.5958	16.6711	16.6472	15.6446	14.9366	16.98	17.7574	1.20317	0.585873	1.45698	17.5958	16.6472	16.98	814390000	15	2.29e-22	A2AWL7;H7BX50;A2AWL7-3;E9QLG3;A2AWL7-2;A2AWL7-4	A2AWL7;H7BX50;A2AWL7-3;E9QLG3;A2AWL7-2	MAX gene-associated protein	Mga
17.7891	17.7394	19.5744	21.9764	18.6267	16.2903	19.8612	19.4766	16.4341	17.6191	15.7271	1.75242	1.96009	0.956011	18.6267	19.4766	16.4341	2970200000	17	2.99e-147	P59326;A2AWN9;A2AWN8	P59326;A2AWN9;A2AWN8	YTH domain family protein 1	Ythdf1
18.2316	18.1014	18.0353	19.0236	18.2137	17.3048	16.2613	16.4915	16.7954	19.0339	16.6274	0.400937	0.548231	1.34352	18.2137	16.4915	16.7954	335600000	12	1.49e-17	A2AWP8;A2AWP6;A2AWP8-3;A2AWP8-2;A2AWP8-4;A2AWP4;F6S3V7;A2AWP8-5;F6ZH54	A2AWP8;A2AWP6;A2AWP8-3;A2AWP8-2;A2AWP8-4;A2AWP4;F6S3V7;A2AWP8-5	Rho guanine nucleotide exchange factor 10-like protein	Arhgef10l
20.5081	23.8936	20.5367	22.9107	22.0071	19.2915	18.477	20.9321	18.5751	18.557	19.114	1.48139	1.2505	0.316489	22.0071	19.2915	18.5751	18745000000	116	5.73e-223	Q8CI94;A2AWQ5	Q8CI94;A2AWQ5	Glycogen phosphorylase, brain form	Pygb
18.6471	16.8404	19.9496	17.8725	18.3124	16.9534	14.9736	15.7718	18.7056	18.1941	19.1754	1.1349	0.996068	0.490798	18.3124	15.7718	18.7056	662120000	6	7e-13	Q9DA19;A2AWQ8;Q9DA19-3	Q9DA19;A2AWQ8	Corepressor interacting with RBPJ 1	Cir1
20.3116	20.1039	19.0622	20.0726	17.9244	17.4216	18.5498	15.079	15.7297	17.1545	17.8377	1.00316	1.77046	1.07552	20.0726	17.4216	17.1545	575830000	9	2.38e-18	A2AWR3;A2AWR2;E9Q8A2;F6Z6G4;Q14BN5	A2AWR3;A2AWR2;E9Q8A2		Gpr155
25.8475	26.375	25.3444	27.3828	26.5693	25.6354	27.0793	25.8504	25.1392	25.4187	25.3613	0.769489	0.779023	0.147616	26.375	25.8504	25.3613	69222000000	386	0	A2AWT5;P25976	A2AWT5;P25976	Nucleolar transcription factor 1	Ubtf
17.0501	17.417	17.6357	21.8688	20.8841	19.8981	20.3729	16.3951	18.7427	19.3568	16.1206	2.23299	2.17253	1.71879	17.6357	19.8981	18.7427	988250000	10	0	A2AWT6;A2AWT7;P25976-2;E9Q4A8;G3UZW9	A2AWT6;A2AWT7;P25976-2	Nucleolar transcription factor 1	Ubtf
21.3902	22.2376	15.6717	23.4105	22.289	19.2644	17.8469	19.8104	19.9652	20.03	21.6399	3.06377	1.01347	0.948736	22.2376	19.2644	20.03	1716200000	13	1.17e-20	Q8C5K5;A2BDN9;Q8C5K5-2	Q8C5K5;A2BDN9;Q8C5K5-2	Uncharacterized protein CXorf38 homolog	1810030O07Rik
27.6149	27.6989	26.4862	28.2812	27.4523	25.9017	26.4825	26.2575	26.4734	26.5648	26.34	0.650553	0.292845	0.113052	27.6149	26.2575	26.4734	60175000000	255	0	P70333;A2BDV8	P70333;A2BDV8	Heterogeneous nuclear ribonucleoprotein H2;Heterogeneous nuclear ribonucleoprotein H2, N-terminally processed	Hnrnph2
21.6238	22.6305	22.102	23.1967	22.886	24.0852	24.7964	24.1046	22.7952	22.8979	22.737	0.627854	0.405127	0.0814691	22.6305	24.1046	22.7952	35916000000	288	0	A2BDX0;Q9Z103	A2BDX0;Q9Z103	Activity-dependent neuroprotector homeobox protein	Adnp
28.0167	28.2527	27.6732	28.6712	28.3143	27.3312	27.0055	27.3022	27.5426	27.1685	27.155	0.370119	0.180255	0.219987	28.2527	27.3022	27.1685	77479000000	265	1.51e-218	O70152;A2BDX1;A2BDX2;F8WII3	O70152;A2BDX1;A2BDX2	Dolichol-phosphate mannosyltransferase	Dpm1
25.2865	22.8542	19.8304	24.4034	24.3739	21.7889	19.216	23.4046	23.2115	22.1092	21.2982	2.15299	2.11245	0.960339	24.3739	21.7889	22.1092	17077000000	120	1.44e-176	A2BDX3	A2BDX3	Adenylyltransferase and sulfurtransferase MOCS3;Molybdopterin-synthase adenylyltransferase;Molybdopterin-synthase sulfurtransferase	Mocs3
23.5077	24.5073	23.0756	25.2629	24.3616	22.3941	23.0948	22.4996	22.2521	23.0047	21.5605	0.86279	0.377795	0.722315	24.3616	22.4996	22.2521	10432000000	95	2.97e-230	A2BE28-2;A2BE28	A2BE28-2;A2BE28	Ribosomal biogenesis protein LAS1L	Las1l
15.823	18.7629	18.4292	19.8123	18.771	17.5988	15.263	18.166	15.0516	18.0162	15.7784	1.48942	1.53867	1.54514	18.7629	17.5988	15.7784	1577200000	17	9.11e-52	P70175;A2BEF2;Q52KF7;A2BEE9;A2BEF1	P70175;A2BEF2;Q52KF7;A2BEE9;A2BEF1	Disks large homolog 3	Dlg3
24.7124	24.3618	23.1239	25.4056	24.5254	22.7158	22.929	23.4507	23.6474	22.9045	23.2562	0.829323	0.378089	0.371625	24.5254	22.929	23.2562	22485000000	139	3.72e-244	A2BFA6	A2BFA6
23.5282	24.6339	23.2828	24.954	24.2883	24.2738	24.4926	24.2976	22.4193	21.6662	22.5195	0.71372	0.120045	0.466426	24.2883	24.2976	22.4193	8308200000	74	3.9e-172	O08609;A2BFB0;O08609-3;A2BFB1;O08609-2;A2BFB2;A2BFA9	O08609;A2BFB0;O08609-3;A2BFB1;O08609-2;A2BFB2	Max-like protein X	Mlx
23.7003	24.031	22.4295	24.6263	24.0881	24.3718	24.0301	24.7219	23.9586	24.4087	24.0663	0.822227	0.345909	0.235028	24.031	24.3718	24.0663	18672000000	95	2.32e-203	A2BGI8;Q9D868-2;Q4G0C5;Q9D868;A2BGJ0;A2BGI9	A2BGI8;Q9D868-2;Q4G0C5;Q9D868;A2BGJ0;A2BGI9	Peptidyl-prolyl cis-trans isomerase H;Peptidyl-prolyl cis-trans isomerase	Ppih
18.0669	17.7944	16.3916	19.1955	19.9687	17.0865	19.2139	19.0587	16.3397	16.6292	18.5439	1.37269	1.18599	1.1978	18.0669	19.0587	16.6292	6354200000	34	3.72e-37	Q8VDG5;A2BGJ4;Q8VDG5-2;A2BGJ3	Q8VDG5;A2BGJ4;Q8VDG5-2;A2BGJ3	Phosphopantothenate--cysteine ligase	Ppcs
26.3718	25.9374	25.1478	27.1089	26.3652	27.6324	27.5016	27.4123	26.1953	26.464	26.5343	0.717293	0.1107	0.178915	26.3652	27.5016	26.464	39144000000	199	4.91e-186	Q9CQI7;A2BGM2;A2CES4	Q9CQI7;A2BGM2;A2CES4	U2 small nuclear ribonucleoprotein B	Snrpb2
26.2028	24.82	23.2145	24.6383	24.2266	26.5999	25.5259	25.5015	24.7509	25.2865	23.9133	1.08118	0.627236	0.692113	24.6383	25.5259	24.7509	2469900000	17	1.2e-14	A2BGN7;Q9D8X0	A2BGN7;Q9D8X0	Protein MANBAL	Manbal
29.9772	30.4645	29.1026	31.0182	30.1147	29.3269	29.5565	29.5748	29.6853	30.0495	29.6167	0.703522	0.138145	0.232617	30.1147	29.5565	29.6853	240000000000	344	1.66e-178	Q9CXW4;E9PYL9;A2BH07;A2BH06;D3Z3K1;D3YW69;E9Q0L4	Q9CXW4;E9PYL9;A2BH07;A2BH06;D3Z3K1	60S ribosomal protein L11	Rpl11;Gm10036;Gm10288
25.6632	26.1956	24.1173	27.2396	26.1109	23.7947	24.1969	24.6822	25.2796	24.3519	24.5153	1.13517	0.444397	0.495224	26.1109	24.1969	24.5153	104000000000	319	0	Q9Z1F9;A2BH28;H3BLR3;H3BLM2;H3BJQ2;A2BH29	Q9Z1F9;A2BH28	SUMO-activating enzyme subunit 2	Uba2
21.1195	19.8424	16.6092	22.2004	19.6111	21.7684	22.0324	21.707	21.211	21.0891	21.2692	2.10312	0.172892	0.0919082	19.8424	21.7684	21.211	10706000000	78	7.89e-183	Q8K2F8;A2BH30;F6X2V9;A2BH69	Q8K2F8;A2BH30	Protein LSM14 homolog A	Lsm14a
16.0989	20.1331	20.3216	21.4479	20.807	16.7919	16.0737	17.2582	18.9466	17.6134	16.5559	2.10971	0.596697	1.198	20.3216	16.7919	17.6134	1203400000	9	5.83e-45	Q8C5N5;F6SGV3;A2BH31	Q8C5N5;F6SGV3;A2BH31	Programmed cell death protein 2-like	Pdcd2l
21.5892	21.862	21.9093	22.6413	21.7088	22.542	22.8059	23.027	22.4559	22.0434	21.8571	0.410896	0.242815	0.306438	21.862	22.8059	22.0434	13263000000	108	2.4e-146	Q91WM1;A2BH81;Q91WM1-2;A2BH82;A2BH83	Q91WM1;A2BH81;Q91WM1-2	Spermatid perinuclear RNA-binding protein	Strbp
22.9557	17.9094	19.9184	17.1316	17.7311	19.2682	19.9805	18.0547	17.1844	17.2725	22.3255	2.38212	0.973709	2.94311	17.9094	19.2682	17.2725	1123600000	8	1.76e-16	Q8K0E1;A2BHS9	Q8K0E1;A2BHS9	BTB/POZ domain-containing protein KCTD15	Kctd15
19.8637	16.4362	17.498	18.1246	16.8295	20.762	21.1143	17.6348	17.9639	17.8985	17.239	1.34582	1.91531	0.400977	17.498	20.762	17.8985	563440000	4	4.11e-175	A2BI12	A2BI12		Psip1
19.052	19.2941	17.1956	17.2741	18.8017	15.9609	15.816	15.5711	17.553	17.4016	17.802	1.00931	0.197026	0.202173	18.8017	15.816	17.553	358670000	6	5.05e-46	Q7TPS0;Q7TPS0-2;E9QLX6;A2CEE6;Q7TPS0-3;A2CEE5;E9PUP0;A2CEE7;E9QK39	Q7TPS0;Q7TPS0-2;E9QLX6;A2CEE6;Q7TPS0-3;A2CEE5;E9PUP0;A2CEE7;E9QK39	Ribosomal protein S6 kinase alpha-6;Ribosomal protein S6 kinase	Rps6ka6
24.8758	25.6153	23.7696	25.552	24.7791	25.8879	25.6221	26.327	24.7372	24.3304	23.5755	0.746337	0.355982	0.589478	24.8758	25.8879	24.3304	20437000000	137	0	Q8VE37;A2CER1;Q6PFB2;A2CER2	Q8VE37;A2CER1;Q6PFB2	Regulator of chromosome condensation	Rcc1
16.8714	17.2766	16.866	19.6162	17.4078	22.4084	20.4891	18.4686	15.5333	17.1159	19.323	1.14847	1.97012	1.90341	17.2766	20.4891	17.1159	576090000	4	3.64e-132	Q9DCT6-3;A2CF77;F8WH85;A2CF80;A2CF83;Q9DCT6-4;A2CF82	Q9DCT6-3;A2CF77;F8WH85;A2CF80;A2CF83;Q9DCT6-4;A2CF82	Chromatin complexes subunit BAP18	Bap18;0610010K14Rik
23.8493	23.9526	15.4871	24.4164	24.4075	23.3741	23.8841	24.3021	23.12	23.0094	22.1558	3.88563	0.464759	0.52766	23.9526	23.8841	23.0094	6915200000	39	5.25e-128	Q9DCT6;A2CF78;D3Z687;Q9DCT6-2;A2CF81;F6XN97;F8WH46;F6SYB8;F6S0D5;H3BJI0	Q9DCT6;A2CF78;D3Z687;Q9DCT6-2;A2CF81;F6XN97;F8WH46	Chromatin complexes subunit BAP18	Bap18;0610010K14Rik
24.4427	24.1626	23.1104	24.8088	24.6075	24.0275	24.6029	25.398	24.4798	23.7542	24.3844	0.667222	0.688179	0.394281	24.4427	24.6029	24.3844	63854000000	137	3.69e-214	Q60692;A2CFA7	Q60692;A2CFA7	Proteasome subunit beta type-6	Psmb6
16.6258	18.6709	18.3196	20.2288	17.7863	18.8483	17.4965	21.8938	19.7511	16.3098	17.4714	1.31545	2.25236	1.75066	18.3196	18.8483	17.4714	17712000000	48	1.04e-139	Q7TNE3;A2CFD0;Q5SX56	Q7TNE3;A2CFD0;Q5SX56	Sperm-associated antigen 7	Spag7
26.7403	26.816	25.9111	27.7788	27.0213	25.5412	26.2807	25.634	25.4799	25.6779	25.2017	0.668332	0.402843	0.239223	26.816	25.634	25.4799	21423000000	113	1.1e-52	P63321;A2CG14	P63321;A2CG14	Ras-related protein Ral-A	Rala
16.1993	18.7732	17.9711	16.1824	17.6932	16.4887	16.2691	15.4018	15.4894	15.6052	15.5242	1.14187	0.574715	0.059416	17.6932	16.2691	15.5242	2611200000	12	9.36e-57	A2CG49;F6QYT9;A2CG49-2;E9QN83;H7BX42;A2CG49-7;A2CG49-9;A2CG49-8;B1B1A7;D3Z559;A2CG49-5;D3Z560;A2CG49-4;D3Z534;E9QN03;A2CG49-6;D3Z532;D3Z535;D3Z4R2	A2CG49;F6QYT9;A2CG49-2;E9QN83;H7BX42;A2CG49-7;A2CG49-9;A2CG49-8;B1B1A7;D3Z559;A2CG49-5;D3Z560	Kalirin	Kalrn
18.2272	17.2758	18.4859	18.6106	16.7935	18.7325	19.4236	18.7501	18.9019	18.2315	17.7535	0.801088	0.394024	0.57688	18.2272	18.7501	18.2315	2384600000	21	6.37e-106	A2CG63;G8JL57;A2CG63-2;F6R6U0	A2CG63;G8JL57;A2CG63-2	AT-rich interactive domain-containing protein 4B	Arid4b
20.8528	19.963	19.3192	21.2424	21.3373	21.2745	21.1889	20.4147	20.2149	20.2988	20.2327	0.873231	0.473633	0.0442065	20.8528	21.1889	20.2327	8993700000	62	2.83e-273	Q9Z148-2;A2CG73;Q9Z148-3;A2CG74;Q9Z148;A2CG76;A2CG77;G3UYH7;H3BIW5	Q9Z148-2;A2CG73;Q9Z148-3;A2CG74;Q9Z148;A2CG76	Histone-lysine N-methyltransferase EHMT2	Ehmt2
21.2549	21.7446	22.3627	24.9554	23.2453	19.6725	21.6629	23.4216	22.1816	19.9081	22.2145	1.45759	1.87574	1.32221	22.3627	21.6629	22.1816	37570000000	106	7.2e-251	Q9WUM3;A2RS22;D3YUG6	Q9WUM3;A2RS22	Coronin-1B;Coronin	Coro1b
19.6293	18.804	18.6523	21.0402	20.569	20.0975	21.2626	22.2066	20.3773	20.2019	21.1117	1.05466	1.05648	0.482674	19.6293	21.2626	20.3773	16328000000	90	1.01e-215	Q11136;A2RS23;G3UXC5	Q11136;A2RS23	Xaa-Pro dipeptidase	Pepd
28.6993	28.7271	27.2465	29.3308	28.0669	27.3813	27.1814	27.3625	27.5103	27.6897	26.6223	0.79112	0.110386	0.571558	28.6993	27.3625	27.5103	83118000000	389	5.62e-121	Q9R0Q3;F6V6T4;A2RS53;Q8BPI2;E9PVS9	Q9R0Q3;F6V6T4;A2RS53;Q8BPI2;E9PVS9	Transmembrane emp24 domain-containing protein 2	Tmed2
22.6434	22.8747	22.1799	23.6506	22.3565	21.125	21.3132	22.0011	21.61	22.1643	21.8487	0.573901	0.46119	0.278038	22.6434	21.3132	21.8487	25547000000	126	3.69e-242	P47941;A2RS58	P47941;A2RS58	Crk-like protein	Crkl
27.8911	27.5822	26.631	29.2623	27.8467	26.9642	27.3245	27.0913	26.9731	27.2651	26.3672	0.942563	0.182735	0.458003	27.8467	27.0913	26.9731	121000000000	404	1.66e-210	Q62376;A2RS68;Q6ZWP0;Q62376-2;Q99LY5	Q62376;A2RS68;Q6ZWP0;Q62376-2	U1 small nuclear ribonucleoprotein 70 kDa	Snrnp70
23.7688	25.6328	29.3874	27.4975	30.1592	24.546	25.7953	25.7915	25.2628	29.0872	24.3156	2.63721	0.720189	2.52624	27.4975	25.7915	25.2628	60073000000	114	2.03e-66	Q9CXE7;A2RS96;E9PXY3;D3Z615;Q8C5H9;Q3V440;E9Q2J2	Q9CXE7;A2RS96;E9PXY3	Transmembrane emp24 domain-containing protein 5	Tmed5
25.482	25.4315	24.7643	26.25	25.7389	23.6908	24.5437	25.161	25.2204	24.4484	24.5449	0.538583	0.738239	0.420633	25.482	24.5437	24.5449	51228000000	188	0	Q78ZA7;A2RSB1;B7ZNL2;E9Q6R0	Q78ZA7;A2RSB1;B7ZNL2;E9Q6R0	Nucleosome assembly protein 1-like 4	Nap1l4
18.797	16.8541	17.2311	18.1914	17.9016	20.9558	20.9977	16.3276	18.369	14.9269	16.6005	0.770678	2.68427	1.72127	17.9016	20.9558	16.6005	5532900000	35	1.2e-193	P63147;A2RSE4	P63147;A2RSE4	Ubiquitin-conjugating enzyme E2 B	Ube2b
22.1076	21.936	17.5757	19.1194	22.1534	15.2345	20.3808	16.5562	16.2736	16.2153	17.074	2.10992	2.67267	0.479827	21.936	16.5562	16.2736	4732700000	25	1.35e-170	Q8K4M5;A2RSF1;Q8VI86;F7BCN0;F7BZY0;G8JL54	Q8K4M5;A2RSF1;Q8VI86;F7BCN0;F7BZY0	COMM domain-containing protein 1	Commd1
19.2845	19.1812	18.3897	20.739	19.0292	14.5353	16.8812	17.4901	16.4974	17.7801	17.7955	0.863713	1.56017	0.745052	19.1812	16.8812	17.7801	4040400000	29	3.19e-90	A2RSJ4;Q8C318	A2RSJ4	UHRF1-binding protein 1-like	Uhrf1bp1l
26.2264	25.7328	23.86	27.0683	25.6498	25.0971	25.3794	25.4799	25.3787	25.0508	24.9785	1.17668	0.198465	0.21327	25.7328	25.3794	25.0508	58046000000	217	0	Q64191;A2RSS6	Q64191;A2RSS6	N(4)-(beta-N-acetylglucosaminyl)-L-asparaginase;Glycosylasparaginase alpha chain;Glycosylasparaginase beta chain	Aga
18.6206	19.3048	17.0538	20.8904	18.5111	22.0222	20.9968	17.1723	17.4113	17.6218	18.0842	1.39288	2.55603	0.344218	18.6206	20.9968	17.6218	1332300000	17	2.27e-35	P61372;P61372-2;A2RSV5;H3BLH8;H3BJ61;Q9CXV0;G5E888	P61372;P61372-2;A2RSV5;H3BLH8	Insulin gene enhancer protein ISL-1	Isl1
30.3137	30.5503	29.9093	31.3548	30.5415	29.2031	29.4036	29.7507	29.6476	29.2699	28.8399	0.52745	0.277051	0.404133	30.5415	29.4036	29.2699	219000000000	485	1.31e-216	P19783;A2RSV8;D6RG40	P19783;A2RSV8	Cytochrome c oxidase subunit 4 isoform 1, mitochondrial	Cox4i1
20.1059	20.2803	16.3335	21.9483	19.9683	19.3041	19.8925	19.5582	18.603	19.8487	19.0279	2.059	0.295109	0.633248	20.1059	19.5582	19.0279	4804300000	45	3.92e-56	Q8CFA2;A2RSW6	Q8CFA2;A2RSW6	Aminomethyltransferase, mitochondrial;Aminomethyltransferase	Amt
23.913	24.1563	22.8385	23.7001	23.9703	21.2579	22.8012	21.0966	22.2281	21.9854	21.5611	0.516624	0.941051	0.337595	23.913	21.2579	21.9854	4328900000	45	3.81e-56	A2RSX2;Q9QZW9	A2RSX2;Q9QZW9	Motor neuron and pancreas homeobox protein 1	Mnx1
17.2461	15.9904	19.1965	17.2604	18.8707	15.8635	18.9678	17.5547	17.1004	18.8229	15.6202	1.31636	1.55423	1.60288	17.2604	17.5547	17.1004	291610000	5	4.96e-63	A2RSY1;A2RSY1-2;A2RSY1-3	A2RSY1;A2RSY1-2;A2RSY1-3	KAT8 regulatory NSL complex subunit 3	Kansl3
23.4768	24.0818	22.766	24.9429	23.8747	22.2964	22.7786	21.6521	21.7694	22.4917	22.1249	0.800122	0.565191	0.361165	23.8747	22.2964	22.1249	15009000000	154	0	A2RSY6;A2RSY6-2;A2RSY6-3;A2RSY6-4	A2RSY6;A2RSY6-2	TRMT1-like protein	Trmt1l
21.1055	20.7842	16.6489	22.9311	23.1264	18.5518	18.0944	16.8261	16.7615	17.0602	15.1733	2.60806	0.89404	1.01423	21.1055	18.0944	16.7615	2109300000	13	5.57e-24	Q8CBW7;A2RT09;H7BWZ7;Q9D9G3	Q8CBW7;A2RT09;H7BWZ7	Cysteine-rich hydrophobic domain 1 protein	Chic1
21.3847	21.1609	18.0173	21.912	21.3386	17.5916	17.4979	19.7405	15.3435	18.1884	15.3242	1.56007	1.26858	1.6481	21.3386	17.5916	15.3435	1036700000	13	1.68e-23	Q499X9;A2RT28	Q499X9;A2RT28	Methionine--tRNA ligase, mitochondrial	Mars2
18.2214	17.4031	16.4802	20.0303	19.1958	16.7346	17.9094	19.3771	18.2562	17.84	14.822	1.4065	1.32395	1.87418	18.2214	17.9094	17.84	3256400000	31	1.65e-66	Q9CQC8;A2RT57;Q9CQC8-2	Q9CQC8;A2RT57;Q9CQC8-2	Maspardin	Spg21
20.3056	20.0894	15.5515	21.5944	16.4241	17.5385	16.467	15.3772	17.8979	17.4289	16.0197	2.6427	1.08066	0.977535	20.0894	16.467	17.4289	1208800000	18	1.06e-20	A2RT62;B2RPY3	A2RT62;B2RPY3	F-box/LRR-repeat protein 16	Fbxl16
17.8836	18.9063	17.2201	18.367	17.267	17.1147	16.552	17.6706	16.8015	15.4087	17.1793	0.722807	0.559304	0.932528	17.8836	17.1147	16.8015	465320000	8	2.97e-21	A2RT67;F7B6S5;G3UYA1	A2RT67;F7B6S5;G3UYA1	DENN domain-containing protein 3	Dennd3
23.2638	23.9348	23.0572	25.0016	24.6911	23.4764	23.3062	22.5908	22.7743	24.0776	22.9462	0.853728	0.469939	0.708074	23.9348	23.3062	22.9462	7854900000	62	2.2e-49	Q3KNM2;A2RTC8;F6W8T3	Q3KNM2;A2RTC8	E3 ubiquitin-protein ligase MARCH5	2016-03-05
24.4392	24.5135	23.9805	25.5586	24.2879	21.0915	21.639	22.4531	21.5317	20.4683	22.0806	0.596601	0.685137	0.819718	24.4392	21.639	21.5317	28276000000	93	2.24e-175	A2RTH5	A2RTH5		Lcmt1
21.5198	21.3452	19.2356	22.4447	22.395	22.0697	23.4342	23.5582	22.8058	23.0883	22.1631	1.30218	0.825921	0.474143	21.5198	23.4342	22.8058	6450100000	38	4.62e-114	O89017;A2RTI3	O89017;A2RTI3	Legumain	Lgmn
25.6248	25.5661	24.5527	26.3438	25.8554	25.0481	25.4016	26.7594	25.2342	25.1929	25.129	0.65506	0.903431	0.053003	25.6248	25.4016	25.1929	128000000000	200	8.31e-129	P61089;A2RTT4;G5E8Z0	P61089;A2RTT4	Ubiquitin-conjugating enzyme E2 N	Ube2n
18.2535	19.5298	18.6579	18.583	18.6654	15.032	17.4905	18.3533	17.1369	18.1467	16.9523	0.473656	1.72335	0.642958	18.6579	17.4905	17.1369	738820000	8	4.04e-59	A3KFM7;A3KFM8;E9Q5X4	A3KFM7;A3KFM8		Chd6
23.4322	23.5663	16.3957	25.7994	23.7538	24.2252	24.8454	23.9491	22.942	22.9898	22.935	3.59467	0.459026	0.0298242	23.5663	24.2252	22.942	10251000000	48	3.67e-64	Q8BFY6;A3KFW0	Q8BFY6;A3KFW0	Peflin	Pef1
19.9039	19.597	15.6082	21.8232	17.676	17.9561	17.136	17.9872	17.4913	18.2451	14.4575	2.36487	0.482714	2.00491	19.597	17.9561	17.4913	4003300000	30	1.62e-123	Q9JJZ4;F6SPK0;A3KG50;B1AWT7	Q9JJZ4;F6SPK0;A3KG50;B1AWT7	Ubiquitin-conjugating enzyme E2 J1	Ube2j1
23.89	24.5229	24.0825	25.7915	24.9438	23.6677	23.2496	24.5959	23.6588	23.5645	23.2574	0.759124	0.689068	0.209891	24.5229	23.6677	23.5645	64721000000	268	0	Q6ZQ88;A3KG93;G8JL40;F6Z4I3;F6ZC60	Q6ZQ88;A3KG93;G8JL40	Lysine-specific histone demethylase 1A	Kdm1a
24.0842	23.6203	20.6045	25.5205	24.6325	23.1068	22.5418	22.9171	22.9504	22.773	23.03	1.86545	0.287536	0.131565	24.0842	22.9171	22.9504	42353000000	126	7.91e-170	P61759;A3KGB1;Q3TIR6	P61759;A3KGB1;Q3TIR6	Prefoldin subunit 3	Vbp1
20.7179	22.4627	20.6948	23.1653	22.1166	16.9036	17.8127	17.2096	19.8622	20.3536	19.2217	1.09441	0.46257	0.567584	22.1166	17.2096	19.8622	11047000000	117	0	A3KGB4	A3KGB4	TBC1 domain family member 8B	Tbc1d8b
22.5618	22.8943	21.6535	23.5624	23.3287	21.3018	21.0604	21.9157	21.9252	21.6257	21.7321	0.748477	0.440963	0.151827	22.8943	21.3018	21.7321	1871300000	30	6.49e-24	A3KGE4;O88998-3;G3X9Q7;Q8R357;O88998	A3KGE4;O88998-3;G3X9Q7;Q8R357;O88998	Noelin	Olfm1
18.504	16.5334	20.19	18.0131	23.2346	24.9447	25.2673	21.0007	16.9546	16.1492	20.2689	2.56012	2.37568	2.18347	18.504	24.9447	16.9546	2235500000	8	1.36e-100	A3KGF9	A3KGF9	Uncharacterized protein C15orf52 homolog
27.8937	28.1831	27.5161	29.1542	28.5416	27.6947	27.7062	28.0731	27.431	27.4253	27.3792	0.626965	0.215226	0.0284047	28.1831	27.7062	27.4253	193000000000	494	0	Q9JHI5;A3KGG9	Q9JHI5;A3KGG9	Isovaleryl-CoA dehydrogenase, mitochondrial	Ivd
18.0116	19.0591	17.5471	18.9739	18.768	20.8125	17.787	19.7028	19.2257	19.2952	18.2926	0.661742	1.53054	0.559868	18.768	19.7028	19.2257	1668200000	15	3.11e-118	A3KGH2;Q91WT4	A3KGH2;Q91WT4	DnaJ homolog subfamily C member 17	Dnajc17
22.9589	21.9675	22.662	24.6885	23.3335	22.2831	22.0395	17.733	22.9255	22.7681	21.6154	1.00868	2.55958	0.715292	22.9589	22.0395	22.7681	5642500000	37	2.74e-61	Q08297;A3KGI0;D6RCK1;F7AT35;A3KGI2	Q08297;A3KGI0;D6RCK1;F7AT35	DNA repair protein RAD51 homolog 1	Rad51
26.5077	27.0041	25.5887	27.2721	25.8223	24.8139	25.0024	25.292	25.431	25.4551	24.965	0.728259	0.240825	0.276265	26.5077	25.0024	25.431	16703000000	96	3.32e-99	Q9CQE7;A3KGK1;Q9CQE7-2;F6RK81;F6UIS1	Q9CQE7;A3KGK1;Q9CQE7-2;F6RK81;F6UIS1	Endoplasmic reticulum-Golgi intermediate compartment protein 3	Ergic3
24.8144	25.2003	23.4161	25.6956	24.837	22.4655	24.1688	23.7642	23.5268	23.8547	22.5321	0.848356	0.889902	0.688745	24.837	23.7642	23.5268	18064000000	127	9.4e-192	Q8C166;A3KGK6;B7ZCP4;E9Q806;A3KGK7;B7ZCP6;B7ZCP5;B7ZCP7;B7ZCP8;F6R587	Q8C166;A3KGK6;B7ZCP4;E9Q806;A3KGK7;B7ZCP6;B7ZCP5;B7ZCP7	Copine-1	Cpne1
19.8716	18.5358	17.5102	19.9193	19.4969	18.3407	18.7057	18.2749	18.4667	17.8509	18.0088	1.03252	0.232071	0.319847	19.4969	18.3407	18.0088	164310000	2	1.14e-05	Q99KU1;A3KGK9;A3KGL3;A3KGL0;A3KGL1;Q99KU1-2	Q99KU1;A3KGK9;A3KGL3;A3KGL0;A3KGL1;Q99KU1-2	Dehydrodolichyl diphosphate synthase	Dhdds
25.7498	26.0199	24.3932	24.1337	25.6242	25.6356	26.0119	25.4206	25.2295	25.4208	24.6874	0.857486	0.299294	0.380425	25.6242	25.6356	25.2295	58907000000	264	2.26e-147	Q7TNC4;E9QNA0;Q7TNC4-2;E9PZ93;Q7TNC4-3;E9PXU4;Q05CX5;E9Q715;E9PX54	Q7TNC4;E9QNA0;Q7TNC4-2;E9PZ93;Q7TNC4-3;E9PXU4;Q05CX5;E9Q715;E9PX54	Putative RNA-binding protein Luc7-like 2	Luc7l2
29.3787	29.3276	28.2201	30.513	29.99	32.208	32.3256	32.0296	31.0616	31.2416	30.9944	0.858465	0.149038	0.127817	29.3787	32.208	31.0616	124000000000	77	2.26e-14	P09602;Q5BL14;A3KGL9;B7ZCQ3;F6W687;E9Q2Z4;Q5XK38;D3YUY4	P09602;Q5BL14;A3KGL9;B7ZCQ3;F6W687;E9Q2Z4;Q5XK38	Non-histone chromosomal protein HMG-17	Hmgn2;Gm16494
24.8123	25.0281	24.2901	25.5207	25.1286	19.7492	23.313	24.7615	23.5624	23.477	24.3309	0.452202	2.57947	0.470289	25.0281	23.313	23.5624	24577000000	76	1.06e-165	Q9D898;A3KGQ6	Q9D898;A3KGQ6	Actin-related protein 2/3 complex subunit 5-like protein	Arpc5l
21.598	21.7185	21.3671	22.2647	19.9687	22.1758	22.4073	22.046	20.5647	21.4763	19.4887	0.856836	0.183021	0.994932	21.598	22.1758	20.5647	14591000000	124	0	Q9CW79;A3KGQ8;Q9CW79-2	Q9CW79;A3KGQ8;Q9CW79-2	Golgin subfamily A member 1	Golga1
25.8857	26.3025	26.1456	27.4801	26.7484	25.5881	25.8547	25.7972	25.6977	25.6772	25.2003	0.625199	0.1403	0.281443	26.3025	25.7972	25.6772	27997000000	140	2.4e-74	Q9D8V0-4;A3KGR9	Q9D8V0-4;A3KGR9	Minor histocompatibility antigen H13	Hm13;H13
22.4334	22.3781	20.784	23.9253	22.7915	22.4925	22.2338	22.8538	22.8524	21.4767	21.3708	1.12621	0.311411	0.826529	22.4334	22.4925	21.4767	395000000000	1376	0	A3KGU7;A3KGU9;A3KGU4;REV__E9Q298	A3KGU7		Sptan1
25.5745	25.7861	24.9078	28.1611	25.8287	25.9266	26.3327	26.4918	25.1919	24.8644	25.2829	1.23552	0.291457	0.220105	25.7861	26.3327	25.1919	261000000000	313	0	P68254;A3KML3;F6VW30;P68254-2;F6YY69	P68254;A3KML3;F6VW30;P68254-2;F6YY69	14-3-3 protein theta	Ywhaq
26.9639	26.6287	27.4113	28.7729	27.0774	26.6298	26.6684	26.182	27.3511	27.0198	26.1075	0.832149	0.270371	0.644023	27.0774	26.6298	27.0198	8460200000	81	2.13e-130	E9Q9C5;P63082;A3KML5;D3Z3B2	E9Q9C5;P63082;A3KML5	V-type proton ATPase 16 kDa proteolipid subunit	Atp6v0c
33.624	34.0997	33.9633	34.6353	34.436	34.4601	34.5523	34.5379	34.0706	34.0029	33.781	0.397291	0.0496007	0.151488	34.0997	34.5379	34.0029	1980000000000	977	0	P22752;Q8CGP5;Q8CGP7;Q8CGP6;A3KPD0;B2RVF0;Q8BFU2;A2AB79;Q8CGP4	P22752;Q8CGP5;Q8CGP7;Q8CGP6;A3KPD0;B2RVF0;Q8BFU2;A2AB79	Histone H2A type 1;Histone H2A type 1-F;Histone H2A type 1-K;Histone H2A type 1-H;Histone H2A;Histone H2A type 3	Hist1h2ab;Hist1h2af;Hist1h2ak;Hist1h2ah;Hist1h2ad;Hist3h2a
21.621	22.6698	20.4614	22.8499	21.4961	18.1681	19.9685	19.5471	20.8165	19.7806	20.0245	0.971231	0.941688	0.541578	21.621	19.5471	20.0245	2147000000	34	2.29e-47	Q80VY9;Q5QNV3;A3QK60	Q80VY9;Q5QNV3;A3QK60	Putative ATP-dependent RNA helicase DHX33	Dhx33
30.7556	30.7253	30.3825	31.9261	30.8412	29.5753	30.4645	29.927	29.8277	29.9614	29.7558	0.585683	0.447824	0.104336	30.7556	29.927	29.8277	402000000000	483	3.45e-62	P14131;A4FUS1	P14131;A4FUS1	40S ribosomal protein S16	Rps16
17.7284	19.1725	17.6756	19.4249	19.0328	15.7954	17.2703	17.5718	17.8778	18.9991	19.1922	0.838079	0.950599	0.709724	19.0328	17.2703	18.9991	1650600000	20	1.28e-45	P15307;A4QPD3	P15307;A4QPD3	Proto-oncogene c-Rel	Rel
16.9295	19.669	17.9089	27.8762	27.1306	26.6056	26.9863	27.6341	26.1969	16.3731	16.5155	5.21263	0.519998	5.63112	19.669	26.9863	16.5155	23060000000	31	1.85e-45	Q8K1L5;G3UZ30;A5A4Y9	Q8K1L5;G3UZ30;A5A4Y9	Protein phosphatase 1 regulatory subunit 11	Ppp1r11
23.7259	23.1986	22.4189	24.312	22.6857	23.6363	23.4725	22.5988	22.5515	22.76	22.0477	0.768842	0.557761	0.36621	23.1986	23.4725	22.5515	16119000000	121	2.7e-277	P83093;A5CVE4;I1E4X8;E9Q7W6;F6WBP9;F6V974	P83093;A5CVE4;I1E4X8;E9Q7W6;F6WBP9;F6V974	Stromal interaction molecule 2	Stim2
22.2096	17.9288	17.3381	17.6029	17.2661	17.0381	16.9731	17.0234	16.2139	17.2873	17.6556	2.10713	0.0340854	0.749036	17.6029	17.0234	17.2873	2071600000	14	2.1e-39	Q99NH2;E0CZ83;F6S7Z1;G3XA13;A5D6P2;F6TSJ9;E0CXR8;E0CZE2;Q99NH2-2;E0CY24;E0CXL4;B7ZNY3;E9PYJ2;Q99NH2-3;Q99NH2-4;E0CX45;Q99NH2-5;F6UGU7;Q4JJC0;E0CYB6;E0CXD3;F6T4Y3;F6URI7	Q99NH2;E0CZ83;F6S7Z1;G3XA13;A5D6P2;F6TSJ9;E0CXR8;E0CZE2;Q99NH2-2;E0CY24;E0CXL4;B7ZNY3;E9PYJ2;Q99NH2-3;Q99NH2-4;E0CX45;Q99NH2-5;F6UGU7;Q4JJC0	Partitioning defective 3 homolog	Pard3
22.6827	23.06	22.1987	24.2999	23.4347	21.6848	21.862	21.0412	22.1942	21.8092	21.1196	0.795875	0.43192	0.544448	23.06	21.6848	21.8092	10107000000	109	7.58e-234	O35379;A5D6P3;E9PZV7;E9Q1I5	O35379;A5D6P3	Multidrug resistance-associated protein 1	Abcc1
23.8427	24.1638	22.9467	25.1039	23.8024	22.0998	23.9329	24.8448	24.6313	24.1513	24.794	0.776967	1.39803	0.334149	23.8427	23.9329	24.6313	77511000000	173	2.26e-184	Q9CPU0;A5GZX3	Q9CPU0;A5GZX3	Lactoylglutathione lyase	Glo1
19.2738	19.4143	16.9029	19.5767	18.7913	17.471	16.1347	16.2666	19.158	17.2158	17.5011	1.09588	0.736396	1.04872	19.2738	16.2666	17.5011	709160000	13	2.42e-17	A6H5Y3;Q8BUC4	A6H5Y3	Methionine synthase	Mtr
21.7585	21.4617	20.9722	23.1803	21.8143	19.095	18.7938	17.9331	19.8268	20.5537	19.9214	0.821562	0.602984	0.395208	21.7585	18.7938	19.9214	7554100000	83	4.65e-198	A6H5Z3;A6H5Z3-2;F6Q3Q9;Q8C1X1;E0CXR2;E9Q1K9;Q9D4R7;E0CY34	A6H5Z3;A6H5Z3-2	Exocyst complex component 6B	Exoc6b
23.9111	24.1559	22.5293	24.786	23.852	23.3992	23.3957	23.5186	23.6542	23.2694	22.8491	0.824258	0.0699679	0.40268	23.9111	23.3992	23.2694	13108000000	130	1.33e-194	A6H611;E9Q785	A6H611;E9Q785	Mitochondrial intermediate peptidase	Mipep
18.3825	18.5557	17.9845	20.1968	18.4666	17.2779	18.5704	17.7021	17.8015	17.7726	17.8588	0.85542	0.658843	0.0438732	18.4666	17.7021	17.8015	1307700000	15	1.48e-26	A6H619-2;A6H619;F7ANA1;F6WXS6	A6H619-2;A6H619;F7ANA1	PHD and RING finger domain-containing protein 1	Phrf1
16.2312	18.7943	18.4813	22.1658	18.3158	16.0261	16.6174	19.2302	16.5382	16.9762	17.4841	2.13678	1.70502	0.47338	18.4813	16.6174	16.9762	3767700000	38	3.16e-71	A6H630;A6H630-2;A6H630-4;A6H630-3;D6RG65	A6H630;A6H630-2;A6H630-4	UPF0364 protein C6orf211 homolog
20.0978	20.1488	18.9561	19.5961	16.8432	16.9686	15.4019	19.2748	16.3647	16.6372	16.9394	1.36487	1.94818	0.287478	19.5961	16.9686	16.6372	715080000	9	5.02e-06	A6H6E9;F6SJC5	A6H6E9;F6SJC5	Tetratricopeptide repeat protein 23-like	Ttc23l
25.8239	24.5311	16.518	27.3815	24.8846	25.0295	14.6966	16.5979	26.4305	26.1019	25.8722	4.23255	5.49963	0.280606	24.8846	16.5979	26.1019	26974000000	19	7.33e-28	Q8C110;A6H6M2	Q8C110;A6H6M2	SLIT and NTRK-like protein 6	Slitrk6
15.5591	17.1834	18.185	17.9178	17.3938	16.648	16.0365	21.3122	21.0645	21.282	17.9737	1.02523	2.88565	1.85046	17.3938	16.648	21.0645	2235100000	10	1.22e-122	Q810U5;F6UK66;Q810U5-3;A6H6M8;Q810U5-2;Q3TNK7	Q810U5;F6UK66;Q810U5-3;A6H6M8;Q810U5-2;Q3TNK7	Coiled-coil domain-containing protein 50	Ccdc50
16.8359	15.9456	16.9996	22.2709	18.6075	16.2985	18.423	16.4207	15.4097	15.2189	17.0244	2.50495	1.19287	0.991925	16.9996	16.4207	15.4097	2207900000	17	3.71e-54	Q8CI61;A6H6S8	Q8CI61;A6H6S8	BAG family molecular chaperone regulator 4	Bag4
24.908	24.9237	24.039	26.1366	25.3041	24.0232	24.1445	24.2788	24.1253	24.1437	23.2484	0.758741	0.127855	0.511673	24.9237	24.1445	24.1253	58607000000	322	0	Q60673;A6MDD2	Q60673;A6MDD2	Receptor-type tyrosine-protein phosphatase-like N	Ptprn
20.4568	20.53	17.5603	20.9789	21.2329	14.8363	18.2516	17.8295	20.2864	20.5211	19.7134	1.48364	1.86197	0.41549	20.53	17.8295	20.2864	578080000	11	3.33e-09	Q91V51;A6PW21;Q8BJG7;A6PW19	Q91V51;A6PW21;Q8BJG7	Probable tubulin polyglutamylase TTLL1	Ttll1
21.4376	21.9719	20.7018	22.9103	21.8829	18.1175	19.3449	16.6937	18.8823	18.3503	15.1118	0.806961	1.32681	2.04073	21.8829	18.1175	18.3503	4868700000	43	2.79e-118	A6PW47;Q99K74;Q99K74-2;Q99K74-3;F6XX22;A6PW46	A6PW47;Q99K74;Q99K74-2;Q99K74-3	Mediator of RNA polymerase II transcription subunit 24	Med24
23.7574	24.5685	23.7511	25.2694	24.6947	23.4476	23.6819	24.192	23.5222	23.3137	23.1526	0.652833	0.38062	0.185306	24.5685	23.6819	23.3137	30447000000	128	4.78e-132	Q9QZ06;A6PWS1;A9JEI5;Q8C5G6;F7AT44;A6PWR9	Q9QZ06;A6PWS1;A9JEI5;Q8C5G6	Toll-interacting protein	Tollip
21.807	22.3052	19.7029	23.3623	23.2914	22.6222	22.3323	22.952	21.917	21.7495	21.5653	1.49053	0.310064	0.175916	22.3052	22.6222	21.7495	5754700000	60	8.79e-77	A6PWY4;A6PWY4-2;A6PWY4-3	A6PWY4;A6PWY4-2	WD repeat-containing protein 76	Wdr76
19.5132	16.2239	17.738	21.4205	19.1349	19.3169	19.6398	18.2862	17.898	18.1323	16.4772	1.95268	0.70697	0.895631	19.1349	19.3169	17.898	948920000	10	6.08e-41	Q80XP8;A6X915;D6RG49;A2ADS1;Q80XP8-2	Q80XP8;A6X915;D6RG49	Protein FAM76B	Fam76b
21.8155	19.4952	19.6316	19.5677	21.8568	20.3084	19.879	20.6543	20.2104	18.1682	19.4754	1.24507	0.388399	1.03437	19.6316	20.3084	19.4754	954360000	14	1.85e-26	A6X919;A6X919-3;A6X919-2	A6X919;A6X919-3;A6X919-2	Probable C-mannosyltransferase DPY19L1	Dpy19l1
24.2902	24.1835	22.6931	24.3512	24.558	20.3184	21.9631	20.3035	22.3923	23.3367	21.8945	0.751569	0.953899	0.732534	24.2902	20.3184	22.3923	7893400000	67	4.81e-135	O35075;A6X962	O35075;A6X962	Down syndrome critical region protein 3 homolog	Dscr3
20.5729	20.6828	15.9099	18.9699	20.1484	20.1693	22.6061	23.016	20.8799	21.4526	20.8131	1.99026	1.53892	0.351522	20.1484	22.6061	20.8799	8996200000	42	3.14e-77	Q8BHG9;A6X966	Q8BHG9;A6X966	CGG triplet repeat-binding protein 1	Cggbp1
17.7185	19.5772	19.9047	20.8082	20.5054	17.8398	18.7484	21.6228	19.3094	17.7739	18.0676	1.21038	1.97479	0.815076	19.9047	18.7484	18.0676	33640000000	112	2.66e-251	Q99KP3;A7VMV2;Q9D221	Q99KP3;A7VMV2	Lambda-crystallin homolog	Cryl1
24.8694	25.2193	24.0321	25.4202	24.8632	22.1403	21.6693	22.3088	23.2876	23.3936	22.4003	0.530628	0.33146	0.545464	24.8694	22.1403	23.2876	6237500000	43	1.8e-87	Q91WK7;A7YB12;F6QTQ3;F6UYM2;D6REF6;B7ZBY0	Q91WK7;A7YB12;F6QTQ3	Ankyrin repeat domain-containing protein 54	Ankrd54
19.4201	20.0214	18.1128	20.6222	18.9015	19.3809	19.8793	19.5247	19.1982	19.2091	17.4734	0.972687	0.256522	0.998975	19.4201	19.5247	19.1982	362960000	7	2.26e-08	Q6PGD0;F6RYG0;A8C1S6;D3YYN2;D3Z6U7;G3UXG8	Q6PGD0;F6RYG0;A8C1S6;D3YYN2;D3Z6U7	All-trans retinoic acid-induced differentiation factor	Atraid
25.1894	25.1499	23.7588	26.8061	25.9728	23.5638	25.3786	25.1763	24.8948	25.013	24.5103	1.12945	0.994533	0.262843	25.1894	25.1763	24.8948	19945000000	98	1.18e-130	Q91XD7;A8C1T7	Q91XD7;A8C1T7	Cysteine-rich with EGF-like domain protein 1	Creld1
19.4877	19.9102	17.8493	21.0638	19.2583	17.4703	16.9152	15.4449	16.2778	17.0127	15.7014	1.16148	1.0466	0.657244	19.4877	16.9152	16.2778	3167400000	37	2.44e-59	A8C756;A8C756-2;A8C756-3;A8C756-4;A8C756-5	A8C756;A8C756-2	Thyroid adenoma-associated protein homolog	Thada
22.6118	20.1127	17.3058	18.3836	19.5269	21.3182	21.8044	21.8691	19.1183	17.3672	17.9381	2.00508	0.301128	0.893042	19.5269	21.8044	17.9381	284000000000	257	1.35e-171	A8DUK4;E9Q223	A8DUK4;E9Q223		Hbb-b1
26.0573	25.3984	23.5477	27.4606	26.2735	26.3439	26.8453	27.2318	25.6874	25.8889	25.7806	1.43774	0.445187	0.100844	26.0573	26.8453	25.7806	207000000000	356	0	P61982;A8IP69	P61982;A8IP69	14-3-3 protein gamma;14-3-3 protein gamma, N-terminally processed	Ywhag
17.6733	17.0031	17.674	17.4739	16.5216	19.7035	20.2848	19.2684	15.4681	18.2377	15.6051	0.499694	0.509949	1.56098	17.4739	19.7035	15.6051	271190000	6	9.91e-66	Q9JMK2;A8Y308;Q3TYE1;A8Y2Z9;A8Y2Z5;A9J9D8;F6VU53	Q9JMK2;A8Y308;Q3TYE1	Casein kinase I isoform epsilon	Csnk1e
26.5548	26.7623	25.7823	27.4677	27.1343	25.5091	25.7995	25.4759	25.8887	26.0947	25.3828	0.639727	0.178022	0.366327	26.7623	25.5091	25.8887	18403000000	73	8.35e-68	Q9D1N9;A8Y5G1;Q9D1N9-2;A8Y5G2	Q9D1N9;A8Y5G1;Q9D1N9-2;A8Y5G2	39S ribosomal protein L21, mitochondrial	Mrpl21
25.4273	25.877	25.2232	26.7966	26.0142	24.614	25.1798	25.27	25.3588	25.0357	24.3195	0.611093	0.355575	0.531896	25.877	25.1798	25.0357	39603000000	257	1.87e-207	P63154;A8Y5L3	P63154;A8Y5L3	Crooked neck-like protein 1	Crnkl1
18.446	19.2577	18.0399	22.3809	21.108	17.0487	17.7262	19.3159	17.4619	20.6652	16.5517	1.84299	1.16378	2.16065	19.2577	17.7262	17.4619	6239100000	39	7.05e-86	Q9EQ06;A8Y5N3;Q9EQ06-2;A8Y5N2	Q9EQ06;A8Y5N3;Q9EQ06-2;A8Y5N2	Estradiol 17-beta-dehydrogenase 11	Hsd17b11
21.9767	22.3172	18.8454	23.1038	22.037	19.7029	19.5576	22.7463	20.4063	20.4682	20.4014	1.63407	1.80052	0.0372338	22.037	19.7029	20.4063	2705200000	34	3.93e-47	Q8CFI5;A8Y5T6;A2AVQ7	Q8CFI5;A8Y5T6	Probable proline--tRNA ligase, mitochondrial	Pars2
22.7739	23.4918	23.0824	23.9167	23.6805	23.4727	23.1828	23.8668	23.2707	22.91	22.6591	0.459989	0.34332	0.307439	23.4918	23.4727	22.91	7859200000	68	5.84e-117	Q3TFQ1;A9C429;Q3UBW1	Q3TFQ1;A9C429;Q3UBW1	SPRY domain-containing protein 7	Spryd7
18.0387	18.5374	18.7467	18.8891	19.6665	16.6856	17.2987	16.3319	17.4239	16.8304	16.859	0.593123	0.489166	0.334707	18.7467	16.6856	16.859	76460000	2	7.02e-10	Q9R0A1;A9C437	Q9R0A1;A9C437	Chloride channel protein 2	Clcn2
22.0089	22.5447	22.0292	23.7421	23.8131	21.3402	22.0839	22.2104	22.3304	22.5168	21.4929	0.893766	0.470166	0.545362	22.5447	22.0839	22.3304	9340700000	85	5.88e-247	Q99LC9;A9C490	Q99LC9;A9C490	Peroxisome assembly factor 2	Pex6
21.5021	21.6001	20.2836	22.2757	21.1882	18.308	20.9146	19.3242	19.9343	19.8309	18.9473	0.725259	1.3138	0.542465	21.5021	19.3242	19.8309	4070600000	64	4.18e-131	Q8VE73;Q8VE73-3;A9C491;E9Q6H4;F6Q1R4	Q8VE73;Q8VE73-3;A9C491	Cullin-7	Cul7
16.0366	20.8047	18.2892	20.6416	17.9211	17.0511	15.1976	19.8125	20.2431	20.4572	18.7272	2.00382	2.32229	0.943106	18.2892	17.0511	20.2431	1231900000	11	1.39e-62	Q9D1T0;A9DA50	Q9D1T0;A9DA50	Leucine-rich repeat and immunoglobulin-like domain-containing nogo receptor-interacting protein 1	Lingo1
22.9972	23.4093	22.7083	24.3802	23.5472	20.3843	21.4693	21.6876	22.3883	21.7507	22.0313	0.636963	0.698029	0.319562	23.4093	21.4693	22.0313	14107000000	87	2.52e-156	Q8R1N4;B0FTY3;Q8R1N4-2;Q8R1N4-3;B1AS63;Q8R1N4-4	Q8R1N4;B0FTY3;Q8R1N4-2;Q8R1N4-3	NudC domain-containing protein 3	Nudcd3
18.8476	16.7553	16.6324	21.6302	18.7891	19.4421	19.5905	15.5045	17.594	16.0895	18.7314	2.03284	2.3174	1.32519	18.7891	19.4421	17.594	1057300000	10	4.31e-280	B0LM42	B0LM42		Rbm14
27.0784	27.5083	25.0839	28.4815	27.8004	26.813	27.4167	26.9955	26.7609	26.4788	25.726	1.28355	0.309615	0.534993	27.5083	26.9955	26.4788	56956000000	162	3.44e-175	P63044;F6Q6A5;Q8CHR4;B0QZN5	P63044;F6Q6A5;Q8CHR4;B0QZN5	Vesicle-associated membrane protein 2	Vamp2
21.9293	22.2591	21.6225	23.2989	22.8398	22.7067	22.1998	22.9259	22.5872	22.011	22.0585	0.679495	0.372428	0.31984	22.2591	22.7067	22.0585	13383000000	126	0	Q8CFC2;B0R0C1;Q8CFC2-3;Q8CFC2-2;F6SWU2;F7CGS5;B0R0C6	Q8CFC2;B0R0C1;Q8CFC2-3;Q8CFC2-2;F6SWU2;F7CGS5	Myelin transcription factor 1	Myt1
20.3051	21.1525	21.1572	22.1078	21.9405	20.1325	18.1671	18.5866	20.7493	19.9721	19.4292	0.722744	1.0351	0.663507	21.1572	18.5866	19.9721	1533000000	31	6.97e-26	Q8BHD8;B0R0C8;B0R0C7;F6SPX7;B0R0D0	Q8BHD8;B0R0C8	Protein-L-isoaspartate O-methyltransferase domain-containing protein 2	Pcmtd2
16.7704	18.3706	16.9529	19.1998	19.3177	16.4977	18.1475	17.5417	17.8339	19.0344	18.2067	1.209	0.834543	0.614447	18.3706	17.5417	18.2067	1473900000	23	5.64e-65	Q91VY5;Q91VY5-2;B0V2M9;B0V2M8;F7BTY2;B0V2M7	Q91VY5;Q91VY5-2;B0V2M9;B0V2M8	Lysine-specific demethylase 4B	Kdm4b
16.9855	18.3824	16.2838	17.9959	17.1734	15.7339	15.9678	17.5029	17.247	16.1155	15.4808	0.834095	0.960954	0.894669	17.1734	15.9678	16.1155	808720000	12	4.56e-51	B0V2N1;B0V2N1-6;H7BXA6;B0V2N1-2;B0V2N1-4;B0V2N1-3;B0V2N1-5;Q3TQ52	B0V2N1;B0V2N1-6;H7BXA6;B0V2N1-2;B0V2N1-4;B0V2N1-3	Receptor-type tyrosine-protein phosphatase S	Ptprs
22.303	22.5813	21.3867	23.8311	22.1612	19.5277	19.4877	20.2196	20.9365	20.6698	19.9007	0.888857	0.411502	0.537824	22.303	19.5277	20.6698	29344000000	317	0	B0V2P5;Q8BPN8;Q8BPN8-2;F6RYL8;B0V2P6;Q8BPN8-3;D6RFA6	B0V2P5;Q8BPN8;Q8BPN8-2;F6RYL8	DmX-like protein 2	Dmxl2
25.4236	25.6597	24.4823	26.488	25.6623	24.0104	24.47	24.9144	24.9193	24.9896	24.3899	0.717673	0.452021	0.327833	25.6597	24.47	24.9193	20500000000	113	7.85e-77	Q3UN02;B0V2Q7;B0V2Q9	Q3UN02;B0V2Q7	Lysocardiolipin acyltransferase 1	Lclat1
23.9349	24.8537	23.1554	24.1819	25.0462	18.7698	23.2299	25.1059	25.146	24.414	23.933	0.758164	3.25469	0.610813	24.1819	23.2299	24.414	27834000000	98	0	Q9DAU1;B0V2V2;Q9DAU1-2;B0V2V1	Q9DAU1;B0V2V2;Q9DAU1-2	Protein canopy homolog 3	Cnpy3
22.3764	22.8325	21.129	24.4256	21.5397	22.1249	23.5347	22.8199	21.7864	21.9155	21.6916	1.28723	0.704923	0.112387	22.3764	22.8199	21.7864	28789000000	150	5.69e-192	Q9ESU6;B0V2V7;Q3UH70;Q9ESU6-2;B2RSE4;B0V2V8;B0V2V6;D6RGP2;Q91Y44;G3X8Z8	Q9ESU6;B0V2V7;Q3UH70;Q9ESU6-2;B2RSE4;B0V2V8;B0V2V6	Bromodomain-containing protein 4	Brd4
17.4019	17.8275	17.7167	21.0282	20.6724	16.0682	20.1082	20.1478	16.7994	16.4139	17.9658	1.76501	2.34401	0.808031	17.8275	20.1082	16.7994	2608700000	21	4.8e-63	B0V3P3;B0V3P4;B0V3P2;Q9WV76	B0V3P3;B0V3P4;B0V3P2;Q9WV76	AP-4 complex subunit beta-1	Ap4b1
22.5831	24.2119	21.8717	24.5372	22.4941	23.9202	24.3427	21.7134	22.0392	21.0154	21.1864	1.16587	1.41195	0.548433	22.5831	23.9202	21.1864	3927900000	34	1.21e-58	Q9D0F4;B1APM8;Q5SZT7	Q9D0F4;B1APM8	NF-kappa-B-activating protein	Nkap
16.9923	19.7849	16.1932	18.0573	24.5696	22.8268	22.9062	17.6767	18.4225	16.2404	15.6407	3.33027	2.9966	1.46399	18.0573	22.8268	16.2404	509310000	2	1.36e-05	E9Q258;Q91ZR4;B1AQC9	E9Q258;Q91ZR4;B1AQC9	Serine/threonine-protein kinase Nek8	Nek8
17.8983	19.238	16.7006	21.4722	21.0629	26.5293	26.9703	25.9147	26.1201	26.2132	17.786	2.03399	0.530174	4.83879	19.238	26.5293	26.1201	6648500000	9	2.99e-50	B1AQD9;Q9Z2R6;Q3V299;B1AQD7	B1AQD9;Q9Z2R6;Q3V299	Protein unc-119 homolog A	Unc119
19.6992	19.4252	19.3565	21.0896	20.4234	18.2382	19.0111	18.3988	19.4215	19.1658	18.7451	0.741865	0.407857	0.341537	19.6992	18.3988	19.1658	9159300000	92	3.44e-155	Q04690;Q04690-2;B1AQE8;B1AQE7;Q04690-4;E9QKP4;Q04690-3;E9QK33	Q04690;Q04690-2;B1AQE8;B1AQE7	Neurofibromin	Nf1
24.8483	25.5398	24.8586	25.8957	25.4408	22.8169	22.8496	23.9236	24.0786	22.7941	23.9813	0.455431	0.629726	0.715175	25.4408	22.8496	23.9813	20986000000	94	1.18e-180	Q9D7X3;B1AQF3;B1AQF4;H3BKL8;Q3V2Y9;H3BKD1;H3BLK2	Q9D7X3;B1AQF3;B1AQF4;H3BKL8;Q3V2Y9	Dual specificity protein phosphatase 3	Dusp3
26.1136	26.3356	24.7164	26.5314	26.2315	24.2681	24.4518	24.4517	24.5692	24.7423	23.6626	0.725968	0.10603	0.579891	26.2315	24.4517	24.5692	53695000000	255	0	Q9WV34;B1AQF9;Q9WV34-2	Q9WV34;B1AQF9;Q9WV34-2	MAGUK p55 subfamily member 2	Mpp2
19.4557	18.9454	17.9674	21.639	20.5842	21.023	20.4065	19.42	17.7827	20.1906	18.1716	1.42924	0.808586	1.29264	19.4557	20.4065	18.1716	1481500000	26	9.4e-80	B1AQJ2;B0QZF8;E9Q5N0	B1AQJ2;B0QZF8	Ubiquitin carboxyl-terminal hydrolase 36	Usp36
21.0767	21.2308	21.0126	22.6541	22.4491	20.4767	19.9832	20.1953	20.8391	20.8443	19.3141	0.798663	0.24756	0.881964	21.2308	20.1953	20.8391	3457700000	38	8.03e-51	Q8VCF1;Q8VCF1-3;B1AQJ9;Q8VCF1-2	Q8VCF1;Q8VCF1-3;B1AQJ9	Soluble calcium-activated nucleotidase 1	Cant1
19.5774	20.1509	20.4674	21.3587	20.6856	19.9895	18.9891	17.9218	21.6559	21.2939	19.1416	0.658107	1.03403	1.35924	20.4674	18.9891	21.2939	724170000	15	1.41e-23	P04184;B1AQK8	P04184;B1AQK8	Thymidine kinase, cytosolic	Tk1
21.9584	22.9658	22.1015	20.0776	15.932	23.7435	22.549	22.8679	21.7848	21.7476	19.6803	2.81778	0.618493	1.20444	21.9584	22.8679	21.7476	2505500000	26	3.63e-57	O70201;O70201-2;B1AQL1;Q549P2;O70201-3	O70201;O70201-2;B1AQL1;Q549P2	Baculoviral IAP repeat-containing protein 5	Birc5
17.59	19.5484	19.9532	21.0689	20.9022	15.8894	20.3488	20.2143	16.4036	19.2482	16.7573	1.39598	2.5367	1.55035	19.9532	20.2143	16.7573	36630000000	102	0	P10637-2;B1AQW3;P10637;A2A5Y6;P10637-6;B1AQW5;B1AQW6	P10637-2;B1AQW3;P10637;A2A5Y6;P10637-6	Microtubule-associated protein tau	Mapt
18.1742	18.7675	17.7244	19.7489	16.2111	17.3404	17.8794	17.3221	18.1178	15.2852	17.5785	1.31108	0.316607	1.50409	18.1742	17.3404	17.5785	2041100000	22	3.37e-118	B1AQX9;B1AQX6;B1AQX7;E9QKR5;E9QMC4;Q9QWI6;Q9QWI6-2;Q9QWI6-3;B1AQX8	B1AQX9;B1AQX6;B1AQX7;E9QKR5;E9QMC4;Q9QWI6;Q9QWI6-2;Q9QWI6-3	SRC kinase signaling inhibitor 1	Srcin1
17.8276	17.7489	17.5785	18.3306	17.6608	14.9046	16.2006	16.8648	16.8473	19.0746	16.3614	0.295407	0.996925	1.44674	17.7489	16.2006	16.8473	357460000	7	1.67e-17	Q69ZH9;B1AQY2;F8VQ11;D6RDB5;Q69ZH9-2	Q69ZH9;B1AQY2;F8VQ11;D6RDB5	Rho GTPase-activating protein 23	Arhgap23
22.3669	21.6415	17.2619	21.4352	20.6593	18.8113	17.1513	18.5233	16.8989	16.1534	18.527	2.0015	0.887029	1.21384	21.4352	18.5233	16.8989	12458000000	68	1.91e-269	Q8CHH9;B1AQZ0;B1AQY8;Q8CHH9-2;B7ZC46;B1AQY9;F7C5C1;E0CYM4	Q8CHH9;B1AQZ0;B1AQY8;Q8CHH9-2;B7ZC46;B1AQY9	Septin-8	2016-09-08
24.0392	24.3525	23.8646	26.035	24.3825	22.3036	21.9707	21.7686	23.3013	23.3869	22.6586	0.866288	0.270152	0.398081	24.3525	21.9707	23.3013	13665000000	130	4.29e-182	P28741;Q3TET1;E9PYA1;Q3UI47;B1AQZ2;B1AQZ5;F6V6Z9;E9QA32;E9PYN6	P28741;Q3TET1;E9PYA1;Q3UI47;B1AQZ2	Kinesin-like protein KIF3A	Kif3a
21.7286	21.5539	20.8681	20.5346	21.0591	21.7231	22.0143	16.4604	21.8401	21.7279	21.2382	0.491008	3.12588	0.320073	21.0591	21.7231	21.7279	1002900000	7	1.04e-16	P23798;B1AR02;B1AR14	P23798;B1AR02	Polycomb group RING finger protein 2	Pcgf2
28.2763	28.7973	27.7749	28.9415	28.833	28.5924	28.4746	28.7752	28.2611	28.2097	27.7144	0.491677	0.151467	0.301896	28.7973	28.5924	28.2097	55608000000	149	1.18e-31	B1AR13;B2RWE3	B1AR13;B2RWE3	CDGSH iron-sulfur domain-containing protein 3, mitochondrial	Cisd3
19.8006	18.3677	15.8628	20.0821	18.5532	15.7997	18.4423	19.2401	18.6831	17.9203	16.8556	1.67065	1.80075	0.917896	18.5532	18.4423	17.9203	4309300000	30	0	B1AR17;E9Q614;F7C528;F6V4V3	B1AR17;E9Q614;F7C528		Chd3
28.0857	28.4159	27.7127	29.2285	28.3181	27.0776	27.2719	27.5048	27.6538	27.4853	26.9649	0.559711	0.213891	0.359118	28.3181	27.2719	27.4853	228000000000	852	0	P50544;B1AR27;B1AR28	P50544;B1AR27;B1AR28	Very long-chain specific acyl-CoA dehydrogenase, mitochondrial	Acadvl
25.11	25.3325	23.6106	25.9804	24.5364	23.4655	23.9283	23.5517	24.1638	23.5508	23.6609	0.893337	0.246118	0.326802	25.11	23.5517	23.6609	19721000000	86	1.4e-136	P61963;B1AR85	P61963;B1AR85	DDB1- and CUL4-associated factor 7	Dcaf7
17.254	17.3811	16.6375	21.2136	20.0199	22.2554	21.8552	20.2236	15.7783	15.3435	16.2648	1.99669	1.0763	0.460891	17.3811	21.8552	15.7783	1896800000	11	5.35e-36	Q8BGB5;B1AR88	Q8BGB5;B1AR88	LIM domain-containing protein 2	Limd2
20.0446	18.3648	20.1322	20.0851	20.3766	14.9647	16.8278	18.212	18.7248	18.0966	17.7956	0.812978	1.62953	0.474104	20.0851	16.8278	18.0966	2573200000	30	1.66e-102	Q3UUJ4;B1AR90;Q3UUJ4-3;F6TKK8;B1AR91;Q3UUJ4-2;B1AR92;Q80VZ9;B1AR89	Q3UUJ4;B1AR90;Q3UUJ4-3;F6TKK8;B1AR91;Q3UUJ4-2	STE20-related kinase adapter protein alpha	Strada
24.4343	24.8606	23.7057	25.6776	25.1116	22.1454	24.097	24.0062	23.015	22.8362	22.7266	0.740497	1.10148	0.145576	24.8606	24.0062	22.8362	39512000000	200	0	B1ARD6;F6UG04;B1ARD7;F8VQC3;Q571E8;B1ARD8;F6YLL5;B1ARD9;F6RTS1;E9Q0R4	B1ARD6;F6UG04;B1ARD7		Slfn9
21.2586	21.9819	20.976	22.9018	21.7858	20.3135	19.5254	20.557	18.4096	19.0703	17.8524	0.744564	0.539226	0.609682	21.7858	20.3135	18.4096	5287900000	78	1.81e-276	Q9EQY0;B1ARI8;Q9EQY0-2;Q3TBZ5;B1ARJ5	Q9EQY0;B1ARI8	Serine/threonine-protein kinase/endoribonuclease IRE1;Serine/threonine-protein kinase;Endoribonuclease	Ern1
24.5133	25.004	23.1658	25.1765	24.4459	25.1049	24.9152	24.5716	23.9749	24.019	23.5329	0.788558	0.270326	0.268825	24.5133	24.9152	23.9749	16754000000	147	0	Q9DBE9;B1ARK1	Q9DBE9;B1ARK1	pre-rRNA processing protein FTSJ3	Ftsj3
28.4855	28.7683	27.8391	29.884	28.7839	26.2451	26.5314	26.7641	27.7369	27.5691	27.1373	0.739445	0.25996	0.309335	28.7683	26.5314	27.5691	231000000000	732	0	P62196;B1ARK2;E9Q0L5	P62196;B1ARK2;E9Q0L5	26S protease regulatory subunit 8	Psmc5
16.2621	15.7029	21.949	19.3677	22.6833	21.0158	21.3647	22.4935	21.3462	19.295	18.7789	3.18509	0.77239	1.35799	19.3677	21.3647	19.295	8775000000	38	4.3e-77	B1ART1;B1ART2;D3Z646;F6XI52	B1ART1;B1ART2;D3Z646		Vps13d
15.8484	18.0241	16.5446	18.4392	16.9926	15.6916	15.528	16.9664	13.4757	17.3378	16.813	1.06179	0.787494	2.09479	16.9926	15.6916	16.813	1606200000	6	0	B1ARU4;E9QA63;Q9QXZ0;E9PVY7	B1ARU4;E9QA63;Q9QXZ0;E9PVY7	Microtubule-actin cross-linking factor 1	Macf1
18.7358	18.6499	17.3313	18.5556	16.7441	17.0207	19.289	15.8215	19.5928	19.9948	17.2722	0.907861	1.761	1.46966	18.5556	17.0207	19.5928	7704500000	41	1.27e-237	Q8K3C3;B1AS02;B1AS04;B1AS03	Q8K3C3;B1AS02	Protein LZIC	Lzic
18.3805	18.1532	21.6786	17.065	18.3642	21.2388	21.1864	23.0091	21.2435	17.2999	21.7892	1.73602	1.03754	2.44961	18.3642	21.2388	21.2435	1453900000	11	7.23e-16	Q9D032;Q9D032-2;B1AS36;B1AS37;B1AS35;B1AS34;Q3U4B1;E9Q7U6;E9PZN1;Q3U5B9	Q9D032;Q9D032-2;B1AS36;B1AS37;B1AS35;B1AS34;Q3U4B1	Single-stranded DNA-binding protein 3	Ssbp3;Ssbp4
25.9438	26.8374	25.8405	27.7771	26.4303	25.2512	25.5734	25.9978	25.9261	25.7921	25.493	0.78618	0.374465	0.221733	26.4303	25.5734	25.7921	46514000000	270	0	Q921S7;B1AS38	Q921S7;B1AS38	39S ribosomal protein L37, mitochondrial	Mrpl37
20.882	20.6015	18.0167	22.0657	19.5386	16.9816	18.3242	18.8052	18.0436	17.47	16.7988	1.52555	0.945115	0.623038	20.6015	18.3242	17.47	3430700000	41	2.46e-135	Q9CWL2;F6RRC7;B1AS46;Q9CWL2-2;B1AS48;B1AS47	Q9CWL2;F6RRC7;B1AS46;Q9CWL2-2;B1AS48	Zinc finger protein castor homolog 1	Casz1
19.2805	17.8675	17.3741	19.6733	19.5336	18.3817	19.1671	19.3487	17.2137	20.205	19.8426	1.05116	0.513958	1.6325	19.2805	19.1671	19.8426	1016700000	16	3.58e-49	Q8K214;Q8K214-2;B1AS50;F6UK33	Q8K214;Q8K214-2;B1AS50	Polycomb protein SCMH1	Scmh1
26.7669	26.9046	26.3078	28.3006	27.3671	24.1422	24.8171	24.7566	25.8193	25.6404	25.4056	0.75584	0.373416	0.207479	26.9046	24.7566	25.6404	117000000000	417	0	P70698;B1AS53	P70698;B1AS53	CTP synthase 1	Ctps1
19.0225	23.0928	17.3472	21.7856	22.7889	22.5771	22.7417	22.2968	20.97	19.4271	19.6575	2.51322	0.224943	0.832294	21.7856	22.5771	19.6575	5454900000	61	4.25e-144	Q7TQE6;B1AS84	Q7TQE6;B1AS84	Macoilin	Tmem57
17.6262	17.0617	17.3744	20.3206	19.7827	23.9583	23.7103	22.5968	21.582	21.3174	20.828	1.50306	0.725152	0.382545	17.6262	23.7103	21.3174	5217300000	37	1.38e-95	Q9D198;B1AS87	Q9D198;B1AS87	Pre-mRNA-splicing factor SYF2	Syf2
26.3612	26.6202	26.0877	27.5522	26.3977	26.1149	26.4642	25.9658	25.547	26.3127	24.9088	0.5629	0.255813	0.702914	26.3977	26.1149	25.547	30806000000	195	0	Q9R0A0;B1AS89;D6RH82	Q9R0A0;B1AS89	Peroxisomal membrane protein PEX14	Pex14
17.9775	16.3574	17.8027	17.9153	18.9407	20.1664	20.0817	19.638	19.0204	17.7009	17.4741	0.92562	0.283799	0.835021	17.9153	20.0817	17.7009	457520000	11	1.2e-74	B1ASA5;E9QA68	B1ASA5;E9QA68		Zfp362
23.1849	24.3247	23.2024	24.1341	23.8115	23.8164	23.9463	22.3218	23.3325	23.6085	21.6531	0.524188	0.902746	1.05831	23.8115	23.8164	23.3325	5307400000	56	2.52e-147	Q8BIZ6;B1ASC5	Q8BIZ6;B1ASC5	Smad nuclear-interacting protein 1	Snip1
24.3964	23.5275	21.1815	23.0911	24.0856	25.2707	25.4845	25.4562	23.7857	24.0262	22.5404	1.26424	0.116133	0.797518	23.5275	25.4562	23.7857	2785800000	30	6.47e-106	Q2VPQ9;Q2VPQ9-2;B1ASC7;B1ASC8	Q2VPQ9;Q2VPQ9-2;B1ASC7	Chromatin modification-related protein MEAF6	Meaf6
21.9256	21.0021	17.1111	21.4483	22.6774	22.5028	22.046	22.388	21.7649	21.1486	22.3455	2.17114	0.237631	0.598539	21.4483	22.388	21.7649	3414300000	54	5.7e-102	P17012;B1ASD1;B7ZN32;P23607;F8WGY3;A2ANX9;E9PUP8;P20662;P10925	P17012;B1ASD1;B7ZN32;P23607	Zinc finger X-chromosomal protein;Zinc finger autosomal protein	Zfx;Zfa
23.5031	23.259	21.3954	22.506	23.6592	22.1595	22.8875	22.3485	22.9244	22.8278	22.4919	0.932975	0.377763	0.227016	23.259	22.3485	22.8278	14823000000	110	5.55e-296	Q80U78;Q80U78-3;Q3TQ21;B1ASF2;E9QL01;Q80U78-2;B1ASF3;Q3TTW5;E9Q6M7;Q80U78-4;A8WHM8	Q80U78;Q80U78-3;Q3TQ21;B1ASF2;E9QL01;Q80U78-2;B1ASF3;Q3TTW5;E9Q6M7	Pumilio homolog 1	Pum1
25.8796	26.7323	25.2781	27.0796	26.2523	24.9341	25.4496	25.2569	25.5307	25.5375	24.648	0.707546	0.260472	0.511601	26.2523	25.2569	25.5307	30735000000	248	0	O08914;B1ASG4	O08914;B1ASG4	Fatty-acid amide hydrolase 1	Faah
24.0532	23.2092	17.4956	27.3574	24.4838	24.3133	25.6265	24.546	22.654	24.4564	20.5504	3.61	0.700729	1.95493	24.0532	24.546	22.654	31701000000	65	9.65e-221	P99028;B1ASG5;Q9D2Q7	P99028;B1ASG5	Cytochrome b-c1 complex subunit 6, mitochondrial	Uqcrh
17.4455	15.6794	19.3035	19.326	18.7623	21.4002	16.4753	20.4357	17.5923	17.7099	16.8823	1.55545	2.60991	0.447745	18.7623	20.4357	17.5923	1941000000	12	2.42e-39	Q6P073;B1ASK9;B1ASK8;B0QZM1;B0QZM2	Q6P073;B1ASK9;B1ASK8;B0QZM1	Ubiquitin-conjugating enzyme E2 J2	Ube2j2
21.9353	23.4251	22.1822	24.4018	22.7686	20.6177	20.9637	21.0871	20.2998	20.2444	20.7776	0.998149	0.243337	0.293162	22.7686	20.9637	20.2998	3966200000	44	4.9e-88	Q91Z92;B1ASL0	Q91Z92;B1ASL0	Beta-1,3-galactosyltransferase 6	B3galt6
19.569	19.9198	24.2832	21.3437	20.0376	16.7144	16.3814	18.4172	17.3952	18.3624	18.7567	1.93866	1.09201	0.700551	20.0376	16.7144	18.3624	2848700000	27	1.02e-48	P52332;B1ASP2;Q9R117;E9QJS1	P52332;B1ASP2	Tyrosine-protein kinase JAK1;Tyrosine-protein kinase	Jak1
21.607	23.0338	21.7516	24.5454	22.5797	18.6495	19.0701	20.3269	20.3318	21.0261	19.6787	1.1859	0.872747	0.673805	22.5797	19.0701	20.3318	9015600000	50	2.17e-125	Q60772;B1ASP9	Q60772;B1ASP9	Cyclin-dependent kinase 4 inhibitor C	Cdkn2c
27.5147	27.986	26.6927	28.3822	27.3892	26.6863	26.7608	26.8235	26.774	26.5245	25.9219	0.639432	0.0686842	0.438074	27.5147	26.7608	26.5245	46279000000	164	2.73e-261	Q9DCZ4;Q9D186;B1ASQ2	Q9DCZ4;Q9D186;B1ASQ2	Apolipoprotein O	Apoo
23.6024	22.469	23.4619	25.1166	24.1605	21.5551	22.3041	21.6652	23.0263	21.9623	20.761	0.972256	0.404417	1.13334	23.6024	21.6652	21.9623	16224000000	113	0	Q9QYH6;B1ASQ5;F6YTL0	Q9QYH6;B1ASQ5;F6YTL0	Melanoma-associated antigen D1	Maged1
21.5991	21.9345	20.3556	21.8464	21.6581	17.157	18.0302	19.1123	19.5608	18.5936	19.829	0.642454	0.979509	0.649824	21.6581	18.0302	19.5608	5114900000	63	1.84e-247	B1ASU9;O55047;O55047-2;O55047-3;B7ZC85;F6XSD0;B7ZC84;D6RHM1	B1ASU9;O55047;O55047-2;O55047-3;B7ZC85	Serine/threonine-protein kinase tousled-like 2	Tlk2
25.2083	25.3951	24.957	26.0763	25.3654	24.1066	24.3566	24.6816	24.5365	24.5587	24.3781	0.415812	0.288314	0.0984891	25.3654	24.3566	24.5365	15746000000	99	8.78e-145	Q64516;Q64516-1;B1ASZ0;Q64516-2;B1ASZ3;Q9WU65;Q8C635	Q64516;Q64516-1;B1ASZ0;Q64516-2;B1ASZ3	Glycerol kinase	Gk;Gyk
24.3173	24.8476	22.7353	24.8932	24.5869	21.7215	21.8741	22.0586	22.0252	21.1616	19.9998	0.891598	0.168801	1.01635	24.5869	21.8741	21.1616	26831000000	141	1.03e-266	B1AT82;Q9D0M1;B1AT83;B1AT84	B1AT82;Q9D0M1	Phosphoribosyl pyrophosphate synthase-associated protein 1	Prpsap1
18.046	18.5031	17.7334	18.7593	19.4553	17.4044	17.6044	18.1361	17.3465	17.4861	18.0092	0.665889	0.378174	0.349354	18.5031	17.6044	17.4861	5428400000	64	1.06e-264	Q8K296;B1ATD5;B1ATD4;Q8K296-2	Q8K296;B1ATD5;B1ATD4;Q8K296-2	Myotubularin-related protein 3	Mtmr3
27.1359	27.7493	26.8349	28.7999	27.9632	26.5559	26.7206	26.8282	26.9107	26.7918	26.3079	0.766165	0.137144	0.319287	27.7493	26.7206	26.7918	100000000000	399	0	P47740;B1AV77;B1ATI0;Q8C5J1	P47740;B1AV77;B1ATI0;Q8C5J1	Fatty aldehyde dehydrogenase	Aldh3a2
27.6301	28.1378	26.9597	29.5328	28.7148	27.9214	28.1397	28.1273	27.7043	27.8202	26.7956	0.988465	0.122613	0.561096	28.1378	28.1273	27.7043	527000000000	1284	0	Q64518;B1ATS5;Q64518-3;B1ATS4;Q8R0X5;Q64518-2	Q64518;B1ATS5;Q64518-3;B1ATS4;Q8R0X5;Q64518-2	Sarcoplasmic/endoplasmic reticulum calcium ATPase 3	Atp2a3
20.2687	21.8343	20.7218	22.4554	20.6308	19.368	19.5586	18.7203	20.816	20.1948	20.0132	0.921516	0.439429	0.420982	20.7218	19.368	20.1948	1120800000	24	4.71e-35	B1ATV0;Q9WVD4	B1ATV0;Q9WVD4	H(+)/Cl(-) exchange transporter 5	Clcn5
20.9594	22.2082	19.8866	23.2115	20.1186	20.2434	18.5266	19.3572	21.5787	20.2111	20.3981	1.41292	0.85855	0.74152	20.9594	19.3572	20.3981	26678000000	127	1.51e-286	Q99LI8;B1ATZ0;B1ATZ1;E9PYT7;Q3UMA3;B1ATY9;F6VV02	Q99LI8;B1ATZ0;B1ATZ1;E9PYT7;Q3UMA3	Hepatocyte growth factor-regulated tyrosine kinase substrate	Hgs
28.0365	28.4316	27.8641	29.3103	28.8601	27.045	27.534	27.3055	27.873	27.5909	27.2838	0.593746	0.244675	0.294688	28.4316	27.3055	27.5909	74820000000	260	9.91e-273	Q9QZD8;B1ATZ4	Q9QZD8;B1ATZ4	Mitochondrial dicarboxylate carrier	Slc25a10
27.0025	27.3246	26.1415	28.425	27.3977	26.9144	27.1986	27.5214	27.1607	27.1582	26.3103	0.821232	0.303705	0.490258	27.3246	27.1986	27.1582	110000000000	487	0	Q9Z0X1;B1AU24;B1AU25	Q9Z0X1;B1AU24;B1AU25	Apoptosis-inducing factor 1, mitochondrial	Aifm1
20.24	20.863	20.7013	22.2082	20.9634	22.2137	22.1192	22.5921	20.3654	20.7942	20.8234	0.732558	0.250251	0.256413	20.863	22.2137	20.7942	2997900000	45	9.94e-61	Q6P3Y5;Q6P3Y5-3;B1AU27;Q6P3Y5-2;A8E4K9;Q505F4	Q6P3Y5;Q6P3Y5-3;B1AU27;Q6P3Y5-2	Zinc finger protein 280C	Znf280c
25.2595	16.9673	23.0074	19.7772	21.2515	16.7991	15.0002	20.2923	19.0624	17.1229	20.266	3.14941	2.69087	1.58584	21.2515	16.7991	19.0624	1329100000	4	2.77e-18	Q925Q8;Q925Q8-2;E9Q4H0;B1AUM0;B1AU58;B1AU60;Q925Q8-3;B1AU59;B1AXA6;C7E439	Q925Q8;Q925Q8-2;E9Q4H0;B1AUM0;B1AU58;B1AU60;Q925Q8-3;B1AU59;B1AXA6	Dachshund homolog 2	Dach2
23.0746	23.5505	22.2113	25.0986	22.9429	23.7977	23.6762	23.1451	22.6278	23.1036	21.3275	1.07619	0.347064	0.919393	23.0746	23.6762	22.6278	11058000000	102	3.88e-170	Q9CWP6;B1AU74;Q9CWP6-3;B1AU72;Q9CWP6-4	Q9CWP6;B1AU74;Q9CWP6-3;B1AU72	Motile sperm domain-containing protein 2	Mospd2
24.2892	24.7348	24.013	25.7103	24.5331	22.9821	23.3827	24.0848	23.9772	23.7745	23.9077	0.648239	0.558178	0.103004	24.5331	23.3827	23.9077	100000000000	251	0	B1AU75;Q99MD9	B1AU75;Q99MD9	Nuclear autoantigenic sperm protein	Nasp
16.7113	19.5739	18.8185	19.4296	18.9842	18.8281	20.9146	20.2829	18.7643	19.9922	19.0707	1.15604	1.06997	0.639112	18.9842	20.2829	19.0707	2687100000	38	8.64e-133	Q61818;Q61818-2;B1AU86;B1AU85	Q61818;Q61818-2;B1AU86	Retinoic acid-induced protein 1	Rai1
26.5304	26.6661	25.5298	27.48	27.1228	26.0325	26.0478	26.2673	26.8006	26.3612	24.8604	0.738343	0.131368	1.01734	26.6661	26.0478	26.3612	148000000000	241	3.83e-221	Q9QXV0;B1AUA4;E9Q3F0	Q9QXV0;B1AUA4	ProSAAS;KEP;Big SAAS;Little SAAS;Big PEN-LEN;PEN;PEN-20;PEN-19;Little LEN;Big LEN	Pcsk1n
23.1979	23.5339	18.1091	24.8559	21.5123	23.8176	23.428	22.367	22.956	22.9797	16.718	2.59945	0.750749	3.60837	23.1979	23.428	22.956	16339000000	43	2e-42	Q3UHG5;Q62283;B1AUD0	Q3UHG5;Q62283;B1AUD0	Tetraspanin-7	Tspan7
19.6297	20.5826	19.7472	22.2331	18.8361	16.3376	17.9412	17.2882	17.9686	16.6752	18.6462	1.29134	0.806389	1.0014	19.7472	17.2882	17.9686	1811900000	16	8.48e-137	Q8VBY2;B1AUD2;B1AUD3	Q8VBY2;B1AUD2;B1AUD3	Calcium/calmodulin-dependent protein kinase kinase 1	Camkk1
17.0327	22.3708	17.8057	21.5958	21.4027	18.0113	18.0302	17.675	16.5212	18.2987	17.7584	2.4365	0.199842	0.911235	21.4027	18.0113	17.7584	1089900000	14	4.09e-35	B1AUE5	B1AUE5	Peroxisome biogenesis factor 10	Pex10
27.1093	27.5348	27.4636	28.9357	28.1959	26.5959	26.6443	27.0208	26.4248	26.8207	26.6098	0.72382	0.232606	0.198091	27.5348	26.6443	26.6098	30806000000	132	1.58e-45	Q9CQU3;B1AUE6	Q9CQU3;B1AUE6	Protein RER1	Rer1
21.1037	21.7706	20.1365	21.6821	20.6279	19.0391	20.7435	18.5042	19.9902	20.2682	18.2177	0.695224	1.16944	1.11232	21.1037	19.0391	19.9902	2515600000	34	1.48e-45	Q9QZW0-2;F6U8D7;E9QKK8;Q9QZW0;F6Q8D3;B1AUG5	Q9QZW0-2;F6U8D7;E9QKK8;Q9QZW0;F6Q8D3;B1AUG5	Probable phospholipid-transporting ATPase 11C	Atp11c
23.4992	23.8047	22.5541	24.3705	23.7793	23.8913	23.4744	23.7168	23.1559	22.9696	21.3933	0.665541	0.20937	0.968348	23.7793	23.7168	22.9696	10912000000	104	3.34e-155	Q9JI44;B1AUK1;Q9JI44-2	Q9JI44;B1AUK1;Q9JI44-2	DNA methyltransferase 1-associated protein 1	Dmap1
24.6629	25.0362	23.5012	26.3227	24.9551	21.4397	22.7386	24.5474	24.1614	23.6921	23.1248	1.00728	1.56081	0.519072	24.9551	22.7386	23.6921	35675000000	186	3.46e-184	B1AUN2;Q3UKV0;B1AUN3;A4FUS0;Q3T9T4	B1AUN2;Q3UKV0;B1AUN3;A4FUS0		Eif2b3
23.34	23.1387	21.4015	23.8836	21.8365	20.6601	19.7222	21.7971	21.1519	20.7399	20.873	1.0527	1.03904	0.210255	23.1387	20.6601	20.873	12753000000	57	2.92e-69	Q9D0B6;B1AUP4;Q9D0B6-2	Q9D0B6;B1AUP4;Q9D0B6-2	Protein PBDC1	Pbdc1
16.8608	17.8119	16.9839	17.9145	17.3718	17.4915	18.5618	15.8262	16.8508	16.2793	18.4575	0.473917	1.37854	1.12935	17.3718	17.4915	16.8508	1655200000	27	9.02e-123	Q6PGB8;B1AUP9;Q6PGB8-2;F6Z6F4;B1AUP8;Q8BS67;F6QS43;B1AUQ0	Q6PGB8;B1AUP9;Q6PGB8-2;F6Z6F4;B1AUP8	Probable global transcription activator SNF2L1	Smarca1
20.6171	19.3988	21.6491	17.4878	22.5296	22.0178	21.8584	21.1698	19.2674	17.9939	18.2478	1.9752	0.450681	0.674024	20.6171	21.8584	18.2478	3372900000	21	4.54e-40	Q9WTZ8;B1AUR9	Q9WTZ8;B1AUR9	Protein BEX2	Bex2
15.9141	21.4342	20.8736	23.1233	21.505	15.9295	18.7418	18.7577	20.3729	20.3011	20.0209	2.7345	1.62829	0.185997	21.4342	18.7418	20.3011	2021600000	19	4.51e-30	Q62406;B1AUW8;B1AUW9;Q540G0;Q8BR10;Q62406-2;Q99J34;B1AUW6;F6THK7;F6TQF4;F6ZGQ1;F7CUT1;B1AUW1;F7ANU5	Q62406;B1AUW8;B1AUW9;Q540G0;Q8BR10;Q62406-2;Q99J34;B1AUW6;F6THK7;F6TQF4	Interleukin-1 receptor-associated kinase 1	Irak1
26.2911	26.1704	25.2395	27.378	26.3495	22.5486	23.1733	23.8847	23.8654	24.0284	24.5361	0.759119	0.668519	0.349802	26.2911	23.1733	24.0284	32488000000	134	0	Q9QY36;B1AUY7;Q540H0;B1AUY8;B1AUY9;B1AUZ1	Q9QY36;B1AUY7;Q540H0;B1AUY8;B1AUY9;B1AUZ1	N-alpha-acetyltransferase 10	Naa10
22.2477	22.8565	19.7017	21.9771	21.9095	20.3349	21.0272	21.0834	20.5226	20.8308	20.5787	1.19833	0.416872	0.164158	21.9771	21.0272	20.5787	14567000000	120	4.69e-241	P51655;B1AV07	P51655;B1AV07	Glypican-4;Secreted glypican-4	Gpc4
26.4963	26.7283	26.4044	27.7634	27.163	26.1971	26.4141	26.031	26.4206	26.2133	25.7535	0.559484	0.192113	0.341422	26.7283	26.1971	26.2133	39574000000	241	5.06e-182	Q78IK4;B1AV13;E9PUP2;B1AV14	Q78IK4;B1AV13;E9PUP2;B1AV14	Apolipoprotein O-like	Apool
21.6342	22.0175	21.7629	22.5975	18.3584	24.3563	24.6875	25.1225	22.1916	22.6945	21.733	1.67137	0.38427	0.48092	21.7629	24.6875	22.1916	4814100000	26	3.18e-60	Q9WVA2;B1AV37;Q4FZG7	Q9WVA2;B1AV37	Mitochondrial import inner membrane translocase subunit Tim8 A	Timm8a1
20.8979	21.2414	19.0656	21.9931	21.3695	19.883	20.8741	21.968	21.8504	20.0534	20.596	1.10634	1.04292	0.921697	21.2414	20.8741	20.596	7720100000	75	8.92e-174	Q6IE82;B1AV39	Q6IE82;B1AV39	Protein Jade-3	Phf16
28.0625	28.4916	25.8279	28.608	28.5837	21.2874	27.3193	26.6702	27.9028	27.3387	24.6341	1.18718	3.31108	1.74726	28.4916	26.6702	27.3387	31438000000	91	8.67e-166	O09111;B1AV40	O09111;B1AV40	NADH dehydrogenase [ubiquinone] 1 beta subcomplex subunit 11, mitochondrial	Ndufb11
27.4084	27.8509	26.5238	28.4483	27.733	24.412	25.1511	25.3262	25.5745	25.3627	25.2366	0.706207	0.48523	0.170751	27.733	25.1511	25.3627	130000000000	324	0	Q8R059;B1AV55;B1AV53;B1AV54	Q8R059;B1AV55	UDP-glucose 4-epimerase	Gale
25.9978	24.364	21.8965	25.72	24.8794	23.1967	23.112	23.6638	23.0086	23.1298	23.4481	1.63148	0.297164	0.226996	24.8794	23.1967	23.1298	72942000000	142	0	Q9WTL7;B1AV56	Q9WTL7;B1AV56	Acyl-protein thioesterase 2	Lypla2
24.4546	24.8362	23.4791	26.0473	24.7852	23.1194	23.6771	24.0802	23.762	23.7248	23.5838	0.920564	0.482469	0.0940037	24.7852	23.6771	23.7248	12342000000	70	5.24e-141	Q8BR70;B1AV66;B1AV67;B1AV65	Q8BR70;B1AV66;B1AV67	Protein YIPF6	Yipf6
23.1932	22.3566	23.4093	25.0371	24.4422	22.5899	23.5818	22.8336	21.9284	23.0302	21.1834	1.05877	0.516892	0.929127	23.4093	22.8336	21.9284	1819600000	22	2.61e-12	Q9D328;B1AV87	Q9D328;B1AV87	Transmembrane protein 35	Tmem35
21.5642	22.193	20.4847	21.8024	20.6128	19.7411	20.1897	19.9628	18.9488	19.0793	18.5852	0.75028	0.224304	0.25605	21.5642	19.9628	18.9488	1424400000	24	1.02e-46	Q8K1K4;B1AV89	Q8K1K4;B1AV89	Centromere protein I	Cenpi
19.6696	18.5914	18.0047	18.0433	19.7281	20.1085	20.9056	18.9032	18.1531	16.7746	17.1664	0.84645	1.00811	0.710322	18.5914	20.1085	17.1664	1719900000	12	6.72e-33	B1AVB4;E9Q796;B1AVB5;B1AVB3;Q99MW4;B1AVB1;B1AVB2;E9Q795	B1AVB4;E9Q796;B1AVB5;B1AVB3;Q99MW4;B1AVB1;B1AVB2;E9Q795		Scml2
22.6092	21.456	19.4005	24.3988	22.6666	21.0627	21.8126	21.4861	19.6653	20.811	20.5049	1.84165	0.375991	0.593191	22.6092	21.4861	20.5049	22531000000	125	0	Q8BGC0;B1AVC8;Q8BGC0-2	Q8BGC0;B1AVC8	HIV Tat-specific factor 1 homolog	Htatsf1
19.049	21.2072	17.3416	20.8577	20.0608	17.6972	17.6574	19.3841	16.1628	15.6538	16.4569	1.55948	0.985622	0.406314	20.0608	17.6972	16.1628	2299300000	24	1.62e-74	E9Q9J8;B1AVD1;B1AVD2;Q8BU59	E9Q9J8;B1AVD1;B1AVD2;Q8BU59		Xpnpep2
18.5819	18.7472	17.1607	21.3695	18.0167	17.3781	16.8658	18.5762	18.125	17.9197	18.06	1.57722	0.877816	0.104926	18.5819	17.3781	18.06	35209000000	128	0	Q8R550-3;B1AVE8;E9Q0C1	Q8R550-3;B1AVE8;E9Q0C1	SH3 domain-containing kinase-binding protein 1	Sh3kbp1
21.2442	21.2023	19.6744	20.7495	20.89	16.4402	17.2345	18.0595	18.5153	18.8887	16.4074	0.637436	0.809698	1.33788	20.89	17.2345	18.5153	1142200000	6	1.67e-07	Q9QUS6;B1AVF4;B1AVF5;B1AVF6	Q9QUS6;B1AVF4;B1AVF5;B1AVF6	Probable E3 ubiquitin-protein ligase MID2	Mid2
20.9105	21.2318	21.4419	21.8389	21.5924	18.4918	20.1719	20.8312	20.4564	20.4337	20.899	0.353292	1.20625	0.262334	21.4419	20.1719	20.4564	16920000000	107	0	Q9QXE7;B1AVT9	Q9QXE7;B1AVT9	F-box-like/WD repeat-containing protein TBL1X	Tbl1x
22.689	23.7283	20.8544	24.1762	23.1829	15.2846	19.0139	20.6272	21.1834	20.1255	19.8503	1.2865	2.74025	0.703804	23.1829	19.0139	20.1255	8265400000	55	1.96e-103	B1AVZ0	B1AVZ0	Uracil phosphoribosyltransferase homolog	Uprt
22.4598	21.5483	22.5166	22.3583	18.6443	20.9193	22.1413	21.6629	19.8323	19.3661	18.4518	1.64686	0.615778	0.702267	22.3583	21.6629	19.3661	27426000000	95	1.17e-300	Q7TN29;B1AVZ1;Q7TN29-2	Q7TN29;B1AVZ1;Q7TN29-2	Stromal membrane-associated protein 2	Smap2
24.2	24.7899	24.129	26.284	25.1134	24.3193	24.3156	26.2127	24.7278	25.1383	23.736	0.874286	1.09422	0.720951	24.7899	24.3193	24.7278	49138000000	110	8.51e-128	B1AWE0;Q6PFA2;B1AWE1;O08585	B1AWE0;Q6PFA2;B1AWE1;O08585	Clathrin light chain A	Clta
16.7746	19.2655	16.278	19.4825	18.1462	17.6206	16.6762	18.9083	17.6363	17.0896	17.4508	1.43936	1.12044	0.278016	18.1462	17.6206	17.4508	1541200000	28	6.74e-83	P97367;Q3TYM2;Q3UJ35;P97367-3;E9Q3N4;B1AWK4;P97367-2;B1AWK1;Q6GU28;P97367-4;B1AWK6;H3BJ92;F6Q465;B2FDG9;F6Q7J6;Q3UJ00	P97367;Q3TYM2;Q3UJ35;P97367-3;E9Q3N4;B1AWK4;P97367-2;B1AWK1;Q6GU28;P97367-4;B1AWK6;H3BJ92	Homeobox protein Meis2	Meis2
19.4312	18.2547	18.694	21.6416	19.9263	20.99	20.8775	20.6721	18.6065	19.0969	17.8552	1.31655	0.161196	0.625402	19.4312	20.8775	18.6065	4186200000	58	1.13e-180	B1AWL2;B1AWL4;B1AWL5	B1AWL2;B1AWL4;B1AWL5		Zfp462
21.5808	21.604	20.4471	23.4178	22.4492	20.1469	21.067	17.1183	20.1584	20.3453	20.4461	1.10745	2.06604	0.145982	21.604	20.1469	20.3453	17253000000	144	0	Q8BIL5;B1AWM8;Q8BIL5-2;Q8BJ23	Q8BIL5;B1AWM8;Q8BIL5-2	Protein Hook homolog 1	Hook1
15.9719	21.2661	17.6558	21.219	19.2471	16.7649	15.9057	16.5806	16.0696	17.4683	17.5996	2.29514	0.452343	0.847988	19.2471	16.5806	17.4683	173990000	2	1.84e-72	Q7TT45;B1AWT2;B1AWT3;B1AWT4	Q7TT45;B1AWT2;B1AWT3;B1AWT4	Ras-related GTP-binding protein D	Rragd
21.992	21.6015	22.0629	23.0165	22.9753	20.8175	21.674	21.5244	21.4475	20.7794	21.4205	0.633244	0.457472	0.378175	22.0629	21.5244	21.4205	2688000000	28	3.44e-46	Q5DTL9;Q5DTL9-2;B1AWV7;B1AWV9;B1AWV8	Q5DTL9;Q5DTL9-2;B1AWV7;B1AWV9;B1AWV8	Sodium-driven chloride bicarbonate exchanger	Slc4a10
25.4153	25.5381	24.1392	26.1237	25.2396	23.9721	24.2933	24.4066	24.4489	24.1572	23.4464	0.724428	0.225388	0.515644	25.4153	24.2933	24.1572	25638000000	159	4.8e-224	Q9CZS1;B1AWX7;G3UYH1;Q9JHW9;G3UWP3;Q3UIA4	Q9CZS1;B1AWX7	Aldehyde dehydrogenase X, mitochondrial	Aldh1b1
18.41	18.0385	16.516	21.1924	17.8866	17.1552	17.5394	16.9174	16.6267	17.8885	16.8456	1.71325	0.313858	0.674253	18.0385	17.1552	16.8456	213800000	15	2.48e-12	B1AX39;B1AX39-3;F7CLJ4	B1AX39;B1AX39-3	Zinc finger CCHC domain-containing protein 7	Zcchc7
18.3797	18.1805	20.8239	19.8852	18.8819	19.6091	20.2886	19.7325	20.5592	20.4481	20.5878	1.10854	0.361984	0.0737986	18.8819	19.7325	20.5592	30957000000	155	0	Q99K51;B1AX58	Q99K51;B1AX58	Plastin-3	Pls3
20.1135	16.161	19.8119	19.5642	17.8597	17.5433	18.9683	16.2144	20.297	19.8413	16.0656	1.66836	1.37723	2.32265	19.5642	17.5433	19.8413	528780000	6	4.42e-17	O54788;B1AX96	O54788;B1AX96	DNA fragmentation factor subunit beta	Dffb
23.7122	24.4593	23.3947	24.925	23.7936	22.4271	22.8933	24.1268	22.9182	22.9535	22.4782	0.620922	0.878242	0.264813	23.7936	22.8933	22.9182	64611000000	299	0	Q505F5;B1AX98;E9PV22;F6YT33;F6Z4L9	Q505F5;B1AX98;E9PV22	Leucine-rich repeat-containing protein 47	Lrrc47
22.0271	22.3297	20.226	23.5458	22.8783	17.5914	17.9448	17.7199	20.7869	21.2582	20.2138	1.24646	0.178878	0.523026	22.3297	17.7199	20.7869	12274000000	104	0	Q6NVE8;B1AXB8;Q6NVE8-2	Q6NVE8;B1AXB8;Q6NVE8-2	WD repeat-containing protein 44	Wdr44
22.1287	22.4142	15.8772	21.6222	17.0514	20.7485	16.243	16.1192	16.5914	17.8447	16.6654	3.10317	2.63772	0.703205	21.6222	16.243	16.6654	414480000	5	2.57e-08	B1AXC8;Q8K2Q5;B1AXC9;Q3TFT3;B1AXC7;B1AXC5	B1AXC8;Q8K2Q5;B1AXC9;Q3TFT3;B1AXC7;B1AXC5	Coiled-coil-helix-coiled-coil-helix domain-containing protein 7	Chchd7
21.5527	21.1751	22.4753	22.4178	23.1818	22.577	22.1981	21.4188	22.2412	22.805	22.5849	0.798247	0.590522	0.284149	22.4178	22.1981	22.5849	2167000000	28	6.81e-74	Q8BUN9;B1AXF2;Q14BI1;B1AXF3;F6RT95;E9Q135	Q8BUN9;B1AXF2;Q14BI1;B1AXF3;F6RT95;E9Q135		Slc24a2
21.9432	21.6609	21.2938	23.2777	22.7155	20.9897	21.2477	20.1355	21.0984	20.9518	20.5889	0.806626	0.582124	0.262291	21.9432	20.9897	20.9518	18897000000	162	0	Q62036;B1AXI9	Q62036;B1AXI9	5-azacytidine-induced protein 1	Azi1
20.5256	20.9599	20.9511	21.1367	20.8062	20.5427	20.8604	18.5313	20.8765	19.8859	18.2864	0.228197	1.26302	1.30692	20.9511	20.5427	19.8859	2871100000	30	1.28e-96	Q924X6-2;B1AXJ3;B1AXJ4;Q924X6;B1AXJ6;B1AXJ5;F6YZZ8	Q924X6-2;B1AXJ3;B1AXJ4;Q924X6;B1AXJ6;B1AXJ5;F6YZZ8	Low-density lipoprotein receptor-related protein 8	Lrp8
17.9483	18.9964	18.1785	20.1639	16.345	18.9364	19.5892	16.6523	17.6442	16.3969	16.8175	1.40678	1.54211	0.634572	18.1785	18.9364	16.8175	5331900000	33	7.46e-218	Q8BM39;B1AXJ8;Q8BM39-2	Q8BM39;B1AXJ8	Pre-mRNA-splicing factor 18	Prpf18
25.4434	25.5049	24.8183	26.766	25.9592	24.5426	25.1628	24.955	24.5922	25.0838	23.5793	0.721947	0.315674	0.767154	25.5049	24.955	24.5922	15730000000	105	4.99e-221	Q9D136;B1AXK9	Q9D136;B1AXK9	2-oxoglutarate and iron-dependent oxygenase domain-containing protein 3	Ogfod3
20.1071	21.8861	21.1674	20.1238	20.2361	20.8246	21.7497	21.5465	21.4558	22.072	21.1641	0.794348	0.486182	0.463515	20.2361	21.5465	21.4558	2116600000	22	1.47e-191	O35317-2;B1AXL9;O35317;B1AXL8;H3BL94;H3BK27;B2FDH3;H3BLL9;F6VAS1;B2FDH2;D6RCU6;Q99NE9-2;D6RIQ9;D6RGB0;D3Z318;Q99NE9	O35317-2;B1AXL9;O35317;B1AXL8;H3BL94;H3BK27	Pre-B-cell leukemia transcription factor 3	Pbx3
21.8263	22.6107	21.6397	23.3213	22.1693	23.5398	24.3008	24.7312	23.01	22.7252	21.6481	0.673824	0.603296	0.718335	22.1693	24.3008	22.7252	5508500000	40	6.02e-47	Q8BMJ3;B1AXP1	Q8BMJ3;B1AXP1	Eukaryotic translation initiation factor 1A, X-chromosomal	Eif1ax
28.6881	29.6431	27.8322	29.9481	29.3475	28.1525	28.1471	28.2715	28.5894	28.3577	27.9079	0.844413	0.070315	0.346518	29.3475	28.1525	28.3577	36736000000	74	7.63e-17	B1AXP6;B1AXP6-2;B1AXP6-3;B1AXP6-4	B1AXP6;B1AXP6-2;B1AXP6-3;B1AXP6-4	Mitochondrial import receptor subunit TOM5 homolog	Tomm5
19.6771	19.1182	17.7777	22.6212	21.3744	20.7341	21.1337	20.6584	20.0201	19.8481	17.7591	1.90496	0.255382	1.25868	19.6771	20.7341	19.8481	8342400000	75	0	Q9JLM4;B1AXS7;B1AXS5;B1AXS8;B1AXS6;B0R077;Q8CG95;Q32P02;B1AXS9	Q9JLM4;B1AXS7;B1AXS5;B1AXS8;B1AXS6	Zinc finger MYM-type protein 3	Zmym3
27.9544	28.4466	27.4485	29.3079	28.2894	27.4524	27.642	28.2967	27.5946	27.3873	27.307	0.685819	0.442986	0.148401	28.2894	27.642	27.3873	475000000000	540	0	P35700;B1AXW7;B1AXW5;B1AXW6;B1AXW4;G3UW54	P35700;B1AXW7;B1AXW5;B1AXW6;B1AXW4	Peroxiredoxin-1	Prdx1
17.9107	21.1423	21.3773	19.896	20.3238	20.4724	21.418	22.0626	20.5859	20.4883	18.2352	1.37823	0.799833	1.3299	20.3238	21.418	20.4883	1848000000	21	3.82e-23	Q7TQC5;Q7TQC5-3;B1AXX6;B1AXX8;Q7TQC5-4;B1AXX7;Q7TQC5-2;E0CXB7	Q7TQC5;Q7TQC5-3;B1AXX6;B1AXX8;Q7TQC5-4;B1AXX7;Q7TQC5-2	Aprataxin	Aptx
24.5337	24.9978	23.7376	25.233	24.3444	26.5278	26.1563	26.2698	25.0267	25.8223	24.0962	0.58474	0.190376	0.863928	24.5337	26.2698	25.0267	52116000000	258	0	Q3UKJ7;B1AXY3;Q3UKJ7-2	Q3UKJ7;B1AXY3;Q3UKJ7-2	WD40 repeat-containing protein SMU1	Smu1
26.8281	26.9158	25.6598	26.5404	26.7491	25.9879	25.8602	26.428	25.9964	26.2215	25.7728	0.510562	0.297879	0.22435	26.7491	25.9879	25.9964	64511000000	327	0	Q8BM55;D3Z6S1;Q8BM55-2;Q8BM55-3	Q8BM55;D3Z6S1	Transmembrane protein 214	Tmem214
23.4922	24.3257	17.3622	25.0966	24.9627	22.8662	22.8804	23.457	19.487	22.7677	19.4682	3.24118	0.337075	1.89956	24.3257	22.8804	19.487	17919000000	63	7.09e-213	Q9D7S9;B1AY07	Q9D7S9;B1AY07	Charged multivesicular body protein 5	Chmp5
18.5378	19.5393	18.9942	19.4841	19.4737	17.2593	18.1846	20.2933	17.1685	16.7266	18.6074	0.433429	1.55499	0.983456	19.4737	18.1846	17.1685	3749500000	54	4.22e-207	B1AY10;B1AY10-2;B1AY10-3	B1AY10;B1AY10-2;B1AY10-3	Transcriptional repressor NF-X1	Nfx1
19.7145	19.5242	18.5165	19.9087	18.8179	16.0508	16.0626	17.728	16.8155	16.0384	16.5163	0.599754	0.964944	0.391959	19.5242	16.0626	16.5163	7308400000	72	6.41e-197	B1AY13;E9PV45;B1AY13-2	B1AY13;E9PV45	Ubiquitin carboxyl-terminal hydrolase 24;Ubiquitin carboxyl-terminal hydrolase	Usp24
18.2404	16.9012	17.5325	19.776	19.5892	16.3906	15.0691	18.1806	16.5265	17.5123	17.7883	1.25814	1.56162	0.663339	18.2404	16.3906	17.5123	1548100000	7	1.04e-17	Q5UAK0;Q5UAK0-5;Q5UAK0-4;Q32P49;Q5UAK0-2;B1AY32;Q5UAK0-1	Q5UAK0;Q5UAK0-5;Q5UAK0-4;Q32P49;Q5UAK0-2;B1AY32;Q5UAK0-1	Mesoderm induction early response protein 1	Mier1
18.85	18.5517	14.9316	20.0173	19.3741	15.6812	19.0101	17.242	16.431	15.9452	17.1627	1.98776	1.66553	0.612875	18.85	17.242	16.431	647340000	10	1.93e-28	Q3U4G0;B1AY51;Q3U4G0-2;E9PWV4	Q3U4G0;B1AY51;Q3U4G0-2;E9PWV4	Uncharacterized protein C15orf41 homolog	BC052040
28.1635	28.278	27.2474	29.2132	28.8231	26.5404	27.6297	27.7826	27.4356	27.1622	26.2115	0.745739	0.677374	0.642521	28.278	27.6297	27.1622	262000000000	557	0	Q9D1Q6;B1AY76	Q9D1Q6;B1AY76	Endoplasmic reticulum resident protein 44	Erp44
23.3627	24.2243	23.4364	24.9293	23.9631	23.3892	23.4901	24.4402	24.5856	24.2615	24.4454	0.639854	0.579867	0.162541	23.9631	23.4901	24.4454	13381000000	19	0.00085629	Q9Z0T9;B1AYG7;B1AYG6;B1AYG5	Q9Z0T9;B1AYG7;B1AYG6;B1AYG5	Integrin beta-6	Itgb6
18.6025	17.125	15.903	18.3274	15.665	16.6512	15.9721	16.586	18.6413	18.7208	15.9199	1.34663	0.374678	1.59465	17.125	16.586	18.6413	585780000	8	1.85e-62	B1AYL1	B1AYL1		Scn7a
22.4941	23.3235	19.792	22.7107	19.1199	22.5282	22.4546	22.6791	22.1116	21.8698	21.2567	1.89477	0.114447	0.440684	22.4941	22.5282	21.8698	4915100000	32	8.4e-169	Q60867;B1AYM8;Q505D0;Q62414;Q3TYB2	Q60867;B1AYM8	Neurogenic differentiation factor 1	Neurod1
18.0793	18.0389	16.5326	20.1573	16.9558	17.2006	15.1298	16.4884	20.2055	19.4684	17.0916	1.40483	1.05208	1.62731	18.0389	16.4884	19.4684	551690000	5	9.98e-66	Q8C0V0;B1AYS9;E9Q1W5	Q8C0V0;B1AYS9;E9Q1W5	Serine/threonine-protein kinase tousled-like 1	Tlk1
24.6924	25.146	23.0222	26.2173	24.9403	23.4619	24.6305	23.6645	24.0133	24.1474	22.9864	1.15328	0.624477	0.635141	24.9403	23.6645	24.0133	23664000000	198	0	Q8C5N3;Q8C5N3-2;B1AYU6;B1AYU7;B1AYU5;B1AYU4;A2AK44;A2AK42;B1AYU8;B1AYU9	Q8C5N3;Q8C5N3-2;B1AYU6;B1AYU7;B1AYU5;B1AYU4;A2AK44;A2AK42	Pre-mRNA-splicing factor CWC22 homolog	Cwc22;Gm13695;Gm13697
19.198	19.4633	15.936	20.4434	19.3362	15.5851	17.2039	17.5887	17.24	18.619	17.8298	1.7147	1.06325	0.691898	19.3362	17.2039	17.8298	12807000000	122	0	Q3UMF0-2;Q3UMF0-4;B1AZ10;B1AZ15;B1AZ14;Q3UMF0;Q3UMF0-3;B1AZ11;D3Z6S2;E9QPU9;B1AZ26;B1AZ25	Q3UMF0-2;Q3UMF0-4;B1AZ10;B1AZ15;B1AZ14;Q3UMF0;Q3UMF0-3;B1AZ11;D3Z6S2;E9QPU9	Cordon-bleu protein-like 1	Cobll1
23.3679	22.5828	20.3355	23.831	23.1349	22.4299	22.9005	22.6849	21.8039	21.9178	20.8435	1.36992	0.235575	0.590122	23.1349	22.6849	21.8039	4073600000	21	3.49e-31	P0C0A3;B1AZ39;B1AZ42;B1AZ41	P0C0A3;B1AZ39;B1AZ42	Charged multivesicular body protein 6	Chmp6
18.3171	17.7279	16.9395	20.1952	16.9568	16.1231	20.6564	18.6781	17.2839	16.4671	16.3214	1.34189	2.27276	0.51878	17.7279	18.6781	16.4671	9603000000	57	8.52e-223	Q8BKX1;B1AZ47;Q8BKX1-2;Q8BKX1-3;B1AZ43;B1AZ46;Q3UKP6	Q8BKX1;B1AZ47;Q8BKX1-2;Q8BKX1-3;B1AZ43;B1AZ46;Q3UKP6	Brain-specific angiogenesis inhibitor 1-associated protein 2	Baiap2
17.7353	20.0706	16.7102	20.6543	19.5711	19.1173	19.6796	17.315	17.2563	16.7627	15.4614	1.6612	1.2353	0.927244	19.5711	19.1173	16.7627	362720000	8	5.62e-20	B1AZ99	B1AZ99		Otud3
23.2516	23.7742	21.8766	25.875	24.5166	22.4616	23.4996	23.6586	23.2202	23.2638	23.1523	1.48347	0.650069	0.0561895	23.7742	23.4996	23.2202	7793000000	61	1.14e-42	B1AZA5;D3YWD3;E9Q1J4;B1AZA8	B1AZA5;D3YWD3	Transmembrane protein 245	Tmem245
21.5525	22.6755	21.7194	23.4991	22.6294	23.7883	23.4192	23.7176	22.615	22.6974	22.2634	0.793232	0.195906	0.230495	22.6294	23.7176	22.615	31566000000	275	0	B1AZI6;E9Q5E2;F6RBN0;F6SBF2;Q8C690;F6QCT0;B1AZI7	B1AZI6	THO complex subunit 2	Thoc2
27.4431	27.9321	27.2082	27.7092	28.0199	25.4312	26.2926	26.1185	27.0605	26.766	26.5457	0.338055	0.455467	0.258289	27.7092	26.1185	26.766	92574000000	270	0	Q8R001;E9Q1B7	Q8R001	Microtubule-associated protein RP/EB family member 2	Mapre2
19.9492	19.9511	18.9167	20.8571	20.4135	17.2087	17.1644	20.0228	19.5624	19.7379	19.0307	0.721557	1.63766	0.368247	19.9511	17.2087	19.5624	2585900000	12	1.52e-135	B1AZM2;B1AVZ5	B1AZM2;B1AVZ5		Gm15091;Gm15127
26.2297	26.3772	25.2237	27.248	26.1599	24.6144	25.4136	25.71	25.619	25.3465	25.6732	0.720066	0.566702	0.175084	26.2297	25.4136	25.619	50359000000	263	3.12e-146	B1AZM3;E9Q1F1;E9QA14;B1B0X6	B1AZM3;E9Q1F1;E9QA14;B1B0X6		Gm15097;Gm15114
17.2917	19.1122	18.2218	18.8267	17.8039	16.7183	17.3413	17.3599	17.2843	17.5201	17.8073	0.740625	0.365177	0.261921	18.2218	17.3413	17.5201	2600200000	26	2.29e-52	B1AZP2;B1AZP2-2;I1E4X0;F6YMR0;E9PUF2;B1AZP2-3;B7ZNS2;H3BJD4;H3BJW9;H3BKJ0	B1AZP2;B1AZP2-2;I1E4X0;F6YMR0;E9PUF2;B1AZP2-3;B7ZNS2;H3BJD4;H3BJW9	Disks large-associated protein 4	Dlgap4
20.8881	22.1921	20.7824	22.5374	22.0163	21.9097	22.1789	22.8978	22.0941	21.2367	16.8564	0.797373	0.510821	2.80938	22.0163	22.1789	21.2367	1068200000	11	1.06e-12	Q9CQ82;B1AZQ7;Q9CQ82-2	Q9CQ82;B1AZQ7;Q9CQ82-2	Centromere protein R	Itgb3bp
21.1003	20.6435	22.1776	17.1633	21.5595	20.4577	17.5909	17.3317	17.0135	17.0444	17.5107	1.96515	1.73482	0.278568	21.1003	17.5909	17.0444	1163800000	16	1.26e-46	Q9CZG9;B1B030	Q9CZG9;B1B030	PDZ domain-containing protein 11	Pdzd11
18.9006	17.3891	16.6665	21.7809	18.5857	16.0562	16.9803	17.3603	16.4642	18.1859	15.5102	1.96167	0.670701	1.35608	18.5857	16.9803	16.4642	271850000	3	3.51e-07	Q8R0Z2;Q8R0Z2-3;B1B074;B1B072	Q8R0Z2;Q8R0Z2-3;B1B074;B1B072	Ecto-NOX disulfide-thiol exchanger 2;Hydroquinone [NADH] oxidase;Protein disulfide-thiol oxidoreductase	Enox2
22.6242	25.6159	24.7648	24.6209	23.6755	23.0132	22.5564	23.42	23.6611	23.0281	22.886	1.14466	0.432041	0.412647	24.6209	23.0132	23.0281	6982000000	44	9.47e-32	Q9EPK2-3;Q9EPK2;B1B076;Q9EPK2-2;Q9EPK2-4;B1B077	Q9EPK2-3;Q9EPK2;B1B076;Q9EPK2-2;Q9EPK2-4;B1B077	Protein XRP2	Rp2
18.1065	16.3552	17.1896	20.336	18.1735	20.7032	21.3459	20.7566	19.8623	20.3281	20.3546	1.48789	0.356649	0.276897	18.1065	20.7566	20.3281	18061000000	86	3.14e-205	Q3TIV5;B1B079;Q3TIV5-2;Q3TIV5-3	Q3TIV5;B1B079;Q3TIV5-2	Zinc finger CCCH domain-containing protein 15	Zc3h15
15.2749	23.3405	17.5454	18.5752	16.1481	15.9577	16.5148	17.0836	15.56	15.3097	16.29	3.15269	0.56296	0.509336	17.5454	16.5148	15.56	4225900000	16	2.05e-27	E9PZ16;B1B0C7;E9QL02;Q05793;Q3UHH3	E9PZ16;B1B0C7;E9QL02;Q05793;Q3UHH3	Basement membrane-specific heparan sulfate proteoglycan core protein;Endorepellin;LG3 peptide	Hspg2
16.8993	15.9712	20.729	20.5231	18.9919	16.7919	17.85	17.4876	19.7727	19.7601	16.8153	2.13219	0.537728	1.70383	18.9919	17.4876	19.7601	2191200000	10	7.92e-16	Q9R0G8;B1B0C9;D6RFR0	Q9R0G8;B1B0C9;D6RFR0	Nik-related protein kinase	Nrk
22.2342	23.0393	21.9769	25.6926	23.5981	20.5526	20.627	19.3872	20.2222	16.4022	16.8484	1.4805	0.695318	2.08862	23.0393	20.5526	16.8484	15602000000	60	1.01e-50	P0C028;P0C027;B1B0E7	P0C028;P0C027;B1B0E7	Diphosphoinositol polyphosphate phosphohydrolase 3-beta;Diphosphoinositol polyphosphate phosphohydrolase 3-alpha	Nudt11;Nudt10
20.2685	19.7481	18.9666	22.5625	19.8796	16.8372	20.6179	20.9783	20.863	19.6287	19.5583	1.35813	2.29392	0.733791	19.8796	20.6179	19.6287	817220000	9	4.65e-13	Q8VCH6;B1B0I4	Q8VCH6;B1B0I4	Delta(24)-sterol reductase	Dhcr24
18.5986	18.8836	20.1064	20.3842	19.7243	16.8088	18.2032	18.1322	17.4089	18.489	16.1811	0.772098	0.785364	1.15474	19.7243	18.1322	17.4089	551210000	5	6.65e-15	Q6P205;Q61806;B1B0S0;Q99L59;Q78PE0;Q60595	Q6P205;Q61806;B1B0S0;Q99L59;Q78PE0;Q60595	X-linked lymphocyte-regulated protein 3B;X-linked lymphocyte-regulated protein 3C;X-linked lymphocyte-regulated protein 3A	Xlr3b;Xlr3c;Xlr3a
24.9333	25.2751	23.555	25.6031	24.3793	24.598	24.5443	26.1499	24.8247	24.2254	24.5898	0.806621	0.911887	0.301972	24.9333	24.598	24.5898	152000000000	261	7.03e-263	P00493;B1B0W8	P00493;B1B0W8	Hypoxanthine-guanine phosphoribosyltransferase	Hprt1
20.0494	22.0196	21.7273	23.0196	22.1212	19.0956	19.0393	19.32	20.7638	20.8998	18.6963	1.08489	0.148502	1.2348	22.0196	19.0956	20.7638	7327300000	60	2.31e-130	Q91WG7;B1B183;Q570Z5;Q8C413;F2Z409	Q91WG7;B1B183;Q570Z5;Q8C413	Diacylglycerol kinase gamma	Dgkg
19.7564	20.093	20.3089	20.7144	20.441	17.3607	18.4297	19.1283	19.8877	19.962	19.5343	0.361627	0.890244	0.228524	20.3089	18.4297	19.8877	4589500000	26	9.14e-11	Q6PDN3;B1B1A8;Q6PDN3-2;Q6PDN3-3;Q6PDN3-4	Q6PDN3;B1B1A8;Q6PDN3-2;Q6PDN3-3	Myosin light chain kinase, smooth muscle;Myosin light chain kinase, smooth muscle, deglutamylated form	Mylk
30.1285	30.299	29.2949	30.9834	30.1843	29.4653	29.8496	29.7516	29.6263	29.6349	29.1004	0.601179	0.199691	0.306141	30.1843	29.7516	29.6263	539000000000	691	0	Q99LC5;B1B1B4	Q99LC5;B1B1B4	Electron transfer flavoprotein subunit alpha, mitochondrial	Etfa
23.531	23.2677	22.6737	24.6329	24.0763	21.4921	21.9552	21.4981	21.9878	22.5626	22.0391	0.751725	0.265656	0.318087	23.531	21.4981	22.0391	16070000000	136	3.13e-153	P16054;B1B1C8;P23298;E9Q0I5;D3YWQ8	P16054;B1B1C8	Protein kinase C epsilon type	Prkce
26.3667	25.9614	25.8051	27.4124	26.3608	26.0482	25.6416	25.9648	25.7644	25.6405	24.9741	0.626922	0.214763	0.425052	26.3608	25.9648	25.6405	19230000000	141	2.2e-139	Q9D773;B1B1D8;B1B1D6;B1B1D7	Q9D773;B1B1D8;B1B1D6	39S ribosomal protein L2, mitochondrial	Mrpl2
20.5532	21.4417	20.4357	22.2631	20.9539	20.65	20.9642	19.9227	19.5353	19.8501	19.7159	0.746129	0.534229	0.157969	20.9539	20.65	19.7159	6319800000	75	1.09e-193	Q80UV9;Q80UV9-3;B1Q2W7;D3YZK4;Q80UV9-2	Q80UV9;Q80UV9-3;B1Q2W7;D3YZK4;Q80UV9-2	Transcription initiation factor TFIID subunit 1	Taf1
16.8036	21.6642	21.6821	21.733	22.7866	22.513	23.5584	23.0946	22.703	22.6593	21.594	2.35709	0.523804	0.628046	21.6821	23.0946	22.6593	61590000000	95	3.04e-50	P84086;D3YZ72	P84086	Complexin-2	Cplx2
19.0721	18.5289	17.7862	19.6884	19.643	20.0654	20.0574	18.6152	19.699	19.3635	18.2244	0.801865	0.834973	0.772933	19.0721	20.0574	19.3635	739880000	11	1.68e-14	B2KF05	B2KF05		Brpf3
19.0721	20.4995	17.2161	20.2941	20.9646	17.8623	19.6859	20.2989	19.3943	16.3066	16.4897	1.50949	1.26743	1.73225	20.2941	19.6859	16.4897	10824000000	87	2.19e-170	P59672;B2KF14;Q3UHP6	P59672;B2KF14;Q3UHP6	Ankyrin repeat and SAM domain-containing protein 1A	Anks1a;Anks1
20.3628	20.439	18.8015	19.5532	17.5297	16.8376	16.103	17.8134	19.268	17.1159	15.4094	1.21104	0.85803	1.93358	19.5532	16.8376	17.1159	2695800000	21	7.63e-143	Q01755;B2KF25;Q5FWA2;B2KF24;B2KF23;Q8BPN1	Q01755;B2KF25;Q5FWA2;B2KF24	T-complex protein 11	Tcp11
18.7735	20.3322	19.3454	21.6961	20.3941	16.3291	17.558	18.7069	18.3085	17.1598	18.2154	1.11989	1.18912	0.638027	20.3322	17.558	18.2154	5929200000	49	4.05e-151	Q570Z6;B2KF50	Q570Z6;B2KF50		Uhrf1bp1
24.2375	25.8491	23.5613	26.3584	24.9281	23.507	23.7394	23.8829	24.7017	23.924	23.6625	1.14256	0.189694	0.540545	24.9281	23.7394	23.924	10596000000	70	6.47e-104	Q9CR89;B2KFC7;Q9CR89-2;D6RGS9;F8WJ78;B2KFC9	Q9CR89;B2KFC7;Q9CR89-2	Endoplasmic reticulum-Golgi intermediate compartment protein 2	Ergic2
21.9355	22.6478	21.9905	23.0675	22.1654	16.5584	22.5557	19.468	18.0398	20.7258	16.7591	0.484246	2.99909	2.02441	22.1654	19.468	18.0398	2590000000	30	7.7e-41	Q7TSE6;Q7TSE6-2;B2KFR5	Q7TSE6;Q7TSE6-2;B2KFR5	Serine/threonine-protein kinase 38-like	Stk38l
17.3902	18.5253	21.4029	22.3243	21.9995	16.9661	20.2425	16.9499	17.7278	20.2449	21.0191	2.2257	1.89632	1.72084	21.4029	16.9661	20.2449	839500000	5	9.87e-33	Q9CQ39;B2KG30;B2KG29	Q9CQ39;B2KG30	Mediator of RNA polymerase II transcription subunit 21	Med21
18.5025	20.2167	17.7306	20.8883	16.8905	18.8832	17.8863	17.1357	16.8827	17.1322	17.781	1.676	0.876638	0.463705	18.5025	17.8863	17.1322	3402000000	33	6.4e-95	Q8BR07;Q8BR07-3;B2KG45;G3UXK5;B2KG44;Q8BR07-4;B2KG46;G3UY88;Q8BR07-2	Q8BR07;Q8BR07-3;B2KG45;G3UXK5;B2KG44;Q8BR07-4;B2KG46	Protein bicaudal D homolog 1	Bicd1
21.6672	21.5251	21.8544	19.077	18.8197	21.6284	21.8224	20.01	21.0474	20.6788	15.9637	1.50471	0.995125	2.83467	21.5251	21.6284	20.6788	6069300000	48	7.28e-104	Q9D5J6;B2KG58;D6RJM2	Q9D5J6;B2KG58	Sedoheptulokinase	Shpk
21.1924	20.426	24.2956	23.0355	19.9894	24.0889	24.4136	24.2008	23.1431	22.7452	22.7925	1.82271	0.164943	0.217365	21.1924	24.2008	22.7925	8734000000	68	1.32e-80	Q8BZR9;B2KG93;F7BT77;Q8BZR9-2;Q8BZR9-3	Q8BZR9;B2KG93;F7BT77	Uncharacterized protein C17orf85 homolog
16.2794	17.7644	18.7579	21.2861	17.1149	20.8099	16.6182	21.1645	17.0645	17.1602	16.3272	1.92892	2.52867	0.455825	17.7644	20.8099	17.0645	5605600000	28	8.98e-117	B2KGA7;Q505B7;Q505B7-2;A8Y5E9	B2KGA7;Q505B7;Q505B7-2;A8Y5E9	Protein archease	Zbtb8os
24.2869	24.5971	23.9891	25.0344	25.1123	25.0675	25.2795	25.6394	23.9524	26.0519	23.9392	0.480187	0.289121	1.21598	24.5971	25.2795	23.9524	2778100000	22	8.46e-11	Q9CQW0;B2KGB6	Q9CQW0;B2KGB6	ER membrane protein complex subunit 6	Emc6
18.525	18.1188	17.2746	21.241	18.0315	22.1066	21.5342	20.8688	16.1568	20.1304	16.9907	1.52354	0.619482	2.09534	18.1188	21.5342	16.9907	185390000	7	1.99e-13	P28667;B2KGE6	P28667;B2KGE6	MARCKS-related protein	Marcksl1
26.8902	27.4819	26.2034	28.0534	26.9613	26.1444	26.1989	26.109	26.0671	26.1087	25.5451	0.692881	0.0452874	0.314076	26.9613	26.1444	26.0671	32899000000	194	2.73e-198	Q9CRY7;B2KGQ6	Q9CRY7;B2KGQ6	Glycerophosphodiester phosphodiesterase domain-containing protein 1	Gdpd1
22.2142	22.8408	22.6426	24.0534	23.3561	22.5931	22.3176	21.9598	23.1697	23.0536	22.4056	0.707942	0.317539	0.411751	22.8408	22.3176	23.0536	10776000000	61	7.64e-91	B2LVG5;B2LVG6;E0CXT7;Q8BQZ5;Q8BQZ5-3;Q8BQZ5-2;F8WHF1;F7B6Z5	B2LVG5;B2LVG6;E0CXT7;Q8BQZ5;Q8BQZ5-3;Q8BQZ5-2;F8WHF1;F7B6Z5	Cleavage and polyadenylation specificity factor subunit 4	Cpsf4
28.3503	28.4777	27.2445	29.4559	28.3704	28.819	29.1895	29.0677	28.1225	28.0386	27.7962	0.783812	0.188837	0.169445	28.3704	29.0677	28.0386	592000000000	1038	0	B2M1R6;P61979-3;E9Q8D6;E9PVM4;H3BKD0;D3Z5X4;H3BKI8;H3BLP7;Q8BT23;H3BJS9;H3BJ43	B2M1R6;P61979-3;E9Q8D6;E9PVM4;H3BKD0;D3Z5X4	Heterogeneous nuclear ribonucleoprotein K	Hnrnpk;Gm7964
29.9935	30.3095	29.6389	31.569	30.3548	30.327	30.5015	30.8568	30.3471	30.1742	29.9937	0.727616	0.269993	0.176713	30.3095	30.5015	30.1742	1500000000000	1932	0	P14211;B2MWM9	P14211;B2MWM9	Calreticulin	Calr
26.4368	26.2029	25.1435	27.0024	26.3043	24.6277	25.0924	24.9665	25.1481	25.0157	24.325	0.675534	0.24034	0.441982	26.3043	24.9665	25.0157	22223000000	125	1.11e-88	P61021;B2RPS1	P61021;B2RPS1	Ras-related protein Rab-5B	Rab5b
17.7024	18.9657	15.5075	18.8463	17.7196	17.6167	15.4525	16.2083	18.6413	16.8894	17.4672	1.3885	1.09838	0.892703	17.7196	16.2083	17.4672	2999500000	31	8.07e-53	Q9D067;B2RPU6;Q9D067-4;E9Q0B1;E9PW14;Q9D067-2;Q9D067-3	Q9D067;B2RPU6;Q9D067-4;E9Q0B1;E9PW14;Q9D067-2	Nuclear protein MDM1	Mdm1
20.1057	20.1284	16.0381	23.2942	20.9269	19.3428	17.8091	18.7468	19.71	19.7034	19.5126	2.61661	0.773169	0.112112	20.1284	18.7468	19.7034	683720000	8	3.16e-17	Q8BGV8;B2RPW2	Q8BGV8;B2RPW2	Mitochondrial dynamic protein MID51	Smcr7l
18.0777	21.7293	18.5439	21.9449	17.3798	19.8211	16.9458	17.6559	17.5737	17.2849	20.8135	2.14321	1.49776	1.9592	18.5439	17.6559	17.5737	211910000	3	1.87e-07	Q8CD94;B2RQ11	Q8CD94;B2RQ11	Protein lin-52 homolog	Lin52
22.2141	22.2062	21.444	21.5453	22.2377	19.9847	18.2467	20.1587	21.0417	20.6457	21.2458	0.398706	1.05725	0.305121	22.2062	19.9847	21.0417	8657700000	89	1.46e-218	Q8CDA1;B2RQ14;Q8CDA1-2;Q8CDA1-4;Q8CDA1-3;F7C8P0	Q8CDA1;B2RQ14	Phosphatidylinositide phosphatase SAC2	Inpp5f
21.257	22.6204	21.3682	23.3823	22.5329	18.9925	18.5799	18.1666	19.3431	20.505	19.2297	0.902962	0.412951	0.70584	22.5329	18.5799	19.3431	6574900000	73	1.01e-117	Q8R4C2;B2RQ36;D3Z4D2;Q8BR30;E9Q482;D6RET4;D3Z7T9	Q8R4C2;B2RQ36;D3Z4D2;Q8BR30;E9Q482	RUN and FYVE domain-containing protein 2	Rufy2
20.1367	19.9734	18.8328	18.6439	20.459	17.2949	17.3396	16.4583	16.4015	17.0872	18.8297	0.816648	0.496419	1.25184	19.9734	17.2949	17.0872	1324600000	17	3.29e-73	Q4JIM5;B2RQ57;F8VQH0;G3UWQ2	Q4JIM5;B2RQ57;F8VQH0	Abelson tyrosine-protein kinase 2	Abl2
18.4507	17.7281	17.1429	19.4509	18.3365	16.4235	18.0132	16.5425	15.7447	19.1444	15.9682	0.863713	0.885463	1.90158	18.3365	16.5425	15.9682	1555000000	25	5.5e-74	B7ZMZ7;B2RQ71;E9PWR4;F7C4U4;E9Q9F8	B7ZMZ7;B2RQ71;E9PWR4;F7C4U4;E9Q9F8		Dip2c
28.7417	28.9222	28.0493	29.5803	29.0429	26.3149	26.3246	26.9539	27.8107	27.6563	27.3253	0.553877	0.366159	0.247996	28.9222	26.3246	27.6563	1030000000000	2504	0	B2RQC6;E9QAI5;B7ZN27;G3UWN2;E9QAT6;F6S3Z3	B2RQC6;E9QAI5;B7ZN27;G3UWN2		Cad
15.5595	17.8077	17.0343	18.0303	18.0977	19.4065	17.685	17.0566	17.709	18.3481	16.9464	1.06386	1.21659	0.701757	17.8077	17.685	17.709	9168500000	101	0	B2RQG2;F7AIS7;E9PXX1	B2RQG2		Phf3
17.0159	17.5822	18.5319	21.3605	19.1614	21.8545	21.1831	15.7872	20.2145	21.0749	16.635	1.68823	3.32612	2.35463	18.5319	21.1831	20.2145	3216900000	28	1.47e-20	Q61495;Q7TSF1;B2RQH0;Q7TSF0;Q7TSF0-2	Q61495;Q7TSF1;B2RQH0;Q7TSF0	Desmoglein-1-alpha;Desmoglein-1-beta;Desmoglein-1-gamma	Dsg1a;Dsg1b;Dsg1c
19.3103	20.8956	19.7717	22.7415	21.0053	18.5264	17.731	18.2225	18.1112	17.4475	18.5645	1.33061	0.40137	0.561793	20.8956	18.2225	18.1112	12565000000	126	3.68e-248	B2RQR5;Q8BPQ7;D3Z7V4;D3YUT7;Q8BPQ7-2;D3Z7V5	B2RQR5;Q8BPQ7;D3Z7V4;D3YUT7;Q8BPQ7-2	Small G protein signaling modulator 1	Sgsm1
19.4844	19.5565	20.2258	20.5607	19.7312	19.5794	20.3699	20.3105	19.5895	18.858	19.3279	0.464002	0.440251	0.37066	19.7312	20.3105	19.3279	16447000000	111	3.06e-259	Q8BWZ3;B2RQV1;Q8BWZ3-2;G3UZ51;F6XQZ4;G3UZX9	Q8BWZ3;B2RQV1;Q8BWZ3-2	N-alpha-acetyltransferase 25, NatB auxiliary subunit	Naa25
18.6899	16.8416	16.7026	20.731	19.1572	18.6881	19.3124	18.4902	18.8689	18.7376	18.2746	1.68803	0.429133	0.312198	18.6899	18.6881	18.7376	1184900000	13	2.81e-37	Q8BXG3;B2RQZ0;F7B458;Q8BXG3-2	Q8BXG3;B2RQZ0;F7B458;Q8BXG3-2	Intraflagellar transport protein 57 homolog	Ift57
17.3426	18.6959	17.801	18.3515	15.9577	16.611	16.2254	23.8765	17.6989	17.9159	17.1022	1.06831	4.31036	0.421356	17.801	16.611	17.6989	1196300000	13	7.22e-33	Q8BWS5;B2RQZ6	Q8BWS5;B2RQZ6	G protein-regulated inducer of neurite outgrowth 3	Gprin3
22.1632	23.362	18.7088	17.8209	21.8347	20.2739	19.5966	18.2052	17.2717	19.2558	20.0812	2.38424	1.05469	1.44402	21.8347	19.5966	19.2558	1408500000	3	6.97e-09	B2RR24;Q8BIE3	B2RR24		Zfp236
22.3756	21.7659	20.8077	23.4226	21.3643	20.0679	20.0558	20.0032	19.4701	19.4933	20.541	1.00392	0.0343973	0.611697	21.7659	20.0558	19.4933	20581000000	129	0	Q8BZW8;B2RR26;F6ZR71	Q8BZW8;B2RR26;F6ZR71	NHL repeat-containing protein 2	Nhlrc2
19.3502	19.7853	17.5636	20.6785	19.8617	17.4188	16.5682	17.7839	18.7552	18.5484	17.2084	1.15754	0.623798	0.839737	19.7853	17.4188	18.5484	6197200000	10	6.4e-22	Q9JHD1;B2RR30;E9Q1F7	Q9JHD1;B2RR30	Histone acetyltransferase KAT2B	Kat2b
18.9349	19.8105	18.3644	21.7273	19.2583	15.675	15.8525	17.3474	17.4468	17.6038	22.8894	1.28974	0.918618	3.09796	19.2583	15.8525	17.6038	9044600000	64	2.34e-243	Q9Z0R6;E9QNG1;B2RR82;Q9Z0R6-2;Q3V3Y8;F6U8U1	Q9Z0R6;E9QNG1;B2RR82;Q9Z0R6-2;Q3V3Y8	Intersectin-2	Itsn2
22.9243	23.1718	21.9397	23.9384	22.918	21.9625	21.3029	22.3419	22.2281	22.2392	20.8475	0.714926	0.525759	0.800314	22.9243	21.9625	22.2281	13536000000	132	2.49e-251	B2RR83	B2RR83	Probable ATP-dependent RNA helicase YTHDC2	Ythdc2
16.6606	18.7018	18.4157	20.955	20.4532	18.0981	18.1501	17.5263	14.7722	19.2635	17.1119	1.71974	0.346118	2.24631	18.7018	18.0981	17.1119	332940000	5	7.39e-10	Q4QQM5;Q4QQM5-2;Q4QQM5-3;B2RRB9	Q4QQM5;Q4QQM5-2;Q4QQM5-3;B2RRB9	Protein FAM73A	Fam73a
18.5809	19.7562	18.7209	19.7878	19.0288	20.8642	20.9039	19.4491	19.763	20.3625	19.824	0.568739	0.828706	0.329925	19.0288	20.8642	19.824	2048100000	40	2.99e-52	B2RRD7;E9Q9R6;Q80XK2;Q3U109;E9PXP1	B2RRD7;E9Q9R6;Q80XK2;Q3U109;E9PXP1		Brpf1
22.2807	22.1859	20.3334	22.992	22.2988	20.0536	21.4456	20.6243	20.6474	21.3327	17.3545	0.995314	0.69975	2.12677	22.2807	20.6243	20.6474	34785000000	241	0	Q9JMH9;Q9JMH9-6;Q9JMH9-1;B2RRE2;E9QAX2;Q9JMH9-4;E9Q405;Q9JMH9-5;Q9JMH9-7;Q9JMH9-2;E9QA74	Q9JMH9;Q9JMH9-6;Q9JMH9-1;B2RRE2;E9QAX2;Q9JMH9-4;E9Q405;Q9JMH9-5;Q9JMH9-7;Q9JMH9-2;E9QA74	Unconventional myosin-XVIIIa	Myo18a
19.172	18.3142	17.7975	19.8332	21.9424	17.4064	20.2842	19.7299	19.8058	19.8997	17.0961	1.6163	1.52685	1.59224	19.172	19.7299	19.8058	9696400000	99	3.05e-208	B2RRE7;E9QMS3;G3UXM1;G3UXQ0	B2RRE7;E9QMS3	OTU domain-containing protein 4	Otud4
20.54	21.1388	19.6805	22.3456	20.7825	21.0151	20.778	19.6291	20.9169	19.0887	20.719	0.971769	0.741303	1.00328	20.7825	20.778	20.719	4109900000	46	1.01e-156	Q8C341-2;B2RRF3;Q8C341	Q8C341-2;B2RRF3;Q8C341	SUN domain-containing ossification factor	Suco
26.4126	26.3027	25.3157	27.1012	26.5692	23.4818	24.2147	24.7026	24.2084	24.256	24.1373	0.649579	0.614484	0.0597365	26.4126	24.2147	24.2084	159000000000	515	0	Q3THK7;B2RRH9	Q3THK7;B2RRH9	GMP synthase [glutamine-hydrolyzing]	Gmps
20.2717	21.032	17.3554	21.2439	19.9813	16.7288	19.0598	20.0091	18.3659	18.0801	19.5577	1.55545	1.68795	0.783727	20.2717	19.0598	18.3659	7013300000	59	1.09e-224	Q689Z5;Q689Z5-2;B2RRI2;E9PW13;E9Q429;Q7TNB8;Q7TNB8-2;Q7TNB8-3	Q689Z5;Q689Z5-2;B2RRI2;E9PW13	Protein strawberry notch homolog 1	Sbno1
24.4326	23.6317	23.4108	25.4165	24.0658	22.8193	22.7186	23.3886	23.3499	23.7836	22.6111	0.790162	0.361281	0.592829	24.0658	22.8193	23.3499	3309100000	39	9.14e-27	Q3V009;B2RRM5;Q3V009-2;Q05DM6	Q3V009;B2RRM5;Q3V009-2;Q05DM6	Transmembrane emp24 domain-containing protein 1	Tmed1
22.1642	23.3549	18.2794	22.4632	22.5554	22.2133	20.7456	21.2124	21.0982	20.3133	21.527	1.99679	0.749872	0.615496	22.4632	21.2124	21.0982	2309200000	28	1.61e-120	Q99MS8;B2RRP1	Q99MS8;B2RRP1	Tubulin polyglutamylase complex subunit 1	Tpgs1
21.0748	22.0879	21.0368	22.086	21.4676	21.8938	19.8282	21.382	20.1738	21.6264	19.9505	0.517834	1.07571	0.909995	21.4676	21.382	20.1738	4515700000	45	2.32e-185	Q8BHC9;B2RRR9	Q8BHC9;B2RRR9	Alpha-(1,3)-fucosyltransferase 11	Fut11
18.1213	19.1224	18.4143	19.3389	18.8788	18.2369	17.3853	14.7935	15.7711	16.7585	15.7397	0.501715	1.79349	0.579352	18.8788	17.3853	15.7711	361490000	6	2.12e-22	Q923K4;B2RRS4;E9PWV7	Q923K4;B2RRS4;E9PWV7	tRNA modification GTPase GTPBP3, mitochondrial	Gtpbp3
22.9151	20.5821	16.8067	24.35	23.3138	20.1164	21.4238	22.0649	21.8771	22.6519	22.6021	3.01001	0.993055	0.43367	22.9151	21.4238	22.6021	10133000000	57	1.16e-86	Q9R020;D3Z4U0;B2RRT9;D3Z4T9;Q9R020-2;E9PUD0	Q9R020;D3Z4U0;B2RRT9;D3Z4T9;Q9R020-2;E9PUD0	Zinc finger Ran-binding domain-containing protein 2	Zranb2
16.5682	18.7534	19.1439	21.072	19.5072	17.136	15.7556	15.8142	19.7703	18.6272	16.3115	1.62367	0.780608	1.76222	19.1439	15.8142	18.6272	3169900000	38	8.87e-90	Q9JLB2;B2RRY4	Q9JLB2;B2RRY4	MAGUK p55 subfamily member 5	Mpp5
21.6468	23.2084	21.1095	24.5319	23.4801	20.8088	16.2984	19.9004	21.6443	19.8247	19.7574	1.39789	2.38549	1.0705	23.2084	19.9004	19.8247	9541500000	63	8.01e-201	Q3U0V2;B2RRZ7;E9Q534;D6RCI0;D6RGL2	Q3U0V2;B2RRZ7	Tumor necrosis factor receptor type 1-associated DEATH domain protein	Tradd
22.5128	22.5269	21.5118	23.4087	22.3734	22.8274	24.1251	22.3063	22.4249	21.833	22.249	0.67336	0.936625	0.303958	22.5128	22.8274	22.249	20624000000	149	7.06e-297	Q7JJ13;B2RS09;Q7JJ13-2;F8WIU6;Q3TH63;G3UZR9	Q7JJ13;B2RS09;Q7JJ13-2;F8WIU6	Bromodomain-containing protein 2	Brd2
17.0854	17.1658	16.4616	16.5686	18.5194	21.6997	22.1986	21.948	16.4186	18.8762	17.3143	0.820226	0.249452	1.24376	17.0854	21.948	17.3143	2673500000	17	9.17e-106	Q8C4Y1;B2RS19;P28574;E9Q7Z1	Q8C4Y1;B2RS19;P28574;E9Q7Z1	Protein max	Max
19.434	16.9924	15.8322	19.0655	17.7563	19.6687	17.3935	16.4758	15.8052	16.9403	17.3554	1.48295	1.64384	0.802484	17.7563	17.3935	16.9403	928630000	12	4.98e-71	Q5EE38;B2RS36;F8WGW2;Q5EE38-2;Q5EE38-4;Q5EE38-3	Q5EE38;B2RS36	Adrenocortical dysplasia protein	Acd
26.0836	26.0536	24.8371	27.1645	26.341	24.9501	24.8986	25.329	25.2556	25.2961	24.7355	0.83494	0.23504	0.312628	26.0836	24.9501	25.2556	46772000000	303	0	Q8BWF0;B2RS41	Q8BWF0;B2RS41	Succinate-semialdehyde dehydrogenase, mitochondrial	Aldh5a1
18.1291	21.4316	20.3603	21.9499	18.1117	20.0502	21.1817	21.1175	21.4231	20.5502	22.6992	1.80605	0.63555	1.08079	20.3603	21.1175	21.4231	885590000	13	1.21e-07	Q9Z1R4;B2RS43	Q9Z1R4;B2RS43	Uncharacterized protein C6orf47 homolog	D17h6s53e;D17H6S53E
19.2885	16.0375	18.1622	19.8226	20.2519	17.9869	16.8987	19.3437	18.6355	18.9652	17.525	1.68762	1.22496	0.754552	19.2885	17.9869	18.6355	6763500000	46	4.57e-234	B2RS76	B2RS76		Cpb1
23.0877	23.4453	22.0903	23.6592	23.7417	22.6029	22.4997	23.2346	22.7472	22.809	21.6826	0.672385	0.397864	0.633242	23.4453	22.6029	22.7472	6413900000	56	2.01e-93	Q9QYC7;B2RS80	Q9QYC7;B2RS80	Vitamin K-dependent gamma-carboxylase	Ggcx
26.881	27.065	26.0308	28.0491	27.2089	24.608	25.1424	25.2745	26.062	25.8214	25.7369	0.723008	0.352906	0.168681	27.065	25.1424	25.8214	118000000000	481	0	P46935;B2RSC8	P46935;B2RSC8	E3 ubiquitin-protein ligase NEDD4;E3 ubiquitin-protein ligase	Nedd4
17.6576	22.0975	16.6394	19.7793	20.8339	15.9273	20.3708	20.141	20.2247	20.5187	15.6483	2.24351	2.50176	2.73102	19.7793	20.141	20.2247	384460000	8	5.09e-122	B2RSH2	B2RSH2	Guanine nucleotide-binding protein G(i) subunit alpha-1	Gnai1
28.6868	28.8773	28.7367	29.302	29.3906	26.6618	27.9939	28.2144	28.9227	28.1949	28.277	0.326435	0.840007	0.398615	28.8773	27.9939	28.277	254000000000	428	0	Q9CWF2;B2RSN3;G3UZR1	Q9CWF2;B2RSN3	Tubulin beta-2B chain	Tubb2b
22.5624	21.9941	22.604	23.5827	22.1076	22.2554	22.4989	22.0277	22.6963	23.0354	20.629	0.626947	0.235644	1.30253	22.5624	22.2554	22.6963	2294300000	40	5e-48	B7ZNW3;Q8BH47;B2RSR2	B7ZNW3;Q8BH47;B2RSR2	Vesicle-trafficking protein SEC22a	Sec22a
23.421	25.2672	23.4831	25.634	24.5488	22.059	20.934	22.8707	23.5745	23.5252	23.6267	1.00884	0.972565	0.0507567	24.5488	22.059	23.5745	24145000000	109	1.06e-130	Q3ULJ0;B2RSR7;Q3ULJ0-2;D3Z0L6	Q3ULJ0;B2RSR7;Q3ULJ0-2	Glycerol-3-phosphate dehydrogenase 1-like protein	Gpd1l
17.0211	17.7813	15.9623	19.0942	17.5735	15.25	16.2309	15.8489	16.8371	16.0324	16.2053	1.14225	0.494431	0.423597	17.5735	15.8489	16.2053	555370000	7	9.15e-37	Q80V62;E9Q6F3;B2RSU4;Q80V62-2	Q80V62;E9Q6F3;B2RSU4	Fanconi anemia group D2 protein homolog	Fancd2
19.6825	24.9415	17.2823	25.539	25.7698	25.7866	25.5839	18.8362	24.2694	24.3098	15.9511	3.90347	3.9556	4.81428	24.9415	25.5839	24.2694	68192000000	178	0	Q8CHG3;E9PWI6;B2RSU7;E0CYI9;F6UT01;E0CY89	Q8CHG3;E9PWI6;B2RSU7;E0CYI9	GRIP and coiled-coil domain-containing protein 2	Gcc2
25.8586	26.0408	25.2051	26.7646	26.0831	26.1352	26.3475	26.5029	25.3713	25.4531	25.3124	0.557806	0.184582	0.0706597	26.0408	26.3475	25.3713	151000000000	609	0	Q921M3;B2RSV4;Q921M3-2;F8WHW1	Q921M3;B2RSV4;Q921M3-2;F8WHW1	Splicing factor 3B subunit 3	Sf3b3
16.9264	19.8256	17.2793	16.8501	16.8307	15.1412	15.9139	16.9033	15.8197	18.5175	16.5347	1.28913	0.883268	1.39767	16.9264	15.9139	16.5347	140140000	3	1.5e-06	B2RT41;E9Q0S3	B2RT41		Zfc3h1
22.6905	21.9745	22.0387	23.1841	20.9717	20.3226	20.2418	21.2752	21.6465	21.2179	19.2603	0.835267	0.574731	1.27213	22.0387	20.3226	21.2179	871350000	11	3.67e-22	Q78WZ7;B2RT77	Q78WZ7;B2RT77	DNA-directed RNA polymerase I subunit RPA43	Twistnb
27.7434	27.8661	27.2035	29.3151	28.007	25.1788	25.4464	25.5628	26.6686	26.3031	26.7367	0.781676	0.196898	0.233179	27.8661	25.4464	26.6686	144000000000	433	0	Q9WVJ2;B2RT97;E9Q5I9;E9Q0U1;F6ZQQ3;F6PXS6;E9PY93	Q9WVJ2;B2RT97;E9Q5I9	26S proteasome non-ATPase regulatory subunit 13	Psmd13
17.7284	20.0917	16.3025	22.3664	19.7832	22.9683	24.2099	24.7351	23.0777	21.5895	16.0424	2.32957	0.907284	3.70766	19.7832	24.2099	21.5895	39555000000	86	2.94e-96	Q3UHX2;B2RTB0	Q3UHX2;B2RTB0	28 kDa heat- and acid-stable phosphoprotein	Pdap1
23.9892	24.2863	23.6468	24.2166	24.1131	16.9695	20.2439	22.4592	22.9787	22.9338	22.9957	0.251914	2.76182	0.0319814	24.1131	20.2439	22.9787	3094400000	50	3.4e-27	Q3V132;B2RTC8	Q3V132;B2RTC8	ADP/ATP translocase 4	Slc25a31
26.2169	27.0979	26.2112	27.7279	26.8838	26.6901	26.7767	26.4907	26.4791	26.4997	25.2247	0.640247	0.14666	0.730247	26.8838	26.6901	26.4791	29067000000	174	2.37e-110	Q4FK66;B2RTE3;Q4FK66-2	Q4FK66;B2RTE3	Pre-mRNA-splicing factor 38A	Prpf38a
17.7719	20.2777	21.0414	22.6633	17.1559	17.6903	16.1315	16.6623	16.6012	17.4496	16.716	2.29514	0.792505	0.460277	20.2777	16.6623	16.716	3527200000	35	3.46e-143	O35710;O35710-2;B2RTJ8	O35710;O35710-2;B2RTJ8	Nocturnin	Ccrn4l
18.9252	21.1243	17.9154	20.6925	16.9819	17.6188	19.5027	16.6164	16.5563	16.2772	15.8051	1.77131	1.46541	0.379709	18.9252	17.6188	16.2772	826950000	7	2.89e-79	O35945;B2RTL5	O35945;B2RTL5	Aldehyde dehydrogenase, cytosolic 1	Aldh1a7
34.2941	34.498	34.2236	35.3066	35.0823	34.9448	35.4305	35.0985	34.5368	34.3793	34.2712	0.486006	0.248244	0.133565	34.498	35.0985	34.3793	3310000000000	2629	6.07e-143	P62806;B2RTM0	P62806;B2RTM0	Histone H4	Hist1h4a;Gm11275
22.51	22.8327	21.6877	23.8041	22.8066	17.9989	18.2816	20.3601	20.8687	20.6121	20.3995	0.759091	1.2894	0.234944	22.8066	18.2816	20.6121	18302000000	183	0	Q91YM2;B2RTN5;F7CQQ6	Q91YM2;B2RTN5	Rho GTPase-activating protein 35	Arhgap35;Grlf1
19.2795	21.0018	17.3491	18.836	18.5251	17.2652	16.9731	20.3895	20.3215	15.6202	19.9286	1.32883	1.89378	2.60829	18.836	17.2652	19.9286	2213500000	22	7.35e-93	Q6S5J6;Q6S5J6-2;H7BXB3;B2RUA8;Q6S5J6-3;Q6S5J6-4	Q6S5J6;Q6S5J6-2;H7BXB3;B2RUA8;Q6S5J6-3;Q6S5J6-4	Krev interaction trapped protein 1	Krit1
26.4208	25.9579	25.0975	27.5377	26.2253	24.6174	24.5419	24.2302	25.1025	23.8597	24.1585	0.880555	0.205256	0.648713	26.2253	24.5419	24.1585	85605000000	258	0	Q9Z1Z2;B2RUC7	Q9Z1Z2;B2RUC7	Serine-threonine kinase receptor-associated protein	Strap
17.7446	20.4159	18.1463	20.8385	16.0242	20.895	21.3683	20.4741	17.0942	17.9873	17.0795	1.99217	0.447355	0.519927	18.1463	20.895	17.0942	267710000	11	7.85e-74	B2RUF0;Q9Z2C8;Q497N3;Q9Z2C8-2	B2RUF0;Q9Z2C8;Q497N3;Q9Z2C8-2	Y-box-binding protein 2	Ybx2
17.7723	19.0169	18.2096	17.6385	20.3216	18.2701	17.9178	17.9699	17.4601	18.8129	17.6502	1.10672	0.190153	0.732357	18.2096	17.9699	17.6502	1019200000	11	2.67e-71	Q61315;B2RUG9;Q61315-4;Q61315-3;E9QLQ9;Q61315-2;E9Q4H1	Q61315;B2RUG9;Q61315-4;Q61315-3;E9QLQ9;Q61315-2	Adenomatous polyposis coli protein	Apc
17.5039	16.9055	17.0146	19.9926	19.7332	19.3187	19.6405	20.4032	20.3657	19.2533	19.9787	1.51039	0.556987	0.564714	17.5039	19.6405	19.9787	4384300000	22	4.02e-116	B2RUJ5;B2RUJ5-2	B2RUJ5;B2RUJ5-2	Amyloid beta A4 precursor protein-binding family A member 1	Apba1
18.4476	18.4421	20.0608	18.9545	20.3334	17.021	18.0896	17.1661	17.9804	18.3777	15.9637	0.89652	0.579628	1.29437	18.9545	17.1661	17.9804	3911300000	40	1.09e-145	Q8C0D4;B2RUJ8;Q8R1F4	Q8C0D4;B2RUJ8	Rho GTPase-activating protein 12	Arhgap12
17.8959	15.6679	19.8526	17.018	17.5013	16.6344	16.2185	16.7767	17.7077	16.3348	17.9962	1.52007	0.29006	0.887725	17.5013	16.6344	17.7077	4750800000	49	5.31e-150	Q80TH2;Q80TH2-2;Q80TH2-1;B2RUK2;B2RUJ2;B7ZNX6	Q80TH2;Q80TH2-2;Q80TH2-1;B2RUK2;B2RUJ2;B7ZNX6	Protein LAP2	Erbb2ip
26.0729	26.2755	25.5614	26.775	26.3115	24.614	25.2207	25.3433	25.2397	25.4107	24.628	0.439522	0.390511	0.411509	26.2755	25.2207	25.2397	43502000000	293	0	Q3ULD5;B2RUK5;Q6PD20;F6ZNH0;Q8K1L7	Q3ULD5;B2RUK5;Q6PD20	Methylcrotonoyl-CoA carboxylase beta chain, mitochondrial	Mccc2
26.2653	26.6538	25.5006	26.8282	26.4112	25.9211	26.4067	26.2546	25.8823	25.7448	24.9052	0.512766	0.248383	0.528924	26.4112	26.2546	25.7448	50594000000	335	0	Q8K363;B2RUM8;F6ZX28	Q8K363;B2RUM8	ATP-dependent RNA helicase DDX18	Ddx18
22.7163	23.2627	20.6415	24.5618	23.3287	22.3363	23.186	22.7168	22.274	22.0044	20.7151	1.43278	0.425621	0.833182	23.2627	22.7168	22.0044	2953500000	34	9.37e-58	B2RUP0;Q8C5L7;E9Q5Y4	B2RUP0;Q8C5L7	RNA-binding protein 34	Rbm34
22.386	23.096	20.3601	22.8536	22.8398	20.5861	21.0765	20.8867	21.611	21.748	22.4145	1.11824	0.247278	0.429845	22.8398	20.8867	21.748	1852200000	31	1.73e-21	Q3UMW8;B2RUP8	Q3UMW8;B2RUP8	Ceroid-lipofuscinosis neuronal protein 5 homolog	Cln5
20.5782	20.7534	19.3514	22.3772	21.4395	19.8607	20.3972	19.8242	20.8948	20.7411	19.5637	1.11763	0.320804	0.728208	20.7534	19.8607	20.7411	3606000000	27	3.43e-54	P06795;B2RUR3	P06795;B2RUR3	Multidrug resistance protein 1B	Abcb1b
18.1909	18.3542	19.2422	19.9027	20.0186	18.2805	18.8143	19.2198	16.4053	16.9193	18.0202	0.848874	0.471108	0.825034	19.2422	18.8143	16.9193	989060000	17	4.65e-102	B2RUR8;Q8R554;D3Z210;H3BKW8;D3YYZ8	B2RUR8	OTU domain-containing protein 7B	Otud7b
25.3823	25.9628	24.9575	26.5363	25.7265	24.8547	25.2918	25.0213	25.0974	24.999	24.3223	0.595934	0.220598	0.421977	25.7265	25.0213	24.999	88728000000	508	0	B2RUS7;E9PXA9;E9Q3Z3	B2RUS7		Abcc8
26.4715	26.795	25.443	27.5723	26.1579	26.1453	26.6761	25.9667	25.981	26.2196	24.8533	0.786005	0.368984	0.729774	26.4715	26.1453	25.981	23949000000	103	7.25e-73	Q5SYH2;B2RV69	Q5SYH2;B2RV69	Transmembrane protein 199	Tmem199
21.3884	21.9193	21.8784	23.2542	22.7884	20.7676	20.8542	21.6119	22.0042	21.6569	21.8076	0.756308	0.464481	0.174155	21.9193	20.8542	21.8076	2265300000	33	2.28e-28	Q9D1I2;B2RV71;Q80VN1	Q9D1I2;B2RV71	Bcl10-interacting CARD protein	1110007C09Rik
26.2019	26.5982	25.7246	27.4193	26.5993	24.3642	24.9407	25.0564	25.8012	25.407	24.8197	0.623368	0.370783	0.493906	26.5982	24.9407	25.407	43408000000	225	7.92e-167	Q8VHI3;B2RV73	Q8VHI3;B2RV73	GDP-fucose protein O-fucosyltransferase 2	Pofut2
21.1087	21.8936	21.515	23.4721	21.8841	21.0798	20.9128	22.3824	21.97	21.3557	19.8005	0.896977	0.80461	1.11824	21.8841	21.0798	21.3557	1286900000	25	6.95e-54	Q9CZ92;B2RVI6;Q9CZ92-2	Q9CZ92;B2RVI6;Q9CZ92-2	Centromere protein P	Cenpp
23.5388	21.8076	18.0381	22.9374	22.1104	16.8246	20.9774	22.8049	22.2784	22.5084	21.9613	2.15064	3.06457	0.274703	22.1104	20.9774	22.2784	1242900000	9	1.22e-33	Q99ML1;B2RVL4;D3Z2M5	Q99ML1;B2RVL4	Bcl-2-binding component 3	Bbc3
29.4381	31.7257	31.298	31.911	30.6851	31.1303	31.798	32.365	31.5884	31.4999	30.9695	0.997921	0.618035	0.334713	31.298	31.798	31.4999	320000000000	497	9.05e-241	Q3THW5;P0C0S6;B2RVP5;Q8R029;Q5NC91;Q3UA95;G3UWL7	Q3THW5;P0C0S6;B2RVP5;Q8R029;Q5NC91;Q3UA95	Histone H2A.V;Histone H2A.Z;Histone H2A	H2afv;H2afz
21.7404	16.0958	17.2184	21.2151	20.4442	20.2965	20.8672	17.5399	19.8527	20.8521	19.4447	2.52602	1.7793	0.724113	20.4442	20.2965	19.8527	731170000	5	7.04e-05	B2RVR0;Q9CVI2;Q9CVI2-2	B2RVR0;Q9CVI2;Q9CVI2-2	Protein FAM133B	Fam133b
19.1599	21.8556	20.3834	21.9459	21.6836	17.0052	18.6505	20.1296	20.4632	20.7848	19.7893	1.21038	1.56294	0.508033	21.6836	18.6505	20.4632	2437100000	20	9.57e-110	Q8C9H6;B2RW20;F6RUA3;Q8C9H6-3;Q8C9H6-4;E9QN41	Q8C9H6;B2RW20;F6RUA3;Q8C9H6-3;Q8C9H6-4;E9QN41	Striatin-interacting proteins 2	Strip2
20.3117	22.3424	20.4131	23.5169	22.7999	14.2472	21.1081	22.668	22.0439	21.3269	21.9541	1.44489	4.47986	0.390626	22.3424	21.1081	21.9541	18597000000	71	1.14e-276	Q8BZA9;B2RWB7	Q8BZA9;B2RWB7	Fructose-2,6-bisphosphatase TIGAR	Tigar;9630033F20Rik
27.9891	29.8118	29.1626	30.9397	30.1963	29.4879	31.2616	30.7766	29.7277	29.7632	29.311	1.11575	0.916696	0.251457	29.8118	30.7766	29.7277	108000000000	177	0	Q64523;Q6GSS7;F8WIX8;Q149V4;B2RWH3	Q64523;Q6GSS7;F8WIX8;Q149V4;B2RWH3	Histone H2A type 2-C;Histone H2A type 2-A;Histone H2A	Hist2h2ac;Hist2h2aa1;Hist1h2al
23.7922	24.7834	23.5133	25.8417	24.7569	21.8749	23.8472	23.4244	23.1694	23.2462	22.3797	0.92385	1.0384	0.479644	24.7569	23.4244	23.1694	11091000000	95	1.21e-121	Q9EP89;B2RWI2	Q9EP89;B2RWI2	Serine beta-lactamase-like protein LACTB, mitochondrial	Lactb
19.8843	20.0311	18.1707	19.6448	18.412	14.7562	17.0395	17.6209	18.707	17.5749	17.1873	0.870798	1.51426	0.78966	19.6448	17.0395	17.5749	8260400000	54	8.09e-141	E9PYJ8;B2RWS6	E9PYJ8;B2RWS6	Histone acetyltransferase p300	Ep300
22.5362	22.9252	23.1778	23.828	23.7859	21.4941	21.152	20.9768	21.9153	21.9143	21.2198	0.557111	0.263099	0.401259	23.1778	21.152	21.9143	6348700000	18	6.67e-08	B2RX12;B2RX12-3;B2RX12-2	B2RX12;B2RX12-3;B2RX12-2	Canalicular multispecific organic anion transporter 2	Abcc3
21.1404	21.8585	19.2608	21.7624	20.5223	15.7518	16.0178	15.9787	18.9806	19.6255	19.584	1.06648	0.143625	0.36095	21.1404	15.9787	19.584	3340100000	53	1.88e-167	B2RX14;A2A8R7;A2A8R1	B2RX14;A2A8R7	Terminal uridylyltransferase 4	Zcchc11
19.7387	22.5669	24.0491	23.4142	22.7954	23.1107	23.5001	24.2588	24.376	21.9013	20.582	1.65463	0.583865	1.9261	22.7954	23.5001	21.9013	18094000000	95	0	Q571E5;B2RX64;B7ZWH8	Q571E5;B2RX64;B7ZWH8	Serine protease 53	Prss53
21.4556	19.4856	17.7331	22.4361	21.6526	20.4713	20.6035	20.1296	19.3493	19.9601	19.2644	1.91449	0.244546	0.379535	21.4556	20.4713	19.3493	5001800000	65	2.08e-148	Q5F2E8;B2RX66	Q5F2E8;B2RX66	Serine/threonine-protein kinase TAO1	Taok1
18.5212	18.4761	15.5656	17.3878	20.0245	15.2773	17.0188	18.0758	17.1816	17.1476	16.6351	1.6506	1.41313	0.30618	18.4761	17.0188	17.1476	2086900000	17	1.23e-41	Q9D483;B2RX77;F6QK97;Q9D483-2;D3YYS2	Q9D483;B2RX77;F6QK97	DNA-directed RNA polymerase III subunit RPC3	Polr3c
18.2119	18.0894	17.5083	20.2107	18.639	19.1479	17.4976	17.7929	15.3645	17.3227	15.666	1.02174	0.88003	1.05436	18.2119	17.7929	15.666	893310000	12	2.78e-16	Q9CY00;B2RXA2	Q9CY00;B2RXA2	Tetratricopeptide repeat protein 30B	Ttc30b
23.7279	24.085	23.194	25.0774	24.3566	20.515	21.0733	21.4986	22.6976	22.7477	22.2189	0.703558	0.493297	0.291916	24.085	21.0733	22.6976	14487000000	148	6.15e-253	B2RXC1;B2RXC1-2	B2RXC1	Trafficking protein particle complex subunit 11	Trappc11
22.0209	22.6448	21.3536	22.7925	21.8686	18.6352	19.4748	18.4771	20.4724	20.4748	19.9888	0.588806	0.536241	0.279902	22.0209	18.6352	20.4724	11228000000	87	1.65e-141	B2RXC2;D3YYP0;Q7TS72	B2RXC2;D3YYP0		Itpkb
15.9171	18.0766	16.4742	18.7314	19.2574	18.2041	19.9448	18.6164	18.1335	18.6818	20.343	1.44153	0.90964	1.15052	18.0766	18.6164	18.6818	2449600000	29	5.77e-107	B2RXC6	B2RXC6	DNA-directed RNA polymerase	Polr3a
17.3742	18.0515	17.7614	20.9082	19.8235	17.8924	18.7777	19.5695	19.2434	14.6475	17.6656	1.51349	0.838984	2.33526	18.0515	18.7777	17.6656	2707300000	20	4.34e-54	B2RXC8;Q8BVE6;G3X9E8	B2RXC8		Ppp2r3a
23.0718	20.4674	23.1869	23.5957	23.1336	26.5757	26.8625	27.339	25.9196	25.7731	25.2982	1.25993	0.385559	0.32484	23.1336	26.8625	25.7731	48053000000	112	2.22e-205	Q9D1J3;B2RXM7	Q9D1J3;B2RXM7	SAP domain-containing ribonucleoprotein	Sarnp
18.6121	18.2215	16.2196	18.3616	18.6682	19.4012	16.9901	18.8139	15.9101	15.6466	16.1536	1.02096	1.25728	0.253566	18.3616	18.8139	15.9101	1465600000	19	5.54e-26	Q8BVU0;B2RXP1;B7ZWM8;E9QAU9;F6YZL6;F6Y466;F6TPH7;E9Q0H5	Q8BVU0;B2RXP1;B7ZWM8;E9QAU9	Leucine-rich repeat and calponin homology domain-containing protein 3	Lrch3
19.1757	19.7871	19.1229	20.7037	18.0416	15.945	17.0192	17.2553	17.8173	19.6469	16.6411	0.976744	0.698395	1.51469	19.1757	17.0192	17.8173	1758500000	27	1.49e-82	P51954;B2RXQ4;B7ZWK0;F7CCC5;B2RXX0;F6R259	P51954;B2RXQ4;B7ZWK0;F7CCC5;B2RXX0	Serine/threonine-protein kinase Nek1	Nek1
24.0432	24.8802	22.9591	25.2162	24.7059	24.0795	23.3129	24.4889	23.6929	23.4656	23.4744	0.892498	0.596972	0.128767	24.7059	24.0795	23.4744	25030000000	128	5.56e-235	Q8BFQ4;B2RXQ8	Q8BFQ4;B2RXQ8	WD repeat-containing protein 82	Wdr82
23.2973	23.9163	23.2383	25.297	24.2323	21.7239	22.1636	22.1383	23.249	22.9776	23.1493	0.839208	0.246882	0.137283	23.9163	22.1383	23.1493	42737000000	252	0	B2RXR6;E9QNQ2	B2RXR6;E9QNQ2	Serine/threonine-protein phosphatase 6 regulatory ankyrin repeat subunit B	Ankrd44
24.2103	24.2559	23.9563	25.3635	24.5737	23.081	23.1632	23.1468	23.3354	23.1631	23.0885	0.544575	0.043504	0.126631	24.2559	23.1468	23.1631	52338000000	412	0	B2RXS4;E9Q832;E9PY77;Q9QZC2	B2RXS4;E9Q832	Plexin-B2	Plxnb2
17.5544	18.4614	16.483	19.3363	16.8947	20.2694	18.5524	18.6538	18.4869	19.3952	17.4917	1.16162	0.963374	0.952081	17.5544	18.6538	18.4869	1405200000	16	1.53e-27	P35492;B2RXW1;F8WH73	P35492;B2RXW1	Histidine ammonia-lyase	Hal
21.4732	20.793	21.7354	20.3326	21.2215	20.8227	20.5381	20.4862	21.3055	20.8493	19.0779	0.556845	0.181165	1.17673	21.2215	20.5381	20.8493	14802000000	100	1.24e-231	B2RXW8;B8QI33;Q3UJC0	B2RXW8;B8QI33		Ppfia1
26.989	27.0392	26.1895	28.0299	27.1996	24.7801	25.3781	26.5001	25.6687	25.2954	25.2572	0.655573	0.873201	0.227355	27.0392	25.3781	25.2954	137000000000	368	0	P48758;B2RXY7	P48758;B2RXY7	Carbonyl reductase [NADPH] 1	Cbr1
16.6547	17.8745	17.3654	16.9578	17.7155	15.3123	16.7375	15.3987	17.0462	16.2943	18.3312	0.509794	0.799066	1.03001	17.3654	15.3987	17.0462	299390000	7	1.09e-14	B2RY04	B2RY04	Dedicator of cytokinesis protein 5	Dock5
25.4638	25.4511	24.4812	26.5537	25.2975	24.851	25.7894	24.8121	24.6207	24.5056	24.2306	0.738271	0.553357	0.200438	25.4511	24.851	24.5056	52820000000	292	0	B2RY56-2;B2RY56;B2RY56-3	B2RY56-2;B2RY56	RNA-binding protein 25	Rbm25
22.4112	22.5518	21.5289	23.2379	22.3759	21.1905	21.4575	22.4321	21.9802	21.6821	21.5115	0.60877	0.653542	0.237223	22.4112	21.4575	21.6821	9707500000	98	7.53e-169	Q8R3L2;B2ZAC8;Q8R3L2-4;Q8R3L2-3;Q8R3L2-2;Q8R3L2-5	Q8R3L2;B2ZAC8;Q8R3L2-4;Q8R3L2-3;Q8R3L2-2;Q8R3L2-5	Transcription factor 25	Tcf25
22.6612	22.4353	21.1117	23.5788	21.7198	18.0376	20.0858	15.9561	19.3521	20.7265	18.1946	0.939785	2.06487	1.2675	22.4353	18.0376	19.3521	5800300000	48	1.39e-51	Q570Y9;B2ZRS3;Q570Y9-2;B2ZRS7;Q570Y9-3;B2ZRS5	Q570Y9;B2ZRS3;Q570Y9-2;B2ZRS7;Q570Y9-3;B2ZRS5	DEP domain-containing mTOR-interacting protein	Deptor
27.6724	28.014	26.7218	29.0251	28.1644	29.3848	29.5224	29.2397	28.505	28.3896	27.7704	0.834686	0.141366	0.395045	28.014	29.3848	28.3896	486000000000	1225	0	P48678;B3RH23;P48678-2;B3RH24;P48678-3;D3YUF7	P48678;B3RH23;P48678-2;B3RH24;P48678-3	Prelamin-A/C;Lamin-A/C	Lmna
22.1616	22.0014	16.7886	21.7554	21.9414	18.9797	18.8015	18.589	19.4489	19.2113	19.2202	2.31949	0.1956	0.134683	21.9414	18.8015	19.2202	2204000000	23	4e-73	Q9WTK7;Q9WTK7-2;B3VBP0;F8WJM6;E9Q811;F6WNS2;D6RGT4	Q9WTK7;Q9WTK7-2;B3VBP0;F8WJM6;E9Q811	Serine/threonine-protein kinase STK11	Stk11
18.8279	17.427	17.3966	18.4735	16.0827	16.3765	17.1488	17.117	16.5934	15.6747	17.0532	1.07652	0.436998	0.701865	17.427	17.117	16.5934	552780000	9	1.33e-16	Q60591;E9Q8F5;Q60591-4;B5B2P6;Q60591-2;B5B2P7;B5B2Q6;A2AQC8;B5B2R5;Q8C443	Q60591;E9Q8F5;Q60591-4;B5B2P6;Q60591-2;B5B2P7;B5B2Q6;A2AQC8;B5B2R5	Nuclear factor of activated T-cells, cytoplasmic 2	Nfatc2
20.3026	20.5317	18.5023	19.0222	20.7764	16.1332	19.0827	16.6544	19.5705	15.6807	17.3931	1.00333	1.57416	1.94953	20.3026	16.6544	17.3931	76012000	2	1.71e-08	E9QAG0;E9PY78;B5LBC4;Q3UGT8;O55230;Q9EP85;B1ARD4	E9QAG0;E9PY78;B5LBC4;Q3UGT8;O55230;Q9EP85;B1ARD4	DNA repair protein RAD51 homolog 4	Rad51d
23.1267	23.5171	22.7728	24.7861	23.8967	22.7644	23.64	23.8316	22.9685	23.0457	22.8491	0.775892	0.568961	0.099052	23.5171	23.64	22.9685	17532000000	118	2.52e-264	Q5F2F2;B6DQM2;F7C9J3;F6YMW3	Q5F2F2;B6DQM2	Abhydrolase domain-containing protein 15	Abhd15
23.5012	23.3741	22.1204	24.1124	23.4297	21.5086	22.71	22.2679	21.3126	21.4841	21.8052	0.726973	0.607638	0.250058	23.4297	22.2679	21.4841	22708000000	144	0	Q3UVG3;B6YY24	Q3UVG3;B6YY24	Protein FAM91A1	Fam91a1;D15Ertd621e
20.8575	20.6863	19.3108	22.4222	21.1947	19.4953	19.5848	20.442	19.2347	19.6248	18.3299	1.11544	0.52266	0.664279	20.8575	19.5848	19.2347	151000000000	622	0	Q8BTM8;B7FAU9;B7FAV1;F6XC15;F6Z2C0;Q8BTM8-2;F7AVL7	Q8BTM8;B7FAU9;B7FAV1	Filamin-A	Flna
19.1175	19.0499	15.5747	20.4532	19.4818	20.4173	17.8051	19.8431	17.7229	20.0188	17.0817	1.85357	1.37275	1.54428	19.1175	19.8431	17.7229	293490000	6	3.06e-109	B7ZC24;A2A5L3;REV__B7ZC24;REV__Q91W39	B7ZC24		Ncoa5
22.9106	22.7062	22.1958	24.6485	23.709	17.4318	21.858	17.7324	22.24	21.084	20.8424	0.960137	2.47326	0.746993	22.9106	17.7324	21.084	11735000000	79	2.21e-213	Q91YL3;B7ZCR2;D6RJ84;B7ZCR1;F6V4H6;F7CAK3	Q91YL3;B7ZCR2;D6RJ84	Uridine-cytidine kinase-like 1;Uridine kinase	Uckl1
18.0592	17.0313	17.0237	19.6038	17.9351	20.7543	19.3028	20.7117	13.8141	14.4284	18.5848	1.05444	0.826001	2.59527	17.9351	20.7117	14.4284	2140900000	21	2.65e-54	E9QAV4;B7ZCR6;Q6PHP4;F6QL98;F6R5G3;B7ZCR8;D6RE21	E9QAV4;B7ZCR6;Q6PHP4		Znf512b
19.8724	20.7888	20.3136	22.5275	20.6155	18.4791	21.0363	21.3894	20.3531	19.8524	20.6867	1.01399	1.58818	0.41993	20.6155	21.0363	20.3531	13765000000	88	4.73e-164	Q8CBW3;Q8CBW3-4;Q8CBW3-2;Q3TPY5;B7ZCU4;B7ZCU3;Q3TJR5;Q8CBW3-3;Q3TJ64;B7ZCU0;B7ZCT9;Q8CBW3-5;B7ZCU1;B7ZCU2;B7ZCU5	Q8CBW3;Q8CBW3-4;Q8CBW3-2;Q3TPY5;B7ZCU4;B7ZCU3;Q3TJR5;Q8CBW3-3;Q3TJ64;B7ZCU0;B7ZCT9;Q8CBW3-5;B7ZCU1;B7ZCU2;B7ZCU5	Abl interactor 1	Abi1
22.6184	21.1171	18.9283	22.8335	20.1526	20.6182	19.8195	20.1718	21.394	21.2635	16.1115	1.65229	0.400273	3.01289	21.1171	20.1718	21.2635	4416500000	58	6.1e-157	B7ZMP1;B7ZMP1-2;E9Q1R1	B7ZMP1;B7ZMP1-2	Probable Xaa-Pro aminopeptidase 3	Xpnpep3
16.8973	20.0945	17.8681	19.4238	18.0822	16.0869	17.4805	19.881	19.7406	19.6629	16.0611	1.27816	1.91919	2.10229	18.0822	17.4805	19.6629	5977800000	27	2.32e-96	Q76LS9;Q76LS9-2;B7ZMR0;Q76LS9-3	Q76LS9;Q76LS9-2;B7ZMR0	Protein FAM63A	Fam63a
19.4731	19.5171	17.3632	20.4948	20.7528	22.3273	22.9011	20.5833	20.496	19.6245	17.178	1.33454	1.20713	1.72017	19.5171	22.3273	19.6245	1931200000	34	3.45e-83	Q0VEE6;B7ZMR9;D3YV79;D3YZL3	Q0VEE6;B7ZMR9;D3YV79	Zinc finger protein 800	Znf800;Zfp800
19.3687	21.6264	21.0107	22.6103	21.9561	16.8965	16.6014	17.8085	20.3264	21.3283	19.1696	1.23151	0.629275	1.08028	21.6264	16.8965	20.3264	2577800000	30	5.17e-37	Q8BWD8;B7ZMT1;G5E8L1	Q8BWD8;B7ZMT1;G5E8L1	Cyclin-dependent kinase 19	Cdk19
23.0835	22.622	22.1971	24.2659	23.4911	20.7507	22.073	20.5406	21.9784	21.3399	21.9579	0.79862	0.83075	0.362865	23.0835	20.7507	21.9579	1742200000	10	5.11e-08	Q8C398;B7ZN11	Q8C398;B7ZN11	Phosphatidylinositol-glycan biosynthesis class W protein	Pigw
19.2276	19.7398	19.0974	21.2333	19.5114	20.2374	18.3875	20.3546	19.4039	16.7129	16.0514	0.859548	1.10343	1.77568	19.5114	20.2374	16.7129	970970000	15	4.16e-40	Q8CHP6;D3YY34;B7ZNA5;Q8CHP6-2;E9QPT4;F8WIN6;D6REI6	Q8CHP6;D3YY34;B7ZNA5;Q8CHP6-2;E9QPT4	Polyhomeotic-like protein 3	Phc3
21.7118	22.0967	18.2421	26.8316	20.2968	19.1432	19.928	18.4804	19.4561	19.7574	18.5747	3.17509	0.724656	0.614604	21.7118	19.1432	19.4561	6735400000	28	1.19e-109	B7ZNG4	B7ZNG4	Tastin	Troap
22.7423	22.856	21.2627	23.0277	23.0749	16.8095	17.5739	19.2571	19.8096	19.0253	20.4751	0.755373	1.25221	0.725711	22.856	17.5739	19.8096	6933400000	60	5.94e-263	Q91VU7;B7ZNL8;F7AC41;Q3ULP8;F7CG42;F6XMS4	Q91VU7;B7ZNL8;F7AC41;Q3ULP8		Pus7
21.4341	22.0055	17.8693	22.4465	20.7995	16.6416	16.7905	17.559	17.4788	16.4769	18.4538	1.80926	0.492339	0.988481	21.4341	16.7905	17.4788	4209900000	33	5.75e-34	Q3V4B5;B7ZNP2	Q3V4B5;B7ZNP2	COMM domain-containing protein 6	Commd6
20.2697	20.0885	17.0346	20.9908	19.9683	20.0722	20.9465	20.676	19.0707	19.9017	19.4747	1.52591	0.447613	0.415553	20.0885	20.676	19.4747	2583100000	31	4.31e-73	Q9ESC8;B7ZNX0;B7ZC42;F6WNE9	Q9ESC8;B7ZNX0	AF4/FMR2 family member 4	Aff4
20.017	20.0438	17.0032	20.2025	18.0441	17.0189	17.9825	18.4543	18.355	16.432	15.2325	1.45357	0.731607	1.57516	20.017	17.9825	16.432	1960500000	3	3.36e-08	Q7TN84;B7ZP31	Q7TN84;B7ZP31	Synaptotagmin-14	Syt14
16.2461	21.5017	21.0694	21.9221	21.7171	20.0209	20.6782	20.8124	20.7607	20.7364	20.0748	2.39409	0.423581	0.389179	21.5017	20.6782	20.7364	473270000	9	1.03e-06	Q8C3B8;E9Q0V1;D6RFD6;B7ZP34	Q8C3B8;E9Q0V1;D6RFD6;B7ZP34	Protein RFT1 homolog	Rft1
22.9868	23.4869	21.8876	23.5262	22.5862	20.4383	21.8387	21.5311	22.4158	22.2794	21.2794	0.683264	0.735974	0.620485	22.9868	21.5311	22.2794	14654000000	156	0	Q65Z40;B7ZP47;F6YCH1;G3UXQ2	Q65Z40;B7ZP47	Wings apart-like protein homolog	Wapal
23.9269	23.6999	23.2323	24.5631	24.1323	22.6826	22.3593	23.4005	23.8101	24.2719	23.2511	0.494889	0.532916	0.511171	23.9269	22.6826	23.8101	2039000000	21	7.72e-13	B8JJ66;B8JJ69;F6X1P1;B8JJ67;F6W3U3	B8JJ66;B8JJ69;F6X1P1;B8JJ67		2310061I04Rik
22.1067	22.1507	21.7082	22.9342	21.8746	18.2122	17.5938	19.9873	20.9995	20.8533	20.4381	0.471105	1.24246	0.291243	22.1067	18.2122	20.8533	2180200000	33	7.5e-39	Q8K341;Q8K341-2;B8JJ74;B8JJ73;Q8K341-5;Q8K341-4;B8JJ76;Q8K341-3;B8JJ72;E9Q728;F7BUT2;F6RPX5	Q8K341;Q8K341-2;B8JJ74;B8JJ73;Q8K341-5;Q8K341-4;B8JJ76;Q8K341-3;B8JJ72;E9Q728	Alpha-tubulin N-acetyltransferase	Atat1
19.9425	19.5186	19.5406	22.7491	23.5343	17.2743	20.7001	22.5203	21.3055	21.2556	21.9956	1.93057	2.66364	0.413587	19.9425	20.7001	21.3055	3631800000	23	2.43e-104	Q9DCN1;B8JJ99;Q9DCN1-2	Q9DCN1;B8JJ99;Q9DCN1-2	Peroxisomal NADH pyrophosphatase NUDT12	Nudt12
18.592	18.7453	16.84	18.021	21.2703	19.2758	21.2323	20.7036	20.0777	20.1807	19.5425	1.62331	1.0121	0.342624	18.592	20.7036	20.0777	1183700000	13	2.02e-45	Q3TV65;E0CYJ7;F7BJW2;E0CXX6;B8JJA3;B8JJA2;F7BQ76	Q3TV65;E0CYJ7;F7BJW2;E0CXX6;B8JJA3;B8JJA2	MPN domain-containing protein	Mpnd
29.3496	29.2743	28.1079	30.2534	29.3515	27.8938	27.9466	27.3173	27.9101	27.7647	28.0051	0.763301	0.349084	0.121078	29.3496	27.8938	27.9101	42687000000	93	1.46e-07	P17665;B8JJA8;G3X8T4;E9Q463	P17665;B8JJA8;G3X8T4;E9Q463	Cytochrome c oxidase subunit 7C, mitochondrial	Cox7c
18.1834	17.5264	17.6096	19.0164	18.2147	18.3047	16.7773	16.7839	18.3536	16.9701	15.4758	0.597683	0.879946	1.43926	18.1834	16.7839	16.9701	4213300000	34	2.59e-100	Q8BJ37;B8JJC1;D3Z075	Q8BJ37;B8JJC1	Tyrosyl-DNA phosphodiesterase 1	Tdp1
20.5306	20.8761	20.9795	22.9295	21.5446	20.2342	21.0066	21.3229	21.3923	20.1439	20.1011	0.943865	0.560047	0.733431	20.9795	21.0066	20.1439	23790000000	168	0	Q3UHU5;B8JJF7;Q3UHU5-3;B8JJF8;H3BL83;Q3UHU5-2;B8JJI7	Q3UHU5;B8JJF7;Q3UHU5-3;B8JJF8;H3BL83;Q3UHU5-2;B8JJI7	Protein SOGA2	Soga2
24.516	24.8099	23.4143	25.2411	24.6111	24.4881	24.5499	24.9372	24.1619	24.2493	23.8364	0.677293	0.243417	0.217592	24.6111	24.5499	24.1619	30860000000	159	0	Q3TJZ6;B8JJG1	Q3TJZ6;B8JJG1	Protein FAM98A	Fam98a
17.7599	16.406	17.3427	17.595	18.4553	16.7317	16.4724	18.4529	16.7005	17.3361	15.8043	0.743313	1.07642	0.769585	17.595	16.7317	16.7005	41122000	2	0.00016834	Q80VN4;Q4QQP3;E9QAC4;E9PVL5;B8JJX8;B8JK40;Q6P5C7	Q80VN4;Q4QQP3;E9QAC4;E9PVL5;B8JJX8;B8JK40;Q6P5C7	Zinc finger protein 728	AA987161;A530054K11Rik;Zfp738;Znf728
23.6871	23.7652	22.5603	24.9715	24.5757	24.1448	24.0914	24.3473	24.195	24.0379	23.0332	0.930358	0.134995	0.630329	23.7652	24.1448	24.0379	9142000000	67	4.32e-109	Q8BTJ4;Q8BTJ4-2;E9QLF5;B8JJY5;D3YYS8;A2A5N7;Q3TIW9;D3Z6V6	Q8BTJ4;Q8BTJ4-2;E9QLF5;B8JJY5;D3YYS8	Bis(5-adenosyl)-triphosphatase enpp4	Enpp4
26.3897	26.6089	26.1209	26.7134	27.3253	26.3529	26.3913	26.3166	27.1621	25.5891	25.437	0.449377	0.0373546	0.955112	26.6089	26.3529	25.5891	14366000000	66	7.58e-20	P61804;B8JJY6	P61804;B8JJY6	Dolichyl-diphosphooligosaccharide--protein glycosyltransferase subunit DAD1	Dad1
29.7496	29.6989	28.5122	30.4657	29.8194	28.5422	28.2899	28.6701	29.0617	28.9649	28.3505	0.707277	0.193462	0.385716	29.7496	28.5422	28.9649	767000000000	2061	0	Q9D0E1;B8JK30;Q9D0E1-2;Q3THB3;B8JK32;B8JK33;E9Q0P7;F6W322;F7C9U3	Q9D0E1;B8JK30;Q9D0E1-2;Q3THB3;B8JK32;B8JK33;E9Q0P7	Heterogeneous nuclear ribonucleoprotein M	Hnrnpm
21.7414	21.6833	20.5973	22.8869	23.0996	21.1205	22.6151	21.9358	21.5675	21.4356	20.5345	1.01617	0.748331	0.562208	21.7414	21.9358	21.4356	2215600000	20	6.74e-23	Q8K015;B8JK54;Q8K015-2;B8JK55;B8JK52;B8JK51;E9Q739	Q8K015;B8JK54;Q8K015-2;B8JK55;B8JK52;B8JK51;E9Q739	Centromere protein O	Cenpo
17.9334	19.8647	18.3283	22.0418	17.8667	14.8579	15.8463	16.7637	19.1039	17.5837	16.4553	1.77899	0.953121	1.32912	18.3283	15.8463	17.5837	186130000	4	1.83e-08	Q8CEC5;B8JKK3;F7BUB1;B8JKK4	Q8CEC5;B8JKK3;F7BUB1;B8JKK4	NF-kappa-B inhibitor-interacting Ras-like protein 1	Nkiras1
15.2821	18.6711	17.6936	18.6716	17.4178	19.8154	17.5809	19.2195	16.3456	18.5833	17.1713	1.38711	1.15709	1.13158	17.6936	19.2195	17.1713	3157500000	29	1.23e-178	E9Q6F1;B8QI34;F6UCP8;Q8BSS9	E9Q6F1;B8QI34;F6UCP8;Q8BSS9	Liprin-alpha-2	Ppfia2
16.2724	17.8413	18.1997	18.3644	19.1344	16.1579	18.7008	18.7815	18.3305	17.2794	16.3379	1.0562	1.49199	0.996802	18.1997	18.7008	17.2794	1046400000	12	9.78e-24	Q8BLN6;E9Q7Y7;B8XCJ6;Q8BLN6-2;F6ZAB0	Q8BLN6;E9Q7Y7;B8XCJ6	Protein unc-80 homolog	Unc80
20.855	19.9713	21.6275	23.9384	22.1764	20.7669	19.2756	21.0567	20.6439	20.7316	19.5401	1.49534	0.955708	0.664045	21.6275	20.7669	20.6439	1718400000	17	4.94e-57	Q9JME2;B9EHC3	Q9JME2;B9EHC3	Carbohydrate sulfotransferase 11	Chst11
20.2367	20.1519	18.0225	21.9464	19.3614	16.3217	18.4308	16.4011	15.6984	17.0575	16.8604	1.42917	1.19543	0.734421	20.1519	16.4011	16.8604	2839000000	24	3.56e-128	B9EHE8;E9Q9Q2	B9EHE8;E9Q9Q2		R3hdm1
23.9369	24.3429	23.7526	25.2454	24.4673	23.2932	23.3351	23.2432	23.6409	23.5511	22.8173	0.579458	0.0460094	0.451819	24.3429	23.2932	23.5511	31847000000	216	0	Q3UZV7;B9EHI9;Q3UZV7-2;Q3UZV7-3;E9PUJ3;Q3UZV7-5;Q3UZV7-6;Q3UZV7-4;Q3UZV7-7	Q3UZV7;B9EHI9;Q3UZV7-2;Q3UZV7-3;E9PUJ3	UPF0577 protein KIAA1324-like homolog	9330182L06Rik
21.3505	21.8356	21.0182	23.2387	21.8967	20.8348	21.0556	21.0897	21.1355	20.5919	19.9809	0.847151	0.138377	0.577628	21.8356	21.0556	20.5919	93902000000	461	0	B9EHJ3	B9EHJ3		Tjp1
16.9142	18.2198	18.7598	19.3048	19.0456	17.3691	16.7197	15.4979	16.5285	15.2399	17.1665	0.947769	0.95008	0.981438	18.7598	16.7197	16.5285	2004300000	23	6.93e-130	Q9EPQ8;Q9EPQ8-2;E9QKY7;B9EHJ7	Q9EPQ8;Q9EPQ8-2;E9QKY7;B9EHJ7	Transcription factor 20	Tcf20
27.6481	27.9261	26.9329	29.1272	27.9244	25.3299	25.6031	25.8768	26.1618	26.2419	25.9183	0.791414	0.27345	0.168535	27.9244	25.6031	26.1618	633000000000	1406	0	Q02053;B9EHN0;P31254	Q02053;B9EHN0	Ubiquitin-like modifier-activating enzyme 1	Uba1
20.2545	21.0056	19.7341	21.8282	20.7972	17.1999	18.5807	18.3424	19.6516	18.8663	18.4035	0.79124	0.738095	0.630956	20.7972	18.3424	18.8663	13058000000	156	0	Q62388;B9EHX4;D3Z0Q2;F6UXV2	Q62388;B9EHX4	Serine-protein kinase ATM	Atm
28.3249	28.5746	27.5572	29.0881	28.1822	27.6261	27.5456	27.1902	27.5644	27.3904	26.7329	0.559565	0.231948	0.438553	28.3249	27.5456	27.3904	107000000000	314	4.92e-247	Q80W54;B9EHY2	Q80W54;B9EHY2	CAAX prenyl protease 1 homolog	Zmpste24
22.8913	23.3907	21.8281	24.1788	23.5248	20.9594	20.793	20.4076	22.0196	21.6533	21.2497	0.876124	0.28305	0.3851	23.3907	20.793	21.6533	12748000000	108	3.53e-181	Q9JLB0-2;B9EHZ5;Q9JLB0;Q3UN60;E9PWC5;E9Q2R8	Q9JLB0-2;B9EHZ5;Q9JLB0;Q3UN60	MAGUK p55 subfamily member 6	Mpp6
23.3002	23.3978	21.842	24.1711	23.7921	24.5213	24.8923	25.0503	23.7819	23.687	25.3508	0.885481	0.271553	0.934405	23.3978	24.8923	23.7819	43036000000	268	0	Q8CH25;B9EI57;Q9CS69	Q8CH25;B9EI57	SAFB-like transcription modulator	Sltm
34.2422	34.5922	34.2911	35.7705	35.2962	35.3457	35.52	35.4148	34.9863	34.9506	34.8949	0.669701	0.0877715	0.0460632	34.5922	35.4148	34.9506	2380000000000	1494	0	P84228;B9EI85	P84228;B9EI85	Histone H3.2;Histone H3	Hist1h3b;Hist2h3b
21.2045	18.5961	21.3441	18.8022	17.0209	18.5056	18.4949	15.7399	19.6168	15.7856	19.2838	1.85063	1.5937	2.12236	18.8022	18.4949	19.2838	1172000000	13	3.21e-42	Q8K0S0;B9EIC7;E0CXJ1	Q8K0S0;B9EIC7;E0CXJ1	Phytanoyl-CoA hydroxylase-interacting protein	Phyhip
24.541	23.9605	23.9219	24.9657	24.1441	22.9231	22.9755	23.0787	22.9643	23.2468	23.3491	0.442589	0.0791697	0.199308	24.1441	22.9755	23.2468	4281300000	29	5.86e-22	Q8BGB8;B9EID1;B7ZCV4;D6RJJ8	Q8BGB8;B9EID1;B7ZCV4;D6RJJ8	Ubiquinone biosynthesis protein COQ4 homolog, mitochondrial	Coq4
16.3061	17.1489	17.6784	22.1041	22.2538	21.6091	22.0449	23.4751	22.06	21.4251	16.3996	2.85502	0.976161	3.10105	17.6784	22.0449	21.4251	1301900000	12	1.13e-11	Q9DA03;B9EIE8;D6RD13	Q9DA03;B9EIE8	Complex III assembly factor LYRM7	Lyrm7
22.9331	23.3732	22.6091	23.7158	23.9442	18.4003	17.3202	21.5198	22.1066	21.6883	21.4231	0.548649	2.18077	0.344596	23.3732	18.4003	21.6883	27422000000	91	1.2e-223	P46664;B9EIE9	P46664;B9EIE9	Adenylosuccinate synthetase isozyme 2	Adss
22.6786	23.8925	21.6772	24.3215	23.1173	23.6282	23.9958	23.9109	22.9648	22.7441	21.9287	1.03867	0.192465	0.545755	23.1173	23.9109	22.7441	16963000000	193	0	Q8BZH4;D3YUW8;D3YUX1;B9EIG6;Q0VGT3;F7D0L1	Q8BZH4;D3YUW8;D3YUX1;B9EIG6;Q0VGT3	Pogo transposable element with ZNF domain	Pogz
20.0597	20.9743	18.4947	20.3326	20.4203	15.4205	16.1009	16.588	18.444	18.393	19.1121	0.9341	0.586411	0.401262	20.3326	16.1009	18.444	1549200000	28	3.93e-98	B9EJ22;E9Q158;P54279;E9QLM4;F6TK25;F6X8D5	B9EJ22;E9Q158;P54279	Mismatch repair endonuclease PMS2	Pms2
18.2449	19.0769	16.89	18.5132	18.74	16.4452	15.4176	15.8766	15.8322	18.3631	17.5356	0.841653	0.514773	1.29046	18.5132	15.8766	17.5356	627640000	5	9.75e-187	B9EJ23;B1AUH5;F7CD87	B9EJ23		Cask
22.5863	22.4862	22.1189	23.7789	22.9672	22.4495	22.6544	22.1489	22.2677	22.152	21.3743	0.631161	0.254256	0.485861	22.5863	22.4495	22.152	12111000000	150	1.84e-204	B9EJ80	B9EJ80		Pdzd8
23.1339	24.1878	22.7978	25.0374	24.0419	22.6871	23.0345	23.2485	22.9996	22.9313	22.5497	0.891663	0.28333	0.24245	24.0419	23.0345	22.9313	20159000000	193	1.43e-284	B9EJ86;G3X9N6	B9EJ86;G3X9N6	Oxysterol-binding protein	Osbpl8
18.6381	17.4784	15.896	18.7793	17.5176	18.0777	17.8794	17.2604	14.6417	16.922	17.7409	1.15914	0.426314	1.606	17.5176	17.8794	16.922	543620000	7	6.51e-52	Q64487;G3UYU6;Q64487-12;G3UX60;G3UWK6;E9Q7I7;E9PVW8;E9QQ27;B9EJA3;G3UY75;Q64487-1;Q64487-11;Q64487-9;Q64487-10;Q64487-7;Q64487-8;Q64487-5;Q64487-6;F7C4P7;Q64487-2;Q64487-3;E9QM93;G3UX75	Q64487;G3UYU6;Q64487-12;G3UX60;G3UWK6;E9Q7I7;E9PVW8;E9QQ27;B9EJA3;G3UY75;Q64487-1;Q64487-11;Q64487-9;Q64487-10;Q64487-7;Q64487-8;Q64487-5;Q64487-6;F7C4P7;Q64487-2;Q64487-3;E9QM93	Receptor-type tyrosine-protein phosphatase delta	Ptprd
24.7988	25.3396	24.9653	27.0641	25.598	25.5723	25.6424	25.3621	25.0983	24.7933	23.723	0.900722	0.145869	0.722268	25.3396	25.5723	24.7933	32659000000	200	0	O35387;B9EJR4;G3X9M8	O35387;B9EJR4;G3X9M8	HCLS1-associated protein X-1	Hax1
19.8368	19.4779	19.3149	20.0378	20.0189	18.1641	18.8946	18.754	19.2844	20.5079	19.1384	0.326041	0.387595	0.752086	19.8368	18.754	19.2844	4140500000	39	3.47e-165	B9EJR8	B9EJR8		Heatr2
14.9758	15.0789	18.0063	17.6116	14.7282	18.3686	18.2157	17.5953	16.29	18.3589	16.3478	1.58944	0.409526	1.17815	15.0789	18.2157	16.3478	154670000	7	3.1e-15	Q8C176;B9EJX5	Q8C176;B9EJX5	Transcription initiation factor TFIID subunit 2	Taf2
23.2603	22.7368	22.9483	24.7186	22.816	25.1753	25.7561	25.7481	23.5241	23.7334	23.5427	0.819918	0.333039	0.115844	22.9483	25.7481	23.5427	20264000000	68	1.48e-107	Q9D0W5;B9EJX8	Q9D0W5;B9EJX8	Peptidyl-prolyl cis-trans isomerase-like 1;Peptidyl-prolyl cis-trans isomerase	Ppil1
20.7471	21.5602	16.856	23.0225	21.7178	15.9357	20.9947	20.94	19.6283	20.2812	16.9635	2.34072	2.90515	1.75758	21.5602	20.94	19.6283	4157900000	36	1.83e-100	B9EKI3;D6RJK7	B9EKI3;D6RJK7	TATA element modulatory factor	Tmf1
21.5376	22.4939	21.7229	23.0345	22.6098	20.8398	21.2229	21.4163	21.781	21.8229	21.6023	0.629546	0.293406	0.117156	22.4939	21.2229	21.781	6217500000	72	1.09e-188	B9EKR1;E9PVE3	B9EKR1;E9PVE3		Ptprz1
18.1626	18.3164	16.1456	20.569	18.6893	16.5921	14.7587	16.2339	19.0222	17.8086	18.5496	1.57569	0.971758	0.611727	18.3164	16.2339	18.5496	6121700000	54	0	B9EKS2;Q6ZPY7;Q6ZPY7-2	B9EKS2;Q6ZPY7;Q6ZPY7-2	Lysine-specific demethylase 3B	Kdm3b
23.1429	23.611	22.9026	23.9865	23.6389	21.6521	20.4237	22.1751	22.3627	21.7444	21.2444	0.431043	0.899064	0.560192	23.611	21.6521	21.7444	3485700000	53	2.99e-39	Q8BHF7;B9EKS7;F8WI04;F2Z427	Q8BHF7;B9EKS7;F8WI04;F2Z427	CDP-diacylglycerol--glycerol-3-phosphate 3-phosphatidyltransferase, mitochondrial	Pgs1
27.1512	27.3726	25.9985	27.9463	27.3585	26.1454	26.5436	26.5921	26.2981	26.315	25.8108	0.716219	0.245105	0.286346	27.3585	26.5436	26.2981	46823000000	207	6.7e-122	Q9D517;C4B4E7;D3YUW0;D3Z1M6	Q9D517;C4B4E7	1-acyl-sn-glycerol-3-phosphate acyltransferase gamma	Agpat3
22.0321	23.0041	21.6167	23.9334	22.7021	24.4168	23.5253	22.8156	21.9579	21.8673	21.9605	0.897835	0.802318	0.0530744	22.7021	23.5253	21.9579	12356000000	113	1.06e-219	Q61136;C7G3P2	Q61136;C7G3P2	Serine/threonine-protein kinase PRP4 homolog	Prpf4b
21.1428	20.4083	18.3329	22.0692	20.6288	16.1252	20.0443	18.1713	18.2883	17.5217	16.0147	1.378	1.96019	1.15672	20.6288	18.1713	17.5217	1637100000	24	6.72e-49	Q8CC27;Q8CC27-4;Q8CC27-2;C7IVS7;Q8CC27-3;Q32MF3;Q8R0S4;Q8R0S4-2;A2ATZ5;Q8R0S4-1;A2ATZ6;A2ATZ8;A2ASJ7;F6S5Y2	Q8CC27;Q8CC27-4;Q8CC27-2;C7IVS7;Q8CC27-3;Q32MF3	Voltage-dependent L-type calcium channel subunit beta-2	Cacnb2
19.9567	19.6005	17.8633	17.6979	16.3938	17.2899	17.4505	18.2378	17.1865	16.4692	16.9895	1.46823	0.507305	0.370594	17.8633	17.4505	16.9895	1126300000	13	7.65e-42	Q6DTY7;Q6DTY7-6;C9VZF2;Q6DTY7-5;Q6DTY7-2;Q6DTY7-3;D3Z465;Q6DTY7-4	Q6DTY7;Q6DTY7-6;C9VZF2;Q6DTY7-5;Q6DTY7-2;Q6DTY7-3	6-phosphofructo-2-kinase/fructose-2,6-bisphosphatase 4;6-phosphofructo-2-kinase;Fructose-2,6-bisphosphatase	Pfkfb4
17.329	21.5513	17.5007	23.1753	21.2913	21.0892	20.9046	16.9821	20.7635	20.9031	18.5854	2.61694	2.31978	1.2997	21.2913	20.9046	20.7635	2441600000	32	1.06e-40	Q9JKL5;D0EM45	Q9JKL5;D0EM45	Calcineurin B homologous protein 3	Tesc
24.1733	26.2439	23.9229	26.4644	25.8709	24.8143	25.0278	26.0603	26.1419	26.0939	18.7076	1.19712	0.666353	4.27841	25.8709	25.0278	26.0939	35265000000	145	0	Q8K5B2;D0EW11;D3Z1G3;D3Z6A4	Q8K5B2;D0EW11;D3Z1G3	Multiple coagulation factor deficiency protein 2 homolog	Mcfd2
33.0986	33.3112	32.4958	33.6582	33.1013	30.8689	31.3806	31.4834	31.9512	32.0041	31.8496	0.423025	0.329144	0.0785193	33.1013	31.3806	31.9512	2330000000000	3171	0	P16858;D2KHZ9;E9PX42;E9Q9E5;E9PX72;E9Q5U3;E9Q1S8;F8WJL5;F6ZQM8;E9Q0E3;E9PZL2;E9PZH9;D3YUV0;D3YV03;D3YU05;D3Z1B7;E9Q1F8;F6QXU4;F7D6E8;Q8BJ40	P16858;D2KHZ9;E9PX42;E9Q9E5;E9PX72;E9Q5U3;E9Q1S8;F8WJL5;F6ZQM8;E9Q0E3;E9PZL2;E9PZH9;D3YUV0;D3YV03;D3YU05	Glyceraldehyde-3-phosphate dehydrogenase	Gapdh;Gm6316
22.0828	21.4362	20.1786	22.6794	21.9495	21.0885	20.6623	19.4937	21.8441	20.473	21.0048	0.941573	0.825697	0.691274	21.9495	20.6623	21.0048	2045600000	27	2.67e-54	D3YTP3	D3YTP3		Mtx3
23.9232	24.0504	20.6066	25.9219	24.3677	27.0095	27.2983	26.9916	25.8347	25.5201	24.1863	1.94275	0.172139	0.875139	24.0504	27.0095	25.5201	85852000000	228	7.19e-258	D3YTQ3;F6VQH5;Q9D3U4;F6ZKM7	D3YTQ3;F6VQH5		Hnrpdl
22.2438	21.5161	21.9881	24.1223	23.2782	22.9233	22.2429	21.7713	21.3231	21.0385	20.9533	1.05464	0.579145	0.193652	22.2438	22.2429	21.0385	8314400000	41	5.85e-210	Q9Z2D8;Q9Z2D8-2;D3YTR5;D3YTR4;F6WZH1	Q9Z2D8;Q9Z2D8-2;D3YTR5;D3YTR4;F6WZH1	Methyl-CpG-binding domain protein 3	Mbd3
17.0952	21.7233	16.4131	22.3654	21.0311	20.7244	19.0412	19.3228	19.7483	20.187	18.748	2.76384	0.901567	0.737539	21.0311	19.3228	19.7483	1762500000	21	3.85e-155	Q8R0G7;D3YTR6;D3YWA9;D6REG2;D3YWU4	Q8R0G7;D3YTR6;D3YWA9	Protein spinster homolog 1	Spns1
26.3354	27.3009	26.2221	28.3478	27.0199	26.9327	27.1479	26.9451	26.2453	26.4913	26.0038	0.857919	0.120825	0.243754	27.0199	26.9451	26.2453	44162000000	189	7.47e-44	Q9R0P6;D3YWT0;D3Z569;D3YTS1	Q9R0P6;D3YWT0;D3Z569;D3YTS1	Signal peptidase complex catalytic subunit SEC11A	Sec11a
19.6905	20.0208	18.5758	20.9708	20.7502	19.5764	18.6946	18.5684	19.2438	17.2491	18.0273	0.952603	0.549176	1.00534	20.0208	18.6946	18.0273	1062500000	19	1.96e-50	Q68FD9;D3YTS3;F7ATU7	Q68FD9;D3YTS3;F7ATU7	UPF0606 protein KIAA1549	Kiaa1549;D630045J12Rik
20.4994	16.7905	18.9169	16.9852	18.6656	17.5192	17.0061	18.0576	16.1819	17.5989	18.9527	1.52752	0.525801	1.38552	18.6656	17.5192	17.5989	791440000	14	5.3e-75	D3YTT6;Q9DBS9;F7C630;D3Z194;F8WH20	D3YTT6;Q9DBS9;F7C630;D3Z194;F8WH20	Oxysterol-binding protein;Oxysterol-binding protein-related protein 3	Osbpl3
20.7402	20.8283	23.15	21.3965	24.4089	23.3026	21.4603	23.7949	22.6645	22.8607	21.8461	1.61203	1.23064	0.538158	21.3965	23.3026	22.6645	2420100000	15	2.83e-30	D3YTZ9;Q8BPM6;Q8BPM6-2;Q8BPM6-3	D3YTZ9;Q8BPM6;Q8BPM6-2;Q8BPM6-3	Protein RIC-3	Ric3
23.81	24.7831	23.7785	24.9919	24.5067	22.2784	22.3438	22.5476	23.1315	23.3272	23.1051	0.556662	0.140404	0.121328	24.5067	22.3438	23.1315	6076400000	47	1.65e-52	Q7TN33;D3YU11;D6RHP1;D6RGB9	Q7TN33;D3YU11;D6RHP1;D6RGB9	CUGBP Elav-like family member 6	Celf6
27.9906	28.2951	27.3293	29.376	27.8193	25.2777	24.9512	25.8636	26.6087	26.7242	26.3101	0.763499	0.462305	0.21369	27.9906	25.2777	26.6087	90636000000	378	9.78e-232	Q8K2T1;D3YU12;Q8K2T1-2;G5E8S7;Q8K2T1-3	Q8K2T1;D3YU12;Q8K2T1-2;G5E8S7;Q8K2T1-3	NmrA-like family domain-containing protein 1	Nmral1
23.6017	23.6501	22.2862	24.6279	23.8164	23.6252	23.8662	24.8807	23.5322	23.7474	22.3613	0.841417	0.666279	0.745944	23.6501	23.8662	23.5322	22420000000	198	0	Q9WU40;E9QP59;D3YU56;Q9WU40-2	Q9WU40;E9QP59;D3YU56;Q9WU40-2	Inner nuclear membrane protein Man1	Lemd3
23.8305	23.3418	22.2591	24.1924	23.9544	20.4074	22.2451	21.824	22.8286	22.0361	22.2511	0.767913	0.962741	0.409835	23.8305	21.824	22.2511	8158000000	83	1.93e-111	Q9WVM3;D3YU58	Q9WVM3;D3YU58	Anaphase-promoting complex subunit 7	Anapc7
23.7777	24.1934	23.2513	24.2945	24.0817	21.8473	22.9359	22.083	23.4315	22.5918	22.4256	0.420878	0.572719	0.53922	24.0817	22.083	22.5918	9944600000	58	7.83e-167	D3YU96;P63034-3;Q99KH2;P63034-2;P63034;D3YU95;D6RCZ5;D3Z5C3;Q80YW0;Q05D35;Q3U0C0;Q571J1	D3YU96;P63034-3;Q99KH2;P63034-2;P63034;D3YU95;D6RCZ5;D3Z5C3	Cytohesin-2	Cyth2
22.681	23.1133	22.192	24.0743	22.9701	18.1427	18.0819	19.5885	18.8946	17.3547	18.2025	0.693233	0.852826	0.771261	22.9701	18.1427	18.2025	21623000000	164	0	D3YUD3;E9Q9A0;D3YUL8;D3Z230;Q3UEQ1;D3YTM1;Q9EPW0;E9QAD0;Q9EPW0-2	D3YUD3;E9Q9A0;D3YUL8;D3Z230;Q3UEQ1;D3YTM1;Q9EPW0;E9QAD0;Q9EPW0-2	Type I inositol 3,4-bisphosphate 4-phosphatase	Inpp4a
28.5989	29.0633	28.3118	29.8858	29.0408	27.871	28.2124	28.3969	28.2929	27.9858	27.7893	0.596414	0.266822	0.253816	29.0408	28.2124	27.9858	212000000000	523	0	Q91YT0;D3YUM1;D3Z1U9;D3Z0K1;D3YXX5;D6RG60	Q91YT0;D3YUM1;D3Z1U9	NADH dehydrogenase [ubiquinone] flavoprotein 1, mitochondrial	Ndufv1
19.5509	20.0781	16.699	21.7102	20.7077	16.7264	17.0608	16.629	17.7549	18.6246	17.8002	1.88517	0.226481	0.489569	20.0781	16.7264	17.8002	1938900000	34	1.18e-45	Q0P5W1;Q0P5W1-3;F8WI64;D3YUP0;Q0P5W1-2;Q8CIG5;F6ZLN8;D3Z5P1;D3YU67	Q0P5W1;Q0P5W1-3;F8WI64;D3YUP0;Q0P5W1-2;Q8CIG5;F6ZLN8	Vacuolar protein sorting-associated protein 8 homolog	Vps8
20.847	22.2398	21.493	22.1284	20.2147	24.2344	22.6875	19.2698	18.3737	16.2003	18.6664	0.859365	2.54037	1.34728	21.493	22.6875	18.3737	8496100000	45	1.19e-185	Q9WVG6;Q9WVG6-2;D3YUP1;D6RFA7	Q9WVG6;Q9WVG6-2;D3YUP1	Histone-arginine methyltransferase CARM1	Carm1
17.0507	18.2638	19.2984	21.0544	20.0317	19.1005	20.9136	17.1964	19.2966	18.2312	19.1924	1.55065	1.85879	0.587345	19.2984	19.1005	19.1924	2064700000	17	2.86e-41	Q9R1V6;Q9R1V6-10;Q9R1V6-5;Q9R1V6-4;Q9R1V6-17;D3YUP9;Q9R1V6-6;E9Q767;D6QSS8;Q9R1V6-7;E9QLC5;Q9R1V6-13;Q9R1V6-15;Q9R1V6-8;Q9R1V6-14;Q9R1V6-11;Q9R1V6-12;Q9R1V6-19;Q9R1V6-2;Q9R1V6-20;Q9R1V6-1;Q9R1V6-9;Q9R1V6-18;Q9R1V6-21;Q9R1V6-16;D3YUQ0;F7CDH3;F7BXL9;F6SK63;F6XRZ6;F6TDF4;F7AYY9;F6VJ78;F7BZ55;F7DAP1;F6XIT3;F6PZ09	Q9R1V6;Q9R1V6-10;Q9R1V6-5;Q9R1V6-4;Q9R1V6-17;D3YUP9;Q9R1V6-6;E9Q767;D6QSS8;Q9R1V6-7;E9QLC5;Q9R1V6-13;Q9R1V6-15;Q9R1V6-8;Q9R1V6-14;Q9R1V6-11;Q9R1V6-12;Q9R1V6-19;Q9R1V6-2;Q9R1V6-20;Q9R1V6-1;Q9R1V6-9;Q9R1V6-18;Q9R1V6-21;Q9R1V6-16	Disintegrin and metalloproteinase domain-containing protein 22	Adam22
22.282	22.0407	22.4332	23.1829	22.4055	19.4344	20.5858	19.0156	21.0832	20.9075	21.028	0.428187	0.813085	0.0898502	22.4055	19.4344	21.028	1674100000	21	4.98e-33	Q6PDC0;D3YUQ5	Q6PDC0;D3YUQ5	RUN domain-containing protein 3B	Rundc3b
20.7691	20.9892	18.1086	20.5377	20.0994	17.0382	17.1882	15.4597	18.8959	18.1977	15.875	1.16142	0.957591	1.58157	20.5377	17.0382	18.1977	2778700000	16	7.03e-81	D3YUS5;E9PYD8;E9PW37	D3YUS5;E9PYD8;E9PW37		Rasal2
17.5839	16.6973	17.007	17.8852	18.1619	17.9418	14.406	17.501	18.0781	16.3265	18.0283	0.607347	1.92679	0.997222	17.5839	17.501	18.0283	3003100000	31	2.32e-124	Q8VBX6;Q8VBX6-2;E9QMC3;D3YUX2;Q8VBX6-4;Q8VBX6-3;F8WGE8;B2RQR2;A3KG81;A3KG84;A3KG83;A3KG82;Q8VBX6-5;F7D0H8	Q8VBX6;Q8VBX6-2;E9QMC3;D3YUX2;Q8VBX6-4;Q8VBX6-3;F8WGE8;B2RQR2;A3KG81	Multiple PDZ domain protein	Mpdz
20.5981	17.219	18.2575	20.3145	19.6399	17.9403	15.4451	18.4554	18.1431	18.3738	16.0682	1.43203	1.61003	1.26979	19.6399	17.9403	18.1431	429850000	7	1.8e-35	P70182;D3YUY3;F8WI18;F8WIX5;P70182-2;F8WIX4	P70182;D3YUY3;F8WI18;F8WIX5;P70182-2;F8WIX4	Phosphatidylinositol 4-phosphate 5-kinase type-1 alpha	Pip5k1a
19.2275	20.1306	17.844	21.4715	20.9724	19.003	18.0988	18.6831	18.8598	18.4219	16.5815	1.44464	0.458497	1.20896	20.1306	18.6831	18.4219	1897500000	23	1.77e-48	P98195;P98195-2;D3YV00;E9QAR9	P98195;P98195-2;D3YV00	Probable phospholipid-transporting ATPase IIB	Atp9b
23.2199	24.1808	23.4826	24.6569	24.4516	22.715	22.5954	22.6968	22.6239	23.2194	22.2904	0.621368	0.0644431	0.470618	24.1808	22.6968	22.6239	3682700000	49	3.21e-33	D3YVC9;Q8C0K5;Q8C0K5-2	D3YVC9;Q8C0K5	Graves disease carrier protein homolog	Slc25a16
22.2439	22.3727	22.5651	22.4081	22.5382	20.644	21.3163	17.7668	19.209	20.3937	18.8752	0.130632	1.88544	0.797995	22.4081	20.644	19.209	6916100000	63	1.45e-87	D3YVE8	D3YVE8	Solute carrier family 35 member G2	Slc35g2
17.9466	18.2717	16.3122	19.1728	17.8333	16.2356	16.8875	19.0241	19.3169	19.1514	15.8251	1.03509	1.45864	1.96995	17.9466	16.8875	19.1514	1865800000	24	2.47e-69	P23249;D3YVL0;E9PW39;D3YYR1	P23249;D3YVL0;E9PW39	Putative helicase MOV-10	Mov10
18.1921	17.7961	21.3041	22.2254	20.6771	20.2484	20.0836	20.8586	21.214	21.0769	18.053	1.95126	0.408275	1.78674	20.6771	20.2484	21.0769	576400000	12	4.6e-26	Q9QY73;D3YVM2;D3Z0H8	Q9QY73;D3YVM2	Transmembrane protein 59	Tmem59
19.1826	21.5859	21.2471	21.984	18.213	20.7837	20.6984	16.1469	20.8384	20.423	15.2698	1.64992	2.65278	3.10208	21.2471	20.6984	20.423	1970500000	14	2.37e-15	O55102;D3YVM8;D3Z4L7	O55102;D3YVM8	Biogenesis of lysosome-related organelles complex 1 subunit 1	Bloc1s1
17.6705	17.1542	17.5344	16.2992	18.5903	24.1398	24.5073	24.3886	24.1831	23.6869	24.125	0.831845	0.187549	0.27127	17.5344	24.3886	24.125	840680000	8	1.66e-10	D3YVS7;Q8K353	D3YVS7;Q8K353	Cysteine-rich and transmembrane domain-containing protein 1	Cystm1
24.9675	25.0713	24.8801	26.4558	25.9536	24.2351	24.2975	24.1768	24.5876	24.6309	23.8163	0.700896	0.060362	0.458322	25.0713	24.2351	24.5876	37837000000	313	0	D3YVW2;F6RUD1	D3YVW2		Golim4
20.5849	17.3918	20.5529	21.5547	20.6549	18.3134	19.6053	16.4236	16.9142	18.2298	16.5284	1.59587	1.60019	0.892039	20.5849	18.3134	16.9142	2301700000	19	9.22e-93	Q14AI0;D3YVY9	Q14AI0;D3YVY9	Sister chromatid cohesion protein DCC1	DSCC1;Dscc1
15.8692	17.0586	19.4602	17.6024	23.3973	19.2431	22.0881	21.4944	22.5629	16.5762	18.4463	2.93906	1.50083	3.06279	17.6024	21.4944	18.4463	9246000000	4	4.64e-08	Q6NXY1;D3YW06;Q6NXY1-4;F6T4B0	Q6NXY1;D3YW06;Q6NXY1-4	WD repeat-containing protein 67	Wdr67
16.4101	17.8675	19.5128	20.9342	20.2733	18.6345	18.9541	19.9114	19.6267	19.2568	19.2067	1.84496	0.66446	0.229396	19.5128	18.9541	19.2568	472770000	10	3.95e-20	D3YW26;D3Z4Z0	D3YW26;D3Z4Z0		Tada2b
18.9644	25.7979	24.8604	25.9101	24.7653	24.357	24.6872	23.7447	24.4708	24.1691	21.6744	2.89596	0.478235	1.53484	24.8604	24.357	24.1691	2920200000	14	0.00044321	Q9CR64;E0CY07;Q9CR64-2;D3YW38	Q9CR64;E0CY07;Q9CR64-2;D3YW38	Protein kish-A	Tmem167a;Tmem167
19.8338	17.9115	17.8026	21.7551	19.9621	23.7195	23.9564	23.3934	21.9392	22.4905	20.8715	1.64346	0.282675	0.823111	19.8338	23.7195	21.9392	6910100000	46	3.73e-61	Q8VC31;G3X927;D3YW42;G3UXR7;G3UYE3;D3Z1Q6	Q8VC31;G3X927;D3YW42	Coiled-coil domain-containing protein 9	Ccdc9
25.8839	25.3358	24.765	27.1707	25.7427	24.2531	24.659	23.2991	24.788	24.8463	23.9284	0.890754	0.698116	0.513947	25.7427	24.2531	24.788	34171000000	164	5.44e-292	D3YW48;O88456;Q9D7J7	D3YW48;O88456	Calpain small subunit 1	Capns1
17.5363	20.1499	18.6648	20.2398	20.7481	18.714	16.1187	20.5722	19.6679	18.9286	17.7116	1.33003	2.23689	0.987823	20.1499	18.714	18.9286	3499300000	18	3.09e-19	Q61838;D3YW52	Q61838;D3YW52	Alpha-2-macroglobulin;Alpha-2-macroglobulin 165 kDa subunit;Alpha-2-macroglobulin 35 kDa subunit	A2m;Pzp
17.0875	17.8839	20.1924	20.3729	17.1389	15.8696	15.4805	17.3508	19.205	18.9803	17.0961	1.62735	0.986861	1.15817	17.8839	15.8696	18.9803	166480000	2	0.0013283	Q7TT16;Q7TT16-2;D3YWA2	Q7TT16;Q7TT16-2;D3YWA2	Inositol polyphosphate multikinase	Ipmk
20.9745	17.9119	20.9825	24.4655	22.6584	20.1093	18.5201	19.6138	20.2399	20.6021	19.825	2.424	0.813148	0.388848	20.9825	19.6138	20.2399	2133000000	13	2.78e-42	Q9Z1M4;D3YWB8;D6RH86;E9PUN3;Q80X26;Q99JU0	Q9Z1M4;D3YWB8;D6RH86;E9PUN3	Ribosomal protein S6 kinase beta-2	Rps6kb2
18.2071	22.7547	16.8361	24.4102	23.9113	21.8049	22.7335	21.886	22.3714	16.2213	22.5236	3.46669	0.514317	3.5955	22.7547	21.886	22.3714	1733300000	23	5.24e-26	Q9JM93;D3YWC2;D3Z6F1	Q9JM93;D3YWC2;D3Z6F1	ADP-ribosylation factor-like protein 6-interacting protein 4	Arl6ip4
17.9651	17.6411	22.3663	22.5911	23.2503	21.5377	22.1311	23.2081	23.4125	23.4746	21.9249	2.72368	0.846786	0.877343	22.3663	22.1311	23.4125	1199200000	17	2.92e-31	D3YWD5;Q9D2V8;D3YYM9;D6RI23	D3YWD5;Q9D2V8;D3YYM9;D6RI23	Major facilitator superfamily domain-containing protein 10	Mfsd10
19.7352	18.0365	17.119	18.9418	20.6404	15.2023	18.4772	20.0379	17.9668	17.8001	17.7377	1.38255	2.46792	0.118441	18.9418	18.4772	17.8001	7259900000	65	4.73e-118	D3YWD8;Q2VWQ2;D3YV40	D3YWD8;Q2VWQ2	Protein kinase C-binding protein NELL1	Nell1
22.7001	23.5287	21.3981	24.6815	22.288	20.8575	20.7041	21.3865	22.3911	21.5432	21.7038	1.24873	0.358013	0.45039	22.7001	20.8575	21.7038	8481500000	71	1.6e-107	Q9DBU0;D3YWH4;D3Z6X7;D6RGM8;D3Z279;D3YYW1	Q9DBU0;D3YWH4;D3Z6X7;D6RGM8;D3Z279;D3YYW1	Transmembrane 9 superfamily member 1	Tm9sf1
23.7002	23.494	23.275	24.7491	22.9945	22.5581	22.7769	21.5301	22.7458	22.3613	20.7983	0.671734	0.665728	1.03147	23.494	22.5581	22.3613	2298400000	35	2.53e-108	F6T1N2;D3YWI4;E9Q1I6;F8WHT5;P19258;G3UVW1;D6RI47	F6T1N2;D3YWI4;E9Q1I6;F8WHT5;P19258;G3UVW1;D6RI47	Protein Mpv17	Mpv17
22.9598	23.9855	23.5417	24.9453	22.738	22.4407	21.4127	23.1429	21.4003	20.2481	20.9053	0.881609	0.870197	0.577999	23.5417	22.4407	20.9053	3811800000	33	1.31e-24	P56581;Q3TPW4;D3YWL0;Q5U3M4;H3BL22;D3Z417;H3BLR1;H3BJJ4	P56581;Q3TPW4;D3YWL0;Q5U3M4;H3BL22;D3Z417;H3BLR1	G/T mismatch-specific thymine DNA glycosylase	Tdg
21.7131	21.6505	19.4414	21.966	21.9339	16.0582	16.554	16.7447	20.5429	20.0583	17.8728	1.07062	0.354369	1.42248	21.7131	16.554	20.0583	1977000000	18	3.07e-30	D3YWN5;G5E8R5;E9Q8C9;E9QM16;Q91YK0;Q91YK0-2;D6RIL3;Q91YK0-3;D3YUD9	D3YWN5;G5E8R5;E9Q8C9;E9QM16;Q91YK0;Q91YK0-2;D6RIL3;Q91YK0-3	Leucine-rich repeat-containing protein 49	Lrrc49
21.9144	22.3849	17.366	23.6092	22.8111	21.2356	22.4233	20.7213	20.4007	20.265	20.9915	2.45682	0.87292	0.386278	22.3849	21.2356	20.4007	4141200000	40	1.68e-108	Q80TI0;Q80TI0-2;Q80TI0-3;D3YWR0;Q80TI0-4;F7BFL8	Q80TI0;Q80TI0-2;Q80TI0-3;D3YWR0;Q80TI0-4;F7BFL8	GRAM domain-containing protein 1B	Gramd1b
22.0493	21.477	20.6721	21.8994	21.0009	20.7618	21.7512	20.7308	20.1824	19.8697	20.0695	0.583971	0.580386	0.15835	21.477	20.7618	20.0695	3382300000	39	4.52e-141	D3YWS8;Q8CBY3;D3YXV8;Q8CBY3-3;D3Z042;D3YY84	D3YWS8;Q8CBY3;D3YXV8	Leukocyte receptor cluster member 8 homolog	Leng8
26.9973	27.4569	26.6633	27.7882	27.1039	27.0676	27.5362	27.1656	26.7416	26.9506	26.3577	0.433108	0.247162	0.300718	27.1039	27.1656	26.7416	59166000000	219	1.17e-296	D3Z3N4;D3YWT1;D3Z6Y3	D3Z3N4;D3YWT1		Hnrnph3
20.7812	20.2159	19.2319	21.5913	21.2264	21.356	21.7143	21.7736	20.6365	20.9234	19.044	0.925565	0.225936	1.01246	20.7812	21.7143	20.6365	24895000000	208	0	D3YWX2;F6YTL8;Q9R0I7;E9Q803;E9QAW2	D3YWX2;F6YTL8;Q9R0I7;E9Q803	YLP motif-containing protein 1	Ylpm1
19.1825	18.0297	17.095	19.0547	18.3789	15.3402	16.3086	17.3835	17.1239	17.946	17.5824	0.846773	1.02211	0.411962	18.3789	16.3086	17.5824	2350900000	10	7.31e-46	Q925T6;Q925T6-3;Q925T6-2;H7BX90;H7BX09;D3YWY4;D3Z6T4;D3YZL8;Q6GQT7;Q6X4T6;Q925T6-4;D3Z066;D3Z6R6;G3XA20;E0CXS4	Q925T6;Q925T6-3;Q925T6-2;H7BX90;H7BX09;D3YWY4;D3Z6T4;D3YZL8;Q6GQT7	Glutamate receptor-interacting protein 1	Grip1
24.531	25.0493	23.5839	24.7818	24.3576	22.8677	22.8641	23.2012	23.5898	23.8447	23.7391	0.555406	0.193594	0.128073	24.531	22.8677	23.7391	3575400000	22	4.09e-58	Q8BGS7;D3YX12;Q8BGS7-2;D3Z5Y5	Q8BGS7;D3YX12;Q8BGS7-2;D3Z5Y5	Choline/ethanolaminephosphotransferase 1	Cept1
18.8337	19.8953	16.6407	18.4569	17.4694	20.4917	21.7762	19.053	15.4242	15.5739	16.746	1.25392	1.36233	0.723808	18.4569	20.4917	15.5739	2099000000	22	3.69e-37	Q8VEK6;D3YX13;D3YUP8	Q8VEK6;D3YX13;D3YUP8	Inhibitor of growth protein 3	Ing3
18.8323	20.7253	16.8189	21.1341	16.7794	16.7368	16.2619	19.836	17.422	16.4042	15.2996	2.07042	1.941	1.0615	18.8323	16.7368	16.4042	242250000	6	1.19e-18	Q61153;D3YX15;D3YVM7	Q61153;D3YX15	Type I iodothyronine deiodinase;Iodothyronine deiodinase	Dio1
17.1936	19.3334	15.3199	20.9587	18.2571	15.7009	16.8215	18.5453	17.6822	15.7077	18.7675	2.13338	1.43282	1.55128	18.2571	16.8215	17.6822	215530000	4	1.43e-10	E9PVW4;D3YX43;E9Q5Z8	E9PVW4;D3YX43;E9Q5Z8	V-set and immunoglobulin domain-containing protein 10	Vsig10
18.2576	19.6551	18.1982	19.9143	17.4367	17.6562	16.6612	15.47	16.0967	17.0624	14.9919	1.05237	1.09457	1.03603	18.2576	16.6612	16.0967	2702900000	36	1.24e-88	Q8K368;D3YX57;Q8K368-4;Q8K368-2;F2Z414;D3YVC7	Q8K368;D3YX57;Q8K368-4	Fanconi anemia group I protein homolog	Fanci
21.2387	22.0634	21.2213	22.9225	21.9341	20.0746	19.3986	15.4693	20.674	20.5841	20.6319	0.701506	2.4868	0.0449797	21.9341	19.3986	20.6319	1797900000	28	1.63e-35	Q7TNM2;D3YXA6;Q3TC52;Q7TNM2-2;E9PUI3	Q7TNM2;D3YXA6;Q3TC52;Q7TNM2-2;E9PUI3	Tripartite motif-containing protein 46	Trim46
19.5761	18.6673	17.8209	22.861	16.6859	24.043	24.1659	25.7	22.9965	22.0466	23.2577	2.3463	0.923239	0.637351	18.6673	24.1659	22.9965	12667000000	41	7.92e-66	P63054;D3YXH0	P63054;D3YXH0	Purkinje cell protein 4	Pcp4;Igsf5
20.6042	21.2	20.3033	21.3755	21.3468	18.9091	17.7397	16.9918	17.9744	20.7844	17.3404	0.484129	0.966341	1.83299	21.2	17.7397	17.9744	3017700000	31	8.69e-143	D3YXJ0;A0JP53	D3YXJ0;A0JP53		Dgkh
19.4188	18.3553	19.0524	19.2456	17.2092	20.1874	17.2021	17.879	16.3676	16.0576	17.127	0.904195	1.56519	0.550213	19.0524	17.879	16.3676	810500000	8	5.75e-50	D3YXJ5	D3YXJ5		Fam84b
16.8418	17.5103	16.745	18.8299	18.265	17.5314	16.2523	19.2034	17.275	17.9542	18.0859	0.902973	1.4799	0.435166	17.5103	17.5314	17.9542	166680000	3	3.35e-16	D3YXK0;F8VPS9	D3YXK0		Jakmip2
21.0732	21.3324	18.0632	21.8697	21.03	20.587	20.0843	16.4415	17.5495	19.8168	20.1396	1.49713	2.26229	1.41147	21.0732	20.0843	19.8168	1614200000	21	2.64e-46	D3YXK1	D3YXK1	Atherin	Samd1
22.5803	23.3326	22.3265	25.578	23.6714	26.7807	27.8878	27.1032	25.7817	26.1118	24.6486	1.28437	0.569396	0.767445	23.3326	27.1032	25.7817	106000000000	363	0	D3YXK2;E9PZM6	D3YXK2	Scaffold attachment factor B1	Safb
16.2003	22.6565	17.2696	21.2919	21.4892	17.7232	17.4597	17.3485	16.6819	18.0192	15.4812	2.85472	0.19244	1.26961	21.2919	17.4597	16.6819	434620000	4	1.87e-20	D3YXN7;Q8BJU2	D3YXN7;Q8BJU2	Tetraspanin-9	Tspan9
26.5429	26.0025	26.0411	27.8416	26.7187	24.4079	24.5601	24.74	26.7248	25.5233	24.8296	0.745652	0.166242	0.958872	26.5429	24.5601	25.5233	30910000000	101	6.83e-103	Q9D1G2;D3YXP6;Q9D1G2-2;Q9D1G2-3	Q9D1G2;D3YXP6;Q9D1G2-2	Phosphomevalonate kinase	Pmvk
17.0231	17.6921	18.251	17.814	17.788	16.456	18.4992	17.8802	17.3071	17.078	16.6567	0.442059	1.04771	0.329899	17.788	17.8802	17.078	7648800000	53	2.33e-226	Q80U40;Q80U40-2;D3YXR8	Q80U40;Q80U40-2;D3YXR8	RIMS-binding protein 2	Rimbp2
16.3329	16.7845	18.2232	16.7865	17.1441	20.7692	20.6787	22.5063	18.4441	16.79	16.9935	0.714024	1.03004	0.902006	16.7865	20.7692	16.9935	813170000	8	2.38e-29	Q9D945;D3YXW1;Q9D945-2	Q9D945;D3YXW1;Q9D945-2	Protein LLP homolog	Llph
22.5086	19.2687	17.8454	23.0747	17.0483	18.8182	16.9123	16.9702	15.4336	19.0813	18.0189	2.72138	1.08404	1.87609	19.2687	16.9702	18.0189	111100000	2	3.34e-05	D3YXX4;Q9CQ61	D3YXX4;Q9CQ61	Protein unc-50 homolog	Unc50
25.1552	25.3447	24.2651	26.338	25.8584	22.1095	22.9726	23.3629	24.4441	23.8966	23.3069	0.78113	0.64139	0.56873	25.3447	22.9726	23.8966	53602000000	305	0	D3YXZ3;Q91YS4;E9QL75;O88448;D3Z5Y7	D3YXZ3;Q91YS4;E9QL75;O88448	Kinesin light chain 2	Klc2
17.6754	18.2012	15.5345	21.3043	22.056	18.6761	15.0221	16.7988	16.9237	17.8428	16.1248	2.69448	1.82723	0.859701	18.2012	16.7988	16.9237	399020000	6	4.35e-05	Q8R1T4;D3YXZ7	Q8R1T4;D3YXZ7	UDP-N-acetylglucosamine transporter	Slc35a3
22.9878	22.9259	20.8853	23.6083	23.4083	25.0162	25.2765	25.121	25.455	24.9848	24.7289	1.08786	0.130971	0.368282	22.9878	25.121	24.9848	8312200000	46	1.6e-58	Q9D6N5;F6T9K1;Q4FJW2;D3YY09;D3YYC2;G3UXH5	Q9D6N5;F6T9K1;Q4FJW2;D3YY09;D3YYC2;G3UXH5	Dr1-associated corepressor	Drap1
18.1109	18.1475	17.3348	18.8252	17.1202	17.5414	15.5896	17.6074	17.0603	16.7201	18.0334	0.687199	1.1464	0.681593	18.1109	17.5414	17.0603	1172900000	16	7.12e-57	P42337;D3YY41	P42337;D3YY41	Phosphatidylinositol 4,5-bisphosphate 3-kinase catalytic subunit alpha isoform	Pik3ca
21.7745	22.373	20.6525	22.205	21.5931	20.4807	21.4642	21.2808	21.6332	20.2377	20.8905	0.674585	0.522983	0.698233	21.7745	21.2808	20.8905	1204500000	25	4.92e-21	Q91ZD4;D3YY75;Q6ZPV8	Q91ZD4;D3YY75;Q6ZPV8	Vang-like protein 2	Vangl2
17.73	17.7402	17.6072	18.6996	18.3312	16.6722	18.5362	18.3625	17.792	16.3943	17.1813	0.472091	1.02971	0.7007	17.7402	18.3625	17.1813	993620000	16	8.33e-42	O88974;G5E8N3;O88974-4;D3YYC3;O88974-7;O88974-2;O88974-5;O88974-6;O88974-3	O88974;G5E8N3;O88974-4;D3YYC3;O88974-7;O88974-2;O88974-5;O88974-6	Histone-lysine N-methyltransferase SETDB1	Setdb1
16.6796	17.0292	16.2949	19.6554	17.8596	20.4542	20.9426	19.1994	18.3781	17.7555	16.344	1.33435	0.899241	1.04224	17.0292	20.4542	17.7555	1639400000	10	2.61e-20	Q3UTQ7;D3YYD1;Q3UTQ7-2	Q3UTQ7;D3YYD1	PR domain zinc finger protein 10	Prdm10
20.741	20.5292	13.1937	22.2673	18.9576	20.6009	20.4287	20.2722	20.412	20.5004	18.0335	3.52366	0.164413	1.39944	20.5292	20.4287	20.412	1780500000	34	1.12e-67	Q9D2L9;D3YYD2;F6VLR1	Q9D2L9;D3YYD2;F6VLR1	Protein FAM111A	Fam111a
21.5935	21.6068	21.6133	22.8156	21.6456	20.0006	19.931	19.6647	20.7728	20.5581	20.4826	0.537356	0.17729	0.150562	21.6133	19.931	20.5581	3905700000	30	2.98e-161	F8SLP9;D3YYH0;F8SLQ3;Q8C437;Q8C437-3;Q8C437-4;F8SLQ6	F8SLP9;D3YYH0;F8SLQ3;Q8C437;Q8C437-3;Q8C437-4;F8SLQ6	PEX5-related protein	Pex5l
18.1838	19.8864	17.9725	19.8647	20.7938	18.9672	20.1363	19.2696	19.2483	18.2765	17.5489	1.2139	0.606823	0.852619	19.8647	19.2696	18.2765	4419700000	55	5.46e-163	Q3UU96;H7BX44;D3YYN8;E9PVY0;Q3UU96-2;F6Q5A5;F6S5Z6;F6YZJ7;Q3TSA3;F6W0C2	Q3UU96;H7BX44;D3YYN8;E9PVY0;Q3UU96-2;F6Q5A5	Serine/threonine-protein kinase MRCK alpha	Cdc42bpa
18.0794	19.115	19.5737	18.1179	17.9037	14.9195	18.2702	17.6956	17.2728	16.9997	17.3089	0.740397	1.79184	0.169062	18.1179	17.6956	17.2728	1681200000	21	3.39e-78	Q9JL04;D3YYP2;E9Q4T7	Q9JL04;D3YYP2	Formin-2	Fmn2
25.2893	25.5504	24.9519	26.1681	25.3154	26.2304	26.7065	26.3906	25.3679	25.503	25.1988	0.452125	0.242256	0.152417	25.3154	26.3906	25.3679	48554000000	320	1.32e-258	D3YYT1;Q922P9	D3YYT1;Q922P9	Putative oxidoreductase GLYR1	Glyr1
21.0756	20.1788	18.4544	16.8467	19.2117	19.9199	19.8066	20.0387	19.3748	18.8692	19.4848	1.62474	0.116061	0.328303	19.2117	19.9199	19.3748	3112800000	17	3.05e-18	D3YYU8;F7AD47;D3Z0M8;E9PXH7;F7AGE9	D3YYU8;F7AD47		Obsl1
20.1385	16.3724	17.5214	17.5355	17.876	20.4944	20.7213	18.2274	20.4422	19.9515	18.4577	1.38027	1.37903	1.03364	17.5355	20.4944	19.9515	682870000	3	2.27e-11	Q8BM65;Q8BM65-4;D3Z3N9;D3YYV3;Q8BM65-3;Q8BM65-5;Q8BM65-2	Q8BM65;Q8BM65-4;D3Z3N9;D3YYV3;Q8BM65-3;Q8BM65-5;Q8BM65-2	Neuronal tyrosine-phosphorylated phosphoinositide-3-kinase adapter 2	Nyap2
23.5513	23.2031	22.5132	21.8714	23.1538	22.044	23.0746	23.4301	22.5159	22.3242	22.3653	0.666993	0.719929	0.100928	23.1538	23.0746	22.3653	11107000000	79	2.33e-134	D3YYW8;Q91V81-2	D3YYW8;Q91V81-2	RNA-binding protein 42	Rbm42
18.5592	18.7386	21.6	24.9258	18.7502	21.6587	22.3556	20.8091	21.6107	15.2996	20.072	2.77163	0.774506	3.29073	18.7502	21.6587	20.072	1783800000	30	4.73e-22	Q9D882;D3Z7G3;D3YYX8;D3Z2E9;F8WHN9	Q9D882;D3Z7G3;D3YYX8;D3Z2E9;F8WHN9	Uncharacterized protein C10orf35 homolog	2010107G23Rik
22.0232	22.5144	22.1785	22.7872	22.1255	24.4119	24.3675	24.346	23.1043	23.178	22.1183	0.316957	0.033606	0.591691	22.1785	24.3675	23.1043	11103000000	103	4.01e-203	D3YZ08;O35144;O35144-2;E9QM06;F6VIR4;F8WGS9	D3YZ08;O35144;O35144-2;E9QM06	Telomeric repeat-binding factor 2	Terf2
25.8263	24.7931	24.4308	27.2736	26.6369	25.58	25.68	25.9088	24.9658	24.8381	23.8842	1.20009	0.168552	0.591057	25.8263	25.68	24.8381	21760000000	81	8.18e-63	Q9CY66;D3YZ09;Q9CY66-3;G5E8M6;Q9CY66-2;F6SL78	Q9CY66;D3YZ09;Q9CY66-3;G5E8M6;Q9CY66-2	H/ACA ribonucleoprotein complex subunit 1	Gar1
25.597	25.7901	24.3736	25.4529	24.9984	23.7447	24.0796	24.6512	23.6359	24.0364	24.6644	0.566652	0.458371	0.518426	25.4529	24.0796	24.0364	8283300000	47	5.06e-150	D3YZ20;Q6PI63;O08740;D3YZ19	D3YZ20;Q6PI63;O08740;D3YZ19	DNA-directed RNA polymerase II subunit RPB11	Polr2j
18.6236	18.3264	18.1127	17.7619	17.9041	19.7199	19.1462	18.3862	17.547	17.0074	16.2937	0.341981	0.669015	0.628663	18.1127	19.1462	17.0074	213870000	3	5.14e-12	Q8R331;G8JL39;D3YZ34;D3YZ33;D3Z017	Q8R331;G8JL39;D3YZ34;D3YZ33;D3Z017	Zinc finger HIT domain-containing protein 1	Znhit1
17.4055	17.8993	19.0957	20.5743	20.7211	20.0397	19.8292	18.6945	18.8664	19.2041	13.8015	1.50888	0.723581	3.02642	19.0957	19.8292	18.8664	492430000	4	1.63e-08	Q9QXE0;E9PWM4;D3YZ54;D6RDE9;E9Q0K0;E9Q7H7;E9Q9L4	Q9QXE0;E9PWM4;D3YZ54	2-hydroxyacyl-CoA lyase 1	Hacl1
19.6763	22.7173	17.4293	22.3608	21.0182	16.9796	19.2236	18.0412	17.7932	17.2979	18.9325	2.15967	1.12254	0.838178	21.0182	18.0412	17.7932	386680000	6	1.06e-24	D3YZ60;Q9CYZ6	D3YZ60;Q9CYZ6	Uncharacterized protein C19orf60 homolog	2810428I15Rik
21.3847	20.1222	20.7681	24.9109	24.0257	24.4681	24.7962	23.3329	21.9661	23.0035	22.8909	2.1039	0.767852	0.569229	21.3847	24.4681	22.8909	2003700000	31	9.86e-14	Q9ES30;Q4ZJN6;D3YZ61	Q9ES30;Q4ZJN6;D3YZ61	Complement C1q tumor necrosis factor-related protein 3	C1qtnf3
26.8216	27.0225	26.1006	28.1703	27.0618	25.7929	26.3456	26.3307	26.6411	26.4368	25.7191	0.743038	0.314888	0.484237	27.0225	26.3307	26.4368	220000000000	1109	0	D3YZ62;Q99104;D3Z4J3;F6TDE5;B8JK05;F6Z2S4;E9Q1F5;D6RFU0;F6SV01;D3Z135	D3YZ62;Q99104;D3Z4J3	Unconventional myosin-Va	Myo5a
18.4488	18.0743	16.0943	24.4875	17.6326	19.0661	16.7715	21.7594	16.9025	17.5582	16.7599	3.22384	2.4966	0.425747	18.0743	19.0661	16.9025	3728900000	25	2.43e-217	Q8R3B7;Q8R3B7-2;D3YZC8;D3YZC7	Q8R3B7;Q8R3B7-2;D3YZC8;D3YZC7	Bromodomain-containing protein 8	Brd8
17.0983	15.4001	16.3433	20.1495	15.3781	16.6512	15.9406	14.0692	13.5121	18.1011	17.8812	1.96666	1.33378	2.58832	16.3433	15.9406	17.8812	600580000	12	1.41e-29	Q6GQV7;D3YZE7;E9Q9F9;H3BJF7	Q6GQV7;D3YZE7;E9Q9F9	Erythroid differentiation-related factor 1	Edrf1;2700050L05Rik
23.4261	20.8875	17.765	23.3169	23.6286	23.2352	22.6183	22.2457	22.6675	22.4944	22.2048	2.52006	0.499751	0.233782	23.3169	22.6183	22.4944	1913300000	4	3.48e-06	D3YZG8	D3YZG8	Probable bifunctional methylenetetrahydrofolate dehydrogenase/cyclohydrolase 2;NAD-dependent methylenetetrahydrofolate dehydrogenase;Methenyltetrahydrofolate cyclohydrolase	Mthfd2l
20.1227	20.2386	19.8015	22.4394	20.1639	17.2479	16.3005	18.8714	16.7348	15.9723	21.334	1.06755	1.30018	2.90063	20.1639	17.2479	16.7348	952250000	16	8.47e-35	D3YZI9;E9PZZ0;D3Z077;G3UX58	D3YZI9;E9PZZ0;D3Z077;G3UX58		Pgbd5
25.2059	24.4394	23.6704	26.2451	25.7292	25.1224	25.159	25.0348	24.7767	25.1693	23.8642	1.02344	0.0638218	0.669586	25.2059	25.1224	24.7767	26867000000	155	3.69e-208	Q3ULF4;D3YZN4;D3Z1Z1;D3YXB7;F6W695;G3UX97;D3Z342;F6VTG4;G3UYA9	Q3ULF4;D3YZN4;D3Z1Z1;D3YXB7	Paraplegin	Spg7
17.6133	20.8144	20.5833	21.9693	20.8071	20.8123	24.0129	21.0118	22.0441	21.711	18.7592	1.62715	1.79305	1.80807	20.8071	21.0118	21.711	16167000000	90	2.76e-229	D3YZP9;F6SXB0;F7B4D5;REV__Q3TTJ8;REV__Q9D2W5;REV__Q6PEM6;REV__E9QK68	D3YZP9	Coiled-coil domain-containing protein 6	Ccdc6
28.0462	28.3099	27.5463	28.6744	28.9748	26.7304	26.694	26.8903	27.004	27.1768	27.0904	0.55398	0.104425	0.0864	28.3099	26.7304	27.0904	78579000000	193	7.68e-106	D3YZZ5;E9Q7G1	D3YZZ5;E9Q7G1		Tmed7
19.7916	21.2	21.1719	20.8746	19.1101	18.4445	16.881	18.8159	17.5261	16.9633	17.3616	0.934168	1.02683	0.28938	20.8746	18.4445	17.3616	10249000000	99	0	D3Z030;Q6EDY6;D3Z024;E9PU95;Q6EDY6-3;F7AI27;Q6EDY6-2;E9Q4H6;E9Q3Z9	D3Z030;Q6EDY6;D3Z024;E9PU95;Q6EDY6-3;F7AI27	Leucine-rich repeat-containing protein 16A	Lrrc16a
22.8103	23.6672	22.8106	24.5444	23.3508	22.7156	22.5921	22.3731	22.7952	23.0215	20.9799	0.719702	0.173454	1.11913	23.3508	22.5921	22.7952	9999900000	109	5.49e-154	P41216;D3Z041;D3Z457;F6WNZ2;D3YVF6	P41216;D3Z041	Long-chain-fatty-acid--CoA ligase 1	Acsl1
23.5983	21.718	22.6621	24.9988	24.3713	21.0448	22.9821	23.0621	22.2454	21.553	19.9481	1.31227	1.1423	1.17847	23.5983	22.9821	21.553	33599000000	128	0	O88545;D3Z0F5;Q3UIT2;F6QK86	O88545;D3Z0F5;Q3UIT2	COP9 signalosome complex subunit 6	Cops6
20.6878	21.7147	19.7195	22.9146	21.5617	21.2297	19.736	20.0568	21.3315	20.8278	19.1982	1.19564	0.786315	1.11507	21.5617	20.0568	20.8278	791030000	13	2.76e-28	D3Z0I5;Q922Y2;D3Z1L3	D3Z0I5;Q922Y2	Tripartite motif-containing protein 59	Trim59
25.1647	25.4804	23.4906	25.7835	24.8424	24.3444	24.8617	24.4028	24.5143	24.0553	23.277	0.889317	0.283313	0.625478	25.1647	24.4028	24.0553	28689000000	159	9.89e-243	D3Z0K8;D3Z6K1;Q9JLT4;Q9JLT4-2;Q9JLT4-4;Q9JLT4-3	D3Z0K8;D3Z6K1;Q9JLT4;Q9JLT4-2;Q9JLT4-4;Q9JLT4-3	Thioredoxin reductase 2, mitochondrial	Txnrd2
20.9189	21.5863	18.5676	18.6866	18.0291	15.613	17.4755	17.6797	18.2651	16.2433	17.8797	1.5846	1.13885	1.07347	18.6866	17.4755	17.8797	350730000	7	1.26e-19	O88485;O88485-2;D3Z0M6;Q3TYJ3	O88485;O88485-2;D3Z0M6;Q3TYJ3	Cytoplasmic dynein 1 intermediate chain 1	Dync1i1
24.9961	25.1582	24.7267	26.0071	25.59	25.5028	25.6926	25.4742	24.8974	24.8002	24.9095	0.506243	0.118702	0.0599179	25.1582	25.5028	24.8974	98378000000	370	0	D3Z0M9	D3Z0M9		Ddx23
23.2757	23.7231	21.9084	24.3974	24.3247	21.5999	21.8893	21.5888	22.638	22.4332	21.0347	1.01432	0.17038	0.872575	23.7231	21.5999	22.4332	10020000000	93	1.63e-227	Q9Z1E4;D3Z0Q6;Q8VCB3	Q9Z1E4;D3Z0Q6	Glycogen [starch] synthase, muscle	Gys1
21.3925	21.1814	21.4245	21.4153	21.9524	21.0904	22.631	22.6073	22.6217	22.1062	21.4295	0.285927	0.882703	0.597913	21.4153	22.6073	22.1062	4836500000	59	1.74e-93	Q62311;D3Z0T0;D3Z5H6	Q62311;D3Z0T0	Transcription initiation factor TFIID subunit 6	Taf6
15.9284	22.1195	17.7595	21.4309	22.1736	15.8923	17.2215	20.1418	20.2134	17.1509	20.3563	2.86325	2.17383	1.8108	21.4309	17.2215	20.2134	4959200000	21	4.89e-22	E9QLZ1;D3Z0V7;P62500-3;P62500	E9QLZ1;D3Z0V7;P62500-3;P62500	TSC22 domain family protein 1	Tsc22d1
17.9088	16.3989	15.9374	19.9491	18.6722	16.8281	18.133	18.5348	17.6125	16.5576	17.1021	1.64469	0.892284	0.527541	17.9088	18.133	17.1021	1012700000	10	9.09e-43	D3Z4N0;D3Z0X5;Q6PDH0;E9PWB1;F6RUK9;Q6PDH0-2;F6RYD0;D3YVB9;D3YVQ3	D3Z4N0;D3Z0X5;Q6PDH0;E9PWB1;F6RUK9;Q6PDH0-2;F6RYD0	Pleckstrin homology-like domain family B member 1	Phldb1
24.6698	24.6565	22.3282	25.9869	24.0343	23.4095	24.6579	22.9354	23.9862	23.91	23.1706	1.32871	0.889783	0.450503	24.6565	23.4095	23.91	3601800000	39	2.75e-52	Q9JMG3;D3Z108;E9QN77;D3Z5X7	Q9JMG3;D3Z108;E9QN77;D3Z5X7	Transmembrane and ubiquitin-like domain-containing protein 1	Tmub1
23.4882	24.2327	18.1008	24.9948	24.3793	22.1901	21.7072	23.9456	23.9853	23.7266	23.3098	2.81221	1.17795	0.34082	24.2327	22.1901	23.7266	937120000	13	2.15e-06	Q78IW0;G3X9T4;Q8VI64;D3Z134	Q78IW0;G3X9T4;Q8VI64;D3Z134	Protein MGARP	Mgarp
21.7015	22.3234	21.1531	22.5908	21.9629	20.2148	20.1536	20.7047	21.355	21.2533	19.1489	0.558336	0.302065	1.24537	21.9629	20.2148	21.2533	2090600000	26	7.07e-177	P58463;P58463-2;D3Z142;D3Z146;D3YUQ7;D3YV28;Q99JB6;D3YUM2;D3Z4F4;D3Z2Q6;Q53Z59	P58463;P58463-2;D3Z142;D3Z146;D3YUQ7	Forkhead box protein P2	Foxp2
18.1668	21.9839	16.7735	22.7901	19.8935	16.2164	18.1315	16.8513	18.133	17.183	17.6349	2.52349	0.975502	0.475187	19.8935	16.8513	17.6349	177060000	2	9.25e-05	D3Z181;Q6TCG8;Q0VAZ2	D3Z181;Q6TCG8;Q0VAZ2	Progestin and adipoQ receptor family member 3	Paqr3
17.6042	20.7249	17.5418	20.952	18.6618	16.8611	16.4118	18.2318	17.9507	18.3203	16.0414	1.65284	0.948076	1.22307	18.6618	16.8611	17.9507	1066300000	8	1.51e-96	Q8CBH5-2;D3Z183;Q8CBH5	Q8CBH5-2;D3Z183;Q8CBH5	Major facilitator superfamily domain-containing protein 6	Mfsd6
20.4846	20.3976	20.9903	20.9855	19.6674	21.8521	20.79	21.3996	20.6338	18.0446	16.6922	0.543121	0.532983	2.00288	20.4846	21.3996	18.0446	8143700000	54	3.12e-109	Q6P2L6;D3Z197;D3Z357;Q6P2L6-4;D3YUP2;Q6P2L6-3	Q6P2L6;D3Z197;D3Z357;Q6P2L6-4	Histone-lysine N-methyltransferase NSD3	Whsc1l1
21.1857	22.0873	20.3256	22.9633	22.1421	18.9466	19.6927	18.7388	20.9104	20.8157	20.768	1.01076	0.501626	0.0724815	22.0873	18.9466	20.8157	10507000000	104	9.59e-177	Q6ZPE2;D3Z1C0;B2RXX4;H3BKD9;F6S251;D6RG52;F7AWK3	Q6ZPE2;D3Z1C0;B2RXX4	Myotubularin-related protein 5	Sbf1
22.3539	21.5398	19.5493	23.1458	21.2774	21.3555	21.6313	20.1629	20.5875	20.9508	21.2801	1.3479	0.780444	0.346439	21.5398	21.3555	20.9508	1687900000	29	2.14e-26	P70662;P70662-2;D3Z1C5;P70662-3;O55203;O55203-3;O55203-2	P70662;P70662-2;D3Z1C5;P70662-3	LIM domain-binding protein 1	Ldb1
16.5951	17.0463	16.4763	20.9092	20.4687	18.0336	18.912	15.8069	18.7089	15.309	16.1099	2.19747	1.6006	1.77743	17.0463	18.0336	16.1099	370080000	10	8.62e-25	D3Z1F3;Q8BGG6;Q05DT5;D3Z5Y3	D3Z1F3;Q8BGG6;Q05DT5;D3Z5Y3	Motile sperm domain-containing protein 3	Mospd3
20.442	20.2704	19.3559	21.9778	20.4136	18.0767	17.9422	17.9488	18.1947	18.8096	17.7323	0.942879	0.0758206	0.540446	20.4136	17.9488	18.1947	2337000000	31	3.02e-71	Q8C0M0;Q8C0M0-3;Q8C0M0-2;D3Z1F9	Q8C0M0;Q8C0M0-3;Q8C0M0-2;D3Z1F9	WD repeat-containing protein 59	Wdr59
18.7391	16.4329	16.906	18.3719	18.7494	18.7389	16.0427	16.0691	17.5969	16.7995	17.0043	1.09208	1.54909	0.414119	18.3719	16.0691	17.0043	5287700000	10	3.88e-24	D3Z1M4;Q9JLK7-2;Q3URT4;Q9JLK7	D3Z1M4;Q9JLK7-2;Q3URT4;Q9JLK7	Calcium-binding protein 1	Cabp1
21.9531	17.4647	21.0583	23.9819	22.378	14.9292	15.3694	17.874	16.7862	17.668	17.5127	2.42521	1.58843	0.470725	21.9531	15.3694	17.5127	277940000	5	1.29e-14	D3Z1M9;Q52L83;P50615	D3Z1M9;Q52L83;P50615	Protein BTG3	Btg3
22.8081	23.097	21.8874	24.1049	23.8808	23.3314	23.937	23.4073	22.781	22.8368	22.0484	0.888764	0.329923	0.43996	23.097	23.4073	22.781	27751000000	299	0	D3Z1N4;E9Q4Y5;F8VQD1;Q8BSQ9;E9Q7L3;D3Z1W6;E9Q7L2;Q8BSQ9-2;D3YYF2;F6THL5;D3Z3R4;D6RIL0;D6RI94;Q9D7L7	D3Z1N4;E9Q4Y5;F8VQD1;Q8BSQ9;E9Q7L3;D3Z1W6;E9Q7L2;Q8BSQ9-2;D3YYF2;F6THL5;D3Z3R4;D6RIL0;D6RI94	Protein polybromo-1	Pbrm1
17.7526	17.6567	18.1408	17.6187	17.2368	16.4657	16.2329	17.4929	15.764	17.1487	16.0376	0.323392	0.67044	0.733348	17.6567	16.4657	16.0376	198310000	7	1.92e-14	Q69ZN7;Q69ZN7-4;D3Z1Q0;E9Q390;Q69ZN7-2;Q69ZN7-3	Q69ZN7;Q69ZN7-4;D3Z1Q0;E9Q390;Q69ZN7-2	Myoferlin	Myof
22.8089	21.6779	23.7055	24.6523	22.487	23.471	23.6041	23.7464	22.1119	23.488	23.0312	1.14602	0.137726	0.700884	22.8089	23.6041	23.0312	7150300000	51	1.62e-62	E9QQ99;D3Z1Y1;Q9DBY1;E9QNR2;Q9DBY1-2;D3YZH4	E9QQ99;D3Z1Y1;Q9DBY1;E9QNR2;Q9DBY1-2	E3 ubiquitin-protein ligase synoviolin	Syvn1
23.0462	23.0124	16.6416	24.2564	23.2331	23.1779	23.7372	23.9889	22.5218	21.9279	22.6568	3.05927	0.415108	0.387779	23.0462	23.7372	22.5218	2365800000	24	2.12e-38	D3Z285	D3Z285		Nfu1
23.9833	23.6381	23.4108	24.0874	23.5907	22.4386	22.816	22.4086	23.0483	22.1932	20.0292	0.283243	0.227048	1.55612	23.6381	22.4386	22.1932	3760600000	34	4.2e-40	D3Z286	D3Z286		Tmppe
21.4668	22.0645	21.2861	21.9999	21.6673	19.079	18.9635	19.8131	20.2779	20.7534	20.8351	0.335231	0.460809	0.3009	21.6673	19.079	20.7534	2338300000	13	1.11e-21	O54992;O54992-4;O54992-3;D3Z2B0;O54992-2;H9KUZ6;Q3UV25;O54992-5	O54992;O54992-4;O54992-3;D3Z2B0;O54992-2;H9KUZ6;Q3UV25;O54992-5	MAP kinase-activated protein kinase 5	Mapkapk5
26.8609	27.4135	24.8137	27.9962	27.2026	26.9512	27.0282	26.6898	26.5163	26.8602	25.9794	1.2147	0.177376	0.44391	27.2026	26.9512	26.5163	52122000000	141	1.52e-55	Q9D710;D3Z2J6;D3YYX0	Q9D710;D3Z2J6	Thioredoxin-related transmembrane protein 2	Tmx2
24.7642	23.0598	23.4867	27.4394	25.0779	22.6113	24.8432	24.393	25.0921	23.4916	24.6501	1.71698	1.18029	0.826548	24.7642	24.393	24.6501	6256300000	36	4.21e-21	D3Z2K2;Q9CR88	D3Z2K2;Q9CR88	28S ribosomal protein S14, mitochondrial	Mrps14
23.1731	22.7348	21.974	23.6117	23.1152	19.2981	18.4837	20.8631	20.0423	20.0859	20.7094	0.614371	1.20927	0.373202	23.1152	19.2981	20.0859	1245700000	13	7.34e-14	Q9Z101;D3Z2R1;Q9Z101-2;Q9Z101-3	Q9Z101;D3Z2R1;Q9Z101-2;Q9Z101-3	Partitioning defective 6 homolog alpha	Pard6a
24.6766	25.2667	23.9258	26.0248	25.0607	24.5758	24.1269	24.2898	24.5367	24.2804	23.5853	0.771866	0.227246	0.492276	25.0607	24.2898	24.2804	9784100000	117	2.08e-115	D3Z2R5	D3Z2R5		Sepn1
16.8636	17.2289	15.5344	18.0291	18.3488	23.739	23.8657	21.8417	16.0207	17.6692	16.391	1.10627	1.13375	0.864915	17.2289	23.739	16.391	651430000	8	4.08e-26	P27699-2;F6U9F5;P27699-10;E9QLF2;P27699-8;F6Q346;P27699-7;F6W4F5;E9PWV9;P27699-6;D3Z7M6;F6QKL8;D3Z2U7;P27699-5;D3Z7P7;D3Z326;Q78Z98;D3Z6A5;Q99JF1;P27699;D3Z773;P27699-4;D3Z4K8;P27699-3;D3Z0R0;F6RB97;D3Z011;P27699-9;D3YXV5;E9PV35;F6XRJ7;D3Z0B6;D3YVP3;Q9CQ87;Q3TTH6	P27699-2;F6U9F5;P27699-10;E9QLF2;P27699-8;F6Q346;P27699-7;F6W4F5;E9PWV9;P27699-6;D3Z7M6;F6QKL8;D3Z2U7;P27699-5;D3Z7P7;D3Z326;Q78Z98;D3Z6A5;Q99JF1;P27699;D3Z773;P27699-4;D3Z4K8;P27699-3;D3Z0R0;F6RB97;D3Z011;P27699-9;D3YXV5;E9PV35;F6XRJ7	cAMP-responsive element modulator	Crem
17.7631	20.256	17.9268	21.9663	21.0682	20.1051	19.6629	20.5189	17.787	20.0305	19.2237	1.88195	0.428078	1.13639	20.256	20.1051	19.2237	483940000	3	3.69e-16	Q61009;D3Z2V4;Q4FK30;F7C5U2	Q61009;D3Z2V4;Q4FK30	Scavenger receptor class B member 1	Scarb1
18.1288	19.6438	18.9592	20.4954	19.619	16.2879	18.9445	20.5702	19.8489	19.6017	19.134	0.88216	2.16173	0.363073	19.619	18.9445	19.6017	1705500000	25	1.38e-64	Q8BG67;D3Z384;Q8BG67-2;F8WHB0;Q8BWC5	Q8BG67;D3Z384;Q8BG67-2;F8WHB0	Protein EFR3 homolog A	Efr3a
25.0786	24.0805	24.5901	27.3916	26.2233	23.726	25.5063	26.3654	25.6532	25.6216	24.9773	1.33399	1.34623	0.381436	25.0786	25.5063	25.6216	16837000000	75	6.96e-52	D3Z3A0;Q9DCL8;E9QA98;Q9CZ35;B1AR39;B1AR42;B1AR44;Q6NSU2	D3Z3A0;Q9DCL8	Protein phosphatase inhibitor 2	Ppp1r2
16.4382	16.1318	17.164	17.9172	16.7024	18.4679	18.204	16.3502	17.4141	16.7783	14.7962	0.696876	1.15404	1.36543	16.7024	18.204	16.7783	1748500000	7	4.42e-17	D3Z3A8;Q8C170;Q8C170-2	D3Z3A8;Q8C170;Q8C170-2	Unconventional myosin-IXa	Myo9a
23.1557	21.9302	15.8958	24.4579	17.5013	17.3611	15.5086	21.7988	16.2957	16.6105	17.5018	3.70524	3.23243	0.625592	21.9302	17.3611	16.6105	749230000	9	9.42e-31	Q9D123-2;D3Z6H6;H3BK56;D3Z3J3;Q9D123;G5E8V1;G3X9Z3	Q9D123-2;D3Z6H6;H3BK56;D3Z3J3;Q9D123;G5E8V1;G3X9Z3	Insulin-like growth factor-binding protein 3 receptor	Tmem219
31.9868	32.2944	31.3229	33.0446	32.4011	30.8969	30.8733	31.3463	30.9152	30.6637	31.2501	0.627886	0.266535	0.294186	32.2944	30.8969	30.9152	233000000000	411	1.78e-61	D3Z3R1;Q6ZWZ4;D3YW41;P47964;D3Z7M8;D3YX71	D3Z3R1;Q6ZWZ4;D3YW41;P47964;D3Z7M8	60S ribosomal protein L36	Gm5745;Rpl36;Rpl36-ps3
22.6179	23.7352	21.8836	23.9077	23.1991	21.7839	22.2423	22.4107	22.1341	22.488	21.4265	0.832591	0.324389	0.540482	23.1991	22.2423	22.1341	5616400000	79	1.26e-62	D3Z4I0;D3Z3Y1;D3YTQ6	D3Z4I0;D3Z3Y1;D3YTQ6		Pigg
21.9331	21.693	20.5012	21.8465	21.2218	20.8042	20.1207	20.6151	20.9254	21.1101	20.6134	0.591894	0.35293	0.251054	21.693	20.6151	20.9254	5681900000	49	3.86e-131	D3Z3Z3;G5E821;P54285	D3Z3Z3;G5E821;P54285	Voltage-dependent L-type calcium channel subunit beta-3	Cacnb3
23.7538	24.0802	24.2309	24.6147	23.1956	24.3018	23.9048	24.1579	24.3475	22.6197	23.9012	0.53436	0.200987	0.896913	24.0802	24.1579	23.9012	41795000000	170	2.04e-139	Q9CWZ7;D3Z4B2	Q9CWZ7;D3Z4B2	Gamma-soluble NSF attachment protein	Napg
24.2133	23.9943	23.9574	24.1835	22.7971	21.6898	21.7517	21.4089	20.379	22.0866	21.9358	0.587789	0.182688	0.945363	23.9943	21.6898	21.9358	4126500000	30	1.33e-89	Q3ZK22-3;Q3ZK22-4;Q3ZK22;D3Z4E6;Q3ZK22-2;F6W383;F6TIK3;D3YVB1;F7CPT8	Q3ZK22-3;Q3ZK22-4;Q3ZK22;D3Z4E6	Vezatin	Vezt
22.4437	22.8225	22.4006	23.6106	22.7769	19.1796	21.9649	20.3587	21.1653	21.9423	21.3928	0.485796	1.3981	0.399466	22.7769	20.3587	21.3928	10759000000	76	7.26e-174	Q80W14;D3Z4N6;E9QP07;Q80W14-2;F6XW22;D3Z1Y9;F6QF44	Q80W14;D3Z4N6;E9QP07;Q80W14-2	Pre-mRNA-processing factor 40 homolog B	Prpf40b
24.5192	25.989	24.2949	26.5581	25.5676	24.3264	24.2888	24.4358	24.5483	24.4463	23.7163	0.96336	0.0763671	0.453786	25.5676	24.3264	24.4463	13610000000	118	2.75e-86	P59481;D3Z4P2;F6QN75	P59481;D3Z4P2;F6QN75	VIP36-like protein	Lman2l
20.5205	17.1839	17.0085	20.1372	20.263	16.8257	16.9174	16.9743	16.9065	17.4021	16.4264	1.76508	0.0749759	0.487871	20.1372	16.9174	16.9065	538620000	6	1.79e-35	D3Z4R4;E9Q9J2	D3Z4R4		Nkx6-2
22.5744	23.169	22.2216	23.766	22.3015	21.8751	23.0503	24.002	20.1952	22.0618	21.456	0.652505	1.06541	0.952261	22.5744	23.0503	21.456	15764000000	43	3.16e-143	D3Z4S3	D3Z4S3	Putative peptidyl-tRNA hydrolase PTRHD1	Ptrhd1
19.3922	19.2558	17.7543	19.6235	17.6837	17.7705	15.8724	17.8537	17.7672	17.1967	16.492	0.943311	1.12066	0.638776	19.2558	17.7705	17.1967	228680000	5	7.03e-11	Q922P8;D3Z4S6	Q922P8;D3Z4S6	Transmembrane protein 132A	Tmem132a
20.7302	17.7218	20.7797	16.5945	21.2314	19.2428	17.8449	19.6945	20.378	19.7665	20.2588	2.10437	0.964294	0.324166	20.7302	19.2428	20.2588	651880000	4	4.61e-19	D3Z4T1;D3Z580;D3Z4K9;D3Z4C5;D3Z588	D3Z4T1;D3Z580		Celf5
23.0533	23.191	23.1553	23.5598	23.7126	23.4625	23.9023	23.3002	23.1868	23.0035	22.9625	0.285262	0.311526	0.119437	23.191	23.4625	23.0035	24935000000	131	0	Q9D824;Q9D824-3;Q9D824-2;D3Z4V2;Q9D824-4;D3Z619;D3Z3F1	Q9D824;Q9D824-3;Q9D824-2;D3Z4V2;Q9D824-4;D3Z619;D3Z3F1	Pre-mRNA 3-end-processing factor FIP1	Fip1l1
17.1752	21.2749	18.3767	22.2721	20.506	17.3624	22.4963	20.7051	16.192	21.0292	16.7592	2.09924	2.60573	2.64427	20.506	20.7051	16.7592	478830000	7	6.89e-09	Q9QXJ4;D3Z4X7;Q14C12;F6ZTU1	Q9QXJ4;D3Z4X7;Q14C12;F6ZTU1	ADP-ribosylation factor-like protein 10	Arl10
21.8265	21.6304	19.3455	22.1303	20.9687	16.444	19.2652	16.2442	19.2577	19.4054	19.9024	1.11062	1.68945	0.337753	21.6304	16.444	19.4054	425300000	10	9.29e-08	P56542;D3Z512;Q3UM14;D3Z5U3	P56542;D3Z512;Q3UM14;D3Z5U3	Deoxyribonuclease-2-alpha	Dnase2;Dnase2a
23.943	23.1007	17.5275	24.7743	16.7734	24.1016	24.7073	23.4679	23.227	18.1413	21.9114	3.77464	0.619753	2.63972	23.1007	24.1016	21.9114	7464200000	54	6.91e-190	D3Z596;D3YWU5;D3Z595	D3Z596;D3YWU5;D3Z595		Ins2
21.8528	21.9363	21.7286	22.7257	22.264	21.7982	21.7256	21.0537	21.1345	21.222	21.0398	0.40132	0.410488	0.0911234	21.9363	21.7256	21.1345	21896000000	185	0	D3Z5I1;Q3UPF5;Q3UPF5-2;G3X9X5	D3Z5I1;Q3UPF5;Q3UPF5-2;G3X9X5	Zinc finger CCCH-type antiviral protein 1	Zc3hav1
19.3932	20.0371	19.1702	20.866	19.8261	16.271	17.9125	17.5283	17.4488	17.4885	16.3657	0.659216	0.858578	0.637098	19.8261	17.5283	17.4488	505460000	6	2.71e-17	Q6NXK7;D3Z5I7;E9QN98	Q6NXK7;D3Z5I7;E9QN98	Inactive dipeptidyl peptidase 10	Dpp10
17.7949	18.0877	17.1358	19.5413	19.265	17.087	16.6342	17.8102	17.7246	19.6096	19.1658	1.01323	0.593159	0.985498	18.0877	17.087	19.1658	1917200000	25	5.44e-74	Q9CXK9;D3Z5I9;F6RNF9;D3YV48;Q9CXK9-2	Q9CXK9;D3Z5I9	RNA-binding protein 33	Rbm33
18.922	19.5123	17.804	19.1491	18.1943	17.8491	19.0172	16.7947	16.7308	18.0091	17.3485	0.70143	1.11173	0.63927	18.922	17.8491	17.3485	39876000	1	2.4e-11	D3Z5L4;E9QAC5;E9Q375;P08043-2;E9QPG1	D3Z5L4;E9QAC5;E9Q375		5430403G16Rik;Gm3604
18.3134	18.3352	19.5117	18.4967	16.6151	17.1761	15.7528	16.7751	17.0216	17.8268	17.192	1.04125	0.733903	0.424333	18.3352	16.7751	17.192	2240600000	36	1.7e-91	Q9Z1T6-1;Q9Z1T6;D3Z5N5;Q9Z1T6-3	Q9Z1T6-1;Q9Z1T6;D3Z5N5	1-phosphatidylinositol 3-phosphate 5-kinase	Pikfyve
20.4243	20.8411	20.8732	20.8583	20.641	17.6102	18.3247	17.0919	19.9687	18.9761	17.6393	0.194071	0.618996	1.16893	20.8411	17.6102	18.9761	2054200000	24	1.47e-79	D3Z5P5;D6RFT3	D3Z5P5		Ighmbp2
22.7512	23.5033	21.08	23.9851	23.1656	17.7128	20.3658	21.8054	22.1422	22.0729	21.2272	1.11203	2.07606	0.509451	23.1656	20.3658	22.0729	2727300000	29	1.96e-35	D3Z5S8	D3Z5S8		Fam46a
24.133	24.2243	24.2238	25.3881	23.7036	23.1967	23.1745	23.999	23.2538	22.313	23.2323	0.627118	0.469749	0.537072	24.2238	23.1967	23.2323	39998000000	125	1.61e-99	Q9QZ88;D3Z645;Q9QZ88-2;D3YW98	Q9QZ88;D3Z645;Q9QZ88-2;D3YW98	Vacuolar protein sorting-associated protein 29	Vps29
18.4516	20.6141	18.2276	21.3823	21.1186	18.2358	20.3595	20.5498	20.0863	20.3237	17.7488	1.50579	1.28458	1.42305	20.6141	20.3595	20.0863	30767000000	178	0	D3Z656;Q8CHC4;E9Q7S0;F7BQW7;D3Z1M7;F7CD11;F6VSS8;F6XIX0;Q3V053	D3Z656;Q8CHC4;E9Q7S0;F7BQW7	Synaptojanin-1	Synj1
15.9377	22.3559	17.9795	22.3627	22.2712	19.9017	20.3701	16.7371	16.997	20.7136	17.1844	3.02949	1.97622	2.09378	22.2712	19.9017	17.1844	2850300000	10	4.33e-16	Q9CWY4;D3Z684	Q9CWY4;D3Z684	Gem-associated protein 7	Gemin7
30.2409	30.6658	29.6225	31.22	30.6864	29.4188	30.3447	30.1559	30.1113	29.9879	29.8909	0.595177	0.48926	0.110463	30.6658	30.1559	29.9879	601000000000	808	0	P97351;Q564F3;D3Z6C3;D3Z7W7	P97351;Q564F3;D3Z6C3;D3Z7W7	40S ribosomal protein S3a	Rps3a;Rps3a1;Rps3a2;Rps3a3
25.2917	25.87	25.3785	22.5229	26.5732	20.6055	20.815	21.3441	19.1449	19.6655	26.9225	1.54234	0.380651	4.34791	25.3785	20.815	19.6655	18234000000	38	1.13e-40	Q8CJ67;D3Z6D2;E2QRQ3;Q8CJ67-3;Q8CJ67-2;Q8CJ67-4;D3Z461;Q8CJ67-5	Q8CJ67;D3Z6D2;E2QRQ3;Q8CJ67-3;Q8CJ67-2	Double-stranded RNA-binding protein Staufen homolog 2	Stau2
22.0473	22.5148	23.303	22.5831	17.0188	20.5408	20.9499	17.0667	21.0863	22.3529	22.2054	2.54137	2.1337	0.69263	22.5148	20.5408	22.2054	15592000000	49	3.7e-56	D3Z6H3;Q9WUB4;D3Z4E5;F6XWI6;D3Z6A1	D3Z6H3;Q9WUB4;D3Z4E5;F6XWI6	Dynactin subunit 6	Dctn6
17.2079	19.3344	19.8547	19.9005	16.3601	17.8614	18.852	20.6012	18.6561	18.3501	14.9545	1.63833	1.38729	2.05449	19.3344	18.852	18.3501	3174400000	27	7.34e-111	D3Z6P0;D3Z6P0-2;F6S5U2;F6Q519	D3Z6P0;D3Z6P0-2	Protein disulfide-isomerase A2	Pdia2
21.1138	21.304	18.3125	21.3831	21.195	17.5248	20.119	19.8912	16.5297	19.4376	17.3793	1.31724	1.43652	1.49523	21.195	19.8912	17.3793	2360700000	23	6.88e-135	P58462;D3Z6Q4;D3Z6Q3;P58462-4;H3BJ24;H3BL33;H3BJM1;E2S038;H3BLF2;P58462-3;H3BJR8;P58462-2;D3Z0J5;H3BJZ5;H3BJ68;H3BKT4;F8WI47;D3Z454;D3Z6Q5;D3Z2T4	P58462;D3Z6Q4;D3Z6Q3;P58462-4;H3BJ24;H3BL33;H3BJM1;E2S038;H3BLF2;P58462-3;H3BJR8;P58462-2	Forkhead box protein P1	Foxp1
23.031	22.8167	21.7287	23.4239	22.839	21.8417	22.0654	21.2499	21.5159	22.0453	21.4025	0.629867	0.421368	0.343102	22.839	21.8417	21.5159	3196100000	36	1.95e-32	Q3UHH8;D3Z6W7;Q3UHH8-2	Q3UHH8;D3Z6W7;Q3UHH8-2	Glucoside xylosyltransferase 1	Gxylt1
20.9722	21.3507	16.9968	21.6183	18.7334	19.9175	19.5726	19.9654	20.2491	19.7255	18.8753	1.9994	0.214299	0.69334	20.9722	19.9175	19.7255	2713600000	33	0	D3Z726;Q9DBY0-3;Q9DBY0-2;F8WHF2;Q9DBY0	D3Z726;Q9DBY0-3;Q9DBY0-2;F8WHF2;Q9DBY0	Forkhead box protein P4	Foxp4
23.0278	22.0611	20.8333	22.7553	21.709	21.7329	21.1005	22.2568	22.0204	20.7857	19.3373	0.872723	0.578998	1.34297	22.0611	21.7329	20.7857	7992900000	49	8.81e-101	Q61188;D3Z774;Q61188-2;Q6AXH7;F6T3Z0;F7AQX0	Q61188;D3Z774;Q61188-2;Q6AXH7	Histone-lysine N-methyltransferase EZH2	Ezh2
17.4148	22.681	18.0102	19.1788	22.3562	21.6913	21.994	21.6012	21.3725	21.4564	17.0821	2.45105	0.205765	2.50164	19.1788	21.6913	21.3725	983000000	7	1.43e-77	Q80ZM7;D3Z7S8;D3Z793;Q3TE88;F8WHY7;D6RIQ7;D3Z7C2;Q05C74	Q80ZM7;D3Z7S8;D3Z793;Q3TE88;F8WHY7;D6RIQ7;D3Z7C2;Q05C74	Transcription initiation factor IIA subunit 2	Gtf2a2
25.0452	25.677	24.819	26.7178	25.9252	25.9789	27.0141	27.5673	25.573	25.145	26.0751	0.753681	0.806296	0.465541	25.677	27.0141	25.573	26604000000	44	4.12e-13	P61957;H7BWX9;D3Z794	P61957;H7BWX9;D3Z794	Small ubiquitin-related modifier 2	Sumo2
22.9889	23.4348	21.7161	24.4394	23.9075	21.8823	20.4579	22.0938	22.4059	22.1834	22.3466	1.03573	0.88974	0.115222	23.4348	21.8823	22.3466	9387800000	83	1.13e-91	Q8BWY9;D3Z7B5;D6RGL3	Q8BWY9;D3Z7B5	Protein CIP2A	Kiaa1524;C330027C09Rik
24.8043	25.7467	23.7082	26.1382	24.3344	25.1655	25.3293	25.3771	24.9537	25.0601	24.3087	0.998592	0.110972	0.406601	24.8043	25.3293	24.9537	14545000000	69	8.77e-55	Q9Z2Q5;D3Z7C0;Q3UKS6	Q9Z2Q5;D3Z7C0;Q3UKS6	39S ribosomal protein L40, mitochondrial	Mrpl40
23.8358	24.4259	23.1782	24.8789	23.9938	20.2068	20.998	20.8207	23.2777	22.4378	21.3927	0.639662	0.415191	0.94436	23.9938	20.8207	22.4378	8353800000	79	1.79e-178	Q2NL51;D3Z7E5	Q2NL51;D3Z7E5	Glycogen synthase kinase-3 alpha	Gsk3a
26.4975	26.8344	25.6907	27.3283	26.3485	25.6382	25.6135	25.5222	26.1268	25.763	25.2645	0.60578	0.061104	0.4329	26.4975	25.6135	25.763	60470000000	427	0	D3Z7P3;D3Z7P4;F7B327	D3Z7P3;D3Z7P4	Glutaminase kidney isoform, mitochondrial	Gls
21.757	23.039	22.191	23.2431	22.6251	22.7649	22.1779	22.5668	22.7113	22.4739	20.6736	0.608413	0.298623	1.11428	22.6251	22.5668	22.4739	5427700000	42	0	D3Z7P3-2;D3Z7P5;F6RDM4	D3Z7P3-2	Glutaminase kidney isoform, mitochondrial	Gls
23.2105	23.9221	23.9961	24.4686	23.6131	23.8372	23.811	24.5441	23.78	23.1318	24.3431	0.467433	0.415898	0.606148	23.9221	23.8372	23.78	1956400000	19	4.29e-11	D3Z7Q2	D3Z7Q2		Smim20
18.2756	21.7473	17.9296	19.1031	18.3199	18.3067	18.3769	19.391	19.1669	18.5852	17.9224	1.55428	0.606773	0.622691	18.3199	18.3769	18.5852	1178400000	16	8.12e-23	D3Z7R9;Q640L3-2;Q640L3-3	D3Z7R9;Q640L3-2;Q640L3-3	Cell cycle progression protein 1	Ccpg1
20.1904	22.1154	20.3304	22.4055	20.268	20.6607	24.2531	21.6227	21.2248	21.0623	20.5423	1.1	1.85965	0.356514	20.3304	21.6227	21.0623	6700800000	49	1.38e-93	Q3URD3;D3Z7V3;Q3URD3-2;H7BX64;F8WIH0;Q3URD3-5;F6YCM8;Q3URD3-4;Q3URD3-3;D3YV81;F6WY34;D3Z0N1	Q3URD3;D3Z7V3;Q3URD3-2;H7BX64;F8WIH0;Q3URD3-5;F6YCM8;Q3URD3-4;Q3URD3-3	Sarcolemmal membrane-associated protein	Slmap
17.1012	19.841	18.3709	21.5278	20.2379	17.16	18.0956	18.0319	16.713	17.7865	18.3528	1.71511	0.522752	0.832871	19.841	18.0319	17.7865	8484700000	70	1.06e-242	Q6ZQK5;D4AFX6;H7BX80;Q6ZQK5-2;Q8CI47	Q6ZQK5;D4AFX6;H7BX80;Q6ZQK5-2	Arf-GAP with coiled-coil, ANK repeat and PH domain-containing protein 2	Acap2
22.3868	22.3843	21.2368	23.4016	21.4408	18.763	19.0537	18.4614	19.2299	18.761	20.4958	0.867808	0.296167	0.897395	22.3843	18.763	19.2299	2543400000	39	1.27e-79	Q8C7R7;D5FLC2;Q8C7R7-3;Q8C7R7-2	Q8C7R7;D5FLC2;Q8C7R7-3;Q8C7R7-2	DNA-binding protein RFX6	Rfx6
24.5031	25.5359	22.9979	25.4098	24.6144	23.3324	23.8977	24.9622	24.5215	24.1763	23.8249	1.01332	0.827544	0.348305	24.6144	23.8977	24.1763	15399000000	56	2.03e-71	D5MCW4;Q9CQ89;Q9CQ89-3	D5MCW4;Q9CQ89	Protein CutA	Cuta
24.6537	25.6024	24.3113	25.1363	23.5392	23.7704	23.2582	23.2218	15.1716	17.4729	24.0115	0.789327	0.306767	4.58609	24.6537	23.2582	17.4729	2130200000	19	5.42e-11	D6RCW8;Q8K2A8	D6RCW8;Q8K2A8	Dol-P-Man:Man(5)GlcNAc(2)-PP-Dol alpha-1,3-mannosyltransferase	Alg3
17.7609	17.8092	18.9612	19.7203	17.8915	16.324	17.7291	16.5893	17.7434	16.6619	18.5862	0.876086	0.746529	0.964615	17.8915	16.5893	17.7434	1096600000	13	1.54e-53	Q9DBM1;D6RET6;E9Q1H0;D6RJ67	Q9DBM1;D6RET6;E9Q1H0	G patch domain-containing protein 1	Gpatch1
21.1371	21.0397	20.4123	18.4089	18.0671	15.2699	19.2102	19.6707	17.773	20.3794	20.2163	1.46943	2.41885	1.46	20.4123	19.2102	20.2163	692550000	5	1.88e-11	D6RGR4;Q9DAJ4;Q9DAJ4-2;Q9DAJ4-3	D6RGR4;Q9DAJ4;Q9DAJ4-2;Q9DAJ4-3	WD repeat domain-containing protein 83	Wdr83
23.9777	26.2302	23.3523	26.6573	26.3507	22.9941	24.2366	24.5574	24.9881	24.7853	23.9764	1.5291	0.825694	0.535254	26.2302	24.2366	24.7853	6372800000	32	3.27e-58	Q9CR20;D6RI20	Q9CR20;D6RI20	Immediate early response 3-interacting protein 1	Ier3ip1;Hdhd2
24.8594	26.3025	24.0558	27.0105	25.1848	24.4438	25.0128	25.484	23.8921	24.0801	23.9033	1.17468	0.520865	0.105457	25.1848	25.0128	23.9033	23647000000	111	4.9e-105	E0CX20;Q6PGH1	E0CX20		Bud31
24.2029	22.4548	24.24	25.301	23.8934	22.5542	23.4957	22.9039	23.1664	22.2549	22.1591	1.02331	0.47591	0.555978	24.2029	22.9039	22.2549	17250000000	68	3.98e-139	E0CZ04;E0CX39;Q923B0;Q923B0-2;H3BKQ5	E0CZ04;E0CX39;Q923B0;Q923B0-2	Gamma-glutamylaminecyclotransferase	Ggact
17.4567	15.9922	17.6773	18.7674	18.8632	15.5346	16.8523	16.7766	16.637	17.7865	16.2221	1.16785	0.739891	0.810437	17.6773	16.7766	16.637	2310700000	28	2.84e-117	Q8BYJ6;E9Q6Q8;E0CX53;Q8BYJ6-2;Q8BYJ6-4;E9QLG7;Q8BYJ6-3;F6SUV7;H7BX82;Q8BYJ6-5;F6S7E8	Q8BYJ6;E9Q6Q8;E0CX53;Q8BYJ6-2;Q8BYJ6-4;E9QLG7;Q8BYJ6-3;F6SUV7;H7BX82	TBC1 domain family member 4	Tbc1d4
23.3632	23.2775	22.1764	23.4759	23.6436	20.23	21.559	19.492	21.1044	21.5958	20.567	0.581485	1.04749	0.514572	23.3632	20.23	21.1044	8287600000	72	1.46e-247	Q91VJ4;B2KF04	Q91VJ4;B2KF04	Serine/threonine-protein kinase 38	Stk38
21.767	20.3778	21.3685	22.4498	21.7379	20.7755	20.1615	15.2016	20.6994	20.9503	20.7402	0.758049	3.0563	0.134634	21.7379	20.1615	20.7402	1377000000	20	2.05e-23	Q8CIF6;E0CXC7;Q3U1L8;Q8CIF6-2;F7DF36;F6TVH9;F7B6N2;F7DFH5;F6SS13	Q8CIF6;E0CXC7;Q3U1L8;Q8CIF6-2	SID1 transmembrane family member 2	Sidt2
20.9199	22.2594	19.4582	22.3363	15.3848	19.0288	20.3919	20.0904	19.4735	20.3723	16.6059	2.87129	0.716001	1.96709	20.9199	20.0904	19.4735	4369600000	40	2.14e-62	Q9DB43;E0CXM9;E0CZD9;E0CX79;E0CXR3;F6SG70;E0CXA3	Q9DB43;E0CXM9;E0CZD9;E0CX79;E0CXR3	Zinc finger protein-like 1	Zfpl1
26.8534	27.4682	25.8278	28.2192	27.3308	26.7806	26.1016	27.6093	26.2273	26.021	26.7769	0.882156	0.755088	0.390726	27.3308	26.7806	26.2273	274000000000	527	7e-278	P13707;E0CXN5	P13707;E0CXN5	Glycerol-3-phosphate dehydrogenase [NAD(+)], cytoplasmic	Gpd1
22.7408	23.2743	22.8244	24.0813	23.6523	21.3666	21.877	22.5318	22.2537	22.6661	21.6126	0.564145	0.584089	0.530871	23.2743	21.877	22.2537	6321600000	57	6.8e-110	E0CXW2;E9PUK2;Q80V03;Q80V03-2;E0CXE8	E0CXW2;E9PUK2;Q80V03;Q80V03-2	Uncharacterized aarF domain-containing protein kinase 5	Adck5
22.6921	23.7541	22.8209	25.3133	23.2946	19.6098	20.4846	21.5346	21.666	19.9577	21.5048	1.05837	0.963727	0.943203	23.2946	20.4846	21.5048	13150000000	75	0	Q8BYN5;E0CXZ1;Q8BYN5-2;F8WGT4;A2AMI0;Q8BYN5-3	Q8BYN5;E0CXZ1;Q8BYN5-2;F8WGT4;A2AMI0	FSD1-like protein	Fsd1l
23.4209	23.5343	22.6722	24.2992	23.7792	20.4584	19.9422	20.7247	20.9388	22.0305	21.3396	0.591796	0.397846	0.552237	23.5343	20.4584	21.3396	3643800000	35	2.43e-84	P62482;E0CXZ9;Q3UPV6;Q3U0B0;E0CXI4;P63143;F6U2R9;Q3U6C5;Q8CD65;Q9D5E9	P62482;E0CXZ9;Q3UPV6;Q3U0B0	Voltage-gated potassium channel subunit beta-2	Kcnab2
22.4511	23.5902	23.6681	23.7896	23.5858	19.8833	20.9655	23.3286	21.0417	15.6395	21.5414	0.5462	1.76189	3.27276	23.5902	20.9655	21.0417	1785000000	12	7.22e-13	E0CY63;Q9CQX5;E0CY66	E0CY63;Q9CQX5;E0CY66	Claudin domain-containing protein 1	Cldn25;Cldnd1
22.6098	22.8093	21.6756	23.4194	22.9803	23.0879	23.2874	23.1291	21.3675	21.5392	22.1699	0.645286	0.105322	0.422515	22.8093	23.1291	21.5392	3829200000	53	2.92e-89	Q62511-2;E0CY81;Q62511;Q3U381	Q62511-2;E0CY81;Q62511	E3 ubiquitin-protein ligase ZFP91	Zfp91
19.2474	19.3448	19.979	21.3875	20.1029	17.3561	15.0842	18.2807	18.7035	18.5843	16.99	0.856026	1.64489	0.956738	19.979	17.3561	18.5843	1447600000	20	1.45e-50	Q3UPY5;E0CY86;E0CYE1;Q3UPY5-2;Q8BZW3;E0CYW9	Q3UPY5;E0CY86;E0CYE1;Q3UPY5-2;Q8BZW3	Beta-galactosidase-1-like protein 2;Beta-galactosidase	Glb1l2
18.2768	16.5378	18.1177	18.2245	16.3866	19.3102	19.7357	17.8294	17.1765	15.8962	17.0403	0.958512	1.00065	0.70317	18.1177	19.3102	17.0403	570010000	4	7.66e-16	E0CYA7;P0CB42;E0CY72;E0CX46;E0CZH7;F6U5G1	E0CYA7;P0CB42;E0CY72	Alkylated DNA repair protein alkB homolog 1	Alkbh1
20.2446	19.1143	17.4641	20.962	20.4024	16.9715	17.1624	16.6989	18.1571	17.6631	18.6385	1.38793	0.232947	0.487714	20.2446	16.9715	18.1571	398300000	4	5.96e-23	Q3TA38;E0CYA8;E0CX33;Q3TA38-2	Q3TA38;E0CYA8	Transmembrane protein 120B	Tmem120b
23.4162	23.9126	22.5904	24.9334	23.9221	23.9077	23.4317	23.7745	23.5082	22.2373	20.5311	0.853297	0.245571	1.49384	23.9126	23.7745	22.2373	12150000000	91	9.57e-203	Q6PCP5;E0CYB9;Q6PCP5-3;Q6PCP5-4;F7CTF8;E0CYI3;F7BC60	Q6PCP5;E0CYB9;Q6PCP5-3;Q6PCP5-4;F7CTF8;E0CYI3	Mitochondrial fission factor	Mff
21.0143	17.0923	19.7638	21.6568	20.4058	22.0158	22.4933	21.5367	19.9704	20.6536	19.2445	1.76409	0.4783	0.704659	20.4058	22.0158	19.9704	5485700000	39	1.06e-130	E0CYH0;Q9ER69;Q9ER69-2;F7CCI4;E0CZF5;F7AUU6	E0CYH0;Q9ER69;Q9ER69-2	Pre-mRNA-splicing regulator WTAP	Wtap
20.0309	19.6522	18.958	19.1747	20.111	15.8182	17.4331	17.2502	17.7686	17.29	18.5856	0.510268	0.884306	0.655124	19.6522	17.2502	17.7686	331970000	7	0	E0CYH4	E0CYH4		Wdr26
17.3939	17.6738	18.1888	22.1171	18.8675	16.448	21.3833	21.5022	20.5074	21.0863	17.6943	1.91148	2.88433	1.81449	18.1888	21.3833	20.5074	440290000	6	6.77e-56	E0CYN8;Q8CCR6;P41164;E0CXD2;E0CZ54;Q549J8;D3Z7Q1;E0CZ37;P28322;Q9CXC9;E0CXE6;A2A5C2;Q3UMZ6;A2A5C3;Q8BJR1	E0CYN8;Q8CCR6;P41164;E0CXD2;E0CZ54;Q549J8;D3Z7Q1;E0CZ37	ETS translocation variant 1	Etv1
20.6299	20.7937	18.4496	22.0966	21.5363	17.3356	15.7838	17.5899	20.5537	19.7661	19.6973	1.38995	0.977645	0.475827	20.7937	17.3356	19.7661	1131200000	10	9.82e-20	E0CYQ0;F7B6A4;F7C1U0	E0CYQ0;F7B6A4;F7C1U0		Kctd17
16.8354	21.7532	16.549	20.4571	22.6858	15.7112	16.0656	18.2521	15.3923	17.0851	20.4942	2.82086	1.37614	2.59862	20.4571	16.0656	17.0851	1215400000	11	3.69e-37	Q3UH66;Q3UH66-7;E9QMI9;E0CYT1;Q3UH66-3;E9QMI8;Q3UH66-5;E9QM73;Q3UH66-6;E9Q6Q2;Q3UH66-2;E0CZE3;Q3UH66-4;E9QJQ9;F6SRP4	Q3UH66;Q3UH66-7;E9QMI9;E0CYT1;Q3UH66-3;E9QMI8;Q3UH66-5;E9QM73;Q3UH66-6;E9Q6Q2;Q3UH66-2;E0CZE3;Q3UH66-4;E9QJQ9	Serine/threonine-protein kinase WNK2	Wnk2
22.3724	23.8791	22.3026	24.9375	24.0604	23.6651	23.6	24.6326	23.5187	23.3085	22.7011	1.14334	0.578296	0.424576	23.8791	23.6651	23.3085	70618000000	175	3.55e-199	P23506;Q545L9;P23506-2;F7D432;E9PWE0;E0CYV0;F6V9F1;F6TXE3;E0CYF2	P23506;Q545L9;P23506-2;F7D432;E9PWE0;E0CYV0;F6V9F1	Protein-L-isoaspartate(D-aspartate) O-methyltransferase;Protein-L-isoaspartate O-methyltransferase	Pcmt1
22.3361	25.6682	23.8907	26.1154	25.2729	26.3632	26.1299	26.2271	25.2502	24.8337	25.2013	1.54131	0.117189	0.227667	25.2729	26.2271	25.2013	6497800000	27	9e-09	Q9EPV8;E0CYW1;E0CZB3;E0CY91;E0CY38;E9QJZ1;E9Q068;E0CXL7;G3UWR6	Q9EPV8;E0CYW1;E0CZB3;E0CY91;E0CY38;E9QJZ1;E9Q068;E0CXL7	Ubiquitin-like protein 5	Ubl5;Gm16381
23.0945	23.3848	21.3352	24.2867	22.8253	21.3001	21.4823	22.0816	21.5868	21.563	21.4118	1.07396	0.408881	0.0949144	23.0945	21.4823	21.563	39108000000	295	0	Q3UR50;E0CZ01;Q3UR50-2;F2Z3U9;Q3UR50-5;E9PXM5	Q3UR50;E0CZ01;Q3UR50-2	von Willebrand factor A domain-containing protein 5B2	Vwa5b2
18.7314	16.5301	18.5848	19.2303	19.4981	15.3318	14.891	17.8552	17.1967	17.2201	16.8173	1.16937	1.59939	0.226104	18.7314	15.3318	17.1967	2588000000	39	5.35e-126	G3XA21;E0CZ22;D3Z624;E9PYI5;F6UUF6;E0CYC5	G3XA21;E0CZ22;D3Z624		Mroh1
20.293	20.4987	19.0953	21.3453	20.4482	18.4388	19.102	19.6823	19.313	18.6682	18.9944	0.80606	0.62221	0.322408	20.4482	19.102	18.9944	5571400000	38	2.08e-83	E0CZ42;F7BHU9	E0CZ42;F7BHU9		Fer1l6
20.3611	20.564	20.7734	20.9222	21.1221	19.6348	20.6663	20.6752	19.9101	20.2638	20.0992	0.297695	0.598122	0.176991	20.7734	20.6663	20.0992	15070000000	88	2.54e-232	P48453;G3X8U7;P48453-2;E0CZ78;E9Q6P2	P48453;G3X8U7;P48453-2;E0CZ78;E9Q6P2	Serine/threonine-protein phosphatase 2B catalytic subunit beta isoform;Serine/threonine-protein phosphatase	Ppp3cb
21.7937	21.6375	20.1699	23.301	21.5445	17.0072	19.1655	19.773	17.5237	16.1713	16.5513	1.11138	1.45356	0.697489	21.6375	19.1655	16.5513	22825000000	112	0	Q8VBW6;E0CZE0;Q3UK27;Q3TS59	Q8VBW6;E0CZE0;Q3UK27;Q3TS59	NEDD8-activating enzyme E1 regulatory subunit	Nae1
19.6194	17.2211	18.8669	22.3671	21.298	22.1073	17.0095	15.4271	21.1241	19.784	21.1666	2.02239	3.49086	0.786262	19.6194	17.0095	21.1241	3575700000	31	5.34e-84	Q8BP27;Q8BP27-2;E3WH30;Q8BP27-3	Q8BP27;Q8BP27-2;E3WH30;Q8BP27-3	Swi5-dependent recombination DNA repair protein 1 homolog	Sfr1
24.8613	25.0033	24.3727	26.0078	24.74	22.3798	21.9469	22.0991	23.9304	23.7425	23.1782	0.611549	0.219606	0.391482	24.8613	22.0991	23.7425	38942000000	232	0	E9PU87;Q6P4S6;E9QM33;F6S7W6;F6U6U5;F6U8X4;Q6P4S6-2;F6SBP3	E9PU87;Q6P4S6;E9QM33;F6S7W6;F6U6U5;F6U8X4	Serine/threonine-protein kinase SIK3	Sik3
21.6738	22.6506	20.5258	23.514	21.9956	22.9341	23.1372	22.6953	21.4968	21.6782	21.2954	1.11459	0.22119	0.191487	21.9956	22.9341	21.4968	19586000000	111	1.21e-203	Q91X20;E9PU93;D3YYA0;D6RI55;D6RET1	Q91X20;E9PU93;D3YYA0	Set1/Ash2 histone methyltransferase complex subunit ASH2	Ash2l
21.5903	21.388	20.9711	22.8005	21.9446	21.3086	21.5749	21.2173	21.002	21.0028	20.6682	0.689934	0.185799	0.192951	21.5903	21.3086	21.002	13523000000	156	4.08e-282	Q571H0;E9PU96;Q571H0-2	Q571H0;E9PU96	Nucleolar pre-ribosomal-associated protein 1	Urb1
22.5161	22.8979	21.6022	24.135	22.7342	20.9393	20.489	21.6452	21.4319	21.4952	21.2698	0.909511	0.58279	0.116252	22.7342	20.9393	21.4319	10677000000	126	2.91e-214	Q5BLK4;E9PUA2	Q5BLK4;E9PUA2	Terminal uridylyltransferase 7	Zcchc6
17.2276	18.3504	21.7583	24.5942	17.3422	21.4554	22.2048	17.6049	21.7436	16.7823	17.1827	3.2235	2.46803	2.7561	18.3504	21.4554	17.1827	2819600000	12	6.26e-129	Q8R0S2;Q8R0S2-2;E9PUA3	Q8R0S2;Q8R0S2-2;E9PUA3	IQ motif and SEC7 domain-containing protein 1	Iqsec1
22.0229	22.548	21.0645	24.0326	21.9879	20.3854	20.4291	18.485	19.9671	20.9692	20.5788	1.09078	1.11003	0.505106	22.0229	20.3854	20.5788	3217100000	26	0	E9PUA5;E9QAQ4	E9PUA5;E9QAQ4		Kifc5b
23.414	23.7814	22.6519	24.7089	24.0235	20.4378	20.3446	20.2638	21.3684	21.2928	20.9363	0.759638	0.0870735	0.230766	23.7814	20.3446	21.2928	62822000000	435	0	Q5SWU9;E9PUB1;Q5SWU9-2	Q5SWU9;E9PUB1;Q5SWU9-2	Acetyl-CoA carboxylase 1;Biotin carboxylase	Acaca
22.6848	22.867	21.9224	23.2552	22.4798	19.4506	19.9445	19.3775	21.1618	20.8142	21.3005	0.493104	0.308429	0.250517	22.6848	19.4506	21.1618	8764000000	71	1.61e-191	E9PUB7;Q2YDW2;D3YX87;Q2YDW2-2	E9PUB7;Q2YDW2;D3YX87;Q2YDW2-2	Protein misato homolog 1	Msto1
18.0121	20.2438	17.8582	18.547	18.9007	17.2917	16.3925	16.226	16.1742	17.6432	16.6761	0.952375	0.573295	0.746676	18.547	16.3925	16.6761	1315700000	9	1.64e-12	Q6IQX7;E9PUB9	Q6IQX7;E9PUB9	Chondroitin sulfate synthase 2	Chpf
21.2854	20.3483	18.5271	22.2096	20.1297	19.3788	19.2692	20.0427	19.3666	19.4201	19.3583	1.37768	0.418545	0.0335418	20.3483	19.3788	19.3666	48802000000	345	0	E9PUC4;Q6NSW3-2;Q6NSW3;F7D8W8;Q6NSW3-3;Q6NSW3-4	E9PUC4;Q6NSW3-2;Q6NSW3;F7D8W8;Q6NSW3-3;Q6NSW3-4	A-kinase anchor protein SPHKAP	Sphkap
18.4618	20.994	18.8081	21.2587	21.0024	16.6124	17.0429	17.5147	17.4354	17.4945	17.7027	1.35173	0.451307	0.14041	20.994	17.0429	17.4945	1929900000	11	1.33e-23	E9QKA6;E9PUE3;Q80Z60-2;Q80Z60;F6T2B3;E9Q896;F6WM66;F7DDS0	E9QKA6;E9PUE3;Q80Z60-2;Q80Z60;F6T2B3;E9Q896;F6WM66	Endothelin-converting enzyme 2;Methyltransferase-like region;Endothelin-converting enzyme 2 region	Ece2
20.9034	22.0592	21.4472	17.4751	22.0268	22.5712	23.0426	22.9697	21.6248	19.6825	16.9461	1.90877	0.253751	2.35055	21.4472	22.9697	19.6825	1416800000	11	6.91e-177	E9PUH7;P70257;D3YZ00;F6VBN9	E9PUH7;P70257;D3YZ00;F6VBN9	Nuclear factor 1;Nuclear factor 1 X-type	Nfix
25.2344	25.1437	24.0288	25.6713	25.434	24.1871	24.3153	24.5307	24.3435	24.2229	24.3275	0.633513	0.173635	0.0654997	25.2344	24.3153	24.3275	15602000000	150	7.39e-120	Q8BU03;E9PUI2;Q2M1K2	Q8BU03;E9PUI2;Q2M1K2	Periodic tryptophan protein 2 homolog	Pwp2
19.2647	17.6367	19.0725	21.1984	18.3098	20.5707	19.9501	20.8067	21.1085	20.8964	18.0256	1.34134	0.442456	1.72195	19.0725	20.5707	20.8964	24650000000	168	0	E9PUM4;Q71LX4;Q8CDM9	E9PUM4;Q71LX4;Q8CDM9	Talin-2	Tln2
22.123	22.5993	21.1258	23.3244	22.0917	21.005	21.8081	20.7158	20.2154	20.28	20.8817	0.803325	0.56594	0.367462	22.123	21.005	20.28	2303300000	29	3.43e-65	E9PUM8;Q9ESU7;E9PXK5;P51912;F7CEQ5	E9PUM8;Q9ESU7;E9PXK5;P51912	Neutral amino acid transporter B(0)	Slc1a5
18.5779	18.1063	17.0047	20.4537	20.5682	16.2668	18.2256	18.136	18.0435	18.3815	18.3741	1.54223	1.10596	0.193043	18.5779	18.136	18.3741	1318400000	22	1.54e-49	Q9Z138;E9PUN5;Q9Z139	Q9Z138;E9PUN5	Tyrosine-protein kinase transmembrane receptor ROR2;Tyrosine-protein kinase transmembrane receptor	Ror2
20.9455	20.0638	17.9601	20.1268	20.4216	15.713	15.0939	15.801	19.6752	18.9542	18.8852	1.14089	0.385361	0.43755	20.1268	15.713	18.9542	772340000	19	1.05e-63	Q9CQ33;E9PUQ1;Q9CQ33-2;F6VJI5	Q9CQ33;E9PUQ1;Q9CQ33-2;F6VJI5	Leucine-zipper-like transcriptional regulator 1	Lztr1
24.2799	24.3406	23.2741	25.222	24.2129	24.0244	24.251	23.8342	23.5589	23.7155	22.8934	0.690359	0.208664	0.436513	24.2799	24.0244	23.5589	48682000000	289	0	Q921M4-2;Q921M4;E9PUQ5;A2AN46;A2AN48;A2AN45;A2AN44;A2AN42	Q921M4-2;Q921M4;E9PUQ5	Golgin subfamily A member 2	Golga2
26.403	26.6221	25.8689	27.3881	26.6043	23.9525	24.1244	24.5718	25.6523	25.3345	25.517	0.545972	0.319701	0.159483	26.6043	24.1244	25.517	62975000000	302	0	Q3UYU2;E9PUQ7;E9QA27;Q8BNV1;F6ZHN3;F6SY41	Q3UYU2;E9PUQ7;E9QA27;Q8BNV1	tRNA (uracil-5-)-methyltransferase homolog A	Trmt2a
18.7446	21.8166	19.0546	21.1393	19.6691	18.5549	19.3933	19.8206	18.8731	19.8044	15.6913	1.33617	0.643882	2.15672	19.6691	19.3933	18.8731	1982900000	23	7.45e-93	E9PUQ8	E9PUQ8		Dgkd
21.1873	21.4411	20.0386	22.0341	21.1032	19.0383	18.8125	18.9616	19.6913	20.121	18.7698	0.725357	0.114818	0.690356	21.1873	18.9616	19.6913	10860000000	108	0	E9Q1M6;E9PUR0;E9PUP5;F7DE17;F6YYD3;F7DD37;F6SI14;F6RRY0;F6TF24	E9Q1M6;E9PUR0		Ankhd1
13.5053	20.2066	21.7491	23.338	20.1497	20.8351	16.644	17.3888	19.11	18.6407	17.4906	3.74923	2.23596	0.833209	20.2066	17.3888	18.6407	5721800000	67	6.69e-265	E9PUR6;P06537;P06537-3;E9QM82;E9PYV1;P06537-2;P06537-4;E9Q310;E9Q8A6;D6RIL1;D3Z473;A3KN90;D3Z280;D3YTK8	E9PUR6;P06537;P06537-3;E9QM82;E9PYV1;P06537-2;P06537-4;E9Q310	Glucocorticoid receptor	Nr3c1
18.958	18.9825	17.7424	17.0434	20.3973	16.5668	17.5473	17.4179	22.8646	23.0805	17.1562	1.29037	0.532682	3.35981	18.958	17.4179	22.8646	8525900000	56	1.21e-178	E9PUT4;Q8K4R9;E9QQ48;Q8K4R9-2;Q8K4R9-3	E9PUT4;Q8K4R9;E9QQ48;Q8K4R9-2;Q8K4R9-3	Disks large-associated protein 5	Dlgap5
23.8139	23.5992	22.3562	23.7312	24.5155	22.4333	21.5908	23.6089	23.3999	22.3476	20.664	0.782319	1.01362	1.38004	23.7312	22.4333	22.3476	5016600000	26	1.73e-145	E9PUZ5;Q62083	E9PUZ5;Q62083	PRKCA-binding protein	Pick1
18.8105	18.5587	18.619	17.8032	17.036	16.5413	17.0072	16.0152	17.3407	16.0676	17.5046	0.738804	0.496305	0.786619	18.5587	16.5413	17.3407	5554100000	33	2.09e-149	Q80XQ2;Q571D8;E9PV30;Q4KMV6;E9Q6S6	Q80XQ2;Q571D8;E9PV30;Q4KMV6;E9Q6S6	TBC1 domain family member 5	Tbc1d5
22.2874	22.4061	21.3756	23.3079	22.2087	19.2774	20.4206	18.6897	21.1231	20.2778	21.0982	0.687142	0.880182	0.481008	22.2874	19.2774	21.0982	37126000000	207	0	O08808;E9PXV7;E9PV41;Q6NS79;D3Z074;F6XC64;E9PYA5	O08808;E9PXV7;E9PV41;Q6NS79;D3Z074;F6XC64	Protein diaphanous homolog 1	Diaph1;Diap1
27.7964	28.9298	27.3564	30.1411	28.6953	30.4415	29.7514	30.394	29.8717	29.8002	28.9639	1.08211	0.385449	0.504746	28.6953	30.394	29.8002	120000000000	183	4.31e-31	E9PV44;O35143;Q9D879	E9PV44;O35143;Q9D879	ATPase inhibitor, mitochondrial	Atpif1
21.138	21.4658	16.2483	24.7778	16.4207	20.1155	17.5485	21.3866	15.9679	17.3247	18.8529	3.64545	1.95517	1.44335	21.138	20.1155	17.3247	1415500000	8	1.79e-15	Q8VC70;E9PV56;E9Q7G6	Q8VC70;E9PV56;E9Q7G6	RNA-binding motif, single-stranded-interacting protein 2	Rbms2
27.5282	18.9811	16.7323	27.6117	20.1794	28.4582	28.3713	27.3899	20.6264	26.9343	18.666	5.05015	0.593291	4.32045	20.1794	28.3713	20.6264	17938000000	15	6.26e-228	E9PV77	E9PV77
20.1554	19.7266	18.3736	21.837	16.3814	15.2188	17.1373	16.2768	17.1615	17.9424	18.5275	2.04489	0.960943	0.685334	19.7266	16.2768	17.9424	2775000000	40	3.71e-98	Q61026;E9PV80;D3Z4F6	Q61026;E9PV80	Nuclear receptor coactivator 2	Ncoa2
18.0977	17.3281	17.045	22.8157	17.4556	21.3633	21.1597	22.1443	16.2239	21.9057	17.385	2.41643	0.519752	3.00188	17.4556	21.3633	17.385	2602900000	21	1.12e-72	F7ABM5;E9Q0E2;E9PV87;F7BDN4	F7ABM5;E9Q0E2;E9PV87	Protein TALPID3	2700049A03Rik;Talpid3
22.5968	23.1149	20.4559	23.3733	22.9062	22.1427	22.7181	22.3052	20.3342	21.2153	21.164	1.17185	0.296641	0.49456	22.9062	22.3052	21.164	3403600000	39	6.33e-49	Q9DB85;E9PVA2	Q9DB85;E9PVA2	Ribosomal RNA-processing protein 8	Rrp8
26.5217	26.8715	25.8288	27.5216	26.7074	24.2318	24.3252	24.3962	25.6385	25.6217	25.0558	0.611309	0.082454	0.331679	26.7074	24.3252	25.6217	323000000000	1739	0	E9PVA8;E9Q005;Q8BIX2;Q6NV94	E9PVA8		Gcn1l1
22.2444	22.4967	20.6772	22.7874	21.9888	19.3003	19.856	20.6087	20.5302	20.3011	19.8026	0.816823	0.656667	0.372019	22.2444	19.856	20.3011	4214700000	61	1.61e-106	E9PVB5;A2AFY6;A2AFY7;A2AGG1;E9Q130	E9PVB5;A2AFY6;A2AFY7		Ttc17
23.1814	23.4091	22.4053	24.9862	23.6206	23.0248	24.1232	23.7543	22.1534	21.7271	21.9817	0.93933	0.558978	0.214489	23.4091	23.7543	21.9817	170000000000	620	0	E9PVC5;E9Q298;E9Q770;D3YWY7;D6RCH1	E9PVC5;E9Q298		Eif4g1
20.856	21.7868	19.4136	20.2211	19.7902	22.7903	22.8988	21.0687	19.4254	22.367	20.8127	0.93636	1.02672	1.47159	20.2211	22.7903	20.8127	3482100000	31	0	E9PVC9	E9PVC9
18.6136	20.8068	18.8328	21.053	19.642	16.0595	16.622	17.7707	17.686	17.6006	17.8356	1.11255	0.872174	0.118953	19.642	16.622	17.686	534110000	4	4.13e-29	Q5PRE5;Q3TTC7;E9PVD6	Q5PRE5;Q3TTC7;E9PVD6	Proline and serine-rich protein 1	Proser1
22.0624	21.8581	19.9352	21.494	21.7435	19.0959	19.3991	21.6989	20.2043	19.8513	19.4738	0.854307	1.42341	0.365318	21.7435	19.3991	19.8513	3944200000	37	1.2e-110	Q6ZPT1;E9PVL8;Q80TF4;Q80TF4-5;Q80TF4-3;Q80TF4-4;Q80TF4-2	Q6ZPT1;E9PVL8	Kelch-like protein 9	Klhl9
25.7735	26.2201	24.7755	27.3088	26.0148	23.7784	24.2694	23.9979	24.64	24.1678	23.9067	0.909753	0.245958	0.371679	26.0148	23.9979	24.1678	18591000000	100	1.75e-268	Q9ERI5;G3UVU9;Q9ERI5-2;E9PVN0;F6VRF7;F6VMC4;F7BDP4	Q9ERI5;G3UVU9;Q9ERI5-2;E9PVN0;F6VRF7;F6VMC4	Bifunctional arginine demethylase and lysyl-hydroxylase JMJD6	Jmjd6
23.5371	23.8012	22.8668	25.5903	24.6256	22.3777	23.6899	23.5759	22.9991	23.554	22.2049	1.05154	0.726927	0.678078	23.8012	23.5759	22.9991	46130000000	143	1.53e-122	E9PVT5;E9PVP0;Q9JMD3;G3UW37;Q0VG22;G3UY87;G3UY59;G3UYM0;G3V020;G3UYN6;G3UZB9	E9PVT5;E9PVP0;Q9JMD3;G3UW37;Q0VG22;G3UY87;G3UY59;G3UYM0;G3V020	PCTP-like protein	Stard10
18.1664	17.6348	20.9724	18.5569	18.3752	19.9122	19.9326	19.8766	19.6174	20.1032	19.288	1.29428	0.0283417	0.410093	18.3752	19.9122	19.6174	8970800000	65	0	E9PVP1;F6Y889	E9PVP1;F6Y889		Aim1
18.4329	19.7313	16.9553	17.6277	19.4685	17.7379	18.0288	18.614	18.5113	16.6065	18.1175	1.1821	0.446213	1.00552	18.4329	18.0288	18.1175	2722200000	16	1.15e-87	P70429;P70429-2;F8WJB9;E9PVP4	P70429;P70429-2;F8WJB9;E9PVP4	Ena/VASP-like protein	Evl
24.6522	25.001	24.0637	25.4718	25.0636	23.5505	23.9058	23.6451	23.9987	24.0722	23.7624	0.527364	0.184007	0.161873	25.001	23.6451	23.9987	48742000000	306	0	Q80X82;E9PVR1;F8WJD4;E9Q661;D3Z2M2;E9Q937;F6UJ99	Q80X82;E9PVR1;F8WJD4;E9Q661	Symplekin	Sympk
19.1845	22.4603	17.5724	21.9055	17.2191	22.4943	22.6061	21.6447	20.8322	20.5935	16.8203	2.42001	0.525771	2.25053	19.1845	22.4943	20.5935	1129100000	15	1.73e-92	E9PVS5	E9PVS5		Immt
21.5268	22.0324	19.7495	21.9212	21.7909	19.5794	20.079	19.1593	20.3804	20.4684	19.7181	0.943997	0.460423	0.410149	21.7909	19.5794	20.3804	5631500000	75	2.46e-144	Q8K389;E9PVW7;E9Q8T6;Q5SP75	Q8K389;E9PVW7	CDK5 regulatory subunit-associated protein 2	Cdk5rap2
27.5331	27.6252	25.6224	28.5276	27.2505	27.2917	27.1636	27.041	26.6622	26.6203	25.9549	1.05868	0.12536	0.396818	27.5331	27.1636	26.6203	46235000000	254	4.47e-81	Q99M28;E9PVX3;Q99M28-2	Q99M28;E9PVX3;Q99M28-2	RNA-binding protein with serine-rich domain 1	Rnps1
23.0752	23.4848	22.854	24.663	23.7969	25.4255	25.7063	25.2293	23.9342	24.0233	23.651	0.709007	0.239748	0.194401	23.4848	25.4255	23.9342	134000000000	769	0	E9PVX6	E9PVX6		Mki67
26.4677	26.5382	24.2967	26.1149	26.0964	24.6029	24.6901	25.0569	25.2599	25.0781	24.8628	0.919901	0.240923	0.198785	26.1149	24.6901	25.0781	18958000000	107	1.01e-140	O88531;Q3U6J9;E9PVY4;B1B0P8;B1B0P9	O88531;Q3U6J9;E9PVY4;B1B0P8;B1B0P9	Palmitoyl-protein thioesterase 1	Ppt1
19.4635	19.8307	20.4411	22.1179	20.6975	19.9553	20.4609	21.109	20.5772	19.6174	18.4853	1.02248	0.578315	1.04713	20.4411	20.4609	19.6174	223000000000	1122	0	E9PVY6;F7AB76;B1ARU0	E9PVY6
20.656	21.0703	23.4895	22.9218	21.4827	21.3516	22.3119	21.8699	20.6002	20.5357	19.9288	1.22247	0.480654	0.37042	21.4827	21.8699	20.5357	130000000000	804	0	E9PVZ8;B7ZNF9;E9Q028;Q9CTU9	E9PVZ8		Golgb1
21.8357	21.151	21.8285	21.4228	21.9551	24.1264	23.423	23.0065	22.9268	23.0152	22.0292	0.338898	0.566042	0.545542	21.8285	23.423	22.9268	967190000	19	2.2e-14	Q8C4X1;Q8C4X1-3;E9PW01;Q8C4X1-2;Q8C4X1-4;A2AC07	Q8C4X1;Q8C4X1-3;E9PW01;Q8C4X1-2;Q8C4X1-4;A2AC07	Centromere protein X	Stra13
23.7491	23.8134	22.5719	24.3773	23.5657	23.5727	23.824	23.6727	22.7957	22.6447	22.5572	0.657445	0.126519	0.120651	23.7491	23.6727	22.6447	11870000000	126	0	Q80U70;E9PW15;F7B7H9	Q80U70;E9PW15	Polycomb protein Suz12	Suz12
24.7966	25.1322	23.9864	26.0789	25.1945	26.8919	27.5904	26.8801	25.6453	26.2122	25.147	0.755144	0.406729	0.532968	25.1322	26.8919	25.6453	19450000000	108	3.01e-96	Q9CY57;Q9CY57-3;E9PW20;Q9CY57-5;Q9CY57-4;B7ZMS6;Q9CY57-2;D3YZA1;D3Z7T7	Q9CY57;Q9CY57-3;E9PW20;Q9CY57-5;Q9CY57-4;B7ZMS6;Q9CY57-2;D3YZA1;D3Z7T7	Chromatin target of PRMT1 protein	Chtop
22.7259	21.3732	20.6746	23.5118	21.8169	21.1814	18.9904	17.7649	21.3883	21.7759	20.5764	1.1173	1.73084	0.612129	21.8169	18.9904	21.3883	830100000	15	2.4e-22	E9Q136;E9PW22;F6Y542;Q922Q6	E9Q136;E9PW22;F6Y542		Abhd14a
22.9686	23.1393	18.1461	23.6521	23.2777	21.8787	17.8869	22.6435	17.2341	17.7318	17.4811	2.30057	2.55423	0.248852	23.1393	21.8787	17.4811	59900000000	348	0	E9PW46;Q8C8R3-2;H7BX63;Q8C8R3-6	E9PW46;Q8C8R3-2	Ankyrin-2	Ank2
26.4703	27.0924	26.5415	28.5527	27.2918	26.5374	27.7291	27.0265	26.7554	26.4695	25.8871	0.838952	0.599029	0.442506	27.0924	27.0265	26.4695	130000000000	257	0	P28656;Q8BSH9;E9PW66	P28656;Q8BSH9;E9PW66	Nucleosome assembly protein 1-like 1	Nap1l1
18.0822	16.9733	16.0566	19.2162	20.0497	16.2486	19.5329	20.1939	18.8812	18.4973	19.8297	1.61938	2.11301	0.685848	18.0822	19.5329	18.8812	1962000000	15	4.73e-61	E9PW83;F6TU77;F6RSY8;F6R487	E9PW83;F6TU77;F6RSY8		Fam184a
24.6622	26.09	25.0312	26.3859	25.8246	24.7612	25.007	25.3292	24.6075	24.9506	24.8168	0.726495	0.284855	0.172929	25.8246	25.007	24.8168	30353000000	167	6.43e-167	Q8BK63;E9Q4G7;E9PWB2;Q8BK63-2;Q6PJ87;H7BXB1;E9Q3W1;E9Q2U6;F6YBC9	Q8BK63;E9Q4G7;E9PWB2;Q8BK63-2;Q6PJ87;H7BXB1;E9Q3W1;E9Q2U6	Casein kinase I isoform alpha	Csnk1a1
23.4094	24.1143	21.4201	25.0041	24.9563	22.7884	22.5229	22.1579	23.5311	23.3458	22.7948	1.47482	0.316556	0.382987	24.1143	22.5229	23.3458	18304000000	160	4.08e-292	Q05512;E9PWB5;E9QMP6;F6ZS70;Q05512-3;Q05512-4;Q3T9A3;F8WJ68;Q05512-2;E9Q9N6;E9PYX3;F7CVZ7;F6UY70;F6ZEX4;E9Q2J6;F7A3Q3;F7CRG8;E9Q8H5;E9Q2G8;E9PZ55;F6Z4Q6	Q05512;E9PWB5;E9QMP6;F6ZS70;Q05512-3;Q05512-4;Q3T9A3;F8WJ68;Q05512-2;E9Q9N6;E9PYX3	Serine/threonine-protein kinase MARK2	Mark2
20.8448	21.7942	18.8167	22.8748	21.2601	18.0389	18.6909	15.8503	16.7087	16.799	16.2189	1.49452	1.48796	0.312136	21.2601	18.0389	16.7087	5364700000	42	1.32e-148	E9PWY0;H3BKS8;E9PWD4;Q3TX08;D3Z413;H3BL70;H3BKB8;H3BK68;H3BKV3;G3V019;D6RFC0;D6RG86;H3BL74	E9PWY0;H3BKS8;E9PWD4;Q3TX08	tRNA (guanine(26)-N(2))-dimethyltransferase	Trmt1
22.4891	23.0316	20.175	23.4148	21.9149	20.2012	20.1592	20.3148	20.6178	20.8231	19.2241	1.26813	0.0804986	0.869995	22.4891	20.2012	20.6178	2934000000	45	3.55e-44	Q8BKF1;E9PWD9;Q3U3J3;E0CY15;F6TLB0	Q8BKF1;E9PWD9;Q3U3J3;E0CY15	DNA-directed RNA polymerase, mitochondrial;DNA-directed RNA polymerase	Polrmt
24.1812	24.188	23.4747	25.3227	24.3231	20.8497	20.962	22.1399	23.065	22.9606	22.2809	0.662232	0.714688	0.425775	24.188	20.962	22.9606	48345000000	302	0	E9PWG2;E9PY51	E9PWG2;E9PY51		Trappc8
22.2345	24.198	22.374	25.5969	24.4437	22.3752	23.343	21.6784	22.9669	21.4185	22.6657	1.43885	0.835969	0.820951	24.198	22.3752	22.6657	7370600000	28	3.79e-20	P05977;Q545G5;P05977-2;E9PWG4;Q545T7;E0CZ30;P09542;P09541;A2A6Q8;Q9CZ19	P05977;Q545G5;P05977-2;E9PWG4;Q545T7;E0CZ30	Myosin light chain 1/3, skeletal muscle isoform	Myl1
25.2218	25.0685	24.4898	25.4951	24.9379	22.7156	22.8252	22.7639	23.4241	23.451	23.3076	0.372186	0.0549283	0.076223	25.0685	22.7639	23.4241	46429000000	202	0	E9PWG6	E9PWG6		Ncapg
21.4525	20.8716	20.4379	20.7396	22.1231	17.211	17.6817	18.1235	21.2043	20.124	19.3116	0.668639	0.456326	0.949505	20.8716	17.6817	20.124	2391000000	24	2.4e-68	O35099;E9PWG9	O35099;E9PWG9	Mitogen-activated protein kinase kinase kinase 5	Map3k5
31.0204	31.2874	30.478	31.9891	31.4205	30.1527	30.5558	30.5591	30.4928	30.7334	29.9625	0.553362	0.233688	0.394418	31.2874	30.5558	30.4928	477000000000	612	1.14e-114	Q9CZM2;Q5M8Q0;E9QAZ2;E9PWH9;F8WI79;D3Z0H4;B8JKK2	Q9CZM2;Q5M8Q0;E9QAZ2;E9PWH9;F8WI79	60S ribosomal protein L15;Ribosomal protein L15	Rpl15;Gm10020
20.8867	21.4574	18.3341	21.0362	17.174	14.659	16.4475	16.7289	17.6803	16.8975	17.4534	1.90383	1.12268	0.402758	20.8867	16.4475	17.4534	82801000	1	2.42e-06	E9PWL5;E9Q1W4;Q64163-2;Q64163-3;E9QN36;Q8BHD2;Q64163-4;F7AYT3;F6U8M7;Q64163	E9PWL5;E9Q1W4;Q64163-2;Q64163-3;E9QN36;Q8BHD2;Q64163-4;F7AYT3;F6U8M7;Q64163	Transcription factor Dp-2	Tfdp2
30.131	30.2988	28.9743	31.712	30.6695	29.6001	29.8862	29.9365	29.888	29.8472	29.6056	0.987421	0.181452	0.152635	30.2988	29.8862	29.8472	186000000000	376	1.15e-53	P19536;E9PWM0;Q9D881	P19536;E9PWM0;Q9D881	Cytochrome c oxidase subunit 5B, mitochondrial	Cox5b
17.2785	17.0236	15.347	16.1145	17.7135	17.3111	17.3099	17.5361	16.8221	17.4556	14.5016	0.953923	0.130252	1.55521	17.0236	17.3111	16.8221	253620000	6	1.3e-11	E9PWM3;A2BDV4;F6VK84	E9PWM3		Armcx4
20.0347	20.5237	18.3381	20.796	19.074	16.1702	17.2708	16.4166	15.8065	16.8728	15.9585	1.02764	0.577594	0.576779	20.0347	16.4166	15.9585	686250000	7	1.85e-18	Q9ERE3;E9PWP2	Q9ERE3;E9PWP2	Serine/threonine-protein kinase Sgk3	Sgk3
17.6214	17.9965	17.296	16.8462	18.8098	15.5368	18.0395	19.5718	17.51	16.5202	19.1207	0.744472	2.03685	1.31255	17.6214	18.0395	17.51	7164400000	67	4.66e-272	E9PWQ3;F6XLB2;F6R0L1	E9PWQ3;F6XLB2		Col6a3
21.7584	21.5824	21.1801	21.7459	21.7406	19.101	20.8597	18.3125	19.9718	20.0439	20.3083	0.246354	1.30403	0.177171	21.7406	19.101	20.0439	6029500000	37	1.29e-171	Q8BZ98;E9PWS1;Q8BZ98-2;E9QLL2;F2Z460;E0CXZ8	Q8BZ98;E9PWS1;Q8BZ98-2;E9QLL2	Dynamin-3	Dnm3
19.7187	21.1006	19.5462	21.768	20.7765	16.7265	17.3606	16.8681	18.5623	18.2727	17.3755	0.939619	0.332839	0.61878	20.7765	16.8681	18.2727	3776500000	45	7.4e-179	O35231;E9PWU7;O35231-2	O35231;E9PWU7;O35231-2	Kinesin-like protein KIFC3	Kifc3
19.2194	19.3161	18.9837	21.2076	19.4678	17.7377	17.239	17.8022	19.3236	18.9253	17.9089	0.894366	0.308236	0.729508	19.3161	17.7377	18.9253	3221500000	31	1.48e-79	E9PWW6;E9Q8M5;E9Q0D3;D6RI42;D3YZY2;F6X2N3	E9PWW6;E9Q8M5;E9Q0D3		Zc3h7a
18.9454	19.4484	18.8045	20.8951	20.1015	23.7247	23.843	22.8376	20.5262	20.9432	20.4419	0.866817	0.54951	0.26842	19.4484	23.7247	20.5262	15827000000	133	2.64e-303	E9Q4Y2;E9PWW9	E9Q4Y2;E9PWW9		Rsf1
20.4097	19.2544	21.3698	23.0757	20.5339	19.1534	20.0053	20.4215	21.2584	20.4478	20.6571	1.4171	0.646404	0.420801	20.5339	20.0053	20.6571	1891000000	27	1.02e-53	Q9Z218;Q5U4C2;Q80VM5;E9PWX1	Q9Z218;Q5U4C2;Q80VM5;E9PWX1	Dipeptidyl aminopeptidase-like protein 6	Dpp6
20.4028	20.0105	18.3049	23.9249	20.0478	16.6324	21.1422	21.7454	21.6989	16.8526	21.839	2.06123	2.79419	2.83932	20.0478	21.1422	21.6989	9351000000	46	3.31e-202	Q811L6;E9PWX8;E9QPR4;E9Q4Q9;E9Q1M8;E9QND5;E9Q6G0;Q811L6-2;F7AIF3	Q811L6;E9PWX8;E9QPR4;E9Q4Q9;E9Q1M8;E9QND5;E9Q6G0	Microtubule-associated serine/threonine-protein kinase 4	Mast4
22.4551	22.7871	21.0401	24.9254	24.0805	18.902	19.5207	23.1784	23.137	23.6297	23.4614	1.50345	2.31117	0.250438	22.7871	19.5207	23.4614	1965700000	32	6.14e-17	Q9CQ09;E9PWZ3	Q9CQ09;E9PWZ3		Rpl3l
24.3647	24.946	23.0635	25.3266	24.4404	23.8481	24.4775	24.6203	23.9634	23.5552	23.261	0.857588	0.410859	0.352739	24.4404	24.4775	23.5552	27210000000	130	0	Q5RKN9;E9PWZ5;P47753	Q5RKN9;E9PWZ5;P47753	F-actin-capping protein subunit alpha-1	Capza1
20.1928	20.5682	19.408	21.1297	20.6018	17.4423	17.4717	16.8893	18.4557	18.2092	19.4937	0.63767	0.328092	0.681683	20.5682	17.4423	18.4557	2874100000	42	5.02e-166	E9QKV6;E9PWZ6;E9PZW8;E9QQ56;Q9QY06;Q9QY06-3;Q9QY06-2	E9QKV6;E9PWZ6;E9PZW8;E9QQ56;Q9QY06;Q9QY06-3;Q9QY06-2	Unconventional myosin-IXb	Myo9b
24.0821	24.6604	23.7497	24.9284	24.6609	24.4811	24.7782	24.0007	23.6524	23.7273	23.0142	0.484176	0.392335	0.39188	24.6604	24.4811	23.6524	13272000000	148	6.74e-237	Q3U821;E9PWZ7;D3Z504	Q3U821;E9PWZ7		Wdr75
16.2653	16.3261	18.5974	16.6615	18.0804	20.9489	21.1212	23.9708	18.0313	16.4054	16.0314	1.07868	1.69714	1.06325	16.6615	21.1212	16.4054	263920000	5	3.03e-17	Q3UN90;E9PX24	Q3UN90;E9PX24	LYR motif-containing protein 9	Lyrm9
17.6129	18.5125	18.5184	20.5191	19.5072	17.3371	17.3851	18.1655	16.6663	16.9694	17.3023	1.11094	0.465041	0.318116	18.5184	17.3851	16.9694	4271300000	40	9.56e-136	E9PX29;Q91ZE6;E9PZC2;D3Z4P8	E9PX29;Q91ZE6;E9PZC2		Sptbn4
22.0101	23.2945	21.1965	23.4037	23.3559	18.3212	19.1573	20.7126	21.2282	22.2513	20.5582	1.00048	1.21359	0.852665	23.2945	19.1573	21.2282	5832800000	51	1.61e-94	Q8BPM2;E9PX30;Q8BPM2-2;E9Q1T3	Q8BPM2;E9PX30;Q8BPM2-2;E9Q1T3	Mitogen-activated protein kinase kinase kinase kinase 5;Mitogen-activated protein kinase kinase kinase kinase	Map4k5
21.9148	21.2179	20.9507	21.5954	21.187	21.2451	21.1311	21.055	20.3639	20.4668	18.965	0.380788	0.0956775	0.838939	21.2179	21.1311	20.3639	2327000000	42	2.53e-79	Q9Z1N2;E9PX49;F6QZU8	Q9Z1N2;E9PX49;F6QZU8	Origin recognition complex subunit 1	Orc1
21.9794	22.4358	21.5433	23.5966	22.8053	19.4218	18.9477	18.1048	21.0447	21.373	20.7089	0.787759	0.667051	0.332056	22.4358	18.9477	21.0447	7711400000	90	5.51e-253	E9PX53;Q8K2V1;E9QPR5;Q8K2V1-2;E0CXK8;F6TLH3;E0CYV2;F6V294;E0CX37;F6U5N5	E9PX53;Q8K2V1;E9QPR5;Q8K2V1-2	Serine/threonine-protein phosphatase 4 regulatory subunit 1	Ppp4r1
16.5197	17.1561	18.0541	17.4542	15.9161	14.8866	17.902	16.5903	17.4564	16.5888	16.4533	0.828449	1.51194	0.544258	17.1561	16.5903	16.5888	70133000	1	0.00036125	Q69Z37;E9PX59	Q69Z37;E9PX59	Sterile alpha motif domain-containing protein 9-like	Samd9l
20.505	19.962	19.4912	20.9608	21.0778	19.061	18.094	19.1479	19.5243	19.0673	18.2458	0.671323	0.585	0.647852	20.505	19.061	19.0673	8349600000	90	1.09e-150	E9PX61;E9Q2E4;Q6GQX8;Q8BRI0;F6XXX5	E9PX61		Gm15800
21.3636	21.6914	21.4674	22.8358	22.1968	21.1902	19.32	21.1778	20.4981	15.0469	21.3085	0.608603	1.0762	3.40539	21.6914	21.1778	20.4981	1752500000	17	1.66e-53	Q9CZV5;E9PX66;D3Z6Y8	Q9CZV5;E9PX66;D3Z6Y8	STAGA complex 65 subunit gamma	Supt7l
19.2935	18.8879	18.8727	20.8505	20.2833	18.3456	18.2821	18.5151	18.2956	19.1876	15.4532	0.887917	0.120452	1.95024	19.2935	18.3456	18.2956	7757800000	63	5.59e-180	E9PX68;E9Q585;E9Q1Q0;Q5BKS1	E9PX68;E9Q585;E9Q1Q0;Q5BKS1		Slc4a1ap
18.2707	20.7735	22.4175	21.9724	19.9911	21.2447	20.7758	19.7056	21.6609	20.1745	19.0854	1.65659	0.788883	1.29285	20.7735	20.7758	20.1745	1530000000	14	8.93e-27	Q8R1R3;E9PX69;F7BBA2;E9PZZ4;Q8BXP7	Q8R1R3;E9PX69;F7BBA2;E9PZZ4;Q8BXP7	StAR-related lipid transfer protein 7, mitochondrial	Stard7
18.6923	17.5943	17.971	20.4944	18.3288	17.0845	17.7124	15.427	16.3608	17.6194	16.9341	1.12656	1.18072	0.63013	18.3288	17.0845	16.9341	934170000	5	8.38e-12	Q60847;E9PX70;Q60847-2;Q60847-5;Q60847-4;Q60847-3	Q60847;E9PX70;Q60847-2;Q60847-5	Collagen alpha-1(XII) chain	Col12a1
24.7243	25.4793	25.4799	27.0201	25.9786	25.5144	26.7788	26.0106	25.3016	24.7475	25.3239	0.845988	0.637057	0.326538	25.4799	26.0106	25.3016	169000000000	519	0	Q8JZQ9;E9PX78	Q8JZQ9;E9PX78	Eukaryotic translation initiation factor 3 subunit B	Eif3b
22.6128	23.9012	22.9126	24.5628	23.8364	23.0943	24.9686	25.3803	23.534	24.2084	23.5165	0.792875	1.21849	0.394514	23.8364	24.9686	23.534	12308000000	38	1.84e-60	E9Q705;Q8CEI1;Q14A77;E9PX89	E9Q705;Q8CEI1;Q14A77;E9PX89	BolA-like protein 3	Bola3
27.7687	28.1353	26.5107	29.2595	28.305	26.7831	27.1954	27.5689	26.7418	26.6798	26.3629	0.99613	0.393059	0.203239	28.1353	27.1954	26.6798	131000000000	174	6.74e-130	Q9R0Q7;E9PXA6;D3Z7C6	Q9R0Q7;E9PXA6;D3Z7C6	Prostaglandin E synthase 3	Ptges3
22.3239	22.8565	21.8489	23.6141	22.5734	20.2866	21.1772	20.704	21.0372	21.2286	18.8999	0.656864	0.445591	1.29277	22.5734	20.704	21.0372	13601000000	102	4.6e-237	E9PXB7;Q8CFI0;Q8CFI0-3;Q641N8;F7AT14;F6ZTP8	E9PXB7;Q8CFI0;Q8CFI0-3;Q641N8;F7AT14	E3 ubiquitin-protein ligase NEDD4-like	Nedd4l
17.901	16.4599	19.6265	17.5397	19.3309	23.913	23.3461	21.6628	16.8026	22.2831	17.395	1.30988	1.17035	3.00778	17.901	23.3461	17.395	659390000	12	2.81e-59	Q64705;E9PXC2;Q64705-2;F6PWU6;F8WI12	Q64705;E9PXC2;Q64705-2;F6PWU6;F8WI12	Upstream stimulatory factor 2	Usf2
20.1235	20.2295	21.8857	21.8825	20.835	19.8819	19.8666	20.0385	19.6042	19.0938	19.1339	0.859074	0.0951375	0.283813	20.835	19.8819	19.1339	159000000000	861	0	E9QL23;E9PXE5;H7BX73;E9Q9X1;Q91ZU6-2;Q91ZU6;Q91ZU6-4;Q91ZU6-3;E9Q9X2;Q91ZU6-8	E9QL23;E9PXE5;H7BX73;E9Q9X1;Q91ZU6-2;Q91ZU6;Q91ZU6-4;Q91ZU6-3	Dystonin	Dst
30.4691	31.034	30.1365	31.9771	30.8359	29.629	30.452	30.4292	30.157	30.2225	30.1049	0.698278	0.468716	0.0589269	30.8359	30.4292	30.157	433000000000	458	4.49e-97	P62281;Q3UC02;E9PXE7;D3Z3M6	P62281;Q3UC02;E9PXE7;D3Z3M6	40S ribosomal protein S11	Rps11
15.7757	22.9594	17.94	15.7116	23.4794	15.6929	18.5012	17.9406	23.2633	16.5128	22.7535	3.80543	1.48621	3.75889	17.94	17.9406	22.7535	4963700000	6	0.00015814	E9PXF0	E9PXF0		Pcdh17
23.1486	23.4121	22.7081	23.9981	23.9272	20.284	20.5726	21.5104	22.0635	22.2911	21.5599	0.54088	0.641199	0.37418	23.4121	20.5726	22.0635	1595200000	10	0	E9PXL6	E9PXL6
22.49	22.5746	21.2082	22.3077	22.4683	20.0948	19.7957	21.256	20.1308	20.6213	19.3584	0.568155	0.771397	0.636672	22.4683	20.0948	20.1308	4605300000	59	2.12e-116	E9PXP2;Q8R1G5	E9PXP2;Q8R1G5		Gm2382
20.3277	20.5875	17.4148	21.4663	18.798	18.0448	14.6359	18.1307	17.6916	15.5703	17.5756	1.60744	1.99339	1.19266	20.3277	18.0448	17.5756	3393000000	41	4.37e-142	Q8BL99;Q8BL99-5;E9PXQ5;Q8BL99-6;H7BWZ9;Q8BL99-2;Q8BL99-4;Q8BL99-3;E9QQA0	Q8BL99;Q8BL99-5;E9PXQ5;Q8BL99-6;H7BWZ9	Protein dopey-1	Dopey1
18.1259	18.7944	15.0016	19.7755	14.7748	16.9935	17.3443	14.2849	14.7795	14.8088	13.4081	2.275	1.67429	0.80037	18.1259	16.9935	14.7795	575680000	12	3.79e-19	E9Q4F8;E9Q4F7;E9PXS7	E9Q4F8;E9Q4F7;E9PXS7		Ankrd11
27.6829	28.3565	27.4281	28.4635	28.5129	27.464	27.3908	27.427	27.6679	27.8097	27.5228	0.498298	0.0366008	0.143453	28.3565	27.427	27.6679	22612000000	81	3.91e-186	P63030;Q3UX28;E9PXT1;D3Z786;D3YWY6;D3Z5S0;E9Q0V4	P63030;Q3UX28;E9PXT1;D3Z786;D3YWY6;D3Z5S0;E9Q0V4	Mitochondrial pyruvate carrier 1	Mpc1
16.7923	19.0119	17.7898	21.2017	20.8074	17.6205	18.1491	17.1392	18.0723	17.0524	17.9829	1.89605	0.505134	0.564803	19.0119	17.6205	17.9829	718170000	11	4.75e-60	Q9Z0F8;Q9Z0F8-2;E9PXU2;E9PWR3	Q9Z0F8;Q9Z0F8-2;E9PXU2	Disintegrin and metalloproteinase domain-containing protein 17	Adam17
17.8062	16.9738	16.2263	16.7205	17.8397	16.8958	16.501	15.8066	16.5307	18.0333	16.8982	0.701479	0.551425	0.783296	16.9738	16.501	16.8982	299790000	7	8.44e-11	P59764;E9PXU8;F6SJX1;F6YXW9	P59764;E9PXU8;F6SJX1	Dedicator of cytokinesis protein 4	Dock4
17.3978	17.8141	18.3977	18.2985	17.8011	15.4802	18.3289	17.657	17.9082	19.0349	15.8437	0.408387	1.48913	1.6184	17.8141	17.657	17.9082	3477700000	45	1.48e-146	Q9ESD7;Q9ESD7-2;Q9ESD7-3;E9QL12;E9PXU9;E9Q423	Q9ESD7;Q9ESD7-2;Q9ESD7-3;E9QL12;E9PXU9;E9Q423	Dysferlin	Dysf
25.9389	26.1867	25.1748	26.7115	25.7069	25.9012	26.106	26.2138	25.9939	25.7816	25.3059	0.569181	0.158789	0.352303	25.9389	26.106	25.7816	80193000000	297	0	Q91W90;E9PXX7;Q3TEE8	Q91W90;E9PXX7;Q3TEE8	Thioredoxin domain-containing protein 5	Txndc5
23.991	24.428	17.2755	23.214	22.5378	15.7442	15.4376	16.9758	15.3922	17.6447	20.2767	2.89503	0.814135	2.44471	23.214	15.7442	17.6447	1984600000	4	1.12e-14	Q3U1D0;E9PXY4;Q3U1D0-3;D6RGQ4;D6RFA2;D3YU94;D3YTN6;F6SLL8;Q3U1D0-2	Q3U1D0;E9PXY4;Q3U1D0-3;D6RGQ4;D6RFA2;D3YU94;D3YTN6	Protein Lines homolog	Lins
25.5901	25.5927	24.1942	26.3464	25.6562	23.972	24.743	25.4079	24.5909	24.0892	24.7324	0.784174	0.718603	0.337993	25.5927	24.743	24.5909	81792000000	168	6.34e-112	E9PY39;Q9CZY3;Q569Y6;Q9CZY3-2;D3Z1I3;Q99LQ7;D3Z6R2	E9PY39;Q9CZY3;Q569Y6;Q9CZY3-2;D3Z1I3	Ubiquitin-conjugating enzyme E2 variant 1	Gm20431;Ube2v1;Gm8325
20.5278	20.7508	17.72	22.1239	21.2457	17.4285	18.9662	16.8532	20.0556	19.4358	19.5884	1.65693	1.09242	0.322932	20.7508	17.4285	19.5884	3645600000	49	4.98e-115	E9PY46;E9Q682;E9Q8S7;E9Q925	E9PY46;E9Q682		Ift140
18.4451	17.692	17.7999	19.0761	18.9214	17.2518	18.6639	18.4134	16.3331	17.9876	18.1533	0.630779	0.753447	1.00648	18.4451	18.4134	17.9876	1707700000	9	1.66e-17	E9PY61	E9PY61		Gpr179
18.251	16.8096	16.7398	18.7377	15.9788	15.1379	15.1806	17.5211	17.8523	15.2677	15.7513	1.14796	1.36378	1.37406	16.8096	15.1806	15.7513	29020000	1	2.66e-05	Q3V1C1;E9Q7J2;E9PY67;Q925J4;G5E869	Q3V1C1;E9Q7J2;E9PY67;Q925J4;G5E869		Zfp142
20.6967	22.3286	20.2282	22.2377	22.051	19.0684	18.3621	17.1096	19.8009	19.9327	19.6558	0.974268	0.992011	0.138503	22.051	18.3621	19.8009	2670200000	31	4.21e-72	Q8VI94;E9PY91	Q8VI94;E9PY91	2-5-oligoadenylate synthase-like protein 1	Oasl1
23.84	21.5719	24.0642	24.3923	24.0949	23.0229	23.4163	23.237	21.953	22.9766	19.1604	1.14659	0.196956	1.97525	24.0642	23.237	21.953	5820100000	45	8.68e-54	O35083;E9PY97;G3UWV6	O35083;E9PY97;G3UWV6	1-acyl-sn-glycerol-3-phosphate acyltransferase alpha	Agpat1
23.1587	22.6372	23.4673	24.5625	22.2295	21.3624	21.9596	21.3664	21.6402	21.1599	21.6562	0.892688	0.343645	0.282033	23.1587	21.3664	21.6402	10019000000	64	4.36e-114	E9PYD1;D3YXS7;F6ZXW2;F6S0H0;D3Z100;F7AR27	E9PYD1;D3YXS7;F6ZXW2;F6S0H0		Fam98c
20.5258	20.5105	19.8879	21.1688	20.6175	19.3316	19.7535	19.67	20.1326	20.7136	19.9553	0.454885	0.223415	0.396656	20.5258	19.67	20.1326	37264000000	230	0	E9PYF4;F6VG99;E9PYI7;Q3UPW3;E0CZD8	E9PYF4;F6VG99;E9PYI7		Lmo7
20.4463	21.1018	17.7053	22.7115	21.8955	20.5418	21.2343	22.7521	21.7696	17.3996	21.961	1.91334	1.13054	2.58005	21.1018	21.2343	21.7696	712220000	4	1.58e-38	E9PYF7	E9PYF7		Ap1ar
23.3326	23.7981	22.3771	24.2823	23.5485	20.6111	20.6653	20.7272	22.0531	22.15	21.461	0.704792	0.0580927	0.372982	23.5485	20.6653	22.0531	15783000000	139	7.09e-280	E9PYG6;Q91YX7	E9PYG6;Q91YX7		Rasa1
21.2122	21.2889	18.5116	22.2558	20.9297	17.3453	15.7047	15.7552	19.2271	19.5579	19.2414	1.3941	0.932965	0.186996	21.2122	15.7552	19.2414	5087200000	48	3.15e-110	E9PYH6;D3YUD4;D3YX07;D3YXL2;G3UZ56	E9PYH6		Setd1a
24.0755	24.3335	23.7062	24.7768	23.3782	26.3528	27.3405	26.7124	25.0106	25.3544	24.6406	0.542838	0.499895	0.35698	24.0755	26.7124	25.0106	91536000000	236	0	Q60972;E9PYH8	Q60972;E9PYH8	Histone-binding protein RBBP4	Rbbp4
14.5034	18.7055	16.6207	18.6993	16.5259	18.0399	17.5422	18.8294	16.2754	18.0345	17.5413	1.7605	0.649089	0.907394	16.6207	18.0399	17.5413	224720000	10	1.46e-24	Q0VGV0;E9PYI1	Q0VGV0;E9PYI1		Zfp568
20.8891	20.7934	16.9279	21.9624	20.9131	17.6579	17.8937	18.5152	18.0356	17.4845	16.4536	1.943	0.442874	0.803035	20.8891	17.8937	17.4845	5075700000	60	4.21e-128	Q6ZPQ6;Q6ZPQ6-2;E9PYJ7;H7BX12;E0CXR4	Q6ZPQ6;Q6ZPQ6-2;E9PYJ7;H7BX12	Membrane-associated phosphatidylinositol transfer protein 2	Pitpnm2
18.5903	17.8676	18.6988	20.496	19.579	19.9525	18.2634	19.1588	17.5111	18.2885	18.3148	1.01285	0.84506	0.456613	18.6988	19.1588	18.2885	2558400000	38	2.95e-101	E9PYL2	E9PYL2		Prr12
16.5357	16.1191	17.216	19.3192	18.8149	18.1029	14.9198	16.1308	17.167	16.0498	17.1979	1.40578	1.60664	0.654118	17.216	16.1308	17.167	2342800000	25	3e-58	E9PYL7;F2Z4A3	E9PYL7;F2Z4A3		Fat1
18.5393	21.6171	18.8504	20.513	17.3119	19.3466	16.7002	19.5152	17.5875	17.7571	15.9434	1.69939	1.57882	1.00178	18.8504	19.3466	17.5875	17219000000	123	0	F8VPK5;E9PYM9;P70336;P70336-2;E9Q9W8	F8VPK5;E9PYM9;P70336;P70336-2;E9Q9W8	Rho-associated protein kinase 2	Rock2
24.3391	24.0122	23.68	25.3226	24.1127	24.347	24.5299	24.4628	24.0742	23.6682	22.5069	0.62236	0.092524	0.813416	24.1127	24.4628	23.6682	27444000000	115	0	Q8R5M8;Q8R5M8-4;Q8R5M8-3;Q8R5M8-2;E9PYN1;Q8R5M8-5;E0CY16;Q8R5M8-7;Q8R5M8-6;E9Q259	Q8R5M8;Q8R5M8-4;Q8R5M8-3;Q8R5M8-2;E9PYN1;Q8R5M8-5;E0CY16;Q8R5M8-7;Q8R5M8-6	Cell adhesion molecule 1	Cadm1
19.4347	18.7705	17.7121	18.8714	20.5269	17.246	17.1542	17.8116	17.0679	17.3114	16.7796	1.02815	0.356021	0.266214	18.8714	17.246	17.0679	360120000	5	2.96e-25	F8VQK6;E9PYR1	F8VQK6;E9PYR1		Fbxl18
19.8152	20.1749	17.7988	20.46	19.7345	19.198	17.3515	19.5639	18.0347	18.7382	18.6249	1.04628	1.1859	0.377731	19.8152	19.198	18.6249	7926300000	97	1.1e-203	P97393;E9PYT0	P97393;E9PYT0	Rho GTPase-activating protein 5	Arhgap5
25.5129	25.9144	24.6513	27.0343	25.5268	24.2266	24.3769	24.5582	24.9729	24.4594	24.1598	0.864175	0.166041	0.411213	25.5268	24.3769	24.4594	42877000000	208	2.17e-193	E9PYV0	E9PYV0		Entpd3
26.6596	26.6521	25.7169	28.0738	26.9298	25.2112	24.8436	25.4417	24.5478	24.4005	24.29	0.844674	0.301658	0.129337	26.6596	25.2112	24.4005	137000000000	288	0	Q91Z50;E9PYV9;P39749;D3Z6N8	Q91Z50;E9PYV9;P39749	Flap endonuclease 1	Fen1
26.599	26.9181	26.026	26.998	26.3769	25.6809	25.8466	26.2962	26.1341	26.2879	26.0597	0.399217	0.318379	0.11638	26.599	25.8466	26.1341	361000000000	436	0	E9PZ00;Q8BFQ1;Q61207;Q3UFE8	E9PZ00;Q8BFQ1;Q61207;Q3UFE8	Sulfated glycoprotein 1	Psap
22.8382	22.4205	21.3394	23.9003	23.1208	22.8443	23.1761	22.5693	22.0655	22.1667	21.5358	0.943849	0.303843	0.338835	22.8382	22.8443	22.0655	8933000000	108	1.52e-130	G5E8P1;E9PZ26;E9Q412;A1L3T8;A7MCW6	G5E8P1;E9PZ26;E9Q412		Brd1
22.1351	22.0355	21.6575	24.4437	23.3842	22.4766	23.4207	23.4273	23.1251	22.9573	22.8083	1.15664	0.546991	0.158493	22.1351	23.4207	22.9573	42285000000	184	0	E9PZ33;A2AEK3;F6ZKC7	E9PZ33
24.1432	24.5688	23.2952	25.5687	24.8385	23.2069	23.7658	23.7221	23.6444	23.5881	22.9441	0.84244	0.310835	0.389086	24.5688	23.7221	23.5881	33435000000	268	0	E9PZ87;F6TFC9	E9PZ87		Pappa2
16.6895	17.5418	21.3712	19.1141	19.1101	21.8548	21.4684	21.5879	19.9703	21.1239	17.7433	1.79145	0.19783	1.71847	19.1101	21.5879	19.9703	5185700000	47	1.21e-107	O89106;E9PZ91;E9PVU9;F6SV10;E9Q3M6	O89106;E9PZ91;E9PVU9;F6SV10	Bis(5-adenosyl)-triphosphatase	Fhit
21.4518	20.801	21.8301	22.9554	21.4135	19.8801	20.352	22.1431	20.5783	18.8863	18.0243	0.797555	1.19387	1.29928	21.4518	20.352	18.8863	4143400000	40	8.64e-64	O88700;E9PZ97	O88700;E9PZ97	Bloom syndrome protein homolog	Blm
23.6156	24.117	22.7683	24.7531	23.8985	22.9717	23.5393	23.0014	22.6289	22.8625	22.4041	0.726696	0.319476	0.229213	23.8985	23.0014	22.6289	9415900000	91	2.36e-168	E9PZA8;Q9R0N7;E9Q9R5	E9PZA8;Q9R0N7;E9Q9R5	Synaptotagmin-7	Syt7
25.0029	25.1579	23.7243	23.49	24.0193	23.9116	24.0718	24.0273	23.9676	24.1541	21.9297	0.757323	0.082695	1.23395	24.0193	24.0273	23.9676	7056500000	96	1.65e-98	E9PZB3	E9PZB3		Gm5093
27.6429	28.3218	27.1666	29.0065	28.2048	28.1187	28.6999	28.9604	28.1822	28.1711	27.8045	0.69949	0.430912	0.214932	28.2048	28.6999	28.1711	690000000000	840	2.18e-228	E9PZF0;Q01768;Q5NC82;Q5NC79	E9PZF0;Q01768;Q5NC82	Nucleoside diphosphate kinase;Nucleoside diphosphate kinase B	Gm20390;Nme2
21.4204	22.7584	21.6143	18.5203	17.6653	15.3138	15.9908	21.0072	15.7637	17.9196	16.743	2.18458	3.11013	1.07945	21.4204	15.9908	16.743	910380000	5	3.83e-119	E9Q5H2;E9PZF5	E9Q5H2;E9PZF5		Anp32e
18.7796	18.7572	19.4133	21.6503	20.183	17.8416	17.314	18.0355	20.0566	19.7909	18.5	1.20821	0.37339	0.832669	19.4133	17.8416	19.7909	1729300000	23	7.46e-64	Q9QXM1;Q9QXM1-3;E9PZF6;Q9QXM1-2;E9PW81	Q9QXM1;Q9QXM1-3;E9PZF6	Junction-mediating and -regulatory protein	Jmy
20.8827	18.8351	19.4996	21.1082	20.768	17.6079	16.6262	18.3459	19.7467	19.0106	19.4422	0.995652	0.862723	0.369875	20.768	17.6079	19.4422	928520000	17	7.64e-42	E9QKG2;E9PZI6;Q9WV86;G3UX83	E9QKG2;E9PZI6;Q9WV86	Katanin p60 ATPase-containing subunit A1	Katna1
24.0317	24.2037	23.661	25.2078	24.7268	22.3361	22.6107	22.776	23.3877	22.9515	22.3592	0.607027	0.222201	0.51622	24.2037	22.6107	22.9515	59296000000	445	0	E9PZJ8;E9PZJ8-2	E9PZJ8	Activating signal cointegrator 1 complex subunit 3	Ascc3
22.1173	21.7712	21.2309	23.1662	22.3014	27.1066	22.1453	21.3826	25.9305	26.2024	25.4387	0.714069	3.10806	0.387091	22.1173	22.1453	25.9305	86529000000	108	4.5e-159	E9PZM4;G3UXJ4;F7CDZ7	E9PZM4		Chd2
20.2261	19.7679	19.6183	22.6526	20.6387	22.8188	23.2113	23.0231	21.1209	20.9712	20.8605	1.22564	0.196305	0.130685	20.2261	23.0231	20.9712	22644000000	122	1.5e-253	E9PZM7;F7BGY9	E9PZM7;F7BGY9		Scaf11
19.8408	19.912	20.0111	21.9762	19.8944	17.3108	16.2369	18.5299	18.8183	18.9287	18.6191	0.924042	1.14727	0.156908	19.912	17.3108	18.8183	12297000000	150	0	E9PZP8;F6RXM1;Q99KS8	E9PZP8		Herc1
25.9253	25.9724	25.6593	27.0567	26.1234	25.5296	25.209	25.8231	25.7408	25.4763	25.3297	0.535163	0.307149	0.208349	25.9724	25.5296	25.4763	7433800000	76	7.57e-126	Q61387;Q3UDK5;E9PZS8;F7B257	Q61387;Q3UDK5;E9PZS8	Cytochrome c oxidase subunit 7A-related protein, mitochondrial	Cox7a2l
22.7239	23.9921	20.6408	23.6537	20.6859	20.2329	20.818	20.3996	22.1489	21.7208	22.1489	1.5989	0.301438	0.247163	22.7239	20.3996	22.1489	1981900000	23	1.11e-24	Q9CQS5;E9PZX0	Q9CQS5;E9PZX0	Serine/threonine-protein kinase RIO2	Riok2
17.9354	19.8323	18.0376	18.0675	21.1578	21.315	20.7327	16.9635	19.8361	18.5865	16.2685	1.43856	2.36226	1.81027	18.0675	20.7327	18.5865	941880000	8	6.67e-10	Q91VB4;E9PZY1	Q91VB4;E9PZY1	Hermansky-Pudlak syndrome 3 protein homolog	Hps3
20.5894	19.3216	19.2754	21.6465	18.8125	16.2004	17.6462	18.2101	17.4381	17.2549	18.3462	1.16497	1.0366	0.584401	19.3216	17.6462	17.4381	1251100000	18	5.14e-40	E9Q3I3;E9Q014;E0CYU0;Q5DU57;Q5DU57-2;Q3UTH8;F6SRZ4;B1AXI2;Q7TNR9;Q3TQN9;Q3UTH8-2;Q3UTH8-3;B1AXI4;Q3UTH8-4;E9QLJ2;B1AXI6	E9Q3I3;E9Q014;E0CYU0;Q5DU57;Q5DU57-2	Spermatogenesis-associated protein 13	Spata13
25.8417	26.2295	25.2464	27.0668	25.7887	25.5962	25.5292	25.1907	25.3015	25.3622	24.3946	0.674973	0.217371	0.541972	25.8417	25.5292	25.3015	88847000000	319	1.38e-253	E9Q035;P47758;D3YYR8;F7CJN9;E9Q2Q7;F7BAE9	E9Q035;P47758	Signal recognition particle receptor subunit beta	Gm20425;Srprb
19.6263	23.3487	20.9878	24.4544	23.4526	22.8069	23.4815	22.3502	22.6054	22.3346	21.8351	1.99455	0.569137	0.390767	23.3487	22.8069	22.3346	2542200000	18	9.41e-34	Q9D1Z3;E9Q095	Q9D1Z3;E9Q095	Protein FAM173B	Fam173b
28.054	27.8579	27.4802	28.7038	28.2216	26.6603	27.4448	27.2184	27.445	26.8661	26.5378	0.452101	0.403768	0.459332	28.054	27.2184	26.8661	67295000000	253	0	O55125;Q5SVF7;E9Q0E4;Q5SVG6	O55125;Q5SVF7;E9Q0E4;Q5SVG6	Protein NipSnap homolog 1	Nipsnap1
20.6018	21.5754	17.5755	20.4921	20.3702	20.9248	19.2161	20.7262	19.6683	17.2166	16.0488	1.50215	0.934478	1.84731	20.4921	20.7262	17.2166	1884800000	21	6.95e-28	Q8VDP2;E9Q0G3;Q8VDP2-2;E9QLS7	Q8VDP2;E9Q0G3;Q8VDP2-2;E9QLS7	UPF0428 protein CXorf56 homolog
26.9147	26.6913	26.1489	26.8667	26.9241	24.7979	24.8589	25.3881	25.8595	25.5517	24.5996	0.326908	0.324579	0.656834	26.8667	24.8589	25.5517	42110000000	212	0	P58021;Q542E4;E9Q0K1;E9PZ69	P58021;Q542E4;E9Q0K1;E9PZ69	Transmembrane 9 superfamily member 2	Tm9sf2
17.0835	18.5942	15.4345	19.2094	17.82	17.0151	17.5215	18.0283	16.908	15.8435	18.094	1.46451	0.506599	1.1258	17.82	17.5215	16.908	1417400000	16	9.91e-34	Q8K2G4;E9Q0R0;Q8K2G4-2;Q8K2G4-3;D3YXR1	Q8K2G4;E9Q0R0;Q8K2G4-2	Bardet-Biedl syndrome 7 protein homolog	Bbs7
18.2088	17.7514	16.8768	20.9023	20.5635	15.8853	15.8829	17.9436	18.315	16.0996	18.2591	1.77898	1.18905	1.26323	18.2088	15.8853	18.2591	1461600000	13	3.68e-45	Q5SRY7-3;E9Q0X1;Q5SRY7-2;Q5SRY7;Q5SRY7-4;Q8CHD5	Q5SRY7-3;E9Q0X1;Q5SRY7-2;Q5SRY7;Q5SRY7-4;Q8CHD5	F-box/WD repeat-containing protein 11	Fbxw11
26.4014	26.3597	24.2777	27.9875	26.8351	25.9787	25.7213	26.9449	25.6031	25.9859	25.3095	1.3427	0.645109	0.339179	26.4014	25.9787	25.6031	47799000000	128	0	E9Q0Y0	E9Q0Y0
28.2286	28.7066	27.9163	29.522	28.744	27.1459	27.5126	27.5333	27.7293	27.4823	26.9563	0.609263	0.217936	0.394802	28.7066	27.5126	27.4823	267000000000	906	0	Q8CGK3;E9Q120	Q8CGK3;E9Q120	Lon protease homolog, mitochondrial	Lonp1
30.3042	30.4507	29.8051	30.9872	30.304	29.5031	29.975	29.975	29.8578	29.554	29.1153	0.422861	0.272452	0.373287	30.3042	29.975	29.554	242000000000	267	2.01e-43	Q8BP67;E9Q132;E9QNJ0;F6RSK3	Q8BP67;E9Q132;E9QNJ0	60S ribosomal protein L24	Rpl24
23.9792	23.409	24.5449	25.0862	24.947	23.7401	23.4758	24.0496	24.9793	24.7621	24.4766	0.698213	0.287197	0.252122	24.5449	23.7401	24.7621	8791600000	59	3.23e-199	E9Q137;Q3TXY2	E9Q137;Q3TXY2		Tex264
19.5125	21.3132	21.0761	19.6721	19.6138	16.6527	18.3393	18.2525	17.4417	18.5806	16.9603	0.879585	0.949694	0.832087	19.6721	18.2525	17.4417	2637200000	24	1e-67	Q61062;E9Q150;G5E820;E9Q967	Q61062;E9Q150;G5E820;E9Q967	Segment polarity protein dishevelled homolog DVL-3	Dvl3
19.8722	20.7178	17.4359	20.7275	20.3008	16.3409	17.1903	18.1412	17.039	17.5619	17.4745	1.37359	0.900626	0.280096	20.3008	17.1903	17.4745	2668800000	16	1.34e-46	Q9EP82;E9Q156;F6VLT8;E9Q1H7;E9Q1L4;F6YNC4;F7CM37	Q9EP82;E9Q156	tRNA (guanine-N(7)-)-methyltransferase subunit WDR4	Wdr4
20.0666	20.371	19.2625	22.5519	21.4086	21.8356	22.1073	21.8942	20.8346	19.7997	20.2082	1.27498	0.142984	0.52126	20.371	21.8942	20.2082	5667300000	72	2.37e-195	E9Q166	E9Q166		Atad2b
23.8968	24.8103	23.4326	26.1421	25.2077	22.9919	22.6886	24.6679	22.8955	22.5919	22.5001	1.0725	1.06604	0.206939	24.8103	22.9919	22.5919	116000000000	603	0	E9Q175;E9Q3L1;E9QQ82	E9Q175;E9Q3L1;E9QQ82		Myo6
25.2496	25.0512	23.925	25.77	24.5945	23.8837	24.5175	24.4322	24.9046	23.6028	22.8057	0.697192	0.343955	1.05951	25.0512	24.4322	23.6028	2699900000	28	3.71e-29	E9Q186;Q9CTH6;E9QA58	E9Q186;Q9CTH6	rRNA-processing protein FCF1 homolog	Fcf1
16.4866	16.0519	17.4545	19.7096	17.2113	14.7675	17.4772	17.4545	16.4452	16.3799	16.1872	1.41625	1.55793	0.13414	17.2113	17.4545	16.3799	178570000	6	2.72e-250	Q80YT7;E9Q1A0;G3X9L9;Q3UR03;Q8BKQ2	Q80YT7;E9Q1A0;G3X9L9;Q3UR03	Myomegalin	Pde4dip
22.0121	21.2368	20.1697	23.0321	22.5095	23.9882	24.0404	24.1639	22.3535	22.3739	22.0184	1.12263	0.0902295	0.19962	22.0121	24.0404	22.3535	5573300000	58	6.6e-101	E9QAR6;E9Q1A5;D3YX49;E9QAR4;E9QAR1;E9Q8N7;G3UY09;E9Q0Q3	E9QAR6;E9Q1A5;D3YX49;E9QAR4;E9QAR1		Zfp384
17.2236	18.0495	18.6618	17.4187	18.77	16.5663	16.4434	18.2159	18.9602	19.0005	17.1737	0.701958	0.989785	1.04326	18.0495	16.5663	18.9602	46381000	2	3.75e-06	Q8R316;Q8R316-2;E9Q469;E9Q1A8;H3BJQ4;H3BKV0;H3BKS6;H3BJW8	Q8R316;Q8R316-2;E9Q469;E9Q1A8;H3BJQ4	HMG box-containing protein 1	Hbp1
26.9284	27.1364	26.1627	28.0897	27.1804	25.1259	25.5959	25.4352	26.3887	26.3063	25.4879	0.688344	0.238883	0.497998	27.1364	25.4352	26.3063	163000000000	658	0	Q8CG48;E9Q1E9;B1AWH6	Q8CG48;E9Q1E9	Structural maintenance of chromosomes protein 2	Smc2
17.512	18.3097	17.8865	17.667	18.344	18.6586	19.1748	16.493	17.726	18.3875	17.374	0.374298	1.42293	0.514566	17.8865	18.6586	17.726	589260000	8	1.9e-19	Q3UMQ8;E9Q1F9;E9QJT2	Q3UMQ8;E9Q1F9;E9QJT2	H/ACA ribonucleoprotein complex non-core subunit NAF1	Naf1
29.8063	30.0129	28.9525	30.428	29.9863	29.3216	29.486	29.735	29.3322	29.0714	28.7163	0.544471	0.208138	0.309151	29.9863	29.486	29.0714	376000000000	572	0	E9Q1I0;E9QAJ3	E9Q1I0;E9QAJ3
24.906	16.7244	16.8891	19.4013	18.0991	22.5109	22.8373	17.8685	18.2489	17.5563	19.6855	3.36451	2.77931	1.08605	18.0991	22.5109	18.2489	1966000000	10	4.42e-56	Q8BGJ9;E9Q5Y2;E9Q1I7;E9PUZ3;E9PXR5;E9Q5J3;E9PWA1;F8WH71;E9Q3S9	Q8BGJ9;E9Q5Y2;E9Q1I7;E9PUZ3;E9PXR5;E9Q5J3;E9PWA1;F8WH71	Splicing factor U2AF 26 kDa subunit	U2af1l4
18.7436	16.9953	17.7147	19.9869	19.2339	18.2222	18.4797	16.9718	18.3881	15.9127	18.1437	1.19201	0.806595	1.36411	18.7436	18.2222	18.1437	654670000	15	2.19e-22	E9Q1K0;Q3ZT31;D3Z040	E9Q1K0;Q3ZT31	Sorting nexin-25	Snx25
21.9489	21.8997	19.5666	22.4017	21.826	20.0393	20.2762	20.9509	20.5299	21.4079	21.1071	1.11966	0.472996	0.446192	21.8997	20.2762	21.1071	2017100000	34	1.44e-101	E9Q1P4;F8VQB8;E9PZM8;Q9DBY5;Q3UK98;D3Z5F6;D3Z329	E9Q1P4;F8VQB8;E9PZM8		Nptxr
21.8424	21.4857	20.175	21.76	20.7877	20.1806	19.6609	18.5114	19.5588	19.818	18.6756	0.71204	0.854172	0.59893	21.4857	19.6609	19.5588	18072000000	121	0	E9Q1P8	E9Q1P8	Interferon regulatory factor 2-binding protein 2	Irf2bp2
18.0612	18.0861	15.7386	19.3475	18.7925	17.6503	16.7459	17.7469	16.896	20.2225	20.1678	1.37557	0.552159	1.90496	18.0861	17.6503	20.1678	27471000000	148	0	Q01405;E9Q1S3	Q01405;E9Q1S3	Protein transport protein Sec23A	Sec23a
17.4875	14.9898	16.688	16.4868	15.7869	15.5446	16.7203	18.668	17.9381	15.6821	15.8963	0.94535	1.57752	1.24528	16.4868	16.7203	15.8963	13304000	1	3.44e-06	F8WHE2;E9Q1T7;G3X9T1	F8WHE2;E9Q1T7;G3X9T1		Zfp715
17.0243	17.9026	16.3502	18.1681	18.5534	18.6108	20.479	22.2769	20.3906	19.5035	21.7699	0.896759	1.83316	1.14207	17.9026	20.479	20.3906	2813300000	25	1.48e-119	Q91YE8;E9Q1U2;D3YVV9;Q91YE8-2	Q91YE8;E9Q1U2;D3YVV9;Q91YE8-2	Synaptopodin-2	Synpo2
20.8633	21.1516	21.6085	21.1857	21.0571	16.0605	18.2808	18.152	17.8552	19.1414	18.0673	0.27369	1.24637	0.689563	21.1516	18.152	18.0673	7173200000	52	2.46e-188	E9Q1W7;Q8BM85;Q8BM85-2	E9Q1W7;Q8BM85;Q8BM85-2	TBC domain-containing protein kinase-like protein	Tbck
17.2061	17.3095	18.071	17.8217	17.1154	16.461	16.8229	16.177	18.0486	15.7436	17.3084	0.418331	0.323732	1.17683	17.3095	16.461	17.3084	521150000	11	6.55e-37	Q8BZ47;E9Q1Y2	Q8BZ47;E9Q1Y2	Zinc finger protein 609	Znf609
18.4465	18.4865	17.7764	18.9454	19.4424	16.2584	16.5819	18.0336	17.3132	17.9636	16.2977	0.620848	0.945465	0.839591	18.4865	16.5819	17.3132	17607000000	31	2.8e-38	E9Q414;E9Q1Y3;F7A3M3	E9Q414;E9Q1Y3	Apolipoprotein B-100;Apolipoprotein B-48	Apob
15.678	17.9346	16.4233	21.3956	20.1656	14.8865	18.904	16.6856	17.3765	17.9074	19.0266	2.42857	2.01239	0.842348	17.9346	16.6856	17.9074	668070000	5	1.08e-13	E9Q211;Q3U2X6;Q9WTY1	E9Q211;Q3U2X6;Q9WTY1	Programmed cell death protein 7	Pdcd7
18.2275	19.4689	17.7345	17.0344	18.9144	18.5877	16.2342	17.0141	18.2545	18.5104	15.5513	0.957563	1.19885	1.63957	18.2275	17.0141	18.2545	592830000	7	2.91e-21	E9Q215;Q497V6;Q497V6-2	E9Q215;Q497V6;Q497V6-2	Bromo adjacent homology domain-containing 1 protein	Bahd1
22.0914	22.5168	21.6987	22.7694	22.1444	20.5288	20.5539	20.8773	21.26	21.1181	20.7652	0.412621	0.194367	0.254788	22.1444	20.5539	21.1181	5529000000	68	2.01e-85	E9Q467;E9Q236	E9Q467;E9Q236		Abcc4
21.7594	21.917	20.9501	23.3363	22.5013	19.8853	19.1769	20.6246	20.3597	21.1172	19.803	0.888959	0.723904	0.659652	21.917	19.8853	20.3597	8509500000	105	5.39e-220	E9Q272;Q8BUK6;F6W1A2	E9Q272;Q8BUK6	Protein Hook homolog 3	Hook3
23.1763	23.8261	22.7024	23.9562	23.8398	24.0316	23.7869	23.3884	23.461	23.6209	22.7553	0.541034	0.324651	0.460587	23.8261	23.7869	23.461	6023200000	66	4.74e-162	Q5SU73;E9Q284;A6PWE1	Q5SU73;E9Q284;A6PWE1	Coilin	Coil
17.1307	20.6157	16.6236	21.2798	20.4363	17.4233	16.4249	18.8926	18.1217	16.5421	17.3556	2.1666	1.24132	0.789918	20.4363	17.4233	17.3556	55714000	1	4.18e-05	F6TU65;O35719-2;E9QAZ6;E9Q285;O35719	F6TU65;O35719-2;E9QAZ6;E9Q285;O35719	DNA repair protein RAD51 homolog 2	Rad51b
17.6655	19.0715	16.7671	16.7773	18.9779	16.2244	18.0263	17.3037	16.4355	17.3323	15.681	1.13155	0.906816	0.826671	17.6655	17.3037	16.4355	372930000	5	9.1e-56	E9Q286	E9Q286		BC018507
18.6376	16.0613	16.9326	21.2715	20.2249	19.7211	14.8214	19.1924	17.5487	16.2364	18.8329	2.17948	2.68924	1.29827	18.6376	19.1924	17.5487	4128900000	25	4.64e-65	Q99LG4;E9Q2A8	Q99LG4;E9Q2A8	Tetratricopeptide repeat protein 5	Ttc5
23.343	24.0674	22.2076	25.4596	23.8857	22.8691	23.2429	22.259	22.7998	23.2768	23.3598	1.18083	0.496657	0.302219	23.8857	22.8691	23.2768	9824900000	90	7.9e-173	Q9R0L7;E9Q2F2;Q5RL57;Q80ZU5	Q9R0L7;E9Q2F2;Q5RL57	A-kinase anchor protein 8-like	Akap8l
23.2994	23.4146	22.3059	24.1936	23.4202	20.3443	20.6968	20.332	21.8965	21.8823	21.3804	0.672823	0.207158	0.293957	23.4146	20.3443	21.8823	23403000000	234	0	E9Q2H1;Q80TP3	E9Q2H1;Q80TP3	E3 ubiquitin-protein ligase UBR5	Ubr5
18.2525	19.2818	17.4929	19.3263	18.9765	20.0748	19.664	19.0791	18.4469	16.6784	17.6437	0.784021	0.500381	0.885487	18.9765	19.664	17.6437	437660000	10	4.97e-29	E9Q2I4	E9Q2I4		Elmsan1
20.3722	19.8468	20.5528	20.7047	19.3685	19.2746	17.4968	20.1193	17.7817	19.9498	18.2315	0.552309	1.33863	1.14423	20.3722	19.2746	18.2315	841600000	11	2.74e-19	E9Q2S7	E9Q2S7		Zfp266
19.2558	17.5513	18.8486	20.439	19.5925	16.6145	18.6902	19.4311	18.8876	18.173	19.4287	1.06236	1.46006	0.629844	19.2558	18.6902	18.8876	1115300000	12	1.09e-84	Q3UTZ3;E9Q2V5	Q3UTZ3;E9Q2V5	Uncharacterized protein C7orf43 homolog	BC037034
26.7116	26.9858	26.3658	28.2986	27.3077	26.2117	26.0738	26.4975	26.4445	26.4495	25.8491	0.737729	0.216109	0.345206	26.9858	26.2117	26.4445	126000000000	445	0	Q9Z2I8;E9Q2W0;Q9Z2I8-2	Q9Z2I8;E9Q2W0;Q9Z2I8-2	Succinyl-CoA ligase [GDP-forming] subunit beta, mitochondrial	Suclg2
15.8968	18.4195	16.7679	21.9809	17.3186	21.2688	21.09	20.7907	17.5769	17.9484	16.306	2.36643	0.241567	0.861267	17.3186	21.09	17.5769	8527400000	52	6.58e-125	Q91YT7;E9Q2W5;E9PW90	Q91YT7;E9Q2W5		Ythdf2
18.0096	18.3799	19.2309	18.4866	19.7289	19.1978	19.0824	16.9199	16.9041	18.8815	17.6636	0.696883	1.28313	0.997516	18.4866	19.0824	17.6636	4278000000	37	2.68e-134	O88522;Q8VC91;E9Q2Y3;Q7TSS3;A3KG44;A3KG41;A3KG38;A3KG40;A3KG39;A3KG37	O88522;Q8VC91;E9Q2Y3;Q7TSS3;A3KG44	NF-kappa-B essential modulator	Ikbkg
18.7094	17.13	16.6986	19.362	19.1047	15.2696	16.3459	16.2521	17.7581	17.5073	16.5096	1.20699	0.596172	0.660437	18.7094	16.2521	17.5073	1254400000	15	7.21e-29	E9Q309;D3YTP2;E9Q4N5	E9Q309		Cep350
28.3825	28.2297	27.2502	29.2936	28.2249	28.5049	28.3748	27.8841	27.8414	27.8557	27.188	0.725237	0.32739	0.381436	28.2297	28.3748	27.8414	62441000000	274	3.43e-155	E9Q317;Q4FZH3;O55128;D3YY55;D3Z2N9;D3YY73	E9Q317;Q4FZH3;O55128;D3YY55;D3Z2N9	Histone deacetylase complex subunit SAP18	Gm10094;Sap18
21.056	21.516	20.6888	23.4392	21.4498	22.4697	22.8214	22.1876	21.6218	21.8021	20.8692	1.06466	0.317537	0.494843	21.4498	22.4697	21.6218	17024000000	101	5.61e-239	Q91YE5;F8VPM0;Q91YE5-2;E9Q374;Q91YE5-3;E9Q1J2	Q91YE5;F8VPM0;Q91YE5-2;E9Q374;Q91YE5-3	Bromodomain adjacent to zinc finger domain protein 2A	Baz2a
16.6719	17.9003	15.9571	23.229	18.1848	20.0092	20.7981	22.7409	21.8787	21.7392	20.6268	2.85345	1.40588	0.686069	17.9003	20.7981	21.7392	4479200000	6	2.87e-56	P15508;Q3UGX2;E9Q5I4;E9Q397;Q149M1	P15508;Q3UGX2;E9Q5I4;E9Q397	Spectrin beta chain, erythrocytic	Sptb
25.3983	25.9686	24.2406	26.5973	25.7349	25.212	26.147	26.4914	25.1795	25.01	25.2216	0.871291	0.66203	0.11201	25.7349	26.147	25.1795	101000000000	272	2.89e-288	P49722;Q6ZWV8;E9Q3A4	P49722;Q6ZWV8;E9Q3A4	Proteasome subunit alpha type-2	Psma2
17.9222	18.4207	19.7576	20.969	20.0868	16.4496	19.2657	17.5682	17.6627	16.4064	17.2484	1.24493	1.41793	0.640169	19.7576	17.5682	17.2484	316930000	5	4.34e-21	Q99LJ7;E9Q3B1;G1EE51;Q99LJ7-2;F6QHR6;E9Q213;E9PY30;E9Q5U1;E9PZR2;E9QAL7;E9QA48;E9Q7J4;F6X7I4;F6ZTZ2	Q99LJ7;E9Q3B1;G1EE51;Q99LJ7-2	RCC1 and BTB domain-containing protein 2	Rcbtb2
24.6059	25.0126	23.8867	25.6997	24.5451	17.9005	22.0078	23.8333	24.3892	23.6078	22.5131	0.666882	3.03865	0.9424	24.6059	22.0078	23.6078	4880600000	23	1.44e-11	P62876;E9Q3B5	P62876;E9Q3B5	DNA-directed RNA polymerases I, II, and III subunit RPABC5	Polr2l;Gm10774
23.1966	21.3877	17.4988	22.5421	21.9539	19.4687	20.3704	21.2984	20.7565	19.2738	20.8529	2.23736	0.914882	0.885179	21.9539	20.3704	20.7565	1669400000	19	1.1e-54	E9Q3C1;F6R441	E9Q3C1;F6R441		C2cd2
20.0651	17.5301	19.9505	21.8363	21.5983	23.4556	23.803	23.5578	22.8461	22.9645	22.9381	1.72057	0.178537	0.0621555	20.0651	23.5578	22.9381	19964000000	148	0	E9Q3G8	E9Q3G8		Nup153
18.5249	19.6693	16.5058	20.1443	21.2843	20.7103	20.4645	18.8113	21.4261	18.7905	16.3829	1.81435	1.03277	2.52246	19.6693	20.4645	18.7905	923580000	11	3.63e-19	E9Q3H6	E9Q3H6		Coq10a
20.4792	21.2002	20.3421	23.0493	21.4184	20.1249	20.2658	21.2319	21.1715	20.3686	21.3562	1.08112	0.602584	0.525057	21.2002	20.2658	21.1715	8553300000	61	5.86e-218	Q8BXK8;E9Q3K3	Q8BXK8;E9Q3K3	Arf-GAP with GTPase, ANK repeat and PH domain-containing protein 1	Agap1
21.1632	21.0236	20.9254	23.2017	22.171	20.1257	20.2449	20.0321	20.8246	20.6409	20.1579	0.97757	0.106656	0.344365	21.1632	20.1257	20.6409	13123000000	197	0	E9Q3L2;F6Y9T6;D6RJ66;F6WIX7;F6XSW4	E9Q3L2		Pi4ka
24.4998	25.1938	23.5282	25.035	24.6574	22.1194	23.0802	22.7517	22.9551	22.8234	22.6602	0.652388	0.488339	0.14773	24.6574	22.7517	22.8234	172000000000	580	0	E9Q3M3;O08788	E9Q3M3;O08788	Dynactin subunit 1	Dctn1
23.8245	24.109	22.3123	25.0616	23.8057	21.4672	22.1693	22.6818	22.6938	22.7545	22.059	0.987224	0.609762	0.385222	23.8245	22.1693	22.6938	12990000000	105	4.83e-301	Q9Z129;Q9Z129-2;Q3UUK0;E9Q3N0;F6S4D9;D3Z6T0;D3YZW9;F7DB73	Q9Z129;Q9Z129-2;Q3UUK0;E9Q3N0	ATP-dependent DNA helicase Q1	Recql
17.8283	18.2223	17.9881	19.6836	18.1429	16.6872	17.0141	15.9756	16.3778	16.5399	16.0208	0.748026	0.530992	0.265578	18.1429	16.6872	16.3778	2627100000	34	3.17e-115	E9Q3P4;E9Q426;E9PY14	E9Q3P4;E9Q426		Cenpf
16.4674	19.2414	17.1838	20.4954	19.0275	17	16.9071	18.3686	18.5641	15.2676	15.2033	1.6334	0.818299	1.92207	19.0275	17	15.2676	161310000	4	4.87e-07	Q9QX96;E9Q3Q0;F7ARK3;Q99PV8;Q9QYE3-12;Q99PV8-3;Q99PV8-2;Q5STS9	Q9QX96;E9Q3Q0;F7ARK3	Sal-like protein 2	Sall2
23.3914	23.6767	22.065	23.7829	23.1892	23.1333	22.739	22.8668	23.2084	22.9193	22.1263	0.687346	0.201175	0.560263	23.3914	22.8668	22.9193	22707000000	154	1.64e-198	Q61490;E9Q3Q6;Q54AJ5;E9Q4G8;F6QH25;Q5MPX5	Q61490;E9Q3Q6;Q54AJ5;E9Q4G8	CD166 antigen	Alcam
19.1737	20.0113	17.6807	21.7369	20.7976	18.4124	18.5842	16.7894	19.055	19.4089	17.4166	1.55267	0.990366	1.06293	20.0113	18.4124	19.055	4062600000	35	2.17e-90	E9Q3T3	E9Q3T3		Kif14
19.5415	20.1587	19.2973	21.1285	17.881	17.7666	17.9272	18.3728	16.1262	17.7283	17.4441	1.19357	0.314068	0.854825	19.5415	17.9272	17.4441	1707600000	13	2.55e-166	Q3V116;E9Q3U4;Q7TT35;Q64028;Q64028-3;E0CXV8;Q64028-2;F7D980;Q64028-4;E0CXA6;E0CYR2;E0CYV8;E0CXC9;E0CXT0	Q3V116;E9Q3U4;Q7TT35;Q64028;Q64028-3;E0CXV8;Q64028-2	Polyhomeotic-like protein 1	Phc1
29.9643	30.5645	29.9606	31.4723	30.2274	29.1343	29.8566	29.4574	29.6466	29.4885	28.9609	0.628974	0.361817	0.35906	30.2274	29.4574	29.4885	161000000000	255	1.31e-36	P62849;P62849-2;P62849-3;E9Q3V8;Q9D7P1;Q5M9M7	P62849;P62849-2;P62849-3;E9Q3V8;Q9D7P1;Q5M9M7	40S ribosomal protein S24	Rps24
24.5357	22.9133	22.5527	24.2857	23.5104	23.1748	23.4667	23.4619	23.2836	22.8973	22.8863	0.853517	0.16716	0.226273	23.5104	23.4619	22.8973	140000000000	451	0	E9Q3X0;D3Z2N7	E9Q3X0		Mvp
21.8079	21.2825	19.7982	22.8377	22.3706	14.5691	18.7622	19.1162	20.1056	20.3097	19.7866	1.17413	2.52928	0.263645	21.8079	18.7622	20.1056	44981000000	324	0	E9Q3Y4;E9QK10;Q9ESE1;Q9ESE1-2;Q9ESE1-3;Q8BSM6	E9Q3Y4;E9QK10;Q9ESE1;Q9ESE1-2;Q9ESE1-3	Lipopolysaccharide-responsive and beige-like anchor protein	Lrba
24.2635	24.6302	23.8331	25.8096	24.8996	23.8463	24.0137	24.0763	24.0905	23.8266	23.3731	0.744506	0.118913	0.362851	24.6302	24.0137	23.8266	68084000000	562	0	E9Q411;Q9D3Z9	E9Q411		Nbas
16.7212	17.3624	18.1524	22.2873	18.8645	19.8199	17.8155	18.6453	16.624	16.9437	17.1117	2.17359	1.00713	0.247751	18.1524	18.6453	16.9437	469500000	7	1.37e-13	Q64729;Q9D5H8;E9Q418;Q64729-2;Q4FJL1;Q61271;Q3TZF1	Q64729;Q9D5H8;E9Q418;Q64729-2;Q4FJL1	TGF-beta receptor type-1	Tgfbr1
18.9811	18.1537	18.6239	20.5719	19.6472	18.6121	17.523	19.4204	16.9455	15.6392	15.74	0.942941	0.952157	0.726843	18.9811	18.6121	15.74	3921200000	28	5.21e-138	Q9QZR0;E9Q446;D3YXC4;F6Z123	Q9QZR0;E9Q446	E3 ubiquitin-protein ligase RNF25	Rnf25
21.9137	21.7299	21.6493	23.3823	22.3741	20.9144	20.9167	21.3077	20.6241	21.5512	21.2409	0.713072	0.22641	0.471919	21.9137	20.9167	21.2409	22448000000	179	0	Q58A65-2;E9Q460;Q58A65;H7BX85;Q58A65-5;H7BX66;Q58A65-6;Q58A65-4;F8WH31;Q58A65-3;E9QJU2;E9PUD1;F6SH61;Q5NC72;F6WNT4	Q58A65-2;E9Q460;Q58A65;H7BX85;Q58A65-5;H7BX66;Q58A65-6;Q58A65-4;F8WH31;Q58A65-3;E9QJU2;E9PUD1;F6SH61	C-Jun-amino-terminal kinase-interacting protein 4	Spag9
19.6822	20.4505	19.9526	21.4139	20.5901	18.6055	18.1877	19.1557	19.1698	18.9132	19.6606	0.667175	0.485507	0.379767	20.4505	18.6055	19.1698	47743000000	313	0	E9Q474;E9Q394;F6VCM8;Q3UEI5;F7CN81;E9PVD4;F6RPP1;Q3T998	E9Q474;E9Q394		Akap13
21.1407	21.5132	21.4603	22.3463	21.7241	18.4959	20.5618	18.0744	18.5852	16.799	20.1127	0.448207	1.33121	1.65853	21.5132	18.4959	18.5852	17602000000	87	6.81e-263	E9Q481;Q6P2K6;Q6P2K6-2	E9Q481;Q6P2K6	Serine/threonine-protein phosphatase 4 regulatory subunit 3A	Smek1
17.9594	21.426	21.1411	18.8697	21.7494	20.6126	15.051	16.4283	18.784	16.7838	19.6853	1.70111	2.89646	1.48503	21.1411	16.4283	18.784	3545300000	14	3.48e-10	Q8K010;E9Q484;E9PZB8	Q8K010;E9Q484	5-oxoprolinase	Oplah
24.9404	24.324	24.0166	25.9478	25.1854	22.6076	22.5261	23.0112	23.9396	23.7622	23.0837	0.756913	0.259762	0.451737	24.9404	22.6076	23.7622	20450000000	135	5.28e-272	Q91YI4;E9Q4A2;Q91YI4-2;Q5F2D9;E0CYB1;E0CY53	Q91YI4;E9Q4A2;Q91YI4-2;Q5F2D9	Beta-arrestin-2	Arrb2
22.3885	22.3583	20.3402	22.5097	22.3211	19.6459	18.7344	19.7163	20.3773	20.0057	20.1578	0.921384	0.54771	0.186816	22.3583	19.6459	20.1578	1270200000	21	7.65e-17	E9Q4A5;Q3TL26;B2RSE6	E9Q4A5;Q3TL26;B2RSE6	Dimethyladenosine transferase 2, mitochondrial	Gm1818;Tfb2m
21.964	22.6402	19.4868	24.1601	21.9528	18.4812	20.3755	17.9871	21.7256	21.3601	21.1957	1.68725	1.26075	0.271235	21.964	18.4812	21.3601	11545000000	63	1.62e-137	Q99JW4;E9Q4A6;E9QP62;Q9D7B2;Q91XD2	Q99JW4;E9Q4A6;E9QP62;Q9D7B2	LIM and senescent cell antigen-like-containing domain protein 1	Lims1
21.1797	18.8926	19.6825	22.844	22.7812	21.809	22.0415	17.9546	16.8533	21.8969	19.6853	1.78559	2.2954	2.52815	21.1797	21.809	19.6853	4525500000	29	3.22e-66	Q8VEL9;E9Q4D5;Q8VEL9-2;F6Z0Z5;E9PVZ0	Q8VEL9;E9Q4D5;Q8VEL9-2	GTP-binding protein REM 2	Rem2
23.7263	23.928	22.934	24.7857	23.9067	20.7142	22.1433	20.8152	22.136	21.7876	21.7029	0.659356	0.797535	0.22954	23.9067	20.8152	21.7876	63283000000	413	0	E9Q4K7	E9Q4K7		Kif13b
18.1705	18.24	24.0446	19.2503	22.3673	22.5372	17.2682	18.4354	17.4878	22.3041	17.8639	2.65096	2.76735	2.67873	19.2503	18.4354	17.8639	2268400000	3	1.36e-07	E9Q4K9;Q9CUN6;E9PYU8	E9Q4K9;Q9CUN6;E9PYU8	E3 ubiquitin-protein ligase;E3 ubiquitin-protein ligase SMURF1	Smurf1
26.7432	26.9272	25.5872	27.7523	27.1019	26.21	26.3966	26.4505	25.9517	25.9442	25.6646	0.788322	0.126205	0.163635	26.9272	26.3966	25.9442	26680000000	155	4.93e-149	Q91VN4;E9Q4M4;Q3TJS8	Q91VN4;E9Q4M4;Q3TJS8	Coiled-coil-helix-coiled-coil-helix domain-containing protein 6, mitochondrial	Chchd6
21.2286	21.7531	21.0698	22.679	22.231	20.2019	21.5423	22.2256	20.7115	20.9403	17.7777	0.674537	1.02948	1.76359	21.7531	21.5423	20.7115	813700000	10	7e-18	Q71KT5;E9Q4M6;E9Q4M8;E0CX92;E0CYD6;E0CZ93;E0CX74	Q71KT5;E9Q4M6;E9Q4M8;E0CX92;E0CYD6;E0CZ93;E0CX74	Delta(14)-sterol reductase	Tm7sf2
18.1562	15.9344	16.4369	17.786	16.9627	18.6487	18.1947	16.6935	15.9291	18.1911	16.2047	0.921048	1.02327	1.23412	16.9627	18.1947	16.2047	5226200000	64	0	E9Q6R4;E9Q4N7;E9Q4N6	E9Q6R4;E9Q4N7;E9Q4N6		Arid1b
21.4327	21.381	20.2657	21.1406	21.3415	16.5846	15.8644	19.2676	20.507	19.9113	20.2527	0.486035	1.79346	0.298909	21.3415	16.5846	20.2527	1923900000	17	4.11e-43	E9Q4P1;E9PY50;D3YWG9;D3Z057;Q9DAD3	E9Q4P1;E9PY50		Wdfy1
24.3153	24.5636	23.6493	25.079	24.1629	22.0523	22.3528	23.0009	23.5795	23.1143	22.8879	0.525399	0.484799	0.352605	24.3153	22.3528	23.1143	5375500000	49	2.65e-37	Q3U3W2;F8VQJ6;E9Q4Q1;E9Q6H7	Q3U3W2;F8VQJ6;E9Q4Q1;E9Q6H7		Tmem181a;Tmem181c-ps;Tmem181b-ps
18.3265	20.0765	22.0758	23.4553	18.5939	23.9537	23.8887	23.2006	22.1423	22.6531	21.997	2.22224	0.417306	0.3446	20.0765	23.8887	22.1423	46194000000	188	6.98e-199	E9Q4Q2;Q64213;Q64213-2;D3YZC9;D3YZD0;Q64213-3;Q3UI45;D3YVH4;F8WHF9;D6RDB7;F6Z9W2	E9Q4Q2;Q64213;Q64213-2;D3YZC9;D3YZD0;Q64213-3;Q3UI45;D3YVH4	Splicing factor 1	Sf1
16.7052	18.7604	16.1869	16.6843	17.4088	17.2931	17.1764	17.7079	18.2711	17.3176	18.1274	1.00033	0.279335	0.514066	16.7052	17.2931	18.1274	2687000000	31	5.57e-111	Q8C1B1;E9Q4Q5;H7BX08;Q8C1B1-2	Q8C1B1;E9Q4Q5;H7BX08;Q8C1B1-2	Calmodulin-regulated spectrin-associated protein 2	Camsap2
23.9383	22.7706	22.4219	23.584	23.285	15.8064	23.343	22.7192	18.2753	23.076	22.8907	0.610244	4.18283	2.71977	23.285	22.7192	22.8907	13225000000	44	4.46e-91	E9Q4R6;A3KGS3;A3KGS3-2;F7CGP0;F7AI67	E9Q4R6;A3KGS3;A3KGS3-2;F7CGP0	Ral GTPase-activating protein subunit alpha-2	Ralgapa2
23.6066	24.1591	22.9478	24.9021	23.8926	23.2296	22.9584	23.4551	23.0948	22.6036	22.5828	0.718357	0.248699	0.289786	23.8926	23.2296	22.6036	55219000000	328	0	E9Q4S2	E9Q4S2
18.159	17.6427	17.4321	19.7073	18.733	17.8324	17.8089	16.5683	18.5419	16.9148	15.3277	0.917482	0.72314	1.60714	18.159	17.8089	16.9148	429320000	8	1.47e-32	Q8BRH3;Q8BRH3-2;E9Q4T1;H3BJ36	Q8BRH3;Q8BRH3-2;E9Q4T1	Rho GTPase-activating protein 19	Arhgap19
18.9886	20.0846	20.9781	18.1195	20.4443	19.6377	20.1401	20.3912	17.9832	20.8352	19.4764	1.15508	0.383671	1.42653	20.0846	20.1401	19.4764	116060000	3	0.0013287	E9Q4T4	E9Q4T4		Ccdc71l
20.9648	21.484	20.3871	22.3613	21.7986	19.8295	20.4148	20.0311	19.9022	20.0604	20.4434	0.759176	0.297334	0.278272	21.484	20.0311	20.0604	3371900000	59	2.26e-92	E9Q4X2;E9QAH9;Q8BI80;F6YNY8;G3UXP5;F6X3X7	E9Q4X2;E9QAH9		Uggt2
20.4373	21.5424	17.683	17.4234	17.3523	16.4372	17.0779	18.9111	17.8978	17.602	19.6875	1.96224	1.28396	1.12841	17.683	17.0779	17.8978	1520900000	5	1.86e-08	E9Q4Y4;E9PW31	E9Q4Y4;E9PW31		Cep192
27.3694	27.5963	27.0022	28.3188	28.435	28.6423	28.8635	28.7358	27.7871	27.6451	27.262	0.616499	0.11104	0.271619	27.5963	28.7358	27.6451	119000000000	390	2.56e-297	E9Q4Z0	E9Q4Z0
18.1598	18.5875	18.6445	18.6701	17.93	16.1728	15.6498	17.715	17.8659	17.2707	16.656	0.334093	1.0737	0.604976	18.5875	16.1728	17.2707	555760000	7	4.02e-96	E9Q4Z2;D3Z0B3	E9Q4Z2		Acacb
18.1649	23.5671	17.4836	21.5671	13.5195	19.2591	19.1735	18.9189	18.3365	18.8497	16.8832	3.88535	0.176958	1.02002	18.1649	19.1735	18.3365	32576000000	117	0	E9Q509;G3X925;P53657	E9Q509;G3X925;P53657	Pyruvate kinase;Pyruvate kinase PKLR	Pklr
22.4844	22.6325	23.7125	23.6353	22.8605	20.4127	20.7919	20.1908	22.0785	21.6483	20.1456	0.572379	0.303961	1.01483	22.8605	20.4127	21.6483	63044000000	403	0	E9Q512;H3BJG4;Q8BVJ9;H3BJH8;E9Q4A9;H3BJU5	E9Q512;H3BJG4		Trip11
22.1944	22.1049	21.3995	23.221	22.7712	21.087	20.5714	18.7636	21.0556	20.5609	16.994	0.693378	1.22012	2.21601	22.1944	20.5714	20.5609	28146000000	136	0	E9Q555;F7A6H4;F6QHV1;F6UJT5;Q3U0U2	E9Q555	E3 ubiquitin-protein ligase RNF213	Rnf213
21.2224	21.6478	22.4183	26.4528	23.7258	24.4435	24.3734	23.2897	23.2991	23.9906	21.0758	2.10545	0.646861	1.52301	22.4183	24.3734	23.2991	112000000000	602	0	E9Q557;E9PZW0	E9Q557;E9PZW0	Desmoplakin	Dsp
23.1105	25.2873	19.4623	23.1183	23.587	21.9395	21.7585	21.6556	22.4763	22.2204	21.5711	2.12603	0.14373	0.46663	23.1183	21.7585	22.2204	7681100000	58	6.06e-120	Q7TNG8;E9Q5A1	Q7TNG8;E9Q5A1	Probable D-lactate dehydrogenase, mitochondrial	Ldhd
20.0385	20.2892	19.0319	19.7815	19.6665	17.5118	15.9161	15.3059	17.9047	18.4163	17.8662	0.473534	1.13905	0.307091	19.7815	15.9161	17.9047	6193400000	66	1.86e-180	E9Q5B0;Q80VC9;Q80VC9-2	E9Q5B0;Q80VC9;Q80VC9-2	Calmodulin-regulated spectrin-associated protein 3	Camsap3
23.6724	25.1961	22.5254	26.2417	24.4848	24.0816	24.2569	24.1333	24.252	24.6152	23.6379	1.42069	0.0900742	0.493989	24.4848	24.1333	24.252	15081000000	87	2.01e-149	E9Q5B1;Q91XH6;O88384;F6UHS3;F6T4B9;E0CYE5	E9Q5B1;Q91XH6;O88384;F6UHS3	Vesicle transport through interaction with t-SNAREs homolog 1B	Vti1b
26.183	26.5898	24.3285	26.602	25.6558	26.6255	27.3022	26.6617	25.7533	26.1033	25.7625	0.94525	0.380674	0.19947	26.183	26.6617	25.7625	57283000000	217	1.71e-148	E9Q5C9	E9Q5C9		Nolc1
22.9342	22.7201	22.4268	24.1861	23.7905	20.4545	20.8266	20.9067	22.0204	21.5166	21.5527	0.744851	0.241302	0.281028	22.9342	20.8266	21.5527	9074200000	86	2.1e-268	P69566;F8WGD6;E9Q5D6;P69566-2	P69566;F8WGD6;E9Q5D6;P69566-2	Ran-binding protein 9	Ranbp9
16.3074	23.0059	18.0027	18.9142	21.7059	20.9032	21.1914	18.0571	19.0874	18.1251	15.642	2.73391	1.7324	1.77776	18.9142	20.9032	18.1251	5019600000	5	0	E9Q5F4	E9Q5F4		Actb
18.8361	16.4121	17.5562	19.3627	18.4208	17.3133	17.5047	18.982	16.6317	16.7363	16.4935	1.15999	0.913201	0.121787	18.4208	17.5047	16.6317	4626800000	37	1.06e-102	E9Q5F9;G3X921;G3UZ69;G3UYE0;G3UY32;G3UZP0;G3UZC5	E9Q5F9;G3X921;G3UZ69		Setd2
23.7939	23.2789	21.8629	24.7762	24.022	23.8082	24.1291	23.655	23.0952	22.9616	22.8316	1.08462	0.241943	0.131804	23.7939	23.8082	22.9616	20127000000	178	0	E9Q5G3;E9Q5W8;F6XCV8	E9Q5G3;E9Q5W8		Kif23
25.0456	24.8235	23.8598	26.0194	25.0639	24.7134	24.7124	24.5029	23.7224	24.1988	23.8084	0.769658	0.121245	0.253891	25.0456	24.7124	23.8084	13079000000	134	2.46e-69	E9Q7Z8;E9Q5K9	E9Q7Z8;E9Q5K9		Ythdc1
23.5924	20.5633	16.3285	24.8436	23.9558	23.1902	22.3741	21.0638	18.6623	16.7717	22.6258	3.48476	1.07273	2.98759	23.5924	22.3741	18.6623	4262900000	16	1.24e-71	Q9QXJ2;E9Q5T9;E9QJX9;Q9WVL2;E9Q0H3	Q9QXJ2;E9Q5T9;E9QJX9;Q9WVL2;E9Q0H3	Signal transducer and activator of transcription 2	Stat2
19.9494	21.3516	16.9721	22.0306	20.6613	18.4694	17.6361	18.81	17.2975	15.4117	17.169	1.96036	0.603936	1.05363	20.6613	18.4694	17.169	10122000000	119	4.9e-221	E9Q5W5;Q5SSH7;Q5SSH7-2	E9Q5W5;Q5SSH7;Q5SSH7-2	Zinc finger ZZ-type and EF-hand domain-containing protein 1	Zzef1
21.6787	22.0849	22.4547	21.8377	22.5984	19.688	18.3649	18.469	21.174	20.1098	21.8725	0.392419	0.735684	0.88765	22.0849	18.469	21.174	9389200000	80	4.37e-196	P18653;A3KGL7;Q505N6;E9PWV3;F6RQA2;F6Q8A4;G3UZI3	P18653;A3KGL7;Q505N6;E9PWV3;F6RQA2;F6Q8A4;G3UZI3	Ribosomal protein S6 kinase alpha-1;Ribosomal protein S6 kinase	Rps6ka1
18.6751	18.566	18.7321	20.3408	19.4238	19.482	17.2818	19.382	16.2148	16.4809	18.6621	0.747356	1.24243	1.34274	18.7321	19.382	16.4809	11117000000	99	1.33e-244	E9Q616;F7BRM2;E9Q1H8;G5E8K8;Q8R2L7;G5E8I9	E9Q616;F7BRM2		Ahnak
17.6433	18.2038	18.1649	18.3575	17.5676	16.4059	17.437	15.3219	17.6245	17.8141	16.6681	0.357053	1.05766	0.61427	18.1649	16.4059	17.6245	683600000	13	1.74e-37	E9Q624;E9QA22;Q3UMJ0;E9QA24;E9QA23;D3YY78;E9PXI9	E9Q624;E9QA22;Q3UMJ0		Zfp644
23.8471	23.5392	23.141	24.5982	24.1588	21.1934	22.2034	21.959	23.0592	23.0491	22.3854	0.559958	0.526937	0.386136	23.8471	21.959	23.0491	22982000000	156	0	E9Q634;F7DDA8	E9Q634	Unconventional myosin-Ie	Myo1e
21.7408	22.075	21.2047	24.9591	25.162	20.3575	21.7667	20.9452	20.9272	20.0979	21.1749	1.88233	0.707825	0.564066	22.075	20.9452	20.9272	13631000000	87	6.78e-175	Q6NZN0;Q6NZN0-5;E9Q640;Q6NZN0-3;Q6NZN0-4;Q6NZN0-2;E9PYZ7;E9PUF4	Q6NZN0;Q6NZN0-5;E9Q640;Q6NZN0-3;Q6NZN0-4;Q6NZN0-2;E9PYZ7;E9PUF4	RNA-binding protein 26	Rbm26
21.6056	22.0737	20.6748	22.7523	21.3266	15.7134	16.6666	16.8374	18.7356	19.178	16.042	0.781899	0.605687	1.69734	21.6056	16.6666	18.7356	9194600000	102	1.75e-207	Q6GYP7;Q6GYP7-2;E9Q680;E9QMM1;Q6GYP7-6;Q6GYP7-3;Q6GYP7-4;Q6GYP7-5	Q6GYP7;Q6GYP7-2;E9Q680;E9QMM1;Q6GYP7-6	Ral GTPase-activating protein subunit alpha-1	Ralgapa1
20.2441	20.849	19.3649	21.3677	20.8188	21.1825	21.7373	20.6687	20.3125	19.6109	18.5246	0.762578	0.534432	0.900822	20.8188	21.1825	19.6109	15390000000	135	2.27e-303	E9Q6A7;A2A655;A2A654;F6QGR3;A2A653;A2A652	E9Q6A7;A2A655;A2A654		Bptf
22.4742	22.4125	21.0465	24.4608	23.231	19.9637	22.2096	20.8022	21.7759	21.4755	21.1439	1.2497	1.1349	0.316128	22.4742	20.8022	21.4755	12531000000	111	0	Q9ESN9;Q9ESN9-2;Q9ESN9-3;E9Q6B6;E9Q6E0;Q9ESN9-4;Q3UHB5;Q9ESN9-6;Q9ESN9-5;D3YWH6	Q9ESN9;Q9ESN9-2;Q9ESN9-3;E9Q6B6;E9Q6E0;Q9ESN9-4;Q3UHB5;Q9ESN9-6;Q9ESN9-5	C-Jun-amino-terminal kinase-interacting protein 3	Mapk8ip3
22.8785	22.9882	21.9272	23.5127	22.4117	21.3473	20.8097	21.1373	21.6529	21.7111	21.0162	0.601292	0.270935	0.3855	22.8785	21.1373	21.6529	5823200000	73	5.95e-132	E9Q6C4;E9QPL9;E9QJY0;P18581-2;P18581	E9Q6C4;E9QPL9;E9QJY0;P18581-2;P18581	Low affinity cationic amino acid transporter 2	Slc7a2
20.5911	20.8428	18.264	19.9147	20.3763	17.4263	18.2956	17.4248	16.5092	17.7312	16.7073	1.02741	0.502324	0.655858	20.3763	17.4263	16.7073	346110000	7	6.36e-17	Q8BG60;Q8BG60-2;E9Q6D0	Q8BG60;Q8BG60-2;E9Q6D0	Thioredoxin-interacting protein	Txnip
18.6094	18.5782	18.5913	19.7678	19.5292	16.4949	16.7303	17.4005	18.1107	18.0383	17.6254	0.584367	0.469874	0.261803	18.6094	16.7303	18.0383	1863000000	24	4.2e-98	Q91V24;E9Q6G4	Q91V24;E9Q6G4	ATP-binding cassette sub-family A member 7	Abca7
19.8024	19.6271	18.0793	21.2708	20.2595	18.6664	16.4763	18.129	17.7601	16.7483	16.6517	1.1581	1.1414	0.613952	19.8024	18.129	16.7483	4845100000	70	1.46e-109	E9Q6H8	E9Q6H8		Plekha5
17.6689	17.587	16.9087	20.6667	15.8503	15.497	15.394	18.713	18.802	17.9247	17.128	1.79276	1.88719	0.837323	17.587	15.497	17.9247	5086300000	53	1.37e-204	E9Q6J5;Q80TF0	E9Q6J5		Bod1l
21.2094	21.6124	20.5549	22.241	21.3412	17.6258	18.5935	16.4517	17.6315	19.246	18.527	0.613603	1.07256	0.808856	21.3412	17.6258	18.527	1349800000	20	7e-28	O08811;F6ZD66;E9Q6K1;F6YA33;D3Z700	O08811;F6ZD66;E9Q6K1;F6YA33	TFIIH basal transcription factor complex helicase XPD subunit	Ercc2
19.9295	18.9655	18.2738	20.2553	19.6889	16.7228	17.044	17.8983	18.514	19.4205	19.0056	0.798426	0.607563	0.45379	19.6889	17.044	19.0056	942010000	14	2.11e-19	E9Q6K3;Q9CVX7	E9Q6K3		Pibf1
21.6663	17.5371	21.5792	23.7979	22.5916	20.8931	21.2946	21.6826	21.5053	21.1553	21.2606	2.35526	0.394769	0.179568	21.6663	21.2946	21.2606	22183000000	135	0	E9Q6L0	E9Q6L0		Clasp1
17.5866	13.8659	16.5357	19.6701	18.9326	16.9327	17.4311	16.8504	15.2914	15.6681	18.0278	2.27708	0.314216	1.48313	17.5866	16.9327	15.6681	2378600000	32	7.95e-99	E9Q6P4;G5E8P0;Q6PFC6;F6W5U8;F6ZAT3;F6X8A1	E9Q6P4;G5E8P0;Q6PFC6		Tubgcp6
19.8231	18.4014	15.8744	17.3291	20.4483	17.7419	17.4111	19.1724	18.1972	17.6044	15.8694	1.85359	0.936121	1.2097	18.4014	17.7419	17.6044	531970000	8	2.4e-14	E9Q6P5	E9Q6P5		Ttc7b
22.6452	22.6728	21.6354	23.7802	22.9013	20.3358	20.9771	20.7561	20.8971	20.6719	20.9436	0.764988	0.325771	0.145315	22.6728	20.7561	20.8971	118000000000	611	0	E9Q6R7;Q61636;E9Q916;Q3TR59;Q05AA6;Q3TZ53;B1AV35	E9Q6R7		Utrn
18.5128	19.3363	19.2517	19.632	16.3137	17.7012	15.4819	18.5891	17.9662	17.2524	16.8155	1.3478	1.60043	0.580876	19.2517	17.7012	17.2524	7973800000	49	1.31e-192	Q05BC3;Q05BC3-2;E9Q6W7;D3Z4J9;Q05BC3-3;D6RII3	Q05BC3;Q05BC3-2;E9Q6W7;D3Z4J9;Q05BC3-3;D6RII3	Echinoderm microtubule-associated protein-like 1	Eml1
21.0637	20.7209	17.0461	21.682	20.4429	20.4996	20.3537	17.7178	19.6173	19.5255	20.3126	1.81792	1.56566	0.430386	20.7209	20.3537	19.6173	354580000	6	1.18e-05	Q6ZQE4;E9Q6Z3;Q8K2N3	Q6ZQE4;E9Q6Z3	Transmembrane protein 194A	Tmem194a;Tmem194
21.8601	20.7899	18.8617	22.6852	20.8136	21.6292	22.4075	21.291	21.8918	19.8887	20.8068	1.43447	0.572523	1.00271	20.8136	21.6292	20.8068	3575200000	30	1.91e-78	P25425;P25425-2;P25425-12;P25425-10;P25425-4;P25425-7;P25425-9;P25425-11;P25425-8;P25425-3;I1E4X2;P25425-6;P25425-5;E9Q6Z8;F8VQL7;H3BJP0;Q7TSC9;P31362;Q00196;F6RP41;H3BJE4;Q00196-4;Q3U5D1;Q00196-6;H3BJT4;H3BKB7;Q00196-2;Q00196-3;Q00196-7;Q00196-5	P25425;P25425-2;P25425-12;P25425-10;P25425-4;P25425-7;P25425-9;P25425-11;P25425-8;P25425-3;I1E4X2;P25425-6;P25425-5;E9Q6Z8;F8VQL7;H3BJP0;Q7TSC9	POU domain, class 2, transcription factor 1	Pou2f1
22.9534	22.9198	22.2495	23.9615	23.503	21.5161	21.7641	21.7307	21.995	21.5594	20.3457	0.648148	0.134581	0.854694	22.9534	21.7307	21.5594	5275300000	83	1.12e-95	E9Q718;Q9R0B9	E9Q718;Q9R0B9	Procollagen-lysine,2-oxoglutarate 5-dioxygenase 2	Plod2
23.794	24.5065	21.5157	24.9069	23.2991	22.3983	21.761	22.548	22.697	21.8192	21.5237	1.32308	0.417918	0.610258	23.794	22.3983	21.8192	8598700000	86	8.99e-136	E9Q723	E9Q723		Ttc13
17.1598	20.0896	17.3024	17.857	17.1461	17.1735	17.7962	15.6415	19.2474	19.1264	16.3299	1.2519	1.10887	1.6506	17.3024	17.1735	19.1264	226210000	5	9.41e-23	Q6PCZ4;E9Q747	Q6PCZ4;E9Q747	Melanoma-associated antigen E1	Magee1
20.8076	21.6833	18.6509	17.555	17.8362	18.4855	18.1506	18.812	17.0275	18.6696	17.8833	1.84132	0.330709	0.821295	18.6509	18.4855	17.8833	1729700000	25	8.72e-88	E9Q777;E9Q774	E9Q777;E9Q774		Akap11
17.9429	18.2244	16.2871	20.2347	17.8703	20.1773	21.1479	21.0109	20.7176	16.6817	18.4232	1.40852	0.525313	2.02425	17.9429	21.0109	18.4232	5578300000	58	2.49e-106	E9Q784;F6YK47;E9PW62	E9Q784		Zc3h13
19.513	18.9988	16.377	18.9665	18.2069	17.1729	16.3763	17.7101	15.2894	17.4534	17.6486	1.22956	0.67109	1.30938	18.9665	17.1729	17.4534	269630000	4	2.49e-10	Q5RJY2;E9Q7C2;E9Q7E5	Q5RJY2;E9Q7C2;E9Q7E5	G2/M phase-specific E3 ubiquitin-protein ligase	G2e3
18.3142	19.4196	18.0987	21.3887	19.9735	17.0493	18.7887	16.9209	19.4442	19.0185	19.2217	1.33688	1.04329	0.212923	19.4196	17.0493	19.2217	1591400000	20	8.42e-42	P59240;E9Q7C6	P59240;E9Q7C6	Nephrocystin-4	Nphp4
25.1332	25.281	24.6415	26.3712	25.4753	23.2038	23.2065	23.5916	24.0184	24.0799	23.9166	0.633966	0.223122	0.0824754	25.281	23.2065	24.0184	32577000000	200	0	Q5UE59;E9Q7C9;Q8CD76;E9QKS0;Q7TNF4;D3Z5T6;O88447	Q5UE59;E9Q7C9;Q8CD76;E9QKS0;Q7TNF4;D3Z5T6;O88447	Kinesin light chain 1	Klc1
16.8568	17.4138	18.5627	20.7191	19.1241	15.9624	17.1982	16.639	16.7726	17.9978	16.9418	1.51588	0.618829	0.663938	18.5627	16.639	16.9418	412730000	7	8.29e-19	E9Q7D5	E9Q7D5		Arhgef5
19.4016	20.0391	19.3384	21.8067	21.3375	21.0203	21.7335	19.8208	19.9811	19.0639	19.5447	1.13033	0.966598	0.458779	20.0391	21.0203	19.5447	4986000000	70	9.71e-151	E9Q7E2;E9Q6E3;Q9D982	E9Q7E2;E9Q6E3		Arid2
17.2949	16.3917	17.757	19.1734	16.4478	20.3332	20.7864	21.1789	18.0001	18.994	21.523	1.14083	0.423213	1.81634	17.2949	20.7864	18.994	2983400000	16	7.2e-48	Q3V3Q7;E9Q7E9;Q6PCX4	Q3V3Q7;E9Q7E9	Phosphofurin acidic cluster sorting protein 2	Pacs2
26.5606	26.7653	25.21	26.2156	27.0921	27.8677	27.664	27.4658	26.6382	26.7925	27.1056	0.721709	0.200957	0.238154	26.5606	27.664	26.7925	56503000000	180	0	Q9CWZ3-2;Q9CWZ3	Q9CWZ3-2;Q9CWZ3	RNA-binding protein 8A	Rbm8a
21.4422	22.157	21.2387	21.864	22.7983	20.2794	20.8357	21.1332	17.3475	20.975	21.1043	0.616682	0.433388	2.13264	21.864	20.8357	20.975	8037400000	45	1.18e-34	O35659;E9Q7I1;Q1JQR8	O35659;E9Q7I1;Q1JQR8	Glucagon-like peptide 1 receptor	Glp1r
21.8437	22.0378	21.4379	22.8252	22.4749	21.3915	21.2867	21.0245	21.8453	21.4736	20.9115	0.541189	0.189042	0.470124	22.0378	21.2867	21.4736	15513000000	167	0	P11881;P11881-2;P11881-8;F8WJH8;P11881-7;P11881-6;F8WJH7;F8WJH6;P11881-5;P11881-4;E9Q7K4;P11881-3;Q8C7X9;F6ZHA0	P11881;P11881-2;P11881-8;F8WJH8;P11881-7;P11881-6;F8WJH7;F8WJH6;P11881-5;P11881-4;E9Q7K4;P11881-3	Inositol 1,4,5-trisphosphate receptor type 1	Itpr1
25.6853	25.0353	24.9373	24.2278	25.8787	25.5894	26.1193	27.5249	25.378	24.8956	25.4924	0.656955	1.00022	0.316746	25.0353	26.1193	25.378	154000000000	227	7.41e-273	P70349;B1AZK3;B0R1E3	P70349;B1AZK3;B0R1E3	Histidine triad nucleotide-binding protein 1	Hint1
20.0589	19.9634	20.6811	20.2914	20.0618	21.0905	20.6509	20.0409	19.5251	19.2354	18.9806	0.289033	0.527101	0.272437	20.0618	20.6509	19.2354	2311100000	39	6.82e-114	E9Q7L1;G3UX45	E9Q7L1;G3UX45		Urb2
18.5535	19.9126	17.9624	21.3961	21.1577	19.9261	20.1826	16.284	19.4839	20.0675	19.2969	1.52758	2.18059	0.401949	19.9126	19.9261	19.4839	276600000	7	3.44e-05	Q99NA9;E9Q7U7	Q99NA9;E9Q7U7	Polycomb group RING finger protein 6	Pcgf6
23.4983	23.89	21.7165	24.479	24.2069	19.8309	19.8325	20.5175	20.9572	21.3066	20.6884	1.0925	0.395947	0.309975	23.89	19.8325	20.9572	19219000000	112	0	Q64338;E9Q7V6;Q64338-2;Q5D0E7;Q64338-1;Q8CDV2;Q9D5W0;Q61481;Q9JLL9;Q5I7S8;F6X0V1;F6QGQ6;Q61481-2;Q8BRR9;A2ASF9;Q01065;Q6PDS5;Q9DBS6	Q64338;E9Q7V6;Q64338-2;Q5D0E7;Q64338-1;Q8CDV2;Q9D5W0	Calcium/calmodulin-dependent 3,5-cyclic nucleotide phosphodiesterase 1C	Pde1c
17.0253	16.6484	17.6006	19.601	17.806	17.3506	18.9322	18.0922	18.6082	16.3112	16.8399	1.13902	0.79131	1.20296	17.6006	18.0922	16.8399	657420000	9	3.24e-22	E9QM61;E9Q7X2;P35689	E9QM61;E9Q7X2;P35689	DNA repair protein complementing XP-G cells homolog	Ercc5
15.8967	19.2146	18.3011	18.4999	18.6138	16.4456	16.0585	16.3609	17.8109	17.6578	16.8238	1.28073	0.203497	0.531251	18.4999	16.3609	17.6578	658520000	7	1.27e-27	E9Q7Y0;Q6P1H7;O08696	E9Q7Y0;Q6P1H7;O08696	Forkhead box protein M1	Foxm1
25.9976	26.3902	24.6505	24.3254	26.5352	25.1748	25.0395	25.5336	25.3876	25.5009	25.0304	1.0224	0.255336	0.245561	25.9976	25.1748	25.3876	31210000000	172	3.59e-154	Q9D7N3;Q3UMV5;F6QIZ3	Q9D7N3;Q3UMV5;F6QIZ3	28S ribosomal protein S9, mitochondrial	Mrps9
17.5578	18.0416	16.8877	24.8974	19.4715	22.0511	22.4141	23.779	21.4118	17.5387	20.7832	3.2316	0.911076	2.07857	18.0416	22.4141	20.7832	21287000000	53	1.23e-39	P56212;P56212-2;E9Q827;E9Q4B9;E9PXD7	P56212;P56212-2;E9Q827;E9Q4B9;E9PXD7	cAMP-regulated phosphoprotein 19	Arpp19
19.7688	20.5914	17.3209	21.7463	21.2884	21.811	22.1323	21.4654	20.7597	20.4907	20.0563	1.74556	0.333523	0.354927	20.5914	21.811	20.4907	5481600000	56	1.2e-224	Q00547;Q00547-2;E9Q837	Q00547;Q00547-2;E9Q837	Hyaluronan mediated motility receptor	Hmmr
16.5272	16.9234	16.6484	16.9077	18.7002	17.2278	16.5181	17.7386	16.7853	18.4403	18.1801	0.887734	0.612945	0.889962	16.9077	17.2278	18.1801	5647500	1	0.00029656	Q9D2Y6;E9Q867	Q9D2Y6;E9Q867	F-box only protein 25	Fbxo25
16.265	17.2432	19.0118	22.1654	17.8385	18.1574	17.8389	16.5713	17.6342	18.5794	16.5048	2.27538	0.839043	1.03866	17.8385	17.8389	17.6342	492580000	5	5.21e-10	Q80WQ8;E9Q868;Q80WQ8-3;Q80WQ8-2;Q8K3D2	Q80WQ8;E9Q868;Q80WQ8-3;Q80WQ8-2	Mis18-binding protein 1	Mis18bp1
22.2573	23.6922	23.2628	22.6546	22.2735	22.2	21.8691	22.8896	23.0425	23.0429	22.146	0.632283	0.520651	0.51771	22.6546	22.2	23.0425	7484300000	19	2.95e-181	E9Q880	E9Q880		Nup205
19.1129	19.7586	18.1545	21.0222	19.583	19.1843	19.3033	16.7222	19.0428	18.3736	19.081	1.04255	1.45706	0.397849	19.583	19.1843	19.0428	3420100000	40	2.52e-134	O88502;E9Q885;E9PXX4;E9PX38;E9PYP0;E9Q7S6;E9Q8J6;E9Q4S1	O88502;E9Q885	High affinity cAMP-specific and IBMX-insensitive 3,5-cyclic phosphodiesterase 8A	Pde8a
17.3993	17.5341	20.5368	20.0882	19.5342	20.8666	21.7041	21.6612	21.1473	20.3979	20.9089	1.46122	0.471634	0.382875	19.5342	21.6612	20.9089	4229000000	44	3.73e-150	E9Q8D0;F6QYD2	E9Q8D0;F6QYD2		Dnajc21
20.1702	20.5697	20.0491	20.7827	20.7965	20.8196	20.484	20.2883	19.8051	19.5984	19.4989	0.346876	0.268702	0.156196	20.5697	20.484	19.5984	2710400000	37	8.55e-91	Q3UXZ9;E9Q8F1	Q3UXZ9;E9Q8F1	Lysine-specific demethylase 5A	Kdm5a
18.794	18.3947	17.7621	22.1865	20.0534	24.1561	24.3277	23.9143	21.8998	22.2764	19.2749	1.74963	0.20769	1.63508	18.794	24.1561	21.8998	1024800000	4	2.12e-10	E9Q8G3	E9Q8G3		Srcap
17.9284	16.8197	16.1686	18.4409	21.4786	19.7905	20.2086	16.8961	17.5061	18.0501	20.9137	2.05593	1.80393	1.83066	17.9284	19.7905	18.0501	282690000	3	3.22e-26	Q60722;Q60722-3;E9Q8G4;Q91YV0;Q91XK1;Q60722-2	Q60722;Q60722-3;E9Q8G4;Q91YV0;Q91XK1;Q60722-2	Transcription factor 4	Tcf4
19.6388	19.9242	19.0479	23.1405	21.2997	21.9066	22.6558	21.2485	21.1913	21.0864	19.6483	1.63805	0.704141	0.862166	19.9242	21.9066	21.0864	19949000000	170	0	E9Q8I7;E9PZN0;E9Q3K1	E9Q8I7		Nfxl1
16.4001	18.0763	17.343	17.7914	18.7653	15.6434	16.353	17.4847	15.6186	15.7368	17.0966	0.88019	0.928678	0.821331	17.7914	16.353	15.7368	2808300000	26	5.83e-79	E9Q8I9;E9PVT7;E9PUR9;E9Q0T9	E9Q8I9	Protein furry homolog	Fry
17.5291	18.3521	15.5046	17.0139	17.533	19.7652	20.8981	19.2838	18.6085	18.9976	17.9866	1.0553	0.828771	0.509947	17.5291	19.7652	18.6085	9253200000	68	1.85e-225	Q6ZPZ3;E9Q8K8;Q6ZPZ3-2;E9PZ79	Q6ZPZ3;E9Q8K8;Q6ZPZ3-2	Zinc finger CCCH domain-containing protein 4	Zc3h4
18.7244	19.0973	17.2876	23.9782	22.4904	16.1567	16.2352	16.723	20.9947	22.7534	15.637	2.79863	0.306813	3.70678	19.0973	16.2352	20.9947	8873500000	37	6.02e-168	Q9D620;E9Q8L9	Q9D620;E9Q8L9	Rab11 family-interacting protein 1	Rab11fip1
20.2602	20.3206	20.2896	17.6947	20.6822	16.4883	19.6364	15.8711	19.573	20.1573	20.5508	1.21664	2.01945	0.491993	20.2896	16.4883	20.1573	1313300000	23	6.34e-57	E9Q8M1	E9Q8M1		Zfp358
24.3035	24.0567	23.3116	25.3193	24.7324	21.6923	21.3274	22.2543	22.4376	22.4641	22.4649	0.750349	0.466929	0.015536	24.3035	21.6923	22.4641	128000000000	399	0	Q99K01-2;E9Q8P7;Q99K01-3;D3YZA7;Q99K01-5;E9PZ98	Q99K01-2;E9Q8P7;Q99K01-3	Pyridoxal-dependent decarboxylase domain-containing protein 1	Pdxdc1
14.5433	17.5397	20.9037	17.7253	15.6309	18.2738	18.4706	17.491	15.6021	17.7008	17.0441	2.42927	0.51819	1.07356	17.5397	18.2738	17.0441	36217000000	214	0	E9Q8T1	E9Q8T1		Tacc2
18.2102	20.2878	16.9496	20.4767	19.0183	18.3841	15.0509	16.4476	18.2003	16.0018	15.5566	1.47196	1.67387	1.41544	19.0183	16.4476	16.0018	717410000	12	2.84e-30	Q91W36;E9Q8W9;G3UZF0;D6RG67	Q91W36;E9Q8W9;G3UZF0	Ubiquitin carboxyl-terminal hydrolase 3;Ubiquitin carboxyl-terminal hydrolase	Usp3
22.7965	22.4187	22.3098	22.8394	21.3778	20.4356	20.3875	20.9314	21.2251	21.2911	20.5101	0.58957	0.301097	0.433117	22.4187	20.4356	21.2251	2472400000	34	3.42e-30	Q80YS6;E9Q8X9;Q8BZI0;Q8BZI0-2;B2RSM5	Q80YS6;E9Q8X9	Actin filament-associated protein 1	Afap1
25.2288	25.4524	24.2441	26.3356	25.361	23.4105	23.6826	23.5945	23.4969	24.0361	23.8734	0.744385	0.138838	0.276574	25.361	23.5945	23.8734	77226000000	451	0	P30999;G3X9V2;E9Q8Z6;E9Q8Z8;E9Q8Z4;E9Q8Z9;D3Z2H2;E9Q901;E9Q904;E9Q986;D3Z7H6;E9Q907;E9Q905;D3Z2H7	P30999;G3X9V2;E9Q8Z6;E9Q8Z8;E9Q8Z4;E9Q8Z9;D3Z2H2;E9Q901;E9Q904;E9Q986;D3Z7H6;E9Q907;E9Q905;D3Z2H7	Catenin delta-1	Ctnnd1
19.2174	20.3773	16.4403	20.3389	21.9533	16.3932	17.61	19.4055	16.5784	16.7757	16.0243	2.0492	1.51539	0.389563	20.3389	17.61	16.5784	6737200000	63	8.4e-270	E9Q912;E9Q6Q4	E9Q912;E9Q6Q4		Rap1gds1
18.7286	17.3584	17.7822	18.5132	19.8303	19.4685	18.666	17.16	16.231	16.4997	17.8052	0.951854	1.17198	0.842084	18.5132	18.666	16.4997	1429100000	18	1.98e-99	E9Q947;G3UW35;P60954-2;P60954;F7BIN0;F6XSA1;E9Q5X0;Q6DIB4;Q3TZG8;Q3UH85	E9Q947;G3UW35;P60954-2;P60954;F7BIN0;F6XSA1	Nucleolar protein 4	Nol4
21.3112	21.5942	21.0026	22.8022	21.3214	19.7669	17.5147	19.6546	19.977	18.163	18.6539	0.700541	1.26913	0.938276	21.3214	19.6546	18.6539	16039000000	149	0	E9Q983;E9Q3Z5;Q8K4L3;E9PVA9;F6R6A4;F6TBK9;D3Z2X9	E9Q983;E9Q3Z5;Q8K4L3;E9PVA9	Supervillin	Svil
19.6315	19.6895	21.0148	21.9389	21.6824	19.3494	21.5138	18.1777	19.9039	19.9053	16.6115	1.08629	1.69249	1.90127	21.0148	19.3494	19.9039	1099800000	17	7.21e-47	E9Q9B3;Q3UIZ3	E9Q9B3;Q3UIZ3		Spryd3
21.2163	22.0667	20.2984	22.1112	21.7181	20.8574	19.9472	20.5527	20.7989	20.5106	19.1004	0.752498	0.46331	0.908908	21.7181	20.5527	20.5106	4493700000	68	2.93e-102	E9Q9B7;E9PXC4;E9Q380;E9PXC8	E9Q9B7;E9PXC4;E9Q380;E9PXC8		Kidins220
19.235	20.2772	18.9307	21.5266	20.0329	16.6271	17.5732	18.6731	19.0873	19.356	15.9072	1.01699	1.02396	1.91831	20.0329	17.5732	19.0873	2614100000	18	1.01e-63	Q91ZZ2;E9Q9E2;Q3UGX8;Q3UHC1;E9PVH3;F6ZDE5;E0CXV1	Q91ZZ2;E9Q9E2;Q3UGX8;Q3UHC1;E9PVH3;F6ZDE5		Rapgef1
21.1321	22.4398	22.2519	24.2679	22.8175	19.6119	19.0187	19.5746	20.6834	22.4471	20.0778	1.13238	0.332241	1.23092	22.4398	19.5746	20.6834	2752000000	32	2.81e-38	E9Q9E9;Q3USZ8;E9QPR3	E9Q9E9;Q3USZ8;E9QPR3	Deleted in autism protein 1 homolog	1190002N15Rik
26.0821	25.4713	25.3865	26.9268	25.874	22.879	23.466	23.8307	23.991	23.3495	23.813	0.617259	0.480158	0.331169	25.874	23.466	23.813	81504000000	295	0	E9Q9F5;O55131;E9Q1G8;E9Q7K8	E9Q9F5;O55131;E9Q1G8	Septin-7	2016-09-07
22.6222	22.6355	22.2159	24.6564	22.8215	20.5979	21.7441	20.0227	22.2451	22.1178	20.9838	0.95727	0.876342	0.694386	22.6355	20.5979	22.1178	36742000000	288	0	Q6TA13;E9QAN4;G3UW47;E9Q9G6;P33173;Q5DTN3	Q6TA13;E9QAN4;G3UW47;E9Q9G6;P33173;Q5DTN3	Kinesin-like protein KIF1A	Kif1a
17.3874	19.0566	17.8947	19.2309	19.4063	16.8142	17.4555	17.9093	17.8239	18.2836	17.7808	0.897827	0.550219	0.278684	19.0566	17.4555	17.8239	604230000	4	2.14e-14	E9Q9I2;E9Q9R9;F6YZU5;E9Q3Y6;F6Z115	E9Q9I2;E9Q9R9;F6YZU5;E9Q3Y6		Dlg5
23.8095	23.9515	23.0353	24.9891	23.9682	21.1868	21.3855	21.1138	22.8686	22.7695	22.4666	0.695787	0.140613	0.209433	23.9515	21.1868	22.7695	15165000000	171	1.64e-178	Q6ZQB6;Q6ZQB6-3;E9Q9J4;Q6ZQB6-2;Q8BWK5	Q6ZQB6;Q6ZQB6-3;E9Q9J4;Q6ZQB6-2	Inositol hexakisphosphate and diphosphoinositol-pentakisphosphate kinase 2	Ppip5k2
19.983	21.16	17.4656	21.2328	20.3153	15.9362	18.2268	16.1125	17.6244	17.5742	16.7168	1.53161	1.27464	0.510129	20.3153	16.1125	17.5742	7309600000	71	2.19e-200	Q6ZQA0;Q6ZQA0-2;E9Q9L6;B7ZWL5;F6VTL9;F6ZZB1;D3Z2K6	Q6ZQA0;Q6ZQA0-2;E9Q9L6;B7ZWL5;F6VTL9;F6ZZB1	Neurobeachin-like protein 2	Nbeal2
23.067	22.1185	21.9759	23.3645	22.6722	23.3573	21.4998	21.7372	21.1707	20.4507	20.8676	0.596082	1.01089	0.361495	22.6722	21.7372	20.8676	49261000000	184	0	Q3V1L4;G3X9J6;E9Q9M1	Q3V1L4;G3X9J6;E9Q9M1	Cytosolic purine 5-nucleotidase	Nt5c2
18.4204	21.464	18.9413	18.5576	18.5885	17.9752	18.0928	17.4209	18.0006	17.4149	16.1262	1.28324	0.358824	0.958921	18.5885	17.9752	17.4149	1425300000	14	3.69e-32	Q66JY2;E9Q9Q0;Q66JY2-2;B1AT32;B1AT34;B1AT33	Q66JY2;E9Q9Q0;Q66JY2-2;B1AT32;B1AT34;B1AT33	INO80 complex subunit D	Ino80d
22.8095	22.7754	21.8851	18.5297	20.4624	23.6116	24.1057	24.3657	22.232	22.4283	22.4504	1.81477	0.383058	0.120222	21.8851	24.1057	22.4283	1417400000	18	5.26e-39	Q62280;Q8BKL1;E9Q9S9;Q6P1I1	Q62280;Q8BKL1;E9Q9S9;Q6P1I1	Protein SSXT	Ss18
23.6082	23.4874	23.5829	24.3744	22.5222	22.4662	23.0688	23.0486	22.9496	22.9715	20.6332	0.659219	0.342229	1.34374	23.5829	23.0486	22.9496	6870700000	71	1.92e-128	E9Q9T6;Q6ZPL9;E9Q2P8	E9Q9T6;Q6ZPL9;E9Q2P8	ATP-dependent RNA helicase DDX55	Ddx55
21.4644	21.2796	20.9498	21.4533	20.8673	21.4041	20.8408	21.4394	21.0984	19.9958	20.1321	0.280023	0.335876	0.601116	21.2796	21.4041	20.1321	1885800000	28	3.99e-43	E9Q9V7	E9Q9V7		Srcap
18.743	18.9793	19.1067	21.5147	26.7094	21.843	26.9861	26.4048	20.7736	20.1075	19.413	3.37726	2.8166	0.680349	19.1067	26.4048	20.1075	14126000000	48	6.19e-137	Q8VCQ8;E9QA16;E9Q0M9;D3Z6I7;E9Q9F3;REV__E9Q6F1;REV__B2RXW8;REV__Q8BSS9;REV__B8QI34;REV__F6UCP8;REV__B8QI33	Q8VCQ8;E9QA16;E9Q0M9;D3Z6I7		Cald1
19.3295	19.2885	17.2047	19.8847	19.725	17.0475	16.7941	17.6845	16.3063	16.8213	17.2948	1.08234	0.458765	0.494395	19.3295	17.0475	16.8213	148460000	2	1.37e-05	Q3UJK4;E9QA45	Q3UJK4;E9QA45	GTP-binding protein 2	Gtpbp2
18.3382	17.6492	18.113	18.558	17.7432	17.3831	16.8939	17.5271	17.7464	17.8297	16.4176	0.385766	0.331912	0.792325	18.113	17.3831	17.7464	156340000	7	4.84e-05	Q9CYC3;F6VN87;E9QA83;F6V6S1	Q9CYC3;F6VN87;E9QA83;F6V6S1	Transmembrane protein 39A	Tmem39a
22.3593	23.1066	21.0173	24.7481	23.0461	15.4402	15.4374	17.475	20.5511	18.2083	18.9906	1.35153	1.1756	1.19275	23.0461	15.4402	18.9906	13633000000	95	3.3e-123	Q3UZZ6;E9QA95;Q80VR3	Q3UZZ6;E9QA95	Sulfotransferase 1 family member D1	Sult1d1
21.9493	22.7761	21.3376	23.3255	21.8724	17.8552	16.6277	18.0204	20.875	19.5527	20.2767	0.790401	0.760882	0.662145	21.9493	17.8552	20.2767	1759900000	26	1.99e-40	E9QAB6	E9QAB6		Ptar1
27.2783	27.579	25.7566	26.1811	25.8743	23.8685	23.6967	23.68	24.4416	24.7956	24.5413	0.838168	0.104344	0.18254	26.1811	23.6967	24.5413	35354000000	156	1.27e-170	E9QAC6	E9QAC6		Pick1
23.4585	24.5104	22.6308	24.9805	23.6984	21.7325	23.2113	24.0346	24.7378	23.6241	24.4059	0.91879	1.1665	0.571795	23.6984	23.2113	24.4059	7075000000	50	0	E9QAC7	E9QAC7
21.5277	20.4946	18.5662	21.754	21.2498	21.0941	21.2983	21.5763	21.1472	20.4526	18.9256	1.29343	0.242039	1.13649	21.2498	21.2983	20.4526	1954900000	30	9.04e-150	Q02395;E9QAD3;Q02395-2;F6Q1Z6;E9Q8G7;E9Q5U4;E9PZQ6;E9PZE8	Q02395;E9QAD3;Q02395-2	Metal-response element-binding transcription factor 2	Mtf2
23.0299	23.1913	21.9027	23.8899	23.1224	20.488	20.2233	20.2088	21.529	21.2789	20.9466	0.714974	0.157178	0.292165	23.1224	20.2233	21.2789	14701000000	163	0	E9QAE3	E9QAE3		Btaf1
16.2925	17.49	17.1732	19.2173	17.0676	17.8595	17.2266	17.5606	17.1453	18.6603	16.419	1.08254	0.316612	1.14354	17.1732	17.5606	17.1453	19768000000	18	1.21e-43	O88491;G5E842;E9QAE4	O88491;G5E842;E9QAE4	Histone-lysine N-methyltransferase, H3 lysine-36 and H4 lysine-20 specific	Nsd1
17.3391	17.6246	16.0634	17.9872	16.0386	18.1345	18.0914	16.8606	17.6545	16.7291	16.6877	0.905625	0.723366	0.546623	17.3391	18.0914	16.7291	2306200000	20	7.86e-58	Q0VGY8;E9QAF9;Q0VGY8-2;D3Z737	Q0VGY8;E9QAF9	Protein TANC1	Tanc1
18.53	21.3187	19.4425	18.2841	18.9382	17.5584	17.1829	16.2612	16.5122	17.3638	16.4196	1.20947	0.66749	0.520467	18.9382	17.1829	16.5122	7720200000	9	1.02e-15	Q6ZQ82;F8WHY2;E9QAQ3;D3Z1X5;F6XTB7;F7D661;F6Q7M1;Q3U860	Q6ZQ82;F8WHY2;E9QAQ3	Rho GTPase-activating protein 26	Arhgap26
25.4108	25.6038	23.3214	25.7866	24.9892	21.9183	22.3034	22.2468	23.313	23.6827	23.4697	0.995915	0.207933	0.185563	25.4108	22.2468	23.4697	26593000000	145	3.14e-174	E9QAQ5;Q9WV60;Q5KU03	E9QAQ5;Q9WV60;Q5KU03	Glycogen synthase kinase-3 beta	Gsk3b
20.3403	20.7033	19.4665	21.8782	21.2031	22.9208	23.2033	22.7761	20.6246	20.7037	20.4977	0.906989	0.217273	0.10392	20.7033	22.9208	20.6246	23666000000	205	0	E9QAQ7;A2BH40;A2BH40-4;A2BH40-2;A2BH40-3	E9QAQ7;A2BH40;A2BH40-4;A2BH40-2;A2BH40-3	AT-rich interactive domain-containing protein 1A	Arid1a
25.6413	26.142	25.0242	27.0421	26.2277	25.9302	26.3249	26.2	25.279	25.2383	24.9911	0.747937	0.201734	0.155804	26.142	26.2	25.2383	219000000000	1051	0	E9QAS4	E9QAS4		Chd4
24.7668	24.7022	24.1151	25.6504	25.2111	24.7097	24.9445	24.9825	24.6152	24.0931	24.3243	0.57711	0.147758	0.261618	24.7668	24.9445	24.3243	36643000000	237	0	P35922-3;E9QAT0	P35922-3;E9QAT0	Fragile X mental retardation protein 1 homolog	Fmr1
17.8638	17.1574	17.6899	21.4276	18.0422	18.6991	20.5739	18.1909	16.6598	15.8047	17.3289	1.70467	1.25511	0.763989	17.8638	18.6991	16.6598	1716800000	17	8.4e-279	P13595-2;F6RLF6;E9QB01;F7C5W6;P13595-3;E9Q589;F7CRA9;P13595-4;F8VQH8	P13595-2;F6RLF6;E9QB01;F7C5W6;P13595-3;E9Q589;F7CRA9;P13595-4	Neural cell adhesion molecule 1	Ncam1
26.7533	27.1086	25.9052	27.927	26.9356	24.6875	25.1966	25.2973	25.6806	25.2539	25.3827	0.725826	0.3269	0.218863	26.9356	25.1966	25.3827	129000000000	583	0	E9QB02;F6W0G8	E9QB02		Mars
21.3975	22.107	20.8621	23.4033	22.7202	21.4486	22.5269	21.5951	21.1874	21.082	21.6173	1.01355	0.58487	0.283569	22.107	21.5951	21.1874	60317000000	326	0	E9QB05;Q8BRT1;E9Q8N5;Q08EB6;Q08EB5;B9EJA4;Q8BRT1-5;E9QQ37;Q8BSE7;Q8BRT1-6	E9QB05;Q8BRT1;E9Q8N5;Q08EB6;Q08EB5;B9EJA4	CLIP-associating protein 2	Clasp2
21.459	21.483	22.0369	22.4224	22.8604	21.0408	21.2362	21.0918	22.1244	21.8482	20.3444	0.605463	0.101352	0.957957	22.0369	21.0918	21.8482	5242700000	18	1.56e-14	Q6NS57;Q6NS57-2;E9QJR3	Q6NS57;Q6NS57-2;E9QJR3	Mitogen-activated protein kinase-binding protein 1	Mapkbp1
27.5998	27.3697	26.4785	28.1954	27.5936	26.1768	26.3481	26.5388	26.719	26.6407	26.4303	0.622276	0.181086	0.149302	27.5936	26.3481	26.6407	19060000000	102	1.35e-70	Q80ZK0;E9QJS0;G5E8U8;G5E8U5;D3Z6K5	Q80ZK0;E9QJS0;G5E8U8;G5E8U5	28S ribosomal protein S10, mitochondrial	Mrps10
19.7974	22.7616	20.9552	22.7009	22.1677	22.1012	20.2274	23.4185	21.4401	21.7595	22.1581	1.27666	1.60362	0.359727	22.1677	22.1012	21.7595	19024000000	70	3.98e-146	Q99LS3;E9QJS2;D3Z4T3;D3Z666	Q99LS3;E9QJS2;D3Z4T3	Phosphoserine phosphatase	Psph
21.6563	17.3407	22.5417	24.1549	18.3031	22.2521	22.451	21.6682	21.7117	21.2537	17.3512	2.88199	0.406874	2.39629	21.6563	22.2521	21.2537	3002200000	23	2.49e-20	E9QJT3;Q9CSV6	E9QJT3;Q9CSV6	Vesicle transport protein SFT2C	Sft2d3
22.1304	22.8233	17.8148	23.0405	22.2766	17.8183	18.3629	18.295	20.6106	18.7106	19.5415	2.15852	0.296772	0.952485	22.2766	18.295	19.5415	1395200000	17	6.84e-33	Q68ED3;F8WI26;E9QJT6;F6UPY1	Q68ED3;F8WI26;E9QJT6	PAP-associated domain-containing protein 5	Papd5
23.163	23.5592	23.2239	25.0715	23.7775	20.4091	19.6851	20.5231	21.9918	22.1865	21.5953	0.775317	0.454499	0.301285	23.5592	20.4091	21.9918	11166000000	101	3.84e-111	E9QJV4;Q8K2Z2;F8WGV4;Q8K2Z2-2;D6RDR5	E9QJV4;Q8K2Z2;F8WGV4	Pre-mRNA-processing factor 39	Prpf39
23.2535	23.3152	22.0449	24.4198	23.6032	24.1024	24.1101	23.8244	23.1611	23.2211	22.1103	0.854374	0.162772	0.624721	23.3152	24.1024	23.1611	76805000000	478	0	E9QJY4;Q61595-5;Q61595-6;Q61595-9	E9QJY4;Q61595-5;Q61595-6;Q61595-9	Kinectin	Ktn1
19.466	21.1663	19.6703	22.3873	20.1575	22.3088	22.6183	21.8195	19.8637	20.8502	20.4953	1.21002	0.402758	0.499676	20.1575	22.3088	20.4953	2270000000	29	1.39e-38	Q9Z2E2;Q9Z2E2-4;Q9Z2E2-2;E9QJZ9;Q9Z2E2-5;Q9Z2E2-3;E9QN97	Q9Z2E2;Q9Z2E2-4;Q9Z2E2-2;E9QJZ9;Q9Z2E2-5;Q9Z2E2-3;E9QN97	Methyl-CpG-binding domain protein 1	Mbd1
21.8375	23.6593	22.4067	23.4566	23.1183	22.439	22.4833	23.0578	22.6692	22.6103	21.5835	0.759301	0.345188	0.610537	23.1183	22.4833	22.6103	11201000000	74	5.27e-103	Q8CFE3;E9QK09	Q8CFE3;E9QK09	REST corepressor 1	Rcor1
19.6374	20.0519	20.3314	22.12	20.3365	17.2305	17.8514	16.871	18.0969	17.9988	17.8607	0.951884	0.495974	0.118663	20.3314	17.2305	17.9988	5945700000	68	0	Q3U3T8;Q3U3T8-3;E9QM52;E9QK36;F6R9F0;Q3U3T8-2;E9PUI7;F6SP69	Q3U3T8;Q3U3T8-3;E9QM52;E9QK36;F6R9F0;Q3U3T8-2;E9PUI7	WD repeat-containing protein 62	Wdr62
15.4623	15.7994	17.4623	18.9244	18.6211	17.4702	16.764	16.479	18.021	18.1473	17.6909	1.5834	0.510297	0.235662	17.4623	16.764	18.021	9333200000	54	2.31e-100	E9QK48;Q7TNG5;D3YWS2;Q7TNG5-2;D6RGM3	E9QK48;Q7TNG5;D3YWS2;Q7TNG5-2;D6RGM3	Echinoderm microtubule-associated protein-like 2	Eml2
24.9484	25.2697	24.3663	26.7003	25.448	22.7389	22.39	22.4588	24.0674	24.0016	23.6094	0.86143	0.184806	0.247627	25.2697	22.4588	24.0016	34055000000	228	0	E9QK78;P42225;Q8CFQ1	E9QK78;P42225	Signal transducer and activator of transcription 1	Stat1
23.2812	23.3828	22.7075	24.4318	23.5193	23.1308	22.9299	22.8056	22.4962	22.4627	22.3423	0.622896	0.164097	0.0809358	23.3828	22.9299	22.4627	23576000000	258	0	Q5XG71;E9QK83	Q5XG71;E9QK83	Small subunit processome component 20 homolog	Utp20
22.319	22.8944	22.2991	24.1695	23.0018	24.4899	25.0104	24.6146	22.8912	23.0039	22.3283	0.760577	0.271762	0.361937	22.8944	24.6146	22.8912	45767000000	295	0	Q5PSV9;E9QK89;G3UX64	Q5PSV9;E9QK89	Mediator of DNA damage checkpoint protein 1	Mdc1
19.0845	19.8153	18.5101	20.5004	19.63	17.4231	16.9707	18.2816	17.8683	16.6061	18.079	0.753215	0.665852	0.796553	19.63	17.4231	17.8683	33897000000	273	0	E9QK94;Q9QYX7;Q9QYX7-2;Q9QYX7-3;Q9QYX7-4;D3Z7K1;E9QKM6	E9QK94;Q9QYX7;Q9QYX7-2;Q9QYX7-3;Q9QYX7-4;D3Z7K1	Protein piccolo	Pclo
22.4951	22.8277	21.8277	23.6418	22.5833	20.0414	19.7687	20.004	21.2018	21.5036	21.2951	0.655116	0.147835	0.154521	22.5833	20.004	21.2951	30283000000	365	0	E9QKA8;Q7TPH6;Q7TPH6-2;E9PUJ6;F6T4V9	E9QKA8;Q7TPH6;Q7TPH6-2;E9PUJ6	Probable E3 ubiquitin-protein ligase MYCBP2	Mycbp2
23.2733	23.4743	20.8674	25.004	24.0582	21.5581	22.5933	23.4445	23.3484	22.8871	22.4892	1.53467	0.944695	0.429989	23.4743	22.5933	22.8871	5761500000	58	4.57e-63	E9QKC0;P23819-4;P23819-3;P23819;G5E8H1;P23819-2;P23818;E9PVT4;F2Z488;F6YNQ1;Q5NBY1;Q7TNB5	E9QKC0;P23819-4;P23819-3;P23819;G5E8H1;P23819-2	Glutamate receptor 2	Gria2
18.6025	18.3709	16.1965	19.2383	18.0947	21.211	21.2228	20.9558	20.5247	19.0746	18.7734	1.14509	0.150862	0.936355	18.3709	21.211	19.0746	3097800000	51	4.4e-135	E9QKD1;Q3UHX0;Q3UHX0-2	E9QKD1;Q3UHX0	Nucleolar protein 8	Nol8
19.4451	19.5717	19.7263	18.6841	16.7131	17.4374	17.9824	15.7842	17.5627	18.1514	19.3032	1.24843	1.14471	0.885301	19.4451	17.4374	18.1514	448680000	11	8.25e-24	Q9DBA9;Q7TPY0;G3X8R4;E9QKD9;E9PWY2	Q9DBA9;Q7TPY0;G3X8R4;E9QKD9	General transcription factor IIH subunit 1	Gtf2h1
24.2926	24.3376	23.0147	25.3083	24.6332	21.4625	21.5339	22.1214	22.9125	22.7816	22.37	0.833616	0.361572	0.283095	24.3376	21.5339	22.7816	48278000000	371	0	E9QKE4;Q8BMG7;Q8BMG7-2	E9QKE4;Q8BMG7	Rab3 GTPase-activating protein non-catalytic subunit	Rab3gap2
21.0915	21.3223	20.3564	23.3793	22.6572	18.1507	17.4787	20.2656	21.0823	20.2294	19.9505	1.22838	1.45437	0.58966	21.3223	18.1507	20.2294	2089300000	26	1.11e-49	E9QKG3;Q9CWH5;Q9CWH5-2	E9QKG3;Q9CWH5	tRNA (guanine(10)-N2)-methyltransferase homolog	Trmt11
16.81	17.2647	17.5749	20.9067	19.1512	20.9753	21.2033	21.2136	20.0031	19.3776	20.0978	1.68289	0.134708	0.391345	17.5749	21.2033	20.0031	43267000000	283	0	E9QKG5;Q3TLH4;Q3TLH4-2;Q3TLH4-5;D3Z3U3;D3Z7M2;Q3TLH4-3;Q3TLH4-4	E9QKG5;Q3TLH4;Q3TLH4-2;Q3TLH4-5;D3Z3U3;D3Z7M2;Q3TLH4-3	Protein PRRC2C	Prrc2c
[truncated: 5,476 more rows]
